# Supplementary material for: Decoupling light absorption and carrier transport via heterogeneous doping in Ta3N5 thin film photoanode
Source: Nat Commun. 2022 Dec 15;13:7769. doi: 10.1038/s41467-022-35538-1 (PMC9755297; doi:10.1038/s41467-022-35538-1)
Supplement: Supplementary file 3 — Source Data [file 41467_2022_35538_MOESM3_ESM.zip]

Archive with 25 entries (25 files):
- Source Data file/Soruce_Data_Figure_1.xlsx
- Source Data file/Soruce_Data_Figure_2.xlsx
- Source Data file/Soruce_Data_Figure_3.xlsx
- Source Data file/Soruce_Data_Figure_4.xlsx
- Source Data file/Soruce_Data_Figure_5.xlsx
- Source Data file/Soruce_Data_Supplementary_Figure_1.xlsx
- Source Data file/Soruce_Data_Supplementary_Figure_11.xlsx
- Source Data file/Soruce_Data_Supplementary_Figure_12.xlsx
- Source Data file/Soruce_Data_Supplementary_Figure_13.xlsx
- Source Data file/Soruce_Data_Supplementary_Figure_16.xlsx
- Source Data file/Soruce_Data_Supplementary_Figure_17.xlsx
- Source Data file/Soruce_Data_Supplementary_Figure_19.xlsx
- Source Data file/Soruce_Data_Supplementary_Figure_2.xlsx
- Source Data file/Soruce_Data_Supplementary_Figure_20.xlsx
- Source Data file/Soruce_Data_Supplementary_Figure_21.xlsx
- Source Data file/Soruce_Data_Supplementary_Figure_22.xlsx
- Source Data file/Soruce_Data_Supplementary_Figure_23.xlsx
- Source Data file/Soruce_Data_Supplementary_Figure_24.xlsx
- Source Data file/Soruce_Data_Supplementary_Figure_3.xlsx
- Source Data file/Soruce_Data_Supplementary_Figure_4.xlsx
- Source Data file/Soruce_Data_Supplementary_Figure_5.xlsx
- Source Data file/Soruce_Data_Supplementary_Figure_6.xlsx
- Source Data file/Soruce_Data_Supplementary_Figure_7.xlsx
- Source Data file/Soruce_Data_Supplementary_Figure_8.xlsx
- Source Data file/Soruce_Data_Supplementary_Figure_9.xlsx
