# Supplementary material for: Decoupling light absorption and carrier transport via heterogeneous doping in Ta3N5 thin film photoanode
Source: Nat Commun. 2022 Dec 15;13:7769. doi: 10.1038/s41467-022-35538-1 (PMC9755297; doi:10.1038/s41467-022-35538-1)
Supplement: Supplementary file 3 — Source Data [file 41467_2022_35538_MOESM3_ESM.zip › Source Data file/Soruce_Data_Figure_1.xlsx]

## Sheet: Figure 1a
Figure 1a
Undoped Ta3N5			La-doped Ta3N5
Wavelength (nm)	Absorbance (arb. units)		Wavelength (nm)	Absorbance (arb. units)
399.9	0.94764		399.9	0.9643
400.7	0.93492		400.7	0.95703
401.5	0.9392		401.5	0.95121
402.3	0.94975		402.3	0.95938
403.1	0.94645		403.1	0.96477
403.9	0.94262		403.9	0.96552
404.6	0.94644		404.6	0.96404
405.4	0.94536		405.4	0.96175
406.2	0.94234		406.2	0.96315
407	0.94596		407	0.95639
407.8	0.93411		407.8	0.95036
408.6	0.95757		408.6	0.96512
409.4	0.94548		409.4	0.96467
410.2	0.95116		410.2	0.96014
411	0.94214		411	0.96331
411.8	0.93274		411.8	0.95202
412.6	0.9318		412.6	0.95113
413.3	0.92566		413.3	0.94372
414.1	0.92224		414.1	0.95988
414.9	0.92585		414.9	0.95311
415.7	0.90948		415.7	0.93658
416.5	0.91798		416.5	0.94456
417.3	0.91218		417.3	0.93752
418.1	0.91011		418.1	0.93205
418.9	0.90338		418.9	0.92691
419.7	0.89815		419.7	0.92353
420.5	0.89108		420.5	0.92194
421.2	0.88436		421.2	0.91248
422	0.879		422	0.9125
422.8	0.8789		422.8	0.90462
423.6	0.87152		423.6	0.88794
424.4	0.8629		424.4	0.89725
425.2	0.86332		425.2	0.88322
426	0.85397		426	0.87582
426.8	0.85641		426.8	0.87722
427.6	0.83385		427.6	0.8615
428.4	0.83936		428.4	0.86073
429.1	0.8281		429.1	0.84721
429.9	0.81923		429.9	0.8422
430.7	0.81577		430.7	0.83217
431.5	0.8018		431.5	0.8304
432.3	0.80391		432.3	0.8204
433.1	0.79875		433.1	0.81804
433.9	0.79253		433.9	0.80006
434.7	0.78515		434.7	0.7942
435.4	0.78095		435.4	0.78419
436.2	0.77436		436.2	0.78554
437	0.76551		437	0.77516
437.8	0.75238		437.8	0.76422
438.6	0.75146		438.6	0.76068
439.4	0.74353		439.4	0.76115
440.2	0.7366		440.2	0.74248
441	0.72889		441	0.72713
441.8	0.7242		441.8	0.72315
442.5	0.71163		442.5	0.7211
443.3	0.71135		443.3	0.71037
444.1	0.71108		444.1	0.71027
444.9	0.69891		444.9	0.69961
445.7	0.68659		445.7	0.69559
446.5	0.68345		446.5	0.68219
447.3	0.67463		447.3	0.68229
448.1	0.67734		448.1	0.67253
448.8	0.66286		448.8	0.66444
449.6	0.6628		449.6	0.66119
450.4	0.65473		450.4	0.649
451.2	0.64879		451.2	0.64739
452	0.64194		452	0.64589
452.8	0.63469		452.8	0.63136
453.6	0.62992		453.6	0.63082
454.4	0.62705		454.4	0.6243
455.1	0.61649		455.1	0.62066
455.9	0.61237		455.9	0.61169
456.7	0.60844		456.7	0.61203
457.5	0.59636		457.5	0.60997
458.3	0.59404		458.3	0.6031
459.1	0.59095		459.1	0.59492
459.9	0.58545		459.9	0.58758
460.6	0.58023		460.6	0.58665
461.4	0.57243		461.4	0.5817
462.2	0.56867		462.2	0.57887
463	0.56591		463	0.57433
463.8	0.56228		463.8	0.56915
464.6	0.55224		464.6	0.57152
465.4	0.55224		465.4	0.56164
466.1	0.54715		466.1	0.55508
466.9	0.54198		466.9	0.55664
467.7	0.53196		467.7	0.55129
468.5	0.52329		468.5	0.54347
469.3	0.52163		469.3	0.54421
470.1	0.51375		470.1	0.53934
470.9	0.50985		470.9	0.5294
471.6	0.50845		471.6	0.53006
472.4	0.50154		472.4	0.52647
473.2	0.49754		473.2	0.52127
474	0.49309		474	0.5181
474.8	0.48456		474.8	0.51493
475.6	0.48086		475.6	0.51184
476.3	0.47803		476.3	0.5115
477.1	0.47135		477.1	0.50692
477.9	0.46619		477.9	0.50173
478.7	0.45865		478.7	0.49756
479.5	0.45448		479.5	0.49561
480.3	0.45321		480.3	0.49145
481.1	0.44682		481.1	0.48979
481.8	0.43861		481.8	0.48361
482.6	0.4383		482.6	0.48188
483.4	0.43426		483.4	0.4808
484.2	0.42706		484.2	0.47624
485	0.42461		485	0.47189
485.8	0.41881		485.8	0.46933
486.5	0.41389		486.5	0.4645
487.3	0.40674		487.3	0.46107
488.1	0.40051		488.1	0.45794
488.9	0.39624		488.9	0.45741
489.7	0.39297		489.7	0.45326
490.5	0.39085		490.5	0.45152
491.2	0.38627		491.2	0.44866
492	0.38039		492	0.44451
492.8	0.37771		492.8	0.44188
493.6	0.3713		493.6	0.43946
494.4	0.36862		494.4	0.43522
495.2	0.36342		495.2	0.43191
495.9	0.3578		495.9	0.42787
496.7	0.35558		496.7	0.42784
497.5	0.35161		497.5	0.42429
498.3	0.34579		498.3	0.4216
499.1	0.34191		499.1	0.41921
499.9	0.33766		499.9	0.41604
500.6	0.33411		500.6	0.41231
501.4	0.33114		501.4	0.41251
502.2	0.32676		502.2	0.41006
503	0.32655		503	0.40508
503.8	0.32123		503.8	0.40256
504.5	0.31952		504.5	0.40112
505.3	0.31401		505.3	0.40044
506.1	0.30986		506.1	0.39557
506.9	0.30627		506.9	0.39318
507.7	0.30366		507.7	0.39175
508.5	0.30083		508.5	0.3924
509.2	0.29917		509.2	0.38801
510	0.29274		510	0.38356
510.8	0.29357		510.8	0.38137
511.6	0.28886		511.6	0.38099
512.4	0.28797		512.4	0.37889
513.1	0.28413		513.1	0.37725
513.9	0.28323		513.9	0.37605
514.7	0.27909		514.7	0.37027
515.5	0.27947		515.5	0.37179
516.3	0.27502		516.3	0.36804
517.1	0.2736		517.1	0.3684
517.8	0.26954		517.8	0.36598
518.6	0.27272		518.6	0.36549
519.4	0.26839		519.4	0.36363
520.2	0.26875		520.2	0.3613
521	0.26799		521	0.36206
521.7	0.26392		521.7	0.35936
522.5	0.26336		522.5	0.36007
523.3	0.2606		523.3	0.3573
524.1	0.26043		524.1	0.35448
524.9	0.25968		524.9	0.35655
525.6	0.25916		525.6	0.35345
526.4	0.25614		526.4	0.35166
527.2	0.25643		527.2	0.35051
528	0.25401		528	0.35007
528.8	0.25146		528.8	0.34621
529.5	0.25218		529.5	0.34573
530.3	0.25062		530.3	0.34404
531.1	0.24964		531.1	0.34369
531.9	0.24864		531.9	0.34065
532.7	0.24677		532.7	0.34098
533.4	0.24674		533.4	0.33656
534.2	0.24519		534.2	0.33749
535	0.2439		535	0.33624
535.8	0.24151		535.8	0.33457
536.6	0.24154		536.6	0.33443
537.3	0.23811		537.3	0.32907
538.1	0.23907		538.1	0.32915
538.9	0.23737		538.9	0.32681
539.7	0.23684		539.7	0.32341
540.4	0.23453		540.4	0.32401
541.2	0.23556		541.2	0.32107
542	0.23134		542	0.31737
542.8	0.22974		542.8	0.31632
543.6	0.22918		543.6	0.31425
544.3	0.22821		544.3	0.31023
545.1	0.22369		545.1	0.30861
545.9	0.22374		545.9	0.30473
546.7	0.2224		546.7	0.30229
547.4	0.21921		547.4	0.29793
548.2	0.21724		548.2	0.29606
549	0.21626		549	0.29467
549.8	0.21209		549.8	0.28973
550.6	0.21098		550.6	0.28763
551.3	0.20801		551.3	0.28348
552.1	0.2046		552.1	0.27877
552.9	0.20207		552.9	0.27678
553.7	0.19976		553.7	0.2725
554.4	0.19676		554.4	0.26971
555.2	0.19399		555.2	0.2657
556	0.19129		556	0.26245
556.8	0.18763		556.8	0.25705
557.6	0.18405		557.6	0.25279
558.3	0.18052		558.3	0.2496
559.1	0.17716		559.1	0.24477
559.9	0.17151		559.9	0.23848
560.7	0.16916		560.7	0.23577
561.4	0.16301		561.4	0.23012
562.2	0.16123		562.2	0.22603
563	0.15697		563	0.22194
563.8	0.15167		563.8	0.21529
564.5	0.14899		564.5	0.21161
565.3	0.14376		565.3	0.20684
566.1	0.13928		566.1	0.20405
566.9	0.13442		566.9	0.19766
567.7	0.13087		567.7	0.19263
568.4	0.12467		568.4	0.18732
569.2	0.11907		569.2	0.18374
570	0.11553		570	0.17831
570.8	0.11151		570.8	0.17404
571.5	0.1068		571.5	0.1704
572.3	0.10244		572.3	0.16576
573.1	0.0978		573.1	0.15949
573.9	0.09479		573.9	0.15786
574.6	0.08915		574.6	0.15111
575.4	0.08499		575.4	0.14778
576.2	0.08284		576.2	0.14363
577	0.07833		577	0.13943
577.7	0.07356		577.7	0.13442
578.5	0.07089		578.5	0.12986
579.3	0.06821		579.3	0.12664
580.1	0.06471		580.1	0.12425
580.8	0.06154		580.8	0.11946
581.6	0.05892		581.6	0.11621
582.4	0.0569		582.4	0.11277
583.2	0.05284		583.2	0.10914
583.9	0.05154		583.9	0.1056
584.7	0.04805		584.7	0.10191
585.5	0.04718		585.5	0.09953
586.3	0.04423		586.3	0.09601
587	0.04371		587	0.09421
587.8	0.0433		587.8	0.09099
588.6	0.04073		588.6	0.08717
589.4	0.03934		589.4	0.08585
590.1	0.03888		590.1	0.08236
590.9	0.03744		590.9	0.07963
591.7	0.0371		591.7	0.0777
592.4	0.03527		592.4	0.07377
593.2	0.0349		593.2	0.07222
594	0.03425		594	0.07006
594.8	0.0342		594.8	0.06786
595.5	0.03381		595.5	0.0657
596.3	0.03354		596.3	0.06495
597.1	0.03246		597.1	0.06196
597.9	0.03263		597.9	0.0603
598.6	0.03243		598.6	0.05871
599.4	0.03351		599.4	0.05664
600.2	0.0328		600.2	0.05639
601	0.03288		601	0.05437
601.7	0.03326		601.7	0.05229
602.5	0.03221		602.5	0.04982
603.3	0.03458		603.3	0.04974
604	0.03359		604	0.04764
604.8	0.03364		604.8	0.04733
605.6	0.03544		605.6	0.0456
606.4	0.03443		606.4	0.04404
607.1	0.03467		607.1	0.04303
607.9	0.03469		607.9	0.04064
608.7	0.03575		608.7	0.03985
609.4	0.03559		609.4	0.03843
610.2	0.03665		610.2	0.03839
611	0.03828		611	0.03729
611.8	0.03708		611.8	0.03565
612.5	0.03659		612.5	0.03504
613.3	0.03895		613.3	0.03417
614.1	0.0409		614.1	0.03362
614.9	0.04059		614.9	0.03354
615.6	0.04046		615.6	0.03172
616.4	0.04148		616.4	0.03179
617.2	0.04296		617.2	0.03089
617.9	0.04332		617.9	0.02994
618.7	0.04233		618.7	0.02838
619.5	0.04255		619.5	0.02818
620.2	0.04372		620.2	0.02591
621	0.04491		621	0.02743
621.8	0.04581		621.8	0.02572
622.6	0.04634		622.6	0.02493
623.3	0.04664		623.3	0.02429
624.1	0.04719		624.1	0.02417
624.9	0.04813		624.9	0.02418
625.6	0.04903		625.6	0.02251
626.4	0.04999		626.4	0.02201
627.2	0.04901		627.2	0.0218
628	0.05083		628	0.02177
628.7	0.05209		628.7	0.0216
629.5	0.05254		629.5	0.02025
630.3	0.05339		630.3	0.02052
631	0.05408		631	0.01977
631.8	0.05354		631.8	0.01915
632.6	0.05544		632.6	0.01995
633.3	0.05671		633.3	0.01987
634.1	0.05729		634.1	0.01902
634.9	0.05743		634.9	0.01754
635.7	0.05751		635.7	0.01768
636.4	0.05951		636.4	0.01703
637.2	0.05921		637.2	0.01681
638	0.05971		638	0.01714
638.7	0.06039		638.7	0.01645
639.5	0.06191		639.5	0.01665
640.3	0.06357		640.3	0.01671
641	0.06431		641	0.01721
641.8	0.06439		641.8	0.01616
642.6	0.0651		642.6	0.01639
643.3	0.06491		643.3	0.01598
644.1	0.06653		644.1	0.01571
644.9	0.06712		644.9	0.01547
645.6	0.06772		645.6	0.01518
646.4	0.06854		646.4	0.01555
647.2	0.06946		647.2	0.01486
648	0.07006		648	0.0145
648.7	0.07009		648.7	0.01487
649.5	0.07157		649.5	0.01561
650.3	0.07265		650.3	0.0149
651	0.07278		651	0.01443
651.8	0.07365		651.8	0.01522
652.6	0.07395		652.6	0.01426
653.3	0.0741		653.3	0.01439
654.1	0.07581		654.1	0.01411
654.9	0.07677		654.9	0.01392
655.6	0.07638		655.6	0.0145
656.4	0.07773		656.4	0.01427
657.2	0.07828		657.2	0.01403
657.9	0.07944		657.9	0.01456
658.7	0.07977		658.7	0.01538
659.5	0.08019		659.5	0.01434
660.2	0.0818		660.2	0.01491
661	0.08154		661	0.01485
661.8	0.0821		661.8	0.01408
662.5	0.08366		662.5	0.01455
663.3	0.08403		663.3	0.01403
664.1	0.0848		664.1	0.01505
664.8	0.08521		664.8	0.01465
665.6	0.08529		665.6	0.01482
666.4	0.0864		666.4	0.01522
667.1	0.08673		667.1	0.01486
667.9	0.08732		667.9	0.01382
668.7	0.08856		668.7	0.01441
669.4	0.08916		669.4	0.01526
670.2	0.08898		670.2	0.01438
671	0.09142		671	0.01581
671.7	0.09117		671.7	0.01546
672.5	0.09118		672.5	0.01526
673.3	0.09336		673.3	0.01578
674	0.0929		674	0.015
674.8	0.09454		674.8	0.0168
675.6	0.09364		675.6	0.01567
676.3	0.09464		676.3	0.01617
677.1	0.095		677.1	0.01619
677.8	0.09516		677.8	0.0158
678.6	0.0959		678.6	0.01659
679.4	0.09732		679.4	0.01742
680.1	0.09784		680.1	0.01729
680.9	0.09878		680.9	0.01727
681.7	0.09908		681.7	0.01704
682.4	0.09966		682.4	0.01746
683.2	0.10035		683.2	0.01812
684	0.10164		684	0.018
684.7	0.10111		684.7	0.01788
685.5	0.1019		685.5	0.01762
686.3	0.10214		686.3	0.01857
687	0.10276		687	0.01861
687.8	0.10294		687.8	0.01887
688.6	0.10407		688.6	0.01833
689.3	0.10544		689.3	0.01985
690.1	0.10568		690.1	0.01912
690.8	0.10623		690.8	0.01985
691.6	0.10703		691.6	0.01972
692.4	0.10719		692.4	0.01956
693.1	0.10803		693.1	0.02006
693.9	0.10843		693.9	0.02013
694.7	0.10923		694.7	0.02123
695.4	0.11002		695.4	0.02118
696.2	0.11014		696.2	0.02064
696.9	0.11085		696.9	0.0218
697.7	0.11102		697.7	0.02164
698.5	0.11164		698.5	0.02191
699.2	0.11144		699.2	0.02181
700	0.11286		700	0.02223
700.8	0.11323		700.8	0.02224
701.5	0.11358		701.5	0.02281
702.3	0.11459		702.3	0.02343
703.1	0.11503		703.1	0.02343
703.8	0.11603		703.8	0.02459
704.6	0.11579		704.6	0.02384
705.3	0.11659		705.3	0.02463
706.1	0.11688		706.1	0.02484
706.9	0.11783		706.9	0.02465
707.6	0.11786		707.6	0.02493
708.4	0.11881		708.4	0.02493
709.1	0.11876		709.1	0.0255
709.9	0.11963		709.9	0.02612
710.7	0.11945		710.7	0.02597
711.4	0.1205		711.4	0.02652
712.2	0.12088		712.2	0.02663
713	0.12112		713	0.02686
713.7	0.12253		713.7	0.02698
714.5	0.12248		714.5	0.02733
715.2	0.12359		715.2	0.02856
716	0.12361		716	0.02759
716.8	0.12467		716.8	0.02846
717.5	0.12489		717.5	0.0279
718.3	0.12545		718.3	0.02914
719	0.12551		719	0.02919
719.8	0.12569		719.8	0.03055
720.6	0.12646		720.6	0.02964
721.3	0.12693		721.3	0.03042
722.1	0.12743		722.1	0.03051
722.8	0.12755		722.8	0.0297
723.6	0.12829		723.6	0.03139
724.4	0.12876		724.4	0.03184
725.1	0.1288		725.1	0.03145
725.9	0.12984		725.9	0.03228
726.7	0.13039		726.7	0.03288
727.4	0.13003		727.4	0.03249
728.2	0.13111		728.2	0.03331
728.9	0.13163		728.9	0.03356
729.7	0.13184		729.7	0.03373
730.4	0.13236		730.4	0.03413
731.2	0.13236		731.2	0.03472
732	0.13288		732	0.03493
732.7	0.13401		732.7	0.03517
733.5	0.13374		733.5	0.03448
734.2	0.13386		734.2	0.03585
735	0.1353		735	0.036
735.8	0.13501		735.8	0.03608
736.5	0.13559		736.5	0.03657
737.3	0.13669		737.3	0.03726
738	0.13634		738	0.03797
738.8	0.13693		738.8	0.03772
739.6	0.13678		739.6	0.03751
740.3	0.13647		740.3	0.03769
741.1	0.1376		741.1	0.03794
741.8	0.13891		741.8	0.03896
742.6	0.13919		742.6	0.04011
743.4	0.13967		743.4	0.03976
744.1	0.1387		744.1	0.03937
744.9	0.13918		744.9	0.03964
745.6	0.14064		745.6	0.04082
746.4	0.14065		746.4	0.04055
747.1	0.14047		747.1	0.04054
747.9	0.14127		747.9	0.04089
748.7	0.14187		748.7	0.04156
749.4	0.14158		749.4	0.0413
750.2	0.14255		750.2	0.04246
750.9	0.14277		750.9	0.04288
751.7	0.14279		751.7	0.04248
752.4	0.14379		752.4	0.04315
753.2	0.14352		753.2	0.0434
754	0.14457		754	0.04397
754.7	0.14494		754.7	0.04436
755.5	0.145		755.5	0.04526
756.2	0.14533		756.2	0.04568
757	0.14558		757	0.04559
757.7	0.14561		757.7	0.04468
758.5	0.1466		758.5	0.04586
759.3	0.14641		759.3	0.04642
760	0.14768		760	0.04715
760.8	0.14719		760.8	0.04713
761.5	0.14754		761.5	0.04765
762.3	0.14718		762.3	0.04721
763	0.14768		763	0.04786
763.8	0.14839		763.8	0.04811
764.6	0.14821		764.6	0.04831
765.3	0.14867		765.3	0.04853
766.1	0.14869		766.1	0.04893
766.8	0.15039		766.8	0.05047
767.6	0.14993		767.6	0.05018
768.3	0.15056		768.3	0.05007
769.1	0.15056		769.1	0.0507
769.8	0.15092		769.8	0.05026
770.6	0.15059		770.6	0.05106
771.4	0.1512		771.4	0.05139
772.1	0.15162		772.1	0.05223
772.9	0.1525		772.9	0.05218
773.6	0.15203		773.6	0.05201
774.4	0.15291		774.4	0.05363
775.1	0.15373		775.1	0.05302
775.9	0.15324		775.9	0.0534
776.6	0.15344		776.6	0.05381
777.4	0.15393		777.4	0.05386
778.1	0.15419		778.1	0.05463
778.9	0.15457		778.9	0.05481
779.7	0.15434		779.7	0.05437
780.4	0.15506		780.4	0.05526
781.2	0.15523		781.2	0.0551
781.9	0.15594		781.9	0.05678
782.7	0.15655		782.7	0.05632
783.4	0.15665		783.4	0.05673
784.2	0.15592		784.2	0.05673
784.9	0.15661		784.9	0.0576
785.7	0.15663		785.7	0.05733
786.4	0.15783		786.4	0.0577
787.2	0.15755		787.2	0.05816
787.9	0.15751		787.9	0.05888
788.7	0.15834		788.7	0.05882
789.5	0.15787		789.5	0.0595
790.2	0.15863		790.2	0.0597
791	0.1592		791	0.06012
791.7	0.1586		791.7	0.05993
792.5	0.15939		792.5	0.06147
793.2	0.15966		793.2	0.0614
794	0.16023		794	0.06125
794.7	0.16009		794.7	0.0618
795.5	0.1603		795.5	0.06193
796.2	0.16073		796.2	0.06267
797	0.1612		797	0.06282
797.7	0.16057		797.7	0.06272
798.5	0.16132		798.5	0.06304
799.2	0.16123		799.2	0.06307
800	0.16127		800	0.06356
800.7	0.16149		800.7	0.06424
801.5	0.16243		801.5	0.06495
802.2	0.16193		802.2	0.06468
803	0.16245		803	0.06486
803.8	0.16232		803.8	0.06509
804.5	0.16265		804.5	0.06568
805.3	0.16304		805.3	0.06589
806	0.16408		806	0.06674
806.8	0.16359		806.8	0.06704
807.5	0.16402		807.5	0.06656
808.3	0.16427		808.3	0.06705
809	0.1643		809	0.06743
809.8	0.16398		809.8	0.06807
810.5	0.16493		810.5	0.0685
811.3	0.16452		811.3	0.06789
812	0.16607		812	0.06899
812.8	0.16535		812.8	0.06937
813.5	0.16568		813.5	0.06911
814.3	0.16579		814.3	0.06977
815	0.16571		815	0.07033
815.8	0.16574		815.8	0.07002
816.5	0.16592		816.5	0.07066
817.3	0.16612		817.3	0.07071
818	0.167		818	0.07092
818.8	0.16755		818.8	0.07206
819.5	0.16728		819.5	0.07255
820.3	0.16804		820.3	0.07239
821	0.16777		821	0.07263
821.8	0.16694		821.8	0.07239
822.5	0.16768		822.5	0.0726
823.3	0.16782		823.3	0.07305
824	0.16791		824	0.07292
824.8	0.16838		824.8	0.07316
825.5	0.16812		825.5	0.07389
826.3	0.16915		826.3	0.07475
827	0.16895		827	0.07428
827.8	0.16954		827.8	0.07503
828.5	0.16939		828.5	0.07538
829.3	0.16853		829.3	0.07567
830	0.16946		830	0.07589
830.8	0.1699		830.8	0.07562
831.5	0.16992		831.5	0.07647
832.3	0.17028		832.3	0.07646
833	0.17126		833	0.07744
833.8	0.16978		833.8	0.07634
834.5	0.17022		834.5	0.07725
835.3	0.17007		835.3	0.07721
836	0.17107		836	0.07849
836.7	0.17119		836.7	0.07811
837.5	0.17122		837.5	0.07839
838.2	0.17113		838.2	0.0789
839	0.17082		839	0.07887
839.7	0.17097		839.7	0.07904
840.5	0.17181		840.5	0.0794
841.2	0.17177		841.2	0.08041
842	0.17163		842	0.07926
842.7	0.17201		842.7	0.08025
843.5	0.17207		843.5	0.07988
844.2	0.17343		844.2	0.08109
845	0.17279		845	0.08126
845.7	0.17301		845.7	0.08211
846.5	0.17306		846.5	0.08162
847.2	0.17321		847.2	0.082
848	0.17305		848	0.08241
848.7	0.17357		848.7	0.08288
849.5	0.17372		849.5	0.08325
850.2	0.1733		850.2	0.08322
850.9	0.1744		850.9	0.08396
851.7	0.17388		851.7	0.08292
852.4	0.17306		852.4	0.08385
853.2	0.17387		853.2	0.0844
853.9	0.17416		853.9	0.08384
854.7	0.17385		854.7	0.08461
855.4	0.17421		855.4	0.08522
856.2	0.17489		856.2	0.08525
856.9	0.17522		856.9	0.08562
857.7	0.17485		857.7	0.08593
858.4	0.17532		858.4	0.08654
859.2	0.17487		859.2	0.0855
859.9	0.17563		859.9	0.08711
860.6	0.17507		860.6	0.0868
861.4	0.17596		861.4	0.08686
862.1	0.17622		862.1	0.08755
862.9	0.17596		862.9	0.08715
863.6	0.17616		863.6	0.08775
864.4	0.17567		864.4	0.08805
865.1	0.17577		865.1	0.08839
865.9	0.17656		865.9	0.08864
866.6	0.17583		866.6	0.0886
867.3	0.17729		867.3	0.08935
868.1	0.17699		868.1	0.08898
868.8	0.17698		868.8	0.08966
869.6	0.17724		869.6	0.08998
870.3	0.17717		870.3	0.09021
871.1	0.17676		871.1	0.09043
871.8	0.17741		871.8	0.09014
872.6	0.17767		872.6	0.09126
873.3	0.17737		873.3	0.09066
874	0.17759		874	0.09063
874.8	0.1776		874.8	0.09189
875.5	0.1781		875.5	0.09142
876.3	0.17777		876.3	0.09198
877	0.17854		877	0.09255
877.8	0.17807		877.8	0.09283
878.5	0.17818		878.5	0.09233
879.3	0.17843		879.3	0.09322
880	0.1778		880	0.09231
880.7	0.17825		880.7	0.0939
881.5	0.17821		881.5	0.09382
882.2	0.17839		882.2	0.0934
883	0.17918		883	0.09481
883.7	0.17785		883.7	0.09368
884.5	0.17877		884.5	0.09456
885.2	0.17911		885.2	0.09494
885.9	0.17863		885.9	0.09438
886.7	0.17897		886.7	0.09444
887.4	0.1795		887.4	0.09559
888.2	0.17948		888.2	0.09613
888.9	0.17869		888.9	0.09539
889.6	0.17958		889.6	0.09608
890.4	0.17923		890.4	0.09604
891.1	0.17948		891.1	0.09674
891.9	0.18017		891.9	0.09671
892.6	0.18012		892.6	0.09707
893.4	0.17968		893.4	0.09706
894.1	0.1801		894.1	0.09719
894.8	0.17992		894.8	0.09761
895.6	0.18052		895.6	0.09821
896.3	0.17952		896.3	0.09825
897.1	0.18064		897.1	0.09792
897.8	0.18046		897.8	0.09838
898.5	0.18027		898.5	0.0985
899.3	0.17993		899.3	0.09878
900	0.18061		900	0.09921

## Sheet: Figure 1b
Figure 1b
Pristine Ta3N5			La-doped Ta3N5
#K-Path(1/Å)	Energy (eV)		#K-Path(1/Å)	Energy (eV)
#	Band-Index		#	Band-Index
1.71718	-2.26838		1.70926	-2.21388
1.70453	-2.25377		1.69675	-2.21442
1.69187	-2.25785		1.68424	-2.21603
1.67922	-2.26647		1.67172	-2.21855
1.66657	-2.27318		1.65921	-2.22154
1.65391	-2.26328		1.64669	-2.22415
1.64126	-2.25317		1.63418	-2.22541
1.6286	-2.24408		1.62167	-2.22453
1.61595	-2.2363		1.60915	-2.22029
1.6033	-2.22989		1.59664	-2.21495
1.59064	-2.22474		1.58413	-2.21601
1.57799	-2.22074		1.57161	-2.21545
1.56533	-2.21126		1.5591	-2.21214
1.55268	-2.19052		1.54659	-2.20487
1.54003	-2.1845		1.53407	-2.19501
1.52737	-2.18719		1.52156	-2.1848
1.51472	-2.18671		1.50905	-2.17853
1.50206	-2.18636		1.49653	-2.1852
1.48941	-2.18611		1.48402	-2.1923
1.47676	-2.18595		1.47151	-2.19893
1.4641	-2.18586		1.45899	-2.20456
1.45145	-2.1858		1.44648	-2.20892
1.43879	-2.18575		1.43397	-2.20976
1.42614	-2.18574		1.42145	-2.20914
1.41349	-2.18573		1.40894	-2.20893
1.41349	-2.18573		1.40894	-2.20893
1.4008	-2.19623		1.39626	-2.21176
1.38811	-2.2005		1.38359	-2.21733
1.37542	-2.18788		1.37091	-2.22064
1.36273	-2.17315		1.35823	-2.22455
1.35004	-2.15659		1.34556	-2.22848
1.33735	-2.13833		1.33288	-2.23187
1.32465	-2.13827		1.3202	-2.23433
1.31196	-2.1804		1.30753	-2.23411
1.29927	-2.21905		1.29485	-2.22995
1.28658	-2.25257		1.28218	-2.2257
1.27389	-2.25379		1.2695	-2.22101
1.2612	-2.2318		1.25682	-2.21527
1.24851	-2.21504		1.24415	-2.20796
1.23582	-2.2014		1.23147	-2.19903
1.22313	-2.18679		1.21879	-2.18943
1.21044	-2.17124		1.20612	-2.18394
1.19775	-2.15478		1.19344	-2.17873
1.18506	-2.13748		1.18076	-2.17391
1.17237	-2.11935		1.16809	-2.16957
1.15968	-2.10794		1.15541	-2.16581
1.14699	-2.11033		1.14274	-2.16276
1.1343	-2.11995		1.13006	-2.1605
1.12161	-2.13592		1.11738	-2.15912
1.10892	-2.1567		1.10471	-2.15865
1.10892	-2.1567		1.10471	-2.15865
1.09217	-2.15879		1.08803	-2.15878
1.07541	-2.16426		1.07135	-2.15849
1.05865	-2.17142		1.05468	-2.15672
1.04189	-2.1788		1.038	-2.15284
1.02514	-2.18544		1.02132	-2.14682
1.00838	-2.19081		1.00465	-2.13404
0.99162	-2.19477		0.98797	-2.10325
0.97486	-2.1873		0.97129	-2.07944
0.95811	-2.16407		0.95462	-2.07336
0.94135	-2.14187		0.93794	-2.07198
0.92459	-2.11695		0.92126	-2.06659
0.90783	-2.07813		0.90459	-2.05841
0.89108	-2.04306		0.88791	-2.04928
0.87432	-2.01738		0.87123	-2.0401
0.85756	-2.00167		0.85456	-2.03093
0.8408	-1.99078		0.83788	-2.0208
0.82405	-1.98209		0.82121	-2.00774
0.80729	-1.9749		0.80453	-1.99394
0.79053	-1.97166		0.78785	-1.98817
0.77377	-2.01151		0.77118	-1.98901
0.75702	-1.99403		0.7545	-1.99216
0.74026	-1.97001		0.73782	-1.99726
0.7235	-1.96391		0.72115	-1.99709
0.70674	-1.96317		0.70447	-1.99421
0.70674	-1.96317		0.70447	-1.99421
0.69405	-1.98185		0.69179	-1.99451
0.68136	-2.00115		0.67912	-1.99535
0.66867	-2.02087		0.66644	-1.99667
0.65598	-2.04086		0.65376	-1.99846
0.64329	-2.06095		0.64109	-2.00081
0.6306	-2.05874		0.62841	-2.00378
0.61791	-2.05341		0.61573	-2.00752
0.60522	-2.0477		0.60306	-2.01215
0.59253	-2.04177		0.59038	-2.01781
0.57984	-2.03584		0.57771	-2.02458
0.56715	-2.03645		0.56503	-2.0324
0.55446	-2.04862		0.55235	-2.04005
0.54177	-2.06021		0.53968	-2.04185
0.52908	-2.07113		0.527	-2.04238
0.51639	-2.08128		0.51432	-2.04154
0.5037	-2.09059		0.50165	-2.03934
0.49101	-2.09472		0.48897	-2.03589
0.47832	-2.0977		0.4763	-2.03139
0.46563	-2.10069		0.46362	-2.02612
0.45294	-2.10349		0.45094	-2.02046
0.44025	-2.10595		0.43827	-2.01488
0.42756	-2.10784		0.42559	-2.01003
0.41487	-2.10905		0.41291	-2.00824
0.40218	-2.10947		0.40024	-2.00787
0.40218	-2.10947		0.40024	-2.00787
0.38542	-2.0846		0.38356	-2.0317
0.36867	-2.07415		0.36688	-2.05171
0.35191	-2.05591		0.35021	-2.03492
0.33515	-2.0374		0.33353	-2.0318
0.31839	-2.0188		0.31685	-2.02507
0.30164	-2.0008		0.30018	-2.02748
0.28488	-1.98834		0.2835	-2.0466
0.26812	-1.99787		0.26682	-2.06574
0.25136	-2.01818		0.25015	-2.08044
0.23461	-2.04196		0.23347	-2.08978
0.21785	-2.06813		0.2168	-2.09592
0.20109	-2.09628		0.20012	-2.10254
0.18433	-2.12607		0.18344	-2.11188
0.16758	-2.12959		0.16677	-2.12654
0.15082	-2.13033		0.15009	-2.15158
0.13406	-2.14586		0.13341	-2.18132
0.1173	-2.1609		0.11674	-2.19689
0.10055	-2.17237		0.10006	-2.19733
0.08379	-2.16161		0.08338	-2.19767
0.06703	-2.1657		0.06671	-2.19893
0.05027	-2.17437		0.05003	-2.20121
0.03352	-2.18065		0.03335	-2.20423
0.01676	-2.18446		0.01668	-2.20727
0	-2.18573		0	-2.20893
#	Band-Index		#	Band-Index
0	-2.147		0	-2.15481
0.01676	-2.14416		0.01668	-2.15313
0.03352	-2.13578		0.03335	-2.14812
0.05027	-2.13773		0.05003	-2.14572
0.06703	-2.15009		0.06671	-2.14532
0.08379	-2.15477		0.08338	-2.14339
0.10055	-2.14174		0.10006	-2.13982
0.1173	-2.1268		0.11674	-2.13462
0.13406	-2.11016		0.13341	-2.12766
0.15082	-2.09208		0.15009	-2.11824
0.16758	-2.10532		0.16677	-2.10292
0.18433	-2.08966		0.18344	-2.07947
0.20109	-2.07077		0.20012	-2.06054
0.21785	-2.05132		0.2168	-2.05449
0.23461	-2.03188		0.23347	-2.04757
0.25136	-2.01285		0.25015	-2.03813
0.26812	-1.99459		0.26682	-2.02832
0.28488	-1.97745		0.2835	-2.01999
0.30164	-1.98696		0.30018	-2.01418
0.31839	-2.00528		0.31685	-2.00392
0.33515	-2.0177		0.33353	-1.99572
0.35191	-2.04591		0.35021	-1.99792
0.36867	-2.07369		0.36688	-2.00222
0.38542	-2.08457		0.38356	-2.00449
0.40218	-2.06312		0.40024	-2.00544
0.40218	-2.06312		0.40024	-2.00544
0.41487	-2.06208		0.41291	-2.00666
0.42756	-2.05892		0.42559	-2.00926
0.44025	-2.05368		0.43827	-2.01068
0.45294	-2.04637		0.45094	-2.01213
0.46563	-2.03703		0.46362	-2.01324
0.47832	-2.02574		0.4763	-2.01366
0.49101	-2.01528		0.48897	-2.01315
0.5037	-2.0148		0.50165	-2.0116
0.51639	-2.0155		0.51432	-2.00904
0.52908	-2.01748		0.527	-2.00553
0.54177	-2.02069		0.53968	-2.00117
0.55446	-2.02499		0.55235	-1.99748
0.56715	-2.03015		0.56503	-1.99832
0.57984	-2.02378		0.57771	-1.9981
0.59253	-2.01073		0.59038	-1.99655
0.60522	-1.99741		0.60306	-1.99356
0.61791	-1.98393		0.61573	-1.98936
0.6306	-1.97043		0.62841	-1.98447
0.64329	-1.95702		0.64109	-1.97949
0.65598	-1.94382		0.65376	-1.97497
0.66867	-1.93095		0.66644	-1.9713
0.68136	-1.92873		0.67912	-1.96866
0.69405	-1.94537		0.69179	-1.96709
0.70674	-1.96317		0.70447	-1.96658
0.70674	-1.96317		0.70447	-1.96658
0.7235	-1.96237		0.72115	-1.9639
0.74026	-1.96416		0.73782	-1.95984
0.75702	-1.96361		0.7545	-1.95788
0.77377	-1.96515		0.77118	-1.95904
0.79053	-1.9692		0.78785	-1.96248
0.80729	-1.95749		0.80453	-1.96606
0.82405	-1.95496		0.82121	-1.96777
0.8408	-1.95278		0.83788	-1.96882
0.85756	-1.95118		0.85456	-1.96992
0.87432	-1.96457		0.87123	-1.97141
0.89108	-1.98918		0.88791	-1.98366
0.90783	-2.0043		0.90459	-2.00343
0.92459	-2.01498		0.92126	-2.02304
0.94135	-2.02372		0.93794	-2.0416
0.95811	-2.03133		0.95462	-2.05843
0.97486	-2.03806		0.97129	-2.06908
0.99162	-2.044		0.98797	-2.07733
1.00838	-2.04918		1.00465	-2.08783
1.02514	-2.05357		1.02132	-2.09663
1.04189	-2.05719		1.038	-2.10454
1.05865	-2.06002		1.05468	-2.11204
1.07541	-2.06204		1.07135	-2.11894
1.09217	-2.06326		1.08803	-2.1242
1.10892	-2.06367		1.10471	-2.12624
1.10892	-2.06367		1.10471	-2.12624
1.12161	-2.06349		1.11738	-2.12712
1.1343	-2.06298		1.13006	-2.12975
1.14699	-2.08089		1.14274	-2.13412
1.15968	-2.10047		1.15541	-2.14019
1.17237	-2.11237		1.16809	-2.14789
1.18506	-2.1222		1.18076	-2.15701
1.19775	-2.13588		1.19344	-2.16722
1.21044	-2.15224		1.20612	-2.17803
1.22313	-2.17042		1.21879	-2.18885
1.23582	-2.18995		1.23147	-2.19509
1.24851	-2.21049		1.24415	-2.20071
1.2612	-2.22768		1.25682	-2.20591
1.27389	-2.2393		1.2695	-2.21
1.28658	-2.24989		1.28218	-2.21181
1.29927	-2.21904		1.29485	-2.20993
1.31196	-2.1804		1.30753	-2.20416
1.32465	-2.13827		1.3202	-2.19576
1.33735	-2.09409		1.33288	-2.18622
1.35004	-2.08992		1.34556	-2.17682
1.36273	-2.09177		1.35823	-2.16859
1.37542	-2.09821		1.37091	-2.16221
1.38811	-2.11827		1.38359	-2.15792
1.4008	-2.1369		1.39626	-2.15556
1.41349	-2.147		1.40894	-2.15481
1.41349	-2.147		1.40894	-2.15481
1.42614	-2.14623		1.42145	-2.15376
1.43879	-2.14393		1.43397	-2.15073
1.45145	-2.14007		1.44648	-2.1468
1.4641	-2.13463		1.45899	-2.15008
1.47676	-2.12757		1.47151	-2.15448
1.48941	-2.11886		1.48402	-2.1601
1.50206	-2.12852		1.49653	-2.16706
1.51472	-2.1406		1.50905	-2.17533
1.52737	-2.15501		1.52156	-2.17365
1.54003	-2.17169		1.53407	-2.17208
1.55268	-2.18863		1.54659	-2.17471
1.56533	-2.18967		1.5591	-2.18122
1.57799	-2.19097		1.57161	-2.19054
1.59064	-2.19255		1.58413	-2.20135
1.6033	-2.19447		1.59664	-2.212
1.61595	-2.19675		1.60915	-2.21283
1.6286	-2.19943		1.62167	-2.20999
1.64126	-2.20254		1.63418	-2.20672
1.65391	-2.20613		1.64669	-2.20326
1.66657	-2.21018		1.65921	-2.19982
1.67922	-2.2147		1.67172	-2.19666
1.69187	-2.21952		1.68424	-2.19405
1.70453	-2.22401		1.69675	-2.19232
1.71718	-2.22449		1.70926	-2.19171
#	Band-Index		#	Band-Index
1.71718	-2.22449		1.70926	-2.13398
1.70453	-2.20472		1.69675	-2.13345
1.69187	-2.16905		1.68424	-2.13199
1.67922	-2.13207		1.67172	-2.12985
1.66657	-2.12499		1.65921	-2.12735
1.65391	-2.12103		1.64669	-2.12478
1.64126	-2.11833		1.63418	-2.12236
1.6286	-2.11739		1.62167	-2.12024
1.61595	-2.11865		1.60915	-2.11852
1.6033	-2.12244		1.59664	-2.11723
1.59064	-2.12901		1.58413	-2.11639
1.57799	-2.13853		1.57161	-2.11595
1.56533	-2.15103		1.5591	-2.11586
1.55268	-2.16641		1.54659	-2.11604
1.54003	-2.17169		1.53407	-2.11709
1.52737	-2.15501		1.52156	-2.12048
1.51472	-2.1406		1.50905	-2.12297
1.50206	-2.12852		1.49653	-2.12575
1.48941	-2.11866		1.48402	-2.12964
1.47676	-2.11085		1.47151	-2.13476
1.4641	-2.10486		1.45899	-2.14053
1.45145	-2.10046		1.44648	-2.14612
1.43879	-2.09747		1.43397	-2.14452
1.42614	-2.09573		1.42145	-2.14317
1.41349	-2.09517		1.40894	-2.14272
1.41349	-2.09517		1.40894	-2.14272
1.4008	-2.09495		1.39626	-2.14183
1.38811	-2.0943		1.38359	-2.14014
1.37542	-2.09324		1.37091	-2.13867
1.36273	-2.09177		1.35823	-2.13745
1.35004	-2.08992		1.34556	-2.13625
1.33735	-2.09409		1.33288	-2.1349
1.32465	-2.11843		1.3202	-2.13327
1.31196	-2.09701		1.30753	-2.13123
1.29927	-2.07942		1.29485	-2.12867
1.28658	-2.07631		1.28218	-2.12555
1.27389	-2.07318		1.2695	-2.12197
1.2612	-2.07011		1.25682	-2.11813
1.24851	-2.06727		1.24415	-2.11426
1.23582	-2.06478		1.23147	-2.11045
1.22313	-2.06278		1.21879	-2.10661
1.21044	-2.06137		1.20612	-2.10257
1.19775	-2.0606		1.19344	-2.09813
1.18506	-2.06044		1.18076	-2.09316
1.17237	-2.06079		1.16809	-2.08768
1.15968	-2.06146		1.15541	-2.08193
1.14699	-2.06225		1.14274	-2.07637
1.1343	-2.06298		1.13006	-2.07167
1.12161	-2.06349		1.11738	-2.0685
1.10892	-2.06366		1.10471	-2.06738
1.10892	-2.06366		1.10471	-2.06738
1.09217	-2.06326		1.08803	-2.066
1.07541	-2.06204		1.07135	-2.0617
1.05865	-2.06002		1.05468	-2.05424
1.04189	-2.05719		1.038	-2.04391
1.02514	-2.05357		1.02132	-2.04319
1.00838	-2.04917		1.00465	-2.04984
0.99162	-2.044		0.98797	-2.05522
0.97486	-2.03806		0.97129	-2.04849
0.95811	-2.03133		0.95462	-2.02386
0.94135	-2.02372		0.93794	-1.99982
0.92459	-2.01497		0.92126	-1.98447
0.90783	-2.0043		0.90459	-1.97706
0.89108	-1.98918		0.88791	-1.97335
0.87432	-1.96457		0.87123	-1.96452
0.85756	-1.95118		0.85456	-1.94811
0.8408	-1.95278		0.83788	-1.93731
0.82405	-1.95495		0.82121	-1.93382
0.80729	-1.95748		0.80453	-1.93308
0.79053	-1.9692		0.78785	-1.93739
0.77377	-1.96514		0.77118	-1.94526
0.75702	-1.96361		0.7545	-1.94926
0.74026	-1.96415		0.73782	-1.95777
0.7235	-1.96237		0.72115	-1.96177
0.70674	-1.96317		0.70447	-1.96234
0.70674	-1.96317		0.70447	-1.96234
0.69405	-1.94537		0.69179	-1.96167
0.68136	-1.92873		0.67912	-1.9602
0.66867	-1.93095		0.66644	-1.95895
0.65598	-1.94382		0.65376	-1.95868
0.64329	-1.95702		0.64109	-1.9597
0.6306	-1.97043		0.62841	-1.9621
0.61791	-1.98393		0.61573	-1.96594
0.60522	-1.99741		0.60306	-1.97113
0.59253	-2.01073		0.59038	-1.97731
0.57984	-2.02378		0.57771	-1.98386
0.56715	-2.03015		0.56503	-1.99021
0.55446	-2.02499		0.55235	-1.99603
0.54177	-2.02069		0.53968	-1.9959
0.52908	-2.01748		0.527	-1.9939
0.51639	-2.0155		0.51432	-1.99176
0.5037	-2.0148		0.50165	-1.98976
0.49101	-2.01528		0.48897	-1.98817
0.47832	-2.02574		0.4763	-1.98719
0.46563	-2.03703		0.46362	-1.98687
0.45294	-2.04637		0.45094	-1.9871
0.44025	-2.05368		0.43827	-1.98762
0.42756	-2.05892		0.42559	-1.98816
0.41487	-2.06208		0.41291	-1.98854
0.40218	-2.06312		0.40024	-1.98867
0.40218	-2.06312		0.40024	-1.98867
0.38542	-2.07806		0.38356	-1.96866
0.36867	-2.03558		0.36688	-1.95829
0.35191	-2.02277		0.35021	-1.96282
0.33515	-2.01047		0.33353	-1.9643
0.31839	-1.99857		0.31685	-1.9628
0.30164	-1.96172		0.30018	-1.96366
0.28488	-1.97557		0.2835	-1.96782
0.26812	-1.9643		0.26682	-1.97607
0.25136	-1.96978		0.25015	-1.98786
0.23461	-1.99016		0.23347	-2.00274
0.21785	-2.01101		0.2168	-2.02091
0.20109	-2.03197		0.20012	-2.0382
0.18433	-2.05268		0.18344	-2.03925
0.16758	-2.07282		0.16677	-2.04411
0.15082	-2.08963		0.15009	-2.05959
0.13406	-2.05749		0.13341	-2.07477
0.1173	-2.03038		0.11674	-2.0893
0.10055	-2.05752		0.10006	-2.1031
0.08379	-2.08238		0.08338	-2.11633
0.06703	-2.10422		0.06671	-2.12889
0.05027	-2.12226		0.05003	-2.13982
0.03352	-2.12449		0.03335	-2.14479
0.01676	-2.11032		0.01668	-2.14343
0	-2.09517		0	-2.14272
#	Band-Index		#	Band-Index
0	-2.09516		0	-2.12296
0.01676	-2.07899		0.01668	-2.12202
0.03352	-2.06176		0.03335	-2.11898
0.05027	-2.04346		0.05003	-2.1133
0.06703	-2.02409		0.06671	-2.10409
0.08379	-2.00363		0.08338	-2.09025
0.10055	-1.99349		0.10006	-2.0714
0.1173	-2.02491		0.11674	-2.04844
0.13406	-2.00167		0.13341	-2.02283
0.15082	-1.97201		0.15009	-2.02043
0.16758	-1.94191		0.16677	-2.02929
0.18433	-1.94116		0.18344	-2.02725
0.20109	-1.94378		0.20012	-2.01134
0.21785	-1.94275		0.2168	-1.99488
0.23461	-1.94186		0.23347	-1.97838
0.25136	-1.95309		0.25015	-1.96339
0.26812	-1.95392		0.26682	-1.95117
0.28488	-1.96367		0.2835	-1.9409
0.30164	-1.96028		0.30018	-1.93122
0.31839	-1.98912		0.31685	-1.94101
0.33515	-1.98297		0.33353	-1.94988
0.35191	-1.95492		0.35021	-1.94773
0.36867	-2.02299		0.36688	-1.9502
0.38542	-2.049		0.38356	-1.95264
0.40218	-2.02857		0.40024	-1.95126
0.40218	-2.02857		0.40024	-1.95126
0.41487	-2.02801		0.41291	-1.95116
0.42756	-2.02643		0.42559	-1.95091
0.44025	-2.02413		0.43827	-1.95055
0.45294	-2.0215		0.45094	-1.94995
0.46563	-2.01892		0.46362	-1.94883
0.47832	-2.01674		0.4763	-1.94691
0.49101	-2.01258		0.48897	-1.94401
0.5037	-1.99769		0.50165	-1.94015
0.51639	-1.98127		0.51432	-1.93547
0.52908	-1.96355		0.527	-1.93035
0.54177	-1.94484		0.53968	-1.93158
0.55446	-1.92556		0.55235	-1.93267
0.56715	-1.91993		0.56503	-1.93354
0.57984	-1.92004		0.57771	-1.93414
0.59253	-1.92		0.59038	-1.93448
0.60522	-1.91982		0.60306	-1.93469
0.61791	-1.91953		0.61573	-1.93508
0.6306	-1.91917		0.62841	-1.93596
0.64329	-1.91875		0.64109	-1.93731
0.65598	-1.91832		0.65376	-1.93878
0.66867	-1.91792		0.66644	-1.93986
0.68136	-1.9185		0.67912	-1.94031
0.69405	-1.91721		0.69179	-1.94032
0.70674	-1.91696		0.70447	-1.94026
0.70674	-1.91696		0.70447	-1.94026
0.7235	-1.94336		0.72115	-1.94133
0.74026	-1.96206		0.73782	-1.94381
0.75702	-1.96283		0.7545	-1.94294
0.77377	-1.96219		0.77118	-1.92798
0.79053	-1.96004		0.78785	-1.91769
0.80729	-1.92796		0.80453	-1.91316
0.82405	-1.90863		0.82121	-1.91011
0.8408	-1.90855		0.83788	-1.91538
0.85756	-1.93112		0.85456	-1.91995
0.87432	-1.95028		0.87123	-1.92313
0.89108	-1.95008		0.88791	-1.92747
0.90783	-1.95056		0.90459	-1.93483
0.92459	-1.95168		0.92126	-1.94627
0.94135	-1.95345		0.93794	-1.95866
0.95811	-1.95589		0.95462	-1.96956
0.97486	-1.9591		0.97129	-1.98212
0.99162	-1.96327		0.98797	-1.99753
1.00838	-1.96875		1.00465	-2.01387
1.02514	-1.97594		1.02132	-2.02925
1.04189	-1.98515		1.038	-2.03599
1.05865	-1.996		1.05468	-2.03194
1.07541	-2.00695		1.07135	-2.02943
1.09217	-2.01535		1.08803	-2.02832
1.10892	-2.01853		1.10471	-2.02803
1.10892	-2.01853		1.10471	-2.02803
1.12161	-2.03985		1.11738	-2.03003
1.1343	-2.06066		1.13006	-2.03534
1.14699	-2.06225		1.14274	-2.04263
1.15968	-2.06145		1.15541	-2.05082
1.17237	-2.06078		1.16809	-2.05929
1.18506	-2.06044		1.18076	-2.0677
1.19775	-2.0606		1.19344	-2.07588
1.21044	-2.06137		1.20612	-2.08368
1.22313	-2.06278		1.21879	-2.09095
1.23582	-2.06478		1.23147	-2.09747
1.24851	-2.06727		1.24415	-2.10302
1.2612	-2.07011		1.25682	-2.10744
1.27389	-2.07318		1.2695	-2.11063
1.28658	-2.07631		1.28218	-2.11263
1.29927	-2.07942		1.29485	-2.11356
1.31196	-2.08241		1.30753	-2.11363
1.32465	-2.0852		1.3202	-2.11307
1.33735	-2.08772		1.33288	-2.11211
1.35004	-2.0583		1.34556	-2.11088
1.36273	-2.07808		1.35823	-2.1095
1.37542	-2.09324		1.37091	-2.10804
1.38811	-2.0943		1.38359	-2.11394
1.4008	-2.09495		1.39626	-2.12072
1.41349	-2.09516		1.40894	-2.12296
1.41349	-2.09516		1.40894	-2.12296
1.42614	-2.09573		1.42145	-2.12281
1.43879	-2.09747		1.43397	-2.12237
1.45145	-2.10046		1.44648	-2.12171
1.4641	-2.10486		1.45899	-2.12092
1.47676	-2.11085		1.47151	-2.12008
1.48941	-2.11866		1.48402	-2.11923
1.50206	-2.10844		1.49653	-2.11842
1.51472	-2.09633		1.50905	-2.11767
1.52737	-2.08253		1.52156	-2.117
1.54003	-2.06719		1.53407	-2.11644
1.55268	-2.05067		1.54659	-2.11222
1.56533	-2.03369		1.5591	-2.10639
1.57799	-2.01763		1.57161	-2.10064
1.59064	-2.00485		1.58413	-2.09586
1.6033	-1.99861		1.59664	-2.09259
1.61595	-2.00186		1.60915	-2.09085
1.6286	-2.01518		1.62167	-2.09009
1.64126	-2.04793		1.63418	-2.08945
1.65391	-2.07851		1.64669	-2.08824
1.66657	-2.10334		1.65921	-2.0863
1.67922	-2.12967		1.67172	-2.08401
1.69187	-2.13436		1.68424	-2.08192
1.70453	-2.13888		1.69675	-2.08051
1.71718	-2.14011		1.70926	-2.08001
#	Band-Index		#	Band-Index
1.71718	-2.14011		1.70926	-2.05152
1.70453	-2.13818		1.69675	-2.05172
1.69187	-2.13312		1.68424	-2.05213
1.67922	-2.12154		1.67172	-2.05232
1.66657	-2.09688		1.65921	-2.05196
1.65391	-2.0647		1.64669	-2.05096
1.64126	-2.03688		1.63418	-2.04941
1.6286	-2.0129		1.62167	-2.04743
1.61595	-1.97496		1.60915	-2.04535
1.6033	-1.93549		1.59664	-2.04374
1.59064	-1.89573		1.58413	-2.0434
1.57799	-1.87501		1.57161	-2.04496
1.56533	-1.87846		1.5591	-2.04863
1.55268	-1.88129		1.54659	-2.05417
1.54003	-1.88355		1.53407	-2.06111
1.52737	-1.88532		1.52156	-2.0689
1.51472	-1.88667		1.50905	-2.07686
1.50206	-1.88769		1.49653	-2.08433
1.48941	-1.88845		1.48402	-2.09068
1.47676	-1.889		1.47151	-2.09566
1.4641	-1.8894		1.45899	-2.09936
1.45145	-1.88967		1.44648	-2.10204
1.43879	-1.88985		1.43397	-2.10388
1.42614	-1.88995		1.42145	-2.10498
1.41349	-1.88998		1.40894	-2.10534
1.41349	-1.88998		1.40894	-2.10534
1.4008	-1.90002		1.39626	-2.1057
1.38811	-1.92654		1.38359	-2.10668
1.37542	-1.96309		1.37091	-2.10327
1.36273	-2.00492		1.35823	-2.0899
1.35004	-2.04918		1.34556	-2.07474
1.33735	-2.08772		1.33288	-2.05856
1.32465	-2.0852		1.3202	-2.04246
1.31196	-2.08241		1.30753	-2.02932
1.29927	-2.07417		1.29485	-2.02578
1.28658	-2.05005		1.28218	-2.03116
1.27389	-2.02481		1.2695	-2.03691
1.2612	-1.99857		1.25682	-2.03953
1.24851	-1.97148		1.24415	-2.03841
1.23582	-1.94367		1.23147	-2.03389
1.22313	-1.91688		1.21879	-2.02669
1.21044	-1.91674		1.20612	-2.01767
1.19775	-1.91583		1.19344	-2.00759
1.18506	-1.91419		1.18076	-1.99711
1.17237	-1.91185		1.16809	-1.98675
1.15968	-1.92961		1.15541	-1.97686
1.14699	-1.95224		1.14274	-1.96767
1.1343	-1.97465		1.13006	-1.95946
1.12161	-1.99677		1.11738	-1.95304
1.10892	-2.01853		1.10471	-1.95036
1.10892	-2.01853		1.10471	-1.95036
1.09217	-2.01535		1.08803	-1.95561
1.07541	-2.00695		1.07135	-1.96198
1.05865	-1.996		1.05468	-1.96646
1.04189	-1.98514		1.038	-1.96803
1.02514	-1.97594		1.02132	-1.96669
1.00838	-1.96875		1.00465	-1.96317
0.99162	-1.96327		0.98797	-1.95792
0.97486	-1.9591		0.97129	-1.95015
0.95811	-1.95589		0.95462	-1.93804
0.94135	-1.95345		0.93794	-1.92379
0.92459	-1.95168		0.92126	-1.91411
0.90783	-1.95056		0.90459	-1.9046
0.89108	-1.95008		0.88791	-1.89493
0.87432	-1.95028		0.87123	-1.89061
0.85756	-1.93112		0.85456	-1.89319
0.8408	-1.90855		0.83788	-1.89804
0.82405	-1.90863		0.82121	-1.90101
0.80729	-1.92796		0.80453	-1.90348
0.79053	-1.96003		0.78785	-1.91149
0.77377	-1.96219		0.77118	-1.90018
0.75702	-1.96283		0.7545	-1.89998
0.74026	-1.96206		0.73782	-1.89946
0.7235	-1.94336		0.72115	-1.89608
0.70674	-1.91696		0.70447	-1.8936
0.70674	-1.91696		0.70447	-1.8936
0.69405	-1.91721		0.69179	-1.89365
0.68136	-1.9185		0.67912	-1.89382
0.66867	-1.91792		0.66644	-1.8941
0.65598	-1.91832		0.65376	-1.89456
0.64329	-1.91875		0.64109	-1.89536
0.6306	-1.91917		0.62841	-1.89664
0.61791	-1.91953		0.61573	-1.89859
0.60522	-1.91982		0.60306	-1.90129
0.59253	-1.92		0.59038	-1.90478
0.57984	-1.92004		0.57771	-1.909
0.56715	-1.91993		0.56503	-1.91385
0.55446	-1.92556		0.55235	-1.91916
0.54177	-1.94484		0.53968	-1.9247
0.52908	-1.96355		0.527	-1.93023
0.51639	-1.98127		0.51432	-1.92906
0.5037	-1.99769		0.50165	-1.92779
0.49101	-2.01258		0.48897	-1.9266
0.47832	-2.01674		0.4763	-1.92557
0.46563	-2.01892		0.46362	-1.92479
0.45294	-2.0215		0.45094	-1.92429
0.44025	-2.02413		0.43827	-1.92407
0.42756	-2.02643		0.42559	-1.92409
0.41487	-2.02801		0.41291	-1.92421
0.40218	-2.02857		0.40024	-1.92427
0.40218	-2.02857		0.40024	-1.92427
0.38542	-1.97396		0.38356	-1.92567
0.36867	-1.92144		0.36688	-1.92398
0.35191	-1.94082		0.35021	-1.92276
0.33515	-1.9356		0.33353	-1.91961
0.31839	-1.94768		0.31685	-1.92294
0.30164	-1.95374		0.30018	-1.92122
0.28488	-1.93216		0.2835	-1.90683
0.26812	-1.95028		0.26682	-1.89994
0.25136	-1.93559		0.25015	-1.89805
0.23461	-1.93712		0.23347	-1.89994
0.21785	-1.93056		0.2168	-1.90564
0.20109	-1.91914		0.20012	-1.91951
0.18433	-1.91204		0.18344	-1.9421
0.16758	-1.93613		0.16677	-1.96823
0.15082	-1.92979		0.15009	-1.99559
0.13406	-1.93625		0.13341	-2.01773
0.1173	-1.95963		0.11674	-2.02437
0.10055	-1.98212		0.10006	-2.03718
0.08379	-1.96413		0.08338	-2.05253
0.06703	-1.93772		0.06671	-2.06809
0.05027	-1.91529		0.05003	-2.08237
0.03352	-1.89799		0.03335	-2.09421
0.01676	-1.89071		0.01668	-2.10235
0	-1.88998		0	-2.10534
#	Band-Index		#	Band-Index
0	-1.88998		0	-1.89797
0.01676	-1.89031		0.01668	-1.89773
0.03352	-1.8925		0.03335	-1.89722
0.05027	-1.89538		0.05003	-1.89715
0.06703	-1.89928		0.06671	-1.89928
0.08379	-1.90413		0.08338	-1.90622
0.10055	-1.90982		0.10006	-1.91743
0.1173	-1.91618		0.11674	-1.92932
0.13406	-1.92296		0.13341	-1.93706
0.15082	-1.91488		0.15009	-1.93666
0.16758	-1.9152		0.16677	-1.9296
0.18433	-1.91182		0.18344	-1.92002
0.20109	-1.90366		0.20012	-1.9102
0.21785	-1.89567		0.2168	-1.89786
0.23461	-1.91586		0.23347	-1.88344
0.25136	-1.92702		0.25015	-1.86925
0.26812	-1.91376		0.26682	-1.85483
0.28488	-1.93128		0.2835	-1.84484
0.30164	-1.9479		0.30018	-1.85766
0.31839	-1.94065		0.31685	-1.87523
0.33515	-1.92938		0.33353	-1.88745
0.35191	-1.92573		0.35021	-1.89984
0.36867	-1.91822		0.36688	-1.9176
0.38542	-1.91325		0.38356	-1.92097
0.40218	-1.91094		0.40024	-1.92203
0.40218	-1.91094		0.40024	-1.92203
0.41487	-1.91107		0.41291	-1.92084
0.42756	-1.91145		0.42559	-1.91746
0.44025	-1.91204		0.43827	-1.91242
0.45294	-1.91282		0.45094	-1.9063
0.46563	-1.91373		0.46362	-1.89962
0.47832	-1.91474		0.4763	-1.89273
0.49101	-1.91577		0.48897	-1.88582
0.5037	-1.91677		0.50165	-1.87898
0.51639	-1.9177		0.51432	-1.87626
0.52908	-1.9185		0.527	-1.87653
0.54177	-1.91915		0.53968	-1.87816
0.55446	-1.91963		0.55235	-1.88081
0.56715	-1.91433		0.56503	-1.88402
0.57984	-1.91575		0.57771	-1.88726
0.59253	-1.91655		0.59038	-1.88992
0.60522	-1.91693		0.60306	-1.89133
0.61791	-1.91704		0.61573	-1.89086
0.6306	-1.917		0.62841	-1.88835
0.64329	-1.91688		0.64109	-1.88463
0.65598	-1.91677		0.65376	-1.88146
0.66867	-1.9167		0.66644	-1.88079
0.68136	-1.91753		0.67912	-1.88282
0.69405	-1.91679		0.69179	-1.88551
0.70674	-1.91696		0.70447	-1.88668
0.70674	-1.91696		0.70447	-1.88668
0.7235	-1.9012		0.72115	-1.88441
0.74026	-1.90595		0.73782	-1.88105
0.75702	-1.90926		0.7545	-1.88185
0.77377	-1.91096		0.77118	-1.89248
0.79053	-1.91115		0.78785	-1.88507
0.80729	-1.91018		0.80453	-1.88356
0.82405	-1.89709		0.82121	-1.86389
0.8408	-1.88623		0.83788	-1.84773
0.85756	-1.8999		0.85456	-1.84888
0.87432	-1.89839		0.87123	-1.85552
0.89108	-1.89598		0.88791	-1.85898
0.90783	-1.8935		0.90459	-1.87004
0.92459	-1.89114		0.92126	-1.89206
0.94135	-1.88895		0.93794	-1.91091
0.95811	-1.88698		0.95462	-1.91956
0.97486	-1.88522		0.97129	-1.92359
0.99162	-1.88369		0.98797	-1.92616
1.00838	-1.88239		1.00465	-1.92782
1.02514	-1.8813		1.02132	-1.92885
1.04189	-1.88359		1.038	-1.92995
1.05865	-1.88801		1.05468	-1.93212
1.07541	-1.8942		1.07135	-1.93587
1.09217	-1.90017		1.08803	-1.94105
1.10892	-1.90206		1.10471	-1.94572
1.10892	-1.90206		1.10471	-1.94572
1.12161	-1.91278		1.11738	-1.94376
1.1343	-1.91944		1.13006	-1.93874
1.14699	-1.92061		1.14274	-1.93261
1.15968	-1.91549		1.15541	-1.92726
1.17237	-1.90687		1.16809	-1.92383
1.18506	-1.88959		1.18076	-1.92244
1.19775	-1.8935		1.19344	-1.92254
1.21044	-1.89953		1.20612	-1.92353
1.22313	-1.91527		1.21879	-1.92499
1.23582	-1.91683		1.23147	-1.92666
1.24851	-1.92792		1.24415	-1.9284
1.2612	-1.94045		1.25682	-1.93003
1.27389	-1.95431		1.2695	-1.94252
1.28658	-1.96936		1.28218	-1.96157
1.29927	-1.98547		1.29485	-1.97471
1.31196	-2.00252		1.30753	-1.97342
1.32465	-2.02041		1.3202	-1.95736
1.33735	-2.03904		1.33288	-1.93378
1.35004	-2.04918		1.34556	-1.91816
1.36273	-2.00492		1.35823	-1.91107
1.37542	-1.96309		1.37091	-1.90443
1.38811	-1.92654		1.38359	-1.90014
1.4008	-1.90001		1.39626	-1.89838
1.41349	-1.88998		1.40894	-1.89797
1.41349	-1.88998		1.40894	-1.89797
1.42614	-1.88995		1.42145	-1.89853
1.43879	-1.88985		1.43397	-1.90018
1.45145	-1.88967		1.44648	-1.90279
1.4641	-1.88939		1.45899	-1.90614
1.47676	-1.889		1.47151	-1.90994
1.48941	-1.88845		1.48402	-1.91384
1.50206	-1.88769		1.49653	-1.9175
1.51472	-1.88667		1.50905	-1.92065
1.52737	-1.88532		1.52156	-1.92316
1.54003	-1.88355		1.53407	-1.92515
1.55268	-1.88129		1.54659	-1.92702
1.56533	-1.87846		1.5591	-1.92917
1.57799	-1.875		1.57161	-1.93149
1.59064	-1.87091		1.58413	-1.93322
1.6033	-1.8662		1.59664	-1.93343
1.61595	-1.86094		1.60915	-1.93162
1.6286	-1.85527		1.62167	-1.92785
1.64126	-1.84935		1.63418	-1.92254
1.65391	-1.8434		1.64669	-1.91628
1.66657	-1.83765		1.65921	-1.90967
1.67922	-1.83238		1.67172	-1.90337
1.69187	-1.82782		1.68424	-1.89818
1.70453	-1.82418		1.69675	-1.89486
1.71718	-1.82161		1.70926	-1.89378
#	Band-Index		#	Band-Index
1.71718	-1.82161		1.70926	-1.86978
1.70453	-1.82418		1.69675	-1.8683
1.69187	-1.82782		1.68424	-1.86372
1.67922	-1.83238		1.67172	-1.85682
1.66657	-1.83765		1.65921	-1.85157
1.65391	-1.84339		1.64669	-1.85083
1.64126	-1.84935		1.63418	-1.8528
1.6286	-1.85527		1.62167	-1.85675
1.61595	-1.86094		1.60915	-1.86227
1.6033	-1.8662		1.59664	-1.86868
1.59064	-1.87091		1.58413	-1.87502
1.57799	-1.85683		1.57161	-1.88026
1.56533	-1.84727		1.5591	-1.88353
1.55268	-1.84627		1.54659	-1.88446
1.54003	-1.85101		1.53407	-1.88346
1.52737	-1.85782		1.52156	-1.8814
1.51472	-1.86361		1.50905	-1.87906
1.50206	-1.8685		1.49653	-1.87691
1.48941	-1.87257		1.48402	-1.87515
1.47676	-1.87591		1.47151	-1.87379
1.4641	-1.87858		1.45899	-1.87278
1.45145	-1.88062		1.44648	-1.87204
1.43879	-1.88206		1.43397	-1.87153
1.42614	-1.88292		1.42145	-1.87122
1.41349	-1.8832		1.40894	-1.87111
1.41349	-1.8832		1.40894	-1.87111
1.4008	-1.88354		1.39626	-1.87275
1.38811	-1.88453		1.38359	-1.87641
1.37542	-1.88616		1.37091	-1.87921
1.36273	-1.88835		1.35823	-1.87958
1.35004	-1.89103		1.34556	-1.90643
1.33735	-1.89408		1.33288	-1.9242
1.32465	-1.89739		1.3202	-1.92855
1.31196	-1.90082		1.30753	-1.93118
1.29927	-1.90421		1.29485	-1.93229
1.28658	-1.90746		1.28218	-1.93225
1.27389	-1.91041		1.2695	-1.93139
1.2612	-1.91295		1.25682	-1.92141
1.24851	-1.91492		1.24415	-1.8996
1.23582	-1.91625		1.23147	-1.87801
1.22313	-1.90734		1.21879	-1.85804
1.21044	-1.88639		1.20612	-1.85728
1.19775	-1.87899		1.19344	-1.86071
1.18506	-1.88926		1.18076	-1.86531
1.17237	-1.90464		1.16809	-1.87018
1.15968	-1.90891		1.15541	-1.87421
1.14699	-1.90551		1.14274	-1.8857
1.1343	-1.90179		1.13006	-1.89718
1.12161	-1.89797		1.11738	-1.9059
1.10892	-1.90206		1.10471	-1.9094
1.10892	-1.90206		1.10471	-1.9094
1.09217	-1.90017		1.08803	-1.91052
1.07541	-1.8942		1.07135	-1.91277
1.05865	-1.888		1.05468	-1.9143
1.04189	-1.88358		1.038	-1.91367
1.02514	-1.8813		1.02132	-1.91027
1.00838	-1.88239		1.00465	-1.90423
0.99162	-1.88369		0.98797	-1.89568
0.97486	-1.88522		0.97129	-1.8849
0.95811	-1.88698		0.95462	-1.87282
0.94135	-1.88895		0.93794	-1.86135
0.92459	-1.89114		0.92126	-1.85379
0.90783	-1.8935		0.90459	-1.85161
0.89108	-1.89598		0.88791	-1.84299
0.87432	-1.89839		0.87123	-1.82875
0.85756	-1.8999		0.85456	-1.82101
0.8408	-1.88623		0.83788	-1.81894
0.82405	-1.89708		0.82121	-1.81957
0.80729	-1.91018		0.80453	-1.84162
0.79053	-1.91115		0.78785	-1.86609
0.77377	-1.91096		0.77118	-1.87543
0.75702	-1.90925		0.7545	-1.87423
0.74026	-1.90595		0.73782	-1.8595
0.7235	-1.9012		0.72115	-1.85033
0.70674	-1.91696		0.70447	-1.84981
0.70674	-1.91696		0.70447	-1.84981
0.69405	-1.91679		0.69179	-1.84992
0.68136	-1.91753		0.67912	-1.85021
0.66867	-1.9167		0.66644	-1.85051
0.65598	-1.91677		0.65376	-1.85063
0.64329	-1.91688		0.64109	-1.85042
0.6306	-1.917		0.62841	-1.8498
0.61791	-1.91704		0.61573	-1.84878
0.60522	-1.91693		0.60306	-1.8475
0.59253	-1.91655		0.59038	-1.84621
0.57984	-1.91575		0.57771	-1.84543
0.56715	-1.91433		0.56503	-1.84695
0.55446	-1.91963		0.55235	-1.85221
0.54177	-1.91915		0.53968	-1.85874
0.52908	-1.9185		0.527	-1.86546
0.51639	-1.9177		0.51432	-1.87221
0.5037	-1.91677		0.50165	-1.87747
0.49101	-1.91577		0.48897	-1.88
0.47832	-1.91474		0.4763	-1.88347
0.46563	-1.91373		0.46362	-1.88739
0.45294	-1.91282		0.45094	-1.89125
0.44025	-1.91204		0.43827	-1.89459
0.42756	-1.91145		0.42559	-1.89712
0.41487	-1.91107		0.41291	-1.89867
0.40218	-1.91094		0.40024	-1.89918
0.40218	-1.91094		0.40024	-1.89918
0.38542	-1.91139		0.38356	-1.89794
0.36867	-1.91463		0.36688	-1.89525
0.35191	-1.92065		0.35021	-1.89276
0.33515	-1.90708		0.33353	-1.87528
0.31839	-1.90442		0.31685	-1.84566
0.30164	-1.91622		0.30018	-1.82113
0.28488	-1.89913		0.2835	-1.82252
0.26812	-1.90229		0.26682	-1.80734
0.25136	-1.87348		0.25015	-1.80228
0.23461	-1.86335		0.23347	-1.82445
0.21785	-1.88803		0.2168	-1.8464
0.20109	-1.88213		0.20012	-1.86354
0.18433	-1.90768		0.18344	-1.87491
0.16758	-1.8974		0.16677	-1.88196
0.15082	-1.91231		0.15009	-1.88616
0.13406	-1.91243		0.13341	-1.88835
0.1173	-1.90881		0.11674	-1.88905
0.10055	-1.90473		0.10006	-1.88868
0.08379	-1.90068		0.08338	-1.8873
0.06703	-1.897		0.06671	-1.8841
0.05027	-1.89393		0.05003	-1.87925
0.03352	-1.89165		0.03335	-1.87488
0.01676	-1.88698		0.01668	-1.87207
0	-1.8832		0	-1.87111
#	Band-Index		#	Band-Index
0	-1.7575		0	-1.79515
0.01676	-1.77289		0.01668	-1.79615
0.03352	-1.78792		0.03335	-1.79936
0.05027	-1.80259		0.05003	-1.80488
0.06703	-1.81689		0.06671	-1.81161
0.08379	-1.83079		0.08338	-1.81743
0.10055	-1.84431		0.10006	-1.82084
0.1173	-1.85743		0.11674	-1.8217
0.13406	-1.87016		0.13341	-1.82077
0.15082	-1.88222		0.15009	-1.81885
0.16758	-1.88414		0.16677	-1.81653
0.18433	-1.85993		0.18344	-1.81412
0.20109	-1.87525		0.20012	-1.81156
0.21785	-1.85328		0.2168	-1.80842
0.23461	-1.84503		0.23347	-1.80427
0.25136	-1.82891		0.25015	-1.79897
0.26812	-1.84484		0.26682	-1.78153
0.28488	-1.89433		0.2835	-1.78892
0.30164	-1.88472		0.30018	-1.81393
0.31839	-1.87168		0.31685	-1.81512
0.33515	-1.86076		0.33353	-1.8206
0.35191	-1.87194		0.35021	-1.83175
0.36867	-1.9028		0.36688	-1.84054
0.38542	-1.8691		0.38356	-1.84477
0.40218	-1.84441		0.40024	-1.84587
0.40218	-1.84441		0.40024	-1.84587
0.41487	-1.84556		0.41291	-1.84579
0.42756	-1.84888		0.42559	-1.84557
0.44025	-1.85409		0.43827	-1.84516
0.45294	-1.86075		0.45094	-1.84457
0.46563	-1.86837		0.46362	-1.84378
0.47832	-1.87644		0.4763	-1.84287
0.49101	-1.88448		0.48897	-1.84191
0.5037	-1.89204		0.50165	-1.84102
0.51639	-1.89877		0.51432	-1.84034
0.52908	-1.9044		0.527	-1.83995
0.54177	-1.90882		0.53968	-1.83987
0.55446	-1.91208		0.55235	-1.83993
0.56715	-1.90629		0.56503	-1.83902
0.57984	-1.88787		0.57771	-1.83471
0.59253	-1.87168		0.59038	-1.82856
0.60522	-1.86584		0.60306	-1.82249
0.61791	-1.87162		0.61573	-1.81721
0.6306	-1.87932		0.62841	-1.81309
0.64329	-1.8888		0.64109	-1.81827
0.65598	-1.90023		0.65376	-1.82562
0.66867	-1.91359		0.66644	-1.82908
0.68136	-1.91671		0.67912	-1.82869
0.69405	-1.90655		0.69179	-1.82674
0.70674	-1.89515		0.70447	-1.82575
0.70674	-1.89515		0.70447	-1.82575
0.7235	-1.89191		0.72115	-1.83261
0.74026	-1.87907		0.73782	-1.83602
0.75702	-1.86852		0.7545	-1.83209
0.77377	-1.85571		0.77118	-1.82689
0.79053	-1.84025		0.78785	-1.82203
0.80729	-1.82193		0.80453	-1.81844
0.82405	-1.84843		0.82121	-1.81554
0.8408	-1.87698		0.83788	-1.79816
0.85756	-1.86441		0.85456	-1.78612
0.87432	-1.85686		0.87123	-1.78161
0.89108	-1.85282		0.88791	-1.78902
0.90783	-1.85136		0.90459	-1.79909
0.92459	-1.85193		0.92126	-1.80492
0.94135	-1.85413		0.93794	-1.80353
0.95811	-1.85764		0.95462	-1.79734
0.97486	-1.86215		0.97129	-1.79027
0.99162	-1.86735		0.98797	-1.79132
1.00838	-1.8729		1.00465	-1.80697
1.02514	-1.87844		1.02132	-1.82446
1.04189	-1.88041		1.038	-1.84079
1.05865	-1.88345		1.05468	-1.85517
1.07541	-1.8914		1.07135	-1.86692
1.09217	-1.89354		1.08803	-1.8751
1.10892	-1.89426		1.10471	-1.87817
1.10892	-1.89426		1.10471	-1.87817
1.12161	-1.89092		1.11738	-1.87813
1.1343	-1.88823		1.13006	-1.87781
1.14699	-1.88648		1.14274	-1.8767
1.15968	-1.88591		1.15541	-1.87291
1.17237	-1.88677		1.16809	-1.85982
1.18506	-1.88412		1.18076	-1.8478
1.19775	-1.87899		1.19344	-1.84004
1.21044	-1.87533		1.20612	-1.84319
1.22313	-1.87007		1.21879	-1.85538
1.23582	-1.86328		1.23147	-1.85494
1.24851	-1.85517		1.24415	-1.85571
1.2612	-1.846		1.25682	-1.85742
1.27389	-1.83609		1.2695	-1.85982
1.28658	-1.82574		1.28218	-1.86271
1.29927	-1.81527		1.29485	-1.8659
1.31196	-1.80497		1.30753	-1.86923
1.32465	-1.79511		1.3202	-1.87252
1.33735	-1.78597		1.33288	-1.87558
1.35004	-1.77778		1.34556	-1.87809
1.36273	-1.77075		1.35823	-1.87737
1.37542	-1.76507		1.37091	-1.84855
1.38811	-1.7609		1.38359	-1.82243
1.4008	-1.75835		1.39626	-1.80281
1.41349	-1.7575		1.40894	-1.79515
1.41349	-1.7575		1.40894	-1.79515
1.42614	-1.75985		1.42145	-1.79511
1.43879	-1.76639		1.43397	-1.795
1.45145	-1.77597		1.44648	-1.79485
1.4641	-1.78732		1.45899	-1.7947
1.47676	-1.79931		1.47151	-1.79461
1.48941	-1.81104		1.48402	-1.79467
1.50206	-1.82178		1.49653	-1.79494
1.51472	-1.83096		1.50905	-1.79545
1.52737	-1.8382		1.52156	-1.79615
1.54003	-1.84331		1.53407	-1.79688
1.55268	-1.84627		1.54659	-1.79742
1.56533	-1.84727		1.5591	-1.79757
1.57799	-1.84654		1.57161	-1.79712
1.59064	-1.84444		1.58413	-1.79595
1.6033	-1.84133		1.59664	-1.79397
1.61595	-1.83758		1.60915	-1.79119
1.6286	-1.83354		1.62167	-1.8024
1.64126	-1.82959		1.63418	-1.81606
1.65391	-1.826		1.64669	-1.82904
1.66657	-1.82307		1.65921	-1.83997
1.67922	-1.82102		1.67172	-1.84595
1.69187	-1.82003		1.68424	-1.8485
1.70453	-1.82021		1.69675	-1.85014
1.71718	-1.8216		1.70926	-1.85078
#	Band-Index		#	Band-Index
1.71718	-1.8216		1.70926	-1.7644
1.70453	-1.82021		1.69675	-1.76517
1.69187	-1.82003		1.68424	-1.76739
1.67922	-1.82102		1.67172	-1.77073
1.66657	-1.82307		1.65921	-1.77481
1.65391	-1.826		1.64669	-1.77923
1.64126	-1.82959		1.63418	-1.78363
1.6286	-1.83354		1.62167	-1.78769
1.61595	-1.83758		1.60915	-1.78864
1.6033	-1.84133		1.59664	-1.77512
1.59064	-1.84444		1.58413	-1.76212
1.57799	-1.84654		1.57161	-1.75019
1.56533	-1.83399		1.5591	-1.74213
1.55268	-1.84309		1.54659	-1.74164
1.54003	-1.84331		1.53407	-1.74366
1.52737	-1.8382		1.52156	-1.74599
1.51472	-1.83096		1.50905	-1.74826
1.50206	-1.82178		1.49653	-1.75034
1.48941	-1.81104		1.48402	-1.75222
1.47676	-1.79931		1.47151	-1.75391
1.4641	-1.78732		1.45899	-1.7554
1.45145	-1.77597		1.44648	-1.75667
1.43879	-1.76639		1.43397	-1.75766
1.42614	-1.75984		1.42145	-1.75829
1.41349	-1.7575		1.40894	-1.75851
1.41349	-1.7575		1.40894	-1.75851
1.4008	-1.75835		1.39626	-1.75887
1.38811	-1.7609		1.38359	-1.75985
1.37542	-1.76507		1.37091	-1.7613
1.36273	-1.77075		1.35823	-1.76307
1.35004	-1.77778		1.34556	-1.7651
1.33735	-1.78597		1.33288	-1.7673
1.32465	-1.79511		1.3202	-1.76961
1.31196	-1.80496		1.30753	-1.77194
1.29927	-1.81527		1.29485	-1.77421
1.28658	-1.82574		1.28218	-1.77636
1.27389	-1.83609		1.2695	-1.77832
1.2612	-1.846		1.25682	-1.78007
1.24851	-1.85517		1.24415	-1.78162
1.23582	-1.86328		1.23147	-1.78308
1.22313	-1.87007		1.21879	-1.78466
1.21044	-1.87533		1.20612	-1.78937
1.19775	-1.87204		1.19344	-1.78934
1.18506	-1.88111		1.18076	-1.79222
1.17237	-1.88189		1.16809	-1.79474
1.15968	-1.88166		1.15541	-1.7966
1.14699	-1.88084		1.14274	-1.79785
1.1343	-1.87988		1.13006	-1.79863
1.12161	-1.88866		1.11738	-1.79906
1.10892	-1.89426		1.10471	-1.79919
1.10892	-1.89426		1.10471	-1.79919
1.09217	-1.89353		1.08803	-1.79615
1.07541	-1.8914		1.07135	-1.78756
1.05865	-1.88345		1.05468	-1.77512
1.04189	-1.88041		1.038	-1.76344
1.02514	-1.87843		1.02132	-1.76351
1.00838	-1.8729		1.00465	-1.76853
0.99162	-1.86735		0.98797	-1.77284
0.97486	-1.86215		0.97129	-1.7642
0.95811	-1.85763		0.95462	-1.75691
0.94135	-1.85413		0.93794	-1.75819
0.92459	-1.85193		0.92126	-1.7611
0.90783	-1.85136		0.90459	-1.76472
0.89108	-1.85282		0.88791	-1.76875
0.87432	-1.85686		0.87123	-1.7707
0.85756	-1.86441		0.85456	-1.76547
0.8408	-1.87698		0.83788	-1.76494
0.82405	-1.84843		0.82121	-1.7716
0.80729	-1.82193		0.80453	-1.77575
0.79053	-1.84025		0.78785	-1.77999
0.77377	-1.85571		0.77118	-1.78496
0.75702	-1.86852		0.7545	-1.79014
0.74026	-1.87907		0.73782	-1.79579
0.7235	-1.89191		0.72115	-1.80274
0.70674	-1.89515		0.70447	-1.80817
0.70674	-1.89515		0.70447	-1.80817
0.69405	-1.90655		0.69179	-1.80809
0.68136	-1.91671		0.67912	-1.80796
0.66867	-1.91359		0.66644	-1.80804
0.65598	-1.90023		0.65376	-1.80869
0.64329	-1.8888		0.64109	-1.81028
0.6306	-1.87932		0.62841	-1.80865
0.61791	-1.87162		0.61573	-1.79836
0.60522	-1.86584		0.60306	-1.78857
0.59253	-1.87168		0.59038	-1.7801
0.57984	-1.88787		0.57771	-1.77353
0.56715	-1.90629		0.56503	-1.76913
0.55446	-1.91208		0.55235	-1.76676
0.54177	-1.90882		0.53968	-1.76589
0.52908	-1.9044		0.527	-1.76568
0.51639	-1.89877		0.51432	-1.76525
0.5037	-1.89204		0.50165	-1.76391
0.49101	-1.88448		0.48897	-1.76137
0.47832	-1.87644		0.4763	-1.75773
0.46563	-1.86837		0.46362	-1.75333
0.45294	-1.86075		0.45094	-1.74867
0.44025	-1.85409		0.43827	-1.74433
0.42756	-1.84888		0.42559	-1.74084
0.41487	-1.84556		0.41291	-1.7386
0.40218	-1.84441		0.40024	-1.73783
0.40218	-1.84441		0.40024	-1.73783
0.38542	-1.84706		0.38356	-1.73895
0.36867	-1.85131		0.36688	-1.74215
0.35191	-1.85354		0.35021	-1.7465
0.33515	-1.83186		0.33353	-1.74942
0.31839	-1.78987		0.31685	-1.75013
0.30164	-1.76744		0.30018	-1.75748
0.28488	-1.7654		0.2835	-1.76689
0.26812	-1.78562		0.26682	-1.77446
0.25136	-1.80042		0.25015	-1.77605
0.23461	-1.82577		0.23347	-1.77016
0.21785	-1.81714		0.2168	-1.76666
0.20109	-1.83379		0.20012	-1.76541
0.18433	-1.8547		0.18344	-1.76522
0.16758	-1.83412		0.16677	-1.76536
0.15082	-1.81355		0.15009	-1.76554
0.13406	-1.79725		0.13341	-1.7657
0.1173	-1.79692		0.11674	-1.7658
0.10055	-1.79329		0.10006	-1.76586
0.08379	-1.78621		0.08338	-1.76579
0.06703	-1.77567		0.06671	-1.76534
0.05027	-1.76187		0.05003	-1.76407
0.03352	-1.74507		0.03335	-1.76185
0.01676	-1.74177		0.01668	-1.75951
0	-1.7575		0	-1.75851
#	Band-Index		#	Band-Index
0	-1.70752		0	-1.71017
0.01676	-1.72561		0.01668	-1.71286
0.03352	-1.72573		0.03335	-1.71763
0.05027	-1.7094		0.05003	-1.7215
0.06703	-1.71247		0.06671	-1.72343
0.08379	-1.73234		0.08338	-1.72309
0.10055	-1.7524		0.10006	-1.7205
0.1173	-1.77265		0.11674	-1.71596
0.13406	-1.79304		0.13341	-1.70994
0.15082	-1.79467		0.15009	-1.70305
0.16758	-1.78974		0.16677	-1.69632
0.18433	-1.78316		0.18344	-1.69226
0.20109	-1.79004		0.20012	-1.69514
0.21785	-1.80711		0.2168	-1.70543
0.23461	-1.78013		0.23347	-1.72018
0.25136	-1.79978		0.25015	-1.7371
0.26812	-1.77897		0.26682	-1.75293
0.28488	-1.75125		0.2835	-1.74456
0.30164	-1.75293		0.30018	-1.72426
0.31839	-1.76464		0.31685	-1.72939
0.33515	-1.82695		0.33353	-1.72802
0.35191	-1.85242		0.35021	-1.71952
0.36867	-1.84689		0.36688	-1.71084
0.38542	-1.84425		0.38356	-1.70385
0.40218	-1.83984		0.40024	-1.70095
0.40218	-1.83984		0.40024	-1.70095
0.41487	-1.83988		0.41291	-1.70084
0.42756	-1.84		0.42559	-1.70053
0.44025	-1.8402		0.43827	-1.70009
0.45294	-1.84049		0.45094	-1.69961
0.46563	-1.8409		0.46362	-1.69922
0.47832	-1.84145		0.4763	-1.69902
0.49101	-1.84215		0.48897	-1.69909
0.5037	-1.84304		0.50165	-1.70006
0.51639	-1.84418		0.51432	-1.70133
0.52908	-1.8456		0.527	-1.70256
0.54177	-1.84736		0.53968	-1.7039
0.55446	-1.84956		0.55235	-1.70554
0.56715	-1.85225		0.56503	-1.7077
0.57984	-1.85553		0.57771	-1.71054
0.59253	-1.85933		0.59038	-1.7141
0.60522	-1.85723		0.60306	-1.71835
0.61791	-1.84976		0.61573	-1.72325
0.6306	-1.8476		0.62841	-1.72873
0.64329	-1.85037		0.64109	-1.73472
0.65598	-1.85657		0.65376	-1.74103
0.66867	-1.86478		0.66644	-1.74733
0.68136	-1.87416		0.67912	-1.75302
0.69405	-1.88434		0.69179	-1.75718
0.70674	-1.89515		0.70447	-1.75873
0.70674	-1.89515		0.70447	-1.75873
0.7235	-1.88783		0.72115	-1.75467
0.74026	-1.8683		0.73782	-1.74357
0.75702	-1.84555		0.7545	-1.7284
0.77377	-1.82231		0.77118	-1.71496
0.79053	-1.79652		0.78785	-1.7266
0.80729	-1.80851		0.80453	-1.73908
0.82405	-1.80102		0.82121	-1.74431
0.8408	-1.77822		0.83788	-1.74056
0.85756	-1.75474		0.85456	-1.7213
0.87432	-1.73226		0.87123	-1.70672
0.89108	-1.71323		0.88791	-1.70709
0.90783	-1.70123		0.90459	-1.71005
0.92459	-1.70039		0.92126	-1.71519
0.94135	-1.71239		0.93794	-1.72582
0.95811	-1.73436		0.95462	-1.74076
0.97486	-1.76178		0.97129	-1.74934
0.99162	-1.79109		0.98797	-1.74977
1.00838	-1.81974		1.00465	-1.7505
1.02514	-1.84569		1.02132	-1.75373
1.04189	-1.86727		1.038	-1.75997
1.05865	-1.87973		1.05468	-1.76506
1.07541	-1.87924		1.07135	-1.7713
1.09217	-1.87895		1.08803	-1.77589
1.10892	-1.87886		1.10471	-1.77754
1.10892	-1.87886		1.10471	-1.77754
1.12161	-1.87913		1.11738	-1.77739
1.1343	-1.87988		1.13006	-1.77697
1.14699	-1.88084		1.14274	-1.77631
1.15968	-1.88166		1.15541	-1.77545
1.17237	-1.88189		1.16809	-1.7743
1.18506	-1.88111		1.18076	-1.77312
1.19775	-1.86141		1.19344	-1.78563
1.21044	-1.85335		1.20612	-1.7867
1.22313	-1.83447		1.21879	-1.78272
1.23582	-1.81608		1.23147	-1.77187
1.24851	-1.79865		1.24415	-1.76009
1.2612	-1.78252		1.25682	-1.74856
1.27389	-1.76797		1.2695	-1.73779
1.28658	-1.75513		1.28218	-1.72808
1.29927	-1.74408		1.29485	-1.71964
1.31196	-1.73479		1.30753	-1.71263
1.32465	-1.72719		1.3202	-1.70715
1.33735	-1.72113		1.33288	-1.70328
1.35004	-1.71644		1.34556	-1.70107
1.36273	-1.71294		1.35823	-1.70054
1.37542	-1.71043		1.37091	-1.70174
1.38811	-1.70877		1.38359	-1.70458
1.4008	-1.70782		1.39626	-1.70825
1.41349	-1.70752		1.40894	-1.71017
1.41349	-1.70752		1.40894	-1.71017
1.42614	-1.70749		1.42145	-1.711
1.43879	-1.70744		1.43397	-1.71336
1.45145	-1.70747		1.44648	-1.71697
1.4641	-1.7078		1.45899	-1.72139
1.47676	-1.70878		1.47151	-1.72608
1.48941	-1.71098		1.48402	-1.73047
1.50206	-1.71541		1.49653	-1.73406
1.51472	-1.72363		1.50905	-1.73643
1.52737	-1.7376		1.52156	-1.73737
1.54003	-1.75873		1.53407	-1.73689
1.55268	-1.78674		1.54659	-1.73512
1.56533	-1.82003		1.5591	-1.73232
1.57799	-1.82369		1.57161	-1.73156
1.59064	-1.81227		1.58413	-1.72925
1.6033	-1.79988		1.59664	-1.72591
1.61595	-1.78673		1.60915	-1.7218
1.6286	-1.77311		1.62167	-1.71737
1.64126	-1.7593		1.63418	-1.71464
1.65391	-1.74558		1.64669	-1.71619
1.66657	-1.73224		1.65921	-1.72048
1.67922	-1.72699		1.67172	-1.72508
1.69187	-1.72486		1.68424	-1.72887
1.70453	-1.7217		1.69675	-1.73131
1.71718	-1.71741		1.70926	-1.73216
#	Band-Index		#	Band-Index
1.71718	-1.71741		1.70926	-1.70625
1.70453	-1.71191		1.69675	-1.70619
1.69187	-1.70755		1.68424	-1.7061
1.67922	-1.71949		1.67172	-1.70625
1.66657	-1.72818		1.65921	-1.70691
1.65391	-1.72856		1.64669	-1.70828
1.64126	-1.72823		1.63418	-1.71044
1.6286	-1.75063		1.62167	-1.71334
1.61595	-1.76916		1.60915	-1.71685
1.6033	-1.77672		1.59664	-1.72076
1.59064	-1.77374		1.58413	-1.72484
1.57799	-1.7631		1.57161	-1.72879
1.56533	-1.74805		1.5591	-1.73045
1.55268	-1.73103		1.54659	-1.7226
1.54003	-1.71355		1.53407	-1.71349
1.52737	-1.71019		1.52156	-1.70566
1.51472	-1.70795		1.50905	-1.69969
1.50206	-1.70587		1.49653	-1.69566
1.48941	-1.704		1.48402	-1.69328
1.47676	-1.70236		1.47151	-1.69213
1.4641	-1.70098		1.45899	-1.69177
1.45145	-1.69989		1.44648	-1.69182
1.43879	-1.6991		1.43397	-1.69203
1.42614	-1.69861		1.42145	-1.69222
1.41349	-1.69846		1.40894	-1.69229
1.41349	-1.69846		1.40894	-1.69229
1.4008	-1.69769		1.39626	-1.69125
1.38811	-1.6954		1.38359	-1.68888
1.37542	-1.69163		1.37091	-1.68666
1.36273	-1.6864		1.35823	-1.68567
1.35004	-1.67978		1.34556	-1.68633
1.33735	-1.67184		1.33288	-1.68863
1.32465	-1.66268		1.3202	-1.69246
1.31196	-1.67778		1.30753	-1.69769
1.29927	-1.6948		1.29485	-1.7042
1.28658	-1.713		1.28218	-1.71184
1.27389	-1.73223		1.2695	-1.72044
1.2612	-1.75233		1.25682	-1.72973
1.24851	-1.7732		1.24415	-1.73938
1.23582	-1.79464		1.23147	-1.74888
1.22313	-1.81656		1.21879	-1.75757
1.21044	-1.83885		1.20612	-1.76466
1.19775	-1.85717		1.19344	-1.76959
1.18506	-1.82771		1.18076	-1.77256
1.17237	-1.8238		1.16809	-1.76008
1.15968	-1.84077		1.15541	-1.75139
1.14699	-1.85747		1.14274	-1.74756
1.1343	-1.87357		1.13006	-1.74646
1.12161	-1.87913		1.11738	-1.7463
1.10892	-1.87886		1.10471	-1.74632
1.10892	-1.87886		1.10471	-1.74632
1.09217	-1.87895		1.08803	-1.74652
1.07541	-1.87924		1.07135	-1.74702
1.05865	-1.87973		1.05468	-1.74707
1.04189	-1.86727		1.038	-1.74268
1.02514	-1.84569		1.02132	-1.72922
1.00838	-1.81974		1.00465	-1.71249
0.99162	-1.79109		0.98797	-1.69825
0.97486	-1.76178		0.97129	-1.68913
0.95811	-1.73435		0.95462	-1.6844
0.94135	-1.71239		0.93794	-1.68079
0.92459	-1.70038		0.92126	-1.67457
0.90783	-1.70123		0.90459	-1.66668
0.89108	-1.71323		0.88791	-1.66547
0.87432	-1.73226		0.87123	-1.67687
0.85756	-1.75474		0.85456	-1.68491
0.8408	-1.77822		0.83788	-1.6862
0.82405	-1.80102		0.82121	-1.68767
0.80729	-1.80851		0.80453	-1.68993
0.79053	-1.79652		0.78785	-1.6968
0.77377	-1.82231		0.77118	-1.70449
0.75702	-1.84554		0.7545	-1.68853
0.74026	-1.8683		0.73782	-1.67149
0.7235	-1.88783		0.72115	-1.65922
0.70674	-1.89515		0.70447	-1.65475
0.70674	-1.89515		0.70447	-1.65475
0.69405	-1.88434		0.69179	-1.65692
0.68136	-1.87416		0.67912	-1.66266
0.66867	-1.86478		0.66644	-1.67041
0.65598	-1.85657		0.65376	-1.67875
0.64329	-1.85037		0.64109	-1.68661
0.6306	-1.8476		0.62841	-1.69329
0.61791	-1.84976		0.61573	-1.69837
0.60522	-1.85723		0.60306	-1.70176
0.59253	-1.85933		0.59038	-1.70362
0.57984	-1.85553		0.57771	-1.70427
0.56715	-1.85225		0.56503	-1.70403
0.55446	-1.84956		0.55235	-1.70326
0.54177	-1.84736		0.53968	-1.70221
0.52908	-1.8456		0.527	-1.70113
0.51639	-1.84418		0.51432	-1.70018
0.5037	-1.84304		0.50165	-1.69948
0.49101	-1.84215		0.48897	-1.69861
0.47832	-1.84145		0.4763	-1.69685
0.46563	-1.8409		0.46362	-1.69462
0.45294	-1.84049		0.45094	-1.69174
0.44025	-1.8402		0.43827	-1.68808
0.42756	-1.84		0.42559	-1.68381
0.41487	-1.83988		0.41291	-1.67978
0.40218	-1.83984		0.40024	-1.67795
0.40218	-1.83984		0.40024	-1.67795
0.38542	-1.81504		0.38356	-1.67861
0.36867	-1.79459		0.36688	-1.68109
0.35191	-1.77837		0.35021	-1.6859
0.33515	-1.76617		0.33353	-1.69377
0.31839	-1.75778		0.31685	-1.70603
0.30164	-1.68468		0.30018	-1.71077
0.28488	-1.73562		0.2835	-1.68636
0.26812	-1.7524		0.26682	-1.66545
0.25136	-1.75598		0.25015	-1.64594
0.23461	-1.76146		0.23347	-1.6389
0.21785	-1.76826		0.2168	-1.64751
0.20109	-1.77574		0.20012	-1.655
0.18433	-1.76396		0.18344	-1.65745
0.16758	-1.73913		0.16677	-1.65444
0.15082	-1.7158		0.15009	-1.64908
0.13406	-1.69416		0.13341	-1.64311
0.1173	-1.67446		0.11674	-1.6425
0.10055	-1.65915		0.10006	-1.64975
0.08379	-1.67608		0.08338	-1.6576
0.06703	-1.69284		0.06671	-1.66568
0.05027	-1.6928		0.05003	-1.67389
0.03352	-1.67333		0.03335	-1.68192
0.01676	-1.67807		0.01668	-1.68892
0	-1.69846		0	-1.69229
#	Band-Index		#	Band-Index
0	-1.63506		0	-1.60047
0.01676	-1.65408		0.01668	-1.60127
0.03352	-1.65172		0.03335	-1.60371
0.05027	-1.6233		0.05003	-1.60781
0.06703	-1.6289		0.06671	-1.61341
0.08379	-1.64164		0.08338	-1.62012
0.10055	-1.65689		0.10006	-1.62736
0.1173	-1.64214		0.11674	-1.63409
0.13406	-1.62961		0.13341	-1.63254
0.15082	-1.63895		0.15009	-1.62493
0.16758	-1.65245		0.16677	-1.61738
0.18433	-1.67091		0.18344	-1.61129
0.20109	-1.69486		0.20012	-1.60878
0.21785	-1.72444		0.2168	-1.61309
0.23461	-1.75953		0.23347	-1.6267
0.25136	-1.75305		0.25015	-1.63391
0.26812	-1.72601		0.26682	-1.63917
0.28488	-1.69911		0.2835	-1.65117
0.30164	-1.68151		0.30018	-1.65714
0.31839	-1.64615		0.31685	-1.65476
0.33515	-1.62196		0.33353	-1.64689
0.35191	-1.60449		0.35021	-1.63787
0.36867	-1.58566		0.36688	-1.63395
0.38542	-1.56686		0.38356	-1.63784
0.40218	-1.54879		0.40024	-1.64062
0.40218	-1.54879		0.40024	-1.64062
0.41487	-1.54727		0.41291	-1.63751
0.42756	-1.54283		0.42559	-1.62971
0.44025	-1.53574		0.43827	-1.61944
0.45294	-1.54327		0.45094	-1.60799
0.46563	-1.55514		0.46362	-1.60547
0.47832	-1.56821		0.4763	-1.60435
0.49101	-1.58213		0.48897	-1.60275
0.5037	-1.59664		0.50165	-1.60061
0.51639	-1.61146		0.51432	-1.59797
0.52908	-1.62639		0.527	-1.59486
0.54177	-1.64117		0.53968	-1.59143
0.55446	-1.65546		0.55235	-1.58783
0.56715	-1.66881		0.56503	-1.58427
0.57984	-1.6805		0.57771	-1.58099
0.59253	-1.68947		0.59038	-1.57823
0.60522	-1.69424		0.60306	-1.57622
0.61791	-1.69328		0.61573	-1.57519
0.6306	-1.68589		0.62841	-1.5753
0.64329	-1.67282		0.64109	-1.57665
0.65598	-1.65573		0.65376	-1.57921
0.66867	-1.63626		0.66644	-1.58275
0.68136	-1.61571		0.67912	-1.58668
0.69405	-1.59502		0.69179	-1.58997
0.70674	-1.5749		0.70447	-1.59129
0.70674	-1.5749		0.70447	-1.59129
0.7235	-1.61256		0.72115	-1.59598
0.74026	-1.65082		0.73782	-1.60608
0.75702	-1.6896		0.7545	-1.61672
0.77377	-1.72885		0.77118	-1.6252
0.79053	-1.76853		0.78785	-1.62845
0.80729	-1.76604		0.80453	-1.62345
0.82405	-1.73106		0.82121	-1.61247
0.8408	-1.69543		0.83788	-1.60218
0.85756	-1.66466		0.85456	-1.59703
0.87432	-1.64303		0.87123	-1.59557
0.89108	-1.63164		0.88791	-1.59214
0.90783	-1.6285		0.90459	-1.58491
0.92459	-1.63048		0.92126	-1.58262
0.94135	-1.63503		0.93794	-1.5901
0.95811	-1.64042		0.95462	-1.60569
0.97486	-1.64557		0.97129	-1.62521
0.99162	-1.64987		0.98797	-1.6446
1.00838	-1.65295		1.00465	-1.66062
1.02514	-1.65468		1.02132	-1.67095
1.04189	-1.65509		1.038	-1.67451
1.05865	-1.65443		1.05468	-1.67227
1.07541	-1.65314		1.07135	-1.66664
1.09217	-1.6519		1.08803	-1.66055
1.10892	-1.65138		1.10471	-1.65768
1.10892	-1.65138		1.10471	-1.65768
1.12161	-1.68026		1.11738	-1.6572
1.1343	-1.70946		1.13006	-1.65576
1.14699	-1.7389		1.14274	-1.67003
1.15968	-1.76848		1.15541	-1.68428
1.17237	-1.79811		1.16809	-1.69196
1.18506	-1.8068		1.18076	-1.69257
1.19775	-1.78992		1.19344	-1.68814
1.21044	-1.77327		1.20612	-1.68062
1.22313	-1.75699		1.21879	-1.67123
1.23582	-1.74116		1.23147	-1.6607
1.24851	-1.72587		1.24415	-1.64956
1.2612	-1.71123		1.25682	-1.6383
1.27389	-1.69733		1.2695	-1.62738
1.28658	-1.68425		1.28218	-1.6173
1.29927	-1.67207		1.29485	-1.60858
1.31196	-1.66087		1.30753	-1.60172
1.32465	-1.66211		1.3202	-1.597
1.33735	-1.64798		1.33288	-1.59431
1.35004	-1.63557		1.34556	-1.59323
1.36273	-1.62761		1.35823	-1.59328
1.37542	-1.62253		1.37091	-1.59408
1.38811	-1.61887		1.38359	-1.59542
1.4008	-1.62624		1.39626	-1.5985
1.41349	-1.63506		1.40894	-1.60047
1.41349	-1.63506		1.40894	-1.60047
1.42614	-1.63321		1.42145	-1.60065
1.43879	-1.62806		1.43397	-1.60124
1.45145	-1.62536		1.44648	-1.60423
1.4641	-1.63263		1.45899	-1.60797
1.47676	-1.64189		1.47151	-1.61184
1.48941	-1.65305		1.48402	-1.61572
1.50206	-1.66601		1.49653	-1.61959
1.51472	-1.68059		1.50905	-1.62347
1.52737	-1.69655		1.52156	-1.62841
1.54003	-1.71255		1.53407	-1.63487
1.55268	-1.71498		1.54659	-1.64157
1.56533	-1.71741		1.5591	-1.64866
1.57799	-1.7198		1.57161	-1.65625
1.59064	-1.72207		1.58413	-1.66428
1.6033	-1.72414		1.59664	-1.67244
1.61595	-1.72592		1.60915	-1.68025
1.6286	-1.72732		1.62167	-1.68668
1.64126	-1.72294		1.63418	-1.68943
1.65391	-1.68856		1.64669	-1.6861
1.66657	-1.68785		1.65921	-1.67886
1.67922	-1.69712		1.67172	-1.67094
1.69187	-1.70515		1.68424	-1.66593
1.70453	-1.69656		1.69675	-1.6664
1.71718	-1.68662		1.70926	-1.66655
#	Band-Index		#	Band-Index
1.71718	-1.68662		1.70926	-1.65833
1.70453	-1.67779		1.69675	-1.65985
1.69187	-1.67014		1.68424	-1.66424
1.67922	-1.66365		1.67172	-1.66509
1.66657	-1.65828		1.65921	-1.66382
1.65391	-1.67741		1.64669	-1.66209
1.64126	-1.66593		1.63418	-1.65989
1.6286	-1.65353		1.62167	-1.65725
1.61595	-1.64612		1.60915	-1.65421
1.6033	-1.64457		1.59664	-1.65083
1.59064	-1.6431		1.58413	-1.64718
1.57799	-1.6412		1.57161	-1.64333
1.56533	-1.6382		1.5591	-1.63937
1.55268	-1.633		1.54659	-1.63535
1.54003	-1.62415		1.53407	-1.63135
1.52737	-1.61025		1.52156	-1.62739
1.51472	-1.59117		1.50905	-1.62215
1.50206	-1.59311		1.49653	-1.61629
1.48941	-1.59637		1.48402	-1.61119
1.47676	-1.60191		1.47151	-1.60716
1.4641	-1.61163		1.45899	-1.60427
1.45145	-1.62056		1.44648	-1.60237
1.43879	-1.62806		1.43397	-1.6009
1.42614	-1.63321		1.42145	-1.59849
1.41349	-1.63506		1.40894	-1.59758
1.41349	-1.63506		1.40894	-1.59758
1.4008	-1.62624		1.39626	-1.59689
1.38811	-1.61056		1.38359	-1.59299
1.37542	-1.61669		1.37091	-1.58543
1.36273	-1.62508		1.35823	-1.5785
1.35004	-1.63405		1.34556	-1.57458
1.33735	-1.64179		1.33288	-1.57401
1.32465	-1.65075		1.3202	-1.57585
1.31196	-1.65239		1.30753	-1.57924
1.29927	-1.64107		1.29485	-1.58367
1.28658	-1.62881		1.28218	-1.58885
1.27389	-1.61576		1.2695	-1.59462
1.2612	-1.602		1.25682	-1.60085
1.24851	-1.58766		1.24415	-1.60746
1.23582	-1.57285		1.23147	-1.61429
1.22313	-1.56694		1.21879	-1.6212
1.21044	-1.57059		1.20612	-1.62798
1.19775	-1.57302		1.19344	-1.63443
1.18506	-1.5741		1.18076	-1.64036
1.17237	-1.57379		1.16809	-1.64557
1.15968	-1.5721		1.15541	-1.64992
1.14699	-1.56913		1.14274	-1.65333
1.1343	-1.59493		1.13006	-1.65208
1.12161	-1.6229		1.11738	-1.63365
1.10892	-1.65138		1.10471	-1.62283
1.10892	-1.65138		1.10471	-1.62283
1.09217	-1.6519		1.08803	-1.62009
1.07541	-1.65314		1.07135	-1.6144
1.05865	-1.65443		1.05468	-1.60965
1.04189	-1.65509		1.038	-1.60782
1.02514	-1.65468		1.02132	-1.60715
1.00838	-1.65295		1.00465	-1.60479
0.99162	-1.64986		0.98797	-1.59829
0.97486	-1.64557		0.97129	-1.58619
0.95811	-1.64042		0.95462	-1.56928
0.94135	-1.63503		0.93794	-1.54999
0.92459	-1.63048		0.92126	-1.5368
0.90783	-1.6285		0.90459	-1.54416
0.89108	-1.63164		0.88791	-1.55697
0.87432	-1.64302		0.87123	-1.56906
0.85756	-1.66466		0.85456	-1.57537
0.8408	-1.69543		0.83788	-1.57181
0.82405	-1.73106		0.82121	-1.55787
0.80729	-1.76604		0.80453	-1.53798
0.79053	-1.76853		0.78785	-1.5169
0.77377	-1.72885		0.77118	-1.49826
0.75702	-1.6896		0.7545	-1.4913
0.74026	-1.65082		0.73782	-1.50369
0.7235	-1.61256		0.72115	-1.51655
0.70674	-1.5749		0.70447	-1.52237
0.70674	-1.5749		0.70447	-1.52237
0.69405	-1.59502		0.69179	-1.52227
0.68136	-1.61571		0.67912	-1.5221
0.66867	-1.63626		0.66644	-1.52224
0.65598	-1.65573		0.65376	-1.52364
0.64329	-1.67282		0.64109	-1.52821
0.6306	-1.68589		0.62841	-1.53739
0.61791	-1.69328		0.61573	-1.54936
0.60522	-1.69424		0.60306	-1.56141
0.59253	-1.68947		0.59038	-1.57181
0.57984	-1.6805		0.57771	-1.57946
0.56715	-1.66881		0.56503	-1.58368
0.55446	-1.65546		0.55235	-1.5843
0.54177	-1.64117		0.53968	-1.58168
0.52908	-1.62639		0.527	-1.57676
0.51639	-1.61146		0.51432	-1.57123
0.5037	-1.59664		0.50165	-1.56908
0.49101	-1.58213		0.48897	-1.57455
0.47832	-1.56821		0.4763	-1.5846
0.46563	-1.55514		0.46362	-1.59614
0.45294	-1.54327		0.45094	-1.6062
0.44025	-1.53574		0.43827	-1.60661
0.42756	-1.54283		0.42559	-1.60682
0.41487	-1.54727		0.41291	-1.60691
0.40218	-1.54879		0.40024	-1.60693
0.40218	-1.54879		0.40024	-1.60693
0.38542	-1.54361		0.38356	-1.60809
0.36867	-1.56898		0.36688	-1.60796
0.35191	-1.59444		0.35021	-1.59882
0.33515	-1.62015		0.33353	-1.58346
0.31839	-1.63481		0.31685	-1.56765
0.30164	-1.67247		0.30018	-1.55838
0.28488	-1.62103		0.2835	-1.56454
0.26812	-1.59368		0.26682	-1.57284
0.25136	-1.56217		0.25015	-1.5744
0.23461	-1.53651		0.23347	-1.57224
0.21785	-1.54631		0.2168	-1.57334
0.20109	-1.55807		0.20012	-1.57684
0.18433	-1.57449		0.18344	-1.57854
0.16758	-1.59119		0.16677	-1.57786
0.15082	-1.60809		0.15009	-1.57642
0.13406	-1.62509		0.13341	-1.57566
0.1173	-1.6235		0.11674	-1.57593
0.10055	-1.61975		0.10006	-1.57711
0.08379	-1.61762		0.08338	-1.57924
0.06703	-1.61653		0.06671	-1.58255
0.05027	-1.6188		0.05003	-1.58704
0.03352	-1.61592		0.03335	-1.59203
0.01676	-1.61631		0.01668	-1.59604
0	-1.63506		0	-1.59758
#	Band-Index		#	Band-Index
0	-1.61592		0	-1.54229
0.01676	-1.61591		0.01668	-1.54156
0.03352	-1.61148		0.03335	-1.53906
0.05027	-1.61606		0.05003	-1.53402
0.06703	-1.59309		0.06671	-1.52595
0.08379	-1.56124		0.08338	-1.51631
0.10055	-1.55276		0.10006	-1.51422
0.1173	-1.55858		0.11674	-1.51978
0.13406	-1.56222		0.13341	-1.52607
0.15082	-1.56359		0.15009	-1.53078
0.16758	-1.56268		0.16677	-1.53272
0.18433	-1.55947		0.18344	-1.53347
0.20109	-1.55399		0.20012	-1.54499
0.21785	-1.54203		0.2168	-1.55799
0.23461	-1.53065		0.23347	-1.56104
0.25136	-1.52473		0.25015	-1.55556
0.26812	-1.52382		0.26682	-1.54851
0.28488	-1.60349		0.2835	-1.54373
0.30164	-1.6364		0.30018	-1.53982
0.31839	-1.62567		0.31685	-1.52671
0.33515	-1.57006		0.33353	-1.51119
0.35191	-1.51621		0.35021	-1.49869
0.36867	-1.5163		0.36688	-1.49253
0.38542	-1.53185		0.38356	-1.4921
0.40218	-1.51819		0.40024	-1.49273
0.40218	-1.51819		0.40024	-1.49273
0.41487	-1.51997		0.41291	-1.49421
0.42756	-1.5251		0.42559	-1.49842
0.44025	-1.53307		0.43827	-1.50488
0.45294	-1.52637		0.45094	-1.51296
0.46563	-1.51516		0.46362	-1.52198
0.47832	-1.50251		0.4763	-1.53119
0.49101	-1.48884		0.48897	-1.53932
0.5037	-1.47446		0.50165	-1.54313
0.51639	-1.45966		0.51432	-1.53934
0.52908	-1.4447		0.527	-1.53188
0.54177	-1.44401		0.53968	-1.52426
0.55446	-1.44846		0.55235	-1.5176
0.56715	-1.45331		0.56503	-1.51229
0.57984	-1.45859		0.57771	-1.5084
0.59253	-1.46444		0.59038	-1.50578
0.60522	-1.471		0.60306	-1.50408
0.61791	-1.47848		0.61573	-1.50264
0.6306	-1.48714		0.62841	-1.50013
0.64329	-1.49725		0.64109	-1.49427
0.65598	-1.50907		0.65376	-1.48369
0.66867	-1.52279		0.66644	-1.47047
0.68136	-1.53844		0.67912	-1.46277
0.69405	-1.5559		0.69179	-1.46319
0.70674	-1.5749		0.70447	-1.46334
0.70674	-1.5749		0.70447	-1.46334
0.7235	-1.53803		0.72115	-1.46507
0.74026	-1.50224		0.73782	-1.47042
0.75702	-1.46813		0.7545	-1.47847
0.77377	-1.43699		0.77118	-1.47401
0.79053	-1.41191		0.78785	-1.46751
0.80729	-1.40505		0.80453	-1.47198
0.82405	-1.41595		0.82121	-1.47964
0.8408	-1.42305		0.83788	-1.48518
0.85756	-1.44622		0.85456	-1.48668
0.87432	-1.47118		0.87123	-1.48695
0.89108	-1.49496		0.88791	-1.49334
0.90783	-1.51383		0.90459	-1.50795
0.92459	-1.52355		0.92126	-1.52559
0.94135	-1.5223		0.93794	-1.53271
0.95811	-1.51265		0.95462	-1.53992
0.97486	-1.4987		0.97129	-1.54899
0.99162	-1.48338		0.98797	-1.55834
1.00838	-1.46997		1.00465	-1.56756
1.02514	-1.49215		1.02132	-1.57635
1.04189	-1.51217		1.038	-1.58409
1.05865	-1.52923		1.05468	-1.58925
1.07541	-1.5425		1.07135	-1.59076
1.09217	-1.55103		1.08803	-1.59032
1.10892	-1.554		1.10471	-1.58995
1.10892	-1.554		1.10471	-1.58995
1.12161	-1.55988		1.11738	-1.57889
1.1343	-1.56499		1.13006	-1.55953
1.14699	-1.56751		1.14274	-1.53933
1.15968	-1.54071		1.15541	-1.51999
1.17237	-1.51898		1.16809	-1.51352
1.18506	-1.51183		1.18076	-1.51283
1.19775	-1.52669		1.19344	-1.51201
1.21044	-1.54226		1.20612	-1.51098
1.22313	-1.55768		1.21879	-1.50964
1.23582	-1.56224		1.23147	-1.50791
1.24851	-1.55668		1.24415	-1.50576
1.2612	-1.5505		1.25682	-1.50322
1.27389	-1.54394		1.2695	-1.50301
1.28658	-1.5372		1.28218	-1.50812
1.29927	-1.53049		1.29485	-1.51196
1.31196	-1.524		1.30753	-1.51408
1.32465	-1.51789		1.3202	-1.51434
1.33735	-1.51453		1.33288	-1.51315
1.35004	-1.52763		1.34556	-1.51411
1.36273	-1.54807		1.35823	-1.52307
1.37542	-1.57523		1.37091	-1.52886
1.38811	-1.60373		1.38359	-1.53167
1.4008	-1.61666		1.39626	-1.53839
1.41349	-1.61592		1.40894	-1.54229
1.41349	-1.61592		1.40894	-1.54229
1.42614	-1.61697		1.42145	-1.54106
1.43879	-1.62013		1.43397	-1.53774
1.45145	-1.62056		1.44648	-1.53843
1.4641	-1.61163		1.45899	-1.54189
1.47676	-1.60191		1.47151	-1.54547
1.48941	-1.59181		1.48402	-1.54871
1.50206	-1.58158		1.49653	-1.5514
1.51472	-1.58938		1.50905	-1.55369
1.52737	-1.5852		1.52156	-1.55613
1.54003	-1.58058		1.53407	-1.55944
1.55268	-1.57555		1.54659	-1.56398
1.56533	-1.58454		1.5591	-1.56936
1.57799	-1.59857		1.57161	-1.57466
1.59064	-1.61268		1.58413	-1.57901
1.6033	-1.62669		1.59664	-1.58187
1.61595	-1.64037		1.60915	-1.58309
1.6286	-1.64806		1.62167	-1.58276
1.64126	-1.65061		1.63418	-1.58117
1.65391	-1.65397		1.64669	-1.57866
1.66657	-1.64945		1.65921	-1.57563
1.67922	-1.60703		1.67172	-1.57247
1.69187	-1.56222		1.68424	-1.56968
1.70453	-1.51584		1.69675	-1.56774
1.71718	-1.50938		1.70926	-1.56704
#	Band-Index		#	Band-Index
1.71718	-1.50938		1.70926	-1.56628
1.70453	-1.51009		1.69675	-1.56576
1.69187	-1.51007		1.68424	-1.56423
1.67922	-1.5096		1.67172	-1.56176
1.66657	-1.51512		1.65921	-1.55846
1.65391	-1.52291		1.64669	-1.55449
1.64126	-1.53049		1.63418	-1.55005
1.6286	-1.53784		1.62167	-1.54537
1.61595	-1.54491		1.60915	-1.54061
1.6033	-1.5517		1.59664	-1.53593
1.59064	-1.55818		1.58413	-1.53143
1.57799	-1.56434		1.57161	-1.52719
1.56533	-1.57012		1.5591	-1.52332
1.55268	-1.57085		1.54659	-1.51999
1.54003	-1.55768		1.53407	-1.51743
1.52737	-1.56125		1.52156	-1.51594
1.51472	-1.57134		1.50905	-1.51575
1.50206	-1.58158		1.49653	-1.51701
1.48941	-1.59181		1.48402	-1.51966
1.47676	-1.59916		1.47151	-1.52351
1.4641	-1.60146		1.45899	-1.52819
1.45145	-1.60325		1.44648	-1.53316
1.43879	-1.60454		1.43397	-1.53557
1.42614	-1.60531		1.42145	-1.5337
1.41349	-1.60557		1.40894	-1.53305
1.41349	-1.60557		1.40894	-1.53305
1.4008	-1.60683		1.39626	-1.53278
1.38811	-1.60373		1.38359	-1.52822
1.37542	-1.57523		1.37091	-1.51722
1.36273	-1.54807		1.35823	-1.51185
1.35004	-1.52763		1.34556	-1.51163
1.33735	-1.51453		1.33288	-1.50441
1.32465	-1.50604		1.3202	-1.49754
1.31196	-1.49984		1.30753	-1.49498
1.29927	-1.49472		1.29485	-1.49554
1.28658	-1.49011		1.28218	-1.49769
1.27389	-1.48575		1.2695	-1.50043
1.2612	-1.48151		1.25682	-1.49718
1.24851	-1.48043		1.24415	-1.49121
1.23582	-1.48597		1.23147	-1.48571
1.22313	-1.49192		1.21879	-1.48147
1.21044	-1.49824		1.20612	-1.47961
1.19775	-1.5049		1.19344	-1.48179
1.18506	-1.51109		1.18076	-1.48956
1.17237	-1.51465		1.16809	-1.50283
1.15968	-1.52623		1.15541	-1.51412
1.14699	-1.53348		1.14274	-1.51463
1.1343	-1.54063		1.13006	-1.51503
1.12161	-1.54752		1.11738	-1.51529
1.10892	-1.55399		1.10471	-1.51538
1.10892	-1.55399		1.10471	-1.51538
1.09217	-1.55103		1.08803	-1.51268
1.07541	-1.54249		1.07135	-1.50502
1.05865	-1.52922		1.05468	-1.49354
1.04189	-1.51216		1.038	-1.47951
1.02514	-1.49214		1.02132	-1.46424
1.00838	-1.46996		1.00465	-1.44939
0.99162	-1.48338		0.98797	-1.44657
0.97486	-1.49869		0.97129	-1.45293
0.95811	-1.51265		0.95462	-1.46006
0.94135	-1.5223		0.93794	-1.46502
0.92459	-1.52355		0.92126	-1.46249
0.90783	-1.51382		0.90459	-1.45153
0.89108	-1.49495		0.88791	-1.44713
0.87432	-1.47118		0.87123	-1.44873
0.85756	-1.44622		0.85456	-1.44781
0.8408	-1.42305		0.83788	-1.44703
0.82405	-1.41595		0.82121	-1.44832
0.80729	-1.40505		0.80453	-1.45202
0.79053	-1.41191		0.78785	-1.45488
0.77377	-1.43699		0.77118	-1.44976
0.75702	-1.46813		0.7545	-1.44364
0.74026	-1.50224		0.73782	-1.44143
0.7235	-1.53803		0.72115	-1.44288
0.70674	-1.5749		0.70447	-1.444
0.70674	-1.5749		0.70447	-1.444
0.69405	-1.5559		0.69179	-1.44777
0.68136	-1.53844		0.67912	-1.45757
0.66867	-1.52279		0.66644	-1.46212
0.65598	-1.50907		0.65376	-1.46132
0.64329	-1.49725		0.64109	-1.46046
0.6306	-1.48714		0.62841	-1.4596
0.61791	-1.47848		0.61573	-1.4588
0.60522	-1.471		0.60306	-1.4581
0.59253	-1.46444		0.59038	-1.45753
0.57984	-1.45859		0.57771	-1.45713
0.56715	-1.45331		0.56503	-1.45689
0.55446	-1.44846		0.55235	-1.45686
0.54177	-1.44401		0.53968	-1.45702
0.52908	-1.4447		0.527	-1.45738
0.51639	-1.45966		0.51432	-1.45796
0.5037	-1.47446		0.50165	-1.45872
0.49101	-1.48884		0.48897	-1.45964
0.47832	-1.50251		0.4763	-1.46068
0.46563	-1.51516		0.46362	-1.46179
0.45294	-1.52637		0.45094	-1.4629
0.44025	-1.53307		0.43827	-1.4639
0.42756	-1.5251		0.42559	-1.46471
0.41487	-1.51997		0.41291	-1.46523
0.40218	-1.51819		0.40024	-1.46541
0.40218	-1.51819		0.40024	-1.46541
0.38542	-1.49252		0.38356	-1.46551
0.36867	-1.46639		0.36688	-1.46567
0.35191	-1.50234		0.35021	-1.47045
0.33515	-1.49013		0.33353	-1.47659
0.31839	-1.47977		0.31685	-1.482
0.30164	-1.47943		0.30018	-1.48463
0.28488	-1.49596		0.2835	-1.48427
0.26812	-1.51114		0.26682	-1.4902
0.25136	-1.51149		0.25015	-1.49944
0.23461	-1.52647		0.23347	-1.50868
0.21785	-1.50112		0.2168	-1.517
0.20109	-1.47495		0.20012	-1.52327
0.18433	-1.47159		0.18344	-1.52198
0.16758	-1.4799		0.16677	-1.50788
0.15082	-1.49007		0.15009	-1.49496
0.13406	-1.50192		0.13341	-1.48727
0.1173	-1.51528		0.11674	-1.48734
0.10055	-1.52996		0.10006	-1.49475
0.08379	-1.54576		0.08338	-1.50278
0.06703	-1.56245		0.06671	-1.51288
0.05027	-1.57988		0.05003	-1.52145
0.03352	-1.59788		0.03335	-1.52784
0.01676	-1.60705		0.01668	-1.53174
0	-1.60557		0	-1.53305
#	Band-Index		#	Band-Index
0	-1.49547		0	-1.48246
0.01676	-1.49495		0.01668	-1.48365
0.03352	-1.50982		0.03335	-1.48667
0.05027	-1.52322		0.05003	-1.49072
0.06703	-1.53495		0.06671	-1.49534
0.08379	-1.54484		0.08338	-1.49885
0.10055	-1.52789		0.10006	-1.4905
0.1173	-1.49319		0.11674	-1.47549
0.13406	-1.45739		0.13341	-1.45871
0.15082	-1.43192		0.15009	-1.44288
0.16758	-1.43858		0.16677	-1.42966
0.18433	-1.45351		0.18344	-1.42144
0.20109	-1.46522		0.20012	-1.42159
0.21785	-1.46091		0.2168	-1.42995
0.23461	-1.45871		0.23347	-1.44221
0.25136	-1.45866		0.25015	-1.4543
0.26812	-1.4972		0.26682	-1.46439
0.28488	-1.48369		0.2835	-1.4691
0.30164	-1.47137		0.30018	-1.46114
0.31839	-1.46184		0.31685	-1.4497
0.33515	-1.44895		0.33353	-1.45097
0.35191	-1.43959		0.35021	-1.45822
0.36867	-1.46534		0.36688	-1.46173
0.38542	-1.42457		0.38356	-1.45832
0.40218	-1.419		0.40024	-1.45657
0.40218	-1.419		0.40024	-1.45657
0.41487	-1.41923		0.41291	-1.45635
0.42756	-1.41991		0.42559	-1.45568
0.44025	-1.42102		0.43827	-1.45453
0.45294	-1.42257		0.45094	-1.45286
0.46563	-1.42453		0.46362	-1.45063
0.47832	-1.42688		0.4763	-1.44784
0.49101	-1.42961		0.48897	-1.44448
0.5037	-1.43271		0.50165	-1.4406
0.51639	-1.43615		0.51432	-1.43624
0.52908	-1.43991		0.527	-1.43149
0.54177	-1.42977		0.53968	-1.42645
0.55446	-1.41508		0.55235	-1.42121
0.56715	-1.40077		0.56503	-1.41591
0.57984	-1.38697		0.57771	-1.41068
0.59253	-1.37382		0.59038	-1.40568
0.60522	-1.36138		0.60306	-1.40107
0.61791	-1.34978		0.61573	-1.39701
0.6306	-1.33909		0.62841	-1.39361
0.64329	-1.32937		0.64109	-1.39096
0.65598	-1.32068		0.65376	-1.38906
0.66867	-1.31307		0.66644	-1.38783
0.68136	-1.30658		0.67912	-1.38711
0.69405	-1.30123		0.69179	-1.38677
0.70674	-1.29704		0.70447	-1.38667
0.70674	-1.29704		0.70447	-1.38667
0.7235	-1.31746		0.72115	-1.38946
0.74026	-1.3373		0.73782	-1.39363
0.75702	-1.35636		0.7545	-1.39244
0.77377	-1.37436		0.77118	-1.38478
0.79053	-1.39082		0.78785	-1.37476
0.80729	-1.39968		0.80453	-1.37247
0.82405	-1.40534		0.82121	-1.38287
0.8408	-1.42186		0.83788	-1.39551
0.85756	-1.42074		0.85456	-1.40926
0.87432	-1.41131		0.87123	-1.42252
0.89108	-1.3953		0.88791	-1.43456
0.90783	-1.37908		0.90459	-1.43767
0.92459	-1.37276		0.92126	-1.42663
0.94135	-1.38372		0.93794	-1.41119
0.95811	-1.39998		0.95462	-1.40595
0.97486	-1.4226		0.97129	-1.41819
0.99162	-1.44644		0.98797	-1.43184
1.00838	-1.46846		1.00465	-1.43842
1.02514	-1.45491		1.02132	-1.43457
1.04189	-1.4433		1.038	-1.43107
1.05865	-1.44353		1.05468	-1.43054
1.07541	-1.44666		1.07135	-1.43671
1.09217	-1.44853		1.08803	-1.44083
1.10892	-1.44915		1.10471	-1.44223
1.10892	-1.44915		1.10471	-1.44223
1.12161	-1.44945		1.11738	-1.44217
1.1343	-1.45031		1.13006	-1.44199
1.14699	-1.46497		1.14274	-1.44168
1.15968	-1.48014		1.15541	-1.4412
1.17237	-1.49554		1.16809	-1.44057
1.18506	-1.4894		1.18076	-1.43979
1.19775	-1.46501		1.19344	-1.43891
1.21044	-1.46562		1.20612	-1.43801
1.22313	-1.46937		1.21879	-1.4372
1.23582	-1.4733		1.23147	-1.43664
1.24851	-1.47736		1.24415	-1.43648
1.2612	-1.48151		1.25682	-1.43695
1.27389	-1.48575		1.2695	-1.43828
1.28658	-1.49011		1.28218	-1.44077
1.29927	-1.49472		1.29485	-1.44463
1.31196	-1.49984		1.30753	-1.44973
1.32465	-1.50604		1.3202	-1.45492
1.33735	-1.51231		1.33288	-1.45834
1.35004	-1.50737		1.34556	-1.45944
1.36273	-1.50319		1.35823	-1.45915
1.37542	-1.49985		1.37091	-1.47363
1.38811	-1.49743		1.38359	-1.48033
1.4008	-1.49597		1.39626	-1.48215
1.41349	-1.49547		1.40894	-1.48246
1.41349	-1.49547		1.40894	-1.48246
1.42614	-1.495		1.42145	-1.4823
1.43879	-1.49356		1.43397	-1.48187
1.45145	-1.49305		1.44648	-1.48119
1.4641	-1.49846		1.45899	-1.48036
1.47676	-1.52032		1.47151	-1.47947
[truncated: 4,429 more rows]

## Sheet: Figure 1c
Figure 1c
Undoped Ta3N5			La-doped Ta3N5
Wavelength (nm)	PL Intensity ×104 (counts)		Wavelength (nm)	PL Intensity ×104 (counts)
560	0.04139		560	0.04123
562	0.04503		562	0.0416
564	0.04503		564	0.04151
566	0.04552		566	0.04064
568	0.05586		568	0.0428
570	0.05398		570	0.04413
572	0.07		572	0.04276
574	0.06415		574	0.04636
576	0.07289		576	0.04408
578	0.08122		578	0.04738
580	0.08453		580	0.04801
582	0.09574		582	0.04807
584	0.10548		584	0.04778
586	0.12526		586	0.05282
588	0.13842		588	0.05424
590	0.14295		590	0.05425
592	0.16388		592	0.05423
594	0.17581		594	0.05801
596	0.18086		596	0.05683
598	0.19732		598	0.05852
600	0.1957		600	0.06083
602	0.20589		602	0.05837
604	0.219		604	0.0599
606	0.21487		606	0.06076
608	0.22353		608	0.06132
610	0.23611		610	0.0639
612	0.22844		612	0.06275
614	0.2302		614	0.06251
616	0.2306		616	0.06088
618	0.23249		618	0.06125
620	0.21879		620	0.06023
622	0.23152		622	0.06126
624	0.22395		624	0.05882
626	0.23109		626	0.05806
628	0.22285		628	0.05955
630	0.2202		630	0.06128
632	0.22876		632	0.05522
634	0.23248		634	0.05785
636	0.22267		636	0.05772
638	0.23946		638	0.05312
640	0.23956		640	0.05807
642	0.23808		642	0.0539
644	0.23781		644	0.05285
646	0.25583		646	0.05394
648	0.26476		648	0.05233
650	0.27194		650	0.05307
652	0.29945		652	0.04927
654	0.31346		654	0.04869
656	0.3267		656	0.04703
658	0.35318		658	0.04904
660	0.37681		660	0.0448
662	0.41074		662	0.04599
664	0.4366		664	0.04073
666	0.48715		666	0.04191
668	0.52653		668	0.04039
670	0.57741		670	0.04234
672	0.61244		672	0.03986
674	0.65957		674	0.03987
676	0.73889		676	0.03804
678	0.79769		678	0.03935
680	0.90381		680	0.03885
682	0.95491		682	0.03486
684	1.04109		684	0.0357
686	1.10577		686	0.03616
688	1.19047		688	0.03588
690	1.27222		690	0.03381
692	1.40838		692	0.03332
694	1.47239		694	0.03572
696	1.54644		696	0.0371
698	1.67475		698	0.03399
700	1.78215		700	0.03185
702	1.88796		702	0.03473
704	1.99689		704	0.03735
706	2.09836		706	0.03554
708	2.19873		708	0.03568
710	2.30592		710	0.03386
712	2.46708		712	0.03759
714	2.53764		714	0.03651
716	2.66027		716	0.03779
718	2.7951		718	0.03731
720	2.91245		720	0.03771
722	3.06012		722	0.03743
724	3.12995		724	0.037
726	3.23926		726	0.04061
728	3.39293		728	0.04199
730	3.54198		730	0.038
732	3.65644		732	0.04424
734	3.74505		734	0.04439
736	3.92902		736	0.04182
738	4.06603		738	0.04708
740	4.13755		740	0.04731
742	4.3262		742	0.05601
744	4.36357		744	0.05652
746	4.50794		746	0.05786
748	4.66231		748	0.05839
750	4.7791		750	0.05835
752	4.96254		752	0.06125
754	5.03388		754	0.06405
756	5.15077		756	0.07099
758	5.30504		758	0.06609
760	5.38366		760	0.0733
762	5.52948		762	0.07187
764	5.66389		764	0.0761
766	5.76144		766	0.08621
768	5.89715		768	0.08576
770	5.95723		770	0.09134
772	6.0926		772	0.09246
774	6.22599		774	0.0923
776	6.26544		776	0.09831
778	6.37773		778	0.09807
780	6.43189		780	0.09907
782	6.5809		782	0.10298
784	6.58518		784	0.10818
786	6.69344		786	0.11229
788	6.78421		788	0.11202
790	6.87777		790	0.11032
792	6.95647		792	0.11392
794	7.04666		794	0.11714
796	7.07646		796	0.12514
798	7.08046		798	0.12211
800	7.15099		800	0.13127
802	7.23879		802	0.12679
804	7.13339		804	0.13516
806	7.21126		806	0.13648
808	7.27791		808	0.13122
810	7.20901		810	0.13763
812	7.30976		812	0.14736
814	7.30616		814	0.1409
816	7.40065		816	0.14206
818	7.32681		818	0.14848
820	7.35165		820	0.15155
822	7.35281		822	0.14671
824	7.29444		824	0.14535
826	7.24922		826	0.15622
828	7.26137		828	0.15881
830	7.18865		830	0.15702
832	7.18051		832	0.15871
834	7.12361		834	0.15318
836	7.04075		836	0.15615
838	6.95349		838	0.1592
840	6.82472		840	0.15919
842	6.73282		842	0.16601
844	6.52129		844	0.15293
846	6.43324		846	0.15768
848	6.19906		848	0.15228
850	6.07748		850	0.14563
852	5.95721		852	0.1499
854	5.5547		854	0.142
856	5.42796		856	0.13451
858	5.2332		858	0.1395
860	5.11424		860	0.13343
862	4.58295		862	0.10247
864	4.47441		864	0.11613
866	4.52623		866	0.13272
868	4.1189		868	0.12525
870	4.03029		870	0.09612
872	3.86376		872	0.09801
874	3.86903		874	0.10112
876	3.47755		876	0.10798
878	3.2433		878	0.09281
880	2.9799		880	0.09785
882	2.936		882	0.07921
884	2.60786		884	0.08442
886	2.2375		886	0.07368
888	2.29979		888	0.07401
890	2.18231		890	0.0632
892	1.83052		892	0.06267
894	1.43802		894	0.06882
896	1.4507		896	0.07042
898	1.07146		898	0.05185
900	0.68057		900	0.06235

## Sheet: Figure 1d
Figure 1d
Undoped Ta3N5								La-doped Ta3N5
Photon energy (eV)	PL intensity (arb. units)							Photon energy (eV)	PL intensity (arb. units)
2.21429	853.6	853.6	893.944	860.575	853.6	900.92		2.21429	412.3	318.5	405.767	318.5	318.5	405.767
2.20641	890	853.6	907.753	861.799	853.6	915.952		2.20641	416	318.5	413.82	318.5	318.5	413.82
2.19858	890	853.6	925.414	863.223	853.6	935.037		2.19858	415.1	318.5	422.273	318.5	318.5	422.273
2.19081	894.9	853.6	947.689	864.878	853.6	958.967		2.19081	406.4	318.5	431.102	318.5	318.5	431.102
2.1831	998.3	853.6	975.389	866.798	853.6	988.587		2.1831	428	318.5	440.279	318.5	318.5	440.279
2.17544	979.5	853.6	1009.35	869.022	853.6	1024.77		2.17544	441.3	318.5	449.769	318.5	318.5	449.769
2.16783	1139.7	853.6	1050.38	871.596	853.6	1068.38		2.16783	427.6	318.5	459.532	318.5	318.5	459.532
2.16028	1081.2	853.6	1099.23	874.567	853.6	1120.2		2.16028	463.6	318.5	469.521	318.5	318.5	469.521
2.15278	1168.6	853.6	1156.52	877.994	853.6	1180.91		2.15278	440.8	318.5	479.684	318.5	318.5	479.684
2.14533	1251.9	853.6	1222.67	881.939	853.6	1251.01		2.14533	473.8	318.5	489.962	318.5	318.5	489.962
2.13793	1285	853.6	1297.86	886.475	853.6	1330.73		2.13793	480.1	318.5	500.294	318.5	318.5	500.294
2.13058	1397.1	853.6	1381.93	891.68	853.6	1420.01		2.13058	480.7	318.5	510.612	318.5	318.5	510.612
2.12329	1494.5	853.6	1474.36	897.645	853.6	1518.4		2.12329	477.8	318.5	520.846	318.5	318.5	520.846
2.11604	1692.3	853.6	1574.18	904.47	853.6	1625.05		2.11604	528.2	318.5	530.921	318.5	318.5	530.921
2.10884	1823.9	853.6	1679.98	912.267	853.6	1738.65		2.10884	542.4	318.5	540.763	318.5	318.5	540.763
2.10169	1869.2	853.6	1789.92	921.16	853.6	1857.48		2.10169	542.5	318.5	550.292	318.5	318.5	550.292
2.09459	2078.5	853.6	1901.71	931.287	853.6	1979.4		2.09459	542.3	318.5	559.432	318.5	318.5	559.432
2.08754	2197.8	853.6	2012.74	942.802	853.6	2101.95		2.08754	580.1	318.5	568.106	318.5	318.5	568.106
2.08054	2248.3	853.6	2120.11	955.874	853.6	2222.39		2.08054	568.3	318.5	576.238	318.5	318.5	576.238
2.07358	2412.9	853.6	2220.77	970.691	853.6	2337.86		2.07358	585.2	318.5	583.757	318.5	318.5	583.757
2.06667	2396.7	853.6	2311.68	987.457	853.6	2445.54		2.06667	608.3	318.5	590.594	318.5	318.5	590.594
2.0598	2498.6	853.6	2389.92	1006.4	853.6	2542.72		2.0598	583.7	318.5	596.686	318.5	318.5	596.686
2.05298	2629.7	853.6	2452.88	1027.77	853.6	2627.05		2.05298	599	318.5	601.976	318.5	318.5	601.976
2.0462	2588.4	853.6	2498.39	1051.84	853.6	2696.63		2.0462	607.6	318.5	606.413	318.5	318.5	606.413
2.03947	2675	853.6	2524.85	1078.9	853.6	2750.15		2.03947	613.2	318.5	609.954	318.5	318.5	609.954
2.03279	2800.8	853.6	2531.29	1109.29	853.6	2786.98		2.03279	639	318.5	612.565	318.5	318.5	612.565
2.02614	2724.1	853.6	2517.5	1143.35	853.6	2807.25		2.02614	627.5	318.5	614.22	318.5	318.5	614.22
2.01954	2741.7	853.6	2483.97	1181.47	853.6	2811.83		2.01954	625.1	318.5	614.902	318.5	318.5	614.902
2.01299	2745.7	853.6	2431.89	1224.06	853.6	2802.34		2.01299	608.8	318.5	614.606	318.5	318.5	614.606
2.00647	2764.6	853.6	2363.09	1271.57	853.6	2781.06		2.00647	612.5	318.5	613.333	318.5	318.5	613.333
2	2627.6	853.6	2279.92	1324.48	853.6	2750.8		2	602.3	318.5	611.097	318.5	318.5	611.097
1.99357	2754.9	853.6	2185.12	1383.32	853.6	2714.83		1.99357	612.6	318.5	607.919	318.5	318.5	607.919
1.98718	2679.2	853.6	2081.66	1448.63	853.6	2676.69		1.98718	588.2	318.5	603.831	318.5	318.5	603.831
1.98083	2750.6	853.6	1972.61	1521.03	853.6	2640.04		1.98083	580.6	318.5	598.872	318.5	318.5	598.872
1.97452	2668.2	853.6	1860.98	1601.14	853.6	2608.52		1.97452	595.5	318.5	593.09	318.5	318.5	593.09
1.96825	2641.7	853.6	1749.57	1689.64	853.6	2585.61		1.96825	612.8	318.5	586.539	318.5	318.5	586.539
1.96203	2727.3	853.6	1640.9	1787.25	853.6	2574.55		1.96203	552.2	318.5	579.281	318.5	318.5	579.282
1.95584	2764.5	853.6	1537.08	1894.74	853.6	2578.21		1.95584	578.5	318.5	571.382	318.501	318.5	571.383
1.94969	2666.4	853.6	1439.81	2012.9	853.6	2599.11		1.94969	577.2	318.5	562.913	318.501	318.5	562.914
1.94357	2834.3	853.6	1350.34	2142.58	853.6	2639.32		1.94357	531.2	318.5	553.948	318.501	318.5	553.949
1.9375	2835.3	853.6	1269.46	2284.68	853.6	2700.54		1.9375	580.7	318.5	544.563	318.502	318.5	544.565
1.93146	2820.5	853.6	1197.56	2440.13	853.601	2784.08		1.93146	539	318.5	534.836	318.503	318.5	534.838
1.92547	2817.8	853.6	1134.66	2609.88	853.601	2890.95		1.92547	528.5	318.5	524.843	318.504	318.5	524.847
1.9195	2998	853.6	1080.51	2794.96	853.601	3021.87		1.9195	539.4	318.5	514.663	318.505	318.5	514.669
1.91358	3087.3	853.6	1034.58	2996.41	853.602	3177.39		1.91358	523.3	318.5	504.37	318.508	318.5	504.377
1.90769	3159.1	853.6	996.215	3215.3	853.602	3357.92		1.90769	530.7	318.5	494.035	318.511	318.5	494.046
1.90184	3434.2	853.6	964.63	3452.75	853.604	3563.78		1.90184	492.7	318.5	483.728	318.515	318.5	483.742
1.89602	3574.3	853.6	938.999	3709.89	853.605	3795.3		1.89602	486.9	318.5	473.512	318.52	318.5	473.532
1.89024	3706.7	853.6	918.495	3987.89	853.607	4052.79		1.89024	470.3	318.5	463.448	318.527	318.5	463.476
1.8845	3971.5	853.6	902.321	4287.92	853.61	4336.65		1.8845	490.4	318.5	453.59	318.537	318.5	453.628
1.87879	4207.8	853.6	889.738	4611.16	853.613	4647.32		1.87879	448	318.5	443.987	318.551	318.501	444.039
1.87311	4547.1	853.6	880.082	4958.83	853.618	4985.33		1.87311	459.9	318.5	434.682	318.568	318.501	434.752
1.86747	4805.7	853.6	872.773	5332.11	853.625	5351.31		1.86747	407.3	318.5	425.712	318.592	318.501	425.805
1.86186	5311.2	853.6	867.314	5732.19	853.635	5745.93		1.86186	419.1	318.5	417.108	318.623	318.502	417.232
1.85629	5705	853.6	863.291	6160.24	853.648	6169.98		1.85629	403.9	318.5	408.895	318.663	318.502	409.06
1.85075	6213.8	853.6	860.366	6617.41	853.665	6624.25		1.85075	423.4	318.5	401.092	318.716	318.503	401.311
1.84524	6564.1	853.6	858.267	7104.83	853.688	7109.58		1.84524	398.6	318.5	393.714	318.784	318.504	394.002
1.83976	7035.4	853.6	856.78	7623.55	853.72	7626.85		1.83976	398.7	318.5	386.769	318.871	318.506	387.146
1.83432	7828.6	853.6	855.741	8174.6	853.761	8176.9		1.83432	380.4	318.5	380.261	318.984	318.508	380.752
1.82891	8416.6	853.6	855.024	8758.94	853.817	8760.58		1.82891	393.5	318.5	374.188	319.127	318.51	374.826
1.82353	9477.8	853.6	854.536	9377.44	853.891	9378.66		1.82353	388.5	318.5	368.547	319.308	318.514	369.37
1.81818	9988.8	853.6	854.208	10030.9	853.988	10031.9		1.81818	348.6	318.5	363.329	319.537	318.519	364.385
1.81287	10850.6	853.6	853.99	10720	854.116	10720.9		1.81287	357	318.5	358.523	319.824	318.525	359.871
1.80758	11497.4	853.6	853.847	11445.4	854.284	11446.3		1.80758	361.6	318.5	354.113	320.182	318.532	355.828
1.80233	12344.4	853.6	853.755	12207.4	854.504	12208.5		1.80233	358.8	318.5	350.085	320.625	318.543	352.253
1.7971	13161.9	853.6	853.696	13006.6	854.789	13007.8		1.7971	338.1	318.5	346.421	321.173	318.556	349.149
1.79191	14523.5	853.6	853.658	13842.9	855.159	13844.5		1.79191	333.2	318.5	343.099	321.844	318.573	346.516
1.78674	15163.6	853.6	853.635	14716.5	855.636	14718.6		1.78674	357.2	318.5	340.102	322.664	318.594	344.36
1.78161	15904.1	853.6	853.621	15627.3	856.25	15630		1.78161	371	318.5	337.407	323.658	318.622	342.686
1.7765	17187.2	853.6	853.612	16574.9	857.037	16578.3		1.7765	339.9	318.5	334.994	324.857	318.657	341.508
1.77143	18261.2	853.6	853.607	17558.8	858.042	17563.2		1.77143	318.5	318.5	332.841	326.296	318.702	340.839
1.76638	19319.3	853.6	853.604	18578.3	859.319	18584		1.76638	347.3	318.5	330.928	328.013	318.759	340.7
1.76136	20408.6	853.6	853.602	19632.6	860.938	19639.9		1.76136	373.5	318.5	329.234	330.049	318.831	341.115
1.75637	21423.3	853.6	853.601	20720.5	862.982	20729.9		1.75637	355.4	318.5	327.741	332.452	318.921	342.114
1.75141	22427	853.6	853.601	21840.7	865.551	21852.7		1.75141	356.8	318.5	326.429	335.27	319.034	343.733
1.74648	23498.9	853.6	853.6	22991.7	868.769	23006.9		1.74648	338.6	318.5	325.281	338.556	319.174	346.011
1.74157	25110.5	853.6	853.6	24171.7	872.785	24190.9		1.74157	375.9	318.5	324.28	342.366	319.348	348.995
1.73669	25816.1	853.6	853.6	25378.7	877.776	25402.9		1.73669	365.1	318.5	323.411	346.758	319.563	352.732
1.73184	27042.4	853.6	853.6	26610.5	883.957	26640.9		1.73184	377.9	318.5	322.659	351.79	319.828	357.277
1.72702	28390.7	853.6	853.6	27864.6	891.582	27902.6		1.72702	373.1	318.5	322.01	357.522	320.153	362.685
1.72222	29564.2	853.6	853.6	29138.4	900.95	29185.8		1.72222	377.1	318.5	321.452	364.012	320.55	369.015
1.71745	31040.9	853.6	853.6	30429	912.418	30487.8		1.71745	374.3	318.5	320.975	371.316	321.034	376.325
1.71271	31739.2	853.6	853.6	31733.2	926.402	31806		1.71271	370	318.5	320.569	379.484	321.62	384.673
1.70799	32832.3	853.6	853.6	33047.9	943.386	33137.7		1.70799	406.1	318.5	320.223	388.564	322.329	394.116
1.7033	34369	853.6	853.6	34369.5	963.935	34479.8		1.7033	419.9	318.5	319.93	398.592	323.182	404.704
1.69863	35859.5	853.6	853.6	35694.3	988.701	35829.4		1.69863	380	318.5	319.683	409.596	324.204	416.484
1.69399	37004.1	853.6	853.6	37018.6	1018.43	37183.4		1.69399	442.4	318.5	319.476	421.594	325.425	429.495
1.68937	37890.2	853.6	853.6	38338.3	1053.98	38538.7		1.68937	443.9	318.5	319.302	434.588	326.877	443.767
1.68478	39729.9	853.6	853.6	39649.5	1096.33	39892.2		1.68478	418.2	318.5	319.157	448.565	328.597	459.319
1.68022	41100	853.6	853.6	40947.8	1146.57	41240.8		1.68022	470.8	318.5	319.037	463.495	330.626	476.158
1.67568	41815.2	853.6	853.6	42229	1205.94	42581.4		1.67568	473.1	318.5	318.937	479.329	333.012	494.278
1.67116	43701.7	853.6	853.6	43488.8	1275.81	43911		1.67116	560.1	318.5	318.854	495.999	335.805	513.658
1.66667	44075.4	853.6	853.6	44722.7	1357.73	45226.8		1.66667	565.2	318.5	318.786	513.416	339.061	534.264
1.6622	45519.1	853.6	853.6	45926.4	1453.39	46526.2		1.6622	578.6	318.5	318.731	531.47	342.843	556.044
1.65775	47062.8	853.6	853.6	47095.4	1564.63	47806.4		1.65775	583.9	318.5	318.685	550.032	347.217	578.934
1.65333	48230.7	853.6	853.6	48225.4	1693.49	49065.3		1.65333	583.5	318.5	318.648	568.95	352.257	602.855
1.64894	50065.1	853.6	853.6	49312.1	1842.13	50300.6		1.64894	612.5	318.5	318.618	588.057	358.039	627.715
1.64456	50778.5	853.6	853.6	50351.3	2012.9	51510.6		1.64456	640.5	318.5	318.594	607.17	364.646	653.41
1.64021	51947.4	853.6	853.6	51338.8	2208.3	52693.5		1.64021	709.9	318.5	318.575	626.089	372.165	679.828
1.63588	53490.1	853.6	853.6	52270.9	2430.95	53848.2		1.63588	660.9	318.5	318.559	644.607	380.685	706.851
1.63158	54276.3	853.6	853.6	53143.6	2683.6	54973.6		1.63158	733	318.5	318.546	662.508	390.3	734.355
1.6273	55734.5	853.6	853.6	53953.4	2969.1	56068.9		1.6273	718.7	318.5	318.536	679.575	401.106	762.218
1.62304	57078.6	853.6	853.6	54697	3290.37	57133.8		1.62304	761	318.5	318.528	695.591	413.199	790.318
1.6188	58054.1	853.6	853.6	55371.2	3650.35	58167.9		1.6188	862.1	318.5	318.522	710.345	426.674	818.54
1.61458	59411.2	853.6	853.6	55973.1	4051.99	59171.5		1.61458	857.6	318.5	318.517	723.637	441.624	846.778
1.61039	60012	853.6	853.6	56500.3	4498.18	60144.9		1.61039	913.4	318.5	318.513	735.282	458.139	874.934
1.60622	61365.7	853.6	853.6	56950.4	4991.72	61088.5		1.60622	924.6	318.5	318.51	745.115	476.304	902.929
1.60207	62699.6	853.6	853.6	57321.5	5535.23	62003.1		1.60207	923	318.5	318.508	752.993	496.194	930.695
1.59794	63094.1	853.6	853.6	57612	6131.11	62889.5		1.59794	983.1	318.5	318.506	758.8	517.876	958.182
1.59383	64217	853.6	853.6	57820.6	6781.49	63748.5		1.59383	980.7	318.5	318.505	762.451	541.404	985.359
1.58974	64758.6	853.6	853.6	57946.5	7488.12	64581		1.58974	990.7	318.5	318.504	763.89	566.817	1012.21
1.58568	66248.7	853.6	853.6	57988.9	8252.34	65387.7		1.58568	1029.8	318.5	318.503	763.096	594.139	1038.74
1.58163	66291.5	853.6	853.6	57947.9	9074.98	66169.3		1.58163	1081.8	318.5	318.502	760.082	623.373	1064.96
1.57761	67374.1	853.6	853.6	57823.5	9956.3	66926.2		1.57761	1122.9	318.5	318.502	754.891	654.503	1090.9
1.5736	68281.8	853.6	853.6	57616.3	10895.9	67658.7		1.5736	1120.2	318.5	318.501	747.602	687.487	1116.59
1.56962	69217.4	853.6	853.6	57327.2	11892.8	68366.4		1.56962	1103.2	318.5	318.501	738.321	722.261	1142.08
1.56566	70004.4	853.6	853.6	56957.5	12945.1	69049		1.56566	1139.2	318.5	318.501	727.185	758.733	1167.42
1.56171	70906.3	853.6	853.6	56508.8	14050.1	69705.3		1.56171	1171.4	318.5	318.5	714.351	796.783	1192.63
1.55779	71204.3	853.6	853.6	55982.9	15204.4	70333.8		1.55779	1251.4	318.5	318.5	700	836.264	1217.76
1.55388	71244.3	853.6	853.6	55382.3	16403.8	70932.4		1.55388	1221.1	318.5	318.5	684.329	877.001	1242.83
1.55	71949.6	853.6	853.6	54709.3	17642.8	71498.5		1.55	1312.7	318.5	318.5	667.544	918.789	1267.83
1.54613	72827.6	853.6	853.6	53966.9	18915.6	72028.9		1.54613	1267.9	318.5	318.5	649.862	961.398	1292.76
1.54229	71773.6	853.6	853.6	53158.2	20215.1	72519.7		1.54229	1351.6	318.5	318.5	631.5	1004.57	1317.57
1.53846	72552.3	853.6	853.6	52286.6	21533.6	72966.6		1.53846	1364.8	318.5	318.5	612.675	1048.02	1342.2
1.53465	73218.8	853.6	853.6	51355.5	22862.6	73364.5		1.53465	1312.2	318.5	318.5	593.598	1091.46	1366.55
1.53086	72529.8	853.6	853.6	50368.9	24193	73708.3		1.53086	1376.3	318.5	318.5	574.469	1134.55	1390.52
1.52709	73537.3	853.6	853.6	49330.6	25515	73991.9		1.52709	1473.6	318.5	318.5	555.478	1176.96	1413.94
1.52334	73501.3	853.6	853.6	48244.7	26818.3	74209.4		1.52334	1409	318.5	318.5	536.797	1218.35	1436.65
1.51961	74446.2	853.6	853.6	47115.4	28092.4	74354.2		1.51961	1420.6	318.5	318.5	518.582	1258.36	1458.45
1.51589	73707.8	853.6	853.6	45947	29326.5	74419.9		1.51589	1484.8	318.5	318.5	500.969	1296.65	1479.12
1.5122	73956.2	853.6	853.6	44743.9	30509.7	74400		1.5122	1515.5	318.5	318.5	484.072	1332.85	1498.42
1.50852	73967.8	853.6	853.6	43510.5	31631.2	74288.1		1.50852	1467.1	318.5	318.5	467.988	1366.64	1516.12
1.50485	73384.1	853.6	853.6	42251.1	32680.5	74078		1.50485	1453.5	318.5	318.5	452.79	1397.67	1531.96
1.50121	72931.9	853.6	853.6	40970.2	33647.5	73764.1		1.50121	1562.2	318.5	318.5	438.534	1425.66	1545.69
1.49758	73053.4	853.6	853.6	39672.2	34522.5	73341.1		1.49758	1588.1	318.5	318.5	425.253	1450.31	1557.06
1.49398	72326.2	853.6	853.6	38361.2	35296.9	72804.5		1.49398	1570.2	318.5	318.5	412.967	1471.37	1565.84
1.49038	72244.8	853.6	853.6	37041.6	35962.6	72150.6		1.49038	1587.1	318.5	318.5	401.676	1488.63	1571.8
1.48681	71675.8	853.6	853.6	35717.3	36512.8	71376.5		1.48681	1531.8	318.5	318.5	391.367	1501.9	1574.76
1.48325	70847.2	853.6	853.6	34392.5	36941.6	70480.5		1.48325	1561.5	318.5	318.5	382.017	1511.04	1574.56
1.47971	69974.6	853.6	853.6	33070.8	37244.5	69461.7		1.47971	1592	318.5	318.5	373.589	1515.96	1571.04
1.47619	68686.9	853.6	853.6	31756	37418.2	68320.6		1.47619	1591.9	318.5	318.5	366.04	1516.59	1564.13
1.47268	67767.9	853.6	853.6	30451.5	37460.9	67058.9		1.47268	1660.1	318.5	318.5	359.321	1512.95	1553.77
1.46919	65652.6	853.6	853.6	29160.7	37372.2	65679.3		1.46919	1529.3	318.5	318.5	353.375	1505.06	1539.93
1.46572	64772.1	853.6	853.6	27886.6	37152.9	64185.9		1.46572	1576.8	318.5	318.5	348.146	1493	1522.65
1.46226	62430.3	853.6	853.6	26632.1	36805.4	62584		1.46226	1522.8	318.5	318.5	343.575	1476.92	1501.99
1.45882	61214.5	853.6	853.6	25399.9	36333.5	60879.9		1.45882	1456.3	318.5	318.5	339.603	1456.96	1478.07
1.4554	60011.8	853.6	853.6	24192.5	35742.1	59081		1.4554	1499	318.5	318.5	336.171	1433.36	1451.03
1.45199	55986.7	853.6	853.6	23012	35037.5	57195.9		1.45199	1420	318.5	318.5	333.223	1406.34	1421.06
1.4486	54719.3	853.6	853.6	21860.5	34226.9	55233.8		1.4486	1345.08	318.5	318.5	330.705	1376.18	1388.38
1.44522	52771.7	853.6	853.6	20739.7	33318.6	53204.7		1.44522	1395	318.5	318.5	328.567	1343.18	1353.25
1.44186	51582.1	853.6	853.6	19651.2	32321.7	51119.3		1.44186	1334.3	318.5	318.5	326.762	1307.66	1315.92
1.43852	46269.2	853.6	853.6	18596.3	31245.9	48988.6		1.43852	1024.7	318.5	318.5	325.247	1269.96	1276.71
1.43519	45183.8	853.6	853.6	17576.2	30101.6	46824.1		1.43519	1161.3	318.5	318.5	323.982	1230.42	1235.91
1.43187	45702	853.6	853.6	16591.6	28899.3	44637.3		1.43187	1327.2	318.5	318.5	322.932	1189.41	1193.84
1.42857	41628.7	853.6	853.6	15643.4	27649.9	42439.8		1.42857	1252.5	318.5	318.5	322.065	1147.26	1150.83
1.42529	40742.6	853.6	853.6	14732	26364.4	40242.8		1.42529	961.2	318.5	318.5	321.353	1104.34	1107.19
1.42202	39077.3	853.6	853.6	13857.8	25053.3	38057.5		1.42202	980.051	318.5	318.5	320.772	1060.97	1063.24
1.41876	39130	853.6	853.6	13020.8	23727.2	35894.4		1.41876	1011.2	318.5	318.5	320.301	1017.49	1019.29
1.41553	35215.2	853.6	853.6	12221	22396.2	33763.6		1.41553	1079.8	318.5	318.5	319.92	974.206	975.625
1.4123	32872.7	853.6	853.6	11458.3	21069.9	31674.6		1.4123	928.056	318.5	318.5	319.614	931.401	932.515
1.40909	30238.7	853.6	853.6	10732.3	19757.1	29635.8		1.40909	978.5	318.5	318.5	319.369	889.343	890.213
1.4059	29799.7	853.6	853.6	10042.6	18466.1	27655.1		1.4059	792.1	318.5	318.5	319.175	848.271	848.946
1.40271	26518.3	853.6	853.6	9388.49	17204.4	25739.3		1.40271	844.227	318.5	318.5	319.022	808.396	808.918
1.39955	22814.7	853.6	853.6	8769.39	15978.7	23894.4		1.39955	736.8	318.5	318.5	318.901	769.903	770.304
1.3964	23437.6	853.6	853.6	8184.47	14794.6	22125.4		1.3964	740.1	318.5	318.5	318.807	732.948	733.255
1.39326	22262.8	853.6	853.6	7632.85	13657	20436.3		1.39326	632.003	318.5	318.5	318.734	697.658	697.891
1.39013	18744.9	853.6	853.6	7113.57	12570.1	18830.1		1.39013	626.698	318.5	318.5	318.677	664.133	664.309
1.38702	14819.9	853.6	853.6	6625.62	11537	17309.1		1.38702	688.243	318.5	318.5	318.633	632.445	632.579
1.38393	14946.7	853.6	853.6	6167.93	10560.1	15874.4		1.38393	704.16	318.5	318.5	318.6	602.644	602.744
1.38085	11154.3	853.6	853.6	5739.38	9640.78	14526.6		1.38085	518.463	318.5	318.5	318.575	574.752	574.827
1.37778	7245.4	853.6	853.6	5338.83	8780.02	13265.2		1.37778	623.514	318.5	318.5	318.555	548.772	548.827

## Sheet: Figure 1e
Figure 1e
Undoped Ta3N5			La-doped Ta3N5
TDOS (States eV-1)	Energy (eV)		TDOS (States eV-1)	Energy (eV)
71.42	-4.00167		81.84	-4.02248
73.68	-3.97967		81.27	-3.99748
77.66	-3.95767		81.25	-3.97348
81	-3.93567		82.08	-3.94948
82.59	-3.91367		84.03	-3.92448
83.33	-3.89067		86.99	-3.90048
84.44	-3.86867		89.83	-3.87548
85.91	-3.84667		91.78	-3.85148
86.86	-3.82467		93.73	-3.82648
86.91	-3.80267		96.56	-3.80248
86.77	-3.77967		99.44	-3.77748
87.44	-3.75767		101	-3.75348
88.68	-3.73567		100.7	-3.72848
89.09	-3.71367		99.43	-3.70448
88.01	-3.69167		98.49	-3.68048
86.77	-3.66967		98.09	-3.65548
87.35	-3.64667		97.51	-3.63148
89.99	-3.62467		97.04	-3.60648
92.46	-3.60267		97.22	-3.58248
92.55	-3.58067		97.46	-3.55748
90.46	-3.55867		97.1	-3.53348
88.15	-3.53567		96.46	-3.50848
86.96	-3.51367		95.82	-3.48448
86.83	-3.49167		94.35	-3.46048
87.12	-3.46967		91.44	-3.43548
87.62	-3.44767		88.09	-3.41148
88.94	-3.42467		85.61	-3.38648
91.26	-3.40267		83.95	-3.36248
93.34	-3.38067		82.04	-3.33748
93.62	-3.35867		79.75	-3.31348
92.03	-3.33667		78.4	-3.28848
89.6	-3.31367		78.69	-3.26448
86.51	-3.29167		79.65	-3.23948
82.05	-3.26967		80.55	-3.21548
76.44	-3.24767		81.96	-3.19148
71.22	-3.22567		84.1	-3.16648
68.14	-3.20367		86.14	-3.14248
68.32	-3.18067		87.39	-3.11748
71.77	-3.15867		88.18	-3.09348
77.2	-3.13667		89.42	-3.06848
82.04	-3.11467		91.56	-3.04448
83.91	-3.09267		94.47	-3.01948
82.81	-3.06967		98.07	-2.99548
80.99	-3.04767		101.8	-2.97148
80.09	-3.02567		104.8	-2.94648
79.97	-3.00367		107.4	-2.92248
80.05	-2.98167		110.1	-2.89748
80.3	-2.95867		111.5	-2.87348
80.73	-2.93667		110.5	-2.84848
81.24	-2.91467		108.2	-2.82448
81.93	-2.89267		105.5	-2.79948
82.87	-2.87067		102.3	-2.77548
84.05	-2.84867		99.03	-2.75148
86.4	-2.82567		96.51	-2.72648
91.22	-2.80367		94.76	-2.70248
97.67	-2.78167		92.65	-2.67748
102.5	-2.75967		89.08	-2.65348
103.4	-2.73767		83.95	-2.62848
101.4	-2.71467		78.75	-2.60448
98.29	-2.69267		74.57	-2.57948
94.47	-2.67067		69.63	-2.55548
89.37	-2.64867		61.92	-2.53048
83.67	-2.62667		52.97	-2.50648
79.34	-2.60367		45.85	-2.48248
77.49	-2.58167		41.23	-2.45748
76.81	-2.55967		37.7	-2.43348
74.83	-2.53767		34.14	-2.40848
70.65	-2.51567		30.45	-2.38448
65.03	-2.49267		27.03	-2.35948
58.82	-2.47067		24.39	-2.33548
52.5	-2.44867		22.84	-2.31048
46.6	-2.42667		22.09	-2.28648
41.58	-2.40467		20.83	-2.26248
37.54	-2.38267		18.07	-2.23748
34.3	-2.35967		14.72	-2.21348
31.69	-2.33767		12.19	-2.18848
29.54	-2.31567		10.29	-2.16448
27.66	-2.29367		8.235	-2.13948
25.75	-2.27167		6.018	-2.11548
23.46	-2.24867		4.039	-2.09048
20.78	-2.22667		2.519	-2.06648
17.97	-2.20467		1.454	-2.04148
15.35	-2.18267		0.7481	-2.01748
13.24	-2.16067		0.32	-1.99348
11.43	-2.13767		0.1048	-1.96848
9.226	-2.11567		0.02436	-1.94448
6.369	-2.09367		0.00381	-1.91948
3.535	-2.07167		0.00039	-1.89548
1.529	-2.04967		3e-05	-1.87048
0.5049	-2.02767		0	-1.84648
0.1249	-2.00467		0	-1.82148
0.02261	-1.98267		0	-1.79748
0.00293	-1.96067		0	-1.77348
0.00027	-1.93867		0	-1.74848
2e-05	-1.91667		0	-1.72448
0	-1.89367		0	-1.69948
0	-1.87167		0	-1.67548
0	-1.84967		0	-1.65048
0	-1.82767		0	-1.62648
0	-1.80567		0	-1.60148
0	-1.78267		0	-1.57748
0	-1.76067		0	-1.55348
0	-1.73867		0	-1.52848
0	-1.71667		0	-1.50448
2e-05	-1.69467		0	-1.47948
0.00039	-1.67167		0	-1.45548
0.00485	-1.64967		0	-1.43048
0.04216	-1.62767		0	-1.40648
0.2605	-1.60567		0	-1.38148
1.161	-1.58367		0	-1.35748
3.813	-1.56167		0	-1.33248
9.444	-1.53867		0	-1.30848
18.14	-1.51667		0	-1.28448
27.76	-1.49467		0	-1.25948
34.62	-1.47267		0	-1.23548
35.69	-1.45067		0	-1.21048
30.74	-1.42767		0	-1.18648
22.85	-1.40567		0	-1.16148
16.5	-1.38367		0	-1.13748
14.22	-1.36167		0	-1.11248
14.85	-1.33967		8e-05	-1.08848
15	-1.31667		0.00161	-1.06448
12.39	-1.29467		0.02178	-1.03948
7.899	-1.27267		0.192	-1.01548
4.214	-1.25067		1.109	-0.99048
3.272	-1.22867		4.228	-0.96648
5.318	-1.20667		10.72	-0.94148
9.1	-1.18367		18.17	-0.91748
12.4	-1.16167		20.6	-0.89248
13.47	-1.13967		15.61	-0.86848
12.11	-1.11767		7.864	-0.84448
9.363	-1.09567		2.62	-0.81948
6.617	-1.07267		0.5729	-0.79548
4.917	-1.05067		0.08171	-0.77048
4.24	-1.02867		0.00755	-0.74648
3.762	-1.00667		0.00045	-0.72148
2.934	-0.98467		2e-05	-0.69748
1.883	-0.96167		0	-0.67248
0.9761	-0.93967		0	-0.64848
0.4024	-0.91767		0	-0.62348
0.1284	-0.89567		0	-0.59948
0.03068	-0.87367		0	-0.57548
0.00534	-0.85067		0	-0.55048
0.00066	-0.82867		0	-0.52648
6e-05	-0.80667		0	-0.50148
0	-0.78467		0	-0.47748
0	-0.76267		0	-0.45248
0	-0.74067		0	-0.42848
0	-0.71767		0	-0.40348
0	-0.69567		0	-0.37948
0	-0.67367		0	-0.35548
0	-0.65167		0	-0.33048
0	-0.62967		0	-0.30648
0	-0.60667		0	-0.28148
0	-0.58467		0	-0.25748
0	-0.56267		0	-0.23248
0	-0.54067		0	-0.20848
1e-05	-0.51867		0	-0.18348
0.00022	-0.49567		1e-05	-0.15948
0.00233	-0.47367		0.00016	-0.13448
0.01706	-0.45167		0.00227	-0.11048
0.08516	-0.42967		0.02079	-0.08648
0.2903	-0.40767		0.121	-0.06148
0.6776	-0.38567		0.4539	-0.03748
1.094	-0.36267		1.135	-0.01248
1.278	-0.34067		2.037	0.01152
1.287	-0.31867		2.909	0.03652
1.528	-0.29667		3.463	0.06052
2.095	-0.27467		3.288	0.08552
2.47	-0.25167		2.597	0.10952
2.266	-0.22967		2.551	0.13352
1.823	-0.20767		3.991	0.15852
1.633	-0.18567		6.547	0.18252
1.754	-0.16367		9.179	0.20752
2.15	-0.14067		11.38	0.23152
2.995	-0.11867		13.28	0.25652
4.321	-0.09667		14.58	0.28052
5.672	-0.07467		15.02	0.30552
6.413	-0.05267		15.76	0.32952
6.573	-0.02967		18.06	0.35352
6.949	-0.00767		21.27	0.37852
7.919	0.01433		23.69	0.40252
8.96	0.03633		24.96	0.42752
9.773	0.05833		25.91	0.45152
10.77	0.08033		26.56	0.47652
12	0.10333		26.4	0.50052
12.81	0.12533		26.09	0.52552
13.11	0.14733		26.85	0.54952
13.59	0.16933		28.6	0.57452
14.43	0.19133		30.63	0.59852
15.38	0.21433		33.35	0.62252
17.04	0.23633		36.76	0.64752
19.88	0.25833		39.32	0.67152
23	0.28033		40.49	0.69652
25.62	0.30233		41.6	0.72052
28.69	0.32533		43.61	0.74552
33.49	0.34733		46.4	0.76952
39.3	0.36933		50.13	0.79452
43.43	0.39133		54.92	0.81852
43.76	0.41333		59.35	0.84252
40.85	0.43533		61.23	0.86752
37.2	0.45833		60.1	0.89152
35.1	0.48033		57.83	0.91652
35.24	0.50233		56.27	0.94052
36.69	0.52433		55.31	0.96552
37.9	0.54633		54.42	0.98952
38.09	0.56933		54.11	1.01452
37.97	0.59133		54.93	1.03852
38.97	0.61333		56.54	1.06352
41.37	0.63533		58.84	1.08752
43.82	0.65733		61.53	1.11152
44.72	0.68033		62.83	1.13652
43.7	0.70233		61.97	1.16052
41.78	0.72433		61.41	1.18552
40.69	0.74633		63.66	1.20952
41.49	0.76833		67.72	1.23452
44.01	0.79133		71.11	1.25852
47.38	0.81333		73.38	1.28352
50.85	0.83533		75.52	1.30752
53.91	0.85733		78.14	1.33152
56.02	0.87933		80.58	1.35652
56.65	0.90133		81.87	1.38052
55.82	0.92433		82.57	1.40552
54.28	0.94633		84	1.42952
53.37	0.96833		86.2	1.45452
54.77	0.99033		88.31	1.47852
59.31	1.01233		89.62	1.50352
65.34	1.03533		90.15	1.52752
69.76	1.05733		90.84	1.55152
71.24	1.07933		92.56	1.57652
71.26	1.10133		95.05	1.60052
71.47	1.12333		97.12	1.62552
71.7	1.14633		97.41	1.64952
71.07	1.16833		95.83	1.67452
69.52	1.19033		93.76	1.69852
67.9	1.21233		92.5	1.72352
67.3	1.23433		92.16	1.74752
68.62	1.25633		91.79	1.77252
71.84	1.27933		90.7	1.79652
75.87	1.30133		89.64	1.82052
79.73	1.32333		89.49	1.84552
83.19	1.34533		89.9	1.86952
86	1.36733		90.07	1.89452
87.43	1.39033		90.52	1.91852
87.1	1.41233		92.5	1.94352
85.56	1.43433		95.17	1.96752
83.85	1.45633		96.31	1.99252
82.76	1.47833		96.13	2.01652
82.62	1.50133
83	1.52333
82.86	1.54533
81.82	1.56733
80.63	1.58933
79.95	1.61233
79.96	1.63433
80.8	1.65633
82.04	1.67833
82.91	1.70033
83.52	1.72233
84.73	1.74533
86.41	1.76733
87.5	1.78933
88.27	1.81133
90.47	1.83333
94.18	1.85633
97.59	1.87833
99.92	1.90033
101.7	1.92233
103	1.94433
103.2	1.96733
102.5	1.98933
100.6	2.01133

## Sheet: Figure 1f
Figure 1f
Undoped Ta3N5			La-doped Ta3N5
Potential (V vs. RHE)	Current density (mA cm-2)		Potential (V vs. RHE)	Current density (mA cm-2)
0.39966	0.00376		0.3995	0.0115
0.40066	0.00437		0.40038	0.01257
0.40152	0.0042		0.40145	0.01181
0.40224	0.00394		0.40237	0.01243
0.40383	0.00486		0.40337	0.01131
0.4045	0.00512		0.40435	0.0103
0.40544	0.00476		0.40534	0.01105
0.40639	0.00493		0.40654	0.01282
0.40744	0.00572		0.40752	0.01285
0.40872	0.0056		0.40837	0.00939
0.40962	0.00563		0.40929	0.00968
0.41064	0.00516		0.4105	0.01347
0.41149	0.00535		0.41139	0.01204
0.41288	0.00542		0.41239	0.01172
0.41362	0.00568		0.41346	0.01115
0.41482	0.00581		0.41441	0.00993
0.41543	0.0057		0.41533	0.01257
0.41662	0.00475		0.41649	0.01315
0.4174	0.00546		0.41739	0.01225
0.41853	0.0055		0.41823	0.01068
0.41953	0.00493		0.41941	0.01162
0.42043	0.00428		0.42023	0.01249
0.42154	0.00524		0.42132	0.01253
0.42257	0.00547		0.42225	0.01264
0.4235	0.00461		0.42324	0.01274
0.42446	0.00417		0.42418	0.01137
0.42574	0.00456		0.42517	0.01415
0.4266	0.00424		0.42638	0.01472
0.42728	0.00465		0.42728	0.01435
0.42814	0.00503		0.42817	0.01251
0.42951	0.00457		0.42929	0.01434
0.43041	0.00556		0.43038	0.01539
0.43165	0.00519		0.43125	0.01583
0.43252	0.00508		0.43228	0.01495
0.43353	0.00542		0.43319	0.01603
0.43439	0.00543		0.43428	0.01472
0.43566	0.00596		0.43536	0.01773
0.43647	0.00561		0.43638	0.01855
0.43753	0.00586		0.43735	0.0161
0.43838	0.0067		0.43814	0.01574
0.43942	0.00625		0.43927	0.01873
0.44066	0.00645		0.44033	0.01917
0.44173	0.00733		0.44129	0.01959
0.44264	0.00662		0.44232	0.01906
0.44362	0.00711		0.44315	0.01957
0.44464	0.00796		0.4443	0.01914
0.44557	0.00774		0.44536	0.02117
0.44616	0.00763		0.44635	0.02294
0.44737	0.00804		0.44724	0.02066
0.4483	0.00833		0.4483	0.02003
0.4497	0.00791		0.44924	0.02218
0.45055	0.00833		0.4504	0.02224
0.45161	0.00877		0.4512	0.0229
0.45253	0.00839		0.45245	0.02326
0.45361	0.00868		0.45319	0.02234
0.45467	0.00784		0.4542	0.02266
0.45557	0.00915		0.45529	0.02406
0.45654	0.00868		0.45633	0.02619
0.45751	0.00974		0.45742	0.02316
0.45848	0.00915		0.45834	0.0235
0.45946	0.00919		0.45926	0.02574
0.46054	0.00882		0.46046	0.02571
0.46181	0.0096		0.46132	0.02654
0.46261	0.00972		0.46239	0.02703
0.46367	0.00933		0.46314	0.02572
0.46454	0.00998		0.46424	0.02592
0.46566	0.00989		0.46539	0.02897
0.46649	0.01		0.46639	0.02953
0.46781	0.01008		0.46739	0.02694
0.46883	0.00991		0.46832	0.02778
0.46941	0.01064		0.46932	0.02872
0.4705	0.01092		0.47042	0.02914
0.47156	0.01022		0.47133	0.02969
0.47277	0.01097		0.47237	0.02977
0.47363	0.00951		0.47324	0.02912
0.47445	0.00852		0.47423	0.02883
0.47551	0.00834		0.4753	0.03072
0.47642	0.01097		0.4763	0.03106
0.47742	0.00952		0.47739	0.02909
0.47847	0.0099		0.47825	0.03028
0.47963	0.01083		0.4794	0.03196
0.48086	0.01196		0.48014	0.03095
0.4815	0.01191		0.48141	0.03195
0.48243	0.01289		0.48223	0.03267
0.48324	0.01305		0.48327	0.0312
0.48463	0.01378		0.48442	0.03109
0.48532	0.01396		0.48538	0.03386
0.48631	0.0153		0.48641	0.03365
0.48741	0.01572		0.48736	0.03164
0.48858	0.01523		0.48825	0.03236
0.48955	0.01482		0.48934	0.03418
0.49049	0.01555		0.49049	0.03358
0.49143	0.01574		0.49122	0.03469
0.49278	0.01622		0.49237	0.03487
0.49355	0.01619		0.49341	0.03404
0.49412	0.016		0.49416	0.03517
0.49547	0.01601		0.49517	0.03753
0.4963	0.0162		0.49637	0.03615
0.49745	0.01553		0.49739	0.03508
0.49844	0.01601		0.49837	0.0366
0.49934	0.01575		0.49921	0.03766
0.5003	0.01595		0.50034	0.03808
0.50163	0.01597		0.50126	0.03853
0.50268	0.01578		0.50239	0.03883
0.50358	0.01609		0.50324	0.038
0.50449	0.01622		0.50442	0.0393
0.50568	0.01656		0.50522	0.04199
0.50658	0.0178		0.5064	0.04038
0.50733	0.01702		0.50721	0.03922
0.50839	0.01731		0.50828	0.04032
0.50938	0.01793		0.50935	0.04197
0.51035	0.01818		0.51027	0.04212
0.51156	0.01864		0.51146	0.04354
0.51254	0.01933		0.51227	0.04315
0.51364	0.0197		0.51337	0.04183
0.51454	0.01999		0.51421	0.04524
0.51547	0.02039		0.51545	0.04666
0.51649	0.02093		0.51624	0.04524
0.51745	0.02087		0.5174	0.04433
0.51856	0.02135		0.51824	0.04688
0.5194	0.0215		0.51929	0.04702
0.52076	0.02179		0.52035	0.04794
0.52133	0.0217		0.52136	0.04869
0.52274	0.02225		0.5223	0.04825
0.52367	0.02316		0.52327	0.04818
0.52454	0.02263		0.52429	0.05198
0.52545	0.02257		0.52529	0.05221
0.52651	0.02366		0.52626	0.04989
0.52774	0.02256		0.52735	0.04979
0.52877	0.02348		0.52822	0.05296
0.52911	0.02403		0.52936	0.05303
0.5304	0.02403		0.53023	0.05358
0.53148	0.02404		0.53134	0.05531
0.5328	0.02421		0.53224	0.05449
0.53347	0.02443		0.53327	0.05467
0.53438	0.02449		0.53436	0.05698
0.5356	0.02583		0.53517	0.05821
0.53664	0.02605		0.53633	0.05536
0.53765	0.02653		0.53714	0.05706
0.5385	0.02652		0.53838	0.05878
0.53955	0.02717		0.53922	0.05923
0.5405	0.02716		0.5404	0.05901
0.54147	0.02801		0.54124	0.06143
0.54273	0.02852		0.54239	0.06017
0.54362	0.02934		0.54323	0.06078
0.54464	0.03043		0.54423	0.06412
0.5458	0.03034		0.5453	0.06661
0.54687	0.03049		0.54633	0.0639
0.54759	0.03114		0.54724	0.066
0.54861	0.03165		0.54821	0.0674
0.54928	0.03271		0.5494	0.06876
0.55064	0.03302		0.55022	0.07049
0.55149	0.03474		0.55134	0.07181
0.55282	0.03519		0.5523	0.07055
0.55349	0.0355		0.55321	0.07269
0.55455	0.03585		0.5544	0.07565
0.55562	0.03666		0.55521	0.0757
0.55655	0.0375		0.55642	0.07546
0.55754	0.03815		0.55729	0.0773
0.55836	0.03884		0.55837	0.07774
0.55961	0.03968		0.5594	0.07894
0.56062	0.04046		0.56037	0.08227
0.56145	0.04018		0.56134	0.08107
0.56312	0.04014		0.56249	0.08085
0.56362	0.04085		0.56345	0.08294
0.56443	0.04136		0.56434	0.08657
0.56572	0.04199		0.56542	0.08428
0.56644	0.04251		0.56635	0.08555
0.56771	0.04273		0.56737	0.08713
0.56851	0.04424		0.56842	0.08669
0.56974	0.04374		0.56936	0.08888
0.57062	0.04366		0.57054	0.0923
0.57152	0.04465		0.57138	0.08977
0.57261	0.04489		0.57244	0.08944
0.57352	0.04563		0.57335	0.09475
0.57461	0.04634		0.57446	0.0969
0.57561	0.04577		0.57531	0.09428
0.57647	0.04697		0.57655	0.09621
0.57747	0.04715		0.57735	0.097
0.57852	0.04781		0.57849	0.09795
0.57968	0.04819		0.57943	0.10072
0.58058	0.04958		0.58041	0.10452
0.58174	0.04956		0.58142	0.10105
0.5826	0.05153		0.58252	0.10357
0.5835	0.05244		0.58345	0.1073
0.58452	0.05346		0.58437	0.10752
0.58545	0.05332		0.58544	0.10758
0.58651	0.05502		0.58645	0.11243
0.58751	0.05674		0.58731	0.10799
0.5883	0.05767		0.58862	0.11005
0.5896	0.05938		0.58943	0.11169
0.59068	0.06109		0.59044	0.11546
0.59156	0.06152		0.59158	0.11592
0.59254	0.06159		0.59235	0.11624
0.59368	0.06178		0.59359	0.11642
0.59478	0.06136		0.59445	0.12511
0.59559	0.06281		0.59553	0.12814
0.59654	0.0628		0.59653	0.1276
0.59726	0.06534		0.59755	0.12864
0.59849	0.06712		0.59839	0.13544
0.59965	0.06814		0.59958	0.13668
0.60046	0.07024		0.60039	0.14196
0.60134	0.07201		0.60152	0.14507
0.60226	0.07418		0.60265	0.14327
0.60334	0.07547		0.6035	0.14576
0.60445	0.07563		0.60442	0.15352
0.60573	0.07593		0.60563	0.15424
0.60653	0.07921		0.6064	0.15387
0.60777	0.08057		0.6076	0.15895
0.60859	0.08059		0.60849	0.15915
0.60975	0.08084		0.60948	0.16216
0.6104	0.08225		0.61037	0.16842
0.61161	0.08278		0.61147	0.16935
0.61266	0.08405		0.61248	0.16878
0.61378	0.08456		0.61356	0.17164
0.61467	0.0855		0.61435	0.17988
0.61555	0.08627		0.61563	0.17856
0.61625	0.08823		0.61639	0.17997
0.61748	0.08918		0.61759	0.1833
0.61858	0.09002		0.61853	0.18774
0.61967	0.09245		0.61946	0.19036
0.62058	0.09325		0.62047	0.19839
0.62156	0.09454		0.62133	0.19896
0.62258	0.09705		0.62255	0.19798
0.62342	0.09778		0.62349	0.20579
0.62445	0.09925		0.6243	0.21128
0.62551	0.10182		0.62551	0.21362
0.62645	0.10265		0.62632	0.21765
0.62727	0.10575		0.62744	0.22039
0.62867	0.10828		0.62845	0.22512
0.6293	0.10882		0.62954	0.2302
0.63033	0.10955		0.6303	0.23471
0.63152	0.11087		0.63151	0.23603
0.63256	0.11265		0.63244	0.23578
0.63365	0.11492		0.63355	0.24387
0.63432	0.11631		0.63434	0.25227
0.63544	0.11726		0.63564	0.25048
0.63656	0.12087		0.63628	0.25752
0.63737	0.12132		0.63747	0.26008
0.63851	0.12354		0.63864	0.26444
0.63944	0.12579		0.63928	0.26907
0.6405	0.1271		0.64052	0.27627
0.64162	0.12729		0.64134	0.27597
0.64239	0.13013		0.64255	0.28016
0.64396	0.13211		0.64335	0.28884
0.64457	0.13458		0.64434	0.29042
0.64558	0.13469		0.64554	0.29618
0.64669	0.13853		0.64642	0.303
0.64738	0.13825		0.64736	0.30137
0.64875	0.14081		0.64832	0.31022
0.64975	0.14348		0.6495	0.3155
0.65062	0.14463		0.6505	0.32299
0.65161	0.14706		0.65147	0.32241
0.65261	0.14976		0.65251	0.32835
0.65349	0.15123		0.65348	0.33899
0.65463	0.1518		0.65437	0.34029
0.65553	0.1541		0.65539	0.34485
0.65649	0.15717		0.65648	0.35043
0.65766	0.15965		0.65753	0.35413
0.6585	0.16088		0.6585	0.35879
0.65952	0.16376		0.65942	0.36752
0.66061	0.16743		0.6604	0.37324
0.66187	0.16688		0.66143	0.37285
0.66259	0.17002		0.66231	0.38051
0.66354	0.17177		0.66329	0.38981
0.66476	0.17437		0.66447	0.39087
0.66563	0.17691		0.66552	0.39788
0.66662	0.17958		0.6664	0.40523
0.66733	0.17987		0.66732	0.40664
0.66843	0.18337		0.6685	0.41089
0.66946	0.18493		0.66938	0.4194
0.67043	0.18666		0.67034	0.42742
0.6716	0.18823		0.67136	0.42428
0.67272	0.1919		0.67239	0.43504
0.6735	0.19485		0.67325	0.44714
0.67443	0.19746		0.67429	0.44757
0.67557	0.19994		0.67555	0.45511
0.67675	0.20104		0.67633	0.46137
0.67763	0.20506		0.67749	0.46623
0.67852	0.20599		0.67858	0.47207
0.67942	0.20724		0.6794	0.48191
0.6804	0.21247		0.68034	0.48414
0.68159	0.21449		0.68149	0.48598
0.68238	0.21746		0.68226	0.49909
0.68357	0.22014		0.68338	0.5049
0.68447	0.21944		0.6845	0.50978
0.68544	0.22275		0.68536	0.51722
0.68638	0.2253		0.68653	0.52325
0.68737	0.2279		0.68743	0.52322
0.6885	0.23054		0.68831	0.53589
0.68936	0.23421		0.68929	0.54588
0.69049	0.236		0.69035	0.54738
0.69142	0.23666		0.69153	0.55322
0.69258	0.24022		0.69233	0.56557
0.69359	0.24282		0.69336	0.56783
0.69443	0.24569		0.69448	0.57804
0.69554	0.24836		0.69538	0.58574
0.69655	0.25122		0.69651	0.5889
0.69748	0.25425		0.69747	0.59139
0.69875	0.25646		0.6984	0.60652
0.69948	0.2576		0.69928	0.61168
0.7007	0.2605		0.70043	0.61506
0.70147	0.26253		0.70131	0.62323
0.70259	0.26831		0.70246	0.63134
0.70351	0.27101		0.70343	0.63482
0.70473	0.27378		0.70444	0.645
0.7057	0.27921		0.70533	0.65493
0.70653	0.28068		0.70645	0.65912
0.70752	0.27879		0.70736	0.66283
0.70836	0.28149		0.70831	0.67487
0.70955	0.2832		0.70944	0.6803
0.7107	0.28896		0.71054	0.6867
0.7114	0.29316		0.71136	0.69931
0.71259	0.29571		0.71244	0.70331
0.71369	0.29757		0.71336	0.70871
0.71465	0.30132		0.71435	0.71999
0.71551	0.30377		0.71552	0.73089
0.71663	0.30645		0.71633	0.73122
0.71776	0.30837		0.71742	0.74218
0.71852	0.31235		0.71839	0.75256
0.71924	0.31476		0.71944	0.75359
0.72047	0.31725		0.72046	0.76458
0.72156	0.32134		0.72144	0.774
0.72263	0.32372		0.72229	0.77698
0.72358	0.32722		0.7233	0.78734
0.72444	0.32947		0.72442	0.79543
0.7255	0.33352		0.72542	0.80317
0.72643	0.3363		0.72639	0.80867
0.72754	0.33713		0.72726	0.81825
0.72877	0.34189		0.72836	0.82931
0.72964	0.34534		0.7295	0.8322
0.7305	0.34938		0.73049	0.84095
0.73132	0.35292		0.73132	0.85311
0.73264	0.35462		0.73254	0.85616
0.73363	0.35781		0.73332	0.86596
0.73446	0.36087		0.73436	0.87597
0.7351	0.36256		0.73545	0.88377
0.73688	0.36631		0.73636	0.88528
0.7375	0.36958		0.73755	0.9026
0.73818	0.37437		0.73838	0.91065
0.73927	0.37726		0.73933	0.91074
0.74048	0.3785		0.74036	0.92703
0.74135	0.38533		0.74154	0.93325
0.74247	0.38851		0.74222	0.93644
0.74357	0.39342		0.74337	0.95274
0.74446	0.39652		0.7444	0.96145
0.74578	0.39872		0.74542	0.96161
0.7466	0.40204		0.7463	0.97459
0.74771	0.40467		0.74743	0.98565
0.74914	0.40822		0.74845	0.99371
0.74968	0.40647		0.74951	0.99996
0.75087	0.4091		0.75052	1.0097
0.75176	0.41313		0.75137	1.01731
0.75259	0.41567		0.75235	1.02583
0.7533	0.42052		0.75332	1.03581
0.75476	0.42194		0.7545	1.04725
0.75573	0.42383		0.75541	1.04767
0.75662	0.42846		0.75627	1.06188
0.75753	0.43674		0.75739	1.07139
0.7586	0.43799		0.75853	1.08271
0.75971	0.44445		0.75939	1.09278
0.76041	0.44569		0.76029	1.10392
0.76135	0.44653		0.7616	1.11542
0.7625	0.44919		0.76236	1.12322
0.76352	0.45331		0.76355	1.14285
0.76444	0.45497		0.76453	1.14372
0.76535	0.45912		0.76544	1.14952
0.76648	0.46404		0.76667	1.15989
0.76767	0.46653		0.76765	1.17117
0.76862	0.47089		0.7685	1.17554
0.76962	0.47229		0.76937	1.18292
0.77057	0.47506		0.77039	1.18759
0.77173	0.47951		0.77146	1.18878
0.77267	0.48551		0.77264	1.20142
0.7737	0.49041		0.7735	1.21206
0.77477	0.49174		0.77435	1.22444
0.77554	0.49471		0.77556	1.22991
0.77636	0.49859		0.77662	1.2365
0.77763	0.49956		0.7776	1.25068
0.77871	0.50395		0.77858	1.25797
0.77959	0.50918		0.77953	1.27215
0.78041	0.51268		0.78051	1.27692
0.7816	0.51665		0.78136	1.28271
0.78263	0.51828		0.78248	1.29088
0.78343	0.52143		0.7834	1.30714
0.78499	0.5234		0.78446	1.30979
0.78607	0.52852		0.78556	1.31699
0.78629	0.53392		0.78641	1.326
0.78755	0.53635		0.78753	1.33532
0.78861	0.54069		0.78856	1.34624
0.78956	0.54158		0.78957	1.36983
0.79057	0.54578		0.7905	1.36811
0.79171	0.54947		0.79141	1.3757
0.79251	0.55223		0.79255	1.38847
0.79344	0.55774		0.79341	1.40287
0.79455	0.5603		0.79464	1.40703
0.7955	0.56376		0.79539	1.41228
0.79665	0.5676		0.7965	1.42775
0.79736	0.5683		0.79756	1.43115
0.7984	0.56962		0.79854	1.44184
0.7995	0.57521		0.79957	1.45461
0.80051	0.58026		0.80048	1.45072
0.80182	0.58384		0.80143	1.46711
0.80277	0.58767		0.80256	1.48505
0.80361	0.58969		0.80344	1.49477
0.80465	0.59286		0.80455	1.49578
0.80541	0.5963		0.80538	1.51147
0.80654	0.59978		0.80653	1.5249
0.80764	0.60261		0.80732	1.52123
0.8086	0.60716		0.80837	1.53789
0.80944	0.61011		0.80939	1.5469
0.81047	0.61256		0.81039	1.55008
0.81163	0.61656		0.8116	1.56382
0.81265	0.61343		0.81242	1.58644
0.81385	0.61593		0.81354	1.58268
0.81457	0.62458		0.81454	1.5962
0.81556	0.63272		0.81547	1.60681
0.81653	0.64195		0.81642	1.61069
0.8177	0.64283		0.81756	1.62395
0.81891	0.64293		0.81851	1.63998
0.81988	0.63856		0.81936	1.64966
0.82049	0.64297		0.8204	1.64895
0.82153	0.64716		0.82152	1.6698
0.82236	0.65491		0.82241	1.67524
0.82341	0.66096		0.82336	1.68085
0.82452	0.66407		0.82443	1.68845
0.82559	0.66489		0.82549	1.70563
0.82669	0.66475		0.82649	1.70625
0.82772	0.66779		0.82746	1.723
0.82855	0.67275		0.82834	1.73934
0.82954	0.67838		0.82956	1.74098
0.83063	0.68297		0.83034	1.74831
0.83155	0.68443		0.83146	1.76002
0.8324	0.68892		0.83246	1.78092
0.8335	0.68953		0.83345	1.77111
0.83442	0.69362		0.83431	1.78595
0.83577	0.69772		0.83543	1.80345
0.83673	0.70222		0.83647	1.80398
0.83745	0.70628		0.83751	1.81365
0.83861	0.70837		0.83852	1.82721
0.83965	0.71208		0.83929	1.83614
0.84076	0.71443		0.84048	1.84303
0.84144	0.71663		0.84147	1.8603
0.84281	0.72142		0.84231	1.86556
0.84349	0.72486		0.8435	1.87051
0.84441	0.72885		0.8445	1.87793
0.84542	0.73043		0.84526	1.8983
0.84668	0.73342		0.84642	1.89865
0.84767	0.73707		0.84751	1.90833
0.84857	0.7408		0.84837	1.92366
0.84967	0.74472		0.84951	1.91699
0.85084	0.74831		0.85031	1.93704
0.85142	0.75228		0.85144	1.94787
0.85277	0.75566		0.8525	1.96037
0.85343	0.75716		0.85331	1.95807
0.8545	0.7598		0.85433	1.97217
0.85576	0.76236		0.85551	1.98485
0.85665	0.76725		0.85647	1.98224
0.85745	0.77193		0.85736	2.00314
0.85848	0.77527		0.85847	2.01356
0.85963	0.77704		0.85943	2.01749
0.86085	0.78062		0.86039	2.02487
0.86148	0.78255		0.86156	2.04131
0.86256	0.7848		0.86242	2.05394
0.86363	0.79009		0.86345	2.05187
0.86469	0.79213		0.86438	2.06764
0.86551	0.7973		0.86557	2.0759
0.86646	0.80214		0.86643	2.08063
0.86775	0.80589		0.86744	2.10188
0.86861	0.80523		0.86839	2.1089
0.86968	0.80651		0.86956	2.11102
0.87038	0.81209		0.87038	2.12428
0.87179	0.81631		0.87131	2.13779
0.87258	0.8206		0.87254	2.14394
0.87329	0.82386		0.87331	2.14959
0.87444	0.82699		0.87447	2.16708
0.87559	0.82983		0.87554	2.16629
0.87651	0.83008		0.87649	2.18034
0.87742	0.83283		0.87733	2.19695
0.87864	0.83842		0.87854	2.203
0.87949	0.84324		0.87933	2.21016
0.88055	0.84766		0.88056	2.21409
0.88144	0.84885		0.88134	2.23207
0.88247	0.85096		0.88254	2.23843
0.88365	0.85349		0.88353	2.24617
0.88445	0.8567		0.88443	2.25359
0.88553	0.85993		0.88534	2.26313
0.88649	0.86572		0.88648	2.27797
0.88779	0.86914		0.88736	2.2892
0.88848	0.87112		0.88853	2.29967
0.88966	0.87323		0.8894	2.29202
0.89051	0.87574		0.89053	2.31
0.89138	0.87902		0.89129	2.32427
0.89254	0.88199		0.89251	2.33192
0.89358	0.88754		0.89329	2.33656
0.89446	0.89279		0.89441	2.35259
0.89547	0.89482		0.89546	2.35856
0.89665	0.89589		0.89654	2.35918
0.8976	0.89714		0.89735	2.38551
0.89865	0.89941		0.89849	2.38776
0.89958	0.90372		0.89937	2.38679
0.90016	0.90945		0.90049	2.40247
0.90177	0.91374		0.90138	2.41661
0.90249	0.91414		0.90235	2.41802
0.90346	0.91764		0.9034	2.42615
0.90433	0.91883		0.90453	2.444
0.90554	0.92256		0.90544	2.44312
0.90629	0.92681		0.90632	2.45491
0.90749	0.92819		0.90744	2.47864
0.90863	0.93318		0.90841	2.47351
0.90965	0.93508		0.90932	2.48548
0.91034	0.93726		0.91047	2.49485
0.91139	0.93875		0.91139	2.50161
0.9124	0.94164		0.91244	2.51022
0.9136	0.94649		0.91333	2.52648
0.91475	0.94937		0.91452	2.53139
0.91585	0.95171		0.91547	2.5301
0.91662	0.9553		0.91632	2.54879
0.91743	0.95768		0.91746	2.5658
0.91854	0.95806		0.91831	2.5571
0.91955	0.96139		0.91944	2.57972
0.92028	0.96415		0.92035	2.58749
0.92145	0.96757		0.92146	2.58502
0.92253	0.97379		0.92235	2.59863
0.92358	0.97654		0.92354	2.61696
0.92473	0.97646		0.92438	2.61802
0.92576	0.97622		0.92533	2.62195
0.9267	0.97624		0.92651	2.6425
0.92777	0.97697		0.92732	2.64638
0.92834	0.98362		0.92848	2.64683
0.9294	0.99163		0.92929	2.66419
0.93066	0.9974		0.93049	2.67457
0.93155	1.00324		0.93132	2.6785
0.93263	1.00263		0.93238	2.68517
0.93377	0.99829		0.93325	2.70024
0.9345	1.00117		0.93451	2.69679
0.93542	1.00711		0.93547	2.70704
0.93639	1.01107		0.93627	2.72754
0.93763	1.01714		0.93747	2.72555
0.93851	1.01994		0.93829	2.73483
0.93967	1.02114		0.93952	2.7499
0.94073	1.02302		0.94032	2.74985
0.94152	1.02379		0.94146	2.76041
0.9428	1.0275		0.94239	2.77548
0.9435	1.02739		0.94347	2.78347
0.94471	1.02897		0.94436	2.784
0.94575	1.03096		0.94532	2.7939
0.94663	1.03382		0.94638	2.81166
0.9476	1.03737		0.94743	2.80503
0.94874	1.04186		0.94844	2.83861
0.94964	1.04368		0.94957	2.84669
0.95078	1.04615		0.95047	2.84811
0.95176	1.05236		0.95152	2.84113
0.95262	1.05631		0.95255	2.86123
0.95351	1.05672		0.9535	2.85442
0.95452	1.05723		0.95433	2.86326
0.9559	1.05809		0.95544	2.8865
0.95653	1.06211		0.9565	2.89105
0.95761	1.06457		0.95753	2.88756
0.95865	1.06693		0.9585	2.90412
0.95982	1.06977		0.95945	2.91437
0.96067	1.07305		0.96057	2.91791
0.9615	1.07294		0.96141	2.92666
0.96262	1.07382		0.96248	2.93686
0.96359	1.07685		0.96344	2.94243
0.96473	1.08218		0.96454	2.95528
0.96583	1.08885		0.96559	2.96218
0.96669	1.0903		0.96657	2.95847
0.96782	1.0901		0.96746	2.97176
0.9689	1.09706		0.96867	2.99111
0.96968	1.09742		0.96944	2.98714
0.97084	1.093		0.97052	2.99549
0.9718	1.09718		0.97149	3.00658
0.97294	1.10016		0.97254	3.01581
0.97395	1.1047		0.97364	3.01793
0.97492	1.11094		0.97448	3.03582
0.97575	1.1156		0.97539	3.04064
0.97685	1.11021		0.9765	3.04108
0.97789	1.1142		0.97746	3.05182
0.97876	1.11259		0.97845	3.06666
0.97984	1.11581		0.97955	3.06715
0.9808	1.11894		0.98053	3.0785
0.98178	1.12272		0.98135	3.08937
0.98277	1.1257		0.98254	3.08711
0.98368	1.12916		0.98336	3.09935
0.98473	1.13033		0.98456	3.10894
0.98577	1.13093		0.98556	3.11866
0.98684	1.13306		0.98634	3.11521
0.98776	1.13705		0.9874	3.13315
0.98895	1.13994		0.98843	3.13929
0.98978	1.14284		0.98953	3.14092
0.99093	1.14799		0.99034	3.15679
0.99162	1.14726		0.99153	3.1605
0.9929	1.1498		0.99243	3.15864
0.99379	1.14811		0.99348	3.17256
0.99489	1.14871		0.99442	3.18603
0.99582	1.15647		0.99532	3.18988
0.9967	1.15853		0.99637	3.19394
0.99786	1.15973		0.99761	3.21351
0.99889	1.16621		0.99841	3.20772
0.99997	1.1613		0.99953	3.21532
1.00088	1.16142		1.00038	3.22862
1.00183	1.1617		1.00151	3.23591
1.00286	1.16625		1.00233	3.23251
1.00376	1.17152		1.00347	3.25429
1.00479	1.18021		1.0045	3.25738
1.00581	1.18077		1.00535	3.25133
1.00667	1.17952		1.0064	3.27395
1.0078	1.18057		1.00753	3.27965
1.0089	1.18379		1.00828	3.27046
1.00978	1.18508		1.00953	3.29096
1.01078	1.19026		1.01031	3.30501
1.01185	1.19272		1.01153	3.29842
1.01281	1.19384		1.01243	3.31221
1.01376	1.19348		1.01349	3.31521
1.01472	1.19646		1.01432	3.31906
1.01566	1.1969		1.01539	3.3278
1.01693	1.19614		1.01652	3.34415
1.01785	1.20539		1.0175	3.34486
1.01881	1.20575		1.0184	3.34574
1.01993	1.21162		1.01943	3.35396
1.0209	1.21118		1.02047	3.37423
1.02166	1.21665		1.02133	3.36412
1.02282	1.21211		1.02252	3.37423
1.02371	1.21645		1.02336	3.38691
1.02463	1.22156		1.02448	3.38767
1.02577	1.21899		1.02554	3.38965
1.02675	1.22333		1.02644	3.40525
1.02781	1.22635		1.02734	3.40746
1.02873	1.22852		1.02856	3.40843
1.02979	1.22788		1.02932	3.42164
1.0306	1.23073		1.03051	3.43145
1.03184	1.23423		1.03137	3.42844
1.03289	1.23286		1.03249	3.44541
1.0337	1.23572		1.03337	3.45097
1.03485	1.23648		1.03431	3.44634
1.03599	1.24039		1.03544	3.45818
1.03694	1.24658		1.0365	3.4713
1.03792	1.24803		1.03731	3.47099
1.03855	1.25		1.03854	3.47169
1.03963	1.25		1.03933	3.49246
1.04092	1.25213		1.04055	3.48826
1.0417	1.25133		1.04134	3.49312
1.04279	1.25845		1.04251	3.51026
1.04367	1.25463		1.04335	3.50907
1.04484	1.25531		1.04443	3.51344
1.0459	1.25905		1.0455	3.52484
1.04665	1.26058		1.04633	3.53363
1.04776	1.25776		1.04747	3.53178
1.04866	1.2634		1.04831	3.54371
1.04971	1.2683		1.04951	3.55992
1.05071	1.27052		1.05035	3.54896
1.05173	1.26891		1.05153	3.55197
1.05268	1.26999		1.05238	3.56977
1.05393	1.26931		1.05352	3.56929
1.05465	1.27293		1.05435	3.56703
1.05569	1.27703		1.05539	3.58621
1.05668	1.27969		1.05646	3.59438
1.05774	1.28065		1.05728	3.5817
1.0587	1.28138		1.05849	3.60079
1.05984	1.28476		1.05933	3.60701
1.06074	1.28427		1.0605	3.60697
1.06185	1.28918		1.06137	3.61899
1.06278	1.28512		1.06241	3.63025
1.06374	1.29397		1.06329	3.63092
1.06483	1.29698		1.06452	3.62765
1.06577	1.29888		1.06547	3.6398
1.06676	1.29928		1.06638	3.65658
1.06776	1.29723		1.06739	3.6496
1.06878	1.29509		1.06841	3.65919
1.06985	1.29823		1.06938	3.67006
1.07084	1.30121		1.07053	3.66202
1.07176	1.30692		1.07142	3.6777
1.07266	1.30704		1.0723	3.68844
1.07387	1.31235		1.07348	3.6823
1.07467	1.31163		1.07438	3.68848
1.07585	1.30793		1.07533	3.70169
1.07669	1.30982		1.07654	3.70593
1.07743	1.31561		1.07731	3.70187
1.0787	1.31838		1.07855	3.71424
1.07979	1.32265		1.07934	3.72678
1.08071	1.31911		1.0804	3.71914
1.08188	1.32341		1.0815	3.72692
1.08269	1.32667		1.08236	3.75356
1.08378	1.32277		1.08354	3.73054
1.08466	1.32357		1.08434	3.74048
1.08562	1.32917		1.08529	3.75608
1.08663	1.33102		1.0864	3.75846
1.08784	1.33504		1.08751	3.76407
1.08886	1.33592		1.08836	3.77437
1.08986	1.33757		1.08935	3.78651
1.09084	1.33371		1.09039	3.76906
1.09168	1.3393		1.09145	3.7912
1.09269	1.33564		1.09234	3.78872
1.09371	1.34272		1.09336	3.78475
1.09488	1.34699		1.09451	3.80176
1.09567	1.34811		1.09547	3.81439
1.09668	1.3496		1.09634	3.81514
1.09782	1.34711		1.09735	3.81006
1.09874	1.34759		1.0985	3.82212
1.09973	1.35081		1.09928	3.83175
1.10081	1.35302		1.10051	3.82698
1.10161	1.35362		1.10127	3.84483
1.1029	1.35781		1.10247	3.84753
1.10366	1.35829		1.1033	3.83953
1.10471	1.35925		1.10444	3.8553
1.1058	1.35648		1.10552	3.86953
1.10663	1.35773		1.10634	3.85623
1.10765	1.36058		1.10729	3.86595
1.10855	1.36404		1.10845	3.87969
1.10969	1.36863		1.10926	3.88499
1.11096	1.36617		1.11042	3.8819
1.11186	1.3706		1.11136	3.89975
1.11254	1.37225		1.11234	3.89542
1.11372	1.36991		1.11324	3.89864
1.11468	1.36814		1.11441	3.90796
1.11563	1.37591		1.11546	3.91326
1.11693	1.37599		1.11651	3.9096
1.11772	1.37724		1.11739	3.92042
1.11863	1.38271		1.11841	3.93655
1.1198	1.38226		1.1195	3.92714
1.12074	1.37788		1.12036	3.93381
1.12186	1.3842		1.12143	3.94101
1.12277	1.38218		1.12237	3.95771
1.12383	1.38057		1.1235	3.94286
1.12473	1.38428		1.12428	3.96177
1.12569	1.39043		1.12538	3.96862
1.1267	1.39614		1.12637	3.95713
1.12786	1.39204		1.12733	3.96964
1.12877	1.38802		1.12852	3.97737
1.12952	1.39304		1.12927	3.9752
1.13063	1.39727		1.13041	3.97189
1.13169	1.39735		1.13145	3.99036
1.13283	1.39803		1.13235	3.99358
1.13357	1.40141		1.1335	3.99177
1.13462	1.4031		1.13439	3.99981
1.13564	1.4029		1.13537	4.01554
1.13665	1.40515		1.1364	3.99389
1.13779	1.4035		1.13738	4.02
1.13875	1.40443		1.13842	4.03568
1.13953	1.41304		1.13956	4.02795
1.14081	1.41078		1.14048	4.03882
1.14169	1.41473		1.14136	4.0314
1.14275	1.41662		1.14259	4.03325
1.14378	1.41436		1.1434	4.03268
1.14463	1.41328		1.14452	4.05746
1.14567	1.41565		1.1456	4.05901
1.14681	1.42016		1.14632	4.04806
1.14772	1.41815		1.14757	4.06202
1.14867	1.42603		1.14843	4.07509
1.14985	1.42454		1.14958	4.06391
1.15069	1.42563		1.1504	4.07169
1.15172	1.42635		1.15154	4.08835
1.15281	1.42502		1.15243	4.08101
1.15363	1.43102		1.15358	4.0853
1.15495	1.43371		1.15446	4.10434
1.15588	1.43387		1.15539	4.10266
1.1566	1.4391		1.15647	4.09815
1.15786	1.43657		1.15754	4.10915
1.15891	1.43395		1.15844	4.11477
1.15978	1.43359		1.1595	4.10955
1.16078	1.43814		1.1605	4.12864
1.16167	1.43581		1.16144	4.13146
1.16296	1.4416		1.16249	4.11781
1.16368	1.44365		1.16332	4.12691
1.16487	1.44514		1.16456	4.14702
1.16573	1.4418		1.16553	4.14145
1.16677	1.44433		1.16649	4.1418
1.1677	1.44212		1.16739	4.15846
1.16872	1.44647		1.16855	4.15722
1.16993	1.44791		1.1694	4.15992
1.17079	1.45105		1.17036	4.18148
1.17176	1.45576		1.17143	4.17388
1.17276	1.45057		1.17259	4.16831
1.17397	1.44964		1.17348	4.17436
1.17477	1.44703		1.17444	4.19248
1.17569	1.45121		1.17555	4.18218
1.17677	1.45246		1.17658	4.1915
1.17775	1.45902		1.17756	4.2067
1.1788	1.45966		1.17839	4.18868
1.17968	1.45865		1.17955	4.20136
1.18077	1.46119		1.18037	4.22619
1.18185	1.45676		1.18132	4.20573
1.18263	1.463		1.18242	4.20816
1.1839	1.46376		1.18333	4.22826
1.18472	1.46505		1.1845	4.22367
1.18563	1.46734		1.18555	4.22367
1.18694	1.46754		1.18653	4.23158
1.18783	1.46549		1.18741	4.22384
1.18867	1.46525		1.18843	4.22875
1.1897	1.47076		1.1895	4.23833
1.19076	1.47523		1.1906	4.25159
1.19178	1.47402		1.19154	4.24085
1.19264	1.47491		1.19253	4.25132
1.19391	1.47338		1.1935	4.25349
1.19486	1.47237		1.19437	4.25936
1.19581	1.47281		1.19545	4.25994
1.19693	1.47422		1.19656	4.2705
1.19763	1.48388		1.19738	4.2652
1.19885	1.48351		1.19856	4.2648
1.19964	1.48094		1.19935	4.28693
1.20092	1.47812		1.20038	4.28689
1.20206	1.48038		1.20139	4.27973
1.20275	1.47997		1.20244	4.27655
1.20388	1.48239		1.20352	4.30451
1.20467	1.48734		1.20453	4.29683
1.20576	1.49429		1.2054	4.28923
1.20673	1.48738		1.20632	4.31512
1.20786	1.49011		1.20744	4.30032
1.20886	1.48734		1.20848	4.29727
1.20979	1.48923		1.20932	4.32563
1.21077	1.49019		1.21038	4.31901
1.2117	1.49482		1.21152	4.3168
1.21287	1.49775		1.2125	4.3217
1.2138	1.49655		1.21332	4.32881
1.2147	1.49904		1.21437	4.33093
1.21591	1.49606		1.21551	4.34348
1.21666	1.4961		1.21651	4.34772
1.21775	1.50383		1.21733	4.34096
1.21883	1.50033		1.2186	4.33548
1.21959	1.50503		1.21938	4.36614
1.22087	1.50383		1.22046	4.35612
1.22172	1.50411		1.22148	4.35112
1.22284	1.50053		1.22241	4.37365
1.22372	1.50576		1.22352	4.37127
1.22487	1.5019		1.22444	4.3589
1.22586	1.50861		1.2255	4.38483
1.22689	1.50878		1.22649	4.38514
1.22768	1.51264		1.22742	4.38236
1.22881	1.50688		1.22851	4.37754
1.22965	1.5124		1.22933	4.40206
1.23066	1.50866		1.2304	4.39636
1.23165	1.51091		1.23145	4.38991
1.23278	1.51264		1.23237	4.40979
1.23389	1.51453		1.23353	4.41152
1.23471	1.52044		1.23452	4.39813
1.23574	1.51413		1.23548	4.41134
1.23676	1.51706		1.23636	4.42711
1.23782	1.51272		1.23754	4.41739
1.2387	1.51847		1.23837	4.41616
1.23992	1.51598		1.23941	4.43581
1.24072	1.52467		1.24039	4.42552
1.24179	1.52237		1.24143	4.42844
1.24281	1.5229		1.24247	4.445
1.24368	1.52145		1.24352	4.44456
1.24486	1.52386		1.24446	4.4321
1.24551	1.52708		1.24535	4.44637
1.24683	1.52708		1.24653	4.46692
1.24768	1.52784		1.24733	4.45976
1.24879	1.53315		1.24845	4.45618
1.2498	1.52503		1.24932	4.47646
1.2506	1.53074		1.25051	4.45631
