# Supplementary material for: Decoupling light absorption and carrier transport via heterogeneous doping in Ta3N5 thin film photoanode
Source: Nat Commun. 2022 Dec 15;13:7769. doi: 10.1038/s41467-022-35538-1 (PMC9755297; doi:10.1038/s41467-022-35538-1)
Supplement: Supplementary file 3 — Source Data [file 41467_2022_35538_MOESM3_ESM.zip › Source Data file/Soruce_Data_Figure_2.xlsx]

## Sheet: Figure 2a
Figure 2a
Undoped Ta3N5			La-doped Ta3N5
Binding energy (eV)	Intensity (arb. units)		Binding energy (eV)	Intensity (arb. units)
864.9	42051.5		865	56347.6	56497.7	56497.7	56497.7	56497.7	56497.7	56497.7	56497.7	56497.8	56497.7	56497.8
864.8	42218.8		864.9	56460.8	56496.8	56496.8	56496.8	56496.8	56496.8	56496.8	56496.8	56497	56496.8	56497
864.7	42277.1		864.8	56683.7	56468.3	56468.3	56468.3	56468.3	56468.3	56468.3	56468.3	56468.5	56468.3	56468.5
864.6	42288.2		864.7	56531.6	56464.3	56464.3	56464.3	56464.3	56464.3	56464.3	56464.3	56464.5	56464.3	56464.5
864.5	42179.3		864.6	56318	56395.7	56395.7	56395.7	56395.7	56395.7	56395.7	56395.7	56396	56395.7	56396
864.4	42333.9		864.5	56479.8	56306.6	56306.6	56306.6	56306.6	56306.6	56306.6	56306.6	56307	56306.6	56307
864.3	42368.9		864.4	56177.5	56288.3	56288.3	56288.3	56288.3	56288.3	56288.3	56288.3	56288.7	56288.3	56288.7
864.2	42306.4		864.3	56070.5	56282.1	56282.1	56282.1	56282.1	56282.1	56282.1	56282.1	56282.6	56282.1	56282.6
864.1	42226.2		864.2	56395.8	56239.8	56239.8	56239.8	56239.8	56239.8	56239.8	56239.8	56240.5	56239.8	56240.5
864	42301.8		864.1	56575.9	56175.8	56175.8	56175.8	56175.8	56175.8	56175.8	56175.8	56176.7	56175.8	56176.7
863.9	42186.4		864	56444.9	56099.9	56099.9	56099.9	56099.9	56099.9	56099.9	56099.9	56101	56099.9	56101
863.8	42340.2		863.9	55958.4	55989.2	55989.2	55989.2	55989.2	55989.2	55989.2	55989.2	55990.6	55989.2	55990.6
863.7	42533.6		863.8	56030	55894.6	55894.6	55894.6	55894.6	55894.6	55894.6	55894.6	55896.4	55894.6	55896.4
863.6	42266.3		863.7	55735.4	55844.5	55844.5	55844.5	55844.5	55844.5	55844.5	55844.5	55846.6	55844.5	55846.6
863.5	42067.9		863.6	55712.6	55822.8	55822.8	55822.8	55822.8	55822.8	55822.8	55822.8	55825.5	55822.8	55825.5
863.4	42253.6		863.5	55907.6	55788.2	55788.2	55788.2	55788.2	55788.2	55788.2	55788.2	55791.5	55788.2	55791.5
863.3	42378.8		863.4	55930.1	55742.3	55742.3	55742.3	55742.3	55742.3	55742.3	55742.3	55746.4	55742.3	55746.4
863.2	42523.4		863.3	55927.8	55669.4	55669.4	55669.4	55669.4	55669.4	55669.4	55669.4	55674.5	55669.4	55674.5
863.1	42457.2		863.2	55747.3	55592.2	55592.2	55592.2	55592.2	55592.2	55592.2	55592.2	55598.5	55592.2	55598.5
863	42383.3		863.1	55409.1	55534.1	55534.1	55534.1	55534.1	55534.1	55534.1	55534.1	55541.7	55534.1	55541.7
862.9	42410.4		863	55375.5	55468.7	55468.7	55468.7	55468.7	55468.7	55468.7	55468.7	55478	55468.7	55478
862.8	42351.1		862.9	55744.4	55426.6	55426.6	55426.6	55426.6	55426.6	55426.6	55426.6	55438	55426.6	55438
862.7	42566.5		862.8	55432.1	55424.2	55424.2	55424.2	55424.2	55424.2	55424.2	55424.2	55438	55424.2	55438
862.6	42798.3		862.7	55172.2	55408.3	55408.3	55408.3	55408.3	55408.3	55408.3	55408.3	55425.1	55408.3	55425.1
862.5	42701.9		862.6	55537	55373	55373	55373	55373	55373	55373	55373	55393.3	55373	55393.3
862.4	42380.3		862.5	55521.4	55333.2	55333.2	55333.2	55333.2	55333.2	55333.2	55333.2	55357.6	55333.2	55357.6
862.3	42247.4		862.4	55616.5	55277.8	55277.8	55277.8	55277.8	55277.8	55277.8	55277.8	55307.1	55277.8	55307.1
862.2	42302.8		862.3	55432.7	55215.5	55215.5	55215.5	55215.5	55215.5	55215.5	55215.5	55250.6	55215.5	55250.6
862.1	42303.8		862.2	55007.2	55186.7	55186.7	55186.7	55186.7	55186.7	55186.7	55186.7	55228.7	55186.7	55228.7
862	42461.7		862.1	54838.8	55178	55178	55178	55178	55178	55178	55178	55228	55178	55228
861.9	42546.4		862	55142.4	55175.2	55175.2	55175.2	55175.2	55175.2	55175.2	55175.2	55234.6	55175.2	55234.6
861.8	42404.6		861.9	55468.8	55167.7	55167.7	55167.7	55167.7	55167.7	55167.7	55167.7	55238	55167.7	55238
861.7	42254.7		861.8	55479.8	55120.5	55120.5	55120.5	55120.5	55120.5	55120.5	55120.5	55203.5	55120.5	55203.5
861.6	42070.9		861.7	55758.2	55049.7	55049.7	55049.7	55049.7	55049.7	55049.7	55049.7	55147.3	55049.7	55147.3
861.5	41910.8		861.6	55088.7	54977	54977	54977	54977	54977	54977	54977	55091.5	54977	55091.5
861.4	41971.1		861.5	54846.1	54910.9	54910.9	54910.9	54910.9	54910.9	54910.9	54910.9	55044.8	54910.9	55044.8
861.3	41841.4		861.4	54998	54858	54858	54858	54858	54858	54858	54858	55014.2	54858	55014.2
861.2	42109.3		861.3	54908.9	54835.2	54835.2	54835.2	54835.2	54835.2	54835.2	54835.2	55016.8	54835.2	55016.8
861.1	42537.6		861.2	54897	54825.8	54825.8	54825.8	54825.8	54825.8	54825.8	54825.8	55036.3	54825.8	55036.3
861	42442.4		861.1	54711.4	54818.6	54818.6	54818.6	54818.6	54818.6	54818.6	54818.6	55061.9	54818.6	55061.9
860.9	42299.5		861	54758.4	54816.4	54816.4	54816.4	54816.4	54816.4	54816.4	54816.4	55096.7	54816.4	55096.7
860.8	42446.7		860.9	54817.2	54814.2	54814.2	54814.2	54814.2	54814.2	54814.2	54814.2	55136.1	54814.2	55136.1
860.7	42426.4		860.8	54906.4	54811.4	54811.4	54811.4	54811.4	54811.4	54811.4	54811.4	55179.9	54811.4	55179.9
860.6	42118.2		860.7	55311.6	54807.6	54807.6	54807.6	54807.6	54807.6	54807.6	54807.6	55228.2	54807.6	55228.2
860.5	42159.8		860.6	55294.3	54802.9	54802.9	54802.9	54802.9	54802.9	54802.9	54802.9	55281.4	54802.9	55281.4
860.4	42377.7		860.5	55294.3	54797.7	54797.7	54797.7	54797.7	54797.7	54797.7	54797.7	55340.3	54797.7	55340.3
860.3	42340.8		860.4	55163.1	54791.9	54791.9	54791.9	54791.9	54791.9	54791.9	54791.9	55405.2	54791.9	55405.2
860.2	42343.9		860.3	55251.8	54786	54786	54786	54786	54786	54786	54786	55476.9	54786	55476.9
860.1	42336.7		860.2	55302.5	54779.7	54779.7	54779.7	54779.7	54779.7	54779.7	54779.7	55555.5	54779.7	55555.5
860	42231.3		860.1	55451.1	54773.1	54773.1	54773.1	54773.1	54773.1	54773.1	54773.1	55641.2	54773.1	55641.2
859.9	42319.3		860	55507.2	54764.8	54764.8	54764.8	54764.8	54764.8	54764.8	54764.8	55732.9	54764.8	55732.9
859.8	42345.1		859.9	56253.5	54754.8	54754.8	54754.8	54754.8	54754.8	54754.8	54754.8	55830.6	54754.8	55830.6
859.7	42519.2		859.8	56337.4	54743.3	54743.3	54743.3	54743.3	54743.3	54743.3	54743.3	55934.5	54743.3	55934.5
859.6	42501.7		859.7	56248.6	54730.3	54730.3	54730.3	54730.3	54730.3	54730.3	54730.3	56044.6	54730.3	56044.6
859.5	42423.5		859.6	56372	54715.8	54715.9	54715.8	54715.8	54715.8	54715.8	54715.8	56160.5	54715.8	56160.6
859.4	42377.7		859.5	56445.4	54700.2	54700.3	54700.2	54700.2	54700.2	54700.2	54700.2	56282.4	54700.2	56282.5
859.3	42096.1		859.4	56882.1	54683	54683.2	54683	54683	54683	54683	54683	56409	54683	56409.2
859.2	42106.7		859.3	57360.3	54664.1	54664.4	54664.1	54664.1	54664.1	54664.1	54664.1	56539.7	54664.1	56540
859.1	42274.4		859.2	57270	54644.1	54644.5	54644.1	54644.1	54644.1	54644.1	54644.1	56674.2	54644.1	56674.6
859	42154.4		859.1	57010.4	54622.4	54623	54622.4	54622.4	54622.4	54622.4	54622.4	56810.7	54622.4	56811.3
858.9	42135.4		859	57486.6	54599.5	54600.4	54599.5	54599.5	54599.5	54599.5	54599.5	56948.5	54599.5	56949.4
858.8	42217.1		858.9	57555.6	54575.8	54577.1	54575.8	54575.8	54575.8	54575.8	54575.8	57086.7	54575.8	57088
858.7	42507.6		858.8	57776.4	54550.9	54552.7	54550.9	54550.9	54550.9	54550.9	54550.9	57223.1	54550.9	57224.9
858.6	42571.6		858.7	58001.9	54524.2	54526.8	54524.2	54524.2	54524.2	54524.2	54524.2	57355.6	54524.2	57358.2
858.5	42202.1		858.6	58012.6	54496.4	54500.1	54496.4	54496.4	54496.4	54496.4	54496.4	57482.9	54496.4	57486.5
858.4	42276.5		858.5	58110.6	54467.6	54472.7	54467.6	54467.6	54467.6	54467.6	54467.6	57603.2	54467.6	57608.2
858.3	42316.1		858.4	58105.2	54438.2	54445.2	54438.2	54438.2	54438.2	54438.2	54438.2	57715	54438.2	57721.9
858.2	42338.4		858.3	58013.3	54409	54418.6	54409	54409	54409	54409	54409	57817	54409	57826.5
858.1	42394		858.2	57700.6	54379.5	54392.5	54379.5	54379.5	54379.5	54379.5	54379.5	57906.8	54379.5	57919.8
858	42488.3		858.1	58108.1	54349.6	54367.4	54349.6	54349.6	54349.6	54349.6	54349.6	57982.6	54349.6	58000.3
857.9	42265.7		858	58143.5	54319.5	54343.5	54319.5	54319.5	54319.5	54319.5	54319.5	58042.7	54319.5	58066.7
857.8	42008.9		857.9	58114.4	54289.1	54321.3	54289.1	54289.1	54289.1	54289.1	54289.1	58085.7	54289.1	58117.9
857.7	42069		857.8	58063.2	54258	54301	54258	54258	54258	54258	54258	58109.8	54258	58152.8
857.6	42408.2		857.7	57981.5	54226.6	54283.7	54226.6	54226.6	54226.6	54226.6	54226.6	58114.7	54226.6	58171.7
857.5	42509.5		857.6	58162.2	54195.4	54270.6	54195.4	54195.4	54195.4	54195.4	54195.4	58100	54195.4	58175.2
857.4	42456.3		857.5	57836.8	54165	54263.6	54165	54165	54165	54165.1	54165	58066.1	54165	58164.7
857.3	42516.9		857.4	57386.3	54135.7	54264.1	54135.7	54135.7	54135.7	54135.7	54135.7	58013.4	54135.7	58141.8
857.2	42699.2		857.3	57227.4	54106.8	54273.1	54106.8	54106.8	54106.8	54106.8	54106.8	57941.6	54106.8	58107.9
857.1	42852.1		857.2	57447	54078.4	54292.4	54078.4	54078.4	54078.4	54078.5	54078.4	57851.6	54078.4	58065.6
857	42703.9		857.1	57688.9	54050.3	54324	54050.3	54050.3	54050.3	54050.3	54050.3	57744.1	54050.3	58017.9
856.9	42484.8		857	57545.6	54021.6	54369.7	54021.6	54021.6	54021.6	54021.7	54021.6	57619.7	54021.6	57967.8
856.8	42184.1		856.9	57551.5	53992.2	54432	53992.2	53992.2	53992.2	53992.2	53992.2	57479.6	53992.2	57919.5
856.7	42098.1		856.8	57621	53961.9	54514.3	53961.9	53961.9	53961.9	53962	53961.9	57325.7	53961.9	57878.2
856.6	42207.6		856.7	57814.8	53930.8	54620.2	53930.8	53930.9	53930.8	53931	53930.8	57159.8	53930.8	57849.3
856.5	42297.5		856.6	58102.9	53898.3	54753.2	53898.3	53898.3	53898.3	53898.5	53898.3	56983.1	53898.3	57838.3
856.4	42659.5		856.5	58387.6	53864	54917.7	53864	53864	53864	53864.3	53864	56797.4	53864	57851.4
856.3	42731.6		856.4	58531.6	53828	55118.5	53828	53828.1	53828	53828.5	53828	56604.7	53828	57895.6
856.2	42526.2		856.3	58610.8	53790.8	55361	53790.8	53790.8	53790.8	53791.4	53790.8	56407.3	53790.8	57978.2
856.1	42425.8		856.2	58514.9	53752	55650.2	53752	53752	53752	53752.8	53752	56206.8	53752	58105.9
856	42513.4		856.1	58927.1	53711.7	55991.4	53711.7	53711.8	53711.7	53712.9	53711.7	56004.9	53711.7	58285.8
855.9	42580		856	59184.6	53669.5	56388.9	53669.5	53669.6	53669.5	53671.1	53669.5	55802.7	53669.5	58523.8
855.8	42558.1		855.9	59664	53624.9	56846.8	53624.9	53625	53624.9	53627.1	53624.9	55601.1	53624.9	58825.2
855.7	42684.7		855.8	59995.8	53577.5	57368.1	53577.5	53577.6	53577.5	53580.5	53577.5	55400.8	53577.5	59194.5
855.6	42612.2		855.7	60222.4	53527	57955.1	53527	53527.1	53527	53531	53527	55202.6	53527	59634.8
855.5	42304.9		855.6	60815.5	53473.3	58608.6	53473.3	53473.5	53473.3	53478.7	53473.3	55007.2	53473.3	60148
855.4	42259.7		855.5	61061.3	53416.6	59327.6	53416.6	53416.8	53416.6	53423.7	53416.6	54815.3	53416.6	60733.7
855.3	42661.6		855.4	61524.3	53356	60107.9	53356	53356.3	53356	53365.4	53356	54626.9	53356	61388.5
855.2	42765.8		855.3	62290.7	53291.4	60943.3	53291.4	53291.8	53291.4	53303.8	53291.4	54441.8	53291.4	62106.5
855.1	42667.1		855.2	62665.4	53222.5	61824	53222.5	53223	53222.5	53238.7	53222.5	54260.1	53222.5	62878.3
855	42449.3		855.1	63461.8	53147.8	62736.3	53147.8	53148.4	53147.8	53168.9	53147.8	54080.4	53147.8	63690.6
854.9	42247.5		855	64645.2	53067	63663.8	53067	53067.8	53067	53094.3	53067	53902.3	53067	64527.1
854.8	42396.8		854.9	65347.4	52979.3	64586.8	52979.3	52980.3	52979.3	53014.4	52979.3	53724.9	52979.3	65368.4
854.7	42690		854.8	66572.4	52883.4	65482.1	52883.4	52884.6	52883.4	52928.2	52883.4	53546.6	52883.4	66191.4
854.6	42598.3		854.7	67892.9	52779.1	66325.5	52779.1	52780.6	52779.1	52836	52779.1	53367.1	52779.1	66972.1
854.5	42385		854.6	68704.1	52666.8	67092.1	52666.8	52668.7	52666.8	52738.9	52666.8	53186.5	52666.8	67685.7
854.4	42557.4		854.5	69546.8	52546.6	67756.5	52546.6	52549	52546.6	52637.2	52546.6	53004.4	52546.6	68307.1
854.3	42733		854.4	70252.5	52419.6	68295.3	52419.6	52422.5	52419.6	52532.8	52419.6	52821.5	52419.6	68813.3
854.2	42770.4		854.3	70690.1	52287.1	68688.1	52287.1	52290.7	52287.1	52427.8	52287.1	52638.9	52287.1	69184.1
854.1	42829.2		854.2	71001.9	52150.9	68918.7	52150.9	52155.3	52150.9	52324.7	52150.9	52457.9	52150.9	69403.8
854	42611.4		854.1	70652.5	52012.3	68975.5	52012.3	52017.7	52012.3	52225.8	52012.3	52279.3	52012.3	69461.3
853.9	42412.6		854	70566.1	51872.6	68852.7	51872.6	51879.2	51872.6	52133.4	51872.6	52104.1	51872.6	69351.5
853.8	42371.8		853.9	70369.4	51733.9	68551.9	51733.9	51741.9	51733.9	52050.5	51733.9	51934	51733.9	69076.6
853.7	42354.9		853.8	69399.2	51598	68080.6	51598	51607.7	51598	51980.1	51598	51770.4	51598	68644.9
853.6	42361.3		853.7	68480.8	51465.9	67451.9	51465.9	51477.7	51465.9	51924.3	51465.9	51614.1	51465.9	68070.3
853.5	42346.3		853.6	67398	51338.9	66684	51338.9	51353.1	51338.9	51885.4	51338.9	51465.8	51338.9	67371.7
853.4	42136.6		853.5	66578.4	51218.1	65799.2	51218.1	51235.3	51218.1	51865.7	51218.1	51326.5	51218.1	66572.4
853.3	42036.3		853.4	65551.2	51103.4	64821.5	51103.4	51124	51103.4	51866	51103.4	51195.7	51103.4	65697
853.2	42376.9		853.3	64719.7	50994.9	63776.3	50994.9	51019.6	50994.9	51887	50994.9	51073.3	50994.9	64771.5
853.1	42443.5		853.2	63736.8	50892.5	62689	50892.5	50922.1	50892.5	51929.4	50892.5	50958.8	50892.5	63821.7
853	42291.4		853.1	62760.6	50796.4	61584	50796.4	50831.6	50796.4	51993.4	50796.4	50852.3	50796.4	62872.3
852.9	42195.8		853	61890.6	50706.5	60483.8	50706.5	50748.3	50706.5	52078.9	50706.5	50753.6	50706.5	61945.2
852.8	42281.4		852.9	60840.1	50622.7	59407.8	50622.7	50672.3	50622.7	52185.2	50622.7	50662.2	50622.7	61059.4
852.7	42425.6		852.8	60154.9	50544.5	58371.8	50544.5	50603.1	50544.5	52310.5	50544.5	50577.5	50544.5	60229.4
852.6	42549.3		852.7	59612.2	50470.6	57387.8	50470.6	50539.6	50470.6	52451.8	50470.6	50498.1	50470.6	59465.6
852.5	42623.7		852.6	59448.5	50400.3	56464.9	50400.3	50481.3	50400.3	52605.9	50400.3	50423.2	50400.3	58774.5
852.4	42549.4		852.5	59098.3	50332.8	55609.1	50332.8	50427.6	50332.8	52769	50332.8	50351.8	50332.8	58159.1
852.3	42453		852.4	58629.9	50267.8	54823.8	50267.8	50378.5	50267.8	52936.9	50267.8	50283.5	50267.8	57619.3
852.2	42535.2		852.3	58156.9	50205.3	54110.7	50205.3	50334.1	50205.3	53105.1	50205.3	50218.3	50205.3	57152.3
852.1	42324.3		852.2	57609.8	50145.1	53468.9	50145.1	50294.5	50145.1	53268.7	50145.1	50155.7	50145.1	56752.6
852	42095.7		852.1	57635.2	50086.6	52895.8	50086.6	50259.4	50086.6	53421.7	50086.6	50095.3	50086.6	56412.4
851.9	42387.2		852	57599.2	50029.9	52387.8	50029.9	50229.1	50029.9	53558.7	50029.9	50037	50029.9	56123
851.8	42592.7		851.9	57204.7	49974.4	51940.2	49974.4	50203.4	49974.4	53673.8	49974.4	49980.2	49974.4	55874.5
851.7	42580.8		851.8	57094.7	49919.5	51547.6	49919.5	50181.9	49919.5	53761.4	49919.5	49924.2	49919.5	55656.7
851.6	42598.9		851.7	56924.4	49865.9	51205.6	49865.9	50165.6	49865.9	53817.8	49865.9	49869.7	49865.9	55461.1
851.5	42558.3		851.6	56493.3	49814.3	50909.6	49814.3	50155.6	49814.3	53840.2	49814.3	49817.4	49814.3	55279.9
851.4	42495.2		851.5	55977.1	49764.2	50653.9	49764.2	50151.5	49764.2	53825.6	49764.2	49766.6	49764.2	55105.2
851.3	42430.1		851.4	56027.5	49715.4	50433.6	49715.4	50153.6	49715.4	53772.7	49715.4	49717.4	49715.4	54931.1
851.2	42486.3		851.3	55911.6	49668.4	50244.5	49668.4	50162.5	49668.4	53682	49668.4	49670	49668.4	54753.9
851.1	42411.4		851.2	55539.6	49622.6	50081.9	49622.6	50177.9	49622.6	53554.6	49622.6	49623.9	49622.6	54570.5
851	42522.4		851.1	55394.3	49577.2	49941.1	49577.2	50199.2	49577.2	53392.1	49577.2	49578.2	49577.2	54379
850.9	42636.3		851	55549.8	49532.6	49819.1	49532.6	50226.8	49532.6	53198.7	49532.6	49533.4	49532.6	54180.3
850.8	42490.5		850.9	55313.8	49489.2	49713.5	49489.2	50261.4	49489.2	52979.4	49489.2	49489.8	49489.2	53976.5
850.7	42290.4		850.8	54841.5	49447.2	49621.7	49447.2	50303.1	49447.2	52739.6	49447.2	49447.7	49447.2	53770.5
850.6	42205.9		850.7	54378.8	49407.4	49542.3	49407.4	50352.7	49407.4	52485.3	49407.4	49407.8	49407.4	53565.9
850.5	42339.4		850.6	53733.2	49370	49473.7	49370	50410.1	49370	52222.3	49370	49370.3	49370	53366.3
850.4	42477.6		850.5	53764	49334.6	49413.8	49334.6	50474.8	49334.6	51955.2	49334.6	49334.8	49334.6	53174.9
850.3	42772.2		850.4	53769.7	49300.9	49361	49300.9	50546	49300.9	51688.8	49300.9	49301	49300.9	52994.2
850.2	42741		850.3	53561.7	49268.3	49313.7	49268.3	50622.8	49268.3	51426.7	49268.3	49268.5	49268.3	52826.7
850.1	42599.3		850.2	53393.7	49236.4	49270.4	49236.4	50704	49236.4	51172	49236.4	49236.5	49236.4	52673.7
850	42720.9		850.1	53189.5	49205.4	49230.8	49205.4	50789.2	49205.4	50928	49205.4	49205.5	49205.4	52537.3
849.9	42800.6		850	52963.8	49175.7	49194.5	49175.7	50877.7	49175.7	50697.5	49175.7	49175.8	49175.7	52418.4
849.8	42846.7		849.9	52765	49146.9	49160.8	49146.9	50968.3	49146.9	50481.7	49146.9	49147	49146.9	52316.9
849.7	42685.9		849.8	52788.8	49119.1	49129.3	49119.1	51059.8	49119.1	50281.6	49119.1	49119.2	49119.1	52232.4
849.6	42635		849.7	52615.9	49092.3	49099.7	49092.3	51151	49092.3	50097.8	49092.3	49092.3	49092.3	52163.9
849.5	42532.7		849.6	52403.1	49066.3	49071.7	49066.3	51240.5	49066.3	49930.3	49066.3	49066.3	49066.3	52109.8
849.4	42593.8		849.5	52258.7	49041.1	49045	49041.1	51326.7	49041.1	49778.6	49041.2	49041.2	49041.1	52068.1
849.3	42736.4		849.4	52110.3	49017	49019.7	49017	51408.5	49017	49642.4	49017	49017	49017	52036.7
849.2	42631.1		849.3	51997.7	48993.9	48995.8	48993.9	51484.4	48993.9	49521	48993.9	48993.9	48993.9	52013.5
849.1	42426		849.2	51759.9	48971.6	48973	48971.6	51552.7	48971.6	49413.2	48971.6	48971.6	48971.6	51995.7
849	42519.2		849.1	51739.1	48949.5	48950.4	48949.5	51611.4	48949.5	49317.1	48949.5	48949.5	48949.5	51980
848.9	42473.5		849	52091.2	48928.2	48928.9	48928.2	51659.9	48928.2	49232.4	48928.2	48928.2	48928.2	51964.8
848.8	42382.6		848.9	51398.9	48907.5	48908	48907.5	51696.8	48907.5	49157.8	48907.6	48907.5	48907.5	51947.6
848.7	42275.3		848.8	51511.5	48886.8	48887.2	48886.8	51720.6	48886.8	49091.5	48886.9	48886.8	48886.8	51925.6
848.6	42162.4		848.7	51679.3	48865.8	48866.1	48865.8	51730.2	48865.8	49032.2	48865.9	48865.8	48865.8	51896.8
848.5	42409.5		848.6	51845.5	48845.6	48845.7	48845.6	51726	48845.6	48980.1	48845.6	48845.6	48845.6	51860.7
848.4	42681.9		848.5	51520.7	48825.6	48825.7	48825.6	51707.5	48825.6	48933.7	48825.7	48825.6	48825.6	51815.8
848.3	42594.5		848.4	51061.6	48806.4	48806.4	48806.4	51674.9	48806.4	48892.8	48806.5	48806.4	48806.4	51761.5
848.2	42491.8		848.3	50972.7	48788.3	48788.4	48788.3	51629	48788.3	48857	48788.5	48788.3	48788.3	51697.9
848.1	42531.8		848.2	50777.1	48771.9	48772	48771.9	51570.8	48771.9	48826.2	48772.2	48771.9	48771.9	51625.3
848	42521.8		848.1	50627.7	48756.8	48756.8	48756.8	51500.4	48756.8	48799.4	48757.1	48756.8	48756.8	51543.4
847.9	42625.2		848	50626.3	48742.2	48742.2	48742.2	51418.4	48742.2	48775.5	48742.6	48742.2	48742.2	51452
847.8	42911.6		847.9	50566.8	48728.5	48728.5	48728.5	51325.8	48728.5	48754.3	48729	48728.5	48728.5	51352.2
847.7	42987.6		847.8	50353.1	48715.2	48715.2	48715.2	51223.7	48715.2	48735.2	48715.8	48715.2	48715.2	51244.3
847.6	42763.3		847.7	50402.1	48702.2	48702.2	48702.2	51113.3	48702.2	48717.6	48703	48702.2	48702.2	51129.4
847.5	42506		847.6	50358.5	48689.8	48689.8	48689.8	50996.1	48689.8	48701.5	48690.8	48689.8	48689.8	51008.8
847.4	42593.5		847.5	50234.6	48677.8	48677.8	48677.8	50873.7	48677.8	48686.7	48679.1	48677.8	48677.8	50883.8
847.3	42815.7		847.4	50180	48666.5	48666.5	48666.5	50747.6	48666.5	48673.2	48668.1	48666.5	48666.5	50755.9
847.2	42606.6		847.3	49846.5	48656.2	48656.2	48656.2	50619.6	48656.2	48661.3	48658.2	48656.2	48656.2	50626.7
847.1	42584.5		847.2	49644.9	48647.6	48647.6	48647.6	50491.8	48647.6	48651.4	48650.1	48647.6	48647.6	50498.1
847	42744.1		847.1	49185.5	48640.2	48640.2	48640.2	50364.9	48640.2	48643	48643.3	48640.2	48640.2	50370.9
846.9	42870.1		847	49407.7	48633.8	48633.8	48633.8	50240	48633.8	48635.8	48637.6	48633.8	48633.8	50246
846.8	42801.2		846.9	49416	48627.9	48627.9	48627.9	50117.6	48627.9	48629.5	48632.7	48627.9	48627.9	50123.9
846.7	42562.8		846.8	49454.3	48622.7	48622.7	48622.7	49998.6	48622.7	48623.8	48628.6	48622.7	48622.7	50005.6
846.6	42540.9		846.7	49230	48617.3	48617.3	48617.3	49883	48617.3	48618.1	48624.6	48617.3	48617.3	49891.2
846.5	42605.9		846.6	49242.4	48612.4	48612.4	48612.4	49772.4	48612.4	48613	48621.4	48612.4	48612.4	49781.9
846.4	42674.8		846.5	49012.1	48608.5	48608.5	48608.5	49667.4	48608.5	48608.9	48619.5	48608.5	48608.5	49678.8
846.3	42611.9		846.4	48770.5	48605.5	48605.5	48605.5	49568.5	48605.5	48605.8	48619	48605.5	48605.5	49582.2
846.2	42625.6		846.3	48829	48603	48603	48603	49475.6	48603	48603.2	48619.4	48603	48603	49492.2
846.1	42768.3		846.2	48845.1	48600.7	48600.7	48600.7	49388.4	48600.7	48600.8	48620.6	48600.7	48600.7	49408.6
846	42594.7		846.1	49130.8	48598	48598	48598	49306.7	48598	48598.1	48622.2	48598	48598	49331.1
845.9	42538.3		846	49209.4	48595.1	48595.1	48595.1	49230.4	48595.1	48595.2	48624.3	48595.1	48595.1	49259.8
845.8	42508.8		845.9	48958.6	48592.1	48592.1	48592.1	49159.7	48592.1	48592.2	48627.4	48592.1	48592.1	49195
845.7	42404		845.8	48846.5	48588.9	48588.9	48588.9	49094.3	48588.9	48588.9	48631.2	48588.9	48588.9	49136.7
845.6	42459.2		845.7	49017.4	48586.1	48586.1	48586.1	49034.6	48586.1	48586.1	48636.8	48586.1	48586.1	49085.4
845.5	42573.2		845.6	48782.5	48584.1	48584.1	48584.1	48980.8	48584.1	48584.1	48644.7	48584.1	48584.1	49041.4
845.4	42814.8		845.5	48687.5	48582.4	48582.4	48582.4	48932.1	48582.4	48582.4	48654.5	48582.4	48582.4	49004.3
845.3	42917.2		845.4	48756.1	48581.1	48581.1	48581.1	48888.4	48581.1	48581.1	48666.7	48581.1	48581.1	48974.1
845.2	42668.2		845.3	48554.7	48580.2	48580.2	48580.2	48849.5	48580.2	48580.2	48681.6	48580.2	48580.2	48950.8
845.1	42406.7		845.2	48707.9	48579.6	48579.6	48579.6	48814.7	48579.6	48579.6	48699.2	48579.6	48579.6	48934.4
845	42332.3		845.1	48589.7	48579.1	48579.1	48579.1	48783.8	48579.1	48579.1	48719.9	48579.1	48579.1	48924.5
844.9	42267.8		845	48639.8	48578.5	48578.5	48578.5	48756.2	48578.5	48578.5	48743.7	48578.5	48578.5	48921.3
844.8	42239.9		844.9	48789.3	48578.3	48578.3	48578.3	48731.9	48578.3	48578.3	48771.4	48578.3	48578.3	48925.1
844.7	42615.3		844.8	48355	48577.9	48577.9	48577.9	48710.4	48577.9	48577.9	48803.2	48577.9	48577.9	48935.7
844.6	43062.4		844.7	48517.4	48577.4	48577.4	48577.4	48691.4	48577.4	48577.4	48839.3	48577.4	48577.4	48953.3
844.5	42850.9		844.6	48814.1	48576.8	48576.8	48576.8	48674.5	48576.8	48576.8	48880.4	48576.8	48576.8	48978.1
844.4	42537.4		844.5	48884.5	48576.1	48576.1	48576.1	48659.6	48576.1	48576.1	48926.9	48576.1	48576.1	49010.5
844.3	42606.3		844.4	49012.1	48575.1	48575.1	48575.1	48646.3	48575.1	48575.1	48979.3	48575.1	48575.1	49050.5
844.2	42632.5		844.3	48930.7	48574	48574	48574	48634.4	48574	48574	49038.2	48574	48574	49098.6
844.1	42638.5		844.2	48867.3	48572.9	48572.9	48572.9	48624.1	48572.9	48572.9	49104.4	48572.9	48572.9	49155.6
844	42528.2		844.1	48594.7	48572.1	48572.1	48572.1	48615.4	48572.1	48572.1	49178.6	48572.1	48572.1	49221.9
843.9	42499.5		844	48394.6	48571.5	48571.5	48571.5	48607.9	48571.5	48571.5	49261.5	48571.5	48571.5	49297.9
843.8	42744.7		843.9	48612	48570.8	48570.8	48570.8	48601.4	48570.8	48570.8	49353.3	48570.8	48570.8	49383.9
843.7	42708.9		843.8	48914.4	48570.1	48570.1	48570.1	48595.7	48570.1	48570.1	49454.6	48570.1	48570.1	49480.2
843.6	42729		843.7	48952.8	48569.3	48569.3	48569.3	48590.6	48569.3	48569.3	49565.6	48569.3	48569.3	49587
843.5	42494.1		843.6	48963.1	48568	48568	48568	48585.8	48568	48568	49686.7	48568	48568	49704.5
843.4	42250.6		843.5	49323.3	48566.2	48566.2	48566.2	48581	48566.2	48566.2	49818	48566.2	48566.2	49832.8
843.3	42414.4		843.4	49605.7	48564.1	48564.1	48564.1	48576.3	48564.1	48564.1	49960.1	48564.1	48564.1	49972.3
843.2	42490.5		843.3	49678.8	48561.5	48561.5	48561.5	48571.6	48561.5	48561.5	50112.8	48561.5	48561.5	50122.9
843.1	42699.7		843.2	49811.8	48558.4	48558.4	48558.4	48566.7	48558.4	48558.4	50276.2	48558.4	48558.4	50284.5
843	42921.4		843.1	50168.1	48554.7	48554.7	48554.7	48561.5	48554.7	48554.7	50450	48554.7	48554.7	50456.8
842.9	42863.3		843	50516.9	48550.5	48550.4	48550.4	48556	48550.4	48550.4	50633.8	48550.4	48550.4	50639.4
842.8	42884.6		842.9	50823.1	48545.6	48545.5	48545.5	48550	48545.5	48545.5	50827	48545.5	48545.5	50831.7
842.7	42951.6		842.8	51043.5	48540	48539.8	48539.8	48543.4	48539.8	48539.8	51028.8	48539.8	48539.8	51032.7
842.6	42857.2		842.7	51448.9	48533.5	48533.2	48533.2	48536.2	48533.2	48533.2	51238	48533.2	48533.2	51241.3
842.5	42870.3		842.6	51844	48526.3	48525.9	48525.9	48528.3	48525.9	48525.9	51453.3	48525.9	48525.9	51456.1
842.4	42845.2		842.5	52353.3	48518	48517.4	48517.4	48519.3	48517.4	48517.4	51673	48517.4	48517.4	51675.5
842.3	42669.3		842.4	53075.8	48508.7	48507.8	48507.8	48509.4	48507.8	48507.8	51895.2	48507.8	48507.8	51897.7
842.2	42741.4		842.3	53273.9	48498.7	48497.4	48497.4	48498.7	48497.4	48497.4	52118.2	48497.4	48497.4	52120.7
842.1	42886.8		842.2	53216	48488.1	48486.3	48486.3	48487.3	48486.3	48486.3	52339.8	48486.3	48486.3	52342.5
842	42985.3		842.1	53403.3	48477.2	48474.6	48474.6	48475.4	48474.6	48474.6	52557.6	48474.6	48474.6	52560.9
841.9	42795		842	53374.2	48466.5	48462.9	48462.9	48463.5	48462.9	48462.9	52769.5	48462.9	48462.9	52773.7
841.8	42608.9		841.9	53226.8	48456.1	48451	48451	48451.5	48451	48451	52972.7	48451	48451	52978.2
841.7	42650.7		841.8	53381.8	48446	48439	48439	48439.4	48439	48439	53164.2	48439	48439	53171.6
841.6	42886.9		841.7	53649.2	48436.5	48426.8	48426.8	48427.1	48426.8	48426.8	53341.2	48426.8	48426.8	53351.2
841.5	42882.9		841.6	53539.3	48427.9	48414.6	48414.6	48414.8	48414.6	48414.6	53501.1	48414.6	48414.6	53514.7
841.4	42868.1		841.5	53494.8	48420.4	48402.2	48402.2	48402.4	48402.2	48402.2	53641	48402.2	48402.2	53659.5
841.3	42790.9		841.4	53500.7	48414.5	48389.7	48389.7	48389.8	48389.7	48389.7	53758.7	48389.7	48389.7	53783.7
841.2	42693.9		841.3	53491.5	48410.7	48377.2	48377.2	48377.3	48377.2	48377.2	53852	48377.2	48377.2	53885.7
841.1	42700.3		841.2	53611.8	48409.9	48364.8	48364.8	48364.9	48364.8	48364.8	53919.4	48364.8	48364.8	53964.5
841	42618.1		841.1	53192.2	48412.9	48352.7	48352.7	48352.8	48352.7	48352.7	53959.5	48352.7	48352.7	54019.7
840.9	42710.1		841	52937.2	48420.5	48340.7	48340.7	48340.8	48340.7	48340.7	53971.3	48340.7	48340.7	54051.2
840.8	42672.9		840.9	53207.9	48434.1	48328.7	48328.7	48328.7	48328.7	48328.7	53954.3	48328.7	48328.7	54059.7
840.7	42538.6		840.8	53380.8	48455.1	48316.9	48316.9	48317	48316.9	48316.9	53908.8	48316.9	48316.9	54047
840.6	42691.7		840.7	53087	48485.2	48305.1	48305.1	48305.1	48305.1	48305.1	53835.1	48305.1	48305.1	54015.2
840.5	42724.9		840.6	53303.8	48526.5	48293.1	48293.1	48293.1	48293.1	48293.1	53734.2	48293.1	48293.1	53967.6
840.4	42695.4		840.5	53149.5	48581.6	48281.1	48281.1	48281.1	48281.1	48281.1	53607.7	48281.1	48281.1	53908.3
840.3	42879.1		840.4	53267	48653.8	48269	48269	48269.1	48269.1	48269	53457.6	48269	48269	53842.4
840.2	42665.2		840.3	53282.9	48746.4	48257	48257	48257	48257	48257	53286	48257	48257	53775.5
840.1	42545		840.2	53162.6	48863.7	48244.9	48244.9	48244.9	48244.9	48244.9	53095.6	48244.9	48244.9	53714.5
840	42674.6		840.1	53298.7	49010.2	48232.5	48232.5	48232.5	48232.5	48232.5	52888.7	48232.5	48232.5	53666.5
839.9	42848.5		840	53659.5	49191.1	48219.8	48219.8	48219.8	48219.9	48219.8	52668.2	48219.8	48219.8	53639.6
839.8	42810.8		839.9	53885.3	49412	48206.5	48206.5	48206.5	48206.7	48206.5	52436.6	48206.5	48206.5	53642.2
839.7	42438		839.8	54381.8	49679.2	48192.5	48192.5	48192.5	48192.7	48192.5	52196.6	48192.5	48192.5	53683.5
839.6	42322.9		839.7	54804.7	49999.6	48177.6	48177.6	48177.6	48177.9	48177.6	51950.8	48177.6	48177.6	53773.1
839.5	42556.9		839.6	54979.5	50380.5	48162	48162	48162	48162.4	48162	51702	48162	48162	53920.9
839.4	42924.6		839.5	55218.1	50829.4	48145.7	48145.7	48145.7	48146.2	48145.7	51452.6	48145.7	48145.7	54136.9
839.3	42895.3		839.4	55345.6	51354	48128.7	48128.7	48128.7	48129.4	48128.7	51204.8	48128.7	48128.7	54430.9
839.2	42795.7		839.3	55680.8	51961.1	48110.9	48110.9	48110.9	48112	48110.9	50960.6	48110.9	48110.9	54811.9
839.1	42793.4		839.2	56292.6	52657.2	48092.3	48092.3	48092.3	48093.8	48092.3	50721.5	48092.3	48092.3	55287.9
839	42839.9		839.1	56759.6	53447.4	48072.6	48072.6	48072.6	48074.7	48072.6	50488.9	48072.6	48072.6	55865.7
838.9	42939.1		839	57341.5	54335.3	48051.8	48051.8	48051.8	48054.6	48051.8	50263.7	48051.8	48051.8	56550
838.8	42872.2		838.9	57749.5	55322.4	48029.8	48029.8	48029.8	48033.5	48029.8	50046.9	48029.8	48029.8	57343.3
838.7	42751.5		838.8	58164.5	56407.6	48006.6	48006.6	48006.6	48011.6	48006.6	49839.2	48006.6	48006.6	58245.3
838.6	42553.3		838.7	58642.3	57586	47982	47982	47982	47988.7	47982	49640.9	47982	47982	59251.7
838.5	42411.1		838.6	59666.2	58849.3	47956	47956	47956	47964.9	47956	49452.3	47956	47956	60354.6
838.4	42496.9		838.5	60160.1	60184.3	47928.3	47928.3	47928.3	47940.2	47928.3	49273.2	47928.3	47928.3	61541.1
838.3	42553.1		838.4	61201.7	61573	47898.5	47898.6	47898.5	47914.2	47898.5	49103.1	47898.5	47898.5	62793.3
838.2	42799.8		838.3	62514.4	62992.7	47866.2	47866.3	47866.2	47886.8	47866.2	48941.4	47866.2	47866.2	64088.5
838.1	42857.3		838.2	63880.6	64416.2	47831.2	47831.2	47831.2	47858	47831.2	48787.6	47831.2	47831.2	65399.6
838	43099.6		838.1	65346.7	65812.1	47793.1	47793.2	47793.1	47827.8	47793.1	48641.1	47793.1	47793.1	66695
837.9	43081.5		838	66480.5	67145.9	47751.8	47752	47751.8	47796.7	47751.8	48501.3	47751.8	47751.8	67940.3
837.8	42991		837.9	67705.1	68381.1	47707.4	47707.6	47707.4	47764.9	47707.4	48367.6	47707.4	47707.4	69098.9
837.7	42793.4		837.8	69121.8	69481	47659.9	47660.1	47659.9	47733.2	47659.9	48239.6	47659.9	47659.9	70134.1
837.6	42645.1		837.7	70204.9	70410.6	47609.6	47609.9	47609.6	47702.5	47609.6	48116.9	47609.6	47609.6	71011
837.5	42643.4		837.6	71090.7	71137.6	47556.4	47556.7	47556.4	47673.4	47556.4	47999	47556.4	47556.4	71697.6
837.4	42758		837.5	72550.6	71635.8	47500.3	47500.8	47500.3	47647	47500.3	47885.3	47500.3	47500.3	72167.9
837.3	42899.7		837.4	73348.6	71886.4	47442.4	47442.9	47442.4	47625.2	47442.4	47776.2	47442.4	47442.4	72403.5
837.2	42747		837.3	72969	71878.9	47383	47383.7	47383	47609.5	47383	47671.6	47383	47383	72394.7
837.1	42631.5		837.2	72913.5	71612.2	47323	47323.9	47323	47602	47323	47571.7	47323	47323	72140.8
837	42817.8		837.1	72199.3	71095	47263.6	47264.7	47263.6	47605.3	47263.6	47477.3	47263.6	47263.6	71651.5
836.9	43034.2		837	71030.2	70344.5	47205.7	47207.1	47205.7	47621.8	47205.7	47388.7	47205.7	47205.7	70945
836.8	43164.1		836.9	69848.9	69384.7	47149.5	47151.3	47149.5	47653.1	47149.5	47305.8	47149.5	47149.5	70046.4
836.7	43120.9		836.8	69030.8	68246.5	47095.8	47098	47095.8	47701.7	47095.8	47228.9	47095.8	47095.8	68987.7
836.6	42683.4		836.7	67448.7	66964.5	47044.9	47047.6	47044.9	47769.5	47044.9	47157.9	47044.9	47044.9	67804.8
836.5	42539.9		836.6	65942.7	65575.4	46997.1	47000.4	46997.1	47858.3	46997.1	47092.7	46997.1	46997.1	66535.6
836.4	42766.2		836.5	64291.9	64116.1	46952.5	46956.6	46952.5	47969.6	46952.5	47033.2	46952.5	46952.5	65218.2
836.3	42871.8		836.4	62683.2	62622.3	46911.3	46916.4	46911.3	48105	46911.3	46979.2	46911.3	46911.3	63889
836.2	42850.3		836.3	61620.4	61126.1	46873.2	46879.5	46873.2	48265.1	46873.2	46930.2	46873.2	46873.2	62581.2
836.1	42758.5		836.2	60549.4	59656.1	46838.2	46845.9	46838.2	48450.2	46838.2	46885.8	46838.2	46838.2	61323.6
836	42683		836.1	59507.3	58236.3	46805.7	46815.1	46805.7	48660.2	46805.7	46845.4	46805.7	46805.7	60140
835.9	42787.1		836	58531.6	56885.8	46775.6	46787.1	46775.6	48894.1	46775.6	46808.6	46775.6	46775.6	59048.8
835.8	42876.8		835.9	57588.2	55619	46747.6	46761.6	46747.6	49150.5	46747.6	46775.1	46747.6	46747.6	58063.3
835.7	42973.2		835.8	56743.9	54446.2	46721.8	46738.7	46721.8	49427.2	46721.8	46744.4	46721.8	46721.8	57191.3
835.6	43045.3		835.7	56078	53372.9	46697.7	46718.2	46697.7	49720.9	46697.7	46716.4	46697.7	46697.7	56435.3
835.5	43167.8		835.6	55558.8	52401.5	46675.2	46699.9	46675.2	50027.2	46675.2	46690.5	46675.2	46675.2	55793.7
835.4	42932.7		835.5	55181.5	51531.1	46653.8	46683.5	46653.8	50340.8	46653.8	46666.4	46653.8	46653.8	55260.4
835.3	42767.2		835.4	54992.6	50758.5	46633.4	46669.1	46633.4	50655.5	46633.4	46643.7	46633.4	46633.4	54826.5
835.2	42802.7		835.3	54485.6	50079	46614.1	46656.7	46614.1	50964.6	46614.1	46622.4	46614.1	46614.1	54480.6
835.1	43069.1		835.2	53848.8	49486.6	46595.7	46646.6	46595.7	51260.8	46595.7	46602.5	46595.7	46595.7	54209.3
835	43341.1		835.1	53256.4	48974.2	46578.3	46638.6	46578.3	51536	46578.3	46583.8	46578.3	46578.3	53997.9
834.9	43148.7		835	53326.4	48534.5	46561.7	46633.2	46561.7	51782.5	46561.7	46566.1	46561.7	46561.7	53831.3
834.8	42987.6		834.9	52959.1	48159.8	46545.8	46630.3	46545.8	51992.5	46545.8	46549.4	46545.8	46545.8	53694.6
834.7	42960.7		834.8	52851.6	47842.4	46530.4	46629.9	46530.4	52159	46530.4	46533.3	46530.4	46530.4	53573.4
834.6	42785.5		834.7	52989.9	47574.9	46515.1	46632	46515.1	52276	46515.1	46517.4	46515.1	46515.1	53454.9
834.5	42725.7		834.6	52710.6	47351	46500.3	46637	46500.3	52339.4	46500.3	46502.1	46500.3	46500.3	53328.7
834.4	42720.8		834.5	52463	47164.4	46485.8	46645.4	46485.8	52346.6	46485.8	46487.2	46485.8	46485.8	53186.3
834.3	42610.9		834.4	52096.7	47009.8	46471.8	46657.5	46471.8	52297	46471.8	46472.9	46471.8	46471.8	53021.9
834.2	42648.6		834.3	51742.9	46882.3	46458.3	46673.8	46458.3	52191.8	46458.3	46459.2	46458.3	46458.3	52832.1
834.1	42906.7		834.2	51736.1	46777.5	46445.5	46694.7	46445.5	52034.1	46445.5	46446.2	46445.5	46445.5	52616.1
834	42981.6		834.1	51346.3	46691.7	46433.3	46720.6	46433.3	51828.7	46433.3	46433.9	46433.3	46433.3	52375.1
833.9	42797.2		834	50987.2	46621.7	46421.7	46752	46421.7	51581.5	46421.7	46422.2	46421.7	46421.7	52112.2
833.8	42809.4		833.9	50754.7	46564.5	46410.8	46789.2	46410.8	51299.6	46410.8	46411.1	46410.8	46410.8	51832.1
833.7	42698		833.8	50403.6	46518	46400.5	46832.7	46400.5	50990.5	46400.5	46400.7	46400.5	46400.5	51540.6
833.6	42665.1		833.7	50337.4	46479.9	46390.6	46882.7	46390.6	50662.1	46390.6	46390.8	46390.6	46390.6	51243.7
833.5	42763.5		833.6	50336.4	46448.6	46381.1	46939.7	46381.1	50321.9	46381.1	46381.3	46381.1	46381.1	50948.1
833.4	42859.3		833.5	49993.5	46422.6	46372	47004	46372	49977.1	46372	46372.2	46372	46372	50659.8
833.3	42832.1		833.4	50018.3	46400.9	46363.2	47075.7	46363.2	49634.3	46363.2	46363.3	46363.2	46363.2	50384.7
833.2	42650.5		833.3	49871	46382.6	46354.6	47155.4	46354.6	49299.2	46354.6	46354.7	46354.6	46354.6	50128
833.1	42770.3		833.2	49603.3	46367	46346.4	47243.3	46346.4	48976.6	46346.4	46346.5	46346.4	46346.4	49894.2
833	42767.8		833.1	49583.3	46353.4	46338.3	47339.4	46338.3	48670.1	46338.3	46338.4	46338.3	46338.3	49686.4
832.9	42760.3		833	49646.1	46341.5	46330.5	47444	46330.5	48382.7	46330.5	46330.5	46330.5	46330.5	49507.3
832.8	42991.7		832.9	49533.1	46330.7	46322.7	47557	46322.7	48116.1	46322.7	46322.8	46322.7	46322.7	49358.3
832.7	42857.1		832.8	49592.1	46320.8	46315	47678.1	46315	47871.3	46315	46315	46315	46315	49240.2
832.6	42901.4		832.7	49468.2	46311.5	46307.4	47807.2	46307.4	47648.9	46307.4	46307.4	46307.4	46307.4	49152.8
832.5	43120.1		832.6	49504.8	46302.6	46299.7	47944	46299.7	47448.5	46299.7	46299.7	46299.7	46299.7	49095.6
832.4	43163.9		832.5	49481.8	46294.2	46292.1	48087.7	46292.1	47269.4	46292.1	46292.2	46292.1	46292.1	49067.1
832.3	42994.1		832.4	49435	46286	46284.6	48237.8	46284.6	47110.7	46284.6	46284.6	46284.6	46284.6	49065.5
832.2	42881.6		832.3	49573.6	46277.8	46276.8	48393.2	46276.8	46970.9	46276.8	46276.8	46276.8	46276.8	49088.3
832.1	42955.7		832.2	49833.2	46269.6	46268.9	48552.8	46268.9	46848.5	46268.9	46268.9	46268.9	46268.9	49133
832	43127.5		832.1	49566.9	46261.7	46261.2	48715.6	46261.2	46742.2	46261.2	46261.2	46261.2	46261.2	49197.1
831.9	42973.4		832	49171.1	46254.1	46253.8	48880.3	46253.8	46650.5	46253.8	46253.8	46253.8	46253.8	49277.4
831.8	42888.2		831.9	48946.4	46246.7	46246.5	49045.1	46246.5	46571.9	46246.5	46246.5	46246.5	46246.5	49370.7
831.7	42932.4		831.8	49071.8	46239.7	46239.5	49208.3	46239.5	46504.8	46239.5	46239.5	46239.5	46239.5	49473.8
831.6	42991.4		831.7	49184.5	46232.7	46232.6	49367.9	46232.6	46447.7	46232.6	46232.6	46232.6	46232.6	49583.1
831.5	43047		831.6	49305.6	46225.7	46225.6	49521.6	46225.6	46399	46225.6	46225.6	46225.6	46225.6	49695
831.4	42949.9		831.5	49407.4	46218.3	46218.3	49667	46218.3	46357.2	46218.3	46218.3	46218.3	46218.3	49805.9
831.3	42648.6		831.4	49670.3	46210.7	46210.7	49802.1	46210.7	46321.3	46210.7	46210.7	46210.7	46210.7	49912.8
831.2	42917.4		831.3	49612.1	46202.9	46202.9	49924.9	46202.9	46290.5	46202.9	46202.9	46202.9	46202.9	50012.6
831.1	42991.6		831.2	49510.7	46195	46195	50033.6	46195	46264	46195	46195	46195	46195	50102.6
831	42804.9		831.1	49521.9	46187	46187	50126.2	46187	46241.1	46187	46187	46187	46187	50180.3
830.9	42620.6		831	49471.8	46179	46179	50201.3	46179	46221.2	46179	46179	46179	46179	50243.5
830.8	42685.1		830.9	49661.4	46170.9	46170.8	50257.3	46170.8	46203.5	46170.8	46170.8	46170.8	46170.8	50289.9
830.7	42844		830.8	50016.2	46162.5	46162.5	50293	46162.5	46187.7	46162.5	46162.5	46162.5	46162.5	50318.2
830.6	42915.2		830.7	49817.3	46153.8	46153.8	50307.6	46153.8	46173.1	46153.8	46153.8	46153.8	46153.8	50326.9
830.5	42805.1		830.6	50199.5	46144.6	46144.6	50300.5	46144.6	46159.3	46144.6	46144.6	46144.6	46144.6	50315.1
830.4	42856.2		830.5	50514.6	46135.1	46135.1	50271.6	46135.1	46146.2	46135.1	46135.1	46135.1	46135.1	50282.8
830.3	42814.2		830.4	50481	46125.2	46125.2	50221.6	46125.2	46133.6	46125.2	46125.2	46125.2	46125.2	50230
830.2	42900.4		830.3	50573.6	46114.8	46114.8	50150.9	46114.8	46121.1	46114.8	46114.8	46114.8	46114.8	50157.2
830.1	42927.9		830.2	50783.6	46104.4	46104.4	50061	46104.4	46109.1	46104.4	46104.4	46104.4	46104.4	50065.7
830	42782		830.1	50248.9	46094.3	46094.3	49953.4	46094.3	46097.7	46094.3	46094.3	46094.3	46094.3	49956.9
829.9	42836.7		830	50002.2	46084.2	46084.2	49829.7	46084.2	46086.8	46084.2	46084.2	46084.2	46084.2	49832.3
829.8	42929.6		829.9	50151.2	46074.3	46074.3	49691.7	46074.3	46076.2	46074.3	46074.3	46074.3	46074.3	49693.6
829.7	43096.9		829.8	50179.9	46064.7	46064.7	49541.5	46064.7	46066	46064.7	46064.7	46064.7	46064.7	49542.9
829.6	43174.5		829.7	50266.1	46055	46055	49380.9	46055	46056	46055	46055	46055	46055	49381.9
829.5	43008		829.6	50175.6	46045.2	46045.2	49211.7	46045.2	46045.9	46045.2	46045.2	46045.2	46045.2	49212.5
829.4	42920.4		829.5	50346.1	46035.4	46035.4	49036.4	46035.4	46035.9	46035.4	46035.4	46035.4	46035.4	49036.9
829.3	43004.8		829.4	50060.8	46025.8	46025.8	48857.2	46025.8	46026.2	46025.8	46025.8	46025.8	46025.8	48857.6
829.2	43075.4		829.3	49649.5	46016.7	46016.7	48676.2	46016.7	46016.9	46016.7	46016.7	46016.7	46016.7	48676.4
829.1	43054.5		829.2	49326.2	46007.9	46007.9	48495.1	46007.9	46008.1	46007.9	46007.9	46007.9	46007.9	48495.3
829	43176.5		829.1	49357.6	45999.8	45999.8	48316.1	45999.8	45999.9	45999.8	45999.8	45999.8	45999.8	48316.2
828.9	43217.9		829	48918.4	45992.2	45992.2	48140.4	45992.2	45992.3	45992.2	45992.2	45992.2	45992.2	48140.5
828.8	43130.5		828.9	48745	45985.1	45985.1	47969.2	45985.1	45985.2	45985.1	45985.1	45985.1	45985.1	47969.3
828.7	43067.1		828.8	48715.6	45978.4	45978.4	47803.7	45978.4	45978.5	45978.4	45978.4	45978.4	45978.4	47803.8
828.6	43162.7		828.7	48346.7	45972.5	45972.5	47645.2	45972.5	45972.6	45972.5	45972.5	45972.5	45972.5	47645.2
828.5	43317.5		828.6	47710.2	45967.2	45967.2	47494.1	45967.2	45967.2	45967.2	45967.2	45967.2	45967.2	47494.1
828.4	43320.2		828.5	47673.6	45962.3	45962.3	47351	45962.3	45962.3	45962.3	45962.3	45962.3	45962.3	47351
828.3	43002.4		828.4	47768.8	45958	45958	47216.2	45958	45958	45958	45958	45958	45958	47216.2
828.2	42898.6		828.3	47546.9	45954	45954	47090	45954	45954	45954	45954	45954	45954	47090
828.1	43209.1		828.2	47496.3	45950.1	45950.1	46972.1	45950.1	45950.1	45950.1	45950.1	45950.1	45950.1	46972.1
828	43280.6		828.1	47475.6	45946.6	45946.6	46862.8	45946.6	45946.6	45946.6	45946.6	45946.6	45946.6	46862.8
827.9	43164		828	46996.7	45943.4	45943.4	46761.9	45943.4	45943.4	45943.4	45943.4	45943.4	45943.4	46761.9
827.8	43159.1		827.9	47037.4	45940.4	45940.4	46669.3	45940.4	45940.4	45940.4	45940.4	45940.4	45940.4	46669.3
827.7	43127.8		827.8	46994.4	45937.8	45937.8	46584.6	45937.8	45937.8	45937.8	45937.8	45937.8	45937.8	46584.6
827.6	42792.7		827.7	46780	45935.6	45935.6	46507.7	45935.6	45935.6	45935.6	45935.6	45935.6	45935.6	46507.7
827.5	42857.3		827.6	46566.9	45933.5	45933.5	46437.9	45933.5	45933.5	45933.5	45933.5	45933.5	45933.5	46437.9
827.4	42981.3		827.5	46763.6	45931.5	45931.5	46374.7	45931.5	45931.5	45931.5	45931.5	45931.5	45931.5	46374.7
827.3	42932.1		827.4	46848.9	45929.7	45929.7	46317.9	45929.7	45929.7	45929.7	45929.7	45929.7	45929.7	46317.9
827.2	43183.4		827.3	46557.4	45928	45928	46267.1	45928	45928	45928	45928	45928	45928	46267.1
827.1	43240.6		827.2	46444.8	45926.5	45926.5	46221.6	45926.5	45926.5	45926.5	45926.5	45926.5	45926.5	46221.6
827	43053.8		827.1	46266.2	45925.2	45925.2	46181.3	45925.2	45925.2	45925.2	45925.2	45925.2	45925.2	46181.3
826.9	43074		827	46274.3	45923.9	45923.9	46145.5	45923.9	45923.9	45923.9	45923.9	45923.9	45923.9	46145.5
826.8	43006.1		826.9	46734.1	45922.6	45922.6	46113.8	45922.6	45922.6	45922.6	45922.6	45922.6	45922.6	46113.8
826.7	42986.3		826.8	46622.4	45921.6	45921.6	46086	45921.6	45921.6	45921.6	45921.6	45921.6	45921.6	46086
826.6	42909.6		826.7	45847.7	45920.9	45920.9	46061.8	45920.9	45920.9	45920.9	45920.9	45920.9	45920.9	46061.8
826.5	43001.5		826.6	45695.8	45920.4	45920.4	46040.9	45920.4	45920.4	45920.4	45920.4	45920.4	45920.4	46040.9
826.4	43258.5		826.5	45730.5	45920.2	45920.2	46022.8	45920.2	45920.2	45920.2	45920.2	45920.2	45920.2	46022.8
826.3	43132		826.4	46163.9	45930.6	45930.6	46017.8	45930.6	45930.6	45930.6	45930.6	45930.6	45930.6	46017.8
826.2	43070.8		826.3	46163	45960.8	45960.8	46034.7	45960.8	45960.8	45960.8	45960.8	45960.8	45960.8	46034.7
826.1	43280.5		826.2	45899.6	45991.1	45991.1	46053.4	45991.1	45991.1	45991.1	45991.1	45991.1	45991.1	46053.4
826	42991.4		826.1	45964.4	46021.3	46021.3	46073.8	46021.3	46021.3	46021.3	46021.3	46021.3	46021.3	46073.8
825.9	42548.2		826	46088.2										46132.3
825.8	42781.3		825.9	45991.3										46028.2
825.7	42916.9		825.8	45933.3										45964.1
825.6	42994.1		825.7	45997.8										46023.4
825.5	43137.5		825.6	45744										45765.3
825.4	43083.3		825.5	45534.2										45551.8
825.3	43023.1		825.4	45599										45613.5
825.2	43165.9		825.3	45854.1										45866
825.1	43147.1		825.2	45941.9										45951.7
			825.1	45584.5										45592.6
			825	45449.2										45455.8

## Sheet: Figure 2b
Figure 1b
Undoped Ta3N5											La-doped Ta3N5
Binding energy (eV)	Intensity (arb. units)										Binding energy (eV)	Intensity (arb. units)
29	11139.8	11251.6	11251.7	11251.6	11402	11251.6	11251.6	11402.1	11251.6		29	10815.4	10657	10657	10657	10770.2	10657	10770.2
28.95	11150.4	11250.7	11250.8	11250.7	11443.4	11250.7	11250.7	11443.6	11250.7		28.95	10699.5	10641.3	10641.3	10641.3	10784.8	10641.3	10784.8
28.9	11237	11249.7	11249.9	11249.7	11495.3	11249.7	11249.7	11495.6	11249.7		28.9	10621.4	10640.6	10640.6	10640.6	10821.5	10640.6	10821.6
28.85	11366.9	11248.7	11249.1	11248.7	11560	11248.7	11248.7	11560.4	11248.7		28.85	10521.7	10639.8	10639.9	10639.8	10866.9	10639.8	10867.1
28.8	11353.6	11247.6	11248.3	11247.6	11639.9	11247.6	11247.6	11640.6	11247.6		28.8	10498.6	10639.1	10639.3	10639.1	10922.7	10639.1	10922.9
28.75	11371.9	11246.5	11247.7	11246.5	11738.1	11246.5	11246.5	11739.3	11246.5		28.75	10523	10638.3	10638.6	10638.3	10990.6	10638.3	10991
28.7	11554	11245.2	11247.2	11245.2	11857.7	11245.2	11245.2	11859.7	11245.2		28.7	10629.4	10637.4	10638	10637.4	11073	10637.4	11073.6
28.65	11756.5	11243.8	11247.1	11243.8	12002.4	11243.8	11243.8	12005.8	11243.8		28.65	10795.2	10636.5	10637.5	10636.5	11172.4	10636.5	11173.3
28.6	11862.5	11242.2	11247.7	11242.2	12176.5	11242.2	11242.2	12182	11242.2		28.6	10805.2	10635.5	10637.1	10635.5	11291.4	10635.5	11293
28.55	11976.5	11240.3	11249.3	11240.4	12384.4	11240.3	11240.3	12393.3	11240.3		28.55	10844.8	10634.4	10637	10634.4	11433	10634.4	11435.6
28.5	12219.6	11238.2	11252.6	11238.3	12630.8	11238.2	11238.2	12645.2	11238.2		28.5	11032.6	10633.1	10637.3	10633.1	11600.5	10633.1	11604.8
28.45	12426.8	11235.8	11258.6	11235.8	12920.8	11235.8	11235.8	12943.7	11235.8		28.45	11261.1	10631.5	10638.3	10631.6	11797.5	10631.5	11804.3
28.4	12638.4	11232.9	11268.8	11232.9	13259.5	11232.9	11232.9	13295.5	11232.9		28.4	11508.6	10629.7	10640.5	10629.8	12027.6	10629.7	12038.4
28.35	13000	11229.4	11285.2	11229.5	13652.2	11229.4	11229.4	13708	11229.4		28.35	11727.9	10627.6	10644.5	10627.7	12294.8	10627.6	12311.8
28.3	13542.3	11225.4	11311.2	11225.4	14103.8	11225.4	11225.4	14189.7	11225.4		28.3	11953.1	10625.2	10651.5	10625.2	12602.9	10625.2	12629.3
28.25	14289.4	11220.7	11351.1	11220.8	14619	11220.7	11220.7	14749.5	11220.7		28.25	12275.2	10622.3	10662.7	10622.4	12955.8	10622.3	12996.3
28.2	15114.8	11215.2	11411.3	11215.3	15201.8	11215.2	11215.2	15398	11215.2		28.2	12712.3	10618.8	10680.4	10619	13357.1	10618.8	13418.9
28.15	15883.2	11208.8	11500.4	11209	15855	11208.8	11208.8	16146.8	11208.8		28.15	13204.5	10614.8	10707.7	10615	13810.2	10614.8	13903.3
28.1	16604.1	11201.4	11630.2	11201.7	16580.4	11201.4	11201.4	17009.5	11201.4		28.1	13717.9	10610.1	10748.6	10610.4	14317.8	10610.1	14456.7
28.05	17413.4	11192.7	11816.5	11193.1	17377.6	11192.8	11192.7	18001.9	11192.7		28.05	14384.2	10604.6	10809.1	10605	14882.1	10604.6	15087.1
28	18327.6	11182.7	12080.2	11183.3	18244.7	11182.8	11182.7	19142.8	11182.7		28	15231	10598.2	10897.1	10598.8	15504.1	10598.2	15803.6
27.95	19446.6	11171.2	12448.1	11172	19177	11171.3	11171.2	20454.8	11171.2		27.95	16020.9	10590.9	11023.1	10591.8	16183.7	10590.9	16616.8
27.9	20998.3	11157.9	12954.7	11159.1	20166.8	11158.1	11157.9	21965	11157.9		27.9	16864.3	10582.5	11201.2	10583.7	16919.3	10582.5	17539.2
27.85	22703.9	11142.7	13643	11144.3	21203.7	11142.9	11142.7	23705.9	11142.7		27.85	17842.8	10572.9	11449.4	10574.6	17707.4	10572.9	18585.5
27.8	24191	11125	14565.8	11127.4	22273.5	11125.3	11125	25716.9	11125		27.8	18822.1	10561.9	11790.7	10564.2	18542.7	10561.9	19773.8
27.75	25924.4	11104.7	15786.4	11107.9	23359.2	11105.1	11104.7	28044.7	11104.7		27.75	19862.7	10549.3	12254.4	10552.4	19417.7	10549.3	21125.9
27.7	28488.1	11081.1	17379.8	11085.6	24440.3	11081.7	11081.1	30744.1	11081.1		27.7	21129.9	10535	12876.4	10539.2	20322.5	10535	22668.1
27.65	31707.3	11053.9	19431.2	11060.1	25493.7	11054.7	11053.9	33878.2	11053.9		27.65	22773.1	10518.6	13700.3	10524.3	21245	10518.6	24432.3
27.6	35236	11022.4	22036	11031	26494.4	11023.5	11022.4	37517.8	11022.4		27.6	24670.6	10499.9	14778	10507.6	22170.7	10499.9	26456.4
27.55	39124.9	10986	25296.1	10997.7	27415.8	10987.6	10986	41739.2	10986		27.55	26602.2	10478.5	16170.1	10488.8	23083.2	10478.5	28784.9
27.5	43527.4	10944.1	29315.8	10959.9	28231.5	10946.3	10944.1	46621.4	10944.1		27.5	28953.2	10454.1	17945.1	10467.7	23964.2	10454.1	31468.9
27.45	48624.4	10895.7	34195.1	10917.1	28915.9	10898.7	10895.7	52239.8	10895.7		27.45	32018.1	10426.1	20179.1	10444.1	24794.4	10426.1	34565.4
27.4	54372.4	10839.9	40020.7	10868.6	29445.8	10844	10839.9	58659.4	10839.9		27.4	35344.9	10394	22952.7	10417.8	25553.6	10394	38136.1
27.35	60974.9	10775.8	46854.9	10814	29801.7	10781.4	10775.8	65924.6	10775.8		27.35	38947.9	10357.1	26348.1	10388.3	26222.1	10357.1	42244.3
27.3	68546.1	10702.5	54722	10753.2	29969.2	10710.1	10702.5	74046.9	10702.5		27.3	43168.8	10314.9	30444.5	10355.6	26780.9	10314.9	46951.3
27.25	77215.6	10619.4	63593.8	10686.2	29939.4	10629.4	10619.4	82990.6	10619.4		27.25	47986	10266.5	35310.7	10319.5	27213.1	10266.5	52310.3
27.2	86749.5	10525.6	73374	10613.2	29709.8	10538.9	10525.6	92659.1	10525.6		27.2	53712.3	10211.3	40997.3	10279.8	27504.6	10211.3	58359.1
27.15	96747.5	10420.5	83886.1	10534.6	29284.3	10437.9	10420.5	102882	10420.5		27.15	60418.6	10148.5	47526.6	10236.6	27644.6	10148.5	65110.8
27.1	106705	10303.7	94864.7	10451.6	28673.2	10326.5	10303.6	113405	10303.6		27.1	67424.9	10077.4	54881.9	10190.1	27626.3	10077.4	72543.6
27.05	116529	10175.2	105955	10365.8	27892.2	10204.8	10175.1	123893	10175.1		27.05	74713.1	9997.35	62996.3	10140.9	27447.8	9997.32	80590.4
27	126718	10035.3	116723	10279.6	26962.1	10073.5	10035.1	133933	10035.1		27	83134.4	9907.91	71742.9	10089.9	27111.3	9907.86	89128.4
26.95	136418	9884.73	126677	10196	25906.9	9933.65	9884.43	143061	9884.43		26.95	92013.4	9808.66	80927.8	10038.1	26623.7	9808.58	97972.5
26.9	144267	9724.49	135302	10118.9	24752.9	9786.74	9723.97	150790	9723.97		26.9	100618	9699.48	90288.1	9987.4	25995.9	9699.34	106873
26.85	150302	9556.04	142108	10052.8	23527.7	9634.67	9555.15	156658	9555.15		26.85	108738	9580.56	99497.3	9940.02	25242.5	9580.3	115519
26.8	154286	9381.19	146674	10003.2	22258.1	9479.78	9379.67	160278	9379.67		26.8	116551	9452.3	108179	9898.81	24380.8	9451.86	123555
26.75	156258	9202.05	148704	9976.33	20970	9324.72	9199.49	161379	9199.49		26.75	123970	9315.37	115928	9867.2	23430	9314.64	130597
26.7	156429	9021.07	148055	9979.12	19687.2	9172.43	9016.82	159848	9016.82		26.7	129922	9170.72	122346	9849.21	22410.4	9169.5	136268
26.65	154433	8841.07	144761	10019.2	18430.5	9026.17	8834.08	155741	8834.08		26.65	134139	9019.78	127073	9849.64	21342.6	9017.76	140232
26.6	150166	8665.04	139024	10104.8	17217.9	8889.25	8653.69	149286	8653.69		26.6	137483	8864.37	129826	9874.01	20247	8861.07	142229
26.55	143798	8496.13	131194	10244.2	16063.8	8764.82	8477.89	140852	8477.89		26.55	139301	8706.61	130433	9928.37	19142.9	8701.25	142107
26.5	135393	8337.75	121725	10446.1	14979.3	8655.88	8308.77	130909	8308.77		26.5	139134	8548.78	128847	10019.1	18047.5	8540.18	139842
26.45	125435	8193.65	111123	10718.8	13972.2	8565.13	8148.11	119981	8148.11		26.45	136672	8393.4	125158	10152.9	16976.3	8379.75	135542
26.4	115063	8068.12	99903.3	11070.4	13047.3	8494.82	7997.33	108595	7997.33		26.4	131739	8243.4	119579	10336.6	15942.5	8221.95	129436
26.35	104403	7966.36	88541.7	11508.6	12206.8	8446.79	7857.55	97240.2	7857.55		26.35	124963	8102.01	112423	10577.2	14956.9	8068.66	121853
26.3	93160.2	7894.9	77448.2	12040	11450.6	8422.28	7729.49	86338.1	7729.49		26.3	117602	7972.83	104067	10881.4	14027.9	7921.51	113185
26.25	82477.9	7862.08	66946.9	12670.1	10776.5	8421.83	7613.37	76223.9	7613.37		26.25	109534	7860.09	94919.4	11255.2	13161.3	7781.94	103850
26.2	72721.2	7878.86	57271.3	13402.4	10180.9	8445.21	7509.01	67142.5	7509.02		26.2	100435	7768.9	85379.9	11704.2	12361.1	7651.11	94260.8
26.15	63699.9	7959.78	48567.5	14238.6	9658.6	8491.41	7415.82	59252.7	7415.83		26.15	90778.1	7705.61	75813.4	12232.9	11629.3	7529.9	84791.5
26.1	55992.5	8124.07	40905	15177.9	9203.91	8558.54	7332.81	52638.1	7332.83		26.1	81381.2	7678.18	66528.9	12844.5	10965.9	7418.76	75761.1
26.05	49847.9	8397.17	34290	16216.4	8810.41	8644	7258.83	47322.7	7258.85		26.05	72891.4	7696.82	57768.3	13540.5	10369.4	7317.74	67421.8
26	45144	8812.21	28681.3	17347.2	8471.5	8744.46	7192.55	43286.6	7192.59		26	65103.9	7774.75	49704	14320.6	9837.2	7226.5	59957
25.95	41848.2	9411.51	24004.3	18559.5	8180.43	8855.76	7132.43	40481.8	7132.49		25.95	57774.5	7929.21	42443	15182.2	9365.58	7144.47	53486.5
25.9	40017.7	10248.3	20163.8	19838.4	7930.55	8973.01	7076.81	38847	7076.9		25.9	51457.4	8182.59	36034.3	16120.4	8950.26	7070.88	48074.9
25.85	39484.8	11388.4	17055.2	21165.1	7715.53	9090.86	7024.08	38318.8	7024.21		25.85	46376.4	8563.38	30480	17127.7	8586.39	7004.69	43743.4
25.8	39788.7	12911.1	14571.9	22516.5	7529.38	9203.46	6972.59	38842.1	6972.78		25.8	42479.5	9107.43	25746	18193.4	8268.76	6944.64	40481.7
25.75	41423.9	14910	12611.6	23865.7	7366.41	9304.64	6920.62	40376	6920.89		25.75	40004.9	9859.27	21773.3	19304	7992.05	6889.37	38260.5
25.7	44524.9	17492.6	11080	25182.4	7221.42	9388.21	6866.53	42898.8	6866.91		25.7	38452.7	10873.2	18486.9	20443	7751.01	6837.51	37041.6
25.65	48241	20778.7	9893.19	26433.7	7089.65	9448.2	6808.73	46409.1	6809.27		25.65	37970.4	12214.1	15804.3	21591.1	7540.55	6787.65	36787
25.6	52891.8	24896.8	8978.36	27585.5	6966.7	9478.97	6745.58	50924.8	6746.35		25.6	38963.3	13957.6	13641	22726.3	7355.69	6738.33	37465.6
25.55	59422.4	29978.6	8273.82	28603.3	6848.56	9475.62	6675.49	56478.9	6676.56		25.55	41020	16189.9	11915.5	23824.6	7191.76	6688.1	39057.6
25.5	66890.4	36150.4	7728.46	29454.2	6731.64	9434.19	6596.95	63112.6	6598.44		25.5	43949	19006.4	10552.1	24860.6	7044.34	6635.51	41556.9
25.45	75303.2	43521.9	7300.61	30108.5	6612.63	9351.74	6508.39	70863.9	6510.45		25.45	47853.1	22508.8	9482.7	25808	6909.32	6579.14	44971.4
25.4	85606.2	52171.9	6956.99	30541.3	6488.65	9226.63	6408.42	79754.6	6411.26		25.4	52740.2	26801	8647.62	26641.1	6782.97	6517.63	49319.7
25.35	96845	62131.1	6671.51	30734	6357.22	9058.6	6295.83	89773	6299.7		25.35	58564.8	31982.5	7995.87	27335.4	6661.78	6449.61	54626.7
25.3	108823	73363.3	6423.91	30675.3	6216.17	8848.54	6169.45	100855	6174.72		25.3	65491.1	38140.4	7484.64	27869.2	6542.58	6373.77	60915.5
25.25	121978	85746.6	6198.87	30362.1	6063.77	8598.57	6028.41	112863	6035.52		25.25	73418.3	45338.5	7078.71	28224	6422.52	6288.88	68197.1
25.2	135070	99057.7	5985.29	29799.7	5898.95	8312.08	5872.35	125574	5881.88		25.2	82240.8	53605	6749.59	28386.1	6299.08	6193.79	76458.4
25.15	148141	112960	5775.26	29001.6	5721.16	7993.33	5701.25	138659	5713.96		25.15	91974.4	62918.5	6474.54	28346.9	6169.99	6087.46	85647.6
25.1	161257	127005	5563.41	27988.2	5530.26	7647.16	5515.45	151689	5532.28		25.1	102459	73194.1	6235.91	28103.6	6033.47	5969.09	95659.8
25.05	173138	140641	5346.63	26786.4	5326.85	7279.03	5315.88	164139	5338.04		25.05	113514	84271	6020.19	27659.3	5888.13	5838.16	106324
25	182464	153246	5123.4	25427.1	5111.98	6894.61	5103.91	175417	5132.89		25	125054	95903.5	5817.33	27023	5733.02	5694.42	117394
24.95	189900	164168	4893.44	23944.3	4887.13	6499.53	4881.23	184905	4918.89		24.95	136587	107758	5620.13	26208.9	5567.66	5537.99	128541
24.9	195390	172783	4657.71	22373.2	4654.43	6099.53	4650.13	192016	4698.78		24.9	146998	119422	5423.68	25235.6	5392.04	5369.35	139365
24.85	197756	178561	4418.05	20748.7	4416.51	5700.24	4413.4	196253	4475.84		24.85	156168	130416	5224.98	24125.6	5206.69	5189.42	149405
24.8	197659	181125	4176.88	19104.1	4176.3	5306.94	4174.07	197272	4253.68		24.8	163886	140230	5022.63	22903.8	5012.66	4999.59	158171
24.75	195436	180295	3937.06	17469.9	3936.97	4924.53	3935.37	194922	4036.25		24.75	169714	148357	4816.42	21596.6	4811.5	4801.65	165177
24.7	189386	176113	3701.58	15872.9	3701.71	4557.38	3700.58	189271	3827.57		24.7	173463	154341	4607.01	20230.7	4605.03	4597.64	169991
24.65	179457	168837	3473.21	14335.6	3473.43	4209.03	3472.62	180597	3631.46		24.65	174573	157825	4395.84	18832.2	4395.46	4389.95	172279
24.6	167355	158910	3254.56	12876.4	3254.79	3882.38	3254.22	169359	3451.6		24.6	172604	158588	4184.91	17425.6	4185.34	4181.25	171840
24.55	153481	146907	3047.99	11508.8	3048.19	3579.65	3047.79	156144	3291.45		24.55	168056	156574	3976.46	16033.5	3977.24	3974.21	168639
24.5	138460	133471	2855.43	10242.7	2855.59	3302.39	2855.32	141605	3154.11		24.5	162019	151896	3772.85	14675.6	3773.7	3771.48	162804
24.45	123395	119254	2678.49	9083.96	2678.62	3051.57	2678.43	126397	3042.37		24.45	153625	144824	3576.4	13368.5	3577.2	3575.58	154619
24.4	108390	104860	2518.32	8035.03	2518.42	2827.56	2518.29	111126	2958.58		24.4	142904	135754	3389.27	12126	3389.96	3388.78	144493
24.35	94021	90808	2375.41	7095.37	2375.49	2629.98	2375.4	96311.7	2904.36		24.35	131050	125166	3213.37	10958.5	3213.94	3213.08	132913
24.3	80021.6	77509.4	2249.55	6261.77	2249.6	2457.68	2249.54	82360.9	2880.56		24.3	118227	113577	3050.24	9873.36	3050.69	3050.07	120401
24.25	66613.5	65259.6	2140.09	5529.11	2140.13	2309.13	2140.08	69565.1	2887.48		24.25	104969	101494	2900.92	8875.11	2901.26	2900.82	107469
24.2	54787.8	54243.8	2046.09	4890.89	2046.11	2182.47	2046.08	58103.8	2924.84		24.2	91905.4	89378.3	2766.03	7965.73	2766.29	2765.98	94578.4
24.15	44897.8	44549.9	1966.32	4339.66	1966.33	2075.64	1966.32	48058.1	2991.79		24.15	79149.5	77622.4	2645.89	7145.09	2646.08	2645.86	82121.9
24.1	36867.1	36186.3	1899.41	3867.47	1899.42	1986.46	1899.41	39428.9	3086.91		24.1	67162.7	66532.9	2540.37	6411.16	2540.51	2540.35	70403.8
24.05	30118.7	29100.6	1843.87	3466.11	1843.87	1912.75	1843.87	32156.1	3208.17		24.05	56364.4	56328.3	2448.92	5760.38	2449.02	2448.91	59639.9
24	24331.5	23198.8	1798.23	3127.53	1798.23	1852.38	1798.23	26137	3352.97		24	46569	47144.1	2370.72	5188.02	2370.79	2370.72	49961.5
23.95	19590.5	18360.9	1760.99	2843.88	1760.99	1803.29	1760.99	21243	3517.97		23.95	38025.1	39042.5	2304.7	4688.54	2304.75	2304.7	41426.4
23.9	16039.7	14454.4	1730.67	2607.72	1730.67	1763.5	1730.67	17332.7	3699.16		23.9	30773.4	32026.2	2249.66	4255.91	2249.69	2249.66	34032.5
23.85	13492.2	11345.1	1705.97	2412.21	1705.97	1731.29	1705.97	14262.6	3891.88		23.85	24685.8	26052.4	2204.31	3883.85	2204.34	2204.31	27731.9
23.8	11435.9	8904.3	1685.8	2251.24	1685.8	1705.21	1685.8	11894.3	4090.98		23.8	19852.2	21046.4	2167.35	3566.01	2167.37	2167.35	22445.1
23.75	9931.65	7013.67	1669.26	2119.4	1669.26	1684.04	1669.26	10100.1	4290.8		23.75	16032.1	16913.9	2137.5	3296.21	2137.51	2137.5	18072.6
23.7	8889.54	5567.97	1655.59	2011.91	1655.59	1666.77	1655.59	8765.16	4485.26		23.7	12896.7	13550.5	2113.59	3068.58	2113.6	2113.59	14505.5
23.65	7962.48	4476.22	1644.12	1924.59	1644.12	1652.54	1644.12	7789.04	4668.06		23.65	10587.1	10850.1	2094.55	2877.62	2094.56	2094.55	11633.2
23.6	7093.72	3661.68	1634.33	1853.84	1634.33	1640.62	1634.33	7086.03	4832.88		23.6	8917.68	8710.03	2079.42	2718.27	2079.43	2079.42	9348.89
23.55	6558.89	3061.03	1625.8	1796.65	1625.8	1630.47	1625.8	6584.5	4973.75		23.55	7575.26	7035.33	2067.39	2585.96	2067.4	2067.39	7553.9
23.5	6209.57	2623.13	1618.27	1750.49	1618.27	1621.72	1618.27	6225.88	5085.36		23.5	6545.16	5740.7	2057.77	2476.58	2057.77	2057.77	6159.52
23.45	5886.46	2307.32	1611.51	1713.27	1611.51	1614.04	1611.51	5963.34	5163.25		23.45	5811.12	4751.73	2050.01	2386.57	2050.01	2050.01	5088.3
23.4	5655.91	2081.87	1605.36	1683.23	1605.36	1607.2	1605.36	5760.4	5204.17		23.4	5246.38	4005	2043.7	2312.81	2043.7	2043.7	4274.12
23.35	5425.6	1922.46	1599.69	1658.96	1599.69	1601.03	1599.69	5589.61	5206.25		23.35	4836.13	3447.54	2038.49	2252.61	2038.49	2038.49	3661.66
23.3	5136	1810.67	1594.45	1639.3	1594.45	1595.41	1594.45	5431.15	5169.12		23.3	4536.94	3035.98	2034.14	2203.66	2034.14	2034.14	3205.5
23.25	4970.42	1732.81	1589.55	1623.3	1589.55	1590.23	1589.55	5271.6	5093.91		23.25	4224.42	2735.44	2030.46	2164.01	2030.46	2030.46	2868.99
23.2	4902.01	1678.83	1584.96	1610.21	1584.96	1585.44	1584.96	5102.79	4983.17		23.2	3901.39	2518.3	2027.31	2132	2027.31	2027.31	2622.98
23.15	4703.81	1641.49	1580.65	1599.44	1580.65	1580.99	1580.65	4920.67	4840.69		23.15	3627.42	2363.02	2024.58	2106.24	2024.58	2024.58	2444.68
23.1	4452.72	1615.6	1576.6	1590.51	1576.6	1576.85	1576.6	4724.36	4671.22		23.1	3414.61	2253.1	2022.21	2085.6	2022.21	2022.21	2316.48
23.05	4195.82	1597.53	1572.82	1583.05	1572.82	1572.98	1572.82	4515.26	4480.14		23.05	3260.78	2176.05	2020.15	2069.11	2020.15	2020.15	2225
23	3941.04	1584.79	1569.3	1576.78	1569.3	1569.41	1569.3	4296.3	4273.2		23	3135.69	2122.54	2018.36	2055.99	2018.36	2018.36	2160.17
22.95	3802.69	1575.64	1566.03	1571.48	1566.03	1566.11	1566.03	4071.26	4056.13		22.95	2989.2	2085.73	2016.82	2045.6	2016.82	2016.82	2114.51
22.9	3690.29	1568.91	1563.02	1566.97	1563.02	1563.08	1563.02	3844.27	3834.38		22.9	2830.4	2060.6	2015.5	2037.4	2015.5	2015.5	2082.51
22.85	3465.05	1563.85	1560.28	1563.11	1560.28	1560.31	1560.28	3619.41	3612.97		22.85	2665.53	2043.58	2014.36	2030.94	2014.36	2014.36	2060.16
22.8	3179.43	1559.93	1557.79	1559.82	1557.79	1557.81	1557.79	3400.43	3396.24		22.8	2518.8	2032.1	2013.36	2025.86	2013.36	2013.36	2044.6
22.75	2960.64	1556.8	1555.53	1556.97	1555.53	1555.55	1555.53	3190.51	3187.78		22.75	2434.28	2024.39	2012.5	2021.88	2012.5	2012.5	2033.76
22.7	2841.47	1554.21	1553.47	1554.49	1553.47	1553.48	1553.47	2992.2	2990.42		22.7	2411.9	2019.23	2011.77	2018.76	2011.77	2011.77	2026.23
22.65	2689.52	1552.02	1551.59	1552.31	1551.59	1551.6	1551.59	2807.42	2806.26		22.65	2398.32	2015.79	2011.15	2016.34	2011.15	2011.15	2020.98
22.6	2533.6	1550.16	1549.91	1550.41	1549.91	1549.91	1549.91	2637.45	2636.7		22.6	2351.4	2013.49	2010.64	2014.47	2010.64	2010.64	2017.33
22.55	2528.57	1548.55	1548.41	1548.76	1548.41	1548.41	1548.41	2482.98	2482.49		22.55	2302.02	2011.96	2010.22	2013.04	2010.22	2010.22	2014.77
22.5	2548.28	1547.15	1547.07	1547.31	1547.07	1547.07	1547.07	2344.15	2343.83		22.5	2226.84	2010.92	2009.88	2011.94	2009.88	2009.88	2012.98
22.45	2379.38	1545.89	1545.85	1546.02	1545.85	1545.85	1545.85	2220.68	2220.47		22.45	2151.4	2010.22	2009.59	2011.09	2009.59	2009.59	2011.72
22.4	2179.35	1544.77	1544.74	1544.86	1544.74	1544.74	1544.74	2111.96	2111.82		22.4	2093.12	2009.73	2009.36	2010.45	2009.36	2009.36	2010.81
22.35	2136.22	1543.75	1543.74	1543.82	1543.74	1543.74	1543.74	2017.13	2017.04		22.35	2049.62	2009.39	2009.17	2009.96	2009.17	2009.17	2010.17
22.3	2167.39	1542.83	1542.82	1542.88	1542.82	1542.82	1542.82	1935.17	1935.11		22.3	2029.78	2009.16	2009.03	2009.59	2009.03	2009.03	2009.72
22.25	2126.81	1541.99	1541.99	1542.02	1541.99	1541.99	1541.99	1864.94	1864.9		22.25	2015.73	2009.01	2008.94	2009.34	2008.94	2008.94	2009.41
22.2	2027.95	1541.22	1541.22	1541.24	1541.22	1541.22	1541.22	1805.27	1805.24		22.2	2012.47	2008.91	2008.87	2009.15	2008.87	2008.87	2009.19
22.15	1982.63	1540.53	1540.53	1540.55	1540.53	1540.53	1540.53	1754.97	1754.96		22.15	2032.97	2008.85	2008.83	2009.03	2008.83	2008.83	2009.05
22.1	1942.93	1539.91	1539.91	1539.92	1539.91	1539.91	1539.91	1712.92	1712.91		22.1	2004.86	2008.81	2008.8	2008.94	2008.8	2008.8	2008.96
22.05	1888.46	1539.33	1539.33	1539.34	1539.33	1539.33	1539.33	1678	1677.99		22.05	1979.14	2008.8	2008.79	2008.89	2008.79	2008.79	2008.9
22	1913.46	1538.78	1538.78	1538.78	1538.78	1538.78	1538.78	1649.21	1649.2		22	1996.74	2008.79	2008.79	2008.85	2008.79	2008.79	2008.86

## Sheet: Figure 2c
Figure 2c
Undoped Ta3N5							La-doped Ta3N5
Binding energy (eV)	Intensity (arb. units)						Binding energy (eV)	Intensity (arb. units)
536	51985	51878.6	51899.2	51878.6	51899.2		536	51073.5	51350.3	51384.3	51350.3	51384.3
535.95	52144	51878.5	51901.9	51878.5	51901.9		535.95	51163.4	51323	51361.4	51323	51361.4
535.9	51961	51878.4	51904.9	51878.4	51904.9		535.9	51360.9	51286.4	51329.8	51286.4	51329.8
535.85	51745.7	51877.9	51907.8	51877.9	51907.8		535.85	51618	51252.2	51301.1	51252.2	51301.1
535.8	51687.9	51876.4	51910.2	51876.4	51910.2		535.8	51748.5	51224.7	51279.9	51224.7	51279.9
535.75	51745.1	51874.3	51912.4	51874.3	51912.4		535.75	51741.5	51200.7	51262.8	51200.7	51262.8
535.7	51906.5	51871.7	51914.6	51871.7	51914.6		535.7	51509.9	51175.3	51245	51175.3	51245
535.65	52105.2	51869	51917.3	51869	51917.3		535.65	51091.8	51143.4	51221.8	51143.4	51221.8
535.6	52370.7	51866.4	51920.7	51866.4	51920.7		535.6	50861.4	51110.1	51197.9	51110.1	51197.9
535.55	52407.7	51863.7	51924.6	51863.7	51924.6		535.55	50936.5	51080.7	51179.1	51080.7	51179.1
535.5	52236.1	51860.7	51929.1	51860.7	51929.1		535.5	51101.6	51060.5	51170.5	51060.5	51170.5
535.45	52086.5	51857.4	51934	51857.4	51934		535.45	51073.2	51051.7	51174.7	51051.7	51174.7
535.4	52024.1	51853.8	51939.5	51853.8	51939.5		535.4	50901.9	51051.6	51189	51051.6	51189
535.35	51994.4	51849.9	51945.7	51849.9	51945.7		535.35	50844.7	51051.6	51204.8	51051.6	51204.8
535.3	51906.8	51845.5	51952.5	51845.5	51952.5		535.3	50931.8	51051.6	51222.2	51051.6	51222.2
535.25	51891	51841.5	51960.8	51841.5	51960.8		535.25	51045.4	51051.6	51241.3	51051.6	51241.3
535.2	51875.6	51839	51971.9	51839	51971.9		535.2	51271.3	51051.6	51262.3	51051.6	51262.3
535.15	52097.7	51837.5	51985.4	51837.5	51985.4		535.15	51508.3	51051.5	51285.5	51051.5	51285.5
535.1	52422.6	51836.3	52000.7	51836.3	52000.7		535.1	51573.3	51051.5	51310.8	51051.5	51310.8
535.05	52012.9	51835.3	52017.8	51835.3	52017.8		535.05	51592.5	51051.4	51338.5	51051.4	51338.5
535	51435.9	51834.8	52037.3	51834.8	52037.3		535	51641.4	51051.3	51368.9	51051.3	51368.9
534.95	51493.3	51834.8	52059.1	51834.8	52059.1		534.95	51616.5	51051.2	51402.1	51051.2	51402.1
534.9	51831.4	51834.8	52083	51834.8	52083		534.9	51497.7	51051.1	51438.2	51051.1	51438.2
534.85	51914.4	51834.8	52109.1	51834.8	52109.1		534.85	51484.8	51051	51477.6	51051	51477.6
534.8	51635.3	51834.8	52137.6	51834.8	52137.6		534.8	51689.2	51050.9	51520.5	51050.9	51520.5
534.75	51572.6	51834.8	52168.8	51834.8	52168.8		534.75	51791.8	51050.7	51567.1	51050.7	51567.1
534.7	51931.5	51834.7	52202.6	51834.7	52202.6		534.7	51853.7	51050.6	51617.7	51050.6	51617.7
534.65	52148.3	51834.7	52239.5	51834.7	52239.5		534.65	52053.9	51050.4	51672.5	51050.4	51672.5
534.6	52134.3	51834.6	52279.5	51834.6	52279.5		534.6	52042.1	51050.3	51731.8	51050.3	51731.8
534.55	52291.6	51834.5	52322.8	51834.5	52322.8		534.55	51710.1	51050.1	51795.9	51050.1	51795.9
534.5	52558.2	51834.3	52369.8	51834.3	52369.8		534.5	51664.7	51050	51865.1	51050	51865.1
534.45	52807.5	51834.2	52420.6	51834.2	52420.6		534.45	51845	51049.8	51939.6	51049.8	51939.6
534.4	53045.4	51834	52475.5	51834	52475.5		534.4	51917.7	51049.6	52019.8	51049.6	52019.8
534.35	53129.9	51833.7	52534.6	51833.7	52534.7		534.35	52055.3	51049.4	52105.9	51049.4	52105.9
534.3	53232	51833.5	52598.4	51833.5	52598.4		534.3	52382.3	51049.1	52198.3	51049.1	52198.3
534.25	53351.1	51833.2	52667	51833.2	52667		534.25	52790.6	51048.9	52297.2	51048.9	52297.2
534.2	53283.7	51832.9	52740.8	51832.9	52740.8		534.2	52837.1	51048.6	52403.1	51048.6	52403.1
534.15	53193.1	51832.6	52819.9	51832.6	52819.9		534.15	52579.2	51048.4	52516	51048.4	52516
534.1	53130	51832.3	52904.6	51832.2	52904.6		534.1	52391.3	51048.1	52636.4	51048	52636.4
534.05	52982	51831.9	52995.2	51831.9	52995.2		534.05	52367.1	51047.7	52764.6	51047.7	52764.6
534	52999.5	51831.5	53092	51831.5	53092.1		534	52837.8	51047.3	52900.7	51047.3	52900.7
533.95	53380.1	51831.2	53195.3	51831.1	53195.3		533.95	53335.3	51046.9	53045	51046.9	53045.1
533.9	53826.9	51830.8	53305.2	51830.7	53305.3		533.9	53526.3	51046.5	53197.9	51046.5	53197.9
533.85	53915.3	51830.4	53422.1	51830.3	53422.2		533.85	53731.8	51046.1	53359.5	51046	53359.5
533.8	53919.3	51830	53546.1	51829.9	53546.2		533.8	53756.8	51045.6	53529.9	51045.5	53529.9
533.75	53987.8	51829.6	53677.5	51829.4	53677.7		533.75	53994.2	51045	53709.4	51045	53709.4
533.7	53993.5	51829.1	53816.5	51828.9	53816.7		533.7	54459.1	51044.4	53898	51044.3	53898.1
533.65	54136.9	51828.6	53963.2	51828.3	53963.5		533.65	54670.9	51043.8	54095.9	51043.7	54096
533.6	54208.5	51828.1	54117.9	51827.7	54118.2		533.6	54846.8	51043.1	54303	51043	54303.2
533.55	54457.2	51827.6	54280.5	51827.1	54281		533.55	55180.2	51042.5	54519.5	51042.2	54519.7
533.5	55032.3	51827	54451.4	51826.4	54452		533.5	55510.7	51041.8	54745.2	51041.4	54745.5
533.45	55399.7	51826.5	54630.5	51825.7	54631.3		533.45	55724.9	51041	54980	51040.6	54980.4
533.4	55612.4	51826.1	54817.8	51824.9	54819		533.4	55730.4	51040.3	55223.8	51039.7	55224.3
533.35	55700.1	51825.6	55013.4	51824.1	55014.9		533.35	55659.4	51039.6	55476.2	51038.8	55477
533.3	55559.5	51825.2	55217.1	51823.2	55219.1		533.3	55889.5	51038.8	55737.1	51037.9	55738.1
533.25	55560	51824.9	55428.9	51822.2	55431.6		533.25	56480.7	51038.2	56006	51036.9	56007.3
533.2	56151.6	51824.8	55648.7	51821.3	55652.2		533.2	56712	51037.5	56282.5	51035.8	56284.2
533.15	56787	51824.9	55876.1	51820.3	55880.8		533.15	56512.7	51037	56566	51034.8	56568.2
533.1	56883.7	51825.2	56111.1	51819.2	56117.1		533.1	56643.6	51036.6	56855.9	51033.6	56858.8
533.05	56504.4	51826	56353.1	51818.2	56360.9		533.05	57187.4	51036.3	57151.4	51032.5	57155.2
533	56284.4	51827.1	56601.8	51817	56611.9		533	57697.1	51036.2	57451.9	51031.2	57456.9
532.95	56520.6	51828.9	56856.8	51815.9	56869.8		532.95	58088.8	51036.4	57756.4	51030	57762.8
532.9	56829.7	51831.3	57117.4	51814.7	57134.1		532.9	58196.6	51036.9	58064	51028.6	58072.2
532.85	57158.1	51834.7	57383.1	51813.5	57404.3		532.85	58293.4	51037.9	58373.6	51027.3	58384.2
532.8	57397.2	51839.2	57653.2	51812.2	57680.2		532.8	58621.6	51039.4	58684	51025.9	58697.6
532.75	57356.1	51845.1	57926.8	51810.9	57961		532.75	58752.1	51041.7	58994.2	51024.4	59011.6
532.7	57597.7	51852.8	58203.2	51809.6	58246.4		532.7	58938.9	51044.9	59302.9	51022.8	59324.9
532.65	57984.9	51862.5	58481.4	51808.2	58535.7		532.65	59389.2	51049.1	59608.6	51021.3	59636.5
532.6	58125.8	51874.7	58760.4	51806.8	58828.4		532.6	59666	51054.8	59910.1	51019.7	59945.2
532.55	58237.7	51890	59039.3	51805.2	59124		532.55	59739.2	51062.1	60205.9	51018	60250
532.5	58647.7	51908.9	59316.8	51803.7	59422		532.5	59870.4	51071.4	60494.5	51016.3	60549.7
532.45	59104.2	51932.2	59591.9	51802.1	59722		532.45	60348.4	51083.3	60774.5	51014.5	60843.3
532.4	59244.6	51960.8	59863.2	51800.4	60023.6		532.4	60695.5	51098.1	61044.4	51012.7	61129.8
532.35	59265	51995.5	60129.6	51798.6	60326.5		532.35	60883.9	51116.5	61302.7	51010.9	61408.3
532.3	59666.9	52037.4	60389.8	51796.8	60630.5		532.3	61095	51139.1	61547.8	51009	61678
532.25	60211.4	52087.9	60642.4	51794.8	60935.5		532.25	60988.2	51166.8	61778.4	51007	61938.2
532.2	60659.3	52148.2	60886.1	51792.8	61241.6		532.2	60941.3	51200.4	61993	51005	62188.5
532.15	61260.1	52219.9	61119.7	51790.6	61549		532.15	61684.1	51241.1	62190.4	51002.9	62428.5
532.1	61875.1	52304.9	61341.8	51788.4	61858.3		532.1	62671.9	51289.8	62369.2	51000.7	62658.3
532.05	62368.6	52404.9	61551.1	51786	62170		532.05	63217	51348.1	62528.4	50998.6	62877.9
532	62887.1	52522.1	61746.4	51783.6	62485		532	63127.3	51417.4	62666.8	50996.3	63087.9
531.95	63272.2	52658.8	61926.6	51781	62804.3		531.95	62778.2	51499.3	62783.6	50994.1	63288.9
531.9	63745.4	52817.2	62090.5	51778.3	63129.4		531.9	62904.1	51595.6	62877.9	50991.7	63481.8
531.85	64283	53000.1	62237	51775.6	63461.6		531.85	63480.9	51708.4	62949.1	50989.3	63668.2
531.8	64387.3	53210	62365.3	51772.7	63802.6		531.8	63803.9	51839.7	62996.7	50986.8	63849.6
531.75	64435	53449.7	62474.5	51769.7	64154.5		531.75	64099.4	51991.8	63020.4	50984.3	64027.9
531.7	65031.8	53721.8	62563.9	51766.7	64519.1		531.7	64533	52167.3	63019.9	50981.8	64205.5
531.65	65523.8	54029.1	62632.9	51763.5	64898.5		531.65	64559.4	52368.6	62995.3	50979.2	64384.8
531.6	65848.1	54374.2	62680.9	51760.3	65294.8		531.6	64651.8	52598.4	62946.7	50976.5	64568.6
531.55	66242.5	54759.3	62707.8	51757	65710		531.55	65310.6	52859.4	62874.4	50973.8	64760
531.5	66472.4	55186.5	62713.1	51753.6	66146		531.5	65923.5	53154.2	62778.9	50971	64962.1
531.45	66983.5	55657.4	62697	51750.1	66604.3		531.45	65981.1	53485.3	62660.9	50968.2	65178.1
531.4	67493.5	56172.9	62659.4	51746.5	67085.9		531.4	65885.4	53855.4	62521	50965.3	65411.1
531.35	67807.9	56733.6	62600.6	51742.7	67591.4		531.35	66126.8	54266.4	62360.3	50962.4	65664.4
531.3	68357.9	57338.8	62521	51738.9	68120.8		531.3	66490.8	54720.4	62179.7	50959.4	65940.7
531.25	68973.4	57987.1	62421	51735	68673.1		531.25	66762.6	55218.6	61980.3	50956.4	66242.6
531.2	69526.9	58676	62301.3	51731	69246.3		531.2	66829.5	55761.9	61763.5	50953.3	66572.1
531.15	69807.2	59401.6	62162.6	51726.9	69837.4		531.15	66906.3	56350.4	61530.5	50950.2	66930.7
531.1	69950.5	60158.7	62005.9	51722.6	70442		531.1	67158.1	56983.4	61282.7	50947	67319.1
531.05	70431.7	60940.9	61831.9	51718.2	71054.6		531.05	67672.2	57659.1	61021.5	50943.7	67736.9
531	71262.4	61740.1	61641.9	51713.7	71668.4		531	68377.8	58374.8	60748.4	50940.4	68182.7
530.95	72138.9	62547.2	61436.9	51709	72275		530.95	68791.3	59126.3	60464.8	50937	68654.2
530.9	72798.8	63351.4	61218	51704.3	72865.1		530.9	69167.6	59908.6	60172.3	50933.5	69147.4
530.85	73194.6	64140.9	60986.7	51699.4	73428.3		530.85	69852.3	60714.8	59872.4	50929.9	69657.3
530.8	73706.3	64903.3	60744	51694.3	73953		530.8	70541.2	61537	59566.6	50926.2	70177.3
530.75	74395.6	65625.3	60491.4	51689.2	74427.5		530.75	70988.4	62366	59256.1	50922.5	70699.6
530.7	74861.2	66293.4	60230.2	51684	74839.6		530.7	71270.6	63191.1	58942.5	50918.7	71215
530.65	75310	66894.5	59961.6	51678.6	75177.5		530.65	71407.1	64000.8	58627.1	50914.8	71713.2
530.6	75607.2	67416.1	59687.1	51673.2	75430		530.6	71355	64782.7	58311.2	50910.8	72183.1
530.55	75299.3	67846.9	59407.9	51667.8	75587		530.55	71539.6	65523.7	57996	50906.8	72612.9
530.5	74927.5	68177.2	59125.2	51662.4	75640.1		530.5	72220	66210.7	57682.6	50902.7	72990.6
530.45	75132.2	68399.3	58840.4	51656.9	75582.8		530.45	72709.5	66830.9	57372	50898.5	73304.4
530.4	75130.8	68507.9	58554.4	51651.4	75410.9		530.4	72838	67371.8	57065.3	50894.3	73542.8
530.35	74760	68500.5	58268.6	51646	75123.1		530.35	73073.7	67822.3	56763.4	50890	73695.7
530.3	74596.6	68376.9	57983.9	51640.6	74720.2		530.3	73607.9	68172.8	56467.1	50885.8	73754.1
530.25	74363	68140.1	57701.4	51635.4	74206.1		530.25	74102.4	68415.5	56177	50881.5	73711.1
530.2	73649.2	67795.5	57421.8	51630.2	73587.2		530.2	73644.6	68545	55894	50877.1	73561.8
530.15	72863.5	67350.8	57146.2	51625.1	72871.9		530.15	72980.6	68558.1	55618.4	50872.8	73303.7
530.1	72245.4	66815.9	56875.2	51620.2	72070.9		530.1	73057.3	68454.6	55350.9	50868.6	72936.9
530.05	71501.5	66202.1	56609.6	51615.4	71196.3		530.05	72914.8	68236.8	55091.8	50864.4	72464.2
530	70868.9	65522	56350	51610.8	70261.2		530	72252.9	67909.3	54841.4	50860.2	71890.6
529.95	70136.2	64788.9	56096.9	51606.4	69279.4		529.95	71603.3	67479.5	54600.2	50856.2	71223.5
529.9	68995.1	64016.1	55850.9	51602.2	68264.8		529.9	70668.9	66956.3	54368.2	50852.2	70472.2
529.85	67631.3	63216.9	55612.3	51598.2	67231		529.85	69655	66350.6	54145.6	50848.5	69647.7
529.8	66334.4	62403.9	55381.4	51594.5	66190.8		529.8	68865.6	65674.5	53932.4	50844.8	68762.1
529.75	65402.9	61588.8	55158.6	51590.9	65156.4		529.75	67890.1	64940.6	53728.8	50841.3	67828.1
529.7	64521.4	60782.2	54944	51587.7	64138.5		529.7	66930.4	64162.3	53534.6	50838	66858.9
529.65	63454.6	59993.4	54737.8	51584.6	63146.6		529.65	66166.3	63352.5	53349.8	50834.9	65867.5
529.6	62318.5	59230.2	54540.2	51581.8	62188.5		529.6	65234.1	62523.9	53174.4	50831.9	64866.4
529.55	61075.7	58499.2	54351	51579.3	61270.9		529.55	64181	61688.4	53008	50829.1	63867.3
529.5	60089.4	57805.4	54170.4	51577	60398.8		529.5	63306.4	60856.9	52850.6	50826.5	62881
529.45	59298.1	57152.5	53998.3	51574.9	59575.9		529.45	62573	60038.9	52702	50824.1	61916.8
529.4	58355.9	56543.2	53834.5	51573	58804.7		529.4	61449.7	59243.1	52561.9	50821.9	60983
529.35	57596.1	55978.7	53679	51571.3	58086.4		529.35	60082.1	58476.3	52430	50819.9	60086.4
529.3	56797.2	55459.6	53531.7	51569.8	57421.4		529.3	58841.3	57744.2	52306.1	50818	59232.3
529.25	56030.2	54985.4	53392.2	51568.5	56809.2		529.25	57746	57051.3	52189.9	50816.4	58424.8
529.2	55785.8	54555.1	53260.5	51567.3	56248.3		529.2	57137.8	56400.6	52081.1	50814.9	57666.9
529.15	55638.5	54167.1	53136.2	51566.2	55737.1		529.15	56529.5	55794.3	51979.5	50813.6	56960.1
529.1	55174.5	53819.2	53019.3	51565.2	55273.3		529.1	55800.8	55233.2	51884.6	50812.4	56305.3
529.05	54638.1	53509.2	52909.3	51564.4	54854.2		529.05	55077.1	54717.5	51796.1	50811.4	55702.2
529	54331.2	53234.5	52806.1	51563.6	54477		529	54300.6	54246.5	51713.8	50810.5	55149.9
528.95	54074	52992.3	52709.4	51563	54138.7		528.95	53963.6	53819.1	51637.4	50809.7	54646.8
528.9	53548.5	52779.9	52618.9	51562.4	53836.5		528.9	53731.4	53433.4	51566.4	50809	54190.8
528.85	53067.7	52594.7	52534.4	51561.8	53567.2		528.85	53322.9	53087.4	51500.7	50808.3	53779.7
528.8	52969.2	52433.9	52455.5	51561.4	53328		528.8	53073.9	52778.6	51439.8	50807.8	53410.7
528.75	52986.2	52295	52382	51561	53116		528.75	53090.8	52504.6	51383.6	50807.3	53080.9
528.7	52988.2	52175.6	52313.7	51560.6	52928.7		528.7	53141.5	52262.7	51331.7	50806.8	52787.5
528.65	52744	52073.5	52250.2	51560.4	52763.4		528.65	52848.4	52050.1	51284	50806.5	52527.6
528.6	52281.7	51986.6	52191.3	51560.1	52617.8		528.6	52465.2	51864.3	51240	50806.1	52298.1
528.55	52130.5	51912.9	52136.8	51559.9	52489.8		528.55	51929.5	51702.6	51199.6	50805.9	52096.3
528.5	52055	51850.7	52086.3	51559.6	52377.3		528.5	51311	51562.6	51162.5	50805.6	51919.5
528.45	52036.7	51798.4	52039.7	51559.4	52278.6		528.45	51165.7	51441.9	51128.5	50805.4	51765
528.4	52380.5	51754.7	51996.6	51559.2	52192.1		528.4	51382.2	51338.3	51097.4	50805.2	51630.5
528.35	52561.9	51718.3	51957	51559.1	52116.2		528.35	51445.7	51249.8	51069	50805	51513.8
528.3	52423.9	51688.1	51920.5	51558.9	52049.7		528.3	51432.6	51174.6	51043.1	50804.9	51412.8
528.25	52264.8	51663.2	51887	51558.8	51991.4		528.25	51366.7	51110.9	51019.4	50804.8	51325.5
528.2	52142.8	51642.7	51856.2	51558.7	51940.2		528.2	51252.4	51057.2	50997.9	50804.7	51250.4
528.15	52021.3	51625.9	51828	51558.5	51895.4		528.15	51077.4	51012	50978.3	50804.6	51185.8
528.1	51889.1	51612.2	51802.1	51558.4	51856		528.1	51157.5	50974.3	50960.5	50804.5	51130.3
528.05	51756.9	51601.1	51778.5	51558.3	51821.3		528.05	51424.6	50942.9	50944.4	50804.4	51082.8
528	51608.8	51592.1	51756.9	51558.2	51790.9		528	51309.1	50916.8	50929.7	50804.3	51042.2
527.95	51653.2	51584.9	51737.3	51558.1	51764.1		527.95	51096.3	50895.3	50916.5	50804.3	51007.5
527.9	51969.8	51579.1	51719.4	51558.1	51740.5		527.9	51231.5	50877.6	50904.5	50804.2	50977.9
527.85	52087.1	51574.5	51703.1	51558	51719.6		527.85	51099.4	50863.1	50893.7	50804.1	50952.7
527.8	51726.7	51570.9	51688.4	51558	51701.2		527.8	50874.9	50851.2	50884	50804.1	50931.1
527.75	51271.8	51568	51675	51558	51684.9		527.75	51006.6	50841.6	50875.2	50804	50912.8
527.7	51354.7	51565.7	51662.8	51557.9	51670.5		527.7	51243.7	50833.8	50867.3	50803.9	50897.1
527.65	51810.8	51563.9	51651.8	51557.9	51657.8		527.65	51261.7	50827.5	50860.2	50803.9	50883.8
527.6	51875.3	51562.4	51641.8	51557.9	51646.4		527.6	51124.9	50822.5	50853.8	50803.8	50872.5
527.55	51730.8	51561.3	51632.9	51557.8	51636.4		527.55	50953.5	50818.4	50848.1	50803.8	50862.8
527.5	51745.5	51560.5	51624.8	51557.8	51627.5		527.5	50877	50815.2	50843	50803.8	50854.5
527.45	51642.3	51559.8	51617.5	51557.8	51619.5		527.45	50918.2	50812.7	50838.5	50803.7	50847.4
527.4	51426.7	51559.3	51611	51557.8	51612.5		527.4	50864.2	50810.6	50834.4	50803.7	50841.4
527.35	51502.7	51559	51605.1	51557.8	51606.2		527.35	50653.6	50809.1	50830.8	50803.7	50836.2
527.3	51625.6	51558.7	51599.8	51557.8	51600.6		527.3	50705.1	50807.8	50827.6	50803.7	50831.7
527.25	51422.4	51558.4	51595	51557.8	51595.7		527.25	50792.2	50806.9	50824.8	50803.7	50827.9
527.2	51388.3	51558.3	51590.8	51557.8	51591.3		527.2	50601.7	50806.1	50822.2	50803.7	50824.6
527.15	51605.2	51558.1	51587	51557.8	51587.4		527.15	50647.6	50805.5	50820	50803.7	50821.8
527.1	51710	51626.2	51651.8	51625.9	51652.1		527.1	50975.2	50805.1	50818	50803.7	50819.4
527.05	51781.3	51694.3	51716.9	51694.1	51717.1		527.05	51250.3	50882	50893.5	50881	50894.5
527	51799.6	51762.4	51782.4	51762.2	51782.5		527	51400.5	50959	50969.2	50958.2	50970

## Sheet: Figure 2d
Figure 2d
Undoped Ta3N5							La-doped Ta3N5
Binding energy (eV)	Intensity (arb. units)						Binding energy (eV)	Intensity (arb. units)
411	53243.2	53382.1	53458.7	53458.7	53382.1		411	51664.4	51572.4	51637.4	51572.4	51637.4
410.95	53126.1	53381	53462.9	53462.9	53381		410.95	51343.6	51559.4	51628.9	51559.4	51628.9
410.9	53384.2	53379.9	53467.4	53467.4	53379.9		410.9	51144.3	51544.5	51618.7	51544.5	51618.7
410.85	53362.5	53378.8	53472.2	53472.2	53378.8		410.85	51494.1	51534.9	51614.1	51534.9	51614.1
410.8	53129.7	53377.7	53477.4	53477.4	53377.7		410.8	52004.4	51524.1	51608.6	51524.1	51608.6
410.75	53400.2	53376.6	53483	53483	53376.6		410.75	51934.8	51509.3	51599.5	51509.3	51599.5
410.7	53582.5	53375.5	53489	53489	53375.5		410.7	51532.2	51499.2	51595.4	51499.2	51595.4
410.65	53351.7	53374.3	53495.3	53495.3	53374.3		410.65	51382.8	51498	51600.5	51498	51600.5
410.6	53328.4	53372.9	53501.9	53501.9	53372.9		410.6	51495.5	51496.7	51606	51496.7	51606
410.55	53503.4	53371.5	53509	53509	53371.5		410.55	51531.1	51495.3	51611.7	51495.3	51611.7
410.5	53611	53369.9	53516.4	53516.4	53369.9		410.5	51294.1	51493.7	51617.8	51493.7	51617.8
410.45	53778.7	53368.2	53524.3	53524.3	53368.2		410.45	51334.1	51492.2	51624.3	51492.2	51624.3
410.4	53743.7	53366.5	53532.6	53532.6	53366.5		410.4	51631.3	51490.8	51631.4	51490.8	51631.4
410.35	53724.8	53364.7	53541.5	53541.5	53364.7		410.35	51838.1	51489.3	51638.8	51489.3	51638.8
410.3	53836.8	53362.9	53551	53551	53362.9		410.3	51886.3	51487.7	51646.8	51487.7	51646.8
410.25	53830.6	53360.9	53560.9	53560.9	53360.9		410.25	51704	51486.2	51655.4	51486.2	51655.4
410.2	53664.4	53358.7	53571.4	53571.4	53358.7		410.2	51724.8	51484.6	51664.4	51484.6	51664.4
410.15	53560.1	53356.3	53582.4	53582.4	53356.3		410.15	51752.5	51482.8	51673.8	51482.8	51673.8
410.1	53716.4	53353.9	53594	53594	53353.9		410.1	51452.2	51480.9	51683.8	51480.9	51683.8
410.05	54085.9	53351.3	53606.4	53606.4	53351.3		410.05	51400.9	51478.9	51694.4	51478.9	51694.4
410	54369.2	53348.7	53619.5	53619.5	53348.7		410	51839.8	51477	51705.7	51477	51705.7
409.95	54352.9	53346	53633.5	53633.5	53346		409.95	52099.5	51475.1	51717.8	51475.1	51717.8
409.9	54323.3	53343.3	53648.3	53648.3	53343.3		409.9	51891.9	51473.1	51730.6	51473.1	51730.6
409.85	54253.9	53340.5	53664	53664	53340.5		409.85	51622.8	51471.1	51744.1	51471.1	51744.1
409.8	53916.8	53337.5	53680.5	53680.5	53337.5		409.8	51617.1	51469.1	51758.5	51469.1	51758.5
409.75	53769.5	53334.3	53697.8	53697.8	53334.3		409.75	51776.6	51467	51773.7	51467	51773.7
409.7	54024.3	53331	53716.2	53716.2	53331		409.7	51910.1	51464.7	51789.5	51464.7	51789.5
409.65	54314.1	53327.7	53735.7	53735.7	53327.7		409.65	51872.1	51462.3	51806.3	51462.3	51806.3
409.6	54493.6	53324.5	53756.4	53756.4	53324.5		409.6	51721	51459.9	51824.1	51459.9	51824.1
409.55	54529.1	53321.1	53778.3	53778.3	53321.1		409.55	51873.2	51457.5	51842.9	51457.5	51842.9
409.5	54488.7	53317.7	53801.4	53801.4	53317.7		409.5	52152	51454.9	51862.6	51454.9	51862.6
409.45	54362.8	53314.1	53825.7	53825.7	53314.1		409.45	52151.7	51452.2	51883.3	51452.2	51883.3
409.4	54262.9	53310.2	53851.2	53851.2	53310.2		409.4	52021.6	51449.2	51905.1	51449.2	51905.1
409.35	54446.9	53306	53877.9	53877.9	53306		409.35	52061.3	51446.2	51927.9	51446.2	51927.9
409.3	54698.1	53301.7	53906	53906	53301.7		409.3	52251.2	51443.1	51952	51443.1	51952
409.25	54885.2	53297.2	53935.4	53935.4	53297.2		409.25	52342.6	51439.7	51977.2	51439.7	51977.2
409.2	55046.5	53292.5	53966.4	53966.4	53292.5		409.2	52349.6	51436.2	52003.6	51436.2	52003.6
409.15	55036.6	53287.5	53998.8	53998.8	53287.5		409.15	52328.6	51432.5	52031.3	51432.5	52031.3
409.1	55229.2	53282.4	54032.9	54032.9	53282.4		409.1	52487.8	51428.6	52060.4	51428.6	52060.4
409.05	55494.7	53277	54068.7	54068.7	53277		409.05	52553.7	51424.6	52090.8	51424.6	52090.8
409	55473.2	53271.5	54106.2	54106.2	53271.5		409	52504.1	51420.2	52122.7	51420.2	52122.7
408.95	55436.2	53266	54145.8	54145.8	53266		408.95	52716.3	51415.6	52156	51415.6	52156
408.9	55377.7	53260.4	54187.4	54187.4	53260.4		408.9	52950.7	51410.9	52190.9	51410.9	52190.9
408.85	55251.5	53254.6	54231.1	54231.1	53254.6		408.85	52990.8	51406	52227.5	51406	52227.5
408.8	55047.8	53248.7	54276.9	54276.9	53248.7		408.8	53089.3	51400.8	52265.7	51400.8	52265.7
408.75	54884.5	53242.6	54324.8	54324.8	53242.6		408.75	53183.1	51395.4	52305.7	51395.4	52305.7
408.7	55009.2	53236.3	54375	54375	53236.3		408.7	53054.8	51389.7	52347.4	51389.7	52347.4
408.65	55585.8	53229.9	54427.6	54427.6	53229.9		408.65	53073.4	51383.8	52391.1	51383.8	52391.1
408.6	56043.5	53223.3	54482.6	54482.6	53223.3		408.6	53331.1	51377.6	52436.6	51377.6	52436.6
408.55	56030.6	53216.5	54540.1	54540.1	53216.5		408.55	53448.1	51371.2	52484.2	51371.2	52484.2
408.5	56069	53209.5	54600.2	54600.2	53209.5		408.5	53579	51364.4	52533.8	51364.4	52533.8
408.45	56245.5	53202.3	54663.1	54663.1	53202.3		408.45	53685	51357.5	52585.6	51357.5	52585.6
408.4	56316.9	53195	54728.7	54728.7	53195		408.4	53772	51350.4	52639.8	51350.4	52639.8
408.35	56322.2	53187.4	54797.2	54797.2	53187.4		408.35	54049.3	51343	52696.2	51343	52696.2
408.3	56075.4	53179.6	54868.6	54868.6	53179.6		408.3	54082	51335.3	52755.1	51335.3	52755.1
408.25	55713.5	53171.7	54943.1	54943.1	53171.7		408.25	53955.1	51327.3	52816.3	51327.3	52816.3
408.2	55655.2	53163.7	55020.9	55020.9	53163.7		408.2	53918.3	51319.1	52880.2	51319.1	52880.2
408.15	56120.7	53155.5	55101.9	55101.9	53155.5		408.15	54073.6	51310.7	52946.8	51310.7	52946.8
408.1	56472.1	53147.1	55186.3	55186.3	53147.1		408.1	54363.6	51302.2	53016.3	51302.2	53016.3
408.05	56573.7	53138.6	55274.3	55274.3	53138.6		408.05	54555.2	51293.5	53088.6	51293.5	53088.6
408	56609.7	53130	55365.8	55365.8	53130		408	54298	51284.6	53164	51284.6	53164
407.95	56817.3	53121.3	55461.2	55461.2	53121.3		407.95	54130.1	51275.7	53242.6	51275.7	53242.6
407.9	57056.5	53112.3	55560.2	55560.2	53112.3		407.9	54374.5	51266.7	53324.3	51266.7	53324.3
407.85	56873.3	53103.1	55663	55663	53103.1		407.85	54481.5	51257.6	53409.3	51257.6	53409.3
407.8	56566.7	53093.7	55769.7	55769.7	53093.7		407.8	54375.7	51248.2	53497.7	51248.2	53497.7
407.75	56524	53084.1	55880.5	55880.5	53084.1		407.75	54297.2	51238.7	53589.4	51238.7	53589.4
407.7	56656.3	53074.3	55995.4	55995.4	53074.3		407.7	54316.4	51229	53684.6	51229	53684.6
407.65	56961	53064.3	56114.4	56114.4	53064.3		407.65	54480.5	51219	53783.2	51219	53783.2
407.6	57106.7	53054.1	56237.8	56237.8	53054.1		407.6	54705.4	51208.6	53885.3	51208.6	53885.3
407.55	57215.2	53043.7	56365.6	56365.6	53043.7		407.55	54984.7	51198	53991.1	51198	53991.1
407.5	57503.9	53033.1	56498	56498	53033.1		407.5	55455.5	51187.1	54100.5	51187.1	54100.5
407.45	57696.7	53022.3	56634.9	56634.9	53022.3		407.45	55615.9	51176	54213.8	51176	54213.8
407.4	57641	53011.2	56776.2	56776.2	53011.2		407.4	55403.5	51164.6	54330.9	51164.6	54330.9
407.35	57640.6	52999.7	56922.2	56922.2	52999.7		407.35	55369.5	51152.9	54451.9	51152.9	54451.9
407.3	57557.2	52988	57072.9	57072.9	52988		407.3	55485.3	51140.9	54576.9	51140.9	54576.9
407.25	57709.2	52976	57228.4	57228.4	52976		407.25	55463.4	51128.7	54706	51128.7	54706
407.2	58123	52963.7	57388.8	57388.8	52963.7		407.2	55271	51116.3	54839.3	51116.3	54839.3
407.15	58333.6	52951.1	57554.1	57554.1	52951.1		407.15	55339.8	51103.7	54976.8	51103.7	54976.8
407.1	58136.3	52938.2	57724.4	57724.4	52938.2		407.1	55667.9	51090.8	55118.6	51090.8	55118.6
407.05	58139	52925	57899.7	57899.7	52925		407.05	55635.5	51077.6	55264.6	51077.6	55264.6
407	58531.6	52911.4	58080	58080	52911.4		407	55784.6	51064.1	55414.8	51064.1	55414.8
406.95	58825.3	52897.6	58265.4	58265.4	52897.6		406.95	56245	51050.2	55569.4	51050.2	55569.4
406.9	59043.6	52883.4	58455.9	58455.9	52883.4		406.9	56541.8	51036.1	55728.4	51036.1	55728.4
406.85	59276.2	52868.9	58651.6	58651.6	52868.9		406.85	56769.3	51021.6	55891.7	51021.6	55891.7
406.8	59179.9	52854.1	58852.5	58852.5	52854.1		406.8	56728.3	51006.8	56059.4	51006.8	56059.4
406.75	58989.4	52838.9	59058.5	59058.5	52838.9		406.75	56573	50991.6	56231.5	50991.6	56231.5
406.7	59168.7	52823.1	59269.4	59269.4	52823.1		406.7	56677.3	50975.9	56407.9	50975.9	56407.9
406.65	59425.1	52806.8	59485.3	59485.3	52806.8		406.65	56677.9	50959.9	56588.7	50959.9	56588.7
406.6	59625.5	52790.1	59706.4	59706.4	52790.1		406.6	56722.4	50943.6	56774	50943.6	56774
406.55	60166.7	52773.1	59932.6	59932.6	52773.1		406.55	57093	50927	56963.7	50927	56963.7
406.5	60807.9	52755.8	60163.9	60163.9	52755.8		406.5	57391.4	50910.1	57157.9	50910.1	57157.9
406.45	60851.1	52737.9	60400	60400	52737.9		406.45	57415.3	50892.8	57356.4	50892.8	57356.4
406.4	60538.5	52719.4	60640.9	60640.9	52719.4		406.4	57418.5	50875	57559.1	50875	57559.1
406.35	60517.3	52700.4	60886.5	60886.5	52700.4		406.35	57562.4	50856.8	57766	50856.8	57766
406.3	60929	52681	61136.9	61136.9	52681		406.3	57863.9	50838.1	57976.9	50838.1	57976.9
406.25	61531.1	52661.3	61392.2	61392.2	52661.3		406.25	58257.8	50818.8	58191.8	50818.8	58191.8
406.2	61930.9	52641.2	61652.1	61652.1	52641.2		406.2	58487	50799	58410.7	50799	58410.7
406.15	61699.7	52620.9	61916.6	61916.6	52620.9		406.15	58558.5	50778.9	58633.4	50778.9	58633.4
406.1	61133.5	52600.2	62185.5	62185.5	52600.2		406.1	58743.3	50758.2	58860	50758.2	58860
406.05	60996.7	52579	62458.6	62458.6	52579		406.05	58968.2	50737	59090.2	50737	59090.2
406	61533.6	52557.3	62735.5	62735.5	52557.3		406	58974	50715.4	59323.9	50715.4	59323.9
405.95	62094.7	52535.1	63016.3	63016.3	52535.1		405.95	59084.2	50693.2	59561.1	50693.2	59561.1
405.9	62433	52512.3	63300.7	63300.7	52512.3		405.9	59333.3	50670.7	59801.6	50670.7	59801.6
405.85	62735.9	52489	63588.5	63588.5	52489		405.85	59472.3	50647.9	60045.4	50647.9	60045.4
405.8	62980.2	52465.2	63879.3	63879.3	52465.2		405.8	59604.6	50624.6	60292.3	50624.6	60292.3
405.75	63377.6	52440.6	64173	64173	52440.6		405.75	59720.9	50600.8	60541.7	50600.8	60541.7
405.7	63864.2	52415.4	64469.3	64469.3	52415.4		405.7	59603.8	50576.3	60793.7	50576.3	60793.7
405.65	64270.8	52389.5	64767.8	64767.8	52389.5		405.65	59691.6	50551.3	61048	50551.3	61048
405.6	64454.4	52362.8	65068.3	65068.3	52362.8		405.6	60311.7	50525.7	61304.3	50525.7	61304.3
405.55	64244.7	52335.4	65370.5	65370.5	52335.4		405.55	61091.2	50499.4	61562.4	50499.4	61562.4
405.5	64280.8	52307.4	65674.1	65674.1	52307.4		405.5	61369.2	50472.6	61822	50472.6	61822
405.45	64827.6	52278.8	65979	65979	52278.8		405.45	61294.2	50445.1	62082.9	50445.1	62082.9
405.4	65450.8	52249.6	66284.8	66284.8	52249.6		405.4	61434.1	50416.8	62344.8	50416.8	62344.8
405.35	65718.4	52219.9	66591.1	66591.1	52219.9		405.35	61755.7	50387.8	62607.2	50387.8	62607.2
405.3	65680.7	52189.6	66897.7	66897.7	52189.6		405.3	62054.9	50357.9	62869.8	50357.9	62869.8
405.25	65784.7	52158.6	67204	67204	52158.6		405.25	62290.6	50327.1	63132.3	50327.1	63132.3
405.2	65997.4	52126.9	67509.6	67509.6	52126.9		405.2	62615.1	50295.6	63394.6	50295.6	63394.6
405.15	66216	52094.4	67814	67814	52094.4		405.15	62911.4	50263.5	63656.3	50263.5	63656.3
405.1	66815.8	52061.2	68116.8	68116.8	52061.2		405.1	63338.4	50230.8	63917.3	50230.8	63917.3
405.05	67371.7	52027.3	68417.8	68417.8	52027.3		405.05	63796.5	50197.4	64177	50197.4	64177
405	67714.7	51992.7	68716.4	68716.4	51992.7		405	63912	50163.4	64435.2	50163.4	64435.2
404.95	67925.6	51957.3	69012.1	69012.1	51957.3		404.95	63807.5	50128.6	64691.4	50128.6	64691.4
404.9	68107.6	51921	69304.3	69304.3	51921		404.9	63873.1	50093.1	64945.1	50093.1	64945.1
404.85	68680	51883.7	69592.6	69592.6	51883.7		404.85	64011.1	50056.8	65196	50056.8	65196
404.8	69016.5	51845.5	69876.5	69876.5	51845.5		404.8	64273.6	50019.6	65443.6	50019.6	65443.6
404.75	69268.6	51806.3	70155.5	70155.5	51806.3		404.75	64876	49981.7	65687.8	49981.7	65687.8
404.7	69925.7	51766.3	70429.3	70429.3	51766.3		404.7	65459	49943.3	65928.1	49943.3	65928.1
404.65	70437.5	51725.4	70697.2	70697.2	51725.4		404.65	65901.7	49904.3	66164.2	49904.3	66164.2
404.6	70796.3	51683.5	70958.8	70958.8	51683.5		404.6	66144.7	49864.5	66395.5	49864.5	66395.5
404.55	71070.6	51640.6	71213.7	71213.7	51640.6		404.55	66080.4	49823.8	66621.4	49823.8	66621.4
404.5	71364.9	51596.9	71461.3	71461.3	51596.9		404.5	65969.6	49782.2	66841.6	49782.2	66841.6
404.45	71883.3	51552.3	71701.2	71701.2	51552.3		404.45	66262.3	49739.8	67055.7	49739.8	67055.7
404.4	72270.3	51506.8	71932.9	71932.9	51506.8		404.4	66898.4	49696.7	67263.4	49696.7	67263.4
404.35	72457.9	51460.7	72156.2	72156.2	51460.7		404.35	67370	49653	67464.4	49653	67464.4
404.3	72700.5	51413.8	72370.6	72370.6	51413.8		404.3	67549.7	49608.6	67658.3	49608.6	67658.3
404.25	73122.2	51366.3	72575.7	72575.7	51366.3		404.25	67544.2	49563.7	67844.6	49563.7	67844.6
404.2	73160.8	51318.1	72770.9	72770.9	51318.1		404.2	67578.7	49518.1	68022.9	49518.1	68022.9
404.15	73055.3	51269.2	72955.8	72955.8	51269.2		404.15	67868.7	49471.6	68192.7	49471.6	68192.7
404.1	73226.1	51219.7	73130.2	73130.2	51219.7		404.1	68100.9	49424.4	68353.7	49424.4	68353.7
404.05	73692.9	51169.5	73293.5	73293.5	51169.5		404.05	68378.7	49376.6	68505.7	49376.6	68505.7
404	74249.8	51118.8	73445.3	73445.3	51118.8		404	68846.5	49328.3	68648.2	49328.3	68648.2
403.95	74354.9	51067.6	73585.5	73585.5	51067.6		403.95	69114.1	49279.4	68781.1	49279.4	68781.1
403.9	74386.1	51016	73713.8	73713.8	51016		403.9	69112	49229.7	68903.7	49229.7	68903.7
403.85	74943.8	50964.1	73829.8	73829.8	50964.1		403.85	69098.8	49179.4	69015.7	49179.4	69015.7
403.8	75028.2	50911.8	73933.2	73933.2	50911.8		403.8	69315.8	49128.3	69117	49128.3	69117
403.75	74493.7	50859	74023.5	74023.5	50859		403.75	69727.3	49076.8	69207.2	49076.8	69207.2
403.7	74288.7	50805.8	74100.6	74100.6	50805.8		403.7	70154.2	49024.7	69286.4	49024.7	69286.4
403.65	74515.3	50752.4	74164.5	74164.5	50752.4		403.65	70396.1	48972.4	69354.3	48972.4	69354.3
403.6	74819.8	50698.8	74214.8	74214.8	50698.8		403.6	70308.7	48919.9	69410.7	48919.9	69410.7
403.55	74943.2	50645	74251.3	74251.3	50645		403.55	70062.9	48867.1	69455.5	48867.1	69455.5
403.5	74932.7	50591.1	74274.1	74274.1	50591.1		403.5	69850.1	48813.9	69488.4	48813.9	69488.4
403.45	74826.6	50537.2	74282.9	74282.9	50537.2		403.45	69588.3	48760.4	69509.1	48760.4	69509.1
403.4	74841.7	50483.1	74277.6	74277.6	50483.1		403.4	69678.5	48706.7	69517.8	48706.7	69517.8
403.35	74901.4	50428.8	74258	74258	50428.8		403.35	69823.6	48652.9	69514.3	48652.9	69514.3
403.3	74956.3	50374.3	74224	74224	50374.3		403.3	70005.5	48599	69498.6	48599	69498.6
403.25	74769.7	50319.7	74175.7	74175.7	50319.7		403.25	70278.9	48545.1	69470.6	48545.1	69470.6
403.2	74651.4	50265	74113.1	74113.1	50265		403.2	70207.3	48491.2	69430.3	48491.2	69430.3
403.15	74605.1	50210.3	74036.3	74036.3	50210.3		403.15	70067.5	48437.2	69377.7	48437.2	69377.7
403.1	74877.4	50155.7	73945.4	73945.4	50155.7		403.1	70026.6	48383.2	69312.8	48383.2	69312.8
403.05	75160.3	50101.2	73840.5	73840.5	50101.2		403.05	69959.7	48329.1	69235.5	48329.1	69235.5
403	74706.6	50047	73721.8	73721.8	50047		403	69742.9	48275	69146	48275	69146
402.95	74163.5	49992.9	73589.6	73589.6	49992.9		402.95	69402.7	48221.1	69044.5	48221.1	69044.5
402.9	74005.6	49939.1	73443.8	73443.8	49939.1		402.9	69338.7	48167.3	68931.1	48167.3	68931.1
402.85	73699.5	49885.5	73284.8	73284.8	49885.5		402.85	69395.1	48113.6	68805.8	48113.6	68805.8
402.8	73302.5	49832.3	73112.9	73112.9	49832.3		402.8	69111.9	48060.1	68668.9	48060.1	68668.9
402.75	73280.3	49779.6	72928.4	72928.4	49779.6		402.75	68862.8	48006.8	68520.6	48006.8	68520.6
402.7	73132.9	49727.4	72731.6	72731.6	49727.4		402.7	69039.7	47953.8	68361.2	47953.8	68361.2
402.65	72608.6	49675.7	72522.8	72522.8	49675.7		402.65	69133.7	47901.2	68190.8	47901.2	68190.8
402.6	72220.7	49624.4	72302.2	72302.2	49624.4		402.6	68923.3	47848.8	68009.7	47848.8	68009.7
402.55	71986.5	49573.5	72070.1	72070.1	49573.5		402.55	68483.5	47796.8	67818.2	47796.8	67818.2
402.5	71905.6	49523	71826.9	71826.9	49523		402.5	67894.3	47745.1	67616.6	47745.1	67616.6
402.45	71896.7	49472.9	71573	71573	49472.9		402.45	67736.3	47693.9	67405.2	47693.9	67405.2
402.4	71589	49423.4	71308.8	71308.8	49423.4		402.4	67697.3	47643	67184.2	47643	67184.2
402.35	71294	49374.4	71034.8	71034.8	49374.4		402.35	67256.4	47592.5	66954.2	47592.5	66954.2
402.3	71134.4	49325.8	70751.2	70751.2	49325.8		402.3	67110	47542.6	66715.4	47542.6	66715.4
402.25	70656.4	49277.8	70458.7	70458.7	49277.8		402.25	66925.3	47493.4	66468.4	47493.4	66468.4
402.2	70182.3	49230.2	70157.6	70157.6	49230.2		402.2	66651.2	47444.9	66213.6	47444.9	66213.6
402.15	69942.8	49183.3	69848.4	69848.4	49183.3		402.15	66549.9	47397.2	65951.4	47397.2	65951.4
402.1	69693.7	49137	69531.8	69531.8	49137		402.1	66113.6	47350.1	65682	47350.1	65682
402.05	69272	49091.5	69208.1	69208.1	49091.5		402.05	65333.6	47303.6	65405.8	47303.6	65405.8
402	68829.4	49046.7	68878	68878	49046.7		402	64634.3	47257.6	65123.2	47257.6	65123.2
401.95	68462.3	49002.7	68542	68542	49002.7		401.95	64257.2	47212.4	64834.7	47212.4	64834.7
401.9	68040.9	48959.4	68200.3	68200.3	48959.4		401.9	64324.9	47167.9	64540.8	47167.9	64540.8
401.85	67395.8	48916.8	67853.6	67853.6	48916.8		401.85	64440.3	47124.3	64241.9	47124.3	64241.9
401.8	66910.9	48875	67502.3	67502.3	48875		401.8	64194.1	47081.5	63938.5	47081.5	63938.5
401.75	66783.4	48834	67147	67147	48834		401.75	63609.2	47039.6	63631	47039.6	63631
401.7	66643.4	48793.9	66788.3	66788.3	48793.9		401.7	63017.2	46998.3	63319.6	46998.3	63319.6
401.65	66216	48754.6	66426.5	66426.5	48754.6		401.65	62457.8	46957.7	63004.7	46957.7	63004.7
401.6	65606.5	48716.1	66062	66062	48716.1		401.6	62125.1	46917.6	62686.7	46917.6	62686.7
401.55	64905.2	48678.3	65695.3	65695.3	48678.3		401.55	62058.9	46878.1	62365.9	46878.1	62365.9
401.5	64424.7	48641.1	65326.7	65326.7	48641.1		401.5	61783.6	46839.3	62042.9	46839.3	62042.9
401.45	64334.8	48604.7	64956.9	64956.9	48604.7		401.45	61390	46801.3	61718.1	46801.3	61718.1
401.4	64359	48568.9	64586.1	64586.1	48568.9		401.4	61347.1	46764.1	61392.1	46764.1	61392.1
401.35	64042.6	48533.9	64214.9	64214.9	48533.9		401.35	61387.2	46727.6	61065	46727.6	61065
401.3	63518.4	48499.6	63843.7	63843.7	48499.6		401.3	60886.2	46691.8	60737.2	46691.8	60737.2
401.25	63041.5	48465.9	63472.7	63472.7	48465.9		401.25	60140.7	46656.7	60409.1	46656.7	60409.1
401.2	62762.9	48432.7	63102.3	63102.3	48432.7		401.2	59607.4	46622.3	60081.2	46622.3	60081.2
401.15	62609	48400.1	62732.9	62732.9	48400.1		401.15	59434.3	46588.6	59753.7	46588.6	59753.7
401.1	62291.4	48368	62364.8	62364.8	48368		401.1	59192.9	46555.7	59426.9	46555.7	59426.9
401.05	62095.4	48336.7	61998.6	61998.6	48336.7		401.05	58709.5	46523.4	59101.2	46523.4	59101.2
401	61956	48306	61634.7	61634.7	48306		401	58268.9	46492	58777.1	46492	58777.1
400.95	61457.3	48275.9	61273.1	61273.1	48275.9		400.95	58027.2	46461.4	58454.8	46461.4	58454.8
400.9	60929.6	48246.5	60914.4	60914.4	48246.5		400.9	58060.8	46431.5	58134.5	46431.5	58134.5
400.85	60650.4	48217.6	60558.7	60558.7	48217.6		400.85	57836.2	46402.3	57816.4	46402.3	57816.4
400.8	60242.1	48189.5	60206.4	60206.4	48189.5		400.8	57301.5	46373.7	57500.9	46373.7	57500.9
400.75	59897.2	48162.2	59858	59858	48162.2		400.75	56824	46345.9	57188.3	46345.9	57188.3
400.7	59761.2	48135.6	59513.5	59513.5	48135.6		400.7	56615.4	46318.8	56878.6	46318.8	56878.6
400.65	59359.5	48109.8	59173.4	59173.4	48109.8		400.65	56397.5	46292.2	56572.2	46292.2	56572.2
400.6	58729.4	48084.7	58837.7	58837.7	48084.7		400.6	55982.2	46266.3	56269.2	46266.3	56269.2
400.55	58130	48060.4	58506.7	58506.7	48060.4		400.55	55705.4	46241.1	55969.9	46241.1	55969.9
400.5	57859.2	48036.7	58180.5	58180.5	48036.7		400.5	55358.3	46216.5	55674.5	46216.5	55674.5
400.45	57715.1	48013.6	57859.3	57859.3	48013.6		400.45	55146.5	46192.4	55383	46192.4	55383
400.4	57390.4	47991.2	57543.1	57543.1	47991.2		400.4	55121.6	46168.8	55095.5	46168.8	55095.5
400.35	57131.8	47969.3	57232.2	57232.2	47969.3		400.35	54784.2	46145.8	54812.4	46145.8	54812.4
400.3	56987.7	47948.2	56926.7	56926.7	47948.2		400.3	54549.3	46123.3	54533.6	46123.3	54533.6
400.25	56849.2	47927.7	56626.8	56626.8	47927.7		400.25	54677.7	46101.5	54259.5	46101.5	54259.5
400.2	56678.9	47907.7	56332.5	56332.5	47907.7		400.2	54472.3	46080.2	53990	46080.2	53990
400.15	56270.3	47888.4	56043.9	56043.9	47888.4		400.15	53898.2	46059.5	53725.5	46059.5	53725.5
400.1	55749.8	47869.6	55761.1	55761.1	47869.6		400.1	53460.3	46039.5	53465.8	46039.5	53465.8
400.05	55253.5	47851.4	55484.1	55484.1	47851.4		400.05	53209	46020.1	53211.2	46020.1	53211.2
400	54911	47833.8	55213.1	55213.1	47833.8		400	52783.5	46001.3	52961.7	46001.3	52961.7
399.95	54817	47816.9	54948.3	54948.3	47816.9		399.95	52319	45982.9	52717.3	45982.9	52717.3
399.9	54610.7	47800.7	54689.5	54689.5	47800.7		399.9	52136.7	45965.3	52478.1	45965.3	52478.1
399.85	54183.7	47785.2	54436.9	54436.9	47785.2		399.85	52087.2	45948.3	52244.2	45948.3	52244.2
399.8	53787.2	47770.3	54190.4	54190.4	47770.3		399.8	52099.7	45931.8	52015.7	45931.8	52015.7
399.75	53323.5	47755.8	53949.8	53949.8	47755.8		399.75	51911.7	45915.9	51792.4	45915.9	51792.4
399.7	53065.7	47741.7	53715.2	53715.2	47741.7		399.7	51639.3	45900.5	51574.3	45900.5	51574.3
399.65	53172.4	47728.1	53486.5	53486.5	47728.1		399.65	51292.3	45885.5	51361.4	45885.5	51361.4
399.6	53239.2	47715	53263.8	53263.8	47715		399.6	50977.5	45871	51153.7	45871	51153.7
399.55	53269.5	47702.4	53047.1	53047.1	47702.4		399.55	51030.1	45856.9	50951.3	45856.9	50951.3
399.5	52946.2	47690.2	52836.3	52836.3	47690.2		399.5	50941.4	45843.4	50754.2	45843.4	50754.2
399.45	52418	47678.4	52631.3	52631.3	47678.4		399.45	50511.7	45830.5	50562.4	45830.5	50562.4
399.4	52104.3	47667	52431.9	52431.9	47667		399.4	50211.4	45818.2	50375.9	45818.2	50375.9
399.35	51901.2	47655.8	52238.2	52238.2	47655.8		399.35	49872.2	45806.4	50194.7	45806.4	50194.7
399.3	51839.6	47645	52050.1	52050.1	47645		399.3	49487.2	45795.1	50018.5	45795.1	50018.5
399.25	51758.4	47634.7	51867.7	51867.7	47634.7		399.25	49147.5	45784.1	49847.2	45784.1	49847.3
399.2	51642.8	47625	51691.1	51691.1	47625		399.2	49092.9	45773.6	49681.1	45773.6	49681.1
399.15	51521.5	47615.9	51520.1	51520.1	47615.9		399.15	49178.7	45763.7	49520	45763.7	49520
399.1	51095.2	47607.2	51354.4	51354.5	47607.1		399.1	49195.2	45754.3	49364	45754.3	49364
399.05	50374.4	47598.9	51194.2	51194.3	47598.8		399.05	49263.3	45745.4	49212.7	45745.3	49212.8
399	50073.9	47591.1	51039.2	51039.3	47591		399	48766.2	45736.8	49066.2	45736.8	49066.3
398.95	50250.5	47583.8	50889.5	50889.7	47583.6		398.95	48016.4	45728.6	48924.3	45728.5	48924.4
398.9	50147.8	47577	50744.9	50745.2	47576.7		398.9	48034.9	45720.7	48786.9	45720.5	48787
398.85	49841.2	47570.5	50605.3	50605.7	47570.1		398.85	48173.2	45713	48653.8	45712.8	48654.1
398.8	49552.2	47564.5	50470.5	50471.1	47563.9		398.8	48069.1	45705.7	48525.1	45705.3	48525.5
398.75	49236.8	47558.9	50340.3	50341.3	47557.9		398.75	47997	45698.8	48400.8	45698.2	48401.4
398.7	49351.9	47553.6	50214.6	50216.1	47552.1		398.7	47869.3	45692.4	48280.7	45691.5	48281.6
398.65	49829.8	47548.7	50093.2	50095.5	47546.3		398.65	47819.7	45686.4	48164.7	45685	48166.1
398.6	49834.1	47544.3	49976.1	49979.6	47540.8		398.6	47778.8	45680.8	48052.6	45678.6	48054.8
398.55	49643.9	47540.7	49863.1	49868.5	47535.3		398.55	47596	45675.7	47944.4	45672.5	47947.6
398.5	49625.5	47538	49754.3	49762.3	47530		398.5	47583.5	45671.4	47840	45666.6	47844.8
398.45	49538.2	47536.6	49649.2	49661.1	47524.8		398.45	47544.6	45668	47739.3	45660.8	47746.4
398.4	49310.4	47536.9	49547.9	49565.3	47519.4		398.4	47200.3	45665.7	47642.1	45655.2	47652.7
398.35	49215.9	47539.5	49450	49475.6	47514		398.35	47068.4	45665.1	47548.5	45649.7	47563.9
398.3	49222	47545.5	49355.7	49392.7	47508.5		398.3	47170.1	45666.7	47458.2	45644.4	47480.6
398.25	49353.7	47556.1	49264.7	49317.9	47502.9		398.25	47266.1	45671.4	47371.3	45639.3	47403.4
398.2	49494.5	47573.3	49177.1	49253	47497.4		398.2	47212.5	45679.9	47287.5	45634.2	47333.3
398.15	49762.4	47599.3	49092.7	49200.2	47491.8		398.15	47080	45693.8	47206.7	45629	47271.6
398.1	50137.3	47637.1	49011.5	49162.3	47486.2		398.1	47001.4	45714.8	47128.7	45623.7	47219.8
398.05	50003.3	47690.6	48933	49143.2	47480.4		398.05	47036	45745.4	47053.4	45618.3	47180.5
398	49498.8	47764.9	48857.2	49147.9	47474.3		398	47440.1	45788.6	46980.6	45612.6	47156.6
397.95	49484.2	47866.5	48784.1	49182.7	47467.9		397.95	47797.9	45848.5	46910.3	45606.7	47152.1
397.9	49896	48003.6	48713.4	49255.8	47461.2		397.9	47851.3	45930.3	46842.3	45600.6	47172
397.85	50324.6	48186.5	48645	49377.3	47454.1		397.85	47896.3	46040.4	46776.6	45594.2	47222.7
397.8	50577	48427.6	48578.8	49559.7	47446.7		397.8	47981.3	46186.6	46712.9	45587.4	47312.1
397.75	50587.1	48742.2	48514.7	49818.1	47438.7		397.75	48056.4	46378.7	46651	45580.1	47449.7
397.7	50753.1	49148.2	48452	50170.4	47429.9		397.7	48255.1	46628.5	46590.8	45572.1	47647.2
397.65	51140.1	49667	48390.6	50637.7	47419.8		397.65	48426.3	46950	46531.9	45563.3	47918.6
397.6	51738.4	50323.6	48329.9	51245.2	47408.3		397.6	48708.1	47360	46474.4	45553.6	48280.7
397.55	52788.7	51146.6	48269.7	52021.2	47395.1		397.55	49379.2	47877.7	46417.8	45542.9	48752.7
397.5	54203.7	52168.2	48209.6	52997.9	47379.9		397.5	50072.2	48525.5	46361.8	45530.7	49356.5
397.45	55577.6	53423.6	48149	54210.5	47362.2		397.45	50729	49328	46306.1	45516.9	50117.2
397.4	56822.8	54950.8	48087.4	55696.8	47341.4		397.4	51611.5	50312.9	46250.1	45501	51062
397.35	58305.8	56789.1	48023.9	57496.1	47317		397.35	52743.3	51509.5	46193.2	45482.4	52220.3
397.3	60307.1	58978.3	47958	59648	47288.2		397.3	53931.9	52949	46134.9	45460.6	53623.3
397.25	62907.8	61556.3	47888.8	62190.5	47254.6		397.25	55300.3	54663	46074.4	45435	55302.4
397.2	65943.3	64556.7	47815.7	65157.1	47215.3		397.2	57449.8	56682.3	46011.2	45405.1	57288.4
397.15	69149.2	68005.7	47737.8	68574	47169.6		397.15	60041	59035	45944.6	45370.3	59609.3
397.1	72641	71918.7	47654.2	72456.3	47116.6		397.1	62613.7	61744.2	45873.8	45329.7	62288.3
397.05	76436.8	76295.8	47563.9	76804.2	47055.5		397.05	65511.7	64825.7	45797.8	45282.6	65340.9
397	80914.6	81118.3	47465.9	81599	46985.3		397	68571	68284.8	45716	45228.3	68772.6
396.95	86166.2	86344.8	47359.6	86799	46905.4		396.95	71952.7	72113.3	45627.3	45165.8	72574.8
396.9	91845.4	91907	47244.3	92336.1	46815.2		396.9	76118.5	76286.3	45530.9	45094.3	76722.9
396.85	97740.3	97708.1	47119.4	98113.4	46714.1		396.85	80384.9	80759.5	45426.2	45013.3	81172.3
396.8	103402	103622	46984.5	104005	46601.9		396.8	84937.9	85467.1	45312.5	44922.2	85857.4
396.75	108723	109495	46839.6	109856	46478.5		396.75	90000.8	90320.2	45189.5	44820.7	90689.1
396.7	114424	115150	46684.7	115491	46344		396.7	94916.1	95207.6	45056.8	44708.3	95556
396.65	119993	120395	46520.2	120717	46198.9		396.65	99714.9	99997.7	44914.1	44585.1	100327
396.6	124491	125032	46346.8	125335	46043.8		396.6	104369	104544	44761.8	44451.2	104854
396.55	128205	128871	46165.5	129156	45880		396.55	108787	108689	44600.5	44307.4	108982
396.5	131258	131742	45977.8	132011	45708.8		396.5	113083	112279	44431.1	44154.5	112555
396.45	133542	133512	45785.3	133765	45532		396.45	116426	115166	44254.7	43993.8	115427
396.4	134906	134092	45589.8	134331	45351.3		396.4	118465	117225	44072.8	43826.9	117471
396.35	134860	133450	45393.4	133674	45168.9		396.35	119552	118361	43887.2	43655.4	118593
396.3	133266	131608	45198.3	131819	44987		396.3	119541	118518	43699.8	43481.4	118736
396.25	130405	128646	45006.4	128844	44807.8		396.25	118558	117682	43512.4	43306.7	117888
396.2	126383	124691	44820	124878	44633.2		396.2	116670	115886	43326.9	43133.2	116080
396.15	121245	119909	44640.7	120084	44465.2		396.15	113426	113203	43145.4	42963.1	113386
396.1	115736	114488	44470.3	114653	44305.3		396.1	109723	109744	42969.8	42798.3	109915
396.05	109521	108629	44310.1	108784	44155.2		396.05	105833	105644	42801.8	42640.5	105805
396	102797	102527	44161.4	102672	44016		396	101330	101057	42642.6	42491	101209
395.95	96491.2	96365.1	44024.9	96501.6	43888.4		395.95	96434.8	96142.2	42493.4	42350.9	96284.7
395.9	90266.4	90303.9	43901	90432	43772.9		395.9	90972.4	91054.4	42355	42221	91188.4
395.85	84252.1	84476.3	43789.6	84596.4	43669.5		395.85	85562.4	85937.1	42227.9	42102.1	86062.9
395.8	78451.4	78985.5	43690.5	79098.2	43577.9		395.8	80692.7	80915.3	42112.2	41994.1	81033.4
395.75	72814.2	73905.5	43603.2	74011.2	43497.6		395.75	75895.1	76092.5	42008	41897.1	76203.4
395.7	68140.9	69283	43527	69381.9	43428.1		395.7	70993.1	71549.2	41914.8	41810.8	71653.2
395.65	64119.7	65140.1	43461	65232.7	43368.3		395.65	66591.2	67342.9	41832.4	41734.8	67440.5
395.6	60499	61478.9	43404.1	61565.7	43317.4		395.6	62818.4	63509.9	41760.1	41668.5	63601.4
395.55	57375.4	58285.9	43355.5	58367.1	43274.2		395.55	59616.1	60067.6	41697.1	41611.3	60153.4
395.5	54629.2	55535.2	43314	55611.2	43238		395.5	56841.2	57017.5	41642.6	41562.2	57097.9
395.45	52571.9	53193.3	43278.9	53264.4	43207.8		395.45	54097.8	54349.1	41595.7	41520.4	54424.4
395.4	51282.3	51221.4	43249.1	51287.9	43182.6		395.4	51783.5	52042	41555.5	41485	52112.6
395.35	50158	49578.5	43223.9	49640.7	43161.7		395.35	50002.6	50069.6	41521.1	41455.1	50135.6
395.3	48951.4	48223.7	43202.3	48281.8	43144.2		395.3	48507.4	48401.2	41491.6	41429.8	48463
395.25	47755.8	47117.4	43184	47171.6	43129.7		395.25	47363.9	47004.2	41466.3	41408.5	47062
395.2	46823.6	46222.6	43168.2	46273.3	43117.5		395.2	46675.1	45845.9	41444.4	41390.4	45900
395.15	46577.5	45505.5	43154.6	45552.8	43107.3		395.15	46119.5	44894.7	41425.6	41375.1	44945.2
395.1	46328.8	44935.9	43142.6	44980	43098.4		395.1	45446	44120.6	41409.4	41362.1	44167.8
395.05	45608.4	44487.5	43132.1	44528.7	43090.9		395.05	44966.3	43496.1	41395.2	41351	43540.2
395	45135.4	44137.6	43123	44176	43084.6		395	44643	42996.6	41382.6	41341.4	43037.8
394.95	45085.6	43866.9	43115	43902.7	43079.2		394.95	44118.8	42600.3	41371.4	41332.9	42638.8
394.9	44981.1	43659.3	43108	43692.6	43074.7		394.9	43560	42288.3	41361.2	41325.3	42324.3
394.85	44676.7	43501.1	43101.7	43532.1	43070.6		394.85	43325.1	42044.7	41351.9	41318.4	42078.2
394.8	44143.4	43381.6	43096.1	43410.5	43067.1		394.8	43314.4	41855.8	41343.5	41312.3	41887
394.75	43739.8	43292.1	43091.1	43319	43064.2		394.75	43312.9	41710.4	41335.9	41306.7	41739.5
394.7	43876.6	43225.4	43086.6	43250.5	43061.5		394.7	43225.8	41599.3	41328.9	41301.8	41626.5
394.65	44069.8	43176	43082.5	43199.4	43059.1		394.65	43163.2	41515	41322.6	41297.3	41540.3
394.6	43748.7	43139.8	43078.7	43161.5	43057		394.6	42974.9	41451.3	41316.9	41293.3	41474.9
394.55	43608.5	43113.4	43075.4	43133.5	43055.2		394.55	42588.5	41403.6	41311.7	41289.7	41425.5
394.5	43934	43094.2	43072.5	43113	43053.8		394.5	42401	41367.9	41306.9	41286.5	41388.3
394.45	43958.7	43080.5	43069.9	43097.9	43052.5		394.45	42297.8	41341.3	41302.5	41283.5	41360.3
394.4	43546.8	43070.5	43067.5	43086.7	43051.3		394.4	42024.4	41321.4	41298.4	41280.7	41339.1
394.35	43297.4	43063.3	43065.2	43078.3	43050.2		394.35	41744.2	41306.6	41294.6	41278.1	41323
394.3	43218.6	43058.1	43063.2	43072	43049.3		394.3	41652.4	41295.5	41291.1	41275.8	41310.8
394.25	43111.9	43054.4	43061.4	43067.3	43048.5		394.25	42025.4	41287.3	41287.9	41273.7	41301.5
394.2	43129.4	43051.6	43059.7	43063.6	43047.7		394.2	42408.7	41281.1	41285	41271.8	41294.3
394.15	43324.1	43049.7	43058.2	43060.8	43047.1		394.15	42359.5	41276.2	41282.2	41269.9	41288.5
394.1	43384.2	43048.3	43056.9	43058.6	43046.6		394.1	42041.1	41272.4	41279.6	41268.2	41283.8
394.05	43108.9	43047.3	43055.8	43056.9	43046.2		394.05	41818.7	41269.5	41277.2	41266.6	41280
394	43017.7	43046.5	43054.7	43055.4	43045.8		394	41933.3	41267	41274.9	41265.1	41276.8
