# Supplementary material for: Decoupling light absorption and carrier transport via heterogeneous doping in Ta3N5 thin film photoanode
Source: Nat Commun. 2022 Dec 15;13:7769. doi: 10.1038/s41467-022-35538-1 (PMC9755297; doi:10.1038/s41467-022-35538-1)
Supplement: Supplementary file 3 — Source Data [file 41467_2022_35538_MOESM3_ESM.zip › Source Data file/Soruce_Data_Figure_3.xlsx]

## Sheet: Figure 3a
Figure 3a
Undoped Ta3N5			2% La-doped Ta3N5			3% La-doped Ta3N5			4% La-doped Ta3N5			Ta3N5 (JCPDS no. 89-5200)
2θ (degree)	Intensity (arb. units)		2θ (degree)	Intensity (arb. units)		2θ (degree)	Intensity (arb. units)		2θ (degree)	Intensity (arb. units)		2θ (degree)	Intensity (arb. units)
9.989	160		9.989	191		9.989	184		9.989	177		17.325	39.1
10.019	190		10.019	173		10.019	169		10.019	178		19.388	0.1
10.049	166		10.049	167		10.049	173		10.049	171		24.546	100
10.079	169		10.079	165		10.079	164		10.079	187		26.067	7.8
10.109	184		10.109	177		10.109	164		10.109	158		30.202	11.1
10.139	174		10.139	200		10.139	165		10.139	195		31.509	88.7
10.169	188		10.169	201		10.169	182		10.169	201		35.026	59.4
10.199	180		10.199	173		10.199	178		10.199	196		36.143	84.7
10.229	163		10.229	171		10.229	169		10.229	223		39.361	23.6
10.259	173		10.259	165		10.259	161		10.259	177		43.268	1.1
10.289	183		10.289	173		10.289	180		10.289	188		44.238	14.7
10.319	188		10.319	177		10.319	178		10.319	193		46.853	22.2
10.349	181		10.349	184		10.349	177		10.349	195		47.849	6.6
10.379	193		10.379	169		10.379	157		10.379	199		50.4	9.2
10.409	178		10.409	190		10.409	183		10.409	216		51.238	1.6
10.439	172		10.439	153		10.439	175		10.439	187		53.697	24.9
10.469	181		10.469	184		10.469	186		10.469	193		54.525	5.5
10.499	182		10.499	190		10.499	200		10.499	196		56.885	2
10.529	175		10.529	180		10.529	174		10.529	189		57.559	30.2
10.559	189		10.559	187		10.559	188		10.559	180		57.633	32
10.589	181		10.589	183		10.589	189		10.589	195		59.841	8.2
10.619	188		10.619	178		10.619	160		10.619	179		59.913	7.1
10.649	163		10.649	177		10.649	174		10.649	187		60.59	2.2
10.679	174		10.679	174		10.679	179		10.679	194		60.685	2.1
10.709	187		10.709	184		10.709	191		10.709	198		62.804	9.3
10.739	169		10.739	171		10.739	194		10.739	200		65.758	8.7
10.769	169		10.769	182		10.769	186		10.769	205		66.401	5
10.799	173		10.799	187		10.799	187		10.799	205		66.492	4.2
10.829	200		10.829	213		10.829	180		10.829	198		68.579	1.6
10.859	224		10.859	169		10.859	171		10.859	212		69.276	11.9
10.889	182		10.889	158		10.889	169		10.889	201
10.919	161		10.919	173		10.919	177		10.919	209
10.949	177		10.949	177		10.949	188		10.949	212
10.979	197		10.979	196		10.979	213		10.979	199
11.009	186		11.009	177		11.009	205		11.009	201
11.039	192		11.039	180		11.039	199		11.039	186
11.069	173		11.069	189		11.069	193		11.069	187
11.099	178		11.099	198		11.099	178		11.099	206
11.129	208		11.129	195		11.129	182		11.129	200
11.159	195		11.159	213		11.159	184		11.159	181
11.189	181		11.189	198		11.189	202		11.189	205
11.219	199		11.219	201		11.219	193		11.219	195
11.249	215		11.249	195		11.249	183		11.249	184
11.279	187		11.279	176		11.279	192		11.279	210
11.309	194		11.309	183		11.309	179		11.309	207
11.339	200		11.339	184		11.339	166		11.339	195
11.369	190		11.369	203		11.369	200		11.369	204
11.399	217		11.399	187		11.399	202		11.399	211
11.429	176		11.429	200		11.429	190		11.429	180
11.459	202		11.459	218		11.459	191		11.459	188
11.489	204		11.489	212		11.489	189		11.489	222
11.519	207		11.519	205		11.519	176		11.519	222
11.549	199		11.549	200		11.549	194		11.549	208
11.579	201		11.579	215		11.579	198		11.579	218
11.609	194		11.609	211		11.609	199		11.609	221
11.639	192		11.639	201		11.639	204		11.639	225
11.669	201		11.669	196		11.669	218		11.669	209
11.699	200		11.699	187		11.699	195		11.699	214
11.729	203		11.729	198		11.729	197		11.729	231
11.759	205		11.759	200		11.759	196		11.759	209
11.789	198		11.789	201		11.789	188		11.789	211
11.819	220		11.819	210		11.819	205		11.819	207
11.849	209		11.849	191		11.849	204		11.849	202
11.879	187		11.879	195		11.879	203		11.879	203
11.909	187		11.909	212		11.909	197		11.909	201
11.939	195		11.939	202		11.939	206		11.939	246
11.969	184		11.969	210		11.969	195		11.969	219
11.999	192		11.999	214		11.999	182		11.999	192
12.029	207		12.029	211		12.029	208		12.029	220
12.059	208		12.059	218		12.059	213		12.059	212
12.089	195		12.089	213		12.089	214		12.089	207
12.119	205		12.119	209		12.119	222		12.119	204
12.149	212		12.149	205		12.149	199		12.149	222
12.179	196		12.179	202		12.179	188		12.179	246
12.209	229		12.209	205		12.209	219		12.209	207
12.239	197		12.239	188		12.239	202		12.239	223
12.269	219		12.269	208		12.269	203		12.269	219
12.299	190		12.299	228		12.299	216		12.299	201
12.329	230		12.329	194		12.329	193		12.329	207
12.359	230		12.359	203		12.359	196		12.359	228
12.389	209		12.389	209		12.389	213		12.389	223
12.419	196		12.419	214		12.419	229		12.419	218
12.449	205		12.449	230		12.449	220		12.449	211
12.479	186		12.479	220		12.479	200		12.479	219
12.509	186		12.509	247		12.509	192		12.509	234
12.539	202		12.539	181		12.539	198		12.539	229
12.569	188		12.569	201		12.569	193		12.569	222
12.599	209		12.599	247		12.599	204		12.599	214
12.629	198		12.629	235		12.629	193		12.629	236
12.659	213		12.659	220		12.659	212		12.659	234
12.689	199		12.689	206		12.689	213		12.689	216
12.719	195		12.719	196		12.719	184		12.719	216
12.749	213		12.749	198		12.749	227		12.749	244
12.779	195		12.779	228		12.779	212		12.779	191
12.809	217		12.809	213		12.809	205		12.809	237
12.839	199		12.839	181		12.839	199		12.839	204
12.869	222		12.869	222		12.869	212		12.869	210
12.899	222		12.899	244		12.899	200		12.899	203
12.929	216		12.929	207		12.929	191		12.929	225
12.959	209		12.959	198		12.959	187		12.959	235
12.989	224		12.989	196		12.989	228		12.989	236
13.019	237		13.019	203		13.019	213		13.019	202
13.049	222		13.049	212		13.049	194		13.049	203
13.079	226		13.079	203		13.079	192		13.079	225
13.109	225		13.109	190		13.109	206		13.109	206
13.139	231		13.139	195		13.139	211		13.139	256
13.169	234		13.169	225		13.169	215		13.169	259
13.199	211		13.199	241		13.199	188		13.199	226
13.229	226		13.229	209		13.229	227		13.229	203
13.259	202		13.259	235		13.259	202		13.259	229
13.289	232		13.289	196		13.289	208		13.289	234
13.319	187		13.319	232		13.319	204		13.319	206
13.349	223		13.349	195		13.349	204		13.349	244
13.379	225		13.379	217		13.379	206		13.379	200
13.409	231		13.409	215		13.409	223		13.409	224
13.439	214		13.439	232		13.439	203		13.439	222
13.469	228		13.469	209		13.469	201		13.469	208
13.499	213		13.499	211		13.499	185		13.499	226
13.529	235		13.529	218		13.529	236		13.529	215
13.559	245		13.559	219		13.559	192		13.559	226
13.589	215		13.589	213		13.589	215		13.589	253
13.619	218		13.619	214		13.619	256		13.619	232
13.649	230		13.649	219		13.649	218		13.649	214
13.679	222		13.679	188		13.679	212		13.679	240
13.709	214		13.709	197		13.709	216		13.709	251
13.739	215		13.739	229		13.739	210		13.739	229
13.769	238		13.769	225		13.769	196		13.769	251
13.799	215		13.799	210		13.799	212		13.799	264
13.829	213		13.829	236		13.829	223		13.829	248
13.859	197		13.859	202		13.859	217		13.859	220
13.889	230		13.889	231		13.889	233		13.889	235
13.919	228		13.919	230		13.919	224		13.919	212
13.949	231		13.949	222		13.949	228		13.949	239
13.979	232		13.979	240		13.979	207		13.979	256
14.009	255		14.009	270		14.009	231		14.009	274
14.039	243		14.039	251		14.039	246		14.039	268
14.069	264		14.069	241		14.069	228		14.069	263
14.099	256		14.099	219		14.099	226		14.099	235
14.129	206		14.129	222		14.129	231		14.129	232
14.159	262		14.159	260		14.159	227		14.159	233
14.189	225		14.189	263		14.189	188		14.189	278
14.219	213		14.219	255		14.219	242		14.219	226
14.249	199		14.249	216		14.249	224		14.249	227
14.279	251		14.279	213		14.279	234		14.279	248
14.309	247		14.309	233		14.309	212		14.309	260
14.339	260		14.339	241		14.339	243		14.339	246
14.369	231		14.369	210		14.369	246		14.369	269
14.399	227		14.399	235		14.399	205		14.399	230
14.429	230		14.429	240		14.429	258		14.429	244
14.459	226		14.459	235		14.459	236		14.459	260
14.489	243		14.489	208		14.489	238		14.489	261
14.519	228		14.519	232		14.519	237		14.519	264
14.549	236		14.549	250		14.549	244		14.549	257
14.579	239		14.579	240		14.579	236		14.579	271
14.609	237		14.609	248		14.609	244		14.609	261
14.639	243		14.639	239		14.639	228		14.639	239
14.669	236		14.669	238		14.669	242		14.669	230
14.699	228		14.699	261		14.699	206		14.699	261
14.729	210		14.729	267		14.729	211		14.729	269
14.759	253		14.759	241		14.759	237		14.759	244
14.789	251		14.789	239		14.789	241		14.789	267
14.819	232		14.819	255		14.819	238		14.819	261
14.849	273		14.849	215		14.849	211		14.849	275
14.879	242		14.879	250		14.879	261		14.879	254
14.909	256		14.909	238		14.909	219		14.909	263
14.939	250		14.939	257		14.939	226		14.939	250
14.969	232		14.969	247		14.969	244		14.969	273
14.999	272		14.999	267		14.999	260		14.999	259
15.029	268		15.029	241		15.029	231		15.029	269
15.059	263		15.059	230		15.059	229		15.059	260
15.089	233		15.089	280		15.089	236		15.089	263
15.119	248		15.119	244		15.119	244		15.119	260
15.149	248		15.149	223		15.149	220		15.149	251
15.179	241		15.179	255		15.179	272		15.179	278
15.209	287		15.209	259		15.209	250		15.209	287
15.239	246		15.239	274		15.239	237		15.239	285
15.269	260		15.269	283		15.269	262		15.269	274
15.299	273		15.299	261		15.299	275		15.299	285
15.329	265		15.329	252		15.329	231		15.329	263
15.359	252		15.359	269		15.359	276		15.359	271
15.389	279		15.389	281		15.389	236		15.389	268
15.419	252		15.419	246		15.419	252		15.419	266
15.449	291		15.449	251		15.449	258		15.449	280
15.479	263		15.479	273		15.479	247		15.479	303
15.509	274		15.509	280		15.509	263		15.509	267
15.539	281		15.539	293		15.539	263		15.539	268
15.569	264		15.569	283		15.569	254		15.569	263
15.599	283		15.599	286		15.599	270		15.599	255
15.629	259		15.629	253		15.629	263		15.629	300
15.659	265		15.659	276		15.659	268		15.659	297
15.689	244		15.689	266		15.689	248		15.689	299
15.719	273		15.719	267		15.719	245		15.719	309
15.749	287		15.749	284		15.749	274		15.749	271
15.779	269		15.779	307		15.779	292		15.779	304
15.809	273		15.809	303		15.809	295		15.809	285
15.839	295		15.839	285		15.839	252		15.839	272
15.869	276		15.869	301		15.869	248		15.869	273
15.899	270		15.899	298		15.899	263		15.899	287
15.929	277		15.929	271		15.929	232		15.929	289
15.959	276		15.959	264		15.959	249		15.959	281
15.989	302		15.989	279		15.989	253		15.989	306
16.019	300		16.019	284		16.019	266		16.019	292
16.049	257		16.049	275		16.049	277		16.049	276
16.079	293		16.079	283		16.079	274		16.079	273
16.109	284		16.109	281		16.109	262		16.109	309
16.139	291		16.139	285		16.139	264		16.139	308
16.169	278		16.169	307		16.169	266		16.169	324
16.199	257		16.199	292		16.199	277		16.199	307
16.229	287		16.229	290		16.229	275		16.229	305
16.259	313		16.259	330		16.259	292		16.259	326
16.289	310		16.289	302		16.289	290		16.289	311
16.319	303		16.319	300		16.319	298		16.319	308
16.349	292		16.349	319		16.349	299		16.349	320
16.379	288		16.379	312		16.379	281		16.379	319
16.409	312		16.409	320		16.409	295		16.409	300
16.439	313		16.439	311		16.439	305		16.439	288
16.469	300		16.469	292		16.469	278		16.469	310
16.499	277		16.499	312		16.499	259		16.499	326
16.529	296		16.529	304		16.529	279		16.529	326
16.559	346		16.559	281		16.559	283		16.559	319
16.589	322		16.589	286		16.589	280		16.589	321
16.619	275		16.619	298		16.619	307		16.619	339
16.649	281		16.649	315		16.649	306		16.649	327
16.679	330		16.679	314		16.679	280		16.679	335
16.709	347		16.709	321		16.709	310		16.709	343
16.739	342		16.739	339		16.739	315		16.739	326
16.769	287		16.769	321		16.769	299		16.769	341
16.799	343		16.799	308		16.799	300		16.799	357
16.829	319		16.829	364		16.829	300		16.829	317
16.859	318		16.859	359		16.859	312		16.859	360
16.889	347		16.889	345		16.889	310		16.889	341
16.919	321		16.919	325		16.919	326		16.919	346
16.949	323		16.949	309		16.949	331		16.949	373
16.979	326		16.979	331		16.979	343		16.979	366
17.009	334		17.009	395		17.009	363		17.009	399
17.039	353		17.039	366		17.039	343		17.039	405
17.069	332		17.069	334		17.069	355		17.069	443
17.099	388		17.099	382		17.099	379		17.099	414
17.129	419		17.129	411		17.129	394		17.129	482
17.159	388		17.159	385		17.159	393		17.159	465
17.189	383		17.189	425		17.189	441		17.189	516
17.219	433		17.219	508		17.219	469		17.219	521
17.249	417		17.249	504		17.249	485		17.249	507
17.279	478		17.279	564		17.279	579		17.279	558
17.309	533		17.309	617		17.309	545		17.309	536
17.339	594		17.339	635		17.339	578		17.339	515
17.369	694		17.369	659		17.369	525		17.369	497
17.399	674		17.399	615		17.399	463		17.399	480
17.429	649		17.429	491		17.429	422		17.429	444
17.459	628		17.459	456		17.459	388		17.459	413
17.489	510		17.489	381		17.489	403		17.489	418
17.519	463		17.519	392		17.519	365		17.519	384
17.549	424		17.549	392		17.549	361		17.549	395
17.579	374		17.579	395		17.579	357		17.579	377
17.609	393		17.609	361		17.609	368		17.609	431
17.639	374		17.639	383		17.639	332		17.639	412
17.669	371		17.669	371		17.669	368		17.669	412
17.699	386		17.699	390		17.699	376		17.699	405
17.729	398		17.729	391		17.729	361		17.729	379
17.759	405		17.759	369		17.759	352		17.759	407
17.789	423		17.789	383		17.789	335		17.789	405
17.819	395		17.819	400		17.819	358		17.819	395
17.849	387		17.849	374		17.849	343		17.849	395
17.879	388		17.879	368		17.879	363		17.879	392
17.909	352		17.909	345		17.909	373		17.909	395
17.939	309		17.939	397		17.939	358		17.939	394
17.969	422		17.969	408		17.969	371		17.969	432
17.999	389		17.999	417		17.999	358		17.999	364
18.029	433		18.029	379		18.029	389		18.029	413
18.059	409		18.059	396		18.059	359		18.059	439
18.089	408		18.089	413		18.089	365		18.089	406
18.119	414		18.119	380		18.119	365		18.119	455
18.149	409		18.149	404		18.149	387		18.149	466
18.179	431		18.179	404		18.179	350		18.179	418
18.209	415		18.209	402		18.209	374		18.209	417
18.239	403		18.239	393		18.239	386		18.239	461
18.269	380		18.269	397		18.269	323		18.269	430
18.299	396		18.299	399		18.299	384		18.299	405
18.329	402		18.329	416		18.329	413		18.329	431
18.359	406		18.359	478		18.359	379		18.359	441
18.389	344		18.389	417		18.389	372		18.389	449
18.419	403		18.419	428		18.419	400		18.419	471
18.449	428		18.449	405		18.449	400		18.449	428
18.479	476		18.479	429		18.479	421		18.479	428
18.509	437		18.509	394		18.509	389		18.509	444
18.539	429		18.539	432		18.539	428		18.539	436
18.569	435		18.569	425		18.569	384		18.569	467
18.599	421		18.599	448		18.599	423		18.599	464
18.629	433		18.629	398		18.629	384		18.629	456
18.659	430		18.659	419		18.659	392		18.659	460
18.689	440		18.689	452		18.689	426		18.689	483
18.719	427		18.719	468		18.719	405		18.719	464
18.749	405		18.749	459		18.749	349		18.749	459
18.779	453		18.779	468		18.779	412		18.779	487
18.809	445		18.809	454		18.809	407		18.809	520
18.839	495		18.839	455		18.839	382		18.839	464
18.869	445		18.869	464		18.869	392		18.869	533
18.899	463		18.899	436		18.899	407		18.899	450
18.929	437		18.929	458		18.929	453		18.929	477
18.959	473		18.959	461		18.959	440		18.959	442
18.989	465		18.989	467		18.989	399		18.989	485
19.019	427		19.019	456		19.019	441		19.019	491
19.049	435		19.049	453		19.049	446		19.049	480
19.079	482		19.079	484		19.079	424		19.079	501
19.109	449		19.109	507		19.109	438		19.109	498
19.139	469		19.139	494		19.139	449		19.139	479
19.169	452		19.169	478		19.169	472		19.169	525
19.199	514		19.199	482		19.199	504		19.199	520
19.229	439		19.229	498		19.229	458		19.229	513
19.259	488		19.259	483		19.259	427		19.259	534
19.289	514		19.289	529		19.289	462		19.289	524
19.319	464		19.319	471		19.319	507		19.319	504
19.349	478		19.349	503		19.349	432		19.349	534
19.379	469		19.379	490		19.379	452		19.379	484
19.409	467		19.409	469		19.409	473		19.409	519
19.439	493		19.439	491		19.439	440		19.439	475
19.469	511		19.469	525		19.469	458		19.469	529
19.499	520		19.499	487		19.499	448		19.499	493
19.529	514		19.529	510		19.529	491		19.529	546
19.559	522		19.559	516		19.559	491		19.559	503
19.589	494		19.589	532		19.589	482		19.589	562
19.619	527		19.619	490		19.619	495		19.619	544
19.649	507		19.649	499		19.649	464		19.649	546
19.679	508		19.679	529		19.679	495		19.679	571
19.709	531		19.709	530		19.709	468		19.709	524
19.739	542		19.739	517		19.739	475		19.739	523
19.769	525		19.769	513		19.769	478		19.769	511
19.799	513		19.799	506		19.799	509		19.799	526
19.829	475		19.829	513		19.829	515		19.829	571
19.859	497		19.859	537		19.859	449		19.859	571
19.889	533		19.889	537		19.889	501		19.889	551
19.919	523		19.919	517		19.919	504		19.919	579
19.949	505		19.949	518		19.949	484		19.949	557
19.979	548		19.979	547		19.979	511		19.979	534
20.009	547		20.009	521		20.009	496		20.009	555
20.039	531		20.039	529		20.039	485		20.039	586
20.069	535		20.069	572		20.069	500		20.069	542
20.099	565		20.099	550		20.099	544		20.099	526
20.129	566		20.129	548		20.129	529		20.129	578
20.159	521		20.159	563		20.159	493		20.159	581
20.189	520		20.189	562		20.189	507		20.189	545
20.219	521		20.219	533		20.219	500		20.219	547
20.249	545		20.249	523		20.249	528		20.249	574
20.279	573		20.279	558		20.279	563		20.279	563
20.309	558		20.309	593		20.309	539		20.309	545
20.339	568		20.339	584		20.339	530		20.339	562
20.369	543		20.369	562		20.369	546		20.369	590
20.399	543		20.399	606		20.399	549		20.399	598
20.429	582		20.429	598		20.429	530		20.429	556
20.459	543		20.459	511		20.459	515		20.459	568
20.489	558		20.489	583		20.489	513		20.489	610
20.519	532		20.519	580		20.519	523		20.519	570
20.549	601		20.549	584		20.549	580		20.549	618
20.579	577		20.579	630		20.579	553		20.579	634
20.609	611		20.609	541		20.609	562		20.609	570
20.639	611		20.639	565		20.639	550		20.639	585
20.669	588		20.669	633		20.669	547		20.669	561
20.699	595		20.699	576		20.699	539		20.699	581
20.729	536		20.729	536		20.729	527		20.729	592
20.759	573		20.759	596		20.759	555		20.759	606
20.789	570		20.789	581		20.789	515		20.789	613
20.819	566		20.819	595		20.819	539		20.819	583
20.849	560		20.849	639		20.849	506		20.849	612
20.879	540		20.879	603		20.879	580		20.879	612
20.909	586		20.909	584		20.909	530		20.909	652
20.939	595		20.939	587		20.939	545		20.939	616
20.969	590		20.969	602		20.969	573		20.969	617
20.999	581		20.999	595		20.999	543		20.999	612
21.029	594		21.029	603		21.029	563		21.029	603
21.059	577		21.059	579		21.059	573		21.059	642
21.089	626		21.089	599		21.089	549		21.089	614
21.119	606		21.119	590		21.119	532		21.119	626
21.149	589		21.149	620		21.149	592		21.149	592
21.179	554		21.179	645		21.179	603		21.179	662
21.209	581		21.209	569		21.209	572		21.209	637
21.239	612		21.239	575		21.239	572		21.239	631
21.269	555		21.269	537		21.269	505		21.269	597
21.299	562		21.299	610		21.299	576		21.299	637
21.329	592		21.329	598		21.329	576		21.329	618
21.359	619		21.359	627		21.359	584		21.359	612
21.389	596		21.389	634		21.389	553		21.389	632
21.419	601		21.419	630		21.419	555		21.419	575
21.449	618		21.449	571		21.449	575		21.449	597
21.479	594		21.479	550		21.479	516		21.479	657
21.509	593		21.509	602		21.509	514		21.509	588
21.539	599		21.539	607		21.539	543		21.539	640
21.569	600		21.569	587		21.569	546		21.569	577
21.599	622		21.599	568		21.599	581		21.599	612
21.629	619		21.629	555		21.629	509		21.629	666
21.659	584		21.659	614		21.659	553		21.659	591
21.689	559		21.689	575		21.689	592		21.689	620
21.719	604		21.719	578		21.719	550		21.719	621
21.749	564		21.749	597		21.749	547		21.749	610
21.779	588		21.779	552		21.779	555		21.779	657
21.809	603		21.809	567		21.809	531		21.809	626
21.839	572		21.839	567		21.839	561		21.839	609
21.869	573		21.869	644		21.869	519		21.869	641
21.899	565		21.899	588		21.899	578		21.899	636
21.929	586		21.929	566		21.929	546		21.929	657
21.959	600		21.959	569		21.959	542		21.959	580
21.989	587		21.989	656		21.989	530		21.989	582
22.019	597		22.019	607		22.019	561		22.019	594
22.049	580		22.049	606		22.049	563		22.049	558
22.079	571		22.079	600		22.079	557		22.079	596
22.109	579		22.109	571		22.109	547		22.109	615
22.139	544		22.139	578		22.139	535		22.139	616
22.169	615		22.169	563		22.169	501		22.169	649
22.199	571		22.199	578		22.199	555		22.199	552
22.229	559		22.229	593		22.229	526		22.229	570
22.259	528		22.259	569		22.259	547		22.259	579
22.289	508		22.289	554		22.289	537		22.289	591
22.319	540		22.319	575		22.319	503		22.319	627
22.349	579		22.349	578		22.349	519		22.349	599
22.379	603		22.379	598		22.379	490		22.379	556
22.409	536		22.409	626		22.409	591		22.409	586
22.439	544		22.439	595		22.439	485		22.439	565
22.469	539		22.469	574		22.469	505		22.469	575
22.499	532		22.499	588		22.499	486		22.499	531
22.529	593		22.529	563		22.529	530		22.529	553
22.559	530		22.559	565		22.559	489		22.559	557
22.589	539		22.589	610		22.589	517		22.589	588
22.619	501		22.619	581		22.619	527		22.619	568
22.649	527		22.649	562		22.649	542		22.649	588
22.679	599		22.679	542		22.679	552		22.679	579
22.709	538		22.709	536		22.709	508		22.709	566
22.739	582		22.739	523		22.739	513		22.739	562
22.769	527		22.769	571		22.769	493		22.769	572
22.799	598		22.799	558		22.799	518		22.799	601
22.829	531		22.829	547		22.829	526		22.829	562
22.859	558		22.859	548		22.859	519		22.859	593
22.889	586		22.889	537		22.889	503		22.889	512
22.919	549		22.919	565		22.919	506		22.919	590
22.949	528		22.949	514		22.949	554		22.949	561
22.979	528		22.979	553		22.979	502		22.979	588
23.009	528		23.009	619		23.009	488		23.009	574
23.039	534		23.039	533		23.039	520		23.039	538
23.069	570		23.069	545		23.069	506		23.069	544
23.099	569		23.099	494		23.099	474		23.099	518
23.129	480		23.129	518		23.129	471		23.129	547
23.159	546		23.159	524		23.159	461		23.159	568
23.189	550		23.189	548		23.189	482		23.189	528
23.219	484		23.219	534		23.219	506		23.219	569
23.249	494		23.249	536		23.249	526		23.249	540
23.279	491		23.279	508		23.279	461		23.279	555
23.309	526		23.309	496		23.309	428		23.309	522
23.339	505		23.339	494		23.339	462		23.339	501
23.369	543		23.369	492		23.369	474		23.369	522
23.399	497		23.399	510		23.399	470		23.399	543
23.429	497		23.429	527		23.429	479		23.429	535
23.459	556		23.459	539		23.459	468		23.459	521
23.489	537		23.489	520		23.489	496		23.489	522
23.519	494		23.519	513		23.519	466		23.519	530
23.549	512		23.549	529		23.549	452		23.549	513
23.579	552		23.579	475		23.579	446		23.579	522
23.609	485		23.609	491		23.609	472		23.609	516
23.639	451		23.639	517		23.639	464		23.639	504
23.669	465		23.669	486		23.669	484		23.669	504
23.699	475		23.699	495		23.699	487		23.699	517
23.729	486		23.729	497		23.729	462		23.729	501
23.759	469		23.759	479		23.759	466		23.759	508
23.789	466		23.789	498		23.789	450		23.789	511
23.819	473		23.819	511		23.819	446		23.819	514
23.849	463		23.849	487		23.849	457		23.849	530
23.879	468		23.879	486		23.879	449		23.879	494
23.909	494		23.909	506		23.909	434		23.909	497
23.939	494		23.939	497		23.939	426		23.939	493
23.969	468		23.969	474		23.969	441		23.969	513
23.999	482		23.999	489		23.999	459		23.999	506
24.029	484		24.029	496		24.029	465		24.029	516
24.059	468		24.059	468		24.059	446		24.059	495
24.089	474		24.089	518		24.089	431		24.089	508
24.119	486		24.119	467		24.119	516		24.119	544
24.149	457		24.149	474		24.149	468		24.149	563
24.179	484		24.179	471		24.179	474		24.179	574
24.209	474		24.209	507		24.209	496		24.209	573
24.239	513		24.239	502		24.239	495		24.239	543
24.269	511		24.269	475		24.269	460		24.269	544
24.299	541		24.299	580		24.299	583		24.299	604
24.329	516		24.329	533		24.329	537		24.329	613
24.359	508		24.359	557		24.359	620		24.359	632
24.389	499		24.389	555		24.389	662		24.389	689
24.419	516		24.419	579		24.419	685		24.419	681
24.449	513		24.449	621		24.449	748		24.449	696
24.479	562		24.479	688		24.479	815		24.479	751
24.509	660		24.509	737		24.509	799		24.509	782
24.539	641		24.539	808		24.539	753		24.539	728
24.569	776		24.569	822		24.569	691		24.569	692
24.599	754		24.599	749		24.599	629		24.599	723
24.629	829		24.629	710		24.629	573		24.629	682
24.659	758		24.659	656		24.659	555		24.659	600
24.689	628		24.689	573		24.689	497		24.689	536
24.719	548		24.719	531		24.719	441		24.719	511
24.749	563		24.749	489		24.749	452		24.749	516
24.779	520		24.779	482		24.779	486		24.779	464
24.809	447		24.809	450		24.809	412		24.809	504
24.839	431		24.839	452		24.839	386		24.839	463
24.869	430		24.869	414		24.869	403		24.869	428
24.899	419		24.899	484		24.899	426		24.899	483
24.929	400		24.929	463		24.929	430		24.929	470
24.959	451		24.959	455		24.959	404		24.959	442
24.989	400		24.989	421		24.989	430		24.989	471
25.019	434		25.019	443		25.019	405		25.019	444
25.049	457		25.049	436		25.049	382		25.049	466
25.079	432		25.079	446		25.079	425		25.079	434
25.109	408		25.109	441		25.109	440		25.109	419
25.139	416		25.139	396		25.139	384		25.139	435
25.169	427		25.169	429		25.169	396		25.169	415
25.199	413		25.199	396		25.199	396		25.199	431
25.229	409		25.229	411		25.229	440		25.229	418
25.259	406		25.259	451		25.259	394		25.259	423
25.289	425		25.289	412		25.289	380		25.289	422
25.319	386		25.319	401		25.319	384		25.319	399
25.349	397		25.349	432		25.349	410		25.349	413
25.379	392		25.379	409		25.379	392		25.379	418
25.409	390		25.409	387		25.409	381		25.409	411
25.439	389		25.439	399		25.439	363		25.439	420
25.469	381		25.469	397		25.469	378		25.469	419
25.499	382		25.499	382		25.499	373		25.499	418
25.529	408		25.529	352		25.529	364		25.529	433
25.559	386		25.559	437		25.559	373		25.559	409
25.589	375		25.589	403		25.589	380		25.589	360
25.619	365		25.619	371		25.619	347		25.619	411
25.649	389		25.649	392		25.649	378		25.649	397
25.679	408		25.679	382		25.679	345		25.679	397
25.709	368		25.709	386		25.709	365		25.709	436
25.739	384		25.739	402		25.739	360		25.739	393
25.769	409		25.769	375		25.769	355		25.769	395
25.799	411		25.799	341		25.799	321		25.799	393
25.829	353		25.829	339		25.829	371		25.829	379
25.859	380		25.859	414		25.859	389		25.859	426
25.889	391		25.889	364		25.889	377		25.889	396
25.919	386		25.919	411		25.919	384		25.919	404
25.949	364		25.949	372		25.949	379		25.949	391
25.979	370		25.979	398		25.979	359		25.979	389
26.009	425		26.009	365		26.009	392		26.009	395
26.039	390		26.039	396		26.039	356		26.039	390
26.069	368		26.069	397		26.069	359		26.069	372
26.099	419		26.099	369		26.099	367		26.099	354
26.129	374		26.129	425		26.129	350		26.129	389
26.159	357		26.159	366		26.159	374		26.159	372
26.189	368		26.189	354		26.189	349		26.189	369
26.219	382		26.219	364		26.219	354		26.219	351
26.249	366		26.249	341		26.249	332		26.249	358
26.279	349		26.279	391		26.279	321		26.279	360
26.309	335		26.309	358		26.309	310		26.309	351
26.339	366		26.339	350		26.339	349		26.339	391
26.369	364		26.369	366		26.369	347		26.369	362
26.399	323		26.399	358		26.399	321		26.399	352
26.429	315		26.429	348		26.429	312		26.429	357
26.459	383		26.459	345		26.459	311		26.459	359
26.489	348		26.489	378		26.489	338		26.489	362
26.519	338		26.519	329		26.519	331		26.519	342
26.549	340		26.549	340		26.549	328		26.549	357
26.579	357		26.579	351		26.579	305		26.579	352
26.609	362		26.609	361		26.609	344		26.609	359
26.639	324		26.639	362		26.639	300		26.639	367
26.669	351		26.669	343		26.669	354		26.669	353
26.699	346		26.699	359		26.699	350		26.699	339
26.729	315		26.729	340		26.729	302		26.729	360
26.759	315		26.759	333		26.759	327		26.759	352
26.789	328		26.789	322		26.789	341		26.789	337
26.819	285		26.819	325		26.819	338		26.819	324
26.849	332		26.849	318		26.849	312		26.849	348
26.879	323		26.879	307		26.879	294		26.879	341
26.909	334		26.909	346		26.909	285		26.909	334
26.939	307		26.939	313		26.939	317		26.939	329
26.969	317		26.969	315		26.969	298		26.969	325
26.999	338		26.999	325		26.999	297		26.999	348
27.029	313		27.029	353		27.029	332		27.029	317
27.059	325		27.059	309		27.059	283		27.059	315
27.089	300		27.089	299		27.089	317		27.089	355
27.119	322		27.119	304		27.119	281		27.119	307
27.149	332		27.149	320		27.149	322		27.149	353
27.179	321		27.179	367		27.179	321		27.179	321
27.209	324		27.209	322		27.209	274		27.209	372
27.239	292		27.239	336		27.239	314		27.239	341
27.269	278		27.269	312		27.269	285		27.269	339
27.299	292		27.299	311		27.299	278		27.299	306
27.329	325		27.329	346		27.329	289		27.329	336
27.359	313		27.359	300		27.359	296		27.359	328
27.389	328		27.389	303		27.389	323		27.389	311
27.419	303		27.419	304		27.419	318		27.419	304
27.449	323		27.449	316		27.449	333		27.449	331
27.479	316		27.479	336		27.479	295		27.479	320
27.509	308		27.509	303		27.509	325		27.509	319
27.539	291		27.539	332		27.539	315		27.539	313
27.569	302		27.569	309		27.569	283		27.569	334
27.599	297		27.599	281		27.599	266		27.599	314
27.629	306		27.629	302		27.629	269		27.629	322
27.659	294		27.659	325		27.659	302		27.659	305
27.689	300		27.689	293		27.689	293		27.689	295
27.719	279		27.719	314		27.719	311		27.719	295
27.749	288		27.749	304		27.749	309		27.749	317
27.779	316		27.779	305		27.779	303		27.779	318
27.809	299		27.809	314		27.809	278		27.809	293
27.839	301		27.839	290		27.839	274		27.839	297
27.869	295		27.869	283		27.869	277		27.869	337
27.899	293		27.899	329		27.899	291		27.899	291
27.929	301		27.929	288		27.929	271		27.929	282
27.959	301		27.959	299		27.959	296		27.959	293
27.989	271		27.989	281		27.989	287		27.989	262
28.019	281		28.019	330		28.019	273		28.019	299
28.049	290		28.049	295		28.049	288		28.049	313
28.079	297		28.079	287		28.079	280		28.079	297
28.109	303		28.109	284		28.109	271		28.109	281
28.139	322		28.139	315		28.139	296		28.139	283
28.169	310		28.169	315		28.169	303		28.169	290
28.199	302		28.199	292		28.199	281		28.199	270
28.229	294		28.229	274		28.229	284		28.229	327
28.259	281		28.259	252		28.259	277		28.259	310
28.289	294		28.289	289		28.289	306		28.289	291
28.319	288		28.319	280		28.319	261		28.319	306
28.349	302		28.349	281		28.349	284		28.349	293
28.379	288		28.379	267		28.379	280		28.379	320
28.409	297		28.409	274		28.409	271		28.409	249
28.439	286		28.439	286		28.439	291		28.439	272
28.469	274		28.469	316		28.469	290		28.469	266
28.499	268		28.499	318		28.499	282		28.499	293
28.529	276		28.529	306		28.529	301		28.529	303
28.559	274		28.559	264		28.559	269		28.559	273
28.589	284		28.589	259		28.589	246		28.589	277
28.619	272		28.619	246		28.619	276		28.619	292
28.649	299		28.649	277		28.649	293		28.649	275
28.679	278		28.679	288		28.679	254		28.679	292
28.709	252		28.709	274		28.709	263		28.709	301
28.739	268		28.739	276		28.739	246		28.739	272
28.769	265		28.769	278		28.769	288		28.769	287
28.799	271		28.799	274		28.799	263		28.799	271
28.829	293		28.829	282		28.829	250		28.829	270
28.859	276		28.859	272		28.859	255		28.859	250
28.889	253		28.889	274		28.889	266		28.889	283
28.919	256		28.919	248		28.919	271		28.919	283
28.949	265		28.949	241		28.949	266		28.949	287
28.979	248		28.979	296		28.979	273		28.979	294
29.009	284		29.009	279		29.009	271		29.009	292
29.039	268		29.039	267		29.039	291		29.039	239
29.069	259		29.069	248		29.069	252		29.069	250
29.099	267		29.099	259		29.099	236		29.099	270
29.129	289		29.129	261		29.129	252		29.129	289
29.159	269		29.159	256		29.159	272		29.159	277
29.189	245		29.189	267		29.189	282		29.189	295
29.219	274		29.219	260		29.219	264		29.219	289
29.249	243		29.249	260		29.249	247		29.249	264
29.279	293		29.279	265		29.279	272		29.279	262
29.309	252		29.309	262		29.309	255		29.309	276
29.339	272		29.339	262		29.339	237		29.339	262
29.369	258		29.369	246		29.369	259		29.369	245
29.399	247		29.399	228		29.399	258		29.399	315
29.429	240		29.429	271		29.429	274		29.429	281
29.459	248		29.459	271		29.459	275		29.459	289
29.489	273		29.489	254		29.489	255		29.489	292
29.519	265		29.519	269		29.519	272		29.519	283
29.549	284		29.549	254		29.549	284		29.549	289
29.579	277		29.579	268		29.579	252		29.579	257
29.609	233		29.609	259		29.609	243		29.609	269
29.639	266		29.639	256		29.639	253		29.639	272
29.669	267		29.669	274		29.669	264		29.669	297
29.699	263		29.699	265		29.699	267		29.699	298
29.729	252		29.729	248		29.729	264		29.729	283
29.759	253		29.759	278		29.759	258		29.759	278
29.789	293		29.789	265		29.789	283		29.789	286
29.819	221		29.819	290		29.819	253		29.819	268
29.849	269		29.849	241		29.849	251		29.849	291
29.879	280		29.879	234		29.879	237		29.879	263
29.909	250		29.909	260		29.909	265		29.909	295
29.939	237		29.939	251		29.939	293		29.939	244
29.969	270		29.969	264		29.969	283		29.969	230
29.999	245		29.999	233		29.999	273		29.999	261
30.029	232		30.029	259		30.029	263		30.029	297
30.059	262		30.059	277		30.059	320		30.059	304
30.089	257		30.089	238		30.089	321		30.089	287
30.119	283		30.119	300		30.119	275		30.119	277
30.149	265		30.149	298		30.149	297		30.149	274
30.179	281		30.179	265		30.179	262		30.179	290
30.209	300		30.209	284		30.209	275		30.209	291
30.239	282		30.239	279		30.239	262		30.239	297
30.269	307		30.269	275		30.269	233		30.269	289
30.299	271		30.299	282		30.299	268		30.299	251
30.329	262		30.329	270		30.329	238		30.329	252
30.359	284		30.359	229		30.359	248		30.359	242
30.389	253		30.389	230		30.389	249		30.389	282
30.419	226		30.419	239		30.419	244		30.419	282
30.449	275		30.449	261		30.449	245		30.449	270
30.479	239		30.479	267		30.479	237		30.479	261
30.509	231		30.509	253		30.509	252		30.509	256
30.539	247		30.539	246		30.539	254		30.539	275
30.569	284		30.569	211		30.569	244		30.569	286
30.599	281		30.599	233		30.599	244		30.599	253
30.629	256		30.629	242		30.629	254		30.629	247
30.659	245		30.659	278		30.659	262		30.659	274
30.689	251		30.689	269		30.689	263		30.689	250
30.719	231		30.719	240		30.719	264		30.719	246
30.749	284		30.749	256		30.749	276		30.749	254
30.779	261		30.779	273		30.779	239		30.779	276
30.809	258		30.809	271		30.809	270		30.809	294
30.839	222		30.839	240		30.839	254		30.839	288
30.869	291		30.869	251		30.869	240		30.869	255
30.899	250		30.899	261		30.899	295		30.899	285
30.929	284		30.929	285		30.929	279		30.929	256
30.959	259		30.959	232		30.959	280		30.959	271
30.989	275		30.989	254		30.989	273		30.989	274
31.019	255		31.019	247		31.019	285		31.019	298
31.049	253		31.049	268		31.049	320		31.049	350
31.079	258		31.079	278		31.079	299		31.079	306
31.109	298		31.109	305		31.109	314		31.109	331
31.139	305		31.139	290		31.139	319		31.139	368
31.169	296		31.169	295		31.169	340		31.169	341
31.199	296		31.199	336		31.199	327		31.199	389
31.229	269		31.229	306		31.229	336		31.229	439
31.259	287		31.259	325		31.259	438		31.259	466
31.289	307		31.289	327		31.289	507		31.289	507
31.319	304		31.319	352		31.319	563		31.319	565
31.349	330		31.349	381		31.349	610		31.349	612
31.379	335		31.379	471		31.379	710		31.379	636
31.409	422		31.409	526		31.409	813		31.409	658
31.439	461		31.439	665		31.439	776		31.439	641
31.469	577		31.469	795		31.469	727		31.469	590
31.499	745		31.499	849		31.499	584		31.499	589
31.529	828		31.529	779		31.529	474		31.529	516
31.559	903		31.559	705		31.559	383		31.559	487
31.589	862		31.589	588		31.589	341		31.589	414
31.619	754		31.619	442		31.619	331		31.619	382
31.649	593		31.649	366		31.649	309		31.649	343
31.679	427		31.679	323		31.679	301		31.679	327
31.709	350		31.709	330		31.709	261		31.709	318
31.739	331		31.739	290		31.739	246		31.739	301
31.769	274		31.769	259		31.769	248		31.769	296
31.799	259		31.799	270		31.799	255		31.799	311
31.829	255		31.829	250		31.829	250		31.829	258
31.859	288		31.859	256		31.859	273		31.859	258
31.889	246		31.889	258		31.889	262		31.889	287
31.919	246		31.919	268		31.919	249		31.919	252
31.949	277		31.949	260		31.949	256		31.949	268
31.979	234		31.979	243		31.979	239		31.979	253
32.009	233		32.009	256		32.009	256		32.009	253
32.039	253		32.039	249		32.039	237		32.039	246
32.069	217		32.069	249		32.069	263		32.069	260
32.099	209		32.099	234		32.099	256		32.099	218
32.129	255		32.129	219		32.129	234		32.129	260
32.159	235		32.159	241		32.159	245		32.159	239
32.189	253		32.189	245		32.189	227		32.189	263
32.219	221		32.219	245		32.219	204		32.219	251
32.249	254		32.249	247		32.249	255		32.249	248
32.279	229		32.279	243		32.279	235		32.279	261
32.309	262		32.309	209		32.309	251		32.309	258
32.339	247		32.339	234		32.339	233		32.339	224
32.369	210		32.369	235		32.369	237		32.369	243
32.399	223		32.399	229		32.399	211		32.399	241
32.429	232		32.429	213		32.429	216		32.429	239
32.459	225		32.459	249		32.459	236		32.459	235
32.489	219		32.489	210		32.489	228		32.489	236
32.519	215		32.519	232		32.519	226		32.519	223
32.549	244		32.549	237		32.549	241		32.549	256
32.579	254		32.579	231		32.579	189		32.579	261
32.609	227		32.609	216		32.609	231		32.609	224
32.639	232		32.639	248		32.639	182		32.639	197
32.669	179		32.669	205		32.669	219		32.669	228
32.699	230		32.699	232		32.699	222		32.699	218
32.729	205		32.729	201		32.729	194		32.729	220
32.759	224		32.759	221		32.759	187		32.759	238
32.789	215		32.789	243		32.789	222		32.789	247
32.819	192		32.819	216		32.819	208		32.819	210
32.849	219		32.849	222		32.849	203		32.849	237
32.879	205		32.879	221		32.879	225		32.879	263
32.909	224		32.909	222		32.909	205		32.909	222
32.939	236		32.939	209		32.939	236		32.939	230
32.969	224		32.969	230		32.969	211		32.969	258
32.999	249		32.999	231		32.999	182		32.999	205
33.029	237		33.029	227		33.029	230		33.029	267
33.059	201		33.059	196		33.059	220		33.059	214
33.089	232		33.089	220		33.089	218		33.089	231
33.119	221		33.119	191		33.119	199		33.119	232
33.149	232		33.149	234		33.149	178		33.149	243
33.179	237		33.179	213		33.179	210		33.179	210
33.209	225		33.209	220		33.209	172		33.209	210
33.239	240		33.239	224		33.239	227		33.239	210
33.269	232		33.269	209		33.269	221		33.269	218
33.299	219		33.299	211		33.299	209		33.299	247
33.329	198		33.329	212		33.329	221		33.329	224
33.359	194		33.359	240		33.359	205		33.359	246
33.389	201		33.389	221		33.389	221		33.389	229
33.419	206		33.419	222		33.419	190		33.419	219
33.449	201		33.449	209		33.449	208		33.449	218
33.479	227		33.479	220		33.479	200		33.479	203
33.509	214		33.509	196		33.509	234		33.509	228
33.539	196		33.539	205		33.539	221		33.539	207
33.569	208		33.569	195		33.569	201		33.569	200
33.599	222		33.599	193		33.599	218		33.599	241
33.629	210		33.629	211		33.629	206		33.629	228
33.659	181		33.659	215		33.659	210		33.659	223
33.689	217		33.689	221		33.689	218		33.689	220
33.719	207		33.719	210		33.719	214		33.719	211
33.749	216		33.749	207		33.749	207		33.749	219
33.779	222		33.779	238		33.779	218		33.779	246
33.809	208		33.809	219		33.809	193		33.809	251
33.839	225		33.839	210		33.839	210		33.839	204
33.869	208		33.869	191		33.869	207		33.869	219
33.899	214		33.899	218		33.899	210		33.899	198
33.929	211		33.929	206		33.929	184		33.929	210
33.959	188		33.959	211		33.959	214		33.959	214
33.989	212		33.989	199		33.989	226		33.989	218
34.019	187		34.019	197		34.019	198		34.019	223
34.049	196		34.049	200		34.049	219		34.049	229
34.079	211		34.079	199		34.079	195		34.079	212
34.109	199		34.109	200		34.109	189		34.109	243
34.139	206		34.139	223		34.139	220		34.139	248
34.169	219		34.169	225		34.169	223		34.169	222
34.199	204		34.199	219		34.199	208		34.199	212
34.229	194		34.229	201		34.229	213		34.229	208
34.259	195		34.259	200		34.259	223		34.259	222
34.289	200		34.289	206		34.289	207		34.289	234
34.319	211		34.319	204		34.319	200		34.319	220
34.349	225		34.349	205		34.349	214		34.349	233
34.379	217		34.379	190		34.379	210		34.379	252
34.409	217		34.409	202		34.409	209		34.409	229
34.439	229		34.439	230		34.439	221		34.439	250
34.469	217		34.469	203		34.469	219		34.469	211
34.499	232		34.499	181		34.499	233		34.499	205
34.529	218		34.529	220		34.529	227		34.529	251
34.559	221		34.559	228		34.559	225		34.559	283
34.589	243		34.589	217		34.589	227		34.589	246
34.619	198		34.619	196		34.619	252		34.619	238
34.649	207		34.649	236		34.649	249		34.649	240
34.679	240		34.679	234		34.679	270		34.679	280
34.709	232		34.709	229		34.709	218		34.709	278
34.739	221		34.739	228		34.739	253		34.739	276
34.769	218		34.769	251		34.769	271		34.769	298
34.799	221		34.799	272		34.799	318		34.799	322
34.829	206		34.829	251		34.829	336		34.829	337
34.859	244		34.859	282		34.859	357		34.859	372
34.889	245		34.889	280		34.889	387		34.889	346
34.919	273		34.919	338		34.919	397		34.919	363
34.949	253		34.949	334		34.949	409		34.949	388
34.979	291		34.979	348		34.979	408		34.979	392
35.009	331		35.009	390		35.009	417		35.009	379
35.039	357		35.039	431		35.039	438		35.039	404
35.069	325		35.069	434		35.069	441		35.069	384
35.099	401		35.099	457		35.099	378		35.099	368
35.129	424		35.129	480		35.129	373		35.129	375
35.159	485		35.159	480		35.159	328		35.159	326
35.189	474		35.189	439		35.189	302		35.189	340
35.219	514		35.219	390		35.219	274		35.219	304
35.249	432		35.249	333		35.249	278		35.249	291
35.279	423		35.279	280		35.279	266		35.279	248
35.309	369		35.309	227		35.309	271		35.309	265
35.339	286		35.339	236		35.339	233		35.339	247
35.369	267		35.369	231		35.369	231		35.369	261
35.399	237		35.399	237		35.399	210		35.399	263
35.429	238		35.429	259		35.429	238		35.429	237
35.459	217		35.459	239		35.459	227		35.459	264
35.489	211		35.489	244		35.489	223		35.489	272
35.519	227		35.519	228		35.519	252		35.519	269
35.549	219		35.549	213		35.549	242		35.549	228
35.579	210		35.579	224		35.579	214		35.579	257
35.609	214		35.609	232		35.609	240		35.609	254
35.639	227		35.639	217		35.639	237		35.639	243
35.669	216		35.669	236		35.669	253		35.669	257
35.699	230		35.699	255		35.699	217		35.699	264
35.729	248		35.729	213		35.729	276		35.729	288
35.759	234		35.759	246		35.759	313		35.759	327
35.789	255		35.789	224		35.789	292		35.789	332
35.819	217		35.819	244		35.819	312		35.819	332
35.849	233		35.849	256		35.849	365		35.849	379
35.879	225		35.879	252		35.879	430		35.879	404
35.909	270		35.909	272		35.909	457		35.909	417
35.939	239		35.939	272		35.939	520		35.939	445
35.969	289		35.969	361		35.969	520		35.969	456
35.999	295		35.999	433		35.999	549		35.999	459
36.029	374		36.029	497		36.029	547		36.029	447
36.059	426		36.059	577		36.059	436		36.059	455
36.089	512		36.089	546		36.089	411		36.089	418
36.119	567		36.119	545		36.119	349		36.119	398
36.149	530		36.149	475		36.149	325		36.149	361
36.179	480		36.179	366		36.179	327		36.179	319
36.209	421		36.209	329		36.209	270		36.209	283
36.239	377		36.239	290		36.239	209		36.239	243
36.269	356		36.269	297		36.269	228		36.269	306
36.299	300		36.299	279		36.299	242		36.299	264
36.329	276		36.329	241		36.329	254		36.329	205
36.359	277		36.359	243		36.359	203		36.359	246
36.389	244		36.389	235		36.389	222		36.389	249
36.419	248		36.419	215		36.419	203		36.419	225
36.449	252		36.449	207		36.449	185		36.449	227
36.479	215		36.479	188		36.479	207		36.479	220
36.509	215		36.509	197		36.509	222		36.509	209
36.539	198		36.539	199		36.539	195		36.539	213
36.569	174		36.569	173		36.569	194		36.569	210
36.599	195		36.599	175		36.599	173		36.599	217
36.629	163		36.629	187		36.629	201		36.629	192
36.659	196		36.659	206		36.659	198		36.659	175
36.689	179		36.689	177		36.689	189		36.689	207
36.719	187		36.719	183		36.719	201		36.719	198
36.749	186		36.749	189		36.749	180		36.749	196
36.779	200		36.779	180		36.779	166		36.779	193
36.809	185		36.809	202		36.809	181		36.809	193
36.839	181		36.839	162		36.839	183		36.839	207
36.869	197		36.869	163		36.869	194		36.869	191
36.899	200		36.899	189		36.899	174		36.899	183
36.929	185		36.929	199		36.929	183		36.929	172
36.959	173		36.959	191		36.959	176		36.959	175
36.989	193		36.989	180		36.989	176		36.989	173
37.019	190		37.019	165		37.019	161		37.019	188
37.049	185		37.049	172		37.049	176		37.049	200
37.079	189		37.079	192		37.079	192		37.079	187
37.109	183		37.109	175		37.109	198		37.109	162
37.139	183		37.139	176		37.139	183		37.139	161
37.169	183		37.169	199		37.169	175		37.169	203
37.199	193		37.199	193		37.199	176		37.199	184
37.229	174		37.229	176		37.229	175		37.229	207
37.259	165		37.259	176		37.259	179		37.259	178
37.289	183		37.289	176		37.289	156		37.289	197
37.319	179		37.319	185		37.319	168		37.319	175
37.349	174		37.349	178		37.349	167		37.349	192
37.379	177		37.379	176		37.379	183		37.379	216
37.409	157		37.409	180		37.409	171		37.409	179
37.439	170		37.439	186		37.439	155		37.439	166
37.469	179		37.469	172		37.469	162		37.469	189
37.499	171		37.499	165		37.499	168		37.499	194
37.529	165		37.529	155		37.529	181		37.529	207
37.559	184		37.559	147		37.559	197		37.559	205
37.589	165		37.589	176		37.589	167		37.589	174
37.619	158		37.619	180		37.619	160		37.619	172
37.649	174		37.649	168		37.649	170		37.649	186
37.679	161		37.679	175		37.679	161		37.679	180
37.709	179		37.709	185		37.709	164		37.709	189
37.739	195		37.739	186		37.739	166		37.739	185
37.769	165		37.769	162		37.769	175		37.769	176
37.799	151		37.799	166		37.799	183		37.799	189
37.829	161		37.829	174		37.829	162		37.829	163
37.859	173		37.859	152		37.859	168		37.859	173
37.889	180		37.889	168		37.889	187		37.889	185
37.919	172		37.919	169		37.919	165		37.919	189
37.949	181		37.949	165		37.949	154		37.949	181
37.979	175		37.979	181		37.979	175		37.979	176
38.009	171		38.009	181		38.009	178		38.009	174
38.039	184		38.039	170		38.039	174		38.039	193
38.069	160		38.069	162		38.069	189		38.069	168
38.099	171		38.099	153		38.099	163		38.099	166
38.129	177		38.129	159		38.129	175		38.129	182
38.159	169		38.159	150		38.159	167		38.159	193
38.189	151		38.189	155		38.189	191		38.189	176
38.219	172		38.219	160		38.219	149		38.219	166
38.249	173		38.249	185		38.249	157		38.249	187
38.279	165		38.279	195		38.279	174		38.279	181
38.309	163		38.309	146		38.309	157		38.309	164
38.339	168		38.339	167		38.339	154		38.339	196
38.369	165		38.369	148		38.369	163		38.369	172
38.399	167		38.399	170		38.399	167		38.399	178
38.429	179		38.429	165		38.429	182		38.429	164
38.459	185		38.459	187		38.459	177		38.459	176
38.489	181		38.489	141		38.489	180		38.489	175
38.519	175		38.519	161		38.519	176		38.519	183
38.549	157		38.549	182		38.549	165		38.549	166
38.579	181		38.579	177		38.579	144		38.579	192
38.609	154		38.609	166		38.609	174		38.609	200
38.639	166		38.639	158		38.639	168		38.639	198
38.669	164		38.669	162		38.669	187		38.669	182
38.699	160		38.699	160		38.699	176		38.699	179
38.729	165		38.729	168		38.729	166		38.729	181
38.759	158		38.759	174		38.759	173		38.759	186
38.789	162		38.789	146		38.789	175		38.789	196
38.819	175		38.819	152		38.819	197		38.819	197
38.849	141		38.849	171		38.849	165		38.849	164
38.879	165		38.879	179		38.879	173		38.879	198
38.909	165		38.909	160		38.909	171		38.909	184
38.939	195		38.939	175		38.939	193		38.939	191
38.969	165		38.969	155		38.969	179		38.969	205
38.999	166		38.999	174		38.999	192		38.999	188
39.029	180		39.029	175		39.029	198		39.029	230
39.059	158		39.059	172		39.059	199		39.059	221
39.089	161		39.089	173		39.089	203		39.089	211
39.119	180		39.119	187		39.119	244		39.119	241
39.149	201		39.149	201		39.149	241		39.149	236
39.179	185		39.179	201		39.179	244		39.179	246
39.209	207		39.209	221		39.209	253		39.209	268
39.239	192		39.239	234		39.239	286		39.239	250
39.269	209		39.269	253		39.269	319		39.269	261
39.299	240		39.299	275		39.299	303		39.299	239
39.329	250		39.329	286		39.329	278		39.329	268
39.359	266		39.359	291		39.359	286		39.359	265
39.389	284		39.389	308		39.389	281		39.389	261
39.419	290		39.419	298		39.419	265		39.419	257
39.449	300		39.449	274		39.449	235		39.449	242
39.479	297		39.479	267		39.479	206		39.479	231
39.509	293		39.509	279		39.509	208		39.509	192
39.539	315		39.539	260		39.539	204		39.539	204
39.569	327		39.569	204		39.569	167		39.569	225
39.599	293		39.599	214		39.599	167		39.599	191
39.629	215		39.629	176		39.629	178		39.629	197
39.659	195		39.659	172		39.659	161		39.659	168
39.689	219		39.689	176		39.689	149		39.689	170
39.719	176		39.719	139		39.719	157		39.719	175
39.749	166		39.749	175		39.749	163		39.749	185
39.779	178		39.779	159		39.779	163		39.779	192
39.809	170		39.809	152		39.809	145		39.809	184
39.839	144		39.839	153		39.839	142		39.839	173
39.869	161		39.869	169		39.869	136		39.869	164
39.899	142		39.899	163		39.899	164		39.899	162
39.929	154		39.929	163		39.929	160		39.929	155
39.959	152		39.959	159		39.959	125		39.959	185
39.989	168		39.989	163		39.989	166		39.989	172
40.019	168		40.019	132		40.019	162		40.019	175
40.049	152		40.049	143		40.049	135		40.049	169
40.079	152		40.079	156		40.079	169		40.079	157
40.109	159		40.109	173		40.109	155		40.109	165
40.139	148		40.139	158		40.139	151		40.139	136
40.169	138		40.169	163		40.169	159		40.169	173
40.199	150		40.199	161		40.199	147		40.199	170
40.229	173		40.229	150		40.229	146		40.229	156
40.259	141		40.259	146		40.259	161		40.259	139
40.289	133		40.289	140		40.289	134		40.289	161
40.319	163		40.319	150		40.319	155		40.319	175
40.349	160		40.349	159		40.349	139		40.349	156
40.379	160		40.379	156		40.379	149		40.379	139
40.409	163		40.409	141		40.409	145		40.409	142
40.439	164		40.439	152		40.439	158		40.439	168
40.469	156		40.469	136		40.469	168		40.469	152
40.499	154		40.499	133		40.499	161		40.499	163
40.529	157		40.529	149		40.529	138		40.529	163
40.559	152		40.559	152		40.559	137		40.559	143
40.589	146		40.589	145		40.589	134		40.589	139
40.619	136		40.619	159		40.619	153		40.619	157
40.649	162		40.649	141		40.649	131		40.649	153
40.679	149		40.679	141		40.679	126		40.679	154
40.709	141		40.709	143		40.709	171		40.709	159
40.739	162		40.739	153		40.739	152		40.739	151
40.769	173		40.769	146		40.769	158		40.769	176
40.799	156		40.799	133		40.799	147		40.799	153
40.829	153		40.829	160		40.829	151		40.829	142
40.859	138		40.859	137		40.859	133		40.859	159
40.889	141		40.889	139		40.889	153		40.889	163
40.919	141		40.919	129		40.919	168		40.919	146
40.949	168		40.949	157		40.949	137		40.949	158
40.979	145		40.979	155		40.979	131		40.979	180
41.009	156		41.009	134		41.009	148		41.009	140
41.039	142		41.039	141		41.039	161		41.039	142
41.069	141		41.069	142		41.069	148		41.069	142
41.099	160		41.099	148		41.099	161		41.099	145
41.129	145		41.129	131		41.129	161		41.129	148
41.159	146		41.159	159		41.159	160		41.159	177
41.189	145		41.189	171		41.189	147		41.189	167
41.219	145		41.219	150		41.219	140		41.219	169
41.249	129		41.249	121		41.249	134		41.249	177
41.279	138		41.279	129		41.279	134		41.279	152
41.309	150		41.309	136		41.309	136		41.309	153
41.339	155		41.339	127		41.339	144		41.339	150
41.369	141		41.369	152		41.369	147		41.369	158
41.399	154		41.399	128		41.399	145		41.399	148
41.429	145		41.429	137		41.429	138		41.429	161
41.459	140		41.459	131		41.459	159		41.459	188
41.489	135		41.489	125		41.489	140		41.489	179
41.519	151		41.519	148		41.519	159		41.519	153
41.549	150		41.549	142		41.549	144		41.549	160
41.579	139		41.579	154		41.579	151		41.579	155
41.609	130		41.609	159		41.609	160		41.609	145
41.639	155		41.639	165		41.639	136		41.639	150
41.669	163		41.669	163		41.669	143		41.669	169
41.699	164		41.699	156		41.699	162		41.699	168
41.729	157		41.729	148		41.729	152		41.729	160
41.759	159		41.759	162		41.759	151		41.759	150
41.789	153		41.789	166		41.789	137		41.789	137
41.819	139		41.819	151		41.819	133		41.819	160
41.849	144		41.849	150		41.849	156		41.849	168
41.879	128		41.879	147		41.879	145		41.879	143
41.909	122		41.909	152		41.909	155		41.909	146
41.939	155		41.939	135		41.939	137		41.939	131
41.969	147		41.969	123		41.969	151		41.969	158
41.999	143		41.999	134		41.999	155		41.999	146
42.029	144		42.029	151		42.029	138		42.029	151
42.059	153		42.059	153		42.059	150		42.059	152
42.089	142		42.089	126		42.089	147		42.089	125
42.119	140		42.119	143		42.119	158		42.119	136
42.149	150		42.149	125		42.149	157		42.149	168
42.179	134		42.179	123		42.179	143		42.179	154
42.209	144		42.209	139		42.209	134		42.209	161
42.239	163		42.239	138		42.239	157		42.239	153
42.269	162		42.269	153		42.269	144		42.269	139
42.299	128		42.299	145		42.299	150		42.299	163
42.329	152		42.329	143		42.329	127		42.329	136
42.359	133		42.359	144		42.359	155		42.359	167
42.389	146		42.389	163		42.389	157		42.389	153
42.419	141		42.419	125		42.419	157		42.419	155
42.449	162		42.449	138		42.449	141		42.449	157
42.479	151		42.479	162		42.479	133		42.479	154
42.509	164		42.509	146		42.509	149		42.509	158
42.539	139		42.539	156		42.539	159		42.539	165
42.569	122		42.569	126		42.569	148		42.569	149
42.599	158		42.599	156		42.599	123		42.599	137
42.629	153		42.629	137		42.629	134		42.629	127
42.659	134		42.659	153		42.659	146		42.659	168
42.689	144		42.689	145		42.689	129		42.689	186
42.719	153		42.719	156		42.719	142		42.719	180
42.749	142		42.749	145		42.749	141		42.749	170
42.779	135		42.779	128		42.779	153		42.779	164
42.809	154		42.809	159		42.809	131		42.809	161
42.839	149		42.839	147		42.839	149		42.839	191
42.869	159		42.869	137		42.869	158		42.869	165
42.899	144		42.899	163		42.899	138		42.899	135
42.929	170		42.929	154		42.929	177		42.929	159
42.959	131		42.959	165		42.959	154		42.959	140
42.989	146		42.989	163		42.989	153		42.989	156
43.019	130		43.019	151		43.019	160		43.019	170
43.049	131		43.049	160		43.049	142		43.049	187
43.079	145		43.079	141		43.079	148		43.079	180
43.109	162		43.109	175		43.109	156		43.109	140
43.139	138		43.139	142		43.139	142		43.139	156
43.169	133		43.169	137		43.169	145		43.169	150
43.199	150		43.199	146		43.199	148		43.199	168
43.229	158		43.229	147		43.229	146		43.229	174
43.259	148		43.259	164		43.259	157		43.259	147
43.289	124		43.289	150		43.289	160		43.289	148
43.319	138		43.319	148		43.319	150		43.319	166
43.349	140		43.349	157		43.349	148		43.349	154
43.379	150		43.379	154		43.379	147		43.379	147
43.409	160		43.409	144		43.409	147		43.409	163
43.439	147		43.439	144		43.439	160		43.439	165
43.469	142		43.469	155		43.469	137		43.469	152
43.499	153		43.499	141		43.499	137		43.499	160
43.529	153		43.529	150		43.529	163		43.529	160
43.559	151		43.559	153		43.559	150		43.559	159
43.589	147		43.589	147		43.589	167		43.589	190
43.619	137		43.619	151		43.619	152		43.619	183
43.649	144		43.649	135		43.649	154		43.649	167
43.679	146		43.679	164		43.679	160		43.679	162
43.709	147		43.709	136		43.709	157		43.709	168
43.739	154		43.739	161		43.739	178		43.739	154
43.769	131		43.769	165		43.769	154		43.769	136
43.799	168		43.799	152		43.799	152		43.799	168
43.829	137		43.829	151		43.829	155		43.829	156
43.859	143		43.859	138		43.859	171		43.859	163
43.889	152		43.889	149		43.889	154		43.889	169
43.919	162		43.919	156		43.919	172		43.919	173
43.949	167		43.949	143		43.949	183		43.949	174
43.979	167		43.979	156		43.979	164		43.979	196
44.009	157		44.009	155		44.009	196		44.009	196
44.039	141		44.039	170		44.039	196		44.039	183
44.069	163		44.069	184		44.069	206		44.069	191
44.099	148		44.099	175		44.099	225		44.099	216
44.129	174		44.129	158		44.129	211		44.129	197
44.159	174		44.159	199		44.159	224		44.159	206
44.189	192		44.189	206		44.189	235		44.189	226
44.219	180		44.219	216		44.219	203		44.219	205
44.249	205		44.249	224		44.249	205		44.249	201
44.279	234		44.279	243		44.279	192		44.279	207
44.309	243		44.309	227		44.309	196		44.309	207
44.339	248		44.339	230		44.339	193		44.339	182
44.369	257		44.369	201		44.369	172		44.369	190
44.399	234		44.399	207		44.399	187		44.399	158
44.429	237		44.429	180		44.429	148		44.429	186
44.459	220		44.459	176		44.459	144		44.459	167
44.489	198		44.489	162		44.489	154		44.489	174
44.519	154		44.519	150		44.519	137		44.519	156
44.549	164		44.549	139		44.549	143		44.549	158
44.579	170		44.579	154		44.579	157		44.579	170
44.609	157		44.609	155		44.609	154		44.609	145
44.639	173		44.639	156		44.639	171		44.639	146
44.669	153		44.669	136		44.669	143		44.669	167
44.699	154		44.699	140		44.699	112		44.699	153
44.729	155		44.729	142		44.729	144		44.729	149
44.759	153		44.759	134		44.759	164		44.759	161
44.789	159		44.789	143		44.789	167		44.789	164
44.819	160		44.819	136		44.819	154		44.819	166
44.849	151		44.849	151		44.849	160		44.849	175
44.879	149		44.879	153		44.879	152		44.879	159
44.909	142		44.909	152		44.909	135		44.909	157
44.939	152		44.939	143		44.939	160		44.939	139
44.969	152		44.969	143		44.969	171		44.969	156
44.999	144		44.999	133		44.999	150		44.999	141
45.029	152		45.029	156		45.029	157		45.029	148
45.059	179		45.059	158		45.059	154		45.059	169
45.089	139		45.089	127		45.089	158		45.089	147
45.119	148		45.119	165		45.119	137		45.119	142
45.149	150		45.149	121		45.149	143		45.149	161
45.179	158		45.179	146		45.179	163		45.179	146
45.209	159		45.209	154		45.209	136		45.209	140
45.239	140		45.239	156		45.239	147		45.239	146
45.269	152		45.269	143		45.269	146		45.269	127
45.299	140		45.299	142		45.299	151		45.299	149
45.329	146		45.329	131		45.329	173		45.329	150
45.359	145		45.359	152		45.359	138		45.359	148
45.389	148		45.389	146		45.389	136		45.389	155
45.419	129		45.419	154		45.419	149		45.419	158
45.449	140		45.449	134		45.449	150		45.449	143
45.479	137		45.479	156		45.479	141		45.479	145
45.509	157		45.509	139		45.509	144		45.509	157
45.539	155		45.539	135		45.539	143		45.539	182
45.569	123		45.569	125		45.569	181		45.569	149
45.599	153		45.599	137		45.599	161		45.599	161
45.629	152		45.629	153		45.629	130		45.629	177
45.659	134		45.659	135		45.659	132		45.659	163
45.689	148		45.689	141		45.689	142		45.689	170
45.719	133		45.719	153		45.719	146		45.719	155
45.749	123		45.749	150		45.749	131		45.749	148
45.779	149		45.779	139		45.779	153		45.779	149
45.809	142		45.809	144		45.809	137		45.809	156
45.839	152		45.839	134		45.839	133		45.839	144
45.869	147		45.869	129		45.869	157		45.869	144
45.899	148		45.899	147		45.899	156		45.899	167
45.929	142		45.929	153		45.929	144		45.929	155
45.959	148		45.959	130		45.959	142		45.959	152
45.989	149		45.989	131		45.989	130		45.989	158
46.019	160		46.019	148		46.019	131		46.019	171
46.049	157		46.049	148		46.049	137		46.049	170
46.079	140		46.079	155		46.079	148		46.079	161
46.109	138		46.109	145		46.109	145		46.109	159
46.139	132		46.139	139		46.139	127		46.139	158
46.169	139		46.169	156		46.169	140		46.169	159
46.199	143		46.199	159		46.199	156		46.199	157
46.229	132		46.229	140		46.229	145		46.229	164
46.259	149		46.259	132		46.259	154		46.259	169
46.289	151		46.289	157		46.289	167		46.289	165
46.319	142		46.319	148		46.319	164		46.319	189
46.349	141		46.349	145		46.349	168		46.349	197
46.379	136		46.379	149		46.379	159		46.379	187
46.409	153		46.409	138		46.409	161		46.409	194
46.439	162		46.439	132		46.439	182		46.439	190
46.469	149		46.469	136		46.469	198		46.469	195
46.499	147		46.499	165		46.499	208		46.499	200
46.529	164		46.529	157		46.529	214		46.529	208
46.559	138		46.559	174		46.559	202		46.559	185
46.589	149		46.589	185		46.589	201		46.589	205
46.619	153		46.619	195		46.619	251		46.619	185
46.649	174		46.649	213		46.649	228		46.649	217
46.679	189		46.679	232		46.679	187		46.679	183
46.709	173		46.709	215		46.709	187		46.709	192
46.739	207		46.739	206		46.739	201		46.739	201
46.769	235		46.769	209		46.769	146		46.769	181
46.799	206		46.799	169		46.799	163		46.799	193
46.829	220		46.829	170		46.829	167		46.829	181
46.859	205		46.859	170		46.859	165		46.859	174
46.889	184		46.889	156		46.889	161		46.889	172
46.919	165		46.919	173		46.919	145		46.919	166
46.949	140		46.949	172		46.949	147		46.949	178
46.979	151		46.979	137		46.979	162		46.979	177
47.009	149		47.009	141		47.009	151		47.009	150
47.039	143		47.039	144		47.039	139		47.039	146
47.069	146		47.069	164		47.069	149		47.069	142
47.099	165		47.099	146		47.099	164		47.099	195
47.129	143		47.129	140		47.129	158		47.129	163
47.159	140		47.159	181		47.159	158		47.159	151
47.189	132		47.189	160		47.189	141		47.189	155
47.219	150		47.219	122		47.219	154		47.219	158
47.249	155		47.249	139		47.249	151		47.249	170
47.279	130		47.279	147		47.279	161		47.279	152
47.309	149		47.309	137		47.309	121		47.309	141
47.339	156		47.339	140		47.339	171		47.339	160
47.369	152		47.369	170		47.369	166		47.369	165
47.399	162		47.399	155		47.399	136		47.399	157
47.429	124		47.429	142		47.429	167		47.429	161
47.459	148		47.459	132		47.459	170		47.459	179
47.489	161		47.489	145		47.489	163		47.489	169
47.519	153		47.519	155		47.519	153		47.519	165
47.549	149		47.549	163		47.549	174		47.549	202
47.579	154		47.579	171		47.579	192		47.579	186
47.609	152		47.609	159		47.609	191		47.609	154
47.639	157		47.639	170		47.639	169		47.639	193
47.669	169		47.669	184		47.669	156		47.669	185
47.699	168		47.699	166		47.699	174		47.699	185
47.729	168		47.729	184		47.729	171		47.729	182
47.759	177		47.759	189		47.759	143		47.759	140
47.789	198		47.789	177		47.789	161		47.789	189
47.819	197		47.819	166		47.819	157		47.819	178
47.849	171		47.849	178		47.849	160		47.849	167
47.879	161		47.879	148		47.879	140		47.879	145
47.909	150		47.909	144		47.909	154		47.909	161
47.939	154		47.939	152		47.939	147		47.939	157
47.969	155		47.969	142		47.969	142		47.969	163
47.999	152		47.999	140		47.999	143		47.999	150
48.029	151		48.029	144		48.029	135		48.029	150
48.059	152		48.059	147		48.059	132		48.059	146
48.089	149		48.089	122		48.089	140		48.089	139
48.119	128		48.119	118		48.119	117		48.119	157
48.149	128		48.149	138		48.149	124		48.149	146
48.179	147		48.179	147		48.179	117		48.179	145
48.209	124		48.209	118		48.209	158		48.209	170
48.239	137		48.239	141		48.239	147		48.239	136
48.269	135		48.269	122		48.269	132		48.269	142
48.299	132		48.299	144		48.299	138		48.299	142
48.329	130		48.329	127		48.329	124		48.329	143
48.359	144		48.359	146		48.359	156		48.359	152
48.389	125		48.389	146		48.389	151		48.389	139
48.419	132		48.419	137		48.419	148		48.419	147
48.449	139		48.449	152		48.449	157		48.449	150
48.479	134		48.479	124		48.479	140		48.479	133
48.509	142		48.509	123		48.509	140		48.509	135
48.539	138		48.539	151		48.539	157		48.539	150
48.569	136		48.569	135		48.569	144		48.569	149
48.599	138		48.599	130		48.599	121		48.599	150
48.629	124		48.629	162		48.629	126		48.629	167
48.659	147		48.659	132		48.659	146		48.659	148
48.689	141		48.689	141		48.689	146		48.689	144
48.719	143		48.719	136		48.719	135		48.719	134
48.749	138		48.749	123		48.749	110		48.749	153
48.779	137		48.779	140		48.779	141		48.779	133
48.809	136		48.809	150		48.809	143		48.809	139
48.839	144		48.839	161		48.839	130		48.839	143
48.869	141		48.869	130		48.869	137		48.869	138
48.899	137		48.899	139		48.899	130		48.899	141
48.929	128		48.929	146		48.929	144		48.929	162
48.959	118		48.959	137		48.959	136		48.959	141
48.989	121		48.989	142		48.989	134		48.989	159
49.019	115		49.019	134		49.019	126		49.019	144
49.049	137		49.049	137		49.049	145		49.049	156
49.079	146		49.079	145		49.079	146		49.079	128
49.109	144		49.109	151		49.109	140		49.109	130
49.139	130		49.139	116		49.139	145		49.139	143
49.169	132		49.169	130		49.169	127		49.169	134
49.199	138		49.199	143		49.199	121		49.199	119
49.229	131		49.229	131		49.229	130		49.229	143
49.259	141		49.259	159		49.259	151		49.259	155
49.289	141		49.289	125		49.289	127		49.289	144
49.319	144		49.319	148		49.319	141		49.319	134
49.349	158		49.349	122		49.349	152		49.349	143
49.379	124		49.379	125		49.379	151		49.379	149
49.409	133		49.409	136		49.409	127		49.409	146
49.439	118		49.439	138		49.439	129		49.439	145
49.469	128		49.469	123		49.469	125		49.469	127
49.499	163		49.499	114		49.499	137		49.499	152
49.529	127		49.529	133		49.529	133		49.529	152
49.559	126		49.559	148		49.559	134		49.559	146
49.589	121		49.589	158		49.589	136		49.589	159
49.619	149		49.619	132		49.619	144		49.619	129
49.649	137		49.649	122		49.649	136		49.649	144
49.679	126		49.679	140		49.679	130		49.679	151
49.709	130		49.709	132		49.709	135		49.709	136
49.739	159		49.739	121		49.739	123		49.739	144
49.769	142		49.769	133		49.769	148		49.769	143
49.799	138		49.799	129		49.799	146		49.799	159
49.829	125		49.829	124		49.829	146		49.829	148
49.859	151		49.859	166		49.859	158		49.859	147
49.889	148		49.889	131		49.889	151		49.889	136
49.919	119		49.919	127		49.919	150		49.919	155
49.949	118		49.949	125		49.949	148		49.949	150
49.979	125		49.979	127		49.979	158		49.979	157
50.009	152		50.009	138		50.009	167		50.009	152
50.039	137		50.039	151		50.039	161		50.039	145
50.069	137		50.069	155		50.069	164		50.069	174
50.099	128		50.099	157		50.099	161		50.099	171
50.129	132		50.129	148		50.129	187		50.129	187
50.159	148		50.159	159		50.159	182		50.159	175
50.189	156		50.189	170		50.189	177		50.189	169
50.219	169		50.219	170		50.219	178		50.219	184
50.249	169		50.249	159		50.249	177		50.249	159
50.279	151		50.279	181		50.279	170		50.279	154
50.309	154		50.309	172		50.309	165		50.309	170
50.339	175		50.339	189		50.339	152		50.339	173
50.369	169		50.369	208		50.369	155		50.369	150
50.399	196		50.399	183		50.399	158		50.399	177
50.429	193		50.429	165		50.429	138		50.429	180
50.459	155		50.459	160		50.459	154		50.459	147
50.489	164		50.489	147		50.489	150		50.489	165
50.519	179		50.519	146		50.519	144		50.519	169
50.549	166		50.549	159		50.549	137		50.549	151
50.579	133		50.579	137		50.579	150		50.579	123
50.609	150		50.609	137		50.609	147		50.609	152
50.639	126		50.639	132		50.639	131		50.639	136
50.669	126		50.669	136		50.669	132		50.669	140
50.699	125		50.699	155		50.699	145		50.699	139
50.729	111		50.729	120		50.729	127		50.729	155
50.759	137		50.759	147		50.759	142		50.759	161
50.789	133		50.789	141		50.789	135		50.789	146
50.819	140		50.819	121		50.819	131		50.819	144
50.849	127		50.849	135		50.849	144		50.849	141
50.879	129		50.879	123		50.879	134		50.879	172
50.909	148		50.909	156		50.909	140		50.909	134
50.939	133		50.939	127		50.939	149		50.939	131
50.969	109		50.969	121		50.969	155		50.969	139
50.999	127		50.999	135		50.999	144		50.999	152
51.029	134		51.029	140		51.029	158		51.029	146
51.059	138		51.059	128		51.059	128		51.059	141
51.089	133		51.089	156		51.089	149		51.089	150
51.119	135		51.119	164		51.119	158		51.119	159
51.149	126		51.149	161		51.149	156		51.149	159
51.179	129		51.179	143		51.179	154		51.179	152
51.209	139		51.209	142		51.209	138		51.209	136
51.239	131		51.239	149		51.239	143		51.239	152
51.269	119		51.269	159		51.269	138		51.269	149
51.299	126		51.299	129		51.299	124		51.299	134
51.329	152		51.329	125		51.329	127		51.329	151
51.359	143		51.359	137		51.359	131		51.359	144
51.389	135		51.389	130		51.389	131		51.389	146
51.419	150		51.419	160		51.419	144		51.419	129
51.449	126		51.449	133		51.449	117		51.449	148
51.479	131		51.479	135		51.479	138		51.479	145
51.509	118		51.509	128		51.509	144		51.509	141
51.539	132		51.539	118		51.539	133		51.539	132
51.569	142		51.569	130		51.569	149		51.569	142
51.599	138		51.599	130		51.599	144		51.599	143
51.629	120		51.629	137		51.629	157		51.629	155
51.659	122		51.659	132		51.659	129		51.659	157
51.689	135		51.689	140		51.689	152		51.689	147
51.719	151		51.719	121		51.719	128		51.719	122
51.749	131		51.749	125		51.749	119		51.749	146
51.779	125		51.779	128		51.779	119		51.779	140
51.809	116		51.809	137		51.809	139		51.809	142
51.839	123		51.839	117		51.839	134		51.839	134
51.869	129		51.869	129		51.869	117		51.869	129
51.899	134		51.899	120		51.899	128		51.899	140
51.929	149		51.929	142		51.929	136		51.929	147
51.959	121		51.959	138		51.959	126		51.959	147
51.989	116		51.989	134		51.989	142		51.989	157
52.019	128		52.019	139		52.019	138		52.019	158
52.049	124		52.049	125		52.049	123		52.049	131
52.079	122		52.079	118		52.079	134		52.079	128
52.109	122		52.109	124		52.109	130		52.109	138
52.139	135		52.139	129		52.139	121		52.139	131
52.169	126		52.169	138		52.169	113		52.169	156
52.199	130		52.199	114		52.199	116		52.199	133
52.229	127		52.229	118		52.229	131		52.229	159
52.259	130		52.259	139		52.259	119		52.259	131
52.289	137		52.289	135		52.289	113		52.289	146
52.319	136		52.319	150		52.319	113		52.319	136
52.349	140		52.349	131		52.349	144		52.349	126
52.379	134		52.379	120		52.379	138		52.379	135
52.409	154		52.409	131		52.409	111		52.409	127
52.439	143		52.439	110		52.439	125		52.439	164
52.469	125		52.469	119		52.469	122		52.469	129
52.499	137		52.499	127		52.499	127		52.499	141
52.529	122		52.529	128		52.529	151		52.529	132
52.559	142		52.559	140		52.559	155		52.559	142
52.589	136		52.589	131		52.589	129		52.589	159
52.619	128		52.619	123		52.619	130		52.619	141
52.649	140		52.649	123		52.649	149		52.649	151
52.679	133		52.679	136		52.679	138		52.679	140
52.709	126		52.709	140		52.709	119		52.709	152
52.739	132		52.739	146		52.739	133		52.739	143
52.769	134		52.769	117		52.769	120		52.769	140
52.799	135		52.799	115		52.799	132		52.799	133
52.829	124		52.829	131		52.829	118		52.829	157
52.859	130		52.859	127		52.859	132		52.859	158
52.889	136		52.889	138		52.889	135		52.889	149
52.919	136		52.919	144		52.919	123		52.919	145
52.949	131		52.949	135		52.949	124		52.949	145
52.979	132		52.979	134		52.979	127		52.979	143
53.009	127		53.009	119		53.009	130		53.009	135
53.039	111		53.039	113		53.039	127		53.039	157
53.069	116		53.069	141		53.069	122		53.069	162
53.099	130		53.099	136		53.099	151		53.099	159
53.129	124		53.129	141		53.129	151		53.129	169
53.159	150		53.159	130		53.159	150		53.159	140
53.189	141		53.189	140		53.189	156		53.189	157
53.219	150		53.219	157		53.219	147		53.219	157
53.249	139		53.249	145		53.249	158		53.249	178
53.279	137		53.279	153		53.279	156		53.279	160
53.309	141		53.309	152		53.309	209		53.309	165
53.339	106		53.339	159		53.339	198		53.339	190
53.369	140		53.369	157		53.369	191		53.369	177
53.399	156		53.399	160		53.399	215		53.399	189
53.429	146		53.429	174		53.429	226		53.429	196
53.459	155		53.459	176		53.459	225		53.459	222
53.489	152		53.489	199		53.489	237		53.489	218
53.519	202		53.519	210		53.519	230		53.519	201
53.549	181		53.549	242		53.549	209		53.549	200
53.579	192		53.579	224		53.579	224		53.579	180
53.609	200		53.609	199		53.609	214		53.609	219
53.639	191		53.639	204		53.639	198		53.639	185
53.669	217		53.669	234		53.669	184		53.669	201
53.699	202		53.699	209		53.699	193		53.699	181
53.729	207		53.729	201		53.729	213		53.729	196
53.759	216		53.759	243		53.759	173		53.759	181
53.789	215		53.789	198		53.789	172		53.789	171
53.819	188		53.819	203		53.819	168		53.819	176
53.849	213		53.849	203		53.849	176		53.849	195
53.879	215		53.879	202		53.879	145		53.879	181
53.909	229		53.909	185		53.909	171		53.909	164
53.939	221		53.939	147		53.939	158		53.939	167
53.969	188		53.969	140		53.969	165		53.969	173
53.999	202		53.999	132		53.999	147		53.999	152
54.029	167		54.029	153		54.029	146		54.029	133
54.059	146		54.059	162		54.059	144		54.059	143
54.089	177		54.089	146		54.089	154		54.089	167
54.119	162		54.119	123		54.119	151		54.119	160
54.149	146		54.149	119		54.149	155		54.149	160
54.179	155		54.179	146		54.179	153		54.179	156
54.209	123		54.209	135		54.209	142		54.209	145
54.239	135		54.239	136		54.239	149		54.239	130
54.269	138		54.269	152		54.269	143		54.269	156
54.299	124		54.299	140		54.299	142		54.299	148
54.329	144		54.329	149		54.329	147		54.329	121
54.359	128		54.359	128		54.359	152		54.359	142
54.389	116		54.389	143		54.389	151		54.389	176
54.419	126		54.419	142		54.419	166		54.419	169
54.449	133		54.449	145		54.449	173		54.449	139
54.479	122		54.479	137		54.479	162		54.479	158
54.509	156		54.509	157		54.509	149		54.509	129
54.539	149		54.539	132		54.539	152		54.539	151
54.569	159		54.569	148		54.569	145		54.569	164
54.599	157		54.599	140		54.599	151		54.599	168
54.629	161		54.629	155		54.629	138		54.629	170
54.659	153		54.659	147		54.659	146		54.659	182
54.689	174		54.689	154		54.689	137		54.689	140
54.719	180		54.719	165		54.719	142		54.719	145
54.749	175		54.749	162		54.749	139		54.749	145
54.779	174		54.779	140		54.779	145		54.779	146
54.809	186		54.809	140		54.809	151		54.809	133
54.839	139		54.839	128		54.839	135		54.839	123
54.869	175		54.869	116		54.869	135		54.869	148
54.899	133		54.899	129		54.899	134		54.899	153
54.929	139		54.929	133		54.929	134		54.929	139
54.959	132		54.959	134		54.959	127		54.959	117
54.989	141		54.989	124		54.989	148		54.989	110
55.019	129		55.019	136		55.019	133		55.019	151
55.049	134		55.049	136		55.049	125		55.049	130
55.079	142		55.079	131		55.079	135		55.079	123
55.109	135		55.109	142		55.109	129		55.109	135
55.139	126		55.139	140		55.139	123		55.139	137
55.169	153		55.169	133		55.169	123		55.169	134
55.199	124		55.199	133		55.199	128		55.199	141
55.229	112		55.229	125		55.229	126		55.229	131
55.259	161		55.259	116		55.259	135		55.259	136
55.289	143		55.289	112		55.289	141		55.289	127
55.319	133		55.319	111		55.319	134		55.319	142
55.349	120		55.349	132		55.349	112		55.349	138
55.379	126		55.379	138		55.379	141		55.379	124
55.409	121		55.409	127		55.409	152		55.409	136
55.439	107		55.439	120		55.439	114		55.439	142
55.469	111		55.469	126		55.469	101		55.469	133
55.499	118		55.499	131		55.499	124		55.499	136
55.529	121		55.529	125		55.529	139		55.529	129
55.559	126		55.559	136		55.559	137		55.559	139
55.589	124		55.589	133		55.589	129		55.589	132
55.619	110		55.619	122		55.619	118		55.619	132
55.649	120		55.649	127		55.649	124		55.649	120
55.679	140		55.679	123		55.679	123		55.679	142
55.709	151		55.709	138		55.709	112		55.709	116
55.739	118		55.739	125		55.739	135		55.739	146
55.769	135		55.769	122		55.769	148		55.769	126
55.799	133		55.799	111		55.799	124		55.799	129
55.829	118		55.829	116		55.829	126		55.829	130
55.859	128		55.859	140		55.859	123		55.859	152
55.889	99		55.889	147		55.889	122		55.889	145
55.919	117		55.919	139		55.919	148		55.919	129
55.949	120		55.949	116		55.949	115		55.949	137
55.979	114		55.979	125		55.979	145		55.979	128
56.009	131		56.009	138		56.009	118		56.009	141
56.039	136		56.039	127		56.039	120		56.039	138
56.069	120		56.069	134		56.069	138		56.069	163
56.099	119		56.099	125		56.099	140		56.099	140
56.129	110		56.129	104		56.129	123		56.129	131
56.159	138		56.159	145		56.159	130		56.159	153
56.189	141		56.189	135		56.189	131		56.189	140
56.219	157		56.219	116		56.219	142		56.219	134
56.249	125		56.249	130		56.249	134		56.249	140
56.279	123		56.279	125		56.279	116		56.279	155
56.309	141		56.309	128		56.309	131		56.309	136
56.339	141		56.339	120		56.339	117		56.339	144
56.369	138		56.369	133		56.369	116		56.369	147
56.399	119		56.399	125		56.399	122		56.399	142
56.429	122		56.429	105		56.429	125		56.429	138
56.459	126		56.459	129		56.459	125		56.459	173
56.489	119		56.489	131		56.489	148		56.489	146
56.519	132		56.519	134		56.519	136		56.519	144
56.549	145		56.549	139		56.549	137		56.549	159
56.579	134		56.579	130		56.579	159		56.579	163
56.609	141		56.609	136		56.609	144		56.609	162
56.639	145		56.639	138		56.639	161		56.639	161
56.669	153		56.669	149		56.669	160		56.669	131
56.699	151		56.699	159		56.699	149		56.699	146
56.729	142		56.729	161		56.729	163		56.729	153
56.759	135		56.759	151		56.759	167		56.759	148
56.789	148		56.789	156		56.789	155		56.789	154
56.819	153		56.819	147		56.819	145		56.819	173
56.849	146		56.849	145		56.849	147		56.849	174
56.879	151		56.879	168		56.879	160		56.879	158
56.909	151		56.909	159		56.909	172		56.909	170
56.939	137		56.939	130		56.939	160		56.939	174
56.969	146		56.969	141		56.969	150		56.969	166
56.999	157		56.999	154		56.999	169		56.999	179
57.029	131		57.029	123		57.029	177		57.029	184
57.059	140		57.059	133		57.059	166		57.059	177
57.089	124		57.089	137		57.089	176		57.089	192
57.119	140		57.119	158		57.119	210		57.119	203
57.149	162		57.149	147		57.149	183		57.149	206
57.179	156		57.179	134		57.179	214		57.179	192
57.209	158		57.209	144		57.209	261		57.209	220
57.239	160		57.239	150		57.239	230		57.239	238
57.269	162		57.269	183		57.269	235		57.269	233
57.299	172		57.299	202		57.299	277		57.299	239
57.329	202		57.329	190		57.329	283		57.329	245
57.359	198		57.359	213		57.359	276		57.359	271
57.389	197		57.389	257		57.389	275		57.389	303
57.419	225		57.419	227		57.419	257		57.419	273
57.449	211		57.449	262		57.449	280		57.449	259
57.479	242		57.479	261		57.479	259		57.479	253
57.509	269		57.509	269		57.509	239		57.509	264
57.539	302		57.539	281		57.539	241		57.539	251
57.569	269		57.569	275		57.569	222		57.569	227
57.599	280		57.599	275		57.599	201		57.599	230
57.629	295		57.629	255		57.629	197		57.629	210
57.659	252		57.659	244		57.659	210		57.659	196
57.689	264		57.689	218		57.689	185		57.689	200
57.719	234		57.719	192		57.719	171		57.719	200
57.749	233		57.749	209		57.749	161		57.749	187
57.779	223		57.779	196		57.779	168		57.779	169
57.809	238		57.809	201		57.809	163		57.809	174
57.839	172		57.839	161		57.839	145		57.839	193
57.869	178		57.869	154		57.869	137		57.869	163
57.899	203		57.899	137		57.899	151		57.899	155
57.929	194		57.929	141		57.929	148		57.929	200
57.959	161		57.959	151		57.959	170		57.959	152
57.989	158		57.989	131		57.989	129		57.989	160
58.019	148		58.019	153		58.019	145		58.019	142
58.049	164		58.049	146		58.049	147		58.049	146
58.079	155		58.079	144		58.079	124		58.079	133
58.109	140		58.109	125		58.109	131		58.109	160
58.139	144		58.139	143		58.139	154		58.139	144
58.169	123		58.169	126		58.169	137		58.169	144
58.199	135		58.199	115		58.199	133		58.199	141
58.229	159		58.229	127		58.229	142		58.229	144
58.259	130		58.259	141		58.259	140		58.259	136
58.289	125		58.289	144		58.289	128		58.289	150
58.319	128		58.319	127		58.319	132		58.319	120
58.349	148		58.349	133		58.349	131		58.349	140
58.379	135		58.379	128		58.379	141		58.379	138
58.409	133		58.409	131		58.409	128		58.409	135
58.439	147		58.439	120		58.439	131		58.439	105
58.469	144		58.469	128		58.469	169		58.469	150
58.499	136		58.499	127		58.499	103		58.499	154
58.529	146		58.529	128		58.529	125		58.529	127
58.559	130		58.559	120		58.559	117		58.559	152
58.589	146		58.589	121		58.589	117		58.589	137
58.619	132		58.619	125		58.619	138		58.619	120
58.649	104		58.649	116		58.649	134		58.649	147
58.679	137		58.679	116		58.679	125		58.679	140
58.709	119		58.709	129		58.709	124		58.709	162
58.739	124		58.739	116		58.739	131		58.739	134
58.769	120		58.769	116		58.769	113		58.769	137
58.799	120		58.799	116		58.799	134		58.799	131
58.829	120		58.829	139		58.829	131		58.829	150
58.859	105		58.859	129		58.859	140		58.859	133
58.889	124		58.889	130		58.889	119		58.889	168
58.919	133		58.919	125		58.919	130		58.919	139
58.949	120		58.949	154		58.949	148		58.949	178
58.979	132		58.979	144		58.979	142		58.979	160
59.009	144		59.009	149		59.009	107		59.009	140
59.039	126		59.039	138		59.039	149		59.039	130
59.069	127		59.069	142		59.069	145		59.069	132
59.099	151		59.099	126		59.099	140		59.099	155
59.129	158		59.129	144		59.129	130		59.129	129
59.159	134		59.159	130		59.159	142		59.159	154
59.189	131		59.189	118		59.189	137		59.189	149
59.219	147		59.219	154		59.219	144		59.219	125
59.249	129		59.249	111		59.249	130		59.249	158
59.279	152		59.279	142		59.279	134		59.279	154
59.309	145		59.309	149		59.309	136		59.309	146
59.339	117		59.339	159		59.339	120		59.339	134
59.369	113		59.369	124		59.369	133		59.369	159
59.399	126		59.399	150		59.399	162		59.399	162
59.429	144		59.429	120		59.429	136		59.429	146
59.459	137		59.459	154		59.459	148		59.459	179
59.489	136		59.489	120		59.489	166		59.489	184
59.519	155		59.519	125		59.519	172		59.519	165
59.549	132		59.549	149		59.549	171		59.549	168
59.579	138		59.579	165		59.579	176		59.579	149
59.609	144		59.609	144		59.609	170		59.609	145
59.639	164		59.639	148		59.639	169		59.639	173
59.669	143		59.669	173		59.669	160		59.669	172
59.699	148		59.699	173		59.699	167		59.699	156
59.729	167		59.729	139		59.729	169		59.729	165
59.759	147		59.759	176		59.759	161		59.759	184
59.789	156		59.789	134		59.789	155		59.789	164
59.819	177		59.819	172		59.819	155		59.819	161
59.849	184		59.849	166		59.849	151		59.849	150
59.879	141		59.879	123		59.879	138		59.879	161
59.909	164		59.909	164		59.909	137		59.909	152
59.939	173		59.939	151		59.939	141		59.939	143
59.969	152		59.969	146		59.969	128		59.969	146
59.999	151		59.999	140		59.999	158		59.999	159
60.029	133		60.029	140		60.029	118		60.029	148
60.059	148		60.059	136		60.059	134		60.059	153
60.089	141		60.089	127		60.089	142		60.089	141
60.119	137		60.119	125		60.119	141		60.119	151
60.149	134		60.149	152		60.149	132		60.149	139
60.179	142		60.179	121		60.179	154		60.179	140
60.209	154		60.209	152		60.209	130		60.209	142
60.239	142		60.239	125		60.239	116		60.239	161
60.269	109		60.269	126		60.269	142		60.269	139
60.299	131		60.299	131		60.299	140		60.299	124
60.329	139		60.329	133		60.329	147		60.329	150
60.359	135		60.359	152		60.359	117		60.359	143
60.389	125		60.389	140		60.389	126		60.389	129
60.419	137		60.419	130		60.419	158		60.419	139
60.449	111		60.449	154		60.449	142		60.449	133
60.479	111		60.479	139		60.479	151		60.479	146
60.509	131		60.509	128		60.509	145		60.509	143
60.539	122		60.539	139		60.539	133		60.539	147
60.569	133		60.569	139		60.569	148		60.569	137
60.599	143		60.599	136		60.599	151		60.599	156
60.629	147		60.629	123		60.629	138		60.629	152
60.659	145		60.659	113		60.659	129		60.659	143
60.689	134		60.689	136		60.689	160		60.689	137
60.719	123		60.719	135		60.719	129		60.719	139
60.749	135		60.749	108		60.749	140		60.749	168
60.779	138		60.779	140		60.779	129		60.779	148
60.809	128		60.809	131		60.809	120		60.809	125
60.839	164		60.839	143		60.839	134		60.839	150
60.869	129		60.869	122		60.869	146		60.869	135
60.899	138		60.899	121		60.899	122		60.899	126
60.929	128		60.929	133		60.929	114		60.929	143
60.959	120		60.959	131		60.959	143		60.959	128
60.989	111		60.989	120		60.989	133		60.989	125
61.019	121		61.019	140		61.019	115		61.019	139
61.049	128		61.049	148		61.049	123		61.049	142
61.079	131		61.079	139		61.079	137		61.079	130
61.109	153		61.109	133		61.109	125		61.109	145
61.139	135		61.139	117		61.139	125		61.139	140
61.169	125		61.169	121		61.169	129		61.169	127
61.199	127		61.199	128		61.199	129		61.199	135
61.229	124		61.229	128		61.229	129		61.229	132
61.259	129		61.259	123		61.259	147		61.259	134
61.289	129		61.289	116		61.289	132		61.289	132
61.319	141		61.319	132		61.319	100		61.319	132
61.349	143		61.349	139		61.349	141		61.349	161
61.379	113		61.379	124		61.379	124		61.379	136
61.409	124		61.409	130		61.409	120		61.409	157
61.439	144		61.439	129		61.439	126		61.439	136
61.469	133		61.469	128		61.469	130		61.469	153
61.499	122		61.499	126		61.499	129		61.499	131
61.529	129		61.529	146		61.529	119		61.529	154
61.559	126		61.559	139		61.559	132		61.559	156
61.589	126		61.589	134		61.589	133		61.589	147
61.619	145		61.619	122		61.619	129		61.619	142
61.649	128		61.649	139		61.649	123		61.649	160
61.679	116		61.679	116		61.679	130		61.679	133
61.709	111		61.709	121		61.709	137		61.709	154
61.739	148		61.739	130		61.739	143		61.739	138
61.769	137		61.769	132		61.769	130		61.769	138
61.799	124		61.799	127		61.799	134		61.799	142
61.829	136		61.829	141		61.829	135		61.829	119
61.859	137		61.859	135		61.859	124		61.859	143
61.889	130		61.889	142		61.889	120		61.889	148
61.919	124		61.919	133		61.919	133		61.919	131
61.949	121		61.949	116		61.949	147		61.949	147
61.979	133		61.979	131		61.979	138		61.979	153
62.009	140		62.009	131		62.009	129		62.009	134
62.039	132		62.039	140		62.039	125		62.039	132
62.069	119		62.069	127		62.069	129		62.069	133
62.099	130		62.099	108		62.099	120		62.099	139
62.129	139		62.129	120		62.129	128		62.129	147
62.159	138		62.159	131		62.159	147		62.159	143
62.189	148		62.189	144		62.189	153		62.189	146
62.219	149		62.219	156		62.219	144		62.219	143
62.249	124		62.249	139		62.249	136		62.249	172
62.279	130		62.279	142		62.279	147		62.279	137
62.309	136		62.309	126		62.309	143		62.309	151
62.339	147		62.339	147		62.339	175		62.339	164
62.369	124		62.369	136		62.369	160		62.369	184
62.399	142		62.399	151		62.399	161		62.399	135
62.429	135		62.429	134		62.429	153		62.429	176
62.459	152		62.459	152		62.459	171		62.459	172
62.489	150		62.489	137		62.489	146		62.489	159
62.519	154		62.519	150		62.519	170		62.519	159
62.549	142		62.549	147		62.549	167		62.549	150
62.579	138		62.579	145		62.579	168		62.579	187
62.609	171		62.609	167		62.609	178		62.609	152
62.639	162		62.639	159		62.639	175		62.639	160
62.669	164		62.669	152		62.669	186		62.669	176
62.699	162		62.699	162		62.699	172		62.699	178
62.729	166		62.729	164		62.729	166		62.729	174
62.759	167		62.759	177		62.759	161		62.759	156
62.789	206		62.789	192		62.789	154		62.789	193
62.819	179		62.819	173		62.819	168		62.819	183
62.849	165		62.849	172		62.849	158		62.849	166
62.879	172		62.879	156		62.879	159		62.879	158
62.909	164		62.909	193		62.909	145		62.909	163
62.939	179		62.939	170		62.939	135		62.939	156
62.969	170		62.969	147		62.969	132		62.969	179
62.999	142		62.999	124		62.999	165		62.999	159
63.029	166		63.029	138		63.029	145		63.029	155
63.059	161		63.059	149		63.059	142		63.059	148
63.089	153		63.089	137		63.089	139		63.089	152
63.119	153		63.119	144		63.119	129		63.119	161
63.149	138		63.149	144		63.149	113		63.149	157
63.179	153		63.179	144		63.179	139		63.179	133
63.209	137		63.209	125		63.209	140		63.209	142
63.239	111		63.239	116		63.239	139		63.239	136
63.269	133		63.269	133		63.269	125		63.269	137
63.299	122		63.299	165		63.299	113		63.299	151
63.329	129		63.329	123		63.329	123		63.329	147
63.359	146		63.359	129		63.359	133		63.359	132
63.389	130		63.389	148		63.389	121		63.389	158
63.419	146		63.419	138		63.419	128		63.419	132
63.449	132		63.449	148		63.449	112		63.449	150
63.479	142		63.479	123		63.479	132		63.479	132
63.509	117		63.509	117		63.509	128		63.509	150
63.539	136		63.539	107		63.539	113		63.539	135
63.569	118		63.569	139		63.569	135		63.569	127
63.599	127		63.599	135		63.599	139		63.599	144
63.629	131		63.629	131		63.629	121		63.629	125
63.659	143		63.659	99		63.659	132		63.659	133
63.689	130		63.689	127		63.689	143		63.689	143
63.719	126		63.719	139		63.719	113		63.719	144
63.749	129		63.749	124		63.749	122		63.749	154
63.779	114		63.779	129		63.779	136		63.779	164
63.809	134		63.809	128		63.809	145		63.809	145
63.839	137		63.839	133		63.839	131		63.839	139
63.869	123		63.869	110		63.869	168		63.869	131
63.899	118		63.899	137		63.899	138		63.899	139
63.929	135		63.929	128		63.929	133		63.929	138
63.959	131		63.959	137		63.959	141		63.959	144
63.989	126		63.989	145		63.989	114		63.989	122
64.019	129		64.019	140		64.019	119		64.019	150
64.049	131		64.049	120		64.049	136		64.049	143
64.079	132		64.079	126		64.079	135		64.079	133
64.109	120		64.109	128		64.109	108		64.109	147
64.139	147		64.139	132		64.139	122		64.139	138
64.169	129		64.169	132		64.169	127		64.169	131
64.199	152		64.199	111		64.199	128		64.199	142
64.229	136		64.229	138		64.229	137		64.229	151
64.259	148		64.259	150		64.259	139		64.259	141
64.289	121		64.289	125		64.289	136		64.289	135
64.319	123		64.319	125		64.319	124		64.319	150
64.349	136		64.349	130		64.349	120		64.349	144
64.379	134		64.379	138		64.379	116		64.379	143
64.409	123		64.409	136		64.409	132		64.409	141
64.439	125		64.439	129		64.439	143		64.439	145
64.469	133		64.469	131		64.469	137		64.469	139
64.499	137		64.499	136		64.499	144		64.499	116
64.529	128		64.529	135		64.529	140		64.529	120
64.559	127		64.559	129		64.559	133		64.559	147
64.589	146		64.589	126		64.589	138		64.589	140
64.619	142		64.619	144		64.619	132		64.619	154
64.649	121		64.649	156		64.649	139		64.649	161
64.679	146		64.679	107		64.679	122		64.679	131
64.709	149		64.709	136		64.709	124		64.709	140
64.739	136		64.739	122		64.739	127		64.739	145
64.769	119		64.769	113		64.769	129		64.769	114
64.799	133		64.799	134		64.799	128		64.799	150
64.829	153		64.829	133		64.829	114		64.829	129
64.859	151		64.859	121		64.859	123		64.859	143
64.889	134		64.889	132		64.889	131		64.889	142
64.919	126		64.919	147		64.919	127		64.919	145
64.949	140		64.949	140		64.949	141		64.949	151
64.979	123		64.979	122		64.979	124		64.979	149
65.009	118		65.009	125		65.009	114		65.009	156
65.039	130		65.039	152		65.039	121		65.039	150
65.069	125		65.069	148		65.069	135		65.069	151
65.099	141		65.099	155		65.099	146		65.099	171
65.129	120		65.129	141		65.129	146		65.129	162
65.159	126		65.159	124		65.159	146		65.159	166
65.189	134		65.189	137		65.189	146		65.189	155
65.219	141		65.219	130		65.219	131		65.219	192
65.249	145		65.249	143		65.249	162		65.249	161
65.279	128		65.279	131		65.279	158		65.279	155
65.309	138		65.309	140		65.309	155		65.309	168
65.339	133		65.339	127		65.339	165		65.339	175
65.369	145		65.369	144		65.369	173		65.369	159
65.399	152		65.399	133		65.399	148		65.399	164
65.429	135		65.429	151		65.429	157		65.429	170
65.459	151		65.459	150		65.459	152		65.459	167
65.489	156		65.489	135		65.489	176		65.489	181
65.519	165		65.519	161		65.519	144		65.519	164
65.549	185		65.549	177		65.549	149		65.549	157
65.579	156		65.579	177		65.579	174		65.579	170
65.609	195		65.609	184		65.609	149		65.609	168
65.639	168		65.639	187		65.639	172		65.639	169
65.669	179		65.669	183		65.669	155		65.669	189
65.699	168		65.699	158		65.699	128		65.699	154
65.729	168		65.729	155		65.729	121		65.729	170
65.759	200		65.759	164		65.759	135		65.759	158
65.789	169		65.789	142		65.789	149		65.789	154
65.819	149		65.819	149		65.819	135		65.819	168
65.849	145		65.849	162		65.849	146		65.849	148
65.879	150		65.879	149		65.879	138		65.879	147
65.909	147		65.909	139		65.909	173		65.909	161
65.939	151		65.939	153		65.939	136		65.939	167
65.969	133		65.969	142		65.969	161		65.969	161
65.999	148		65.999	153		65.999	141		65.999	162
66.029	152		66.029	148		66.029	156		66.029	170
66.059	155		66.059	134		66.059	168		66.059	166
66.089	146		66.089	133		66.089	184		66.089	193
66.119	134		66.119	163		66.119	162		66.119	186
66.149	150		66.149	138		66.149	151		66.149	148
66.179	152		66.179	170		66.179	153		66.179	178
66.209	159		66.209	153		66.209	153		66.209	164
66.239	145		66.239	170		66.239	157		66.239	196
66.269	176		66.269	174		66.269	158		66.269	188
66.299	166		66.299	185		66.299	140		66.299	157
66.329	173		66.329	154		66.329	162		66.329	151
66.359	134		66.359	168		66.359	161		66.359	161
66.389	163		66.389	144		66.389	144		66.389	161
66.419	164		66.419	172		66.419	139		66.419	157
66.449	164		66.449	149		66.449	122		66.449	139
66.479	149		66.479	131		66.479	139		66.479	144
66.509	144		66.509	166		66.509	138		66.509	150
66.539	171		66.539	136		66.539	122		66.539	139
66.569	130		66.569	119		66.569	130		66.569	139
66.599	124		66.599	148		66.599	145		66.599	144
66.629	155		66.629	131		66.629	134		66.629	136
66.659	144		66.659	122		66.659	126		66.659	133
66.689	143		66.689	132		66.689	142		66.689	137
66.719	128		66.719	134		66.719	136		66.719	134
66.749	142		66.749	125		66.749	139		66.749	131
66.779	133		66.779	127		66.779	135		66.779	141
66.809	111		66.809	149		66.809	139		66.809	150
66.839	116		66.839	118		66.839	149		66.839	141
66.869	124		66.869	101		66.869	111		66.869	148
66.899	127		66.899	139		66.899	140		66.899	129
66.929	134		66.929	127		66.929	135		66.929	128
66.959	108		66.959	119		66.959	122		66.959	130
66.989	135		66.989	127		66.989	104		66.989	137
67.019	141		67.019	115		67.019	131		67.019	139
67.049	129		67.049	125		67.049	123		67.049	115
67.079	113		67.079	119		67.079	121		67.079	140
67.109	133		67.109	124		67.109	120		67.109	137
67.139	124		67.139	127		67.139	122		67.139	132
67.169	122		67.169	120		67.169	123		67.169	141
67.199	131		67.199	132		67.199	135		67.199	127
67.229	126		67.229	130		67.229	133		67.229	136
67.259	130		67.259	124		67.259	118		67.259	121
67.289	124		67.289	123		67.289	110		67.289	113
67.319	126		67.319	124		67.319	112		67.319	134
67.349	133		67.349	132		67.349	112		67.349	134
67.379	146		67.379	132		67.379	122		67.379	139
67.409	132		67.409	127		67.409	143		67.409	131
67.439	133		67.439	133		67.439	146		67.439	119
67.469	122		67.469	127		67.469	138		67.469	133
67.499	127		67.499	122		67.499	118		67.499	133
67.529	138		67.529	130		67.529	133		67.529	141
67.559	124		67.559	120		67.559	140		67.559	139
67.589	112		67.589	112		67.589	110		67.589	117
67.619	113		67.619	119		67.619	118		67.619	139
67.649	131		67.649	122		67.649	142		67.649	144
67.679	130		67.679	119		67.679	125		67.679	125
67.709	120		67.709	100		67.709	123		67.709	124
67.739	130		67.739	114		67.739	132		67.739	126
67.769	142		67.769	144		67.769	115		67.769	141
67.799	131		67.799	130		67.799	126		67.799	154
67.829	117		67.829	121		67.829	141		67.829	144
67.859	123		67.859	126		67.859	140		67.859	113
67.889	135		67.889	136		67.889	135		67.889	132
67.919	139		67.919	141		67.919	121		67.919	150
67.949	119		67.949	105		67.949	120		67.949	121
67.979	114		67.979	111		67.979	131		67.979	167
68.009	116		68.009	122		68.009	145		68.009	141
68.039	148		68.039	134		68.039	113		68.039	140
68.069	144		68.069	132		68.069	125		68.069	146
68.099	118		68.099	116		68.099	127		68.099	140
68.129	125		68.129	112		68.129	132		68.129	147
68.159	130		68.159	129		68.159	126		68.159	138
68.189	120		68.189	117		68.189	146		68.189	129
68.219	142		68.219	142		68.219	116		68.219	142
68.249	129		68.249	131		68.249	145		68.249	128
68.279	140		68.279	144		68.279	143		68.279	147
68.309	118		68.309	118		68.309	131		68.309	145
68.339	142		68.339	126		68.339	125		68.339	134
68.369	111		68.369	139		68.369	139		68.369	140
68.399	112		68.399	131		68.399	125		68.399	159
68.429	108		68.429	137		68.429	120		68.429	161
68.459	131		68.459	159		68.459	148		68.459	154
68.489	141		68.489	146		68.489	146		68.489	152
68.519	130		68.519	133		68.519	155		68.519	149
68.549	148		68.549	123		68.549	125		68.549	168
68.579	117		68.579	126		68.579	131		68.579	165
68.609	135		68.609	157		68.609	155		68.609	154
68.639	138		68.639	140		68.639	150		68.639	163
68.669	148		68.669	147		68.669	153		68.669	155
68.699	131		68.699	150		68.699	133		68.699	147
68.729	144		68.729	144		68.729	165		68.729	159
68.759	151		68.759	149		68.759	163		68.759	168
68.789	144		68.789	150		68.789	193		68.789	176
68.819	144		68.819	161		68.819	179		68.819	176
68.849	156		68.849	150		68.849	170		68.849	168
68.879	128		68.879	167		68.879	193		68.879	189
68.909	148		68.909	155		68.909	169		68.909	195
68.939	162		68.939	151		68.939	164		68.939	186
68.969	161		68.969	168		68.969	181		68.969	160
68.999	154		68.999	158		68.999	171		68.999	192
69.029	158		69.029	172		69.029	161		69.029	201
69.059	173		69.059	177		69.059	157		69.059	166
69.089	176		69.089	167		69.089	155		69.089	188
69.119	194		69.119	175		69.119	176		69.119	183
69.149	179		69.149	193		69.149	146		69.149	158
69.179	168		69.179	165		69.179	144		69.179	165
69.209	173		69.209	182		69.209	164		69.209	148
69.239	169		69.239	155		69.239	144		69.239	166
69.269	173		69.269	155		69.269	138		69.269	177
69.299	154		69.299	160		69.299	150		69.299	173
69.329	159		69.329	157		69.329	171		69.329	159
69.359	149		69.359	150		69.359	143		69.359	143
69.389	169		69.389	148		69.389	126		69.389	141
69.419	152		69.419	150		69.419	112		69.419	129
69.449	158		69.449	142		69.449	129		69.449	129
69.479	153		69.479	138		69.479	131		69.479	148
69.509	140		69.509	139		69.509	134		69.509	149
69.539	138		69.539	146		69.539	138		69.539	144
69.569	137		69.569	137		69.569	123		69.569	146
69.599	137		69.599	160		69.599	120		69.599	152
69.629	135		69.629	135		69.629	148		69.629	143
69.659	156		69.659	128		69.659	130		69.659	147
69.689	128		69.689	117		69.689	119		69.689	130
69.719	134		69.719	129		69.719	117		69.719	127
69.749	124		69.749	130		69.749	136		69.749	151
69.779	118		69.779	130		69.779	115		69.779	147
69.809	119		69.809	127		69.809	134		69.809	111
69.839	122		69.839	117		69.839	106		69.839	152
69.869	139		69.869	127		69.869	113		69.869	141
[truncated: 5 more rows]
