# Supplementary material for: Decoupling light absorption and carrier transport via heterogeneous doping in Ta3N5 thin film photoanode
Source: Nat Commun. 2022 Dec 15;13:7769. doi: 10.1038/s41467-022-35538-1 (PMC9755297; doi:10.1038/s41467-022-35538-1)
Supplement: Supplementary file 3 — Source Data [file 41467_2022_35538_MOESM3_ESM.zip › Source Data file/Soruce_Data_Figure_4.xlsx]

## Sheet: Figure 4a
Figure 4a
Gradent Mg:Ta3N5							La:Ta3N5
Binding energy (eV)	Intensity (arb. units)	Binding energy (eV)	Intensity (arb. units)	Binding energy (eV)	Intensity (arb. units)		Binding energy (eV)	Intensity (arb. units)	Binding energy (eV)	Intensity (arb. units)	Binding energy (eV)	Intensity (arb. units)
20	13191.4	16.75	2.89213e+06	1.93363	-425.205		20	18971.1	17.43	8.69953e+06	1.95045	-335.788
19.99	12936.6	16.7508	2.88873e+06	1.93574	545.699		19.99	18707.3	17.4302	8.68967e+06	1.95255	933.765
19.98	12457.9	16.7515	2.88533e+06	1.93784	1516.6		19.98	18493	17.4303	8.67981e+06	1.95465	2203.32
19.97	12097.5	16.7523	2.88194e+06	1.93994	2487.51		19.97	18969.2	17.4305	8.66995e+06	1.95676	3472.87
19.96	11518.4	16.753	2.87854e+06	1.94204	3458.41		19.96	18924.4	17.4307	8.66009e+06	1.95886	4742.42
19.95	11567.5	16.7538	2.87514e+06	1.94414	4429.32		19.95	18713.7	17.4308	8.65023e+06	1.96096	6011.98
19.94	11613.9	16.7545	2.87174e+06	1.94625	5400.22		19.94	19711.2	17.431	8.64037e+06	1.96306	7281.53
19.93	12255.4	16.7553	2.86834e+06	1.94835	6371.12		19.93	19901.1	17.4312	8.63052e+06	1.96517	8551.08
19.92	12245.5	16.756	2.86495e+06	1.95045	7342.03		19.92	19431.6	17.4314	8.62066e+06	1.96727	9820.63
19.91	12534.5	16.7568	2.86155e+06	1.95255	8312.93		19.91	19552.7	17.4315	8.6108e+06	1.96937	11090.2
19.9	12612.1	16.7575	2.85815e+06	1.95465	9283.84		19.9	19089.9	17.4317	8.60094e+06	1.97147	12359.7
19.89	12997.4	16.7583	2.85475e+06	1.95676	10254.7		19.89	19264.6	17.4319	8.59108e+06	1.97357	13629.3
19.88	12760.2	16.759	2.85136e+06	1.95886	11225.6		19.88	19890	17.432	8.58122e+06	1.97568	14898.8
19.87	12837.7	16.7598	2.84796e+06	1.96096	12196.5		19.87	19372.1	17.4322	8.57137e+06	1.97778	16168.4
19.86	13598	16.7605	2.84456e+06	1.96306	13167.5		19.86	18358.6	17.4324	8.56151e+06	1.97988	17437.9
19.85	13316.2	16.7613	2.84116e+06	1.96517	14138.4		19.85	19143.2	17.4325	8.55165e+06	1.98198	18707.5
19.84	12914	16.762	2.83776e+06	1.96727	15109.3		19.84	19446.8	17.4327	8.54179e+06	1.98408	19977.1
19.83	12959	16.7628	2.83437e+06	1.96937	16080.2		19.83	19037.3	17.4329	8.53193e+06	1.98619	21246.6
19.82	12912.3	16.7635	2.83097e+06	1.97147	17051.1		19.82	20027	17.4331	8.52207e+06	1.98829	22516.2
19.81	12534	16.7643	2.82757e+06	1.97357	18022		19.81	20535.7	17.4332	8.51221e+06	1.99039	23785.7
19.8	12839.2	16.765	2.82417e+06	1.97568	18992.9		19.8	20646.7	17.4334	8.50236e+06	1.99249	25055.3
19.79	12835.9	16.7658	2.82077e+06	1.97778	19963.8		19.79	19877.7	17.4336	8.4925e+06	1.99459	26324.8
19.78	12793.7	16.7665	2.81738e+06	1.97988	20934.7		19.78	20995.7	17.4337	8.48264e+06	1.9967	27594.4
19.77	13074.7	16.7673	2.81398e+06	1.98198	21905.6		19.77	20517.7	17.4339	8.47278e+06	1.9988	28863.9
19.76	13238.6	16.768	2.81058e+06	1.98408	22876.5		19.76	20129.3	17.4341	8.46292e+06	2.0009	30133.5
19.75	12760.5	16.7688	2.80718e+06	1.98619	23847.4		19.75	19641.9	17.4342	8.45306e+06	2.003	31403
19.74	12878	16.7695	2.80379e+06	1.98829	24818.3		19.74	19758.5	17.4344	8.4432e+06	2.00511	32672.6
19.73	12719.9	16.7703	2.80039e+06	1.99039	25789.2		19.73	21291.2	17.4346	8.43335e+06	2.00721	33942.1
19.72	12433.6	16.771	2.79699e+06	1.99249	26760.1		19.72	21008.8	17.4348	8.42349e+06	2.00931	35211.7
19.71	13318.8	16.7718	2.79359e+06	1.99459	27731		19.71	21462.5	17.4349	8.41363e+06	2.01141	36481.2
19.7	13569.3	16.7725	2.79019e+06	1.9967	28701.9		19.7	20836.3	17.4351	8.40377e+06	2.01351	37750.8
19.69	12779	16.7733	2.7868e+06	1.9988	29672.8		19.69	20906.2	17.4353	8.39391e+06	2.01562	39020.3
19.68	13295.5	16.774	2.7834e+06	2.0009	30643.7		19.68	21140.3	17.4354	8.38405e+06	2.01772	40289.9
19.67	13455.5	16.7748	2.78e+06	2.003	31614.6		19.67	20838	17.4356	8.37419e+06	2.01982	41559.5
19.66	13754.7	16.7755	2.7766e+06	2.00511	32585.5		19.66	20908.1	17.4358	8.36434e+06	2.02192	42829
19.65	13662.1	16.7763	2.7732e+06	2.00721	33556.4		19.65	21825.9	17.436	8.35448e+06	2.02402	44098.6
19.64	13648.5	16.777	2.76981e+06	2.00931	34527.3		19.64	22541.3	17.4361	8.34462e+06	2.02613	45368.1
19.63	14045	16.7778	2.76641e+06	2.01141	35498.2		19.63	21092.5	17.4363	8.33476e+06	2.02823	46637.7
19.62	13398.9	16.7785	2.76301e+06	2.01351	36469.2		19.62	22342.1	17.4365	8.3249e+06	2.03033	47907.2
19.61	13903.9	16.7793	2.75961e+06	2.01562	37440.1		19.61	22040.5	17.4366	8.31504e+06	2.03243	49176.8
19.6	14238.7	16.78	2.75622e+06	2.01772	38411		19.6	22079.5	17.4368	8.30518e+06	2.03453	50446.3
19.59	13946	16.7808	2.75282e+06	2.01982	39381.9		19.59	21793.5	17.437	8.29533e+06	2.03664	51715.9
19.58	13169.1	16.7815	2.74942e+06	2.02192	40352.8		19.58	22343.5	17.4371	8.28547e+06	2.03874	52985.4
19.57	13758.2	16.7823	2.74602e+06	2.02402	41323.7		19.57	22864.5	17.4373	8.27561e+06	2.04084	54255
19.56	14081.5	16.783	2.74262e+06	2.02613	42294.6		19.56	23356.6	17.4375	8.26575e+06	2.04294	55524.5
19.55	13757.2	16.7838	2.73923e+06	2.02823	43265.5		19.55	22364.2	17.4377	8.25589e+06	2.04505	56794.1
19.54	13457.1	16.7845	2.73583e+06	2.03033	44236.4		19.54	21939.4	17.4378	8.24603e+06	2.04715	58063.6
19.53	13491.6	16.7853	2.73243e+06	2.03243	45207.3		19.53	22460.1	17.438	8.23617e+06	2.04925	59333.2
19.52	14073.9	16.786	2.72903e+06	2.03453	46178.2		19.52	22398.5	17.4382	8.22632e+06	2.05135	60602.7
19.51	13944.9	16.7868	2.72563e+06	2.03664	47149.1		19.51	23165.6	17.4383	8.21646e+06	2.05345	61872.3
19.5	13052.4	16.7875	2.72224e+06	2.03874	48120		19.5	23341.8	17.4385	8.2066e+06	2.05556	63141.8
19.49	13201.7	16.7883	2.71884e+06	2.04084	49090.9		19.49	23645.6	17.4387	8.19674e+06	2.05766	64411.4
19.48	13839.8	16.789	2.71544e+06	2.04294	50061.8		19.48	22844.4	17.4388	8.18688e+06	2.05976	65681
19.47	14676.4	16.7898	2.71204e+06	2.04505	51032.7		19.47	22230.1	17.439	8.17702e+06	2.06186	66950.5
19.46	14537.2	16.7905	2.70865e+06	2.04715	52003.6		19.46	23370.8	17.4392	8.16716e+06	2.06396	68220.1
19.45	13585.1	16.7913	2.70525e+06	2.04925	52974.5		19.45	24179.9	17.4394	8.15731e+06	2.06607	69489.6
19.44	14159.5	16.792	2.70185e+06	2.05135	53945.4		19.44	23925.1	17.4395	8.14745e+06	2.06817	70759.2
19.43	14553.6	16.7928	2.69845e+06	2.05345	54916.3		19.43	24025.3	17.4397	8.13759e+06	2.07027	72028.7
19.42	14889.7	16.7935	2.69505e+06	2.05556	55887.2		19.42	24276.3	17.4399	8.12773e+06	2.07237	73298.3
19.41	14490.6	16.7943	2.69166e+06	2.05766	56858.1		19.41	24796.4	17.44	8.11787e+06	2.07447	74567.8
19.4	14687	16.795	2.68826e+06	2.05976	57829		19.4	24073.1	17.4402	8.10801e+06	2.07658	75837.4
19.39	14814.7	16.7958	2.68486e+06	2.06186	58800		19.39	24711.6	17.4404	8.09815e+06	2.07868	77106.9
19.38	14677.7	16.7965	2.68146e+06	2.06396	59770.9		19.38	23952	17.4406	8.0883e+06	2.08078	78376.5
19.37	13871.5	16.7973	2.67806e+06	2.06607	60741.8		19.37	24787.6	17.4407	8.07844e+06	2.08288	79646
19.36	14408.3	16.798	2.67467e+06	2.06817	61712.7		19.36	25204.4	17.4409	8.06858e+06	2.08498	80915.6
19.35	14908.4	16.7988	2.67127e+06	2.07027	62683.6		19.35	24303.8	17.4411	8.05872e+06	2.08709	82185.1
19.34	15483.4	16.7995	2.66787e+06	2.07237	63654.5		19.34	23312.8	17.4412	8.04886e+06	2.08919	83454.7
19.33	15707	16.8003	2.66447e+06	2.07447	64625.4		19.33	23738.1	17.4414	8.039e+06	2.09129	84724.2
19.32	14406.9	16.8011	2.66108e+06	2.07658	65596.3		19.32	24208	17.4416	8.02914e+06	2.09339	85993.8
19.31	14344.1	16.8018	2.65768e+06	2.07868	66567.2		19.31	26111.4	17.4417	8.01929e+06	2.0955	87263.3
19.3	14579.3	16.8026	2.65428e+06	2.08078	67538.1		19.3	26366.1	17.4419	8.00943e+06	2.0976	88532.9
19.29	14836.2	16.8033	2.65088e+06	2.08288	68509		19.29	25877.7	17.4421	7.99957e+06	2.0997	89802.5
19.28	15134.9	16.8041	2.64748e+06	2.08498	69479.9		19.28	26482.7	17.4423	7.98971e+06	2.1018	91072
19.27	15557.8	16.8048	2.64409e+06	2.08709	70450.8		19.27	26244.9	17.4424	7.97985e+06	2.1039	92341.6
19.26	15491.8	16.8056	2.64069e+06	2.08919	71421.7		19.26	25409	17.4426	7.96999e+06	2.10601	93611.1
19.25	15432.8	16.8063	2.63729e+06	2.09129	72392.6		19.25	26513.4	17.4428	7.96013e+06	2.10811	94880.7
19.24	15460.5	16.8071	2.63389e+06	2.09339	73363.5		19.24	25943.5	17.4429	7.95028e+06	2.11021	96150.2
19.23	16222.3	16.8078	2.63049e+06	2.0955	74334.4		19.23	27330.4	17.4431	7.94042e+06	2.11231	97419.8
19.22	15727.1	16.8086	2.6271e+06	2.0976	75305.3		19.22	27757.3	17.4433	7.93056e+06	2.11441	98689.3
19.21	15282.3	16.8093	2.6237e+06	2.0997	76276.2		19.21	27661.1	17.4434	7.9207e+06	2.11652	99958.9
19.2	15711.7	16.8101	2.6203e+06	2.1018	77247.1		19.2	26583.4	17.4436	7.91084e+06	2.11862	101228
19.19	15805.9	16.8108	2.6169e+06	2.1039	78218		19.19	27338.3	17.4438	7.90098e+06	2.12072	102498
19.18	15642.6	16.8116	2.61351e+06	2.10601	79188.9		19.18	27150.7	17.444	7.89113e+06	2.12282	103768
19.17	15583.1	16.8123	2.61011e+06	2.10811	80159.8		19.17	28071.9	17.4441	7.88127e+06	2.12492	105037
19.16	16233.4	16.8131	2.60671e+06	2.11021	81130.7		19.16	28681.7	17.4443	7.87141e+06	2.12703	106307
19.15	16191	16.8138	2.60331e+06	2.11231	82101.7		19.15	27679.9	17.4445	7.86155e+06	2.12913	107576
19.14	15690.8	16.8146	2.59991e+06	2.11441	83072.6		19.14	27734.2	17.4446	7.85169e+06	2.13123	108846
19.13	15123.2	16.8153	2.59652e+06	2.11652	84043.5		19.13	27918.2	17.4448	7.84183e+06	2.13333	110115
19.12	15155	16.8161	2.59312e+06	2.11862	85014.4		19.12	28379.2	17.445	7.83197e+06	2.13544	111385
19.11	15908.1	16.8168	2.58972e+06	2.12072	85985.3		19.11	28929.6	17.4452	7.82212e+06	2.13754	112654
19.1	16408.4	16.8176	2.58632e+06	2.12282	86956.2		19.1	28708.8	17.4453	7.81226e+06	2.13964	113924
19.09	16720.6	16.8183	2.58292e+06	2.12492	87927.1		19.09	29600.8	17.4455	7.8024e+06	2.14174	115194
19.08	16003.3	16.8191	2.57953e+06	2.12703	88898		19.08	29484.9	17.4457	7.79254e+06	2.14384	116463
19.07	15882.2	16.8198	2.57613e+06	2.12913	89868.9		19.07	29596.7	17.4458	7.78268e+06	2.14595	117733
19.06	16063.5	16.8206	2.57273e+06	2.13123	90839.8		19.06	29484.2	17.446	7.77282e+06	2.14805	119002
19.05	16012.3	16.8213	2.56933e+06	2.13333	91810.7		19.05	29067.5	17.4462	7.76296e+06	2.15015	120272
19.04	16213.6	16.8221	2.56594e+06	2.13544	92781.6		19.04	29756.5	17.4463	7.75311e+06	2.15225	121541
19.03	16752.4	16.8228	2.56254e+06	2.13754	93752.5		19.03	29761	17.4465	7.74325e+06	2.15435	122811
19.02	16237.1	16.8236	2.55914e+06	2.13964	94723.4		19.02	28442.4	17.4467	7.73339e+06	2.15646	124080
19.01	16279.3	16.8243	2.55574e+06	2.14174	95694.3		19.01	30060.8	17.4469	7.72353e+06	2.15856	125350
19	16102	16.8251	2.55234e+06	2.14384	96665.2		19	29328.6	17.447	7.71367e+06	2.16066	126619
18.99	16942.1	16.8258	2.54895e+06	2.14595	97636.1		18.99	31268.9	17.4472	7.70381e+06	2.16276	127889
18.98	16353.8	16.8266	2.54555e+06	2.14805	98607		18.98	30785.9	17.4474	7.69395e+06	2.16486	129159
18.97	16346.6	16.8273	2.54215e+06	2.15015	99577.9		18.97	31967	17.4475	7.6841e+06	2.16697	130428
18.96	16650.8	16.8281	2.53875e+06	2.15225	100549		18.96	31130.4	17.4477	7.67424e+06	2.16907	131698
18.95	17655.7	16.8288	2.53535e+06	2.15435	101520		18.95	31770.8	17.4479	7.66438e+06	2.17117	132967
18.94	17076.7	16.8296	2.53196e+06	2.15646	102491		18.94	31625.9	17.448	7.65452e+06	2.17327	134237
18.93	16729.1	16.8303	2.52856e+06	2.15856	103462		18.93	31487.4	17.4482	7.64466e+06	2.17538	135506
18.92	16280.6	16.8311	2.52516e+06	2.16066	104432		18.92	32743.9	17.4484	7.6348e+06	2.17748	136776
18.91	17449.2	16.8318	2.52176e+06	2.16276	105403		18.91	32981.2	17.4486	7.62494e+06	2.17958	138045
18.9	17414.3	16.8326	2.51837e+06	2.16486	106374		18.9	32633.2	17.4487	7.61509e+06	2.18168	139315
18.89	17121.3	16.8333	2.51497e+06	2.16697	107345		18.89	32540.9	17.4489	7.60523e+06	2.18378	140585
18.88	16858.9	16.8341	2.51157e+06	2.16907	108316		18.88	32442.1	17.4491	7.59537e+06	2.18589	141854
18.87	17238.1	16.8348	2.50817e+06	2.17117	109287		18.87	33145.2	17.4492	7.58551e+06	2.18799	143124
18.86	17145.8	16.8356	2.50477e+06	2.17327	110258		18.86	33997.2	17.4494	7.57565e+06	2.19009	144393
18.85	17387.5	16.8363	2.50138e+06	2.17538	111229		18.85	34459.2	17.4496	7.56579e+06	2.19219	145663
18.84	17313.2	16.8371	2.49798e+06	2.17748	112200		18.84	34401.6	17.4497	7.55593e+06	2.19429	146932
18.83	16735.4	16.8378	2.49458e+06	2.17958	113171		18.83	34549.1	17.4499	7.54608e+06	2.1964	148202
18.82	17543.8	16.8386	2.49118e+06	2.18168	114141		18.82	35305.1	17.4501	7.53622e+06	2.1985	149471
18.81	17802.9	16.8393	2.48778e+06	2.18378	115112		18.81	34175.6	17.4503	7.52636e+06	2.2006	150741
18.8	18100	16.8401	2.48439e+06	2.18589	116083		18.8	36535.4	17.4504	7.5165e+06	2.2027	152011
18.79	18118.5	16.8408	2.48099e+06	2.18799	117054		18.79	37147.7	17.4506	7.50664e+06	2.2048	153280
18.78	18004.5	16.8416	2.47759e+06	2.19009	118025		18.78	35937	17.4508	7.49678e+06	2.20691	154550
18.77	17630.4	16.8423	2.47419e+06	2.19219	118996		18.77	35452.4	17.4509	7.48692e+06	2.20901	155819
18.76	18148.4	16.8431	2.4708e+06	2.19429	119967		18.76	36327.7	17.4511	7.47707e+06	2.21111	157089
18.75	18129.3	16.8438	2.4674e+06	2.1964	120938		18.75	36835.7	17.4513	7.46721e+06	2.21321	158358
18.74	17936.9	16.8446	2.464e+06	2.1985	121909		18.74	37559.3	17.4514	7.45735e+06	2.21532	159628
18.73	17007.2	16.8453	2.4606e+06	2.2006	122880		18.73	36209.4	17.4516	7.44749e+06	2.21742	160897
18.72	18432.6	16.8461	2.4572e+06	2.2027	123851		18.72	37046	17.4518	7.43763e+06	2.21952	162167
18.71	18436.5	16.8468	2.45381e+06	2.2048	124821		18.71	38102.3	17.452	7.42777e+06	2.22162	163437
18.7	18892.2	16.8476	2.45041e+06	2.20691	125792		18.7	38695.7	17.4521	7.41791e+06	2.22372	164706
18.69	18904.4	16.8483	2.44701e+06	2.20901	126763		18.69	39170.8	17.4523	7.40806e+06	2.22583	165976
18.68	19749.4	16.8491	2.44361e+06	2.21111	127734		18.68	38637.4	17.4525	7.3982e+06	2.22793	167245
18.67	18917.2	16.8498	2.44021e+06	2.21321	128705		18.67	39775	17.4526	7.38834e+06	2.23003	168515
18.66	18753.1	16.8506	2.43682e+06	2.21532	129676		18.66	39693.3	17.4528	7.37848e+06	2.23213	169784
18.65	18842.1	16.8514	2.43342e+06	2.21742	130647		18.65	40981.7	17.453	7.36862e+06	2.23423	171054
18.64	18239.3	16.8521	2.43002e+06	2.21952	131618		18.64	42544.4	17.4531	7.35876e+06	2.23634	172323
18.63	18751.8	16.8529	2.42662e+06	2.22162	132589		18.63	41519.6	17.4533	7.3489e+06	2.23844	173593
18.62	18525.2	16.8536	2.42323e+06	2.22372	133560		18.62	40422.7	17.4535	7.33905e+06	2.24054	174862
18.61	18801	16.8544	2.41983e+06	2.22583	134530		18.61	41619.8	17.4536	7.32919e+06	2.24264	176132
18.6	19498.8	16.8551	2.41643e+06	2.22793	135501		18.6	42694.8	17.4538	7.31933e+06	2.24474	177402
18.59	19461.8	16.8559	2.41303e+06	2.23003	136472		18.59	43453.3	17.454	7.30947e+06	2.24685	178671
18.58	19615.4	16.8566	2.40963e+06	2.23213	137443		18.58	43851.6	17.4542	7.29961e+06	2.24895	179941
18.57	18725.8	16.8574	2.40624e+06	2.23423	138414		18.57	43824.5	17.4543	7.28975e+06	2.25105	181210
18.56	19632.6	16.8581	2.40284e+06	2.23634	139385		18.56	44228.3	17.4545	7.27989e+06	2.25315	182480
18.55	19103.1	16.8589	2.39944e+06	2.23844	140356		18.55	44424.1	17.4547	7.27004e+06	2.25526	183749
18.54	19059.7	16.8596	2.39604e+06	2.24054	141327		18.54	44559.8	17.4548	7.26018e+06	2.25736	185019
18.53	19135.7	16.8604	2.39264e+06	2.24264	142298		18.53	46054.2	17.455	7.25032e+06	2.25946	186288
18.52	19304	16.8611	2.38925e+06	2.24474	143269		18.52	46319	17.4552	7.24046e+06	2.26156	187558
18.51	20615.5	16.8619	2.38585e+06	2.24685	144240		18.51	46963.4	17.4554	7.2306e+06	2.26366	188828
18.5	20528.3	16.8626	2.38245e+06	2.24895	145210		18.5	47554.2	17.4555	7.22074e+06	2.26577	190097
18.49	19724.3	16.8634	2.37905e+06	2.25105	146181		18.49	47860.6	17.4557	7.21089e+06	2.26787	191367
18.48	19870.1	16.8641	2.37566e+06	2.25315	147152		18.48	49084.5	17.4559	7.20103e+06	2.26997	192636
18.47	20221.5	16.8649	2.37226e+06	2.25526	148123		18.47	50385.2	17.456	7.19117e+06	2.27207	193906
18.46	20313.1	16.8656	2.36886e+06	2.25736	149094		18.46	50796.3	17.4562	7.18131e+06	2.27417	195175
18.45	21006.9	16.8664	2.36546e+06	2.25946	150065		18.45	52573.2	17.4564	7.17145e+06	2.27628	196445
18.44	20587.9	16.8671	2.36206e+06	2.26156	151036		18.44	52882.8	17.4566	7.16159e+06	2.27838	197714
18.43	20578.1	16.8679	2.35867e+06	2.26366	152007		18.43	53723	17.4567	7.15173e+06	2.28048	198984
18.42	20515.8	16.8686	2.35527e+06	2.26577	152978		18.42	53569.4	17.4569	7.14188e+06	2.28258	200254
18.41	21450.6	16.8694	2.35187e+06	2.26787	153949		18.41	55222.5	17.4571	7.13202e+06	2.28468	201523
18.4	21126	16.8701	2.34847e+06	2.26997	154919		18.4	54973.5	17.4572	7.12216e+06	2.28679	202793
18.39	21863.7	16.8709	2.34507e+06	2.27207	155890		18.39	57135.6	17.4574	7.1123e+06	2.28889	204062
18.38	22357.3	16.8716	2.34168e+06	2.27417	156861		18.38	58803.4	17.4576	7.10244e+06	2.29099	205332
18.37	21669.6	16.8724	2.33828e+06	2.27628	157832		18.37	59453.2	17.4577	7.09258e+06	2.29309	206601
18.36	20621.4	16.8731	2.33488e+06	2.27838	158803		18.36	60332.6	17.4579	7.08272e+06	2.2952	207871
18.35	21289.4	16.8739	2.33148e+06	2.28048	159774		18.35	61915.7	17.4581	7.07287e+06	2.2973	209140
18.34	22681.7	16.8746	2.32809e+06	2.28258	160745		18.34	62142.9	17.4582	7.06301e+06	2.2994	210410
18.33	22963.5	16.8754	2.32469e+06	2.28468	161716		18.33	63382.7	17.4584	7.05315e+06	2.3015	211680
18.32	23004.7	16.8761	2.32129e+06	2.28679	162687		18.32	63419.8	17.4586	7.04329e+06	2.3036	212949
18.31	23220.1	16.8769	2.31789e+06	2.28889	163658		18.31	66104.9	17.4588	7.03343e+06	2.30571	214219
18.3	22297.7	16.8776	2.31449e+06	2.29099	164629		18.3	68111.8	17.4589	7.02357e+06	2.30781	215488
18.29	23897.3	16.8784	2.3111e+06	2.29309	165599		18.29	68133.1	17.4591	7.01371e+06	2.30991	216758
18.28	23933.7	16.8791	2.3077e+06	2.2952	166570		18.28	69227.9	17.4593	7.00386e+06	2.31201	218027
18.27	23308.5	16.8799	2.3043e+06	2.2973	167541		18.27	70630.7	17.4594	6.994e+06	2.31411	219297
18.26	23222.8	16.8806	2.3009e+06	2.2994	168512		18.26	72176	17.4596	6.98414e+06	2.31622	220566
18.25	22346.3	16.8814	2.2975e+06	2.3015	169483		18.25	74783.1	17.4598	6.97428e+06	2.31832	221836
18.24	23962.6	16.8821	2.29411e+06	2.3036	170454		18.24	74172.4	17.4599	6.96442e+06	2.32042	223105
18.23	23743.6	16.8829	2.29071e+06	2.30571	171425		18.23	76934.1	17.4601	6.95456e+06	2.32252	224375
18.22	23737.9	16.8836	2.28731e+06	2.30781	172396		18.22	78285.8	17.4603	6.9447e+06	2.32462	225645
18.21	24737.1	16.8844	2.28391e+06	2.30991	173367		18.21	79098.3	17.4605	6.93485e+06	2.32673	226914
18.2	24230.6	16.8851	2.28052e+06	2.31201	174338		18.2	82058.3	17.4606	6.92499e+06	2.32883	228184
18.19	24316.1	16.8859	2.27712e+06	2.31411	175308		18.19	83493.2	17.4608	6.91513e+06	2.33093	229453
18.18	23950.9	16.8866	2.27372e+06	2.31622	176279		18.18	83856.6	17.461	6.90527e+06	2.33303	230723
18.17	24103.8	16.8874	2.27032e+06	2.31832	177250		18.17	85607.5	17.4611	6.89541e+06	2.33514	231992
18.16	24572.2	16.8881	2.26692e+06	2.32042	178221		18.16	89862.2	17.4613	6.88555e+06	2.33724	233262
18.15	25532.3	16.8889	2.26353e+06	2.32252	179192		18.15	91335.9	17.4615	6.87569e+06	2.33934	234531
18.14	25287	16.8896	2.26013e+06	2.32462	180163		18.14	91766.5	17.4616	6.86584e+06	2.34144	235801
18.13	25835.2	16.8904	2.25673e+06	2.32673	181134		18.13	94645.7	17.4618	6.85598e+06	2.34354	237071
18.12	25836.4	16.8911	2.25333e+06	2.32883	182105		18.12	95946.1	17.462	6.84612e+06	2.34565	238340
18.11	25846	16.8919	2.24993e+06	2.33093	183076		18.11	95940	17.4622	6.83626e+06	2.34775	239610
18.1	25397.4	16.8926	2.24654e+06	2.33303	184047		18.1	98913	17.4623	6.8264e+06	2.34985	240879
18.09	26337.2	16.8934	2.24314e+06	2.33514	185017		18.09	100166	17.4625	6.81654e+06	2.35195	242149
18.08	27025.6	16.8941	2.23974e+06	2.33724	185988		18.08	102250	17.4627	6.80668e+06	2.35405	243418
18.07	26935.3	16.8949	2.23634e+06	2.33934	186959		18.07	103451	17.4628	6.79683e+06	2.35616	244688
18.06	27377.6	16.8956	2.23295e+06	2.34144	187930		18.06	106025	17.463	6.78697e+06	2.35826	245957
18.05	27940.8	16.8964	2.22955e+06	2.34354	188901		18.05	107831	17.4632	6.77711e+06	2.36036	247227
18.04	28179.3	16.8971	2.22615e+06	2.34565	189872		18.04	112488	17.4633	6.76725e+06	2.36246	248497
18.03	28248.3	16.8979	2.22275e+06	2.34775	190843		18.03	112482	17.4635	6.75739e+06	2.36456	249766
18.02	27701.8	16.8986	2.21935e+06	2.34985	191814		18.02	116247	17.4637	6.74753e+06	2.36667	251036
18.01	28789.5	16.8994	2.21596e+06	2.35195	192785		18.01	118592	17.4639	6.73767e+06	2.36877	252305
18	29445.7	16.9002	2.21256e+06	2.35405	193756		18	118888	17.464	6.72782e+06	2.37087	253575
17.99	29816.8	16.9009	2.20916e+06	2.35616	194727		17.99	122029	17.4642	6.71796e+06	2.37297	254844
17.98	30108.2	16.9017	2.20576e+06	2.35826	195697		17.98	123675	17.4644	6.7081e+06	2.37508	256114
17.97	31269.1	16.9024	2.20236e+06	2.36036	196668		17.97	125281	17.4645	6.69824e+06	2.37718	257383
17.96	31000.7	16.9032	2.19897e+06	2.36246	197639		17.96	129138	17.4647	6.68838e+06	2.37928	258653
17.95	30657.9	16.9039	2.19557e+06	2.36456	198610		17.95	131051	17.4649	6.67852e+06	2.38138	259923
17.94	32255.2	16.9047	2.19217e+06	2.36667	199581		17.94	130875	17.4651	6.66866e+06	2.38348	261192
17.93	31991.2	16.9054	2.18877e+06	2.36877	200552		17.93	134311	17.4652	6.65881e+06	2.38559	262462
17.92	31979.3	16.9062	2.18538e+06	2.37087	201523		17.92	136063	17.4654	6.64895e+06	2.38769	263731
17.91	32922.7	16.9069	2.18198e+06	2.37297	202494		17.91	139015	17.4656	6.63909e+06	2.38979	265001
17.9	32907.4	16.9077	2.17858e+06	2.37508	203465		17.9	141313	17.4657	6.62923e+06	2.39189	266270
17.89	32916.9	16.9084	2.17518e+06	2.37718	204436		17.89	147929	17.4659	6.61937e+06	2.39399	267540
17.88	33924.3	16.9092	2.17178e+06	2.37928	205406		17.88	147877	17.4661	6.60951e+06	2.3961	268809
17.87	34614.3	16.9099	2.16839e+06	2.38138	206377		17.87	148862	17.4662	6.59965e+06	2.3982	270079
17.86	34333.8	16.9107	2.16499e+06	2.38348	207348		17.86	153498	17.4664	6.5898e+06	2.4003	271348
17.85	34569.9	16.9114	2.16159e+06	2.38559	208319		17.85	157185	17.4666	6.57994e+06	2.4024	272618
17.84	34808.6	16.9122	2.15819e+06	2.38769	209290		17.84	156502	17.4668	6.57008e+06	2.4045	273888
17.83	35167.8	16.9129	2.15479e+06	2.38979	210261		17.83	158507	17.4669	6.56022e+06	2.40661	275157
17.82	35938.4	16.9137	2.1514e+06	2.39189	211232		17.82	165476	17.4671	6.55036e+06	2.40871	276427
17.81	34742.1	16.9144	2.148e+06	2.39399	212203		17.81	165651	17.4673	6.5405e+06	2.41081	277696
17.8	36354.9	16.9152	2.1446e+06	2.3961	213174		17.8	169979	17.4674	6.53065e+06	2.41291	278966
17.79	36539.5	16.9159	2.1412e+06	2.3982	214145		17.79	177279	17.4676	6.52079e+06	2.41502	280235
17.78	36162.9	16.9167	2.13781e+06	2.4003	215116		17.78	182017	17.4678	6.51093e+06	2.41712	281505
17.77	37164.8	16.9174	2.13441e+06	2.4024	216086		17.77	184427	17.4679	6.50107e+06	2.41922	282774
17.76	38496.3	16.9182	2.13101e+06	2.4045	217057		17.76	185597	17.4681	6.49121e+06	2.42132	284044
17.75	37952.4	16.9189	2.12761e+06	2.40661	218028		17.75	189312	17.4683	6.48135e+06	2.42342	285314
17.74	37926.8	16.9197	2.12421e+06	2.40871	218999		17.74	197046	17.4685	6.47149e+06	2.42553	286583
17.73	39084.4	16.9204	2.12082e+06	2.41081	219970		17.73	202804	17.4686	6.46164e+06	2.42763	287853
17.72	39625.9	16.9212	2.11742e+06	2.41291	220941		17.72	207236	17.4688	6.45178e+06	2.42973	289122
17.71	39761.1	16.9219	2.11402e+06	2.41502	221912		17.71	216602	17.469	6.44192e+06	2.43183	290392
17.7	39975.1	16.9227	2.11062e+06	2.41712	222883		17.7	227998	17.4691	6.43206e+06	2.43393	291661
17.69	41574.4	16.9234	2.10722e+06	2.41922	223854		17.69	234574	17.4693	6.4222e+06	2.43604	292931
17.68	41999	16.9242	2.10383e+06	2.42132	224825		17.68	250837	17.4695	6.41234e+06	2.43814	294200
17.67	40757.6	16.9249	2.10043e+06	2.42342	225795		17.67	266637	17.4697	6.40248e+06	2.44024	295470
17.66	42129.8	16.9257	2.09703e+06	2.42553	226766		17.66	277723	17.4698	6.39263e+06	2.44234	296740
17.65	43401	16.9264	2.09363e+06	2.42763	227737		17.65	295237	17.47	6.38277e+06	2.44444	298009
17.64	43524.7	16.9272	2.09024e+06	2.42973	228708		17.64	309014	17.4702	6.37291e+06	2.44655	299279
17.63	44077.9	16.9279	2.08684e+06	2.43183	229679		17.63	338748	17.4703	6.36305e+06	2.44865	300548
17.62	44120.2	16.9287	2.08344e+06	2.43393	230650		17.62	366657	17.4705	6.35319e+06	2.45075	301818
17.61	43804	16.9294	2.08004e+06	2.43604	231621		17.61	404682	17.4707	6.34333e+06	2.45285	303087
17.6	45020.9	16.9302	2.07664e+06	2.43814	232592		17.6	521239	17.4708	6.33347e+06	2.45495	304357
17.59	44399.4	16.9309	2.07325e+06	2.44024	233563		17.59	634505	17.471	6.32362e+06	2.45706	305626
17.58	46270	16.9317	2.06985e+06	2.44234	234534		17.58	835827	17.4712	6.31376e+06	2.45916	306896
17.57	45535.5	16.9324	2.06645e+06	2.44444	235505		17.57	1172510	17.4714	6.3039e+06	2.46126	308166
17.56	47342.9	16.9332	2.06305e+06	2.44655	236475		17.56	1458730	17.4715	6.29404e+06	2.46336	309435
17.55	48334.6	16.9339	2.05965e+06	2.44865	237446		17.55	1928030	17.4717	6.28418e+06	2.46547	310705
17.54	49191.4	16.9347	2.05626e+06	2.45075	238417		17.54	2348760	17.4719	6.27432e+06	2.46757	311974
17.53	49995.8	16.9354	2.05286e+06	2.45285	239388		17.53	2910030	17.472	6.26446e+06	2.46967	313244
17.52	50137.9	16.9362	2.04946e+06	2.45495	240359		17.52	3428610	17.4722	6.25461e+06	2.47177	314513
17.51	50536.3	16.9369	2.04606e+06	2.45706	241330		17.51	4085180	17.4724	6.24475e+06	2.47387	315783
17.5	50860.4	16.9377	2.04267e+06	2.45916	242301		17.5	4649230	17.4725	6.23489e+06	2.47598	317052
17.49	51737.6	16.9384	2.03927e+06	2.46126	243272		17.49	5229270	17.4727	6.22503e+06	2.47808	318322
17.48	54038.8	16.9392	2.03587e+06	2.46336	244243		17.48	5748530	17.4729	6.21517e+06	2.48018	319591
17.47	52829.5	16.9399	2.03247e+06	2.46547	245214		17.47	6286130	17.4731	6.20531e+06	2.48228	320861
17.46	54024.8	16.9407	2.02907e+06	2.46757	246184		17.46	6740930	17.4732	6.19545e+06	2.48438	322131
17.45	54588.7	16.9414	2.02568e+06	2.46967	247155		17.45	7130520	17.4734	6.1856e+06	2.48649	323400
17.44	55659.8	16.9422	2.02228e+06	2.47177	248126		17.44	7396550	17.4736	6.17574e+06	2.48859	324670
17.43	57212.2	16.9429	2.01888e+06	2.47387	249097		17.43	7673600	17.4737	6.16588e+06	2.49069	325939
17.42	59410.1	16.9437	2.01548e+06	2.47598	250068		17.42	7841720	17.4739	6.15602e+06	2.49279	327209
17.41	62087.4	16.9444	2.01208e+06	2.47808	251039		17.41	8054240	17.4741	6.14616e+06	2.49489	328478
17.4	66844.3	16.9452	2.00869e+06	2.48018	252010		17.4	8142360	17.4742	6.1363e+06	2.497	329748
17.39	74120.6	16.9459	2.00529e+06	2.48228	252981		17.39	8245090	17.4744	6.12644e+06	2.4991	331017
17.38	87865.6	16.9467	2.00189e+06	2.48438	253952		17.38	8320070	17.4746	6.11659e+06	2.5012	332287
17.37	103845	16.9474	1.99849e+06	2.48649	254923		17.37	8369130	17.4748	6.10673e+06	2.5033	333557
17.36	132013	16.9482	1.9951e+06	2.48859	255894		17.36	8415730	17.4749	6.09687e+06	2.50541	334826
17.35	167661	16.9489	1.9917e+06	2.49069	256864		17.35	8423150	17.4751	6.08701e+06	2.50751	336096
17.34	206540	16.9497	1.9883e+06	2.49279	257835		17.34	8460430	17.4753	6.07715e+06	2.50961	337365
17.33	255328	16.9505	1.9849e+06	2.49489	258806		17.33	8475320	17.4754	6.06729e+06	2.51171	338635
17.32	297749	16.9512	1.9815e+06	2.497	259777		17.32	8477430	17.4756	6.05743e+06	2.51381	339904
17.31	356680	16.952	1.97811e+06	2.4991	260748		17.31	8476630	17.4758	6.04758e+06	2.51592	341174
17.3	393182	16.9527	1.97471e+06	2.5012	261719		17.3	8450190	17.476	6.03772e+06	2.51802	342443
17.29	463424	16.9535	1.97131e+06	2.5033	262690		17.29	8439260	17.4761	6.02786e+06	2.52012	343713
17.28	488312	16.9542	1.96791e+06	2.50541	263661		17.28	8409850	17.4763	6.018e+06	2.52222	344983
17.27	538168	16.955	1.96451e+06	2.50751	264632		17.27	8373070	17.4765	6.00814e+06	2.52432	346252
17.26	582493	16.9557	1.96112e+06	2.50961	265603		17.26	8344310	17.4766	5.99828e+06	2.52643	347522
17.25	620091	16.9565	1.95772e+06	2.51171	266573		17.25	8301160	17.4768	5.98842e+06	2.52853	348791
17.24	678892	16.9572	1.95432e+06	2.51381	267544		17.24	8259910	17.477	5.97857e+06	2.53063	350061
17.23	721126	16.958	1.95092e+06	2.51592	268515		17.23	8213930	17.4771	5.96871e+06	2.53273	351330
17.22	769918	16.9587	1.94753e+06	2.51802	269486		17.22	8193870	17.4773	5.95885e+06	2.53483	352600
17.21	816964	16.9595	1.94413e+06	2.52012	270457		17.21	8187640	17.4775	5.94899e+06	2.53694	353869
17.2	857319	16.9602	1.94073e+06	2.52222	271428		17.2	8143870	17.4777	5.93913e+06	2.53904	355139
17.19	900082	16.961	1.93733e+06	2.52432	272399		17.19	8129370	17.4778	5.92927e+06	2.54114	356409
17.18	937453	16.9617	1.93393e+06	2.52643	273370		17.18	8081810	17.478	5.91941e+06	2.54324	357678
17.17	985500	16.9625	1.93054e+06	2.52853	274341		17.17	8042030	17.4782	5.90956e+06	2.54535	358948
17.16	1029230	16.9632	1.92714e+06	2.53063	275312		17.16	7995200	17.4783	5.8997e+06	2.54745	360217
17.15	1071310	16.964	1.92374e+06	2.53273	276282		17.15	7978370	17.4785	5.88984e+06	2.54955	361487
17.14	1113340	16.9647	1.92034e+06	2.53483	277253		17.14	7952230	17.4787	5.87998e+06	2.55165	362756
17.13	1150100	16.9655	1.91694e+06	2.53694	278224		17.13	7913540	17.4788	5.87012e+06	2.55375	364026
17.12	1193670	16.9662	1.91355e+06	2.53904	279195		17.12	7862260	17.479	5.86026e+06	2.55586	365295
17.11	1238160	16.967	1.91015e+06	2.54114	280166		17.11	7821870	17.4792	5.85041e+06	2.55796	366565
17.1	1267690	16.9677	1.90675e+06	2.54324	281137		17.1	7815000	17.4794	5.84055e+06	2.56006	367834
17.09	1294420	16.9685	1.90335e+06	2.54535	282108		17.09	7806020	17.4795	5.83069e+06	2.56216	369104
17.08	1332670	16.9692	1.89996e+06	2.54745	283079		17.08	7790800	17.4797	5.82083e+06	2.56426	370374
17.07	1365090	16.97	1.89656e+06	2.54955	284050		17.07	7778640	17.4799	5.81097e+06	2.56637	371643
17.06	1397600	16.9707	1.89316e+06	2.55165	285021		17.06	7791590	17.48	5.80111e+06	2.56847	372913
17.05	1433290	16.9715	1.88976e+06	2.55375	285992		17.05	7780130	17.4802	5.79125e+06	2.57057	374182
17.04	1446580	16.9722	1.88636e+06	2.55586	286962		17.04	7810670	17.4804	5.7814e+06	2.57267	375452
17.03	1479640	16.973	1.88297e+06	2.55796	287933		17.03	7849930	17.4805	5.77154e+06	2.57477	376721
17.02	1504100	16.9737	1.87957e+06	2.56006	288904		17.02	7856780	17.4807	5.76168e+06	2.57688	377991
17.01	1520760	16.9745	1.87617e+06	2.56216	289875		17.01	7876840	17.4809	5.75182e+06	2.57898	379260
17	1551150	16.9752	1.87277e+06	2.56426	290846		17	7931760	17.481	5.74196e+06	2.58108	380530
16.99	1582640	16.976	1.86938e+06	2.56637	291817		16.99	7942850	17.4812	5.7321e+06	2.58318	381800
16.98	1604800	16.9767	1.86598e+06	2.56847	292788		16.98	7984570	17.4814	5.72224e+06	2.58529	383069
16.97	1631740	16.9775	1.86258e+06	2.57057	293759		16.97	8014950	17.4816	5.71239e+06	2.58739	384339
16.96	1652030	16.9782	1.85918e+06	2.57267	294730		16.96	8040590	17.4817	5.70253e+06	2.58949	385608
16.95	1689890	16.979	1.85578e+06	2.57477	295701		16.95	8076300	17.4819	5.69267e+06	2.59159	386878
16.94	1708140	16.9797	1.85239e+06	2.57688	296671		16.94	8099800	17.4821	5.68281e+06	2.59369	388147
16.93	1740220	16.9805	1.84899e+06	2.57898	297642		16.93	8124620	17.4822	5.67295e+06	2.5958	389417
16.92	1764900	16.9812	1.84559e+06	2.58108	298613		16.92	8154630	17.4824	5.66309e+06	2.5979	390686
16.91	1782920	16.982	1.84219e+06	2.58318	299584		16.91	8198480	17.4826	5.65323e+06	2.6	391956
16.9	1825660	16.9827	1.83879e+06	2.58529	300555		16.9	8240000	17.4827	5.64338e+06	2.6021	393226
16.89	1850110	16.9835	1.8354e+06	2.58739	301526		16.89	8258450	17.4829	5.63352e+06	2.6042	394495
16.88	1885190	16.9842	1.832e+06	2.58949	302497		16.88	8290460	17.4831	5.62366e+06	2.60631	395765
16.87	1902730	16.985	1.8286e+06	2.59159	303468		16.87	8293970	17.4833	5.6138e+06	2.60841	397034
16.86	1939060	16.9857	1.8252e+06	2.59369	304439		16.86	8327690	17.4834	5.60394e+06	2.61051	398304
16.85	1954130	16.9865	1.82181e+06	2.5958	305410		16.85	8325070	17.4836	5.59408e+06	2.61261	399573
16.84	1995500	16.9872	1.81841e+06	2.5979	306381		16.84	8349870	17.4838	5.58422e+06	2.61471	400843
16.83	2009060	16.988	1.81501e+06	2.6	307351		16.83	8363140	17.4839	5.57437e+06	2.61682	402112
16.82	2043210	16.9887	1.81161e+06	2.6021	308322		16.82	8355380	17.4841	5.56451e+06	2.61892	403382
16.81	2073790	16.9895	1.80821e+06	2.6042	309293		16.81	8368850	17.4843	5.55465e+06	2.62102	404652
16.8	2089060	16.9902	1.80482e+06	2.60631	310264		16.8	8342300	17.4844	5.54479e+06	2.62312	405921
16.79	2115520	16.991	1.80142e+06	2.60841	311235		16.79	8351570	17.4846	5.53493e+06	2.62523	407191
16.78	2146060	16.9917	1.79802e+06	2.61051	312206		16.78	8333240	17.4848	5.52507e+06	2.62733	408460
16.77	2163470	16.9925	1.79462e+06	2.61261	313177		16.77	8343330	17.485	5.51521e+06	2.62943	409730
16.76	2198340	16.9932	1.79122e+06	2.61471	314148		16.76	8317250	17.4851	5.50536e+06	2.63153	410999
16.75	2223130	16.994	1.78783e+06	2.61682	315119		16.75	8306030	17.4853	5.4955e+06	2.63363	412269
16.74	2242590	16.9947	1.78443e+06	2.61892	316090		16.74	8316430	17.4855	5.48564e+06	2.63574	413538
16.73	2293190	16.9955	1.78103e+06	2.62102	317060		16.73	8276980	17.4856	5.47578e+06	2.63784	414808
16.72	2304690	16.9962	1.77763e+06	2.62312	318031		16.72	8266220	17.4858	5.46592e+06	2.63994	416078
16.71	2331760	16.997	1.77424e+06	2.62523	319002		16.71	8249390	17.486	5.45606e+06	2.64204	417347
16.7	2359130	16.9977	1.77084e+06	2.62733	319973		16.7	8218610	17.4862	5.4462e+06	2.64414	418617
16.69	2390880	16.9985	1.76744e+06	2.62943	320944		16.69	8215050	17.4863	5.43635e+06	2.64625	419886
16.68	2403330	16.9992	1.76404e+06	2.63153	321915		16.68	8177330	17.4865	5.42649e+06	2.64835	421156
16.67	2420820	17	1.76064e+06	2.63363	322886		16.67	8180000	17.4867	5.41663e+06	2.65045	422425
16.66	2463440	17.0008	1.75725e+06	2.63574	323857		16.66	8138320	17.4868	5.40677e+06	2.65255	423695
16.65	2468400	17.0015	1.75385e+06	2.63784	324828		16.65	8123950	17.487	5.39691e+06	2.65465	424964
16.64	2505610	17.0023	1.75045e+06	2.63994	325799		16.64	8120770	17.4872	5.38705e+06	2.65676	426234
16.63	2541990	17.003	1.74705e+06	2.64204	326770		16.63	8091000	17.4873	5.37719e+06	2.65886	427503
16.62	2572790	17.0038	1.74365e+06	2.64414	327740		16.62	8083290	17.4875	5.36734e+06	2.66096	428773
16.61	2602550	17.0045	1.74026e+06	2.64625	328711		16.61	8090720	17.4877	5.35748e+06	2.66306	430043
16.6	2609950	17.0053	1.73686e+06	2.64835	329682		16.6	8050790	17.4879	5.34762e+06	2.66517	431312
16.59	2611580	17.006	1.73346e+06	2.65045	330653		16.59	8007180	17.488	5.33776e+06	2.66727	432582
16.58	2617630	17.0068	1.73006e+06	2.65255	331624		16.58	8006460	17.4882	5.3279e+06	2.66937	433851
16.57	2619800	17.0075	1.72667e+06	2.65465	332595		16.57	7997480	17.4884	5.31804e+06	2.67147	435121
16.56	2614480	17.0083	1.72327e+06	2.65676	333566		16.56	7971080	17.4885	5.30818e+06	2.67357	436390
16.55	2593270	17.009	1.71987e+06	2.65886	334537		16.55	7947710	17.4887	5.29833e+06	2.67568	437660
16.54	2610930	17.0098	1.71647e+06	2.66096	335508		16.54	7928210	17.4889	5.28847e+06	2.67778	438929
16.53	2633700	17.0105	1.71307e+06	2.66306	336479		16.53	7916920	17.489	5.27861e+06	2.67988	440199
16.52	2650560	17.0113	1.70968e+06	2.66517	337449		16.52	7901780	17.4892	5.26875e+06	2.68198	441469
16.51	2673820	17.012	1.70628e+06	2.66727	338420		16.51	7870460	17.4894	5.25889e+06	2.68408	442738
16.5	2685560	17.0128	1.70288e+06	2.66937	339391		16.5	7859820	17.4896	5.24903e+06	2.68619	444008
16.49	2703360	17.0135	1.69948e+06	2.67147	340362		16.49	7836730	17.4897	5.23917e+06	2.68829	445277
16.48	2719520	17.0143	1.69608e+06	2.67357	341333		16.48	7815790	17.4899	5.22932e+06	2.69039	446547
16.47	2721820	17.015	1.69269e+06	2.67568	342304		16.47	7787060	17.4901	5.21946e+06	2.69249	447816
16.46	2720560	17.0158	1.68929e+06	2.67778	343275		16.46	7767040	17.4902	5.2096e+06	2.69459	449086
16.45	2714480	17.0165	1.68589e+06	2.67988	344246		16.45	7737370	17.4904	5.19974e+06	2.6967	450355
16.44	2694190	17.0173	1.68249e+06	2.68198	345217		16.44	7724700	17.4906	5.18988e+06	2.6988	451625
16.43	2670750	17.018	1.6791e+06	2.68408	346188		16.43	7699810	17.4907	5.18002e+06	2.7009	452895
16.42	2665770	17.0188	1.6757e+06	2.68619	347158		16.42	7684450	17.4909	5.17016e+06	2.703	454164
16.41	2667790	17.0195	1.6723e+06	2.68829	348129		16.41	7646400	17.4911	5.16031e+06	2.70511	455434
16.4	2673960	17.0203	1.6689e+06	2.69039	349100		16.4	7636870	17.4913	5.15045e+06	2.70721	456703
16.39	2678630	17.021	1.6655e+06	2.69249	350071		16.39	7633010	17.4914	5.14059e+06	2.70931	457973
16.38	2685700	17.0218	1.66211e+06	2.69459	351042		16.38	7607740	17.4916	5.13073e+06	2.71141	459242
16.37	2707630	17.0225	1.65871e+06	2.6967	352013		16.37	7576300	17.4918	5.12087e+06	2.71351	460512
16.36	2706610	17.0233	1.65531e+06	2.6988	352984		16.36	7555430	17.4919	5.11101e+06	2.71562	461781
16.35	2717720	17.024	1.65191e+06	2.7009	353955		16.35	7529290	17.4921	5.10116e+06	2.71772	463051
16.34	2728950	17.0248	1.64851e+06	2.703	354926		16.34	7500820	17.4923	5.0913e+06	2.71982	464321
16.33	2755760	17.0255	1.64512e+06	2.70511	355897		16.33	7484380	17.4925	5.08144e+06	2.72192	465590
16.32	2741790	17.0263	1.64172e+06	2.70721	356868		16.32	7467470	17.4926	5.07158e+06	2.72402	466860
16.31	2762500	17.027	1.63832e+06	2.70931	357838		16.31	7457010	17.4928	5.06172e+06	2.72613	468129
16.3	2775500	17.0278	1.63492e+06	2.71141	358809		16.3	7418170	17.493	5.05186e+06	2.72823	469399
16.29	2768080	17.0285	1.63153e+06	2.71351	359780		16.29	7402100	17.4931	5.042e+06	2.73033	470668
16.28	2794320	17.0293	1.62813e+06	2.71562	360751		16.28	7375750	17.4933	5.03215e+06	2.73243	471938
16.27	2791480	17.03	1.62473e+06	2.71772	361722		16.27	7367200	17.4935	5.02229e+06	2.73453	473207
16.26	2801640	17.0308	1.62133e+06	2.71982	362693		16.26	7352780	17.4936	5.01243e+06	2.73664	474477
16.25	2802360	17.0315	1.61793e+06	2.72192	363664		16.25	7313250	17.4938	5.00257e+06	2.73874	475746
16.24	2824690	17.0323	1.61454e+06	2.72402	364635		16.24	7292790	17.494	4.99271e+06	2.74084	477016
16.23	2815080	17.033	1.61114e+06	2.72613	365606		16.23	7263590	17.4942	4.98285e+06	2.74294	478286
16.22	2817880	17.0338	1.60774e+06	2.72823	366577		16.22	7249370	17.4943	4.97299e+06	2.74505	479555
16.21	2829000	17.0345	1.60434e+06	2.73033	367547		16.21	7244350	17.4945	4.96314e+06	2.74715	480825
16.2	2841470	17.0353	1.60094e+06	2.73243	368518		16.2	7227830	17.4947	4.95328e+06	2.74925	482094
16.19	2857490	17.036	1.59755e+06	2.73453	369489		16.19	7193740	17.4948	4.94342e+06	2.75135	483364
16.18	2861020	17.0368	1.59415e+06	2.73664	370460		16.18	7175340	17.495	4.93356e+06	2.75345	484633
16.17	2862000	17.0375	1.59075e+06	2.73874	371431		16.17	7148520	17.4952	4.9237e+06	2.75556	485903
16.16	2867270	17.0383	1.58735e+06	2.74084	372402		16.16	7129300	17.4953	4.91384e+06	2.75766	487172
16.15	2868430	17.039	1.58396e+06	2.74294	373373		16.15	7100740	17.4955	4.90398e+06	2.75976	488442
16.14	2877720	17.0398	1.58056e+06	2.74505	374344		16.14	7072410	17.4957	4.89413e+06	2.76186	489712
16.13	2884840	17.0405	1.57716e+06	2.74715	375315		16.13	7048630	17.4959	4.88427e+06	2.76396	490981
16.12	2869470	17.0413	1.57376e+06	2.74925	376286		16.12	7047340	17.496	4.87441e+06	2.76607	492251
16.11	2883670	17.042	1.57036e+06	2.75135	377257		16.11	7029430	17.4962	4.86455e+06	2.76817	493520
16.1	2882850	17.0428	1.56697e+06	2.75345	378227		16.1	7001120	17.4964	4.85469e+06	2.77027	494790
16.09	2878210	17.0435	1.56357e+06	2.75556	379198		16.09	6984560	17.4965	4.84483e+06	2.77237	496059
16.08	2879450	17.0443	1.56017e+06	2.75766	380169		16.08	6956630	17.4967	4.83497e+06	2.77447	497329
16.07	2880670	17.045	1.55677e+06	2.75976	381140		16.07	6955090	17.4969	4.82512e+06	2.77658	498598
16.06	2891810	17.0458	1.55337e+06	2.76186	382111		16.06	6927270	17.4971	4.81526e+06	2.77868	499868
16.05	2899080	17.0465	1.54998e+06	2.76396	383082		16.05	6910530	17.4972	4.8054e+06	2.78078	501138
16.04	2899140	17.0473	1.54658e+06	2.76607	384053		16.04	6875750	17.4974	4.79554e+06	2.78288	502407
16.03	2890990	17.048	1.54318e+06	2.76817	385024		16.03	6840570	17.4976	4.78568e+06	2.78498	503677
16.02	2890690	17.0488	1.53978e+06	2.77027	385995		16.02	6817180	17.4977	4.77582e+06	2.78709	504946
16.01	2916720	17.0495	1.53639e+06	2.77237	386966		16.01	6799710	17.4979	4.76596e+06	2.78919	506216
16	2905150	17.0503	1.53299e+06	2.77447	387936		16	6773800	17.4981	4.75611e+06	2.79129	507485
15.99	2910730	17.0511	1.52959e+06	2.77658	388907		15.99	6743580	17.4982	4.74625e+06	2.79339	508755
15.98	2905080	17.0518	1.52619e+06	2.77868	389878		15.98	6715880	17.4984	4.73639e+06	2.7955	510024
15.97	2906260	17.0526	1.52279e+06	2.78078	390849		15.97	6707560	17.4986	4.72653e+06	2.7976	511294
15.96	2908470	17.0533	1.5194e+06	2.78288	391820		15.96	6695450	17.4988	4.71667e+06	2.7997	512564
15.95	2918570	17.0541	1.516e+06	2.78498	392791		15.95	6684740	17.4989	4.70681e+06	2.8018	513833
15.94	2912280	17.0548	1.5126e+06	2.78709	393762		15.94	6653480	17.4991	4.69695e+06	2.8039	515103
15.93	2922050	17.0556	1.5092e+06	2.78919	394733		15.93	6632650	17.4993	4.6871e+06	2.80601	516372
15.92	2930910	17.0563	1.5058e+06	2.79129	395704		15.92	6615450	17.4994	4.67724e+06	2.80811	517642
15.91	2926980	17.0571	1.50241e+06	2.79339	396675		15.91	6586110	17.4996	4.66738e+06	2.81021	518911
15.9	2924700	17.0578	1.49901e+06	2.7955	397646		15.9	6564450	17.4998	4.65752e+06	2.81231	520181
15.89	2927260	17.0586	1.49561e+06	2.7976	398616		15.89	6544970	17.4999	4.64766e+06	2.81441	521450
15.88	2921440	17.0593	1.49221e+06	2.7997	399587		15.88	6521220	17.5001	4.6378e+06	2.81652	522720
15.87	2916930	17.0601	1.48882e+06	2.8018	400558		15.87	6492320	17.5003	4.62794e+06	2.81862	523989
15.86	2913430	17.0608	1.48542e+06	2.8039	401529		15.86	6484340	17.5005	4.61809e+06	2.82072	525259
15.85	2918290	17.0616	1.48202e+06	2.80601	402500		15.85	6453400	17.5006	4.60823e+06	2.82282	526529
15.84	2909230	17.0623	1.47862e+06	2.80811	403471		15.84	6458500	17.5008	4.59837e+06	2.82492	527798
15.83	2909670	17.0631	1.47522e+06	2.81021	404442		15.83	6424440	17.501	4.58851e+06	2.82703	529068
15.82	2909770	17.0638	1.47183e+06	2.81231	405413		15.82	6396350	17.5011	4.57865e+06	2.82913	530337
15.81	2899860	17.0646	1.46843e+06	2.81441	406384		15.81	6384470	17.5013	4.56879e+06	2.83123	531607
15.8	2909340	17.0653	1.46503e+06	2.81652	407355		15.8	6376160	17.5015	4.55893e+06	2.83333	532876
15.79	2912430	17.0661	1.46163e+06	2.81862	408325		15.79	6341940	17.5016	4.54908e+06	2.83544	534146
15.78	2898060	17.0668	1.45823e+06	2.82072	409296		15.78	6336110	17.5018	4.53922e+06	2.83754	535415
15.77	2899740	17.0676	1.45484e+06	2.82282	410267		15.77	6298840	17.502	4.52936e+06	2.83964	536685
15.76	2899750	17.0683	1.45144e+06	2.82492	411238		15.76	6296720	17.5022	4.5195e+06	2.84174	537955
15.75	2896610	17.0691	1.44804e+06	2.82703	412209		15.75	6280990	17.5023	4.50964e+06	2.84384	539224
15.74	2891140	17.0698	1.44464e+06	2.82913	413180		15.74	6255770	17.5025	4.49978e+06	2.84595	540494
15.73	2867040	17.0706	1.44125e+06	2.83123	414151		15.73	6262060	17.5027	4.48992e+06	2.84805	541763
15.72	2869950	17.0713	1.43785e+06	2.83333	415122		15.72	6243620	17.5028	4.48007e+06	2.85015	543033
15.71	2866650	17.0721	1.43445e+06	2.83544	416093		15.71	6229830	17.503	4.47021e+06	2.85225	544302
15.7	2857920	17.0728	1.43105e+06	2.83754	417064		15.7	6217000	17.5032	4.46035e+06	2.85435	545572
15.69	2852560	17.0736	1.42765e+06	2.83964	418035		15.69	6219730	17.5033	4.45049e+06	2.85646	546841
15.68	2852330	17.0743	1.42426e+06	2.84174	419005		15.68	6187040	17.5035	4.44063e+06	2.85856	548111
15.67	2854300	17.0751	1.42086e+06	2.84384	419976		15.67	6169510	17.5037	4.43077e+06	2.86066	549381
15.66	2844390	17.0758	1.41746e+06	2.84595	420947		15.66	6141070	17.5038	4.42092e+06	2.86276	550650
15.65	2844220	17.0766	1.41406e+06	2.84805	421918		15.65	6101200	17.504	4.41106e+06	2.86486	551920
15.64	2842170	17.0773	1.41066e+06	2.85015	422889		15.64	6093630	17.5042	4.4012e+06	2.86697	553189
15.63	2829050	17.0781	1.40727e+06	2.85225	423860		15.63	6102290	17.5044	4.39134e+06	2.86907	554459
15.62	2821850	17.0788	1.40387e+06	2.85435	424831		15.62	6060200	17.5045	4.38148e+06	2.87117	555728
15.61	2838290	17.0796	1.40047e+06	2.85646	425802		15.61	6050720	17.5047	4.37162e+06	2.87327	556998
15.6	2821150	17.0803	1.39707e+06	2.85856	426773		15.6	6049340	17.5049	4.36176e+06	2.87538	558267
15.59	2813610	17.0811	1.39368e+06	2.86066	427744		15.59	6046590	17.5051	4.35191e+06	2.87748	559537
15.58	2809480	17.0818	1.39028e+06	2.86276	428714		15.58	6024980	17.5052	4.34205e+06	2.87958	560807
15.57	2804050	17.0826	1.38688e+06	2.86486	429685		15.57	5990630	17.5054	4.33219e+06	2.88168	562076
15.56	2800010	17.0833	1.38348e+06	2.86697	430656		15.56	5993620	17.5056	4.32233e+06	2.88378	563346
15.55	2802780	17.0841	1.38008e+06	2.86907	431627		15.55	5968480	17.5057	4.31247e+06	2.88589	564615
15.54	2803200	17.0848	1.37669e+06	2.87117	432598		15.54	5952700	17.5059	4.30261e+06	2.88799	565885
15.53	2792350	17.0856	1.37329e+06	2.87327	433569		15.53	5919590	17.5061	4.29275e+06	2.89009	567154
15.52	2789500	17.0863	1.36989e+06	2.87538	434540		15.52	5902360	17.5062	4.2829e+06	2.89219	568424
15.51	2790240	17.0871	1.36649e+06	2.87748	435511		15.51	5892570	17.5064	4.27304e+06	2.89429	569693
15.5	2781490	17.0878	1.36309e+06	2.87958	436482		15.5	5873010	17.5066	4.26318e+06	2.8964	570963
15.49	2780620	17.0886	1.3597e+06	2.88168	437453		15.49	5855940	17.5068	4.25332e+06	2.8985	572232
15.48	2772710	17.0893	1.3563e+06	2.88378	438423		15.48	5827770	17.5069	4.24346e+06	2.9006	573502
15.47	2778580	17.0901	1.3529e+06	2.88589	439394		15.47	5811140	17.5071	4.2336e+06	2.9027	574772
15.46	2763770	17.0908	1.3495e+06	2.88799	440365		15.46	5781480	17.5073	4.22374e+06	2.9048	576041
15.45	2748120	17.0916	1.34611e+06	2.89009	441336		15.45	5766190	17.5074	4.21389e+06	2.90691	577311
15.44	2754310	17.0923	1.34271e+06	2.89219	442307		15.44	5756220	17.5076	4.20403e+06	2.90901	578580
15.43	2756070	17.0931	1.33931e+06	2.89429	443278		15.43	5735990	17.5078	4.19417e+06	2.91111	579850
15.42	2757320	17.0938	1.33591e+06	2.8964	444249		15.42	5718290	17.5079	4.18431e+06	2.91321	581119
15.41	2738390	17.0946	1.33251e+06	2.8985	445220		15.41	5709200	17.5081	4.17445e+06	2.91532	582389
15.4	2740440	17.0953	1.32912e+06	2.9006	446191		15.4	5693640	17.5083	4.16459e+06	2.91742	583658
15.39	2737550	17.0961	1.32572e+06	2.9027	447162		15.39	5665630	17.5084	4.15473e+06	2.91952	584928
15.38	2732650	17.0968	1.32232e+06	2.9048	448133		15.38	5629040	17.5086	4.14488e+06	2.92162	586198
15.37	2731980	17.0976	1.31892e+06	2.90691	449103		15.37	5638060	17.5088	4.13502e+06	2.92372	587467
15.36	2732220	17.0983	1.31552e+06	2.90901	450074		15.36	5606350	17.509	4.12516e+06	2.92583	588737
15.35	2726660	17.0991	1.31213e+06	2.91111	451045		15.35	5606100	17.5091	4.1153e+06	2.92793	590006
15.34	2731750	17.0998	1.30873e+06	2.91321	452016		15.34	5572610	17.5093	4.10544e+06	2.93003	591276
15.33	2723930	17.1006	1.30533e+06	2.91532	452987		15.33	5560670	17.5095	4.09558e+06	2.93213	592545
15.32	2714250	17.1014	1.30193e+06	2.91742	453958		15.32	5547010	17.5096	4.08572e+06	2.93423	593815
15.31	2710540	17.1021	1.29854e+06	2.91952	454929		15.31	5511130	17.5098	4.07587e+06	2.93634	595084
15.3	2701370	17.1029	1.29514e+06	2.92162	455900		15.3	5512200	17.51	4.06601e+06	2.93844	596354
15.29	2699110	17.1036	1.29174e+06	2.92372	456871		15.29	5485580	17.5101	4.05615e+06	2.94054	597624
15.28	2701050	17.1044	1.28834e+06	2.92583	457842		15.28	5482110	17.5103	4.04629e+06	2.94264	598893
15.27	2700210	17.1051	1.28494e+06	2.92793	458812		15.27	5468880	17.5105	4.03643e+06	2.94474	600163
15.26	2687920	17.1059	1.28155e+06	2.93003	459783		15.26	5433240	17.5107	4.02657e+06	2.94685	601432
15.25	2676070	17.1066	1.27815e+06	2.93213	460754		15.25	5428150	17.5108	4.01671e+06	2.94895	602702
15.24	2666640	17.1074	1.27475e+06	2.93423	461725		15.24	5416860	17.511	4.00686e+06	2.95105	603971
15.23	2670270	17.1081	1.27135e+06	2.93634	462696		15.23	5389350	17.5112	3.997e+06	2.95315	605241
15.22	2673420	17.1089	1.26795e+06	2.93844	463667		15.22	5380840	17.5113	3.98714e+06	2.95526	606510
15.21	2677780	17.1096	1.26456e+06	2.94054	464638		15.21	5342160	17.5115	3.97728e+06	2.95736	607780
15.2	2663670	17.1104	1.26116e+06	2.94264	465609		15.2	5319100	17.5117	3.96742e+06	2.95946	609050
15.19	2655140	17.1111	1.25776e+06	2.94474	466580		15.19	5299810	17.5118	3.95756e+06	2.96156	610319
15.18	2645230	17.1119	1.25436e+06	2.94685	467551		15.18	5299760	17.512	3.9477e+06	2.96366	611589
15.17	2648960	17.1126	1.25097e+06	2.94895	468522		15.17	5276360	17.5122	3.93785e+06	2.96577	612858
15.16	2641810	17.1134	1.24757e+06	2.95105	469492		15.16	5257970	17.5124	3.92799e+06	2.96787	614128
15.15	2633200	17.1141	1.24417e+06	2.95315	470463		15.15	5237240	17.5125	3.91813e+06	2.96997	615397
15.14	2626020	17.1149	1.24077e+06	2.95526	471434		15.14	5207980	17.5127	3.90827e+06	2.97207	616667
15.13	2624180	17.1156	1.23737e+06	2.95736	472405		15.13	5201550	17.5129	3.89841e+06	2.97417	617936
15.12	2616700	17.1164	1.23398e+06	2.95946	473376		15.12	5172930	17.513	3.88855e+06	2.97628	619206
15.11	2601860	17.1171	1.23058e+06	2.96156	474347		15.11	5161470	17.5132	3.87869e+06	2.97838	620475
15.1	2617410	17.1179	1.22718e+06	2.96366	475318		15.1	5145100	17.5134	3.86884e+06	2.98048	621745
15.09	2603200	17.1186	1.22378e+06	2.96577	476289		15.09	5133850	17.5135	3.85898e+06	2.98258	623015
15.08	2607110	17.1194	1.22038e+06	2.96787	477260		15.08	5107680	17.5137	3.84912e+06	2.98468	624284
15.07	2598670	17.1201	1.21699e+06	2.96997	478231		15.07	5090970	17.5139	3.83926e+06	2.98679	625554
15.06	2596960	17.1209	1.21359e+06	2.97207	479201		15.06	5073880	17.5141	3.8294e+06	2.98889	626823
15.05	2588050	17.1216	1.21019e+06	2.97417	480172		15.05	5060590	17.5142	3.81954e+06	2.99099	628093
15.04	2581290	17.1224	1.20679e+06	2.97628	481143		15.04	5046620	17.5144	3.80968e+06	2.99309	629362
15.03	2574410	17.1231	1.2034e+06	2.97838	482114		15.03	5034890	17.5146	3.79983e+06	2.9952	630632
15.02	2577920	17.1239	1.2e+06	2.98048	483085		15.02	5016170	17.5147	3.78997e+06	2.9973	631901
15.01	2570690	17.1246	1.1966e+06	2.98258	484056		15.01	4995320	17.5149	3.78011e+06	2.9994	633171
15	2557220	17.1254	1.1932e+06	2.98468	485027		15	4983540	17.5151	3.77025e+06	3.0015	634441
14.99	2559760	17.1261	1.1898e+06	2.98679	485998		14.99	4958850	17.5153	3.76039e+06	3.0036	635710
14.98	2560680	17.1269	1.18641e+06	2.98889	486969		14.98	4947390	17.5154	3.75053e+06	3.00571	636980
14.97	2553550	17.1276	1.18301e+06	2.99099	487940		14.97	4925520	17.5156	3.74068e+06	3.00781	638249
14.96	2554040	17.1284	1.17961e+06	2.99309	488911		14.96	4921310	17.5158	3.73082e+06	3.00991	639519
14.95	2544300	17.1291	1.17621e+06	2.9952	489881		14.95	4885510	17.5159	3.72096e+06	3.01201	640788
14.94	2531920	17.1299	1.17281e+06	2.9973	490852		14.94	4905510	17.5161	3.7111e+06	3.01411	642058
14.93	2527880	17.1306	1.16942e+06	2.9994	491823		14.93	4881440	17.5163	3.70124e+06	3.01622	643327
14.92	2525650	17.1314	1.16602e+06	3.0015	492794		14.92	4853940	17.5164	3.69138e+06	3.01832	644597
14.91	2516240	17.1321	1.16262e+06	3.0036	493765		14.91	4827510	17.5166	3.68152e+06	3.02042	645867
14.9	2502000	17.1329	1.15922e+06	3.00571	494736		14.9	4812570	17.5168	3.67167e+06	3.02252	647136
14.89	2517160	17.1336	1.15583e+06	3.00781	495707		14.89	4803390	17.517	3.66181e+06	3.02462	648406
14.88	2508580	17.1344	1.15243e+06	3.00991	496678		14.88	4782690	17.5171	3.65195e+06	3.02673	649675
14.87	2504040	17.1351	1.14903e+06	3.01201	497649		14.87	4771740	17.5173	3.64209e+06	3.02883	650945
14.86	2504630	17.1359	1.14563e+06	3.01411	498620		14.86	4756170	17.5175	3.63223e+06	3.03093	652214
14.85	2497750	17.1366	1.14223e+06	3.01622	499590		14.85	4735510	17.5176	3.62237e+06	3.03303	653484
14.84	2509210	17.1374	1.13884e+06	3.01832	500561		14.84	4724160	17.5178	3.61251e+06	3.03514	654753
14.83	2498150	17.1381	1.13544e+06	3.02042	501532		14.83	4705270	17.518	3.60266e+06	3.03724	656023
14.82	2490940	17.1389	1.13204e+06	3.02252	502503		14.82	4701020	17.5181	3.5928e+06	3.03934	657293
14.81	2491200	17.1396	1.12864e+06	3.02462	503474		14.81	4672000	17.5183	3.58294e+06	3.04144	658562
14.8	2486690	17.1404	1.12524e+06	3.02673	504445		14.8	4667150	17.5185	3.57308e+06	3.04354	659832
14.79	2484300	17.1411	1.12185e+06	3.02883	505416		14.79	4653910	17.5187	3.56322e+06	3.04565	661101
14.78	2476370	17.1419	1.11845e+06	3.03093	506387		14.78	4644270	17.5188	3.55336e+06	3.04775	662371
14.77	2477010	17.1426	1.11505e+06	3.03303	507358		14.77	4623950	17.519	3.5435e+06	3.04985	663640
14.76	2456340	17.1434	1.11165e+06	3.03514	508329		14.76	4587830	17.5192	3.53365e+06	3.05195	664910
14.75	2470120	17.1441	1.10826e+06	3.03724	509300		14.75	4578800	17.5193	3.52379e+06	3.05405	666179
14.74	2447280	17.1449	1.10486e+06	3.03934	510270		14.74	4559930	17.5195	3.51393e+06	3.05616	667449
14.73	2450410	17.1456	1.10146e+06	3.04144	511241		14.73	4541220	17.5197	3.50407e+06	3.05826	668718
14.72	2450880	17.1464	1.09806e+06	3.04354	512212		14.72	4509850	17.5199	3.49421e+06	3.06036	669988
14.71	2446010	17.1471	1.09466e+06	3.04565	513183		14.71	4496190	17.52	3.48435e+06	3.06246	671258
14.7	2445240	17.1479	1.09127e+06	3.04775	514154		14.7	4495830	17.5202	3.47449e+06	3.06456	672527
14.69	2447780	17.1486	1.08787e+06	3.04985	515125		14.69	4480470	17.5204	3.46464e+06	3.06667	673797
14.68	2437450	17.1494	1.08447e+06	3.05195	516096		14.68	4462170	17.5205	3.45478e+06	3.06877	675066
14.67	2442030	17.1502	1.08107e+06	3.05405	517067		14.67	4446280	17.5207	3.44492e+06	3.07087	676336
14.66	2429620	17.1509	1.07767e+06	3.05616	518038		14.66	4422940	17.5209	3.43506e+06	3.07297	677605
14.65	2425500	17.1517	1.07428e+06	3.05826	519009		14.65	4406790	17.521	3.4252e+06	3.07508	678875
14.64	2411980	17.1524	1.07088e+06	3.06036	519979		14.64	4408490	17.5212	3.41534e+06	3.07718	680144
14.63	2419670	17.1532	1.06748e+06	3.06246	520950		14.63	4382200	17.5214	3.40548e+06	3.07928	681414
14.62	2409880	17.1539	1.06408e+06	3.06456	521921		14.62	4359950	17.5216	3.39563e+06	3.08138	682684
14.61	2404950	17.1547	1.06069e+06	3.06667	522892		14.61	4365660	17.5217	3.38577e+06	3.08348	683953
14.6	2404810	17.1554	1.05729e+06	3.06877	523863		14.6	4338130	17.5219	3.37591e+06	3.08559	685223
14.59	2397240	17.1562	1.05389e+06	3.07087	524834		14.59	4327010	17.5221	3.36605e+06	3.08769	686492
14.58	2398000	17.1569	1.05049e+06	3.07297	525805		14.58	4312860	17.5222	3.35619e+06	3.08979	687762
14.57	2400030	17.1577	1.04709e+06	3.07508	526776		14.57	4310580	17.5224	3.34633e+06	3.09189	689031
14.56	2387560	17.1584	1.0437e+06	3.07718	527747		14.56	4296390	17.5226	3.33647e+06	3.09399	690301
14.55	2379440	17.1592	1.0403e+06	3.07928	528718		14.55	4279100	17.5227	3.32662e+06	3.0961	691570
14.54	2381250	17.1599	1.0369e+06	3.08138	529688		14.54	4270370	17.5229	3.31676e+06	3.0982	692840
14.53	2363850	17.1607	1.0335e+06	3.08348	530659		14.53	4253690	17.5231	3.3069e+06	3.1003	694110
14.52	2352590	17.1614	1.0301e+06	3.08559	531630		14.52	4238710	17.5233	3.29704e+06	3.1024	695379
14.51	2356350	17.1622	1.02671e+06	3.08769	532601		14.51	4234460	17.5234	3.28718e+06	3.1045	696649
14.5	2355720	17.1629	1.02331e+06	3.08979	533572		14.5	4213860	17.5236	3.27732e+06	3.10661	697918
14.49	2347250	17.1637	1.01991e+06	3.09189	534543		14.49	4200340	17.5238	3.26746e+06	3.10871	699188
14.48	2349820	17.1644	1.01651e+06	3.09399	535514		14.48	4191080	17.5239	3.25761e+06	3.11081	700457
14.47	2344420	17.1652	1.01312e+06	3.0961	536485		14.47	4186080	17.5241	3.24775e+06	3.11291	701727
14.46	2332450	17.1659	1.00972e+06	3.0982	537456		14.46	4179190	17.5243	3.23789e+06	3.11502	702996
14.45	2338660	17.1667	1.00632e+06	3.1003	538427		14.45	4159460	17.5244	3.22803e+06	3.11712	704266
14.44	2332910	17.1674	1.00292e+06	3.1024	539398		14.44	4149610	17.5246	3.21817e+06	3.11922	705536
14.43	2320920	17.1682	999524	3.1045	540368		14.43	4142500	17.5248	3.20831e+06	3.12132	706805
14.42	2319040	17.1689	996126	3.10661	541339		14.42	4123020	17.525	3.19845e+06	3.12342	708075
14.41	2310110	17.1697	992728	3.10871	542310		14.41	4121540	17.5251	3.1886e+06	3.12553	709344
14.4	2305940	17.1704	989330	3.11081	543281		14.4	4109220	17.5253	3.17874e+06	3.12763	710614
14.39	2306120	17.1712	985933	3.11291	544252		14.39	4086280	17.5255	3.16888e+06	3.12973	711883
14.38	2302910	17.1719	982535	3.11502	545223		14.38	4081350	17.5256	3.15902e+06	3.13183	713153
14.37	2281400	17.1727	979137	3.11712	546194		14.37	4061150	17.5258	3.14916e+06	3.13393	714422
14.36	2281850	17.1734	975739	3.11922	547165		14.36	4045740	17.526	3.1393e+06	3.13604	715692
14.35	2271250	17.1742	972341	3.12132	548136		14.35	4022910	17.5262	3.12944e+06	3.13814	716961
14.34	2283540	17.1749	968943	3.12342	549107		14.34	4021280	17.5263	3.11959e+06	3.14024	718231
14.33	2275040	17.1757	965545	3.12553	550077		14.33	4014330	17.5265	3.10973e+06	3.14234	719501
14.32	2281210	17.1764	962148	3.12763	551048		14.32	4007830	17.5267	3.09987e+06	3.14444	720770
14.31	2264190	17.1772	958750	3.12973	552019		14.31	3987360	17.5268	3.09001e+06	3.14655	722040
14.3	2255700	17.1779	955352	3.13183	552990		14.3	3979450	17.527	3.08015e+06	3.14865	723309
14.29	2260940	17.1787	951954	3.13393	553961		14.29	3983660	17.5272	3.07029e+06	3.15075	724579
14.28	2250920	17.1794	948556	3.13604	554932		14.28	3964650	17.5273	3.06044e+06	3.15285	725848
14.27	2250580	17.1802	945158	3.13814	555903		14.27	3957320	17.5275	3.05058e+06	3.15495	727118
14.26	2246270	17.1809	941760	3.14024	556874		14.26	3942810	17.5277	3.04072e+06	3.15706	728387
14.25	2246280	17.1817	938363	3.14234	557845		14.25	3934940	17.5279	3.03086e+06	3.15916	729657
14.24	2248750	17.1824	934965	3.14444	558816		14.24	3921870	17.528	3.021e+06	3.16126	730927
14.23	2251750	17.1832	931567	3.14655	559787		14.23	3909200	17.5282	3.01114e+06	3.16336	732196
14.22	2245440	17.1839	928169	3.14865	560757		14.22	3888630	17.5284	3.00128e+06	3.16547	733466
14.21	2240850	17.1847	924771	3.15075	561728		14.21	3884760	17.5285	2.99143e+06	3.16757	734735
14.2	2232380	17.1854	921373	3.15285	562699		14.2	3879870	17.5287	2.98157e+06	3.16967	736005
14.19	2234440	17.1862	917976	3.15495	563670		14.19	3852320	17.5289	2.97171e+06	3.17177	737274
14.18	2230410	17.1869	914578	3.15706	564641		14.18	3848330	17.529	2.96185e+06	3.17387	738544
14.17	2222210	17.1877	911180	3.15916	565612		14.17	3845890	17.5292	2.95199e+06	3.17598	739813
14.16	2216300	17.1884	907782	3.16126	566583		14.16	3827830	17.5294	2.94213e+06	3.17808	741083
14.15	2217600	17.1892	904384	3.16336	567554		14.15	3816260	17.5296	2.93227e+06	3.18018	742353
14.14	2215200	17.1899	900986	3.16547	568525		14.14	3798490	17.5297	2.92242e+06	3.18228	743622
14.13	2212350	17.1907	897588	3.16757	569496		14.13	3797830	17.5299	2.91256e+06	3.18438	744892
14.12	2206070	17.1914	894191	3.16967	570466		14.12	3791440	17.5301	2.9027e+06	3.18649	746161
14.11	2210890	17.1922	890793	3.17177	571437		14.11	3779470	17.5302	2.89284e+06	3.18859	747431
14.1	2199360	17.1929	887395	3.17387	572408		14.1	3790430	17.5304	2.88298e+06	3.19069	748700
14.09	2201950	17.1937	883997	3.17598	573379		14.09	3767710	17.5306	2.87312e+06	3.19279	749970
14.08	2191040	17.1944	880599	3.17808	574350		14.08	3770910	17.5307	2.86326e+06	3.19489	751239
14.07	2189480	17.1952	877201	3.18018	575321		14.07	3770800	17.5309	2.85341e+06	3.197	752509
14.06	2185790	17.1959	873803	3.18228	576292		14.06	3752040	17.5311	2.84355e+06	3.1991	753779
14.05	2190570	17.1967	870406	3.18438	577263		14.05	3735090	17.5312	2.83369e+06	3.2012	755048
14.04	2180980	17.1974	867008	3.18649	578234		14.04	3719960	17.5314	2.82383e+06	3.2033	756318
14.03	2187930	17.1982	863610	3.18859	579205		14.03	3710110	17.5316	2.81397e+06	3.20541	757587
14.02	2174830	17.1989	860212	3.19069	580176		14.02	3699530	17.5318	2.80411e+06	3.20751	758857
14.01	2176930	17.1997	856814	3.19279	581146		14.01	3693170	17.5319	2.79425e+06	3.20961	760126
14	2168640	17.2005	853416	3.19489	582117		14	3685530	17.5321	2.7844e+06	3.21171	761396
13.99	2157030	17.2012	850018	3.197	583088		13.99	3673920	17.5323	2.77454e+06	3.21381	762665
13.98	2159130	17.202	846621	3.1991	584059		13.98	3685700	17.5324	2.76468e+06	3.21592	763935
13.97	2152000	17.2027	843223	3.2012	585030		13.97	3687290	17.5326	2.75482e+06	3.21802	765204
13.96	2142850	17.2035	839825	3.2033	586001		13.96	3674130	17.5328	2.74496e+06	3.22012	766474
13.95	2143190	17.2042	836427	3.20541	586972		13.95	3654310	17.5329	2.7351e+06	3.22222	767744
13.94	2140300	17.205	833029	3.20751	587943		13.94	3638090	17.5331	2.72524e+06	3.22432	769013
13.93	2130400	17.2057	829631	3.20961	588914		13.93	3625190	17.5333	2.71539e+06	3.22643	770283
13.92	2133120	17.2065	826233	3.21171	589885		13.92	3623820	17.5335	2.70553e+06	3.22853	771552
13.91	2134140	17.2072	822836	3.21381	590855		13.91	3619060	17.5336	2.69567e+06	3.23063	772822
13.9	2135570	17.208	819438	3.21592	591826		13.9	3601040	17.5338	2.68581e+06	3.23273	774091
13.89	2134070	17.2087	816040	3.21802	592797		13.89	3583380	17.534	2.67595e+06	3.23483	775361
13.88	2127320	17.2095	812642	3.22012	593768		13.88	3577580	17.5341	2.66609e+06	3.23694	776630
13.87	2118600	17.2102	809244	3.22222	594739		13.87	3573180	17.5343	2.65623e+06	3.23904	777900
13.86	2106490	17.211	805846	3.22432	595710		13.86	3561860	17.5345	2.64638e+06	3.24114	779170
13.85	2102190	17.2117	802448	3.22643	596681		13.85	3548830	17.5346	2.63652e+06	3.24324	780439
13.84	2099000	17.2125	799051	3.22853	597652		13.84	3553130	17.5348	2.62666e+06	3.24535	781709
13.83	2103730	17.2132	795653	3.23063	598623		13.83	3544530	17.535	2.6168e+06	3.24745	782978
13.82	2098390	17.214	792255	3.23273	599594		13.82	3524100	17.5352	2.60694e+06	3.24955	784248
13.81	2098510	17.2147	788857	3.23483	600564		13.81	3524470	17.5353	2.59708e+06	3.25165	785517
13.8	2088700	17.2155	785459	3.23694	601535		13.8	3511830	17.5355	2.58722e+06	3.25375	786787
13.79	2079840	17.2162	782061	3.23904	602506		13.79	3498640	17.5357	2.57737e+06	3.25586	788056
13.78	2076880	17.217	778663	3.24114	603477		13.78	3498400	17.5358	2.56751e+06	3.25796	789326
13.77	2078090	17.2177	775266	3.24324	604448		13.77	3478580	17.536	2.55765e+06	3.26006	790596
13.76	2072700	17.2185	771868	3.24535	605419		13.76	3451250	17.5362	2.54779e+06	3.26216	791865
13.75	2074940	17.2192	768470	3.24745	606390		13.75	3456300	17.5364	2.53793e+06	3.26426	793135
13.74	2061460	17.22	765072	3.24955	607361		13.74	3460610	17.5365	2.52807e+06	3.26637	794404
13.73	2061580	17.2207	761674	3.25165	608332		13.73	3439700	17.5367	2.51821e+06	3.26847	795674
13.72	2059760	17.2215	758276	3.25375	609303		13.72	3447070	17.5369	2.50836e+06	3.27057	796943
13.71	2057430	17.2222	754878	3.25586	610274		13.71	3420460	17.537	2.4985e+06	3.27267	798213
13.7	2048930	17.223	751481	3.25796	611244		13.7	3416220	17.5372	2.48864e+06	3.27477	799482
13.69	2054320	17.2237	748083	3.26006	612215		13.69	3420420	17.5374	2.47878e+06	3.27688	800752
13.68	2061440	17.2245	744685	3.26216	613186		13.68	3393770	17.5375	2.46892e+06	3.27898	802022
13.67	2054330	17.2252	741287	3.26426	614157		13.67	3392070	17.5377	2.45906e+06	3.28108	803291
13.66	2049940	17.226	737889	3.26637	615128		13.66	3386650	17.5379	2.4492e+06	3.28318	804561
13.65	2036830	17.2267	734491	3.26847	616099		13.65	3378710	17.5381	2.43935e+06	3.28529	805830
13.64	2032170	17.2275	731093	3.27057	617070		13.64	3372650	17.5382	2.42949e+06	3.28739	807100
13.63	2022420	17.2282	727696	3.27267	618041		13.63	3353020	17.5384	2.41963e+06	3.28949	808369
13.62	2014080	17.229	724298	3.27477	619012		13.62	3364330	17.5386	2.40977e+06	3.29159	809639
13.61	2024710	17.2297	720900	3.27688	619983		13.61	3346690	17.5387	2.39991e+06	3.29369	810908
13.6	2015400	17.2305	717502	3.27898	620953		13.6	3336570	17.5389	2.39005e+06	3.2958	812178
13.59	2026520	17.2312	714104	3.28108	621924		13.59	3326080	17.5391	2.3802e+06	3.2979	813447
13.58	2012950	17.232	710706	3.28318	622895		13.58	3302850	17.5392	2.37034e+06	3.3	814717
13.57	2012020	17.2327	707308	3.28529	623866		13.57	3310140	17.5394	2.36048e+06	3.3021	815987
13.56	1998750	17.2335	703911	3.28739	624837		13.56	3305370	17.5396	2.35062e+06	3.3042	817256
13.55	2004120	17.2342	700513	3.28949	625808		13.55	3294050	17.5398	2.34076e+06	3.30631	818526
13.54	2000120	17.235	697115	3.29159	626779		13.54	3289310	17.5399	2.3309e+06	3.30841	819795
13.53	1986300	17.2357	693717	3.29369	627750		13.53	3279630	17.5401	2.32104e+06	3.31051	821065
13.52	1989590	17.2365	690319	3.2958	628721		13.52	3257440	17.5403	2.31119e+06	3.31261	822334
13.51	1988880	17.2372	686921	3.2979	629692		13.51	3257930	17.5404	2.30133e+06	3.31471	823604
13.5	1986980	17.238	683523	3.3	630663		13.5	3240190	17.5406	2.29147e+06	3.31682	824873
13.49	1980030	17.2387	680126	3.3021	631633		13.49	3244430	17.5408	2.28161e+06	3.31892	826143
13.48	1961450	17.2395	676728	3.3042	632604		13.48	3242660	17.5409	2.27175e+06	3.32102	827413
13.47	1972200	17.2402	673330	3.30631	633575		13.47	3231140	17.5411	2.26189e+06	3.32312	828682
13.46	1978690	17.241	669932	3.30841	634546		13.46	3209260	17.5413	2.25203e+06	3.32523	829952
13.45	1963190	17.2417	666534	3.31051	635517		13.45	3217460	17.5415	2.24218e+06	3.32733	831221
13.44	1961640	17.2425	663136	3.31261	636488		13.44	3205330	17.5416	2.23232e+06	3.32943	832491
13.43	1956230	17.2432	659738	3.31471	637459		13.43	3188890	17.5418	2.22246e+06	3.33153	833760
13.42	1953070	17.244	656341	3.31682	638430		13.42	3186660	17.542	2.2126e+06	3.33363	835030
13.41	1935070	17.2447	652943	3.31892	639401		13.41	3160060	17.5421	2.20274e+06	3.33574	836299
13.4	1933280	17.2455	649545	3.32102	640372		13.4	3159670	17.5423	2.19288e+06	3.33784	837569
13.39	1922040	17.2462	646147	3.32312	641342		13.39	3151370	17.5425	2.18302e+06	3.33994	838839
13.38	1926920	17.247	642749	3.32523	642313		13.38	3137190	17.5426	2.17317e+06	3.34204	840108
13.37	1912670	17.2477	639351	3.32733	643284		13.37	3140850	17.5428	2.16331e+06	3.34414	841378
13.36	1915390	17.2485	635954	3.32943	644255		13.36	3141420	17.543	2.15345e+06	3.34625	842647
13.35	1916940	17.2492	632556	3.33153	645226		13.35	3126900	17.5432	2.14359e+06	3.34835	843917
13.34	1899440	17.25	629158	3.33363	646197		13.34	3124750	17.5433	2.13373e+06	3.35045	845186
13.33	1908670	17.2508	625760	3.33574	647168		13.33	3113970	17.5435	2.12387e+06	3.35255	846456
13.32	1909360	17.2515	622362	3.33784	648139		13.32	3101830	17.5437	2.11401e+06	3.35465	847725
13.31	1908720	17.2523	618964	3.33994	649110		13.31	3093180	17.5438	2.10416e+06	3.35676	848995
13.3	1901930	17.253	615566	3.34204	650081		13.3	3092100	17.544	2.0943e+06	3.35886	850265
13.29	1899190	17.2538	612169	3.34414	651052		13.29	3094470	17.5442	2.08444e+06	3.36096	851534
13.28	1900350	17.2545	608771	3.34625	652022		13.28	3071870	17.5444	2.07458e+06	3.36306	852804
13.27	1889670	17.2553	605373	3.34835	652993		13.27	3064760	17.5445	2.06472e+06	3.36517	854073
13.26	1897130	17.256	601975	3.35045	653964		13.26	3065110	17.5447	2.05486e+06	3.36727	855343
13.25	1895680	17.2568	598577	3.35255	654935		13.25	3049040	17.5449	2.045e+06	3.36937	856612
13.24	1895970	17.2575	595179	3.35465	655906		13.24	3052940	17.545	2.03515e+06	3.37147	857882
13.23	1895980	17.2583	591781	3.35676	656877		13.23	3044160	17.5452	2.02529e+06	3.37357	859151
13.22	1884590	17.259	588384	3.35886	657848		13.22	3031210	17.5454	2.01543e+06	3.37568	860421
13.21	1874620	17.2598	584986	3.36096	658819		13.21	3026270	17.5455	2.00557e+06	3.37778	861691
13.2	1880120	17.2605	581588	3.36306	659790		13.2	3020450	17.5457	1.99571e+06	3.37988	862960
13.19	1871360	17.2613	578190	3.36517	660761		13.19	3010320	17.5459	1.98585e+06	3.38198	864230
13.18	1861550	17.262	574792	3.36727	661731		13.18	3008210	17.5461	1.97599e+06	3.38408	865499
13.17	1859180	17.2628	571394	3.36937	662702		13.17	2996600	17.5462	1.96614e+06	3.38619	866769
13.16	1862410	17.2635	567996	3.37147	663673		13.16	2984800	17.5464	1.95628e+06	3.38829	868038
13.15	1859230	17.2643	564599	3.37357	664644		13.15	2978570	17.5466	1.94642e+06	3.39039	869308
13.14	1858750	17.265	561201	3.37568	665615		13.14	2974540	17.5467	1.93656e+06	3.39249	870577
13.13	1855460	17.2658	557803	3.37778	666586		13.13	2970870	17.5469	1.9267e+06	3.39459	871847
13.12	1849830	17.2665	554405	3.37988	667557		13.12	2953740	17.5471	1.91684e+06	3.3967	873116
13.11	1854780	17.2673	551007	3.38198	668528		13.11	2964410	17.5472	1.90698e+06	3.3988	874386
13.1	1845190	17.268	547609	3.38408	669499		13.1	2956800	17.5474	1.89713e+06	3.4009	875656
13.09	1836360	17.2688	544211	3.38619	670470		13.09	2948610	17.5476	1.88727e+06	3.403	876925
13.08	1838590	17.2695	540814	3.38829	671441		13.08	2931050	17.5478	1.87741e+06	3.40511	878195
13.07	1838240	17.2703	537416	3.39039	672411		13.07	2921460	17.5479	1.86755e+06	3.40721	879464
13.06	1832340	17.271	534018	3.39249	673382		13.06	2913870	17.5481	1.85769e+06	3.40931	880734
13.05	1825330	17.2718	530620	3.39459	674353		13.05	2912140	17.5483	1.84783e+06	3.41141	882003
13.04	1824260	17.2725	527222	3.3967	675324		13.04	2908160	17.5484	1.83797e+06	3.41351	883273
13.03	1818960	17.2733	523824	3.3988	676295		13.03	2896470	17.5486	1.82812e+06	3.41562	884542
13.02	1814380	17.274	520426	3.4009	677266		13.02	2899020	17.5488	1.81826e+06	3.41772	885812
13.01	1806040	17.2748	517029	3.403	678237		13.01	2890700	17.549	1.8084e+06	3.41982	887082
13	1793860	17.2755	513631	3.40511	679208		13	2883860	17.5491	1.79854e+06	3.42192	888351
12.99	1782610	17.2763	510233	3.40721	680179		12.99	2857780	17.5493	1.78868e+06	3.42402	889621
12.98	1794250	17.277	506835	3.40931	681150		12.98	2868730	17.5495	1.77882e+06	3.42613	890890
12.97	1792780	17.2778	503437	3.41141	682120		12.97	2867170	17.5496	1.76896e+06	3.42823	892160
12.96	1788910	17.2785	500039	3.41351	683091		12.96	2857570	17.5498	1.75911e+06	3.43033	893429
12.95	1782060	17.2793	496641	3.41562	684062		12.95	2840980	17.55	1.74925e+06	3.43243	894699
12.94	1783080	17.28	493244	3.41772	685033		12.94	2845230	17.5501	1.73939e+06	3.43453	895968
12.93	1780370	17.2808	489846	3.41982	686004		12.93	2838450	17.5503	1.72953e+06	3.43664	897238
12.92	1776440	17.2815	486448	3.42192	686975		12.92	2835920	17.5505	1.71967e+06	3.43874	898508
12.91	1776030	17.2823	483050	3.42402	687946		12.91	2818160	17.5507	1.70981e+06	3.44084	899777
12.9	1777300	17.283	479652	3.42613	688917		12.9	2815210	17.5508	1.69995e+06	3.44294	901047
12.89	1766690	17.2838	476254	3.42823	689888		12.89	2810340	17.551	1.6901e+06	3.44505	902316
12.88	1757680	17.2845	472856	3.43033	690859		12.88	2812080	17.5512	1.68024e+06	3.44715	903586
12.87	1756070	17.2853	469459	3.43243	691829		12.87	2790480	17.5513	1.67038e+06	3.44925	904855
12.86	1752540	17.286	466061	3.43453	692800		12.86	2797830	17.5515	1.66052e+06	3.45135	906125
12.85	1749640	17.2868	462663	3.43664	693771		12.85	2782170	17.5517	1.65066e+06	3.45345	907394
12.84	1749240	17.2875	459265	3.43874	694742		12.84	2773970	17.5518	1.6408e+06	3.45556	908664
12.83	1746560	17.2883	455867	3.44084	695713		12.83	2768080	17.552	1.63095e+06	3.45766	909934
12.82	1748150	17.289	452469	3.44294	696684		12.82	2759480	17.5522	1.62109e+06	3.45976	911203
12.81	1744310	17.2898	449071	3.44505	697655		12.81	2752920	17.5524	1.61123e+06	3.46186	912473
12.8	1745460	17.2905	445674	3.44715	698626		12.8	2748760	17.5525	1.60137e+06	3.46396	913742
12.79	1746900	17.2913	442276	3.44925	699597		12.79	2744930	17.5527	1.59151e+06	3.46607	915012
12.78	1751810	17.292	438878	3.45135	700568		12.78	2737130	17.5529	1.58165e+06	3.46817	916281
12.77	1739670	17.2928	435480	3.45345	701539		12.77	2731470	17.553	1.57179e+06	3.47027	917551
12.76	1744190	17.2935	432082	3.45556	702509		12.76	2718750	17.5532	1.56194e+06	3.47237	918820
12.75	1749190	17.2943	428684	3.45766	703480		12.75	2713490	17.5534	1.55208e+06	3.47447	920090
12.74	1736470	17.295	425286	3.45976	704451		12.74	2718170	17.5535	1.54222e+06	3.47658	921359
12.73	1735050	17.2958	421889	3.46186	705422		12.73	2709890	17.5537	1.53236e+06	3.47868	922629
12.72	1732910	17.2965	418491	3.46396	706393		12.72	2693260	17.5539	1.5225e+06	3.48078	923899
12.71	1727590	17.2973	415093	3.46607	707364		12.71	2690010	17.5541	1.51264e+06	3.48288	925168
12.7	1724180	17.298	411695	3.46817	708335		12.7	2674880	17.5542	1.50278e+06	3.48498	926438
12.69	1720960	17.2988	408297	3.47027	709306		12.69	2689260	17.5544	1.49293e+06	3.48709	927707
12.68	1729990	17.2995	404899	3.47237	710277		12.68	2669450	17.5546	1.48307e+06	3.48919	928977
12.67	1725820	17.3003	401501	3.47447	711248		12.67	2676110	17.5547	1.47321e+06	3.49129	930246
12.66	1736910	17.3011	398104	3.47658	712218		12.66	2672500	17.5549	1.46335e+06	3.49339	931516
12.65	1725330	17.3018	394706	3.47868	713189		12.65	2653630	17.5551	1.45349e+06	3.4955	932785
12.64	1716560	17.3026	391308	3.48078	714160		12.64	2659430	17.5553	1.44363e+06	3.4976	934055
12.63	1704790	17.3033	387910	3.48288	715131		12.63	2641380	17.5554	1.43377e+06	3.4997	935325
12.62	1710370	17.3041	384512	3.48498	716102		12.62	2635770	17.5556	1.42392e+06	3.5018	936594
12.61	1701580	17.3048	381114	3.48709	717073		12.61	2616800	17.5558	1.41406e+06	3.5039	937864
12.6	1705950	17.3056	377716	3.48919	718044		12.6	2616930	17.5559	1.4042e+06	3.50601	939133
12.59	1694720	17.3063	374319	3.49129	719015		12.59	2602330	17.5561	1.39434e+06	3.50811	940403
12.58	1698070	17.3071	370921	3.49339	719986		12.58	2614490	17.5563	1.38448e+06	3.51021	941672
12.57	1695980	17.3078	367523	3.4955	720957		12.57	2600430	17.5564	1.37462e+06	3.51231	942942
12.56	1698200	17.3086	364125	3.4976	721928		12.56	2595940	17.5566	1.36476e+06	3.51441	944211
12.55	1702880	17.3093	360727	3.4997	722898		12.55	2609310	17.5568	1.35491e+06	3.51652	945481
12.54	1693080	17.3101	357329	3.5018	723869		12.54	2595680	17.557	1.34505e+06	3.51862	946751
12.53	1691950	17.3108	353932	3.5039	724840		12.53	2597950	17.5571	1.33519e+06	3.52072	948020
12.52	1692500	17.3116	350534	3.50601	725811		12.52	2598530	17.5573	1.32533e+06	3.52282	949290
12.51	1693040	17.3123	347136	3.50811	726782		12.51	2584400	17.5575	1.31547e+06	3.52492	950559
12.5	1676240	17.3131	343738	3.51021	727753		12.5	2576710	17.5576	1.30561e+06	3.52703	951829
12.49	1693320	17.3138	340340	3.51231	728724		12.49	2573840	17.5578	1.29575e+06	3.52913	953098
12.48	1666050	17.3146	336942	3.51441	729695		12.48	2543490	17.558	1.2859e+06	3.53123	954368
12.47	1686310	17.3153	333544	3.51652	730666		12.47	2560640	17.5581	1.27604e+06	3.53333	955637
12.46	1664270	17.3161	330147	3.51862	731637		12.46	2531630	17.5583	1.26618e+06	3.53544	956907
12.45	1674010	17.3168	326749	3.52072	732607		12.45	2552210	17.5585	1.25632e+06	3.53754	958177
12.44	1687520	17.3176	323351	3.52282	733578		12.44	2515380	17.5587	1.24646e+06	3.53964	959446
12.43	1674050	17.3183	319953	3.52492	734549		12.43	2542190	17.5588	1.2366e+06	3.54174	960716
12.42	1678020	17.3191	316555	3.52703	735520		12.42	2552200	17.559	1.22674e+06	3.54384	961985
12.41	1670100	17.3198	313157	3.52913	736491		12.41	2541140	17.5592	1.21689e+06	3.54595	963255
12.4	1663430	17.3206	309759	3.53123	737462		12.4	2543930	17.5593	1.20703e+06	3.54805	964524
12.39	1662410	17.3213	306362	3.53333	738433		12.39	2554720	17.5595	1.19717e+06	3.55015	965794
12.38	1669890	17.3221	302964	3.53544	739404		12.38	2538400	17.5597	1.18731e+06	3.55225	967063
12.37	1672400	17.3228	299566	3.53754	740375		12.37	2530180	17.5598	1.17745e+06	3.55435	968333
12.36	1672740	17.3236	296168	3.53964	741346		12.36	2530600	17.56	1.16759e+06	3.55646	969602
12.35	1663360	17.3243	292770	3.54174	742317		12.35	2538570	17.5602	1.15773e+06	3.55856	970872
12.34	1656860	17.3251	289372	3.54384	743287		12.34	2542340	17.5603	1.14788e+06	3.56066	972142
12.33	1664610	17.3258	285974	3.54595	744258		12.33	2532290	17.5605	1.13802e+06	3.56276	973411
12.32	1665910	17.3266	282577	3.54805	745229		12.32	2536310	17.5607	1.12816e+06	3.56486	974681
12.31	1665840	17.3273	279179	3.55015	746200		12.31	2538450	17.5609	1.1183e+06	3.56697	975950
12.3	1658140	17.3281	275781	3.55225	747171		12.3	2541130	17.561	1.10844e+06	3.56907	977220
12.29	1659200	17.3288	272383	3.55435	748142		12.29	2542490	17.5612	1.09858e+06	3.57117	978489
12.28	1660970	17.3296	268985	3.55646	749113		12.28	2542930	17.5614	1.08872e+06	3.57327	979759
12.27	1664220	17.3303	265587	3.55856	750084		12.27	2530150	17.5615	1.07887e+06	3.57538	981028
12.26	1659940	17.3311	262189	3.56066	751055		12.26	2531590	17.5617	1.06901e+06	3.57748	982298
12.25	1652730	17.3318	258792	3.56276	752026		12.25	2533230	17.5619	1.05915e+06	3.57958	983568
12.24	1649650	17.3326	255394	3.56486	752996		12.24	2525750	17.562	1.04929e+06	3.58168	984837
12.23	1636290	17.3333	251996	3.56697	753967		12.23	2519740	17.5622	1.03943e+06	3.58378	986107
12.22	1645970	17.3341	248598	3.56907	754938		12.22	2514580	17.5624	1.02957e+06	3.58589	987376
12.21	1654260	17.3348	245200	3.57117	755909		12.21	2511620	17.5626	1.01971e+06	3.58799	988646
12.2	1659020	17.3356	241802	3.57327	756880		12.2	2517840	17.5627	1.00986e+06	3.59009	989915
12.19	1647430	17.3363	238404	3.57538	757851		12.19	2527550	17.5629	999998	3.59219	991185
12.18	1641270	17.3371	235007	3.57748	758822		12.18	2514450	17.5631	990139	3.59429	992454
12.17	1645500	17.3378	231609	3.57958	759793		12.17	2497990	17.5632	980281	3.5964	993724
12.16	1651490	17.3386	228211	3.58168	760764		12.16	2512560	17.5634	970422	3.5985	994994
12.15	1648700	17.3393	224813	3.58378	761735		12.15	2509680	17.5636	960564	3.6006	996263
12.14	1646950	17.3401	221415	3.58589	762705		12.14	2509900	17.5637	950705	3.6027	997533
12.13	1649400	17.3408	218017	3.58799	763676		12.13	2505080	17.5639	940847	3.6048	998802
12.12	1649390	17.3416	214619	3.59009	764647		12.12	2502040	17.5641	930988	3.60691	1.00007e+06
12.11	1646690	17.3423	211222	3.59219	765618		12.11	2499140	17.5643	921129	3.60901	1.00134e+06
12.1	1647760	17.3431	207824	3.59429	766589		12.1	2496530	17.5644	911271	3.61111	1.00261e+06
12.09	1644180	17.3438	204426	3.5964	767560		12.09	2484060	17.5646	901412	3.61321	1.00388e+06
12.08	1649410	17.3446	201028	3.5985	768531		12.08	2487300	17.5648	891554	3.61532	1.00515e+06
12.07	1645910	17.3453	197630	3.6006	769502		12.07	2490810	17.5649	881695	3.61742	1.00642e+06
12.06	1642060	17.3461	194232	3.6027	770473		12.06	2492550	17.5651	871837	3.61952	1.00769e+06
12.05	1635190	17.3468	190834	3.6048	771444		12.05	2480520	17.5653	861978	3.62162	1.00896e+06
12.04	1632890	17.3476	187437	3.60691	772415		12.04	2474200	17.5655	852120	3.62372	1.01023e+06
12.03	1638000	17.3483	184039	3.60901	773385		12.03	2476570	17.5656	842261	3.62583	1.0115e+06
12.02	1639470	17.3491	180641	3.61111	774356		12.02	2473350	17.5658	832402	3.62793	1.01277e+06
12.01	1637430	17.3498	177243	3.61321	775327		12.01	2477690	17.566	822544	3.63003	1.01404e+06
12	1635610	17.3506	173845	3.61532	776298		12	2467790	17.5661	812685	3.63213	1.01531e+06
11.99	1640330	17.3514	170447	3.61742	777269		11.99	2463620	17.5663	802827	3.63423	1.01658e+06
11.98	1633890	17.3521	167049	3.61952	778240		11.98	2456400	17.5665	792968	3.63634	1.01785e+06
11.97	1635900	17.3529	163652	3.62162	779211		11.97	2461340	17.5666	783110	3.63844	1.01912e+06
11.96	1634210	17.3536	160254	3.62372	780182		11.96	2454800	17.5668	773251	3.64054	1.02038e+06
11.95	1631180	17.3544	156856	3.62583	781153		11.95	2457860	17.567	763393	3.64264	1.02165e+06
11.94	1634050	17.3551	153458	3.62793	782124		11.94	2459730	17.5672	753534	3.64474	1.02292e+06
11.93	1637730	17.3559	150060	3.63003	783094		11.93	2456980	17.5673	743676	3.64685	1.02419e+06
11.92	1630300	17.3566	146662	3.63213	784065		11.92	2459520	17.5675	733817	3.64895	1.02546e+06
11.91	1632550	17.3574	143264	3.63423	785036		11.91	2450330	17.5677	723958	3.65105	1.02673e+06
11.9	1630330	17.3581	139867	3.63634	786007		11.9	2451700	17.5678	714100	3.65315	1.028e+06
11.89	1633120	17.3589	136469	3.63844	786978		11.89	2450490	17.568	704241	3.65526	1.02927e+06
11.88	1632070	17.3596	133071	3.64054	787949		11.88	2427280	17.5682	694383	3.65736	1.03054e+06
11.87	1637530	17.3604	129673	3.64264	788920		11.87	2441250	17.5683	684524	3.65946	1.03181e+06
11.86	1628560	17.3611	126275	3.64474	789891		11.86	2437230	17.5685	674666	3.66156	1.03308e+06
11.85	1624450	17.3619	122877	3.64685	790862		11.85	2442020	17.5687	664807	3.66366	1.03435e+06
11.84	1627290	17.3626	119479	3.64895	791833		11.84	2432640	17.5689	654949	3.66577	1.03562e+06
11.83	1625450	17.3634	116082	3.65105	792804		11.83	2434610	17.569	645090	3.66787	1.03689e+06
11.82	1625170	17.3641	112684	3.65315	793774		11.82	2423060	17.5692	635231	3.66997	1.03816e+06
11.81	1620890	17.3649	109286	3.65526	794745		11.81	2418390	17.5694	625373	3.67207	1.03943e+06
11.8	1627120	17.3656	105888	3.65736	795716		11.8	2435480	17.5695	615514	3.67417	1.0407e+06
11.79	1628990	17.3664	102490	3.65946	796687		11.79	2425630	17.5697	605656	3.67628	1.04197e+06
11.78	1623340	17.3671	99092.4	3.66156	797658		11.78	2414330	17.5699	595797	3.67838	1.04324e+06
11.77	1625870	17.3679	95694.5	3.66366	798629		11.77	2411660	17.57	585939	3.68048	1.04451e+06
11.76	1618190	17.3686	92296.6	3.66577	799600		11.76	2407640	17.5702	576080	3.68258	1.04578e+06
11.75	1629490	17.3694	88898.8	3.66787	800571		11.75	2413710	17.5704	566222	3.68468	1.04705e+06
11.74	1630290	17.3701	85500.9	3.66997	801542		11.74	2417920	17.5706	556363	3.68679	1.04831e+06
11.73	1613660	17.3709	82103.1	3.67207	802513		11.73	2414720	17.5707	546505	3.68889	1.04958e+06
11.72	1619510	17.3716	78705.2	3.67417	803483		11.72	2411270	17.5709	536646	3.69099	1.05085e+06
11.71	1617680	17.3724	75307.4	3.67628	804454		11.71	2402840	17.5711	526787	3.69309	1.05212e+06
11.7	1625750	17.3731	71909.5	3.67838	805425		11.7	2404880	17.5712	516929	3.6952	1.05339e+06
11.69	1625010	17.3739	68511.7	3.68048	806396		11.69	2393440	17.5714	507070	3.6973	1.05466e+06
11.68	1612920	17.3746	65113.8	3.68258	807367		11.68	2387980	17.5716	497212	3.6994	1.05593e+06
11.67	1613390	17.3754	61715.9	3.68468	808338		11.67	2391450	17.5718	487353	3.7015	1.0572e+06
11.66	1616590	17.3761	58318.1	3.68679	809309		11.66	2391820	17.5719	477495	3.7036	1.05847e+06
11.65	1616890	17.3769	54920.2	3.68889	810280		11.65	2396740	17.5721	467636	3.70571	1.05974e+06
11.64	1616520	17.3776	51522.4	3.69099	811251		11.64	2396540	17.5723	457778	3.70781	1.06101e+06
11.63	1611880	17.3784	48124.5	3.69309	812222		11.63	2386110	17.5724	447919	3.70991	1.06228e+06
11.62	1621790	17.3791	44726.7	3.6952	813193		11.62	2391940	17.5726	438060	3.71201	1.06355e+06
11.61	1624380	17.3799	41328.8	3.6973	814163		11.61	2384380	17.5728	428202	3.71411	1.06482e+06
11.6	1624180	17.3806	37931	3.6994	815134		11.6	2386050	17.5729	418343	3.71622	1.06609e+06
11.59	1617050	17.3814	34533.1	3.7015	816105		11.59	2379600	17.5731	408485	3.71832	1.06736e+06
11.58	1622840	17.3821	31135.2	3.7036	817076		11.58	2381160	17.5733	398626	3.72042	1.06863e+06
11.57	1619400	17.3829	27737.4	3.70571	818047		11.57	2376300	17.5735	388768	3.72252	1.0699e+06
11.56	1617040	17.3836	24339.5	3.70781	819018		11.56	2382280	17.5736	378909	3.72462	1.07117e+06
11.55	1605850	17.3844	20941.7	3.70991	819989		11.55	2369220	17.5738	369051	3.72673	1.07244e+06
11.54	1612520	17.3851	17543.8	3.71201	820960		11.54	2376690	17.574	359192	3.72883	1.07371e+06
11.53	1610480	17.3859	14146	3.71411	821931		11.53	2366330	17.5741	349333	3.73093	1.07498e+06
11.52	1611880	17.3866	10748.1	3.71622	822902		11.52	2387710	17.5743	339475	3.73303	1.07624e+06
11.51	1611260	17.3874	7350.26	3.71832	823872		11.51	2375040	17.5745	329616	3.73514	1.07751e+06
11.5	1609870	17.3881	3952.4	3.72042	824843		11.5	2374810	17.5746	319758	3.73724	1.07878e+06
11.49	1610040	17.3889	554.546	3.72252	825814		11.49	2374510	17.5748	309899	3.73934	1.08005e+06
11.48	1608530	17.3896	-2843.31	3.72462	826785		11.48	2363370	17.575	300041	3.74144	1.08132e+06
11.47	1621500			3.72673	827756		11.47	2372910	17.5752	290182	3.74354	1.08259e+06
11.46	1617480			3.72883	828727		11.46	2375350	17.5753	280324	3.74565	1.08386e+06
11.45	1610960			3.73093	829698		11.45	2365730	17.5755	270465	3.74775	1.08513e+06
11.44	1604930			3.73303	830669		11.44	2358650	17.5757	260607	3.74985	1.0864e+06
11.43	1614580			3.73514	831640		11.43	2360360	17.5758	250748	3.75195	1.08767e+06
11.42	1608310			3.73724	832611		11.42	2358860	17.576	240889	3.75405	1.08894e+06
11.41	1604160			3.73934	833582		11.41	2369570	17.5762	231031	3.75616	1.09021e+06
11.4	1608080			3.74144	834552		11.4	2354650	17.5764	221172	3.75826	1.09148e+06
11.39	1605680			3.74354	835523		11.39	2355790	17.5765	211314	3.76036	1.09275e+06
11.38	1600780			3.74565	836494		11.38	2350200	17.5767	201455	3.76246	1.09402e+06
11.37	1607100			3.74775	837465		11.37	2356020	17.5769	191597	3.76456	1.09529e+06
11.36	1608120			3.74985	838436		11.36	2353670	17.577	181738	3.76667	1.09656e+06
11.35	1606800			3.75195	839407		11.35	2345010	17.5772	171880	3.76877	1.09783e+06
11.34	1604430			3.75405	840378		11.34	2351620	17.5774	162021	3.77087	1.0991e+06
11.33	1611700			3.75616	841349		11.33	2355860	17.5775	152162	3.77297	1.10037e+06
11.32	1606060			3.75826	842320		11.32	2348340	17.5777	142304	3.77508	1.10164e+06
11.31	1605720			3.76036	843291		11.31	2341370	17.5779	132445	3.77718	1.10291e+06
11.3	1613100			3.76246	844261		11.3	2342710	17.5781	122587	3.77928	1.10418e+06
11.29	1607560			3.76456	845232		11.29	2350850	17.5782	112728	3.78138	1.10544e+06
11.28	1604930			3.76667	846203		11.28	2345130	17.5784	102870	3.78348	1.10671e+06
11.27	1606540			3.76877	847174		11.27	2335430	17.5786	93011.2	3.78559	1.10798e+06
11.26	1597560			3.77087	848145		11.26	2322960	17.5787	83152.6	3.78769	1.10925e+06
11.25	1598130			3.77297	849116		11.25	2334190	17.5789	73294.1	3.78979	1.11052e+06
11.24	1608190			3.77508	850087		11.24	2325390	17.5791	63435.5	3.79189	1.11179e+06
11.23	1605000			3.77718	851058		11.23	2334060	17.5792	53577	3.79399	1.11306e+06
11.22	1601200			3.77928	852029		11.22	2331880	17.5794	43718.4	3.7961	1.11433e+06
11.21	1602580			3.78138	853000		11.21	2330620	17.5796	33859.8	3.7982	1.1156e+06
11.2	1601940			3.78348	853970		11.2	2340790	17.5798	24001.3	3.8003	1.11687e+06
11.19	1607690			3.78559	854941		11.19	2336440	17.5799	14142.7	3.8024	1.11814e+06
11.18	1607150			3.78769	855912		11.18	2324330	17.5801	4284.2	3.8045	1.11941e+06
11.17	1603630			3.78979	856883		11.17	2327740	17.5803	-5574.36	3.80661	1.12068e+06
11.16	1607280			3.79189	857854		11.16	2332500			3.80871	1.12195e+06
11.15	1612060			3.79399	858825		11.15	2328310			3.81081	1.12322e+06
11.14	1607090			3.7961	859796		11.14	2336520			3.81291	1.12449e+06
11.13	1603200			3.7982	860767		11.13	2335530			3.81502	1.12576e+06
11.12	1612620			3.8003	861738		11.12	2321720			3.81712	1.12703e+06
11.11	1608340			3.8024	862709		11.11	2323330			3.81922	1.1283e+06
11.1	1616180			3.8045	863680		11.1	2312240			3.82132	1.12957e+06
11.09	1609910			3.80661	864650		11.09	2310600			3.82342	1.13084e+06
11.08	1597040			3.80871	865621		11.08	2324440			3.82553	1.13211e+06
11.07	1601450			3.81081	866592		11.07	2323360			3.82763	1.13337e+06
11.06	1601510			3.81291	867563		11.06	2312260			3.82973	1.13464e+06
11.05	1599640			3.81502	868534		11.05	2307550			3.83183	1.13591e+06
11.04	1596690			3.81712	869505		11.04	2317400			3.83393	1.13718e+06
11.03	1590750			3.81922	870476		11.03	2313690			3.83604	1.13845e+06
11.02	1603210			3.82132	871447		11.02	2314250			3.83814	1.13972e+06
11.01	1600170			3.82342	872418		11.01	2297330			3.84024	1.14099e+06
11	1599880			3.82553	873389		11	2292070			3.84234	1.14226e+06
10.99	1591170			3.82763	874359		10.99	2299780			3.84444	1.14353e+06
10.98	1599540			3.82973	875330		10.98	2310770			3.84655	1.1448e+06
10.97	1600240			3.83183	876301		10.97	2295890			3.84865	1.14607e+06
10.96	1591320			3.83393	877272		10.96	2294290			3.85075	1.14734e+06
10.95	1584040			3.83604	878243		10.95	2304030			3.85285	1.14861e+06
10.94	1582440			3.83814	879214		10.94	2289660			3.85495	1.14988e+06
10.93	1580230			3.84024	880185		10.93	2290030			3.85706	1.15115e+06
10.92	1583980			3.84234	881156		10.92	2294740			3.85916	1.15242e+06
10.91	1585520			3.84444	882127		10.91	2289380			3.86126	1.15369e+06
10.9	1581580			3.84655	883098		10.9	2288370			3.86336	1.15496e+06
10.89	1579160			3.84865	884069		10.89	2294610			3.86547	1.15623e+06
10.88	1578630			3.85075	885039		10.88	2272400			3.86757	1.1575e+06
10.87	1578590			3.85285	886010		10.87	2280700			3.86967	1.15877e+06
10.86	1581030			3.85495	886981		10.86	2281010			3.87177	1.16004e+06
10.85	1576720			3.85706	887952		10.85	2278390			3.87387	1.1613e+06
10.84	1572510			3.85916	888923		10.84	2276950			3.87598	1.16257e+06
10.83	1570130			3.86126	889894		10.83	2280620			3.87808	1.16384e+06
10.82	1569010			3.86336	890865		10.82	2273350			3.88018	1.16511e+06
10.81	1575890			3.86547	891836		10.81	2269910			3.88228	1.16638e+06
10.8	1569710			3.86757	892807		10.8	2274030			3.88438	1.16765e+06
10.79	1568160			3.86967	893778		10.79	2261220			3.88649	1.16892e+06
10.78	1564610			3.87177	894748		10.78	2258160			3.88859	1.17019e+06
10.77	1572540			3.87387	895719		10.77	2256160			3.89069	1.17146e+06
10.76	1570670			3.87598	896690		10.76	2261520			3.89279	1.17273e+06
10.75	1569710			3.87808	897661		10.75	2269450			3.89489	1.174e+06
10.74	1558150			3.88018	898632		10.74	2255450			3.897	1.17527e+06
10.73	1556880			3.88228	899603		10.73	2253520			3.8991	1.17654e+06
10.72	1557770			3.88438	900574		10.72	2252840			3.9012	1.17781e+06
10.71	1549170			3.88649	901545		10.71	2249500			3.9033	1.17908e+06
10.7	1550510			3.88859	902516		10.7	2242910			3.90541	1.18035e+06
10.69	1553260			3.89069	903487		10.69	2238090			3.90751	1.18162e+06
10.68	1562300			3.89279	904458		10.68	2239780			3.90961	1.18289e+06
10.67	1555810			3.89489	905428		10.67	2238460			3.91171	1.18416e+06
10.66	1556810			3.897	906399		10.66	2242910			3.91381	1.18543e+06
10.65	1560530			3.8991	907370		10.65	2234270			3.91592	1.1867e+06
10.64	1545680			3.9012	908341		10.64	2234500			3.91802	1.18797e+06
10.63	1553490			3.9033	909312		10.63	2233830			3.92012	1.18924e+06
10.62	1554810			3.90541	910283		10.62	2235590			3.92222	1.1905e+06
10.61	1547450			3.90751	911254		10.61	2238460			3.92432	1.19177e+06
10.6	1544360			3.90961	912225		10.6	2231690			3.92643	1.19304e+06
10.59	1547030			3.91171	913196		10.59	2224540			3.92853	1.19431e+06
10.58	1548850			3.91381	914167		10.58	2222580			3.93063	1.19558e+06
10.57	1546650			3.91592	915137		10.57	2216800			3.93273	1.19685e+06
10.56	1542480			3.91802	916108		10.56	2215630			3.93483	1.19812e+06
10.55	1542650			3.92012	917079		10.55	2218550			3.93694	1.19939e+06
10.54	1544740			3.92222	918050		10.54	2220670			3.93904	1.20066e+06
10.53	1544130			3.92432	919021		10.53	2207980			3.94114	1.20193e+06
10.52	1547140			3.92643	919992		10.52	2207170			3.94324	1.2032e+06
10.51	1538930			3.92853	920963		10.51	2206780			3.94535	1.20447e+06
10.5	1546240			3.93063	921934		10.5	2210790			3.94745	1.20574e+06
10.49	1542010			3.93273	922905		10.49	2196850			3.94955	1.20701e+06
10.48	1541140			3.93483	923876		10.48	2205920			3.95165	1.20828e+06
10.47	1534310			3.93694	924846		10.47	2206280			3.95375	1.20955e+06
10.46	1536290			3.93904	925817		10.46	2194710			3.95586	1.21082e+06
10.45	1545820			3.94114	926788		10.45	2191190			3.95796	1.21209e+06
10.44	1544430			3.94324	927759		10.44	2187290			3.96006	1.21336e+06
10.43	1536680			3.94535	928730		10.43	2195270			3.96216	1.21463e+06
10.42	1539040			3.94745	929701		10.42	2194220			3.96426	1.2159e+06
10.41	1544520			3.94955	930672		10.41	2181560			3.96637	1.21717e+06
10.4	1547190			3.95165	931643		10.4	2175380			3.96847	1.21843e+06
10.39	1536820			3.95375	932614		10.39	2182870			3.97057	1.2197e+06
10.38	1539720			3.95586	933585		10.38	2173830			3.97267	1.22097e+06
10.37	1532610			3.95796	934556		10.37	2171980			3.97477	1.22224e+06
10.36	1537390			3.96006	935526		10.36	2177110			3.97688	1.22351e+06
10.35	1533040			3.96216	936497		10.35	2180580			3.97898	1.22478e+06
10.34	1536980			3.96426	937468		10.34	2173290			3.98108	1.22605e+06
10.33	1529750			3.96637	938439		10.33	2167950			3.98318	1.22732e+06
10.32	1530700			3.96847	939410		10.32	2162340			3.98529	1.22859e+06
10.31	1527720			3.97057	940381		10.31	2157500			3.98739	1.22986e+06
10.3	1530250			3.97267	941352		10.3	2153450			3.98949	1.23113e+06
10.29	1529760			3.97477	942323		10.29	2166700			3.99159	1.2324e+06
10.28	1531700			3.97688	943294		10.28	2160900			3.99369	1.23367e+06
10.27	1527390			3.97898	944265		10.27	2155720			3.9958	1.23494e+06
10.26	1523270			3.98108	945235		10.26	2155390			3.9979	1.23621e+06
10.25	1526560			3.98318	946206		10.25	2147150			4	1.23748e+06
10.24	1520950			3.98529	947177		10.24	2152930
10.23	1516520			3.98739	948148		10.23	2146340
10.22	1519330			3.98949	949119		10.22	2143020
10.21	1515570			3.99159	950090		10.21	2134220
10.2	1515720			3.99369	951061		10.2	2132310
10.19	1511270			3.9958	952032		10.19	2129940
10.18	1511740			3.9979	953003		10.18	2134100
10.17	1514470			4	953974		10.17	2138070
10.16	1503220						10.16	2131580
10.15	1500620						10.15	2122110
10.14	1502770						10.14	2128700
10.13	1502130						10.13	2141660
10.12	1500670						10.12	2140200
10.11	1502030						10.11	2130020
10.1	1499790						10.1	2123890
10.09	1503440						10.09	2129180
10.08	1497960						10.08	2118630
10.07	1496510						10.07	2112490
10.06	1496990						10.06	2117210
10.05	1490850						10.05	2113030
10.04	1500900						10.04	2112340
10.03	1499820						10.03	2118600
10.02	1489280						10.02	2125460
10.01	1490990						10.01	2124090
10	1483830						10	2126290
9.99	1482880						9.99	2121960
9.98	1485770						9.98	2119560
9.97	1490510						9.97	2123920
9.96	1485620						9.96	2119950
9.95	1482300						9.95	2107310
9.94	1487950						9.94	2112100
9.93	1483880						9.93	2116380
9.92	1478940						9.92	2107630
9.91	1473010						9.91	2113850
9.9	1476910						9.9	2104250
9.89	1478720						9.89	2109390
9.88	1477570						9.88	2107030
9.87	1480320						9.87	2102630
9.86	1481400						9.86	2109340
9.85	1480920						9.85	2116460
9.84	1478540						9.84	2098370
9.83	1477430						9.83	2100910
9.82	1480910						9.82	2095940
9.81	1468340						9.81	2103970
9.8	1468420						9.8	2105470
9.79	1471940						9.79	2096180
9.78	1474990						9.78	2090510
9.77	1481140						9.77	2088180
9.76	1476980						9.76	2097100
9.75	1470330						9.75	2084650
9.74	1474870						9.74	2090960
9.73	1484120						9.73	2092180
9.72	1488140						9.72	2078030
9.71	1479040						9.71	2081890
9.7	1478560						9.7	2093900
9.69	1481550						9.69	2086280
9.68	1487440						9.68	2077980
9.67	1481440						9.67	2064050
9.66	1480800						9.66	2059440
9.65	1482590						9.65	2064360
9.64	1484190						9.64	2057290
9.63	1486720						9.63	2062870
9.62	1484720						9.62	2057840
9.61	1484110						9.61	2056990
9.6	1484070						9.6	2059060
9.59	1481590						9.59	2059500
9.58	1484610						9.58	2062030
9.57	1488340						9.57	2052290
9.56	1483480						9.56	2051220
9.55	1479690						9.55	2046120
9.54	1477640						9.54	2045640
9.53	1482910						9.53	2027180
9.52	1496070						9.52	2040160
9.51	1489150						9.51	2029370
9.5	1486790						9.5	2038760
9.49	1479310						9.49	2026700
9.48	1481830						9.48	2023410
9.47	1486930						9.47	2028840
9.46	1493840						9.46	2030090
9.45	1486410						9.45	2028330
9.44	1483420						9.44	2028720
9.43	1491150						9.43	2014930
9.42	1489810						9.42	2019810
9.41	1481810						9.41	2024980
9.4	1488170						9.4	2027410
9.39	1491690						9.39	2023820
9.38	1488860						9.38	2016920
9.37	1492920						9.37	2038270
9.36	1481940						9.36	2035270
9.35	1485720						9.35	2033080
9.34	1494350						9.34	2023130
9.33	1486880						9.33	2019210
9.32	1484890						9.32	2039210
9.31	1488630						9.31	2031670
9.3	1483380						9.3	2043740
9.29	1489370						9.29	2049980
9.28	1489010						9.28	2033250
9.27	1484290						9.27	2039600
9.26	1494880						9.26	2032770
9.25	1485040						9.25	2033550
9.24	1491880						9.24	2030910
9.23	1493820						9.23	2030690
9.22	1496000						9.22	2039110
9.21	1492450						9.21	2030520
9.2	1486840						9.2	2036780
9.19	1491970						9.19	2034740
9.18	1493900						9.18	2046630
9.17	1492880						9.17	2048460
9.16	1495840						9.16	2043990
9.15	1492840						9.15	2044460
9.14	1492730						9.14	2040360
9.13	1497010						9.13	2038660
9.12	1497590						9.12	2041620
9.11	1507710						9.11	2032780
9.1	1504860						9.1	2028770
9.09	1509980						9.09	2028890
9.08	1520310						9.08	2030460
9.07	1517630						9.07	2029790
9.06	1514220						9.06	2028200
9.05	1506400						9.05	2025420
9.04	1503800						9.04	2020980
9.03	1508550						9.03	2021470
9.02	1496660						9.02	2031210
9.01	1503740						9.01	2039470
9	1503340						9	2032910
8.99	1506300						8.99	2036830
8.98	1516290						8.98	2030880
8.97	1512320						8.97	2021510
8.96	1511160						8.96	2036200
8.95	1523210						8.95	2014790
8.94	1512770						8.94	2018270
8.93	1521110						8.93	2027970
8.92	1514420						8.92	2030890
8.91	1513570						8.91	2028070
8.9	1517070						8.9	2031280
8.89	1518030						8.89	2036730
8.88	1511470						8.88	2032580
8.87	1514240						8.87	2039780
8.86	1508820						8.86	2035400
8.85	1509680						8.85	2036960
8.84	1524540						8.84	2027340
8.83	1525210						8.83	2027290
8.82	1524850						8.82	2034650
8.81	1522740						8.81	2027390
8.8	1516630						8.8	2030150
8.79	1516710						8.79	2033410
8.78	1512130						8.78	2028630
8.77	1512260						8.77	2028620
8.76	1517770						8.76	2022650
8.75	1525210						8.75	2026780
8.74	1532230						8.74	2035710
8.73	1533230						8.73	2036430
8.72	1534330						8.72	2034130
8.71	1528520						8.71	2034540
8.7	1527700						8.7	2036120
8.69	1532630						8.69	2031550
8.68	1538850						8.68	2039360
8.67	1533810						8.67	2033120
8.66	1534950						8.66	2037730
8.65	1531580						8.65	2019330
8.64	1532420						8.64	2030870
8.63	1541580						8.63	2036340
8.62	1542240						8.62	2027660
8.61	1539720						8.61	2033180
8.6	1543820						8.6	2029850
8.59	1551640						8.59	2031020
8.58	1543030						8.58	2037070
8.57	1548810						8.57	2036330
8.56	1552570						8.56	2028330
8.55	1566730						8.55	2028150
8.54	1555650						8.54	2030440
8.53	1559930						8.53	2028270
8.52	1561450						8.52	2037220
8.51	1556840						8.51	2041700
8.5	1564250						8.5	2028900
8.49	1559020						8.49	2027870
8.48	1567870						8.48	2035680
8.47	1564710						8.47	2035770
8.46	1567230						8.46	2040170
8.45	1571460						8.45	2039170
8.44	1578810						8.44	2037440
8.43	1578260						8.43	2033060
8.42	1579560						8.42	2041020
8.41	1573570						8.41	2033040
8.4	1579890						8.4	2038730
8.39	1570220						8.39	2037280
8.38	1578480						8.38	2030100
8.37	1571250						8.37	2034300
8.36	1581600						8.36	2027230
8.35	1577310						8.35	2023470
8.34	1569950						8.34	2037270
8.33	1575120						8.33	2037820
8.32	1588050						8.32	2040920
8.31	1580720						8.31	2036750
8.3	1587740						8.3	2037700
8.29	1590720						8.29	2039460
8.28	1585840						8.28	2038210
8.27	1587930						8.27	2038670
8.26	1593790						8.26	2039970
8.25	1591260						8.25	2037720
8.24	1595200						8.24	2043710
8.23	1594060						8.23	2041940
8.22	1602660						8.22	2040940
8.21	1594750						8.21	2045180
8.2	1602580						8.2	2048090
8.19	1601970						8.19	2041660
8.18	1610730						8.18	2044820
8.17	1608600						8.17	2051460
8.16	1607250						8.16	2045270
8.15	1612240						8.15	2050390
8.14	1614510						8.14	2058530
8.13	1617820						8.13	2062220
8.12	1608050						8.12	2058990
8.11	1616200						8.11	2047960
8.1	1611710						8.1	2058920
8.09	1616290						8.09	2060750
8.08	1616400						8.08	2058340
8.07	1619010						8.07	2061770
8.06	1611920						8.06	2065990
8.05	1623310						8.05	2061500
8.04	1622820						8.04	2055320
8.03	1623480						8.03	2064940
8.02	1622690						8.02	2061660
8.01	1621160						8.01	2062960
8	1625240						8	2065230
7.99	1616770						7.99	2070120
7.98	1615550						7.98	2068880
7.97	1617290						7.97	2064420
7.96	1619510						7.96	2064440
7.95	1622720						7.95	2067260
7.94	1625380						7.94	2061500
7.93	1634360						7.93	2070600
7.92	1632770						7.92	2061850
7.91	1628640						7.91	2068830
7.9	1636160						7.9	2065820
7.89	1635710						7.89	2071520
7.88	1640190						7.88	2075160
7.87	1636280						7.87	2073540
7.86	1634490						7.86	2077290
7.85	1642690						7.85	2068920
7.84	1636330						7.84	2074140
7.83	1638250						7.83	2071670
7.82	1644910						7.82	2082170
7.81	1651710						7.81	2081290
7.8	1652980						7.8	2075310
7.79	1655260						7.79	2094680
7.78	1651400						7.78	2093530
7.77	1653750						7.77	2083630
7.76	1657100						7.76	2081060
7.75	1661100						7.75	2087260
7.74	1655360						7.74	2097100
7.73	1660530						7.73	2092710
7.72	1652170						7.72	2085890
7.71	1663170						7.71	2086730
7.7	1670070						7.7	2090150
7.69	1663470						7.69	2091150
7.68	1661350						7.68	2081740
7.67	1665620						7.67	2097710
7.66	1667180						7.66	2092890
7.65	1662280						7.65	2085970
7.64	1671310						7.64	2084910
7.63	1671870						7.63	2090370
7.62	1663650						7.62	2100200
7.61	1661740						7.61	2093170
7.6	1673710						7.6	2095890
7.59	1681420						7.59	2095530
7.58	1673280						7.58	2087750
7.57	1677230						7.57	2090490
7.56	1681400						7.56	2087550
7.55	1672540						7.55	2088160
7.54	1673670						7.54	2097530
7.53	1682920						7.53	2104060
7.52	1678220						7.52	2096260
7.51	1679490						7.51	2104030
7.5	1682110						7.5	2103150
7.49	1677130						7.49	2105920
7.48	1669110						7.48	2097660
7.47	1676110						7.47	2093130
7.46	1686100						7.46	2093010
7.45	1692570						7.45	2099310
7.44	1688080						7.44	2095160
7.43	1695520						7.43	2109420
7.42	1691780						7.42	2099340
7.41	1697960						7.41	2109370
7.4	1697890						7.4	2105780
7.39	1689360						7.39	2103580
7.38	1688340						7.38	2105270
7.37	1704150						7.37	2108710
7.36	1699660						7.36	2113310
7.35	1695750						7.35	2122330
7.34	1696030						7.34	2126210
7.33	1702800						7.33	2117500
7.32	1703240						7.32	2120250
7.31	1705900						7.31	2108610
7.3	1704880						7.3	2122260
7.29	1699700						7.29	2116090
7.28	1709430						7.28	2109210
7.27	1706190						7.27	2115700
7.26	1707670						7.26	2130710
7.25	1704710						7.25	2118170
7.24	1703870						7.24	2112340
7.23	1706150						7.23	2111160
7.22	1708120						7.22	2120170
7.21	1708330						7.21	2127780
7.2	1696620						7.2	2124040
7.19	1704650						7.19	2126530
7.18	1718500						7.18	2114990
7.17	1711540						7.17	2110790
7.16	1704120						7.16	2117700
7.15	1708150						7.15	2105130
7.14	1709420						7.14	2103230
7.13	1704560						7.13	2103140
7.12	1701940						7.12	2109210
7.11	1699350						7.11	2117280
7.1	1704130						7.1	2113610
7.09	1714090						7.09	2107850
7.08	1711110						7.08	2113970
7.07	1715660						7.07	2121770
7.06	1702400						7.06	2109230
7.05	1706900						7.05	2105840
7.04	1709230						7.04	2119460
7.03	1713650						7.03	2110180
7.02	1722610						7.02	2114280
7.01	1712510						7.01	2112260
7	1711880						7	2122840
6.99	1712480						6.99	2103240
6.98	1706220						6.98	2111720
6.97	1710200						6.97	2114010
6.96	1704950						6.96	2113080
6.95	1711740						6.95	2118960
6.94	1720290						6.94	2107080
6.93	1703270						6.93	2116560
6.92	1708100						6.92	2114990
6.91	1707400						6.91	2108040
6.9	1717870						6.9	2115400
6.89	1712670						6.89	2117730
6.88	1707370						6.88	2108560
6.87	1701870						6.87	2111570
6.86	1709890						6.86	2102010
6.85	1707580						6.85	2093460
6.84	1710240						6.84	2091800
6.83	1708400						6.83	2099830
6.82	1708400						6.82	2094200
6.81	1701010						6.81	2097770
6.8	1699720						6.8	2101680
6.79	1695050						6.79	2093600
6.78	1692530						6.78	2093040
6.77	1704950						6.77	2091500
6.76	1704100						6.76	2093630
6.75	1696120						6.75	2078870
6.74	1693760						6.74	2093650
6.73	1705910						6.73	2079470
6.72	1694580						6.72	2078200
6.71	1693250						6.71	2088040
6.7	1695910						6.7	2090240
6.69	1685840						6.69	2073180
6.68	1691020						6.68	2073110
6.67	1685780						6.67	2077790
6.66	1684230						6.66	2072940
6.65	1693090						6.65	2064870
6.64	1680470						6.64	2061290
6.63	1676000						6.63	2053500
6.62	1670240						6.62	2053580
6.61	1683350						6.61	2045750
6.6	1675320						6.6	2055310
6.59	1676240						6.59	2050340
6.58	1678140						6.58	2043400
6.57	1664870						6.57	2055790
6.56	1671670						6.56	2065930
6.55	1674900						6.55	2056370
6.54	1666830						6.54	2051770
6.53	1656020						6.53	2045370
6.52	1656370						6.52	2048710
6.51	1657110						6.51	2037230
6.5	1656020						6.5	2031660
6.49	1662630						6.49	2037300
6.48	1661650						6.48	2034580
6.47	1665790						6.47	2026600
6.46	1658490						6.46	2028420
6.45	1652220						6.45	2026940
6.44	1666660						6.44	2026630
6.43	1657810						6.43	2014360
6.42	1664140						6.42	2020190
6.41	1656120						6.41	2015320
6.4	1646520						6.4	2016550
6.39	1637480						6.39	2003050
6.38	1639980						6.38	2017250
6.37	1641450						6.37	2008360
6.36	1632370						6.36	2006760
6.35	1637730						6.35	2002020
6.34	1634430						6.34	2011170
6.33	1629850						6.33	2001690
6.32	1634830						6.32	2005310
6.31	1629520						6.31	1997050
6.3	1631460						6.3	1987480
6.29	1626480						6.29	1991000
6.28	1626800						6.28	1987550
6.27	1622350						6.27	1976030
6.26	1620970						6.26	1977570
6.25	1621790						6.25	1972490
6.24	1616600						6.24	1974380
6.23	1613050						6.23	1975420
6.22	1608890						6.22	1966940
6.21	1603780						6.21	1972620
6.2	1597960						6.2	1962780
6.19	1595190						6.19	1967020
6.18	1598050						6.18	1959650
6.17	1596920						6.17	1965620
6.16	1595910						6.16	1951320
6.15	1591370						6.15	1948410
6.14	1592870						6.14	1944920
6.13	1594480						6.13	1947440
6.12	1591140						6.12	1948570
6.11	1592410						6.11	1946660
6.1	1584990						6.1	1938540
6.09	1580100						6.09	1932490
6.08	1582580						6.08	1937840
6.07	1578720						6.07	1941960
6.06	1577730						6.06	1934610
6.05	1574080						6.05	1935600
6.04	1577000						6.04	1925080
6.03	1575500						6.03	1922780
6.02	1565870						6.02	1915370
6.01	1566590						6.01	1908710
6	1559410						6	1909020
5.99	1562930						5.99	1908300
5.98	1566900						5.98	1901810
5.97	1554070						5.97	1913510
5.96	1556710						5.96	1905640
5.95	1551290						5.95	1904000
5.94	1545870						5.94	1906850
5.93	1548970						5.93	1901260
5.92	1537670						5.92	1887570
5.91	1536870						5.91	1884060
5.9	1535180						5.9	1882370
5.89	1534080						5.89	1876160
5.88	1533070						5.88	1871600
5.87	1532390						5.87	1875430
5.86	1531160						5.86	1862530
5.85	1527900						5.85	1866670
5.84	1528910						5.84	1863120
5.83	1523300						5.83	1854720
5.82	1522640						5.82	1863150
5.81	1516140						5.81	1855700
5.8	1503600						5.8	1846660
5.79	1503780						5.79	1838610
5.78	1506770						5.78	1831390
5.77	1491360						5.77	1825280
5.76	1485390						5.76	1838980
5.75	1491880						5.75	1834050
5.74	1493860						5.74	1826440
5.73	1490630						5.73	1826910
5.72	1482190						5.72	1829010
5.71	1486520						5.71	1814090
5.7	1486760						5.7	1814810
5.69	1475100						5.69	1814920
5.68	1477770						5.68	1810790
5.67	1474750						5.67	1797920
5.66	1479710						5.66	1798630
5.65	1471910						5.65	1798710
5.64	1461690						5.64	1789490
5.63	1470200						5.63	1784590
5.62	1457240						5.62	1775380
5.61	1466660						5.61	1778090
5.6	1462240						5.6	1768050
5.59	1463060						5.59	1765790
5.58	1453530						5.58	1765020
5.57	1448030						5.57	1766720
5.56	1438890						5.56	1772320
5.55	1439720						5.55	1758200
5.54	1436580						5.54	1750570
5.53	1440480						5.53	1748500
5.52	1425080						5.52	1741090
5.51	1426160						5.51	1746320
5.5	1434100						5.5	1727160
5.49	1431030						5.49	1725560
5.48	1425880						5.48	1719050
5.47	1420310						5.47	1713470
5.46	1420460						5.46	1715910
5.45	1414700						5.45	1714060
5.44	1411810						5.44	1718650
5.43	1405410						5.43	1707930
5.42	1408480						5.42	1700170
5.41	1407940						5.41	1693160
5.4	1404140						5.4	1701420
5.39	1395410						5.39	1688200
5.38	1395770						5.38	1685960
5.37	1396030						5.37	1687160
5.36	1394950						5.36	1674260
5.35	1381440						5.35	1676290
5.34	1374430						5.34	1676020
5.33	1376400						5.33	1671690
5.32	1371800						5.32	1660210
5.31	1370300						5.31	1655180
5.3	1377760						5.3	1662230
5.29	1374760						5.29	1659180
5.28	1366360						5.28	1654260
5.27	1367490						5.27	1658930
5.26	1362120						5.26	1653740
5.25	1355790						5.25	1649310
5.24	1351900						5.24	1636700
5.23	1356360						5.23	1646710
5.22	1344850						5.22	1632310
5.21	1339550						5.21	1626030
5.2	1339390						5.2	1623880
5.19	1335230						5.19	1619010
5.18	1333230						5.18	1622650
5.17	1333730						5.17	1616030
5.16	1324090						5.16	1618390
5.15	1319560						5.15	1619660
5.14	1315950						5.14	1609040
5.13	1316430						5.13	1609240
5.12	1317720						5.12	1605420
5.11	1307830						5.11	1595670
5.1	1301850						5.1	1594440
5.09	1305110						5.09	1599660
5.08	1296460						5.08	1597200
5.07	1292690						5.07	1580370
5.06	1294410						5.06	1580050
5.05	1286280						5.05	1576770
5.04	1275660						5.04	1565550
5.03	1278230						5.03	1564530
5.02	1269650						5.02	1559230
5.01	1275500						5.01	1557260
5	1273850						5	1550060
4.99	1259000						4.99	1554790
4.98	1253840						4.98	1544520
4.97	1255570						4.97	1529760
4.96	1251000						4.96	1530480
4.95	1243940						4.95	1518390
4.94	1243090						4.94	1515000
4.93	1240510						4.93	1512220
4.92	1235610						4.92	1506640
4.91	1233410						4.91	1502450
4.9	1232810						4.9	1503830
4.89	1224260						4.89	1497150
4.88	1221280						4.88	1487470
4.87	1213290						4.87	1479540
4.86	1210430						4.86	1484470
4.85	1197610						4.85	1476170
4.84	1188340						4.84	1470230
4.83	1192320						4.83	1465800
4.82	1188830						4.82	1459760
4.81	1185040						4.81	1455350
4.8	1175480						4.8	1445910
4.79	1170210						4.79	1444940
4.78	1166840						4.78	1438200
4.77	1161200						4.77	1433530
4.76	1163330						4.76	1432560
4.75	1157540						4.75	1425960
4.74	1157290						4.74	1428080
4.73	1154640						4.73	1426930
4.72	1144040						4.72	1423130
4.71	1138550						4.71	1416900
4.7	1130410						4.7	1406770
4.69	1124370						4.69	1402790
4.68	1119610						4.68	1402520
4.67	1120070						4.67	1399630
4.66	1111840						4.66	1393980
4.65	1106640						4.65	1395280
4.64	1107410						4.64	1378380
4.63	1106440						4.63	1376830
4.62	1093360						4.62	1369960
4.61	1090980						4.61	1365540
4.6	1081020						4.6	1361280
4.59	1083400						4.59	1351750
4.58	1084870						4.58	1349070
4.57	1078010						4.57	1352530
4.56	1068750						4.56	1349760
4.55	1065140						4.55	1345910
4.54	1062630						4.54	1331660
4.53	1059190						4.53	1330110
4.52	1050480						4.52	1322560
4.51	1047390						4.51	1311400
4.5	1047370						4.5	1313170
4.49	1047250						4.49	1309190
4.48	1043060						4.48	1306090
4.47	1040240						4.47	1293640
4.46	1038910						4.46	1293190
4.45	1030610						4.45	1299410
4.44	1023650						4.44	1284600
4.43	1022510						4.43	1286480
4.42	1025390						4.42	1278020
4.41	1013040						4.41	1268940
4.4	1010790						4.4	1270360
4.39	1011160						4.39	1259270
4.38	1007000						4.38	1256320
4.37	997052						4.37	1253530
4.36	993971						4.36	1251270
4.35	990851						4.35	1243910
4.34	983552						4.34	1245450
4.33	979158						4.33	1242790
4.32	975707						4.32	1234970
4.31	979412						4.31	1228670
4.3	971283						4.3	1220740
4.29	969524						4.29	1222550
4.28	960369						4.28	1211880
4.27	962868						4.27	1207440
4.26	959588						4.26	1199000
4.25	957465						4.25	1191390
4.24	948723						4.24	1184060
4.23	946090						4.23	1180080
4.22	940448						4.22	1178650
4.21	935593						4.21	1178710
4.2	931443						4.2	1166310
4.19	925311						4.19	1171240
4.18	925263						4.18	1158760
4.17	927875						4.17	1149860
4.16	914658						4.16	1148390
4.15	910708						4.15	1144620
4.14	913844						4.14	1145830
4.13	907276						4.13	1142170
4.12	909169						4.12	1128660
4.11	900799						4.11	1125430
4.1	894515						4.1	1120740
4.09	897460						4.09	1120080
4.08	891443						4.08	1111540
4.07	890288						4.07	1097080
4.06	883360						4.06	1096550
4.05	871618						4.05	1103690
4.04	868856						4.04	1095800
4.03	865177						4.03	1089030
4.02	863216						4.02	1081840
4.01	860816						4.01	1083790
4	855191						4	1081330
3.99	854793						3.99	1077270
3.98	852204						3.98	1062960
3.97	854243						3.97	1063630
3.96	845592						3.96	1060360
3.95	839055						3.95	1058240
3.94	841950						3.94	1054870
3.93	836859						3.93	1049650
3.92	837590						3.92	1041010
3.91	835141						3.91	1034790
3.9	827415						3.9	1029320
3.89	827991						3.89	1018510
3.88	824695						3.88	1023790
3.87	822141						3.87	1014140
3.86	819264						3.86	1011460
3.85	813832						3.85	1013970
3.84	800813						3.84	1004490
3.83	804084						3.83	1003820
3.82	803354						3.82	1000870
3.81	798065						3.81	991308
3.8	794935						3.8	994301
3.79	789001						3.79	982709
3.78	791060						3.78	977612
3.77	783503						3.77	976899
3.76	779123						3.76	971337
3.75	782439						3.75	968680
3.74	778566						3.74	962086
3.73	772667						3.73	964300
3.72	767330						3.72	954559
3.71	766391						3.71	954049
3.7	760774						3.7	949700
3.69	759747						3.69	946179
3.68	749466						3.68	941356
3.67	749165						3.67	937401
3.66	747744						3.66	937446
3.65	743237						3.65	921082
3.64	737094						3.64	925163
3.63	739928						3.63	923349
3.62	732820						3.62	921093
3.61	728422						3.61	918379
3.6	722156						3.6	917724
3.59	721212						3.59	911327
3.58	719568						3.58	907204
3.57	712370						3.57	900737
3.56	717616						3.56	892098
3.55	707930						3.55	892304
3.54	707149						3.54	889575
3.53	706230						3.53	885857
3.52	702342						3.52	879676
3.51	696238						3.51	874805
3.5	695956						3.5	867597
3.49	695919						3.49	869737
3.48	685381						3.48	868617
3.47	686064						3.47	867722
3.46	677792						3.46	858653
3.45	680046						3.45	855315
3.44	671366						3.44	850609
3.43	666108						3.43	848322
3.42	662953						3.42	839573
3.41	663945						3.41	836073
3.4	658879						3.4	833069
3.39	653742						3.39	823451
3.38	648296						3.38	829646
3.37	643694						3.37	822791
3.36	643349						3.36	814329
3.35	641161						3.35	813529
3.34	640611						3.34	807357
3.33	636968						3.33	794931
3.32	633271						3.32	791829
3.31	626058						3.31	793359
3.3	625614						3.3	780772
3.29	622839						3.29	784279
3.28	618756						3.28	780886
3.27	610881						3.27	768661
3.26	607761						3.26	769043
3.25	606938						3.25	760513
3.24	602070						3.24	755153
3.23	595779						3.23	753901
3.22	595997						3.22	748663
3.21	588143						3.21	749974
3.2	588071						3.2	737839
3.19	584408						3.19	733035
3.18	578107						3.18	724410
3.17	575383						3.17	718585
3.16	567295						3.16	718296
3.15	564909						3.15	709567
3.14	564766						3.14	707115
3.13	560413						3.13	706700
3.12	553541						3.12	700603
3.11	548037						3.11	693025
3.1	542281						3.1	685387
3.09	542606						3.09	686782
3.08	541158						3.08	679638
3.07	537509						3.07	669387
3.06	534176						3.06	667264
3.05	529654						3.05	662001
3.04	520527						3.04	654993
3.03	515410						3.03	645132
3.02	508299						3.02	642051
3.01	506180						3.01	641596
3	499068						3	633845
2.99	495514						2.99	628892
2.98	491309						2.98	625213
2.97	487911						2.97	621276
2.96	482616						2.96	617646
2.95	476597						2.95	604663
2.94	474542						2.94	593921
2.93	472222						2.93	591113
2.92	468523						2.92	594630
2.91	461818						2.91	586115
2.9	454705						2.9	579944
2.89	451192						2.89	574831
2.88	445138						2.88	564917
2.87	439112						2.87	558408
2.86	431842						2.86	551042
2.85	427303						2.85	545054
2.84	422108						2.84	534264
2.83	413482						2.83	531937
2.82	414200						2.82	529191
2.81	411623						2.81	521022
2.8	406677						2.8	514470
2.79	395929						2.79	507945
2.78	396109						2.78	501881
2.77	390601						2.77	492662
2.76	382062						2.76	485528
2.75	375546						2.75	482281
2.74	368742						2.74	476382
2.73	363850						2.73	466470
2.72	359269						2.72	457473
2.71	355571						2.71	453867
2.7	355201						2.7	449445
2.69	345050						2.69	440839
2.68	340511						2.68	437232
2.67	337102						2.67	430403
2.66	332921						2.66	422853
2.65	326540						2.65	418445
2.64	322472						2.64	411946
2.63	318135						2.63	405361
2.62	309553						2.62	399814
2.61	307000						2.61	393760
2.6	300992						2.6	387290
2.59	291867						2.59	384240
2.58	291452						2.58	375488
2.57	286390						2.57	373351
2.56	280417						2.56	368458
2.55	276135						2.55	363530
2.54	269500						2.54	358286
2.53	265724						2.53	349677
2.52	262094						2.52	346365
2.51	258514						2.51	340325
2.5	253807						2.5	335457
2.49	251992						2.49	328609
2.48	247867						2.48	324892
2.47	241165						2.47	318294
2.46	237273						2.46	311159
2.45	233514						2.45	308496
2.44	229450						2.44	303592
2.43	225241						2.43	303356
2.42	221609						2.42	296944
2.41	216211						2.41	293568
2.4	214207						2.4	288316
2.39	212769						2.39	280701
2.38	208689						2.38	276980
2.37	207160						2.37	274404
2.36	206572						2.36	268739
2.35	203088						2.35	265619
2.34	197206						2.34	263757
2.33	192303						2.33	261727
2.32	189990						2.32	254575
2.31	188727						2.31	252977
2.3	186966						2.3	248572
2.29	185776						2.29	245392
2.28	181352						2.28	241614
2.27	181119						2.27	240922
2.26	179841						2.26	235863
2.25	176971						2.25	231010
2.24	172639						2.24	230202
2.23	171910						2.23	226343
2.22	171351						2.22	224887
2.21	169693						2.21	220415
2.2	168800						2.2	221356
2.19	166188						2.19	221132
2.18	165503						2.18	216244
2.17	164880						2.17	215562
2.16	162275						2.16	209575
2.15	161249						2.15	207689
2.14	159713						2.14	206901
2.13	157689						2.13	206927
2.12	156207						2.12	205534
2.11	158796						2.11	203700
2.1	157084						2.1	202784
2.09	153889						2.09	200544
2.08	153522						2.08	200801
2.07	152083						2.07	196626
2.06	150718						2.06	196448
2.05	151243						2.05	199391
2.04	151078						2.04	199346
2.03	151294						2.03	196370
2.02	150445						2.02	193859
2.01	150770						2.01	193146
2	148656						2	192085
1.99	148864						1.99	191673
1.98	147734						1.98	190286
1.97	144050						1.97	190554
1.96	147158						1.96	190060
1.95	146923						1.95	189060
1.94	147199						1.94	189934
1.93	146340						1.93	191753
1.92	146016						1.92	192637
1.91	146087						1.91	190450
1.9	147755						1.9	188557
1.89	149489						1.89	186849
1.88	147354						1.88	186643
1.87	149340						1.87	189206
1.86	146945						1.86	189000
1.85	146594						1.85	185899
1.84	147108						1.84	188728
1.83	145360						1.83	188373
1.82	147171						1.82	188372
1.81	145536						1.81	184970
1.8	146628						1.8	187349
1.79	145687						1.79	187461
1.78	148524						1.78	186786
1.77	151337						1.77	187812
1.76	146477						1.76	188135
1.75	147850						1.75	190212
1.74	148546						1.74	189597
1.73	148597						1.73	188632
1.72	150918						1.72	189753
1.71	151092						1.71	192582
1.7	150389						1.7	190337
1.69	150746						1.69	190846
1.68	150756						1.68	188818
1.67	150634						1.67	189669
1.66	150771						1.66	193411
1.65	149825						1.65	193414
1.64	150436						1.64	193029
1.63	151809						1.63	190069
1.62	153713						1.62	192271
1.61	151272						1.61	190676
1.6	149061						1.6	190934
1.59	150020						1.59	190462
1.58	152394						1.58	194645
1.57	148012						1.57	194964
1.56	151055						1.56	194022
1.55	152108						1.55	193269
1.54	152079						1.54	193381
1.53	152416						1.53	197064
1.52	152078						1.52	192827
1.51	152542						1.51	194106
1.5	154598						1.5	193698
1.49	154001						1.49	195844
1.48	154604						1.48	195330
1.47	152109						1.47	195012
1.46	150746						1.46	193418
1.45	150710						1.45	194581
1.44	150654						1.44	194974
1.43	151949						1.43	192757
1.42	151522						1.42	195132
1.41	150952						1.41	193561
1.4	151706						1.4	195250
1.39	154368						1.39	195014
1.38	150481						1.38	194683
1.37	153427						1.37	189264
1.36	151861						1.36	195687
1.35	151683						1.35	193838
1.34	151149						1.34	196160
1.33	151208						1.33	198094
1.32	151978						1.32	193463
1.31	153411						1.31	193323
1.3	153217						1.3	192432
1.29	152905						1.29	192855
1.28	151922						1.28	194444
1.27	151392						1.27	192676
1.26	152382						1.26	197818
1.25	153150						1.25	195127
1.24	153656						1.24	194649
1.23	151840						1.23	192454
1.22	149171						1.22	192772
1.21	148617						1.21	195414
1.2	151198						1.2	192189
1.19	150349						1.19	191698
1.18	150129						1.18	194031
1.17	152620						1.17	192433
1.16	149841						1.16	189503
1.15	153726						1.15	188097
1.14	149830						1.14	187687
1.13	148894						1.13	188636
1.12	147549						1.12	190310
1.11	150094						1.11	187631
1.1	147834						1.1	191172
1.09	149448						1.09	189933
1.08	149455						1.08	191173
1.07	149945						1.07	191638
1.06	148680						1.06	188164
1.05	146585						1.05	189797
1.04	146602						1.04	188519
1.03	146094						1.03	186027
1.02	146949						1.02	183100
1.01	146671						1.01	186510
1	143585						1	187226
0.99	144678						0.99	185154
0.98	142436						0.98	184109
0.97	142655						0.97	182240
0.96	142695						0.96	182610
0.95	142339						0.95	181601
0.94	142144						0.94	183532
0.93	141989						0.93	182560
0.92	138716						0.92	181947
0.91	140561						0.91	182392
0.9	141078						0.9	181653
0.89	140667						0.89	178376
0.88	139121						0.88	177333
0.87	137979						0.87	178160
0.86	139062						0.86	178504
0.85	138437						0.85	177545
0.84	138711						0.84	176241
0.83	139022						0.83	176739
0.82	135086						0.82	173608
0.81	134789						0.81	172843
0.8	134656						0.8	171603
0.79	131558						0.79	174361
0.78	131874						0.78	172607
0.77	130700						0.77	170480
0.76	130178						0.76	169153
0.75	129310						0.75	168883
0.74	129870						0.74	167189
0.73	128050						0.73	166611
0.72	126518						0.72	164382
0.71	128098						0.71	164804
0.7	125812						0.7	162583
0.69	124317						0.69	162280
0.68	125982						0.68	161084
0.67	122667						0.67	159106
0.66	122796						0.66	158175
0.65	123249						0.65	158736
0.64	123588						0.64	156993
0.63	122285						0.63	157450
0.62	121105						0.62	156117
0.61	118295						0.61	154586
0.6	118147						0.6	154576
0.59	118397						0.59	151159
0.58	118248						0.58	150927
0.57	117700						0.57	150007
0.56	115354						0.56	148487
0.55	114156						0.55	148597
0.54	113694						0.54	146495
0.53	112162						0.53	147856
0.52	111368						0.52	145093
0.51	111726						0.51	142391
0.5	110394						0.5	144997
0.49	111184						0.49	141386
0.48	109177						0.48	139802
0.47	107195						0.47	138850
0.46	106739						0.46	138872
0.45	105121						0.45	138197
0.44	105036						0.44	136818
0.43	105229						0.43	135548
0.42	102003						0.42	133247
0.41	101066						0.41	133558
0.4	102043						0.4	131518
0.39	99790						0.39	130025
0.38	98328.3						0.38	128990
0.37	98504.7						0.37	127305
0.36	98332.4						0.36	125044
0.35	95139.4						0.35	125673
0.34	93403.8						0.34	125249
0.33	95515.3						0.33	122885
0.32	93336.2						0.32	119238
0.31	90375.9						0.31	119924
0.3	88196.9						0.3	116086
0.29	89185.5						0.29	117002
0.28	87806.3						0.28	114510
0.27	86906.1						0.27	111610
0.26	86118						0.26	111479
0.25	84605.6						0.25	112110
0.24	82741.7						0.24	108088
0.23	82931.5						0.23	106843
0.22	82484.3						0.22	105306
0.21	80571.8						0.21	102930
0.2	78059.2						0.2	101655
0.19	76570.9						0.19	97136.4
0.18	75278.6						0.18	97076.6
0.17	73734.9						0.17	95444.1
0.16	71473						0.16	95203
0.15	71440.7						0.15	89668
0.14	70449.9						0.14	91204.8
0.13	67951.9						0.13	89369.2
0.12	66576						0.12	86853.3
0.11	65976.3						0.11	83819
0.1	63663.9						0.1	82186.6
0.09	62606.1						0.09	80570.5
0.08	59734.9						0.08	78803.4
0.07	57226.8						0.07	74852.8
0.06	54784.8						0.06	72950.7
0.05	51432.6						0.05	71217.8
0.04	49442.8						0.04	66606.1
[truncated: 54 more rows]
