# Supplementary material for: Decoupling light absorption and carrier transport via heterogeneous doping in Ta3N5 thin film photoanode
Source: Nat Commun. 2022 Dec 15;13:7769. doi: 10.1038/s41467-022-35538-1 (PMC9755297; doi:10.1038/s41467-022-35538-1)
Supplement: Supplementary file 3 — Source Data [file 41467_2022_35538_MOESM3_ESM.zip › Source Data file/Soruce_Data_Figure_5.xlsx]

## Sheet: Figure 5a
Figure 5a
Dark			Gradient-Mg:Ta3N5			Gradient-Mg:Ta3N5/La:Ta3N5
Potential (V vs. RHE)	Current density (mA cm-2)		Potential (V vs. RHE)	Current density (mA cm-2)		Potential (V vs. RHE)	Current density (mA cm-2)
1.22999	0.04114		1.23075	8.51134		1.23047	10.0599
1.22888	0.04081		1.22976	8.5494		1.22972	10.0615
1.2281	0.04047		1.2288	8.5778		1.22874	10.0484
1.22701	0.03968		1.22768	8.54317		1.22748	10.0687
1.22597	0.03843		1.22665	8.53242		1.22669	10.0553
1.22501	0.03788		1.22564	8.54708		1.22574	10.0618
1.22392	0.03722		1.22472	8.5284		1.22481	10.0481
1.22293	0.03647		1.22368	8.54719		1.22387	10.0567
1.22197	0.03543		1.22259	8.55531		1.22249	10.0549
1.2209	0.03475		1.22171	8.53652		1.22179	10.0466
1.22006	0.0347		1.22078	8.53841		1.22074	10.0541
1.21909	0.03366		1.21978	8.52411		1.21946	10.0629
1.21797	0.03265		1.21877	8.57686		1.21853	10.0387
1.21712	0.03134		1.21776	8.56402		1.21746	10.0568
1.21623	0.03219		1.21674	8.54144		1.21668	10.0549
1.21496	0.02966		1.21575	8.52576		1.21585	10.0735
1.21396	0.02812		1.21481	8.53872		1.21473	10.0486
1.21321	0.02837		1.21384	8.51812		1.21358	10.0494
1.21215	0.02629		1.21262	8.5544		1.2125	10.0619
1.21099	0.02501		1.21172	8.55795		1.21171	10.0621
1.21006	0.02537		1.21061	8.55369		1.21085	10.0535
1.20893	0.02391		1.20964	8.5273		1.20954	10.0614
1.20798	0.02396		1.20862	8.52619		1.20876	10.0491
1.20708	0.02223		1.20761	8.54416		1.20778	10.0634
1.20608	0.02249		1.20662	8.57158		1.20666	10.0456
1.205	0.02225		1.2058	8.5442		1.20549	10.0664
1.20383	0.02101		1.20473	8.5442		1.20454	10.0396
1.20299	0.02012		1.20374	8.53975		1.20363	10.0852
1.20204	0.01959		1.20272	8.51733		1.20271	10.0647
1.20105	0.01982		1.20166	8.57126		1.20163	10.0526
1.19983	0.0191		1.20075	8.55858		1.20041	10.0566
1.19899	0.01926		1.19977	8.51828		1.19985	10.0519
1.19806	0.01931		1.19876	8.49783		1.19858	10.0511
1.19683	0.01841		1.19764	8.53774		1.1975	10.057
1.19593	0.01827		1.19674	8.52458		1.19652	10.0576
1.19493	0.018		1.19574	8.53033		1.19549	10.0343
1.19398	0.01735		1.19467	8.49558		1.19455	10.0543
1.19284	0.01819		1.19368	8.52883		1.19349	10.0453
1.19184	0.01704		1.19266	8.51477		1.19252	10.0181
1.19077	0.01885		1.19182	8.53467		1.19159	10.0679
1.18993	0.01792		1.19078	8.54522		1.19083	10.0567
1.18876	0.01782		1.18984	8.56583		1.18955	10.0366
1.18798	0.01805		1.18881	8.49783		1.18852	10.0564
1.18683	0.01834		1.18777	8.48172		1.18759	10.0603
1.18597	0.01771		1.18675	8.49385		1.18652	10.0307
1.18487	0.01735		1.18571	8.49736		1.18546	10.0493
1.18387	0.01781		1.18462	8.52438		1.18445	10.0435
1.1829	0.01894		1.18373	8.50031		1.18367	10.045
1.18192	0.01887		1.18264	8.48313		1.1825	10.0494
1.18088	0.01804		1.1818	8.50756		1.18156	10.0446
1.17981	0.01829		1.18076	8.47506		1.18088	10.0394
1.17895	0.01977		1.17983	8.49361		1.17952	10.0601
1.17808	0.01919		1.17884	8.52686		1.17884	10.0368
1.17698	0.01985		1.17778	8.44649		1.17781	10.0214
1.17598	0.01852		1.17676	8.4855		1.17689	10.0319
1.17491	0.01991		1.17574	8.49287		1.17585	10.0339
1.17384	0.01932		1.17475	8.51903		1.17478	10.0169
1.17292	0.01909		1.17373	8.5204		1.17353	10.0365
1.17194	0.0195		1.17265	8.49393		1.17278	10.0506
1.17081	0.01962		1.17174	8.48038		1.17161	10.0303
1.16987	0.01922		1.17079	8.46864		1.17053	10.0164
1.16902	0.01933		1.1697	8.47892		1.16975	10.0151
1.16802	0.01815		1.1686	8.4883		1.16872	10.0265
1.16701	0.01934		1.16769	8.49062		1.16753	10.0242
1.16599	0.01916		1.16674	8.48034		1.16656	10.0166
1.16478	0.01834		1.16565	8.45248		1.16571	10.0181
1.16384	0.01899		1.16469	8.46288		1.16481	10.0276
1.16291	0.0188		1.16363	8.48514		1.1638	10.0241
1.16198	0.01828		1.16258	8.46757		1.16257	10.0272
1.16092	0.01763		1.16169	8.47797		1.16179	10.0199
1.16008	0.01858		1.16062	8.49117		1.16065	10.0053
1.15888	0.01728		1.15971	8.46288		1.15942	10.0011
1.1581	0.01671		1.15868	8.44334		1.15874	9.9836
1.15708	0.01671		1.15763	8.4504		1.15767	9.99297
1.15609	0.01656		1.1566	8.47522		1.15678	10.0131
1.15504	0.01704		1.15561	8.44693		1.15577	10.0063
1.15392	0.01556		1.15454	8.44713		1.15472	10.0112
1.15305	0.01585		1.15362	8.46836		1.15377	10.023
1.15196	0.01498		1.15256	8.48688		1.15268	10.0069
1.1509	0.01528		1.15166	8.48719		1.15166	10.0033
1.14976	0.01417		1.15061	8.4788		1.15065	10.0191
1.14891	0.01425		1.14963	8.46702		1.14962	10.0041
1.14806	0.01376		1.14874	8.43227		1.14838	10.0103
1.147	0.01384		1.14773	8.44724		1.14781	10.0206
1.14594	0.01261		1.14665	8.47632		1.14681	10.0032
1.14492	0.01224		1.14564	8.45914		1.14578	10.0014
1.14406	0.01274		1.14456	8.48774		1.14466	10.0176
1.14297	0.012		1.14359	8.46115		1.14358	9.99272
1.14184	0.01075		1.14257	8.44334		1.14246	9.98783
1.14111	0.01085		1.14162	8.4368		1.14172	9.99889
1.13991	0.01106		1.1406	8.46966		1.14051	9.98783
1.1389	0.01117		1.13969	8.4448		1.13953	9.99617
1.13785	0.0099		1.13876	8.46111		1.1386	9.99983
1.13685	0.01039		1.13761	8.44764		1.1377	9.99305
1.13601	0.00912		1.13664	8.43984		1.13644	9.9933
1.13505	0.00978		1.13574	8.46702		1.13535	9.99971
1.13397	0.00905		1.13467	8.4777		1.13446	9.98701
1.13301	0.00936		1.13364	8.41084		1.13361	10.0031
1.13211	0.00871		1.13258	8.42357		1.13258	9.97538
1.13115	0.00825		1.13169	8.46056		1.13173	9.97661
1.13001	0.00816		1.13063	8.4123		1.1304	9.97838
1.12903	0.00784		1.12975	8.44193		1.1297	10.0036
1.12798	0.00789		1.12873	8.45		1.12837	9.99379
1.12703	0.00805		1.12772	8.40749		1.12744	10.0164
1.12575	0.008		1.12663	8.44165		1.12645	9.97904
1.12492	0.00775		1.12555	8.42392		1.1256	9.98804
1.12389	0.00823		1.12475	8.43322		1.12475	10.002
1.12297	0.00751		1.12373	8.4576		1.12379	9.95328
1.12201	0.00812		1.12273	8.41876		1.12237	9.96014
1.12084	0.00728		1.12157	8.4212		1.12155	9.98261
1.11998	0.00798		1.12053	8.44945		1.12046	9.97333
1.1189	0.00742		1.11967	8.42751		1.11984	9.96231
1.11784	0.00736		1.11876	8.39839		1.11859	9.96486
1.11682	0.00801		1.11773	8.44224		1.1178	9.96075
1.11593	0.00767		1.11658	8.40907		1.11683	9.97025
1.11502	0.00793		1.11557	8.45957		1.1157	9.98422
1.11388	0.00782		1.11469	8.44039		1.1146	9.96823
1.11299	0.00888		1.11366	8.42814		1.11348	9.98216
1.11168	0.00794		1.11269	8.38764		1.11252	9.97822
1.11097	0.00792		1.11169	8.37483		1.11143	9.98142
1.1098	0.00885		1.11072	8.41777		1.11077	9.95615
1.10899	0.00773		1.10964	8.40777		1.10944	9.98783
1.10778	0.00875		1.10876	8.43838		1.10845	9.96153
1.10694	0.00859		1.10764	8.44728		1.10782	9.97177
1.10596	0.00975		1.10653	8.43046		1.10648	9.97172
1.10497	0.00908		1.10558	8.40395		1.10537	9.97094
1.10405	0.00849		1.10454	8.4576		1.10442	9.95833
1.10292	0.00807		1.10358	8.40529		1.10353	9.98134
1.10185	0.00947		1.10254	8.39098		1.10263	9.95307
1.10091	0.00826		1.10164	8.39804		1.10146	9.96815
1.09989	0.00923		1.10064	8.41372		1.10076	9.97698
1.09908	0.009		1.0996	8.40899		1.09972	9.97641
1.09786	0.00941		1.09856	8.40729		1.09848	9.97115
1.09715	0.00905		1.09756	8.42628		1.09781	9.95582
1.09596	0.00957		1.09662	8.41376		1.09688	9.96819
1.09484	0.00978		1.09564	8.37822		1.0958	9.97242
1.09386	0.00957		1.09462	8.39689		1.09478	9.9363
1.09292	0.00909		1.09352	8.41888		1.09384	9.94801
1.09195	0.00929		1.09256	8.37574		1.09262	9.94571
1.09083	0.00971		1.0916	8.40501		1.09173	9.95779
1.09005	0.00918		1.09076	8.39209		1.09043	9.96433
1.08897	0.00956		1.08969	8.36979		1.08947	9.9499
1.08808	0.00941		1.0886	8.3662		1.08874	9.97062
1.08695	0.00819		1.08754	8.38961		1.08744	9.95525
1.08593	0.00943		1.08673	8.40166		1.08643	9.93861
1.08509	0.00936		1.0857	8.39504		1.08557	9.93314
1.08411	0.009		1.08472	8.36947		1.0846	9.93655
1.08302	0.00889		1.08371	8.33815		1.08378	9.96351
1.08211	0.00936		1.08262	8.34083		1.08241	9.93688
1.08104	0.00874		1.0815	8.3833		1.08151	9.94875
1.07987	0.00827		1.08061	8.39067		1.08075	9.96178
1.07908	0.00877		1.07957	8.41234		1.07988	9.95623
1.07801	0.00898		1.07866	8.35935		1.07883	9.93597
1.07701	0.00791		1.07768	8.37121		1.07752	9.95122
1.07609	0.0088		1.07674	8.37999		1.07633	9.94045
1.07506	0.00854		1.07559	8.38842		1.07589	9.928
1.07396	0.00863		1.0747	8.35379		1.07474	9.94304
1.07311	0.00802		1.07367	8.36892		1.07342	9.93622
1.07216	0.00798		1.07265	8.34859		1.07274	9.92919
1.07104	0.00768		1.07173	8.34005		1.07165	9.93187
1.07008	0.00731		1.07076	8.37192		1.07046	9.93363
1.06884	0.00651		1.06973	8.38649		1.06962	9.93252
1.06816	0.00551		1.06866	8.35041		1.06876	9.93852
1.06706	0.00658		1.0676	8.40517		1.06763	9.93774
1.06609	0.00716		1.06657	8.37054		1.0666	9.92763
1.06501	0.00594		1.06554	8.38413		1.06561	9.92443
1.06418	0.00592		1.06465	8.39902		1.06483	9.9287
1.06302	0.00585		1.06365	8.36045		1.06341	9.92213
1.06214	0.00624		1.06267	8.37322		1.06269	9.90848
1.06112	0.00629		1.06175	8.34599		1.06183	9.91251
1.06004	0.00618		1.06078	8.35222		1.06066	9.89899
1.0591	0.00542		1.05968	8.36825		1.0597	9.91157
1.05813	0.00671		1.05865	8.36644		1.05867	9.90438
1.05691	0.00582		1.05773	8.38216		1.0575	9.92566
1.05621	0.0056		1.05663	8.33122		1.05635	9.92398
1.05512	0.00593		1.05564	8.33729		1.05575	9.91099
1.05406	0.00488		1.05454	8.30136		1.0545	9.91477
1.053	0.00544		1.05358	8.34702		1.05375	9.90832
1.05203	0.00458		1.0527	8.335		1.05288	9.90166
1.0509	0.00483		1.05164	8.34548		1.05159	9.9015
1.04993	0.00501		1.05075	8.30128		1.05069	9.90327
1.04915	0.00437		1.04972	8.32673		1.04963	9.89299
1.048	0.00546		1.04864	8.32917		1.04846	9.90302
1.04688	0.00467		1.04768	8.33772		1.04783	9.90516
1.0462	0.00568		1.04678	8.36589		1.04647	9.90413
1.04497	0.00501		1.04572	8.31077		1.0457	9.90421
1.04398	0.00555		1.04472	8.27807		1.04469	9.89871
1.04315	0.00518		1.04364	8.32035		1.04355	9.89538
1.04217	0.00532		1.04265	8.33733		1.0427	9.89418
1.0409	0.00477		1.04178	8.31416		1.04151	9.88477
1.04002	0.00505		1.04067	8.33382		1.04052	9.87475
1.03911	0.00474		1.03959	8.30924		1.03949	9.89077
1.03825	0.00541		1.03862	8.31676		1.03858	9.88901
1.03708	0.0051		1.03768	8.32429		1.03767	9.87841
1.03599	0.00448		1.03677	8.31479		1.03644	9.89139
1.03522	0.00562		1.03564	8.28572		1.03586	9.88802
1.03397	0.00517		1.03467	8.32121		1.0345	9.87372
1.03306	0.00438		1.03362	8.31038		1.03385	9.8999
1.03195	0.00504		1.0326	8.30132		1.0325	9.89764
1.03114	0.00555		1.03173	8.34694		1.03152	9.88864
1.03014	0.00555		1.03065	8.32539		1.03046	9.87253
1.02888	0.0046		1.02969	8.28028		1.02945	9.8826
1.02797	0.00529		1.02873	8.31881		1.02851	9.86608
1.02708	0.00578		1.02777	8.29505		1.02772	9.88868
1.02591	0.00486		1.02659	8.31471		1.02647	9.88539
1.02509	0.00564		1.02574	8.30916		1.02585	9.87993
1.0239	0.00547		1.02463	8.27725		1.02445	9.89127
1.02296	0.00615		1.02359	8.2921		1.02384	9.89131
1.02209	0.0047		1.02266	8.29671		1.02284	9.88539
1.02082	0.00594		1.02162	8.2854		1.0218	9.86994
1.02007	0.00538		1.02065	8.27732		1.02068	9.88223
1.01893	0.00515		1.01965	8.27638		1.01952	9.8766
1.01786	0.00548		1.0186	8.28063		1.0186	9.86891
1.0171	0.00532		1.01773	8.23493		1.0178	9.87339
1.01595	0.00448		1.01674	8.26819		1.01648	9.87052
1.01493	0.00397		1.01565	8.28867		1.01549	9.8715
1.0141	0.00488		1.01479	8.24017		1.01487	9.87939
1.01306	0.00397		1.01368	8.2828		1.0135	9.86953
1.01207	0.00298		1.01273	8.2449		1.01271	9.87072
1.01084	0.0032		1.01167	8.24888		1.0118	9.86246
1.00984	0.00304		1.01069	8.27031		1.01082	9.8715
1.00902	0.00162		1.00977	8.24266		1.00978	9.84862
1.00794	0.0017		1.00883	8.24423		1.00875	9.86513
1.00696	0.0017		1.00766	8.24171		1.0075	9.85482
1.00612	0.00265		1.0068	8.23584		1.0068	9.85387
1.00493	0.00209		1.00563	8.23659		1.00551	9.85815
1.00387	0.0011		1.00471	8.24892		1.00483	9.85449
1.00305	0.0013		1.00358	8.24407		1.00346	9.85223
1.00184	0.00112		1.00275	8.23584		1.00285	9.84944
1.00103	0.00152		1.00176	8.22402		1.00152	9.85757
0.99996	0.000870002		1.00064	8.22674		1.00064	9.86213
0.99884	0.000603277		0.99969	8.22654		0.99958	9.84525
0.99792	0.000239999		0.99861	8.18884		0.99856	9.83797
0.99702	0.000253678		0.99763	8.21886		0.99786	9.84561
0.99603	0.000256896		0.99677	8.23635		0.99674	9.86127
0.99482	0.00083822		0.99565	8.24498		0.99578	9.84368
0.99393	-0.000378337		0.99482	8.21311		0.99451	9.84705
0.99299	0.000640288		0.99363	8.24849		0.99373	9.857
0.99185	0.000916267		0.99275	8.17824		0.99284	9.84981
0.99109	0.000758967		0.99169	8.17643		0.99184	9.83115
0.98996	0.00136		0.99076	8.20448		0.99076	9.83386
0.9888	0.000811669		0.98982	8.21216		0.98985	9.82519
0.98775	0.00172		0.98877	8.2124		0.98883	9.82737
0.9869	0.0016		0.98769	8.22666		0.98758	9.81467
0.98588	0.00182		0.98671	8.21023		0.98665	9.8201
0.98492	0.00128		0.98563	8.1927		0.98578	9.80317
0.9837	0.00192		0.98466	8.18707		0.98454	9.80506
0.98278	0.00196		0.9837	8.19018		0.98388	9.80041
0.98191	0.00282		0.98273	8.2005		0.98254	9.81245
0.9809	0.00338		0.98175	8.17391		0.98155	9.818
0.98003	0.00377		0.98079	8.20421		0.98049	9.79811
0.97877	0.00476		0.97982	8.1899		0.9795	9.79815
0.97776	0.00353		0.97873	8.16414		0.97855	9.7977
0.97693	0.00486		0.97776	8.21657		0.97776	9.79257
0.97599	0.00527		0.97663	8.19116		0.97677	9.78274
0.97493	0.00528		0.97561	8.1732		0.97562	9.7855
0.97396	0.00548		0.97477	8.16374		0.97481	9.79014
0.97279	0.00562		0.97365	8.14708		0.97375	9.7864
0.97199	0.00616		0.97274	8.14385		0.97274	9.80218
0.97092	0.00666		0.97169	8.1602		0.97181	9.78049
0.9699	0.00603		0.97071	8.14231		0.97079	9.78036
0.96896	0.00679		0.9696	8.09117		0.96946	9.77482
0.96788	0.00715		0.9686	8.16512		0.9686	9.79298
0.96698	0.00709		0.96751	8.1786		0.96784	9.76269
0.96588	0.00706		0.96663	8.13778		0.96692	9.76138
0.96501	0.00669		0.96563	8.15252		0.96583	9.75752
0.96382	0.00737		0.96448	8.13747		0.96444	9.77218
0.96294	0.00717		0.96356	8.14129		0.96363	9.77005
0.96185	0.0075		0.96269	8.11016		0.9628	9.78755
0.961	0.00707		0.96167	8.1299		0.96164	9.75632
0.96003	0.00683		0.96072	8.16725		0.96093	9.77938
0.95889	0.00747		0.95969	8.13368		0.95948	9.77654
0.95802	0.00701		0.95853	8.13766		0.95857	9.76097
0.957	0.00752		0.95756	8.1455		0.95753	9.76162
0.9558	0.0074		0.95658	8.11982		0.95651	9.74782
0.95488	0.00671		0.95562	8.12711		0.95586	9.74519
0.954	0.00737		0.95467	8.09031		0.95477	9.73438
0.95284	0.00683		0.95363	8.13101		0.95352	9.72735
0.95192	0.00623		0.95265	8.13227		0.95282	9.72957
0.95109	0.00607		0.95157	8.13183		0.95172	9.71252
0.94985	0.00605		0.95077	8.10666		0.95053	9.75279
0.94905	0.00639		0.94964	8.11174		0.94966	9.73943
0.94802	0.00537		0.94851	8.09622		0.94846	9.7412
0.94678	0.00522		0.94758	8.12931		0.94749	9.73681
0.94601	0.00492		0.94667	8.1115		0.94667	9.72468
0.945	0.00492		0.94561	8.08231		0.94551	9.72567
0.94395	0.00322		0.94462	8.11308		0.94444	9.72403
0.94312	0.0035		0.94369	8.10114		0.94345	9.70442
0.94191	0.00261		0.94261	8.11403		0.94256	9.7276
0.94098	0.00246		0.94175	8.10638		0.94167	9.72279
0.94006	0.00197		0.94056	8.1106		0.94051	9.71047
0.93893	0.00289		0.93964	8.09905		0.93986	9.69082
0.93807	0.00136		0.93873	8.08046		0.93843	9.7149
0.93687	0.0018		0.93757	8.07664		0.9375	9.70853
0.93608	0.00112		0.93671	8.06718		0.93643	9.6981
0.93492	0.00144		0.93563	8.06777		0.93539	9.69456
0.93406	0.00184		0.93465	8.0911		0.93451	9.70212
0.93291	0.000299138		0.93356	8.07656		0.93349	9.68487
0.93204	0.00192		0.93271	8.06257		0.93245	9.68577
0.93092	0.00116		0.93158	8.04776		0.93144	9.68228
0.93005	0.00137		0.93061	8.06896		0.93081	9.69255
0.92896	0.00128		0.92956	8.07203		0.92962	9.68326
0.92802	0.0014		0.92878	8.0478		0.92841	9.69588
0.92708	0.000843853		0.92759	8.07293		0.92745	9.67402
0.92588	0.00093075		0.92655	8.0389		0.92639	9.6741
0.92512	0.00109		0.92553	8.03574		0.92558	9.64398
0.92401	0.00115		0.9246	8.0205		0.92477	9.65988
0.923	0.00114		0.92368	8.05981		0.92377	9.65849
0.922	0.00123		0.92257	8.05706		0.92276	9.66395
0.92103	0.000717128		0.92161	8.05915		0.92178	9.66942
0.92008	0.002		0.92061	8.02085		0.92045	9.6764
0.91897	0.00159		0.91974	7.99453		0.91961	9.65084
0.91802	0.00149		0.9187	7.99824		0.91879	9.66728
0.91704	0.00125		0.91774	7.99182		0.91785	9.65339
0.91595	0.00141		0.91675	8.02385		0.91644	9.64336
0.91486	0.00199		0.91571	8.03267		0.91554	9.63141
0.91395	0.00177		0.91467	8.03035		0.91454	9.62869
0.91308	0.00198		0.91365	7.99162		0.91363	9.62426
0.91187	0.00247		0.91259	8.01742		0.91241	9.61949
0.91108	0.00277		0.91161	8.01463		0.91187	9.63683
0.91002	0.00288		0.91059	8.00399		0.91043	9.64743
0.90899	0.00327		0.90964	7.97566		0.90974	9.62405
0.908	0.00272		0.90868	7.98575		0.90851	9.63658
0.90693	0.00301		0.90758	7.95029		0.90761	9.61883
0.90607	0.00309		0.9066	7.98953		0.90635	9.60815
0.90519	0.0034		0.90558	7.97251		0.90546	9.60207
0.90392	0.00381		0.90459	7.97523		0.90443	9.60433
0.90299	0.00435		0.90374	7.98469		0.90345	9.59689
0.90189	0.00469		0.90261	7.97212		0.90244	9.59553
0.901	0.00363		0.9017	7.96546		0.90188	9.5899
0.89989	0.00344		0.9006	7.95518		0.90045	9.58921
0.89899	0.00458		0.89955	7.94375		0.89964	9.58764
0.89795	0.00427		0.89857	7.96022		0.89872	9.58641
0.89696	0.00354		0.89753	7.97042		0.89786	9.56858
0.8961	0.00374		0.89659	7.94612		0.89676	9.57651
0.89506	0.00471		0.89563	7.92358		0.89557	9.57129
0.8939	0.00452		0.89452	7.93871		0.89448	9.56463
0.89286	0.0046		0.89368	7.93532		0.89342	9.56287
0.89195	0.00446		0.89258	7.90538		0.89272	9.56665
0.8909	0.00473		0.8916	7.88883		0.89167	9.54396
0.88984	0.0052		0.89065	7.94249		0.89047	9.5641
0.88914	0.00543		0.88975	7.90049		0.88947	9.53895
0.8879	0.00457		0.88875	7.89128		0.88869	9.56414
0.88703	0.0049		0.88773	7.88895		0.88756	9.54491
0.88588	0.00481		0.8867	7.91649		0.88666	9.53562
0.8848	0.00508		0.88565	7.9051		0.88539	9.53418
0.884	0.00488		0.88465	7.90069		0.88453	9.54335
0.88287	0.00482		0.88373	7.88915		0.88372	9.52247
0.88197	0.00522		0.88257	7.86035		0.88267	9.52781
0.88087	0.00499		0.88162	7.86007		0.88141	9.5173
0.88014	0.0053		0.88065	7.88261		0.88073	9.51282
0.87885	0.00543		0.87974	7.89159		0.87969	9.49268
0.87804	0.00474		0.87874	7.85125		0.87848	9.50735
0.87687	0.00447		0.8776	7.84857		0.87744	9.4979
0.87603	0.00415		0.87662	7.84786		0.87653	9.49157
0.87499	0.00417		0.87572	7.84546		0.87539	9.49502
0.87386	0.0038		0.87475	7.85531		0.87459	9.48138
0.87313	0.00394		0.87358	7.84888		0.8738	9.48582
0.87199	0.0045		0.87277	7.81741		0.87282	9.46951
0.871	0.00323		0.87162	7.82832		0.8716	9.45862
0.86993	0.00282		0.87068	7.80535		0.87069	9.47785
0.86916	0.00298		0.86975	7.82229		0.86975	9.4596
0.86801	0.00221		0.86879	7.8542		0.86846	9.46092
0.86692	0.00281		0.86764	7.80563		0.86758	9.44259
0.86597	0.00265		0.86663	7.80634		0.86675	9.45225
0.86508	0.00241		0.86566	7.76599		0.86574	9.44251
0.86386	0.00293		0.86477	7.78293		0.86488	9.43593
0.86314	0.00239		0.86369	7.78636		0.86377	9.4269
0.86215	0.00257		0.86272	7.78782		0.86252	9.42665
0.86077	0.00207		0.86171	7.79783		0.86182	9.42024
0.86007	0.00289		0.8608	7.7773		0.86048	9.4188
0.85898	0.002		0.85959	7.75055		0.85979	9.41366
0.85821	0.00157		0.85859	7.76209		0.85845	9.41112
0.8569	0.00248		0.85766	7.79964		0.85769	9.38708
0.85618	0.0012		0.85662	7.78723		0.85653	9.3865
0.85513	0.00199		0.85572	7.72085		0.85579	9.39382
0.85397	0.000843853		0.85466	7.69173		0.85457	9.38626
0.85321	0.00141		0.85354	7.73215		0.85345	9.38465
0.85216	0.00233		0.85277	7.76391		0.85272	9.39706
0.85092	0.0013		0.85157	7.75953		0.85179	9.37196
0.85015	0.00137		0.8507	7.71533		0.85047	9.36333
0.84882	0.00218		0.8497	7.7368		0.84985	9.37549
0.84808	0.00156		0.84875	7.66734		0.84863	9.36501
0.847	0.00163		0.84772	7.69149		0.84781	9.35441
0.84601	0.00228		0.84656	7.7091		0.8468	9.34566
0.84509	0.00198		0.84568	7.71521		0.84581	9.35638
0.84416	0.00173		0.84466	7.67711		0.84454	9.35083
0.84312	0.00207		0.84375	7.67294		0.84381	9.3406
0.84196	0.00197		0.84263	7.69331		0.84285	9.33666
0.84113	0.0019		0.84173	7.68708		0.84154	9.31804
0.84011	0.00253		0.84061	7.69469		0.8407	9.30633
0.839	0.00233		0.83968	7.68472		0.83978	9.31439
0.8381	0.00119		0.83875	7.62862		0.83878	9.28657
0.83703	0.00279		0.83753	7.6495		0.83787	9.2947
0.83587	0.00122		0.83678	7.62909		0.83665	9.28587
0.83504	0.00161		0.83572	7.66715		0.83551	9.28188
0.83388	0.0019		0.83459	7.63098		0.83477	9.26874
0.83315	0.00112		0.83375	7.6155		0.83343	9.27124
0.83193	0.00193		0.83265	7.59934		0.83235	9.27469
0.83113	0.00184		0.83176	7.61554		0.83158	9.25242
0.83014	0.00193		0.83067	7.63898		0.83076	9.2562
0.8289	0.00066684		0.82967	7.59418		0.82937	9.24507
0.82802	0.000702645		0.82876	7.59812		0.82876	9.23857
0.82699	0.000276609		0.82767	7.55668		0.82762	9.23939
0.82583	0.000632645		0.82665	7.57094		0.82668	9.22534
0.82514	0.000765404		0.82566	7.56609		0.82544	9.23056
0.82412	0.00123		0.82461	7.56286		0.82465	9.18935
0.82297	0.000692185		0.82373	7.56476		0.82384	9.21145
0.82202	0.00136		0.82278	7.57937		0.82291	9.1928
0.82109	0.00146		0.82177	7.56022		0.82184	9.18783
0.81989	0.000935979		0.82075	7.53426		0.82046	9.19485
0.81887	0.00155		0.81976	7.56369		0.81978	9.18039
0.81806	0.0011		0.81858	7.56428		0.81855	9.16979
0.81694	0.00102		0.81768	7.5079		0.8176	9.17209
0.81601	0.000288275		0.81668	7.51468		0.81654	9.14258
0.81506	0.00125		0.81573	7.4875		0.81581	9.14238
0.81404	5.73549e-05		0.81479	7.50397		0.81449	9.13671
0.81305	0.000213045		0.81369	7.49266		0.8135	9.128
0.81199	0.000632242		0.81267	7.49069		0.81248	9.10379
0.81113	0.000824945		0.81158	7.48651		0.8114	9.11912
0.81002	-0.000400463		0.81073	7.48549		0.81045	9.10959
0.80898	-0.000927477		0.80962	7.4637		0.80982	9.08045
0.80809	-0.00101		0.80879	7.44132		0.80877	9.08752
0.80702	-0.00107		0.80767	7.4479		0.80778	9.089
0.80596	-0.000949604		0.80672	7.38641		0.80643	9.06361
0.805	-0.00178		0.80563	7.40106		0.80573	9.077
0.80397	-0.00208		0.80476	7.39972		0.80467	9.07203
0.80308	-0.00243		0.80367	7.39905		0.8035	9.05132
0.80202	-0.0027		0.80276	7.42769		0.80242	9.0376
0.80089	-0.00315		0.80167	7.36891		0.80145	9.04129
0.80008	-0.00271		0.80082	7.36742		0.8006	9.0212
0.79887	-0.00379		0.79962	7.38105		0.79954	9.01368
0.79794	-0.00343		0.79864	7.36029		0.79866	9.01479
0.79712	-0.0033		0.79775	7.33736		0.79748	8.9926
0.79584	-0.00361		0.79672	7.33858		0.79641	8.98911
0.795	-0.00278		0.79572	7.30017		0.7955	8.97427
0.79382	-0.00262		0.79474	7.33417		0.79486	8.9626
0.79301	-0.00308		0.79378	7.32814		0.79355	8.97575
0.79182	-0.00229		0.79267	7.28527		0.79275	8.95993
0.79099	-0.00329		0.7916	7.32274		0.79185	8.95188
0.78987	-0.00151		0.79068	7.2885		0.7905	8.93573
0.78891	-0.00203		0.78981	7.24792		0.78949	8.9211
0.78805	-0.00272		0.78868	7.28937		0.78875	8.9114
0.78695	-0.00268		0.78775	7.25793		0.78775	8.91091
0.78579	-0.000968512		0.78668	7.24442		0.78682	8.90019
0.78504	-0.00122		0.78558	7.24458		0.78544	8.87089
0.78375	-0.00139		0.78469	7.23236		0.78486	8.87787
0.78277	-0.00144		0.7837	7.23193		0.7835	8.87487
0.78199	-0.000177991		0.7827	7.20148		0.78286	8.85457
0.78073	-0.000374716		0.78169	7.22295		0.78178	8.84562
0.77975	-0.00109		0.78066	7.21842		0.78083	8.83119
0.77874	8.75274e-05		0.77985	7.20506		0.77944	8.82043
0.77786	0.000447184		0.77866	7.16421		0.77868	8.81065
0.77702	-0.000336497		0.77779	7.17161		0.77754	8.78036
0.77576	0.000666036		0.77676	7.18607		0.77686	8.78455
0.77478	0.000745289		0.77562	7.12702		0.77568	8.79405
0.77391	0.00217		0.77473	7.12166		0.77458	8.75805
0.77285	0.00233		0.77368	7.10125		0.77378	8.76619
0.77198	0.00188		0.77253	7.0953		0.77252	8.73903
0.77088	0.00235		0.77179	7.11382		0.7718	8.73455
0.76984	0.00172		0.77074	7.06934		0.77055	8.70245
0.76901	0.00351		0.76958	7.05992		0.7695	8.70619
0.7681	0.00276		0.76858	7.06276		0.7686	8.68729
0.76694	0.00352		0.76771	7.02998		0.7675	8.68635
0.76594	0.00418		0.76661	7.04058		0.76685	8.66946
0.76492	0.00379		0.7657	7.05086		0.76566	8.65162
0.76401	0.00482		0.7646	6.99303		0.76478	8.65734
0.76287	0.00528		0.76359	6.9937		0.76379	8.6303
0.7619	0.00503		0.76272	6.99319		0.76255	8.61337
0.76078	0.00554		0.76155	6.98795		0.76181	8.60532
0.75991	0.00577		0.7607	6.97116		0.76052	8.58945
0.75905	0.00525		0.75965	6.96982		0.75946	8.57487
0.75783	0.00527		0.75861	6.92511		0.75883	8.55366
0.75702	0.00597		0.75768	6.93775		0.75768	8.55153
0.75589	0.00588		0.75654	6.92073		0.75659	8.54384
0.75496	0.00619		0.75567	6.96313		0.75557	8.52354
0.75413	0.00659		0.75471	6.93054		0.75473	8.51154
0.7531	0.00539		0.75366	6.88331		0.75348	8.51142
0.75219	0.00623		0.75266	6.83749		0.75265	8.48619
0.75092	0.00665		0.75156	6.84844		0.75189	8.46445
0.75	0.00653		0.75073	6.85317		0.75077	8.45591
0.7491	0.00667		0.74956	6.83418		0.74944	8.45319
0.7479	0.0066		0.74871	6.82658		0.74877	8.40467
0.74685	0.00665		0.74762	6.78627		0.74778	8.39595
0.74592	0.00695		0.74651	6.78769		0.74649	8.3833
0.74468	0.00626		0.74557	6.77761		0.74549	8.35696
0.74387	0.00715		0.74452	6.76311		0.74451	8.35905
0.74294	0.00504		0.7436	6.74073		0.74372	8.35544
0.74188	0.00527		0.74259	6.73549		0.74278	8.32528
0.74096	0.0048		0.74168	6.7074		0.7414	8.32031
0.74004	0.00484		0.74062	6.74026		0.74049	8.30387
0.73902	0.00475		0.73956	6.66903		0.73938	8.29672
0.73805	0.00452		0.73863	6.66217		0.73866	8.26956
0.73706	0.00313		0.73769	6.6645		0.73736	8.25238
0.73607	0.00281		0.73664	6.6511		0.73657	8.24626
0.73503	0.00366		0.7357	6.63944		0.7357	8.22452
0.73408	0.00413		0.73463	6.61805		0.73465	8.20595
0.73307	0.00268		0.73362	6.61423		0.73344	8.18577
0.73212	0.00232		0.73268	6.61706		0.73251	8.15479
0.73101	0.00215		0.73154	6.55966		0.7317	8.14982
0.73016	0.00174		0.73066	6.57873		0.73068	8.13959
0.72917	0.00183		0.72958	6.57018		0.72943	8.12286
0.72793	0.00145		0.72856	6.51676		0.72856	8.10314
0.72711	0.000917474		0.72774	6.51629		0.72739	8.0925
0.72601	0.000751323		0.72659	6.48083		0.72669	8.07421
0.72501	-0.000680465		0.72575	6.47744		0.72583	8.06176
0.72396	-0.000734373		0.72476	6.47267		0.72479	8.03608
0.7229	-0.00157		0.72368	6.4869		0.72378	8.00053
0.72204	-0.00014983		0.7226	6.45294		0.72277	7.99425
0.72099	-0.00156		0.72176	6.42745		0.72134	7.99256
0.72011	-0.000153853		0.72055	6.41244		0.7205	7.95418
0.71905	-0.00256		0.71974	6.37911		0.71941	7.92546
0.71805	-0.00203		0.71855	6.40235		0.71846	7.93327
0.71695	-0.00334		0.71776	6.39089		0.7174	7.91239
0.71608	-0.00412		0.71654	6.36855		0.71676	7.87981
0.71509	-0.00355		0.71568	6.31678		0.71556	7.86871
0.714	-0.0028		0.71458	6.31162		0.71446	7.84426
0.71306	-0.0037		0.71364	6.30457		0.7137	7.82228
0.71183	-0.00286		0.71268	6.29275		0.7128	7.79877
0.71103	-0.00298		0.71159	6.28243		0.71142	7.78041
0.70978	-0.00386		0.7107	6.25461		0.71037	7.75551
0.70899	-0.00424		0.70971	6.20931		0.7095	7.74663
0.70798	-0.00412		0.70862	6.19067		0.70865	7.71466
0.70698	-0.00371		0.70781	6.18204		0.70741	7.6912
0.70608	-0.00374		0.70667	6.19524		0.70686	7.68356
0.70507	-0.00398		0.7057	6.16483		0.70555	7.6508
0.70396	-0.00328		0.70468	6.1326		0.70438	7.62783
0.70294	-0.00387		0.70357	6.10207		0.70357	7.61378
0.70191	-0.00336		0.70257	6.0815		0.7027	7.57561
0.70088	-0.00314		0.7016	6.10589		0.7014	7.57187
0.69986	-0.00338		0.70054	6.0583		0.70044	7.54487
0.69882	-0.00329		0.69972	6.04478		0.69962	7.51771
0.69782	-0.0029		0.6987	6.00062		0.6987	7.49425
0.69711	-0.0029		0.69761	5.98045		0.69772	7.47929
0.69602	-0.00208		0.69667	5.98782		0.69653	7.45435
0.69475	-0.00206		0.69551	5.95409		0.69574	7.42764
0.69414	-0.00237		0.69455	5.9732		0.69479	7.40672
0.69296	-0.00237		0.69361	5.91068		0.69358	7.38901
0.69205	-0.00132		0.69269	5.89764		0.6928	7.35988
0.69093	-0.000996673		0.69172	5.89015		0.69181	7.34956
0.68985	-0.00108		0.6906	5.86963		0.69067	7.32035
0.68897	-0.0016		0.68973	5.87573		0.68947	7.28797
0.68803	0.000110459		0.68862	5.80903		0.68872	7.2509
0.68685	-0.00114		0.68775	5.80695		0.68764	7.23644
0.686	-0.000148221		0.68657	5.77074		0.68642	7.21918
0.68481	-0.00112		0.68571	5.77945		0.68539	7.18869
0.68395	0.000182068		0.6847	5.76964		0.68438	7.16474
0.68269	0.00029954		0.68375	5.72256		0.6836	7.15915
0.6819	-0.000166727		0.68269	5.70613		0.68236	7.10076
0.68082	0.00116		0.68157	5.67828		0.68178	7.08937
0.67978	0.00143		0.68064	5.67639		0.68053	7.05732
0.67888	0.00152		0.67975	5.64766		0.67941	7.01368
0.67788	0.000734427		0.67867	5.60906		0.67857	6.98328
0.67684	0.000407356		0.67762	5.58203		0.67744	6.9723
0.67586	0.00105		0.67659	5.5552		0.67664	6.94477
0.67477	0.00138		0.67556	5.49764		0.67578	6.92127
0.67382	0.00195		0.67473	5.54287		0.67487	6.899
0.67283	0.000452816		0.67357	5.52238		0.67355	6.88092
0.67191	0.00263		0.67253	5.48507		0.67268	6.83025
0.67102	0.00127		0.67173	5.44197		0.67167	6.81805
0.66972	0.00135		0.67057	5.42334		0.67046	6.78033
0.66907	0.000857531		0.66968	5.40049		0.66957	6.74585
0.66793	0.00106		0.66874	5.39958		0.66884	6.71602
0.66705	0.00106		0.66757	5.36062		0.66753	6.69354
0.66602	0.00112		0.66663	5.34821		0.6668	6.67538
0.66505	0.000738048		0.66562	5.33761		0.66567	6.63383
0.66378	0.00132		0.66458	5.29108		0.66444	6.60754
0.66288	0.000270574		0.66363	5.26524		0.66341	6.59546
0.66193	0.000692185		0.66273	5.26981		0.66254	6.54426
0.66089	-0.000228279		0.66171	5.22809		0.66177	6.5196
0.66001	-0.00014983		0.66071	5.17774		0.66062	6.49725
0.65896	6.70101e-05		0.6596	5.16537		0.65956	6.44576
0.65797	2.95961e-05		0.65882	5.14634		0.65848	6.41786
0.657	-0.000802362		0.65764	5.1318		0.65738	6.40339
0.65595	-0.00059397		0.65659	5.10501		0.6568	6.36119
0.65502	-0.000351785		0.65571	5.05671		0.65574	6.32573
0.65397	-0.000314773		0.65461	5.04095		0.6546	6.29763
0.65303	-0.000797534		0.6536	5.03036		0.65382	6.2747
0.65191	-0.00135		0.65267	5.00037		0.65282	6.2387
0.65101	-0.000762132		0.65163	5.00152		0.65143	6.20903
0.6499	-0.00142		0.65061	4.93923		0.65071	6.16733
0.64902	-0.0016		0.64977	4.92706		0.64977	6.14522
0.64808	-0.00111		0.64871	4.87529		0.64856	6.11781
0.64725	-0.00171		0.64769	4.86304		0.64772	6.07319
0.64615	-0.000569027		0.64669	4.8537		0.64673	6.0496
0.6451	-0.000932707		0.64564	4.82356		0.64578	6.01463
0.64405	-0.000674028		0.64475	4.77175		0.64447	5.97469
0.64293	-0.00018483		0.6437	4.74879		0.64346	5.95653
0.64206	-2.39099e-05		0.64263	4.71479		0.64249	5.90533
0.6412	-0.000318394		0.6417	4.73259		0.6418	5.88227
0.64024	0.000161148		0.64063	4.68701		0.64066	5.86691
0.63918	-0.000292647		0.63974	4.64068		0.63951	5.8148
0.63818	8.59182e-05		0.63878	4.61515		0.63846	5.78542
0.6373	-0.000317992		0.63762	4.60688		0.63788	5.74795
0.63623	0.00109		0.63669	4.56721		0.6365	5.71179
0.63519	0.000909428		0.63558	4.55736		0.63582	5.67821
0.63419	0.00105		0.63478	4.51575		0.63479	5.63495
0.63314	0.000650748		0.63369	4.47325		0.63379	5.60326
0.63197	0.000895347		0.63263	4.45185		0.63263	5.5625
0.63114	0.00111		0.63165	4.45406		0.63159	5.52848
0.62998	0.00136		0.63063	4.408		0.63084	5.49191
0.62894	0.00217		0.62971	4.37349		0.6297	5.46023
0.62799	0.00259		0.62874	4.34757		0.62884	5.42431
0.62719	0.0024		0.62768	4.29344		0.6276	5.37566
0.62622	0.00245		0.62669	4.29348		0.62644	5.34685
0.62499	0.00279		0.62576	4.27417		0.62549	5.30716
0.62398	0.00204		0.62468	4.24037		0.62471	5.27593
0.62304	0.00176		0.62359	4.1912		0.6237	5.24191
0.62204	0.000440747		0.6227	4.19022		0.62245	5.19864
0.62107	0.00139		0.6217	4.16449		0.62183	5.16252
0.62011	0.000569081		0.62068	4.12297		0.62076	5.12365
0.61912	0.000260114		0.61963	4.11986		0.61968	5.08897
0.61807	-0.00026529		0.61872	4.05804		0.61872	5.03678
0.61713	-0.000515119		0.61764	4.01829		0.61784	5.00773
0.61597	-0.000968109		0.61678	3.97992		0.61642	4.97864
0.61495	-0.000220635		0.61566	3.9512		0.61581	4.9322
0.61402	-0.00137		0.61487	3.95431		0.61461	4.88881
0.61289	-0.000426613		0.61375	3.90853		0.61347	4.86477
0.61199	-0.00186		0.61261	3.8899		0.61261	4.81904
0.61105	-0.00402		0.6118	3.84951		0.61153	4.77852
0.60996	-0.00431		0.61057	3.82135		0.61068	4.73928
0.60891	-0.00407		0.60981	3.79743		0.60975	4.70953
0.60813	-0.00427		0.60868	3.76788		0.6089	4.66675
0.60707	-0.00675		0.60781	3.73258		0.60752	4.63092
0.60594	-0.00668		0.60659	3.6887		0.60681	4.59558
0.60508	-0.00761		0.6058	3.6662		0.60552	4.54894
0.60408	-0.00751		0.60468	3.62905		0.60462	4.5196
0.60292	-0.00972		0.60367	3.61991		0.60368	4.47272
0.60205	-0.00991		0.60278	3.57756		0.60259	4.42464
0.60106	-0.00947		0.60157	3.54202		0.60158	4.39119
0.60006	-0.01017		0.60082	3.51232		0.6006	4.34961
0.59896	-0.01152		0.59973	3.48809		0.59954	4.31756
0.59787	-0.01256		0.59869	3.46023		0.59856	4.27071
0.59686	-0.01321		0.59768	3.43593		0.59783	4.22781
0.59602	-0.01319		0.59669	3.39082		0.59651	4.18175
0.59485	-0.0135		0.59572	3.3398		0.5958	4.16067
0.59397	-0.01434		0.59475	3.32967		0.59478	4.10549
0.59295	-0.01421		0.5936	3.31104		0.59374	4.06008
0.59203	-0.01398		0.59257	3.28141		0.59238	4.02376
0.591	-0.01429		0.59179	3.25218		0.59184	3.98846
0.58977	-0.01533		0.59078	3.2272		0.59083	3.93845
0.5889	-0.01481		0.58967	3.17055		0.58985	3.90952
0.588	-0.01414		0.58868	3.14801		0.58884	3.85277
0.58703	-0.01447		0.58777	3.12036		0.58742	3.83552
0.58599	-0.01489		0.58662	3.08199		0.58656	3.77145
0.5848	-0.0152		0.58571	3.03467		0.58561	3.73538
0.584	-0.01406		0.58478	3.02246		0.58486	3.71019
0.58292	-0.01367		0.58383	2.98393		0.58384	3.66922
0.58204	-0.01343		0.58279	2.9645		0.58247	3.62159
0.58102	-0.01382		0.58169	2.94197		0.58152	3.58934
0.57992	-0.01335		0.58076	2.8887		0.58053	3.55047
0.57901	-0.01127		0.57973	2.85561		0.57957	3.50514
0.57807	-0.01072		0.57879	2.83784		0.57844	3.45554
0.57694	-0.0112		0.57756	2.78627		0.57784	3.41934
0.57593	-0.01081		0.57669	2.75736		0.57658	3.38183
0.57509	-0.00871		0.57563	2.71453		0.57587	3.34197
0.57399	-0.01007		0.57456	2.67789		0.57477	3.29184
0.57315	-0.00899		0.57352	2.66434		0.57392	3.26533
0.57204	-0.00942		0.57258	2.64712		0.57284	3.2198
0.5708	-0.0067		0.57158	2.60024		0.57168	3.18229
0.56993	-0.00696		0.57061	2.57057		0.57071	3.1377
0.56904	-0.00665		0.56972	2.54552		0.56959	3.10187
0.56793	-0.00715		0.56863	2.49875		0.56845	3.05326
0.56691	-0.00493		0.56771	2.4791		0.56789	3.02667
0.56586	-0.00518		0.56648	2.43848		0.56652	2.98057
0.56498	-0.00495		0.56565	2.42768		0.56565	2.941
0.56394	-0.0037		0.56456	2.37757		0.56455	2.89958
0.56299	-0.00387		0.56359	2.34952		0.5634	2.8598
0.56199	-0.0029		0.56262	2.32494		0.56246	2.82031
0.56085	-0.00205		0.5617	2.31591		0.56186	2.77963
0.55999	-0.00273		0.56061	2.25859		0.56087	2.73073
0.55886	-0.00178		0.55953	2.224		0.55981	2.70033
0.55794	-0.0017		0.55854	2.19307		0.55868	2.6504
0.55689	-0.00172		0.55764	2.15738		0.55776	2.62402
0.55594	-0.00224		0.55659	2.14548		0.55647	2.57759
0.55489	-0.000206957		0.55553	2.09734		0.55543	2.53896
0.55383	-0.000225462		0.55455	2.05905		0.55449	2.4996
0.55276	-0.000516326		0.55354	2.04069		0.55348	2.47145
0.55187	-0.00113		0.5526	2.01922		0.55251	2.4288
0.55084	-0.000301095		0.5516	1.99463		0.55188	2.38569
0.54987	-0.000214198		0.55055	1.95082		0.55087	2.34776
0.54884	-0.000805178		0.54953	1.91702		0.54974	2.31296
0.54773	-0.000507475		0.54872	1.89007		0.54859	2.26566
0.54689	-5.04617e-05		0.54755	1.87443		0.54758	2.22498
0.54599	0.000183275		0.54653	1.83106		0.54651	2.19162
0.54495	-0.000255635		0.54563	1.79855		0.54543	2.14317
0.54385	0.00023839		0.54474	1.77503		0.54475	2.11436
0.54282	-0.00069897		0.54369	1.74182		0.54358	2.07981
0.54181	-0.000495004		0.54257	1.71799		0.54254	2.01201
0.54081	-4.84502e-05		0.54159	1.69841		0.54161	1.98312
0.5398	-0.000267704		0.54053	1.65759		0.54075	1.9433
0.53885	-0.000923856		0.53965	1.62954		0.53972	1.9064
0.538	-0.000363854		0.53866	1.59054		0.53852	1.8734
0.53715	-0.00114		0.53759	1.56997		0.53755	1.84649
0.53592	-0.000126094		0.53668	1.55028		0.53649	1.80396
0.53504	-8.94849e-05		0.5356	1.51391		0.53572	1.77503
0.53394	-0.000661556		0.53475	1.47613		0.53461	1.74914
0.5329	-0.000338911		0.53372	1.4491		0.53346	1.71319
0.53205	-0.000714258		0.53256	1.43173		0.53263	1.67995
0.53108	-0.00118		0.53166	1.40596		0.53176	1.63807
0.53015	-0.00143		0.53057	1.36964		0.53039	1.61576
0.52907	-0.00061489		0.52959	1.33115		0.52963	1.5683
0.52809	-0.00148		0.52868	1.32268		0.52842	1.53658
0.52705	-0.000855465		0.52771	1.29593		0.52742	1.50276
0.52605	-0.00174		0.52657	1.26748		0.52657	1.46759
0.52503	-0.00182		0.52573	1.23979		0.52557	1.43771
0.52399	-0.00127		0.52458	1.21946		0.52441	1.40854
0.52314	-0.00146		0.52366	1.19105		0.52344	1.36954
0.52203	-0.00135		0.52257	1.15635		0.52265	1.33223
0.52102	-0.00116		0.52173	1.13677		0.52162	1.31432
0.51997	-0.00191		0.52066	1.12589		0.52049	1.2724
0.51923	-0.00146		0.51957	1.07826		0.51964	1.24754
0.51816	-0.00222		0.51869	1.06144		0.51855	1.21146
0.51699	-0.00337		0.51768	1.03331		0.51734	1.1795
0.51589	-0.00134		0.5166	0.99005		0.51659	1.15542
0.51508	-0.00178		0.5157	0.96925		0.51562	1.12805
0.51384	-0.00333		0.51478	0.95278		0.51455	1.10035
0.51302	-0.00366		0.51375	0.93297		0.51343	1.06448
0.51203	-0.00368		0.51271	0.8849		0.51242	1.04061
0.51092	-0.00328		0.51166	0.8743		0.51166	1.01094
0.51021	-0.00486		0.51077	0.86142		0.5108	0.97404
0.50898	-0.00462		0.50975	0.82805		0.50936	0.95119
0.50792	-0.00418		0.50866	0.81785		0.50875	0.92925
0.50704	-0.00464		0.50769	0.78452		0.50748	0.90164
0.50599	-0.00526		0.50665	0.76592		0.50662	0.87369
0.50506	-0.00629		0.50567	0.72046		0.50538	0.84037
0.50413	-0.00664		0.50458	0.72211		0.50448	0.81633
0.50321	-0.0054		0.50364	0.69954		0.50357	0.7902
0.50209	-0.00695		0.50274	0.67527		0.50264	0.76197
0.50124	-0.00681		0.50161	0.63914		0.50131	0.74245
0.50002	-0.00832		0.50079	0.61586		0.50078	0.72272
0.49891	-0.00849		0.49973	0.61027		0.49956	0.69712
0.49807	-0.00964		0.49875	0.5899		0.4987	0.66051
0.49697	-0.01001		0.49759	0.56642		0.49785	0.64872
0.4958	-0.00906		0.4967	0.53262		0.49658	0.62143
0.49512	-0.0108		0.49567	0.51812		0.49573	0.59197
0.49401	-0.0116		0.4946	0.50279		0.49482	0.57669
0.49289	-0.01257		0.49365	0.48542		0.49368	0.56017
0.49203	-0.01143		0.49255	0.47242		0.49244	0.52968
0.49101	-0.01192		0.49154	0.44146		0.49142	0.5105
0.4899	-0.01182		0.49075	0.42387		0.4907	0.4903
0.4892	-0.01296		0.48972	0.40591		0.48959	0.46958
0.488	-0.01423		0.48879	0.39959		0.48847	0.45497
0.48714	-0.01311		0.48775	0.37317		0.48747	0.43497
0.48608	-0.01467		0.48671	0.35724		0.48649	0.41087
0.48513	-0.01521		0.48566	0.34168		0.48545	0.39167
0.48396	-0.01392		0.48471	0.33067		0.48454	0.38145
0.4829	-0.01463		0.4837	0.31197		0.48368	0.35344
0.48208	-0.01585		0.48252	0.30201		0.48272	0.33055
0.48101	-0.01434		0.4816	0.2787		0.48178	0.33188
0.4801	-0.01506		0.48057	0.26382		0.48033	0.30669
0.47907	-0.01431		0.47975	0.25407		0.4797	0.28805
0.47805	-0.01511		0.47873	0.23515		0.47886	0.27301
0.47691	-0.01399		0.47778	0.22281		0.47782	0.26399
0.4761	-0.0142		0.47662	0.21023		0.47678	0.24028
0.47503	-0.01372		0.47557	0.19218		0.47562	0.22634
0.47402	-0.01382		0.47465	0.17828		0.47439	0.21402
0.47306	-0.01419		0.47369	0.15769		0.47337	0.20047
0.47193	-0.01382		0.47269	0.15807		0.47258	0.18491
0.47104	-0.01346		0.47165	0.15094		0.4717	0.17207
0.46989	-0.01366		0.47063	0.12742		0.47049	0.15558
0.46904	-0.01275		0.46975	0.11669		0.46964	0.14953
0.46793	-0.0125		0.4686	0.10137		0.46859	0.13393
0.46696	-0.01296		0.46763	0.09811		0.46774	0.12218
0.46618	-0.01122		0.46672	0.09153		0.46645	0.11146
0.46494	-0.01139		0.46576	0.07812		0.4655	0.0989
0.46382	-0.01127		0.46473	0.05239		0.46451	0.08735
0.46299	-0.01038		0.46358	0.04735		0.46376	0.08119
0.46192	-0.01116		0.46244	0.03827		0.46252	0.06731
0.46109	-0.00942		0.4614	0.03875		0.46148	0.05866
0.46	-0.00967		0.46063	0.023		0.46023	0.04423
0.45902	-0.00901		0.45949	0.01447		0.45962	0.03289
0.45796	-0.0099		0.45846	0.00459		0.4583	0.02834
0.45718	-0.00924		0.45739	0.000409989		0.45722	0.01498
0.45601	-0.00895		0.45631	-0.00789		0.45648	0.0094
0.45489	-0.00937		0.45553	-0.0104		0.45524	0.00627
0.4539	-0.00918		0.45439	-0.02425		0.45465	-0.00223
0.45292	-0.00779		0.45361	-0.03482		0.45354	-0.01552
0.45197	-0.00878		0.4525	-0.04397		0.45227	-0.01817
0.45097	-0.00891		0.45151	-0.045		0.45149	-0.02531
0.45005	-0.00928		0.45063	-0.05737		0.45028	-0.03489
0.44871	-0.00899		0.44962	-0.06289		0.44947	-0.04305
0.44797	-0.00922		0.44852	-0.07561		0.44864	-0.04461
0.44693	-0.00894		0.44748	-0.07084		0.44738	-0.05129
0.44594	-0.01012		0.44647	-0.07417		0.44652	-0.06118
0.4449	-0.00876		0.44531	-0.07549		0.44544	-0.06535
0.444	-0.00986		0.44442	-0.07949		0.44415	-0.06649
0.44293	-0.01034		0.44351	-0.09316		0.44354	-0.07013
0.44198	-0.01048		0.44246	-0.09505		0.44239	-0.07858
0.44101	-0.00935		0.44141	-0.09728		0.44131	-0.08205
0.43996	-0.01006		0.44051	-0.10061		0.4406	-0.08053
0.43903	-0.01049		0.43951	-0.1087		0.43938	-0.08867
0.43786	-0.01118		0.43852	-0.10238		0.43849	-0.09186
0.43687	-0.01016		0.4375	-0.11492		0.43739	-0.1002
0.43596	-0.01041		0.43652	-0.1083		0.43642	-0.10051
0.43508	-0.01		0.43551	-0.1139		0.4355	-0.10363
0.43381	-0.0119		0.43445	-0.11694		0.43468	-0.1089
0.43294	-0.01171		0.43352	-0.12226		0.43369	-0.11738
0.43187	-0.01119		0.43243	-0.13221		0.43271	-0.11832
0.43091	-0.01166		0.43147	-0.14001		0.43123	-0.11984
0.42996	-0.01158		0.43039	-0.13403		0.43057	-0.12464
0.42896	-0.01192		0.42955	-0.13006		0.42935	-0.12882
0.42784	-0.01292		0.42855	-0.14838		0.42846	-0.12921
0.42709	-0.01232		0.42753	-0.1405		0.42745	-0.13071
0.42598	-0.01238		0.42663	-0.13586		0.42644	-0.13728
0.4251	-0.01217		0.42549	-0.13398		0.4253	-0.13673
0.42399	-0.01194		0.42448	-0.13878		0.42452	-0.13499
0.42296	-0.01262		0.42353	-0.14355		0.42369	-0.1386
0.42207	-0.01226		0.42263	-0.14729		0.42268	-0.13706
0.42107	-0.01139		0.4215	-0.14325		0.42156	-0.14423
0.41996	-0.01265		0.42061	-0.14025		0.42077	-0.14368
0.41909	-0.01196		0.41959	-0.13829		0.41935	-0.14339
0.41797	-0.01201		0.41847	-0.151		0.41847	-0.14303
0.41711	-0.01226		0.41746	-0.14715		0.41763	-0.14696
0.41603	-0.01145		0.4165	-0.14702		0.41667	-0.14541
0.41502	-0.0117		0.41535	-0.13757		0.41529	-0.1501
0.41392	-0.01221		0.41458	-0.14033		0.4143	-0.1488
0.41319	-0.01179		0.41359	-0.14307		0.41335	-0.15498
0.41216	-0.01215		0.4125	-0.15159		0.41229	-0.149
0.41103	-0.01182		0.41152	-0.15067		0.41127	-0.14622
0.41009	-0.01098		0.41066	-0.14229		0.41063	-0.15081
0.40913	-0.01215		0.40943	-0.14412		0.40929	-0.15241
0.40813	-0.01145		0.4086	-0.13756		0.40835	-0.14692
0.40702	-0.01101		0.4076	-0.14457		0.40768	-0.15019
0.40605	-0.00976		0.40644	-0.14478		0.4066	-0.14773
0.40516	-0.01353		0.40541	-0.13964		0.40545	-0.15037
0.40395	-0.01168		0.40461	-0.13308		0.40434	-0.14824
0.4031	-0.01208		0.40348	-0.14063		0.40351	-0.14944
0.40218	-0.01331		0.40248	-0.14338		0.40242	-0.14694
0.40117	-0.01354		0.40158	-0.13897		0.40142	-0.15125
0.40002	-0.01395		0.40065	-0.139		0.40065	-0.14611
0.39911	-0.01381		0.39949	-0.13453		0.39942	-0.14483
0.39816	-0.01348		0.39849	-0.13327		0.39864	-0.14951
0.39714	-0.01458		0.39743	-0.1345		0.39754	-0.14779
0.39617	-0.01467		0.39658	-0.12976		0.3967	-0.14104
0.39499	-0.01415		0.39552	-0.13488		0.39544	-0.14281
0.39408	-0.01386		0.39446	-0.12723		0.39424	-0.14254
0.39313	-0.01464		0.39343	-0.12649		0.39352	-0.14326
0.39195	-0.0142		0.39255	-0.12786		0.39262	-0.13881
0.39092	-0.01485		0.39146	-0.13276		0.39134	-0.13899
0.39013	-0.01576		0.39055	-0.1297		0.39061	-0.14184
0.38898	-0.01475		0.38952	-0.12882		0.38946	-0.14531
0.38797	-0.01678		0.38854	-0.12261		0.38838	-0.14088
0.38703	-0.01724		0.38744	-0.12526		0.38736	-0.13814
0.38615	-0.01643		0.38646	-0.12862		0.38637	-0.1383
0.38489	-0.01679		0.3854	-0.12774		0.38575	-0.13924
0.3838	-0.01816		0.38457	-0.12135		0.38462	-0.13617
0.38304	-0.01715		0.38337	-0.117		0.38327	-0.13599
0.38207	-0.01753		0.38254	-0.11722		0.38239	-0.13422
0.38091	-0.01775		0.38148	-0.11471		0.38136	-0.13356
0.38	-0.01778		0.38043	-0.11861		0.3806	-0.13266
0.37882	-0.01912		0.37957	-0.11644		0.37934	-0.13113
0.378	-0.01896		0.3786	-0.11458		0.37882	-0.13005
0.37682	-0.01823		0.37745	-0.10588		0.3776	-0.13067
0.37591	-0.01943		0.3764	-0.10887		0.37652	-0.12702
0.37502	-0.01955		0.37549	-0.11051		0.37548	-0.12107
0.37384	-0.02016		0.3746	-0.10692		0.37441	-0.12597
0.37275	-0.01994		0.37343	-0.10577		0.37356	-0.12411
0.37179	-0.0199		0.3726	-0.10388		0.37266	-0.12153
0.37074	-0.02061		0.37145	-0.10039		0.37167	-0.12137
0.37005	-0.02013		0.37056	-0.10615		0.37035	-0.12217
0.36886	-0.02037		0.36953	-0.10518		0.36945	-0.11868
0.36775	-0.02002		0.3686	-0.10427		0.36863	-0.1168
0.36701	-0.02063		0.36756	-0.10109		0.36776	-0.11646
0.36593	-0.0203		0.36659	-0.10435		0.36664	-0.11585
0.36483	-0.02059		0.36546	-0.09949		0.36555	-0.1155
0.36392	-0.01933		0.36442	-0.10119		0.36429	-0.11132
0.3627	-0.02022		0.36359	-0.09914		0.36325	-0.11169
0.36184	-0.02107		0.36247	-0.09448		0.36245	-0.11151
0.36084	-0.02118		0.36157	-0.09041		0.36129	-0.11138
0.35992	-0.02089		0.36058	-0.09341		0.3606	-0.10974
0.35881	-0.02078		0.35956	-0.10004		0.35966	-0.1071
0.35798	-0.02064		0.35843	-0.0957		0.35855	-0.10881
0.35708	-0.0214		0.35747	-0.08811		0.35773	-0.10604
0.35576	-0.01989		0.35649	-0.08518		0.35646	-0.10212
0.35509	-0.0204		0.35549	-0.0871		0.35544	-0.10518
0.35394	-0.0198		0.35451	-0.08881		0.35466	-0.10378
0.35272	-0.0205		0.35352	-0.08484		0.35334	-0.10253
0.35197	-0.0191		0.35242	-0.08828		0.35228	-0.10139
0.35095	-0.01883		0.35157	-0.08499		0.35129	-0.09889
0.34989	-0.01998		0.35054	-0.0828		0.35044	-0.09745
0.34905	-0.01909		0.34954	-0.08459		0.34964	-0.09958
0.34792	-0.01896		0.34853	-0.08392		0.34841	-0.09754
0.34699	-0.01896		0.34761	-0.08412		0.34745	-0.09487
0.34609	-0.01832		0.34653	-0.08234		0.34655	-0.09564
0.34482	-0.01938		0.34562	-0.08519		0.34563	-0.0942
0.34407	-0.01948		0.3444	-0.08524		0.34435	-0.09205
0.34269	-0.0184		0.34351	-0.08753		0.34336	-0.09095
0.34182	-0.01813		0.3426	-0.08357		0.34249	-0.09101
0.3409	-0.01879		0.34153	-0.08856		0.34172	-0.08887
0.33992	-0.01641		0.34049	-0.08594		0.34059	-0.08777
0.339	-0.01723		0.33961	-0.08722		0.33935	-0.086
0.33782	-0.01707		0.33851	-0.087		0.33845	-0.08432
0.33711	-0.01722		0.33732	-0.0936		0.33738	-0.08551
0.33587	-0.01674		0.33646	-0.08663		0.33634	-0.08342
0.33507	-0.01691		0.33555	-0.08528		0.33565	-0.08206
0.33392	-0.01534		0.3345	-0.0855		0.33461	-0.07936
0.33301	-0.01633		0.33353	-0.08674		0.33328	-0.083
0.33194	-0.01577		0.33241	-0.08572		0.33268	-0.07852
0.33087	-0.01561		0.33141	-0.08393		0.33136	-0.07879
0.32997	-0.01567		0.33033	-0.07929		0.33051	-0.07866
0.32903	-0.01595		0.32932	-0.07997		0.32971	-0.07471
0.32808	-0.01461		0.3285	-0.08027		0.32867	-0.07739
0.32694	-0.01474		0.32739	-0.08165		0.32773	-0.07324
0.32608	-0.01469		0.32651	-0.07986		0.32653	-0.07442
0.32504	-0.01472		0.32532	-0.077		0.32543	-0.0731
0.32409	-0.01408		0.32442	-0.07628		0.32471	-0.07145
0.3229	-0.01446		0.32336	-0.07515		0.3234	-0.06945
0.32204	-0.01457		0.32242	-0.07485		0.32249	-0.0699
0.32113	-0.01464		0.32148	-0.07448		0.32162	-0.07057
0.31992	-0.01354		0.32047	-0.07431		0.32041	-0.07098
0.31912	-0.01328		0.3195	-0.07066		0.31955	-0.07174
0.31803	-0.01424		0.31844	-0.06631		0.31839	-0.06757
0.31693	-0.01374		0.31743	-0.06836		0.31758	-0.06895
0.31606	-0.01372		0.31645	-0.06666		0.31651	-0.068
0.31504	-0.01422		0.31548	-0.06623		0.31553	-0.06627
0.31412	-0.01394		0.31441	-0.06652		0.3144	-0.06675
0.3131	-0.01477		0.31348	-0.06321		0.31331	-0.06719
0.31206	-0.01358		0.31237	-0.06085		0.31225	-0.07204
0.31108	-0.01333		0.31146	-0.0606		0.31147	-0.0717
0.31	-0.01367		0.3105	-0.05957		0.3103	-0.06984
0.30909	-0.01367		0.30945	-0.06178		0.30941	-0.06922
0.30794	-0.01381		0.30851	-0.05927		0.30866	-0.0782
0.30708	-0.01409		0.30754	-0.06008		0.30772	-0.07333
0.30605	-0.0143		0.30636	-0.05761		0.30653	-0.07274
0.30494	-0.01416		0.30539	-0.05588		0.30524	-0.07402
0.30413	-0.01357		0.30448	-0.05949		0.30453	-0.0773
0.30302	-0.01499		0.30353	-0.05824		0.30359	-0.07602
0.302	-0.01514		0.30233	-0.05679		0.30228	-0.07421
0.30091	-0.01472		0.30148	-0.05606		0.30122	-0.07591
0.3001	-0.01473		0.3004	-0.05395		0.30041	-0.07541

## Sheet: Figure 5b
Figure 5b
Gradient-Mg:Ta3N5			Gradient-Mg:Ta3N5/La:Ta3N5
Time (min)	Current density (mA cm-2)		Time (min)	Current density (mA cm-2)
0.00212	-0.39132		0.00212	0.02406
0.00429	-0.35175		0.00429	-0.03179
0.00595	-0.32258		0.00645	-0.03377
0.00762	-0.27958		0.00812	-0.03458
0.00929	-0.24654		0.00979	-0.03408
0.01095	-0.22037		0.01145	-0.03332
0.01262	-0.19919		0.01312	-0.03242
0.01429	-0.18158		0.01479	-0.03139
0.01595	-0.16677		0.01645	-0.03038
0.01762	-0.15407		0.01812	-0.02949
0.01929	-0.14312		0.01979	-0.02861
0.02095	-0.13355		0.02145	-0.02769
0.02262	-0.1251		0.02312	-0.02685
0.02429	-0.11762		0.02479	-0.02613
0.02595	-0.11091		0.02645	-0.02539
0.02762	-0.10499		0.02812	-0.02463
0.02929	-0.09953		0.02979	-0.02396
0.03095	-0.09461		0.03145	-0.0234
0.03262	-0.09015		0.03312	-0.02278
0.03429	-0.08606		0.03479	-0.02215
0.03595	-0.08225		0.03645	-0.02163
0.03762	-0.07886		0.03812	-0.02119
0.03929	-0.07564		0.03979	-0.02066
0.04095	-0.07271		0.04145	-0.02012
0.04262	-0.06996		0.04312	-0.01974
0.04429	-0.06739		0.04479	-0.01934
0.04595	-0.06501		0.04645	-0.01889
0.04762	-0.06282		0.04812	-0.01846
0.04929	-0.06072		0.04979	-0.01813
0.05095	-0.05872		0.05145	-0.01782
0.05262	-0.05697		0.05312	-0.01741
0.05429	-0.05518		0.05479	-0.01703
0.05595	-0.05357		0.05645	-0.0168
0.05762	-0.05209		0.05812	-0.01648
0.05929	-0.0504		0.05979	-0.01614
0.06095	-0.04934		0.06145	-0.01584
0.06262	-0.04804		0.06312	-0.01563
0.06429	-0.04679		0.06479	-0.01535
0.06595	-0.0456		0.06645	-0.01503
0.06762	-0.04445		0.06812	-0.01482
0.06929	-0.04346		0.06979	-0.01463
0.07095	-0.04241		0.07145	-0.01436
0.07262	-0.04144		0.07312	-0.01411
0.07429	-0.04052		0.07479	-0.0139
0.07595	-0.03964		0.07645	-0.01376
0.07762	-0.03878		0.07812	-0.0135
0.07929	-0.03796		0.07979	-0.01326
0.08095	-0.03717		0.08145	-0.01312
0.08262	-0.03644		0.08312	-0.01297
0.08429	-0.03576		0.08479	-0.01272
0.08595	-0.03504		0.08645	-0.01254
0.08762	-0.03439		0.08812	-0.01242
0.08929	-0.03375		0.08979	-0.01227
0.09095	-0.03311		0.09145	-0.01205
0.09262	-0.03256		0.09312	-0.01189
0.09429	-0.03197		0.09479	-0.0118
0.09595	-0.03141		0.09645	-0.01163
0.09762	-0.03091		0.09812	-0.01144
0.09929	-0.03035		0.09979	-0.01131
0.10095	-0.02986		0.10145	-0.01124
0.10262	-0.02938		0.10312	-0.01108
0.10429	-0.02896		0.10479	-0.01088
0.10595	-0.02849		0.10645	-0.0108
0.10762	-0.02804		0.10812	-0.01073
0.10929	-0.0276		0.10979	-0.01055
0.11095	-0.02724		0.11145	-0.01039
0.11262	-0.02683		0.11312	-0.01033
0.11429	-0.02643		0.11479	-0.01025
0.11595	-0.02604		0.11645	-0.01008
0.11762	-0.02573		0.11812	-0.00996
0.11929	-0.02534		0.11979	-0.00989
0.12095	-0.02501		0.12145	-0.00983
0.12262	-0.02469		0.12312	-0.00966
0.12429	-0.02436		0.12479	-0.00954
0.12595	-0.02405		0.12645	-0.0095
0.12762	-0.02374		0.12812	-0.00941
0.12929	-0.02343		0.12979	-0.00925
0.13095	-0.02316		0.13145	-0.00919
0.13262	-0.02289		0.13312	-0.00915
0.13429	-0.02261		0.13479	-0.00906
0.13595	-0.02234		0.13645	-0.00889
0.13762	-0.02212		0.13812	-0.00885
0.13929	-0.02182		0.13979	-0.00882
0.14095	-0.02156		0.14145	-0.0087
0.14262	-0.02136		0.14312	-0.00857
0.14429	-0.0211		0.14479	-0.00854
0.14595	-0.02086		0.14645	-0.00849
0.14762	-0.02065		0.14812	-0.00839
0.14929	-0.02046		0.14979	-0.00826
0.15095	-0.0202		0.15145	-0.00827
0.15262	-0.02001		0.15312	-0.00821
0.15429	-0.0198		0.15479	-0.00808
0.15595	-0.0196		0.15645	-0.008
0.15762	-0.01941		0.15812	-0.00799
0.15929	-0.0192		0.15979	-0.00794
0.16095	-0.01902		0.16145	-0.00781
0.16262	-0.01883		0.16312	-0.00774
0.16429	-0.01865		0.16479	-0.00775
0.16595	-0.01847		0.16645	-0.00767
0.16762	-0.01829		0.16812	-0.00756
0.16929	-0.01812		0.16979	-0.00752
0.17095	-0.01797		0.17145	-0.00751
0.17262	-0.0178		0.17312	-0.00743
0.17429	-0.01765		0.17479	-0.00731
0.17595	-0.01745		0.17645	-0.0073
0.17762	-0.01734		0.17812	-0.00731
0.17929	-0.01718		0.17979	-0.00718
0.18095	-0.01704		0.18145	-0.0071
0.18262	-0.01689		0.18312	-0.00711
0.18429	-0.01676		0.18479	-0.00709
0.18595	-0.01659		0.18645	-0.00697
0.18762	-0.0165		0.18812	-0.0069
0.18929	-0.01634		0.18979	-0.00692
0.19095	-0.01622		0.19145	-0.00688
0.19262	-0.01609		0.19312	-0.00676
0.19429	-0.01595		0.19479	-0.00673
0.19595	-0.01584		0.19645	-0.00674
0.19762	-0.01573		0.19812	-0.00667
0.19929	-0.01561		0.19979	-0.00658
0.20095	-0.01547		0.20145	-0.00656
0.20262	-0.01537		0.20312	-0.00656
0.20429	-0.01525		0.20479	-0.00648
0.20595	-0.01513		0.20645	-0.00639
0.20762	-0.01505		0.20812	-0.0064
0.20929	-0.0149		0.20979	-0.00639
0.21095	-0.0148		0.21145	-0.00632
0.21262	-0.0147		0.21312	-0.00623
0.21429	-0.01461		0.21479	-0.00625
0.21595	-0.01449		0.21645	-0.00624
0.21762	-0.0144		0.21812	-0.00615
0.21929	-0.01429		0.21979	-0.00607
0.22095	-0.01418		0.22145	-0.00611
0.22262	-0.01412		0.22312	-0.00608
0.22429	-0.014		0.22479	-0.00599
0.22595	-0.01393		0.22645	-0.00596
0.22762	-0.0138		0.22812	-0.00597
0.22929	-0.01372		0.22979	-0.00594
0.23095	-0.01363		0.23145	-0.00584
0.23262	-0.01355		0.23312	-0.00581
0.23429	-0.01346		0.23479	-0.00585
0.23595	-0.01337		0.23645	-0.00579
0.23762	-0.01331		0.23812	-0.0057
0.23929	-0.01321		0.23979	-0.00571
0.24095	-0.01314		0.24145	-0.00571
0.24262	-0.01306		0.24312	-0.00565
0.24429	-0.01298		0.24479	-0.00556
0.24595	-0.01289		0.24645	-0.0056
0.24762	-0.01283		0.24812	-0.00558
0.24929	-0.01275		0.24979	-0.00532
0.25095	-0.01268		0.25145	-0.0055
0.25262	-0.0126		0.25343	-0.00324
0.25429	-0.01253		0.2556	-0.00612
0.25595	-0.01247		0.25777	-0.00318
0.25762	-0.0124		0.25993	-0.0052
0.25929	-0.01233		0.2616	-0.00535
0.26095	-0.01226		0.26327	-0.00528
0.26262	-0.01217		0.26493	-0.00506
0.26429	-0.01212		0.2666	-0.00519
0.26595	-0.01204		0.26827	-0.00381
0.26762	-0.01198		0.27027	-0.00547
0.26929	-0.01192		0.27194	-0.0051
0.27095	-0.01185		0.2736	-0.00512
0.27262	-0.01178		0.27527	-0.00515
0.27429	-0.01173		0.27694	-0.00503
0.27595	-0.01166		0.2786	-0.00503
0.27762	-0.01159		0.28027	-0.00328
0.27929	-0.01153		0.28228	-0.00475
0.28095	-0.0115		0.28444	-0.00279
0.28262	-0.01142		0.28661	-0.00439
0.28429	-0.01137		0.28878	-0.00274
0.28595	-0.01129		0.29094	-0.00505
0.28762	-0.01126		0.29311	-0.00301
0.28929	-0.01119		0.29528	-0.00436
0.29095	-0.01115		0.29744	-0.00278
0.29262	-0.01108		0.29961	-0.00444
0.29429	-0.01104		0.30178	-0.00282
0.29595	-0.011		0.30394	-0.00428
0.29762	-0.01093		0.30611	-0.00312
0.29929	-0.0109		0.30828	-0.00454
0.30095	-0.01081		0.31044	-0.00301
0.30262	-0.01079		0.31261	-0.00445
0.30429	-0.01074		0.31478	-0.00271
0.30595	-0.01069		0.31694	-0.00423
0.30762	-0.01064		0.31911	-0.00279
0.30929	-0.01061		0.32078	-0.00449
0.31095	-0.01054		0.32244	-0.00453
0.31262	-0.01051		0.32411	-0.00447
0.31429	-0.01046		0.32578	-0.00444
0.31595	-0.01043		0.32744	-0.00448
0.31762	-0.01037		0.32911	-0.00445
0.31929	-0.0103		0.33078	-0.00437
0.32095	-0.01027		0.33244	-0.00438
0.32262	-0.01022		0.33411	-0.00441
0.32429	-0.01016		0.33578	-0.00436
0.32595	-0.01013		0.33744	-0.00431
0.32762	-0.0101		0.33911	-0.00431
0.32929	-0.01005		0.34078	-0.00436
0.33095	-0.01		0.34244	-0.00429
0.33262	-0.00996		0.34411	-0.00423
0.33429	-0.00991		0.34578	-0.00428
0.33595	-0.00987		0.34744	-0.00427
0.33762	-0.00984		0.34911	-0.00423
0.33929	-0.00979		0.35078	-0.00416
0.34095	-0.00974		0.35244	-0.00421
0.34262	-0.00971		0.35411	-0.00421
0.34429	-0.00967		0.35578	-0.00414
0.34595	-0.00964		0.35744	-0.00412
0.34762	-0.00959		0.35911	-0.00415
0.34929	-0.00958		0.36078	-0.00414
0.35095	-0.00952		0.36244	-0.00407
0.35262	-0.0095		0.36411	-0.00407
0.35429	-0.00947		0.36578	-0.00408
0.35595	-0.00942		0.36744	-0.00409
0.35762	-0.00935		0.36911	-0.00399
0.35929	-0.00936		0.37078	-0.00403
0.36095	-0.0093		0.37244	-0.00405
0.36262	-0.00928		0.37411	-0.004
0.36429	-0.00924		0.37578	-0.00394
0.36595	-0.00921		0.37744	-0.00397
0.36762	-0.00918		0.37911	-0.00399
0.36929	-0.00914		0.38078	-0.00394
0.37095	-0.0091		0.38244	-0.00388
0.37262	-0.00909		0.38411	-0.00395
0.37429	-0.00905		0.38578	-0.00392
0.37595	-0.00901		0.38744	-0.00388
0.37762	-0.00898		0.38911	-0.00383
0.37929	-0.00894		0.39078	-0.00388
0.38095	-0.0089		0.39244	-0.00389
0.38262	-0.00889		0.39411	-0.00379
0.38429	-0.00885		0.39578	-0.00381
0.38595	-0.0088		0.39744	-0.00384
0.38762	-0.0088		0.39911	-0.00381
0.38929	-0.00875		0.40078	-0.00374
0.39095	-0.00872		0.40244	-0.00376
0.39262	-0.00869		0.40411	-0.0038
0.39429	-0.00867		0.40578	-0.00377
0.39595	-0.00862		0.40744	-0.00369
0.39762	-0.00859		0.40911	-0.0037
0.39929	-0.00858		0.41078	-0.00376
0.40095	-0.00855		0.41244	-0.00371
0.40262	-0.00851		0.41411	-0.00363
0.40429	-0.0085		0.41578	-0.00367
0.40595	-0.00847		0.41744	-0.00371
0.40762	-0.00843		0.41911	-0.00364
0.40929	-0.00843		0.42078	-0.00358
0.41095	-0.00838		0.42244	-0.00364
0.41262	-0.00837		0.42411	-0.00366
0.41429	-0.00834		0.42578	-0.00357
0.41595	-0.00833		0.42744	-0.00355
0.41762	-0.00827		0.42911	-0.00361
0.41929	-0.00827		0.43078	-0.0036
0.42095	-0.00824		0.43244	-0.00353
0.42262	-0.0082		0.43411	-0.00353
0.42429	-0.00819		0.43578	-0.00358
0.42595	-0.00818		0.43744	-0.00355
0.42762	-0.00812		0.43911	-0.00348
0.42929	-0.00811		0.44078	-0.00349
0.43095	-0.00808		0.44244	-0.00354
0.43262	-0.00806		0.44411	-0.00349
0.43429	-0.00803		0.44578	-0.00343
0.43595	-0.00802		0.44744	-0.00345
0.43762	-0.00798		0.44911	-0.0035
0.43929	-0.00796		0.45078	-0.00343
0.44095	-0.00793		0.45244	-0.00338
0.44262	-0.00789		0.45411	-0.00344
0.44429	-0.00789		0.45578	-0.00345
0.44595	-0.00788		0.45744	-0.00339
0.44762	-0.00783		0.45911	-0.00335
0.44929	-0.00779		0.46078	-0.00341
0.45095	-0.00782		0.46244	-0.00339
0.45262	-0.00777		0.46411	-0.00335
0.45429	-0.00771		0.46578	-0.00333
0.45595	-0.00773		0.46744	-0.00338
0.45762	-0.00772		0.46911	-0.00336
0.45929	-0.00771		0.47078	-0.00329
0.46095	-0.00765		0.47244	-0.00329
0.46262	-0.00767		0.47411	-0.00335
0.46429	-0.00759		0.47578	-0.00331
0.46595	-0.00764		0.47744	-0.00325
0.46762	-0.00758		0.47911	-0.00328
0.46929	-0.00757		0.48078	-0.00332
0.47095	-0.00755		0.48244	-0.00327
0.47262	-0.00754		0.48411	-0.0032
0.47429	-0.00752		0.48578	-0.00326
0.47595	-0.00748		0.48744	-0.00327
0.47762	-0.00745		0.48911	-0.00323
0.47929	-0.0075		0.49078	-0.00318
0.48095	-0.00743		0.49244	-0.00323
0.48262	-0.00738		0.49411	-0.00325
0.48429	-0.00743		0.49578	-0.00317
0.48595	-0.00736		0.49744	-0.00315
0.48762	-0.00734		0.49911	-0.0032
0.48929	-0.00734		0.50078	-0.0032
0.49095	-0.00731		0.50244	-0.00311
0.49262	-0.00729		0.50411	-0.00313
0.49429	-0.00725		0.50578	-0.00318
0.49595	-0.00723		0.5078	0.80684
0.49762	-0.00726		0.50996	0.36805
0.49929	-0.00721		0.51163	0.32385
0.50095	-0.00719		0.5133	0.25882
0.50262	-0.00717		0.51496	0.21419
0.50429	-0.00716		0.51663	0.1801
0.50595	-0.00714		0.5183	0.15454
0.50762	-0.00712		0.51996	0.13348
0.50929	0.93162		0.52163	0.11768
0.51095	0.66749		0.5233	0.10324
0.51262	0.47144		0.52496	0.09253
0.51429	0.36913		0.52663	0.08305
0.51595	0.29481		0.5283	0.07545
0.51762	0.24005		0.52996	0.07006
0.51929	0.19808		0.53163	0.06392
0.52095	0.16499		0.5333	0.05832
0.52262	0.13968		0.53496	0.05502
0.52429	0.12031		0.53663	0.05151
0.52595	0.10407		0.5383	0.04784
0.52762	0.09101		0.53996	0.04404
0.52929	0.08129		0.54163	0.04228
0.53095	0.07315		0.5433	0.0399
0.53262	0.06556		0.54496	0.03796
0.53429	0.0598		0.54663	0.0358
0.53595	0.05506		0.5483	0.03451
0.53762	0.04962		0.54996	0.03384
0.53929	0.04645		0.55163	0.03223
0.54095	0.04224		0.5533	0.03
0.54262	0.04061		0.55496	0.02851
0.54429	0.03761		0.55663	0.02818
0.54595	0.03549		0.5583	0.02681
0.54762	0.03347		0.55996	0.02584
0.54929	0.0328		0.56163	0.0249
0.55095	0.03029		0.5633	0.02466
0.55262	0.02865		0.56496	0.02269
0.55429	0.02761		0.56663	0.02144
0.55595	0.02579		0.5683	0.02186
0.55762	0.02478		0.56996	0.02119
0.55929	0.02466		0.57163	0.02051
0.56095	0.02287		0.5733	0.01963
0.56262	0.02248		0.57496	0.01957
0.56429	0.02183		0.57663	0.01843
0.56595	0.02096		0.5783	0.01805
0.56762	0.01999		0.57996	0.01847
0.56929	0.01878		0.58163	0.01801
0.57095	0.01806		0.5833	0.01701
0.57262	0.01882		0.58496	0.0168
0.57429	0.0176		0.58663	0.01639
0.57595	0.0167		0.5883	0.01624
0.57762	0.01658		0.58996	0.0153
0.57929	0.01615		0.59163	0.0149
0.58095	0.01531		0.5933	0.01506
0.58262	0.01555		0.59496	0.01594
0.58429	0.0147		0.59663	0.01409
0.58595	0.01442		0.5983	0.01359
0.58762	0.01463		0.59996	0.01418
0.58929	0.01301		0.60163	0.01373
0.59095	0.0132		0.6033	0.0123
0.59262	0.01385		0.60496	0.0125
0.59429	0.0123		0.60663	0.0134
0.59595	0.01339		0.6083	0.01271
0.59762	0.01276		0.60996	0.01227
0.59929	0.01309		0.61163	0.01196
0.60095	0.01258		0.6133	0.01215
0.60262	0.0116		0.61496	0.01197
0.60429	0.01056		0.61663	0.01154
0.60595	0.01106		0.6183	0.01125
0.60762	0.01107		0.61996	0.01193
0.60929	0.01075		0.62163	0.01198
0.61095	0.00976		0.6233	0.01125
0.61262	0.00982		0.62496	0.0106
0.61429	0.01021		0.62663	0.01048
0.61595	0.01122		0.6283	0.00976
0.61762	0.00966		0.62996	0.01002
0.61929	0.00923		0.63163	0.01045
0.62095	0.00905		0.6333	0.01066
0.62262	0.00821		0.63496	0.00951
0.62429	0.00858		0.63663	0.0099
0.62595	0.00912		0.6383	0.00957
0.62762	0.00847		0.63996	0.01016
0.62929	0.00863		0.64163	0.00855
0.63095	0.00896		0.6433	0.00916
0.63262	0.00879		0.64496	0.00955
0.63429	0.00792		0.64663	0.00875
0.63595	0.00729		0.6483	0.00828
0.63762	0.00766		0.64996	0.00858
0.63929	0.00795		0.65163	0.00869
0.64095	0.00788		0.6533	0.00863
0.64262	0.00763		0.65496	0.00878
0.64429	0.00692		0.65663	0.00832
0.64595	0.00746		0.6583	0.00898
0.64762	0.00749		0.65996	0.00857
0.64929	0.00765		0.66163	0.00764
0.65095	0.00696		0.6633	0.008
0.65262	0.00719		0.66496	0.00832
0.65429	0.00691		0.66663	0.00819
0.65595	0.00623		0.6683	0.00759
0.65762	0.00685		0.66996	0.00783
0.65929	0.00687		0.67163	0.0078
0.66095	0.00598		0.6733	0.00749
0.66262	0.00601		0.67496	0.00711
0.66429	0.00606		0.67663	0.00731
0.66595	0.00645		0.6783	0.00867
0.66762	0.00602		0.67996	0.00739
0.66929	0.00558		0.68163	0.00671
0.67095	0.0057		0.6833	0.0085
0.67262	0.00557		0.68496	0.00733
0.67429	0.00553		0.68663	0.00766
0.67595	0.00562		0.6883	0.00759
0.67762	0.00584		0.68996	0.00644
0.67929	0.00546		0.69163	0.00644
0.68095	0.00692		0.6933	0.00678
0.68262	0.00579		0.69496	0.00586
0.68429	0.00538		0.69663	0.00728
0.68595	0.00554		0.6983	0.00623
0.68762	0.00495		0.69996	0.00617
0.68929	0.00532		0.70163	0.00676
0.69095	0.00527		0.7033	0.00686
0.69262	0.00567		0.70496	0.00639
0.69429	0.00485		0.70663	0.00616
0.69595	0.00469		0.7083	0.00652
0.69762	0.00404		0.70996	0.00637
0.69929	0.0044		0.71163	0.00661
0.70095	0.00387		0.7133	0.00479
0.70262	0.00431		0.71496	0.00629
0.70429	0.00355		0.71663	0.00663
0.70595	0.00455		0.7183	0.00524
0.70762	0.00516		0.71996	0.0057
0.70929	0.00481		0.72163	0.00567
0.71095	0.00459		0.7233	0.00574
0.71262	0.00465		0.72496	0.00643
0.71429	0.00497		0.72663	0.00589
0.71595	0.00395		0.7283	0.00588
0.71762	0.00453		0.72996	0.0056
0.71929	0.00464		0.73163	0.00562
0.72095	0.00375		0.7333	0.00543
0.72262	0.00482		0.73496	0.00552
0.72429	0.00466		0.73663	0.00535
0.72595	0.00349		0.7383	0.00495
0.72762	0.00378		0.73996	0.00593
0.72929	0.00436		0.74163	0.00527
0.73095	0.00374		0.7433	0.00537
0.73262	0.00357		0.74496	0.00464
0.73429	0.00494		0.74663	0.00525
0.73595	0.00353		0.7483	0.00637
0.73762	0.00359		0.74996	0.00458
0.73929	0.00442		0.75163	0.00571
0.74095	0.00292		0.7533	0.00586
0.74262	0.0035		0.75496	0.00557
0.74429	0.0037		0.75663	0.00487
0.74595	0.00245		0.7583	0.0054
0.74762	0.00391		0.75996	0.00555
0.74929	0.00429		0.76163	0.00452
0.75095	0.00226		0.7633	0.00416
0.75262	0.00268		0.76496	0.00413
0.75429	0.00352		0.76663	0.00555
0.75595	0.00313		0.7683	0.00532
0.75762	0.00369		0.76996	0.005
0.75929	0.00366		0.77163	0.00551
0.76095	0.00318		0.7733	0.00489
0.76262	0.00312		0.77496	0.00414
0.76429	0.0039		0.77663	0.00504
0.76595	0.00309		0.7783	0.0048
0.76762	0.00263		0.77996	0.00533
0.76929	0.00247		0.78163	0.00526
0.77095	0.00344		0.7833	0.0037
0.77262	0.00202		0.78496	0.00513
0.77429	0.00293		0.78663	0.00512
0.77595	0.00299		0.7883	0.00461
0.77762	0.00334		0.78996	0.00524
0.77929	0.00251		0.79163	0.00495
0.78095	0.00327		0.7933	0.00505
0.78262	0.00368		0.79496	0.00507
0.78429	0.0034		0.79663	0.00412
0.78595	0.00366		0.7983	0.00432
0.78762	0.00307		0.79996	0.00402
0.78929	0.00332		0.80163	0.00428
0.79095	0.00352		0.8033	0.00437
0.79262	0.00297		0.80496	0.00522
0.79429	0.00297		0.80663	0.00363
0.79595	0.00287		0.8083	0.004
0.79762	0.0021		0.80996	0.00479
0.79929	0.0033		0.81163	0.00428
0.80095	0.00269		0.8133	0.00458
0.80262	0.00231		0.81496	0.00493
0.80429	0.00162		0.81663	0.0043
0.80595	0.00309		0.8183	0.00466
0.80762	0.00186		0.81996	0.00436
0.80929	0.00219		0.82163	0.00439
0.81095	0.00257		0.8233	0.00399
0.81262	0.00154		0.82496	0.00339
0.81429	0.0028		0.82663	0.00331
0.81595	0.0028		0.8283	0.00482
0.81762	0.00191		0.82996	0.00411
0.81929	0.00203		0.83163	0.00358
0.82095	0.00188		0.8333	0.00389
0.82262	0.00225		0.83496	0.00444
0.82429	0.00268		0.83663	0.00449
0.82595	0.00237		0.8383	0.00436
0.82762	0.0026		0.83996	0.00418
0.82929	0.00356		0.84163	0.00374
0.83095	0.00298		0.8433	0.00454
0.83262	0.00293		0.84496	0.00396
0.83429	0.00311		0.84663	0.00461
0.83595	0.002		0.8483	0.00352
0.83762	0.00282		0.84996	0.00409
0.83929	0.00229		0.85163	0.00385
0.84095	0.00231		0.8533	0.00374
0.84262	0.00294		0.85496	0.0041
0.84429	0.00265		0.85663	0.00365
0.84595	0.00113		0.8583	0.00351
0.84762	0.00196		0.85996	0.0035
0.84929	0.00203		0.86163	0.00401
0.85095	0.00164		0.8633	0.00399
0.85262	0.00142		0.86496	0.00377
0.85429	0.00186		0.86663	0.0031
0.85595	0.00189		0.8683	0.00412
0.85762	0.002		0.86996	0.00359
0.85929	0.00153		0.87163	0.00387
0.86095	0.0011		0.8733	0.00336
0.86262	0.00194		0.87496	0.00409
0.86429	0.00163		0.87663	0.00373
0.86595	0.00167		0.8783	0.00334
0.86762	0.00192		0.87996	0.00386
0.86929	0.00169		0.88163	0.00395
0.87095	0.00147		0.8833	0.00344
0.87262	0.00259		0.88496	0.00357
0.87429	0.00247		0.88663	0.00398
0.87595	0.00179		0.8883	0.00268
0.87762	0.0021		0.88996	0.00291
0.87929	0.00189		0.89163	0.0033
0.88095	0.00145		0.8933	0.00385
0.88262	0.00212		0.89496	0.00379
0.88429	0.00212		0.89663	0.00306
0.88595	0.00178		0.8983	0.00292
0.88762	0.00233		0.89996	0.00458
0.88929	0.0024		0.90163	0.00401
0.89095	0.00211		0.9033	0.00295
0.89262	0.00189		0.90496	0.00317
0.89429	0.0021		0.90663	0.00417
0.89595	0.00119		0.9083	0.00337
0.89762	0.0016		0.90996	0.00297
0.89929	0.00141		0.91163	0.00503
0.90095	0.000497165		0.9133	0.00321
0.90262	0.00209		0.91496	0.00351
0.90429	0.00176		0.91663	0.00315
0.90595	0.00128		0.9183	0.00335
0.90762	0.00192		0.91996	0.00393
0.90929	0.00128		0.92163	0.00329
0.91095	0.00136		0.9233	0.00401
0.91262	0.00181		0.92496	0.00369
0.91429	0.0019		0.92663	0.00375
0.91595	0.00128		0.9283	0.00408
0.91762	0.00181		0.92996	0.0033
0.91929	0.00203		0.93163	0.00369
0.92095	0.00183		0.9333	0.00351
0.92262	0.00202		0.93496	0.003
0.92429	0.00271		0.93663	0.00297
0.92595	0.00239		0.9383	0.00328
0.92762	0.00164		0.93996	0.00292
0.92929	0.00138		0.94163	0.00326
0.93095	0.00178		0.9433	0.00348
0.93262	0.0015		0.94496	0.00383
0.93429	0.00122		0.94663	0.0028
0.93595	0.00119		0.9483	0.00297
0.93762	0.00225		0.94996	0.00339
0.93929	0.00147		0.95163	0.0031
0.94095	0.00158		0.9533	0.00327
0.94262	0.00205		0.95496	0.00295
0.94429	0.00169		0.95663	0.00321
0.94595	0.00118		0.9583	0.00354
0.94762	0.000766216		0.95996	0.00349
0.94929	0.00127		0.96163	0.00342
0.95095	0.000960413		0.9633	0.00253
0.95262	0.00164		0.96496	0.0036
0.95429	0.00177		0.96663	0.00293
0.95595	0.00111		0.9683	0.00278
0.95762	0.0017		0.96996	0.00376
0.95929	0.00123		0.97163	0.00276
0.96095	0.00103		0.9733	0.00296
0.96262	0.00139		0.97496	0.00334
0.96429	0.000999339		0.97663	0.00379
0.96595	0.00203		0.9783	0.00342
0.96762	0.000637699		0.97996	0.00267
0.96929	0.000627319		0.98163	0.00388
0.97095	0.00193		0.9833	0.00293
0.97262	0.000699834		0.98496	0.00277
0.97429	0.00118		0.98663	0.00281
0.97595	0.00241		0.9883	0.00279
0.97762	0.00139		0.98996	0.00313
0.97929	0.00155		0.99163	0.00289
0.98095	0.0014		0.9933	0.0019
0.98262	0.00148		0.99496	0.00392
0.98429	0.00144		0.99663	0.00319
0.98595	0.00126		0.9983	0.00293
0.98762	0.000467329		0.99996	0.00332
0.98929	0.00189		1.00163	0.00313
0.99095	0.00232		1.0033	0.00337
0.99262	0.00112		1.00496	0.00272
0.99429	0.00138		1.00663	0.00316
0.99595	0.00167		1.0083	0.00394
0.99762	0.0023		1.00996	0.00257
0.99929	0.0019		1.01212	0.11617
1.00095	0.00174		1.01378	0.0793
1.00262	0.00154		1.01545	0.04764
1.00429	0.0014		1.01712	0.03358
1.00595	0.00108		1.01878	0.02699
1.00762	0.000152897		1.02045	0.02246
1.00929	0.000518861		1.02212	0.02055
1.01095	0.000524572		1.02378	0.01901
1.01262	0.000992		1.02545	0.01631
1.01429	0.00119		1.02712	0.0148
1.01595	0.0017		1.02878	0.01444
1.01762	0.14922		1.03045	0.01292
1.01929	0.08776		1.03212	0.01231
1.02101	0.04707		1.03378	0.0127
1.02268	0.03433		1.03545	0.01102
1.02434	0.02592		1.03712	0.01192
1.02601	0.02105		1.03878	0.01115
1.02768	0.01881		1.04045	0.01116
1.02934	0.01721		1.04212	0.01192
1.03101	0.01492		1.04378	0.00965
1.03268	0.01413		1.04545	0.0097
1.03434	0.01359		1.04712	0.00972
1.03601	0.01291		1.04878	0.00965
1.03768	0.01212		1.05045	0.00867
1.03934	0.01202		1.05212	0.00851
1.04101	0.01016		1.05378	0.00956
1.04268	0.00969		1.05545	0.00906
1.04434	0.01012		1.05712	0.00772
1.04601	0.00951		1.05878	0.00903
1.04768	0.0084		1.06045	0.00796
1.04934	0.00856		1.06212	0.00786
1.05101	0.00883		1.06378	0.00811
1.05268	0.00875		1.06545	0.00877
1.05434	0.00857		1.06712	0.00834
1.05601	0.00864		1.06878	0.00806
1.05768	0.00752		1.07045	0.00859
1.05934	0.00846		1.07212	0.00747
1.06101	0.00784		1.07378	0.00824
1.06268	0.00712		1.07545	0.00661
1.06434	0.00773		1.07712	0.00804
1.06601	0.00782		1.07878	0.0077
1.06768	0.00825		1.08045	0.00759
1.06934	0.00835		1.08212	0.00792
1.07101	0.00778		1.08378	0.00712
1.07268	0.00639		1.08545	0.00725
1.07434	0.00602		1.08712	0.0077
1.07601	0.0068		1.08878	0.00693
1.07768	0.00635		1.09045	0.00764
1.07934	0.00654		1.09212	0.00696
1.08101	0.0072		1.09378	0.00689
1.08268	0.00641		1.09545	0.00687
1.08434	0.00637		1.09712	0.00704
1.08601	0.00619		1.09878	0.00706
1.08768	0.0059		1.10045	0.00571
1.08934	0.00569		1.10212	0.00707
1.09101	0.0055		1.10378	0.0063
1.09268	0.00592		1.10545	0.00652
1.09434	0.00576		1.10712	0.00688
1.09601	0.00557		1.10878	0.0064
1.09768	0.00513		1.11045	0.00585
1.09934	0.00478		1.11212	0.00777
1.10101	0.00571		1.11378	0.00711
1.10268	0.00538		1.11545	0.00649
1.10434	0.00582		1.11712	0.00685
1.10601	0.00516		1.11878	0.00673
1.10768	0.00539		1.12045	0.00659
1.10934	0.00524		1.12212	0.00551
1.11101	0.00536		1.12378	0.00712
1.11268	0.00472		1.12545	0.00654
1.11434	0.00455		1.12712	0.00557
1.11601	0.00526		1.12878	0.00592
1.11768	0.00522		1.13045	0.00644
1.11934	0.00516		1.13212	0.00633
1.12101	0.00501		1.13378	0.00608
1.12268	0.00531		1.13545	0.0073
1.12434	0.00486		1.13712	0.00632
1.12601	0.00556		1.13878	0.00705
1.12768	0.00538		1.14045	0.00533
1.12934	0.00477		1.14212	0.00645
1.13101	0.00543		1.14378	0.00652
1.13268	0.00486		1.14545	0.00523
1.13434	0.00566		1.14712	0.00601
1.13601	0.00473		1.14878	0.00569
1.13768	0.00453		1.15045	0.00594
1.13934	0.00469		1.15212	0.00558
1.14101	0.00507		1.15378	0.00641
1.14268	0.00453		1.15545	0.00645
1.14434	0.00461		1.15712	0.00604
1.14601	0.00432		1.15878	0.0058
1.14768	0.00462		1.16045	0.00599
1.14934	0.00435		1.16212	0.00604
1.15101	0.0049		1.16378	0.00527
1.15268	0.00429		1.16545	0.00506
1.15434	0.00467		1.16712	0.00521
1.15601	0.00581		1.16878	0.00581
1.15768	0.00515		1.17045	0.0054
1.15934	0.00569		1.17212	0.00556
1.16101	0.00529		1.17378	0.0058
1.16268	0.00464		1.17545	0.00602
1.16434	0.00536		1.17712	0.00607
1.16601	0.00519		1.17878	0.0057
1.16768	0.00412		1.18045	0.00579
1.16934	0.00445		1.18212	0.00583
1.17101	0.00532		1.18378	0.00493
1.17268	0.00485		1.18545	0.00532
1.17434	0.00382		1.18712	0.00542
1.17601	0.00422		1.18878	0.00517
1.17768	0.00427		1.19045	0.00472
1.17934	0.00404		1.19212	0.00491
1.18101	0.00427		1.19378	0.00644
1.18268	0.00431		1.19545	0.0055
1.18434	0.00428		1.19712	0.00565
1.18601	0.00496		1.19878	0.00537
1.18768	0.00466		1.20045	0.00539
1.18934	0.00407		1.20212	0.005
1.19101	0.00398		1.20378	0.00522
1.19268	0.00354		1.20545	0.00552
1.19434	0.00363		1.20712	0.00592
1.19601	0.0032		1.20878	0.00547
1.19768	0.00314		1.21045	0.00496
1.19934	0.00405		1.21212	0.00565
1.20101	0.00244		1.21378	0.00562
1.20268	0.00313		1.21545	0.00474
1.20434	0.00395		1.21712	0.00495
1.20601	0.00358		1.21878	0.00573
1.20768	0.00287		1.22045	0.00555
1.20934	0.0029		1.22212	0.00582
1.21101	0.00286		1.22378	0.00599
1.21268	0.00339		1.22545	0.00523
1.21434	0.00368		1.22712	0.00535
1.21601	0.00302		1.22878	0.00403
1.21768	0.00422		1.23045	0.00457
1.21934	0.00327		1.23212	0.00612
1.22101	0.00323		1.23378	0.00496
1.22268	0.00341		1.23545	0.005
1.22434	0.0023		1.23712	0.00584
1.22601	0.00245		1.23878	0.00605
1.22768	0.00288		1.24045	0.00496
1.22934	0.00342		1.24212	0.00463
1.23101	0.00355		1.24378	0.00506
1.23268	0.00386		1.24545	0.00517
1.23434	0.00339		1.24712	0.00411
1.23601	0.00369		1.24878	0.00615
1.23768	0.00331		1.25045	0.00508
1.23934	0.00237		1.25212	0.00567
1.24101	0.00386		1.25378	0.0046
1.24268	0.003		1.25545	0.00562
1.24434	0.00341		1.25712	0.00527
1.24601	0.00397		1.25878	0.00458
1.24768	0.00368		1.26045	0.00613
1.24934	0.00405		1.26212	0.0056
1.25101	0.0045		1.26378	0.00483
1.25268	0.00374		1.26545	0.00486
1.25434	0.00349		1.26712	0.00542
1.25601	0.00354		1.26878	0.0048
1.25768	0.00418		1.27045	0.00502
1.25934	0.00293		1.27212	0.00512
1.26101	0.00283		1.27378	0.00477
1.26268	0.00421		1.27545	0.0053
1.26434	0.0038		1.27712	0.00531
1.26601	0.00299		1.27878	0.00429
1.26768	0.00238		1.28045	0.0049
1.26934	0.0033		1.28212	0.00544
1.27101	0.00374		1.28378	0.00531
1.27268	0.00269		1.28545	0.00468
1.27434	0.00307		1.28712	0.00473
1.27601	0.00415		1.28878	0.0051
1.27768	0.00284		1.29045	0.00478
1.27934	0.00223		1.29212	0.00429
1.28101	0.00332		1.29378	0.00471
1.28268	0.00353		1.29545	0.00458
1.28434	0.00304		1.29712	0.00543
1.28601	0.00306		1.29878	0.00512
1.28768	0.00338		1.30045	0.00505
1.28934	0.00354		1.30212	0.00579
1.29101	0.00355		1.30378	0.00438
1.29268	0.00283		1.30545	0.00472
1.29434	0.00362		1.30712	0.00463
1.29601	0.00355		1.30878	0.00452
1.29768	0.00317		1.31045	0.00451
1.29934	0.0036		1.31212	0.00434
1.30101	0.00353		1.31378	0.00341
1.30268	0.00287		1.31545	0.00502
1.30434	0.00357		1.31712	0.00529
1.30601	0.0033		1.31878	0.00511
1.30768	0.00247		1.32045	0.00556
1.30934	0.00352		1.32212	0.00474
1.31101	0.00279		1.32378	0.00489
1.31268	0.00292		1.32545	0.00495
1.31434	0.00339		1.32712	0.0059
1.31601	0.00258		1.32878	0.00545
1.31768	0.00333		1.33045	0.00422
1.31934	0.00279		1.33212	0.00454
1.32101	0.0025		1.33378	0.00473
1.32268	0.00317		1.33545	0.00473
1.32434	0.00384		1.33712	0.00419
1.32601	0.00418		1.33878	0.00451
1.32768	0.00384		1.34045	0.00539
1.32934	0.00363		1.34212	0.00559
1.33101	0.00287		1.34378	0.0043
1.33268	0.00387		1.34545	0.00455
1.33434	0.0034		1.34712	0.00615
1.33601	0.00201		1.34878	0.00428
1.33768	0.00313		1.35045	0.00505
1.33934	0.00317		1.35212	0.00468
1.34101	0.0026		1.35378	0.00551
1.34268	0.00345		1.35545	0.00393
1.34434	0.00357		1.35712	0.00463
1.34601	0.00262		1.35878	0.00399
1.34768	0.00392		1.36045	0.00501
1.34934	0.0028		1.36212	0.00519
1.35101	0.00333		1.36378	0.00572
1.35268	0.00357		1.36545	0.00502
1.35434	0.00253		1.36712	0.00431
1.35601	0.00305		1.36878	0.00427
1.35768	0.00378		1.37045	0.00528
1.35934	0.00365		1.37212	0.00523
1.36101	0.0032		1.37378	0.00439
1.36268	0.00288		1.37545	0.00415
1.36434	0.00228		1.37712	0.00477
1.36601	0.00274		1.37878	0.00485
1.36768	0.00272		1.38045	0.00471
1.36934	0.00231		1.38212	0.00523
1.37101	0.0025		1.38378	0.00433
1.37268	0.00173		1.38545	0.00521
1.37434	0.00286		1.38712	0.00369
1.37601	0.0034		1.38878	0.00434
1.37768	0.00235		1.39045	0.00502
1.37934	0.0029		1.39212	0.00619
1.38101	0.00357		1.39378	0.00337
1.38268	0.00278		1.39545	0.00393
1.38434	0.0025		1.39712	0.00569
1.38601	0.00276		1.39878	0.00447
1.38768	0.00163		1.40045	0.00428
1.38934	0.00286		1.40212	0.00511
1.39101	0.00224		1.40378	0.00569
1.39268	0.00314		1.40545	0.00516
1.39434	0.00222		1.40712	0.00462
1.39601	0.00344		1.40878	0.00403
1.39768	0.00278		1.41045	0.00554
1.39934	0.00235		1.41212	0.00555
1.40101	0.00314		1.41378	0.00483
1.40268	0.00215		1.41545	0.00377
1.40434	0.00254		1.41712	0.00535
1.40601	0.00249		1.41878	0.00405
1.40768	0.00224		1.42045	0.00461
1.40934	0.00317		1.42212	0.00482
1.41101	0.00178		1.42378	0.00483
1.41268	0.00288		1.42545	0.00395
1.41434	0.00258		1.42712	0.00438
1.41601	0.00301		1.42878	0.00463
1.41768	0.00303		1.43045	0.00475
1.41934	0.00275		1.43212	0.00454
1.42101	0.00243		1.43378	0.0043
1.42268	0.00323		1.43545	0.0043
1.42434	0.00308		1.43712	0.00435
1.42601	0.00278		1.43878	0.00438
1.42768	0.00228		1.44045	0.0036
1.42934	0.00248		1.44212	0.00513
1.43101	0.00267		1.44378	0.00437
1.43268	0.00389		1.44545	0.00464
1.43434	0.00188		1.44712	0.00407
1.43601	0.00221		1.44878	0.0042
1.43768	0.003		1.45045	0.0044
1.43934	0.00248		1.45212	0.00417
1.44101	0.00302		1.45378	0.00401
1.44268	0.00204		1.45545	0.00494
1.44434	0.00313		1.45712	0.00398
1.44601	0.00209		1.45878	0.00449
1.44768	0.00177		1.46045	0.00394
1.44934	0.00193		1.46212	0.00527
1.45101	0.00219		1.46378	0.00486
1.45268	0.00226		1.46545	0.00519
1.45434	0.00307		1.46712	0.00441
1.45601	0.00235		1.46878	0.00421
1.45768	0.00269		1.47045	0.0049
1.45934	0.00317		1.47212	0.00471
1.46101	0.0021		1.47378	0.00412
1.46268	0.00258		1.47545	0.00525
1.46434	0.00289		1.47712	0.00447
1.46601	0.00306		1.47878	0.00318
1.46768	0.00344		1.48045	0.00501
1.46934	0.00358		1.48212	0.00531
1.47101	0.00302		1.48378	0.00377
1.47268	0.00234		1.48545	0.00414
1.47434	0.00394		1.48712	0.00522
1.47601	0.00233		1.48878	0.00354
1.47768	0.00307		1.49045	0.00435
1.47934	0.00338		1.49212	0.00521
1.48101	0.00271		1.49378	0.00374
1.48268	0.00338		1.49545	0.00437
1.48434	0.0026		1.49712	0.00401
1.48601	0.0039		1.49878	0.00512
1.48768	0.00359		1.50045	0.00454
1.48934	0.00259		1.50212	0.00463
1.49101	0.00228		1.50378	0.00493
1.49268	0.0023		1.50545	0.00519
1.49434	0.00352		1.50712	0.00427
1.49601	0.00262		1.50878	0.0038
1.49768	0.00261		1.51045	0.00433
1.49934	0.00267		1.51212	0.00607
1.50101	0.00274		1.51378	0.10513
1.50268	0.00348		1.51545	0.06611
1.50434	0.00248		1.51712	0.03884
1.50601	0.00251		1.51878	0.03486
1.50768	0.00334		1.52045	0.02843
1.50934	0.00285		1.52212	0.02417
1.51101	0.00198		1.52378	0.02129
1.51268	0.18567		1.52545	0.0204
1.51434	0.11414		1.52712	0.01929
1.5165	0.04038		1.52878	0.01721
1.51816	0.03485		1.53045	0.01644
1.51983	0.02688		1.53212	0.01737
1.5215	0.02251		1.53378	0.01491
1.52316	0.0208		1.53545	0.01514
1.52483	0.01896		1.53712	0.01392
1.5265	0.0171		1.53878	0.01434
1.52816	0.01516		1.54045	0.0141
1.52983	0.01552		1.54212	0.0126
1.5315	0.01461		1.54378	0.01308
1.53316	0.01389		1.54545	0.01296
1.53483	0.01397		1.54712	0.01249
1.5365	0.01377		1.54878	0.01138
1.53816	0.01236		1.55045	0.01337
1.53983	0.01248		1.55212	0.01273
1.5415	0.01214		1.55378	0.01148
1.54316	0.01178		1.55545	0.01175
1.54483	0.01156		1.55712	0.01203
1.5465	0.01033		1.55878	0.0119
1.54816	0.01169		1.56045	0.01142
1.54983	0.01063		1.56212	0.01104
1.5515	0.01005		1.56378	0.01212
1.55316	0.01011		1.56545	0.01155
1.55483	0.0092		1.56712	0.01138
1.5565	0.01011		1.56878	0.01104
1.55816	0.01045		1.57045	0.01051
1.55983	0.01112		1.57212	0.01088
1.5615	0.00945		1.57378	0.01101
1.56316	0.00975		1.57545	0.01185
1.56483	0.0104		1.57712	0.01092
1.5665	0.00969		1.57878	0.01085
1.56816	0.00935		1.58045	0.01054
1.56983	0.00872		1.58212	0.0105
1.5715	0.00959		1.58378	0.01066
1.57316	0.0084		1.58545	0.00972
1.57483	0.00885		1.58712	0.00949
1.5765	0.00814		1.58878	0.01094
1.57816	0.00848		1.59045	0.01076
1.57983	0.00914		1.59212	0.01009
1.5815	0.00926		1.59378	0.01009
1.58316	0.00971		1.59545	0.01004
1.58483	0.0092		1.59712	0.01104
1.5865	0.00883		1.59878	0.00963
1.58816	0.00814		1.60045	0.00974
1.58983	0.00852		1.60212	0.01017
1.5915	0.00841		1.60378	0.00931
1.59316	0.00895		1.60545	0.00978
1.59483	0.00858		1.60712	0.01052
1.5965	0.00838		1.60878	0.00994
1.59816	0.00964		1.61045	0.01048
1.59983	0.00864		1.61212	0.00973
1.6015	0.00895		1.61378	0.01004
1.60316	0.00817		1.61545	0.01002
1.60483	0.00804		1.61712	0.01014
1.6065	0.00847		1.61878	0.00872
1.60816	0.00869		1.62045	0.01002
1.60983	0.0083		1.62212	0.01018
1.6115	0.00776		1.62378	0.00912
1.61316	0.00834		1.62545	0.00931
1.61483	0.00713		1.62712	0.00961
1.6165	0.00686		1.62878	0.01012
1.61816	0.0076		1.63045	0.0091
1.61983	0.00792		1.63212	0.0089
1.6215	0.00744		1.63378	0.01009
1.62316	0.00769		1.63545	0.00937
1.62483	0.00783		1.63712	0.0098
1.6265	0.00669		1.63878	0.0099
1.62816	0.00703		1.64045	0.01001
1.62983	0.00774		1.64212	0.00969
1.6315	0.0081		1.64378	0.00954
1.63316	0.00539		1.64545	0.00974
1.63483	0.00783		1.64712	0.00959
1.6365	0.0082		1.64878	0.01054
1.63816	0.00756		1.65045	0.00811
1.63983	0.008		1.65212	0.01
1.6415	0.00784		1.65378	0.00968
1.64316	0.00794		1.65545	0.01014
1.64483	0.00691		1.65712	0.00881
1.6465	0.00696		1.65878	0.01082
1.64816	0.00674		1.66045	0.00893
1.64983	0.00797		1.66212	0.00873
1.6515	0.0074		1.66378	0.00951
1.65316	0.00726		1.66545	0.00958
1.65483	0.00643		1.66712	0.00829
1.6565	0.0074		1.66878	0.00955
1.65816	0.00766		1.67045	0.00914
1.65983	0.0074		1.67212	0.00863
1.6615	0.00756		1.67378	0.0102
1.66316	0.00719		1.67545	0.00944
1.66483	0.00725		1.67712	0.00925
1.6665	0.0081		1.67878	0.00948
1.66816	0.0069		1.68045	0.00863
1.66983	0.00716		1.68212	0.00914
1.6715	0.00777		1.68378	0.00973
1.67316	0.00706		1.68545	0.00862
1.67483	0.00714		1.68712	0.00973
1.6765	0.00682		1.68878	0.00901
1.67816	0.0069		1.69045	0.00862
1.67983	0.00754		1.69212	0.01032
1.6815	0.00801		1.69378	0.00909
1.68316	0.00768		1.69545	0.00901
1.68483	0.00736		1.69712	0.00912
1.6865	0.00757		1.69878	0.00964
1.68816	0.00777		1.70045	0.00806
1.68983	0.00758		1.70212	0.0086
1.6915	0.00685		1.70378	0.00837
1.69316	0.00755		1.70545	0.00856
1.69483	0.00645		1.70712	0.00942
1.6965	0.0065		1.70878	0.00854
1.69816	0.00839		1.71045	0.00889
1.69983	0.00721		1.71212	0.00831
1.7015	0.007		1.71378	0.00942
1.70316	0.00705		1.71545	0.00943
1.70483	0.00666		1.71712	0.0096
1.7065	0.00636		1.71878	0.00871
1.70816	0.00534		1.72045	0.00794
1.70983	0.00663		1.72212	0.00978
1.7115	0.00749		1.72378	0.01028
1.71316	0.0066		1.72545	0.0076
1.71483	0.00623		1.72712	0.00896
1.7165	0.00724		1.72878	0.00944
1.71816	0.00679		1.73045	0.00856
1.71983	0.00654		1.73212	0.00939
1.7215	0.00755		1.73378	0.00888
1.72316	0.00624		1.73545	0.0088
1.72483	0.00605		1.73712	0.00893
1.7265	0.00718		1.73878	0.0093
1.72816	0.00682		1.74045	0.00835
1.72983	0.0053		1.74212	0.009
1.7315	0.00644		1.74378	0.00851
1.73316	0.00694		1.74545	0.00851
1.73483	0.00663		1.74712	0.0091
1.7365	0.00649		1.74878	0.00915
1.73816	0.00689		1.75045	0.00853
1.73983	0.00746		1.75212	0.00907
1.7415	0.00618		1.75378	0.00772
1.74316	0.00598		1.75545	0.00927
1.74483	0.00584		1.75712	0.009
1.7465	0.00776		1.75878	0.00851
1.74816	0.00738		1.76045	0.00933
1.74983	0.00627		1.76212	0.00897
1.7515	0.0072		1.76378	0.00753
1.75316	0.00755		1.76545	0.00902
1.75483	0.00646		1.76712	0.00857
1.7565	0.00709		1.76878	0.00855
1.75816	0.00609		1.77045	0.0087
1.75983	0.00675		1.77212	0.00908
1.7615	0.0072		1.77378	0.00809
1.76316	0.00666		1.77545	0.00808
1.76483	0.00596		1.77712	0.00954
1.7665	0.00633		1.77878	0.00958
1.76816	0.00648		1.78045	0.0084
1.76983	0.00732		1.78212	0.0083
1.7715	0.00619		1.78378	0.00839
1.77316	0.00648		1.78545	0.00922
1.77483	0.00613		1.78712	0.00899
1.7765	0.006		1.78878	0.00839
1.77816	0.0063		1.79045	0.00777
1.77983	0.0061		1.79212	0.00847
1.7815	0.00533		1.79378	0.00975
1.78316	0.00585		1.79545	0.0087
1.78483	0.00682		1.79712	0.00868
1.7865	0.00672		1.79878	0.00891
1.78816	0.00659		1.80045	0.00819
1.78983	0.00786		1.80212	0.00899
1.7915	0.00608		1.80378	0.00879
1.79316	0.00728		1.80545	0.00857
1.79483	0.00734		1.80712	0.00979
1.7965	0.0068		1.80878	0.00835
1.79816	0.00643		1.81045	0.00753
1.79983	0.00612		1.81212	0.00923
1.8015	0.00648		1.81378	0.00809
1.80316	0.00629		1.81545	0.00776
1.80483	0.00531		1.81712	0.00899
1.8065	0.00722		1.81878	0.00848
1.80816	0.0062		1.82045	0.00863
1.80983	0.00582		1.82212	0.00909
1.8115	0.00723		1.82378	0.00874
1.81316	0.00608		1.82545	0.00952
1.81483	0.00599		1.82712	0.0086
1.8165	0.00562		1.82878	0.00912
1.81816	0.00602		1.83045	0.0085
1.81983	0.00716		1.83212	0.00807
1.8215	0.00623		1.83378	0.00889
1.82316	0.00573		1.83545	0.00815
1.82483	0.00618		1.83712	0.00878
1.8265	0.00651		1.83878	0.00904
1.82816	0.00596		1.84045	0.00747
1.82983	0.00627		1.84212	0.00904
1.8315	0.00741		1.84378	0.00958
1.83316	0.00644		1.84545	0.00808
1.83483	0.00794		1.84712	0.00906
1.8365	0.00626		1.84878	0.00752
1.83816	0.0062		1.85045	0.00847
1.83983	0.00617		1.85212	0.00841
1.8415	0.00621		1.85378	0.00834
1.84316	0.00555		1.85545	0.00852
1.84483	0.0054		1.85712	0.00915
1.8465	0.00695		1.85878	0.00832
1.84816	0.00691		1.86045	0.00848
1.84983	0.0057		1.86212	0.00917
1.8515	0.00618		1.86378	0.00884
1.85316	0.00657		1.86545	0.00886
1.85483	0.00597		1.86712	0.00891
1.8565	0.00646		1.86878	0.00847
1.85816	0.00593		1.87045	0.00871
1.85983	0.0069		1.87212	0.00765
1.8615	0.00709		1.87378	0.00868
1.86316	0.00692		1.87545	0.00771
1.86483	0.00688		1.87712	0.00825
1.8665	0.00617		1.87878	0.0087
1.86816	0.00713		1.88045	0.00848
1.86983	0.00617		1.88212	0.00871
1.8715	0.00574		1.88378	0.00974
1.87316	0.00659		1.88545	0.00739
1.87483	0.00505		1.88712	0.0079
1.8765	0.00563		1.88878	0.00864
1.87816	0.00738		1.89045	0.008
1.87983	0.00656		1.89212	0.00874
1.8815	0.00556		1.89378	0.00807
1.88316	0.0068		1.89545	0.00873
1.88483	0.0073		1.89712	0.00889
1.8865	0.00604		1.89878	0.0082
1.88816	0.00525		1.90045	0.00915
1.88983	0.00657		1.90212	0.00861
1.8915	0.00603		1.90378	0.00829
1.89316	0.00547		1.90545	0.00945
1.89483	0.00563		1.90712	0.00849
1.8965	0.00619		1.90878	0.00869
1.89816	0.00561		1.91045	0.00946
1.89983	0.00619		1.91212	0.0088
1.9015	0.00601		1.91378	0.00801
1.90316	0.00585		1.91545	0.00922
1.90483	0.00641		1.91712	0.00718
1.9065	0.00707		1.91878	0.00869
1.90816	0.00617		1.92045	0.00935
1.90983	0.00695		1.92212	0.00829
1.9115	0.00705		1.92378	0.00802
1.91316	0.0054		1.92545	0.00875
1.91483	0.0063		1.92712	0.00827
1.9165	0.00557		1.92878	0.00817
1.91816	0.00547		1.93045	0.00786
1.91983	0.00727		1.93212	0.00847
1.9215	0.00654		1.93378	0.00902
1.92316	0.00672		1.93545	0.00817
1.92483	0.00746		1.93712	0.00804
1.9265	0.00615		1.93878	0.00767
1.92816	0.00637		1.94045	0.00899
1.92983	0.00765		1.94212	0.00814
1.9315	0.00615		1.94378	0.0079
1.93316	0.00587		1.94545	0.00835
1.93483	0.00553		1.94712	0.00874
1.9365	0.00686		1.94878	0.0078
1.93816	0.00548		1.95045	0.00894
1.93983	0.00553		1.95212	0.0085
1.9415	0.00588		1.95378	0.00771
1.94316	0.00648		1.95545	0.00825
1.94483	0.00529		1.95712	0.00795
1.9465	0.00632		1.95878	0.00923
1.94816	0.00639		1.96045	0.00811
1.94983	0.00476		1.96212	0.00703
1.9515	0.00482		1.96378	0.00795
1.95316	0.00602		1.96545	0.00922
1.95483	0.00549		1.96712	0.00877
1.9565	0.00617		1.96878	0.00761
1.95816	0.00488		1.97045	0.00915
1.95983	0.00576		1.97212	0.00828
1.9615	0.00638		1.97378	0.0075
1.96316	0.00549		1.97545	0.00911
1.96483	0.00618		1.97712	0.00855
1.9665	0.00601		1.97878	0.00842
1.96816	0.00684		1.98045	0.00845
1.96983	0.00627		1.98212	0.00803
1.9715	0.00503		1.98378	0.00888
1.97316	0.0051		1.98545	0.00887
1.97483	0.00624		1.98712	0.00917
1.9765	0.00654		1.98878	0.00888
1.97816	0.00602		1.99045	0.00843
1.97983	0.00545		1.99212	0.00764
1.9815	0.00504		1.99378	0.00898
1.98316	0.0062		1.99545	0.00808
1.98483	0.00706		1.99712	0.0083
1.9865	0.00619		1.99878	0.00804
1.98816	0.0053		2.00045	0.0076
1.98983	0.00621		2.00212	0.0084
1.9915	0.00658		2.00378	0.00821
1.99316	0.00609		2.00545	0.0081
1.99483	0.00589		2.00712	0.00745
1.9965	0.00657		2.00878	0.00878
1.99816	0.00648		2.01045	0.14119
1.99983	0.00707		2.01212	0.09408
2.0015	0.0067		2.01423	0.04459
2.00316	0.00633		2.0159	0.04118
2.00483	0.00633		2.01757	0.03524
2.0065	0.00607		2.01923	0.03096
2.00816	0.13743		2.0209	0.02809
2.00983	0.07327		2.02257	0.02708
2.0115	0.04254		2.02423	0.02588
2.01316	0.03591		2.0259	0.02431
2.01483	0.03104		2.02757	0.02367
2.0165	0.02712		2.02923	0.02261
2.01816	0.02535		2.0309	0.0218
2.01983	0.02545		2.03257	0.02245
2.0215	0.02204		2.03423	0.02113
2.02316	0.02187		2.0359	0.02051
2.02483	0.0214		2.03757	0.02006
2.0265	0.02082		2.03923	0.01918
2.02816	0.01927		2.0409	0.01881
2.02983	0.01937		2.04257	0.0205
2.0315	0.01885		2.04423	0.01886
2.03316	0.01766		2.0459	0.0194
2.03483	0.01774		2.04757	0.0183
2.0365	0.01701		2.04923	0.01847
2.03816	0.01727		2.0509	0.01966
2.03983	0.01587		2.05257	0.01831
2.0415	0.01634		2.05423	0.0178
2.04316	0.01622		2.0559	0.01912
2.04483	0.01672		2.05757	0.01802
2.0465	0.01618		2.05923	0.01866
2.04816	0.01603		2.0609	0.01837
2.04983	0.01644		2.06257	0.01936
2.0515	0.01599		2.06423	0.01714
2.05316	0.01548		2.0659	0.01684
2.05483	0.01562		2.06757	0.01832
2.0565	0.01594		2.06923	0.01779
2.05816	0.01561		2.0709	0.01721
2.05983	0.01446		2.07257	0.01841
2.0615	0.01522		2.07423	0.01705
2.06316	0.01546		2.0759	0.01742
2.06483	0.01456		2.07757	0.01746
2.0665	0.01667		2.07923	0.01723
2.06816	0.01561		2.0809	0.01821
2.06983	0.0142		2.08257	0.01671
2.0715	0.0141		2.08423	0.017
2.07316	0.01606		2.0859	0.01728
2.07483	0.01439		2.08757	0.01763
2.0765	0.01452		2.08923	0.01701
2.07816	0.01472		2.0909	0.01709
2.07983	0.01414		2.09257	0.01747
2.0815	0.01517		2.09423	0.01675
2.08316	0.01464		2.0959	0.01769
2.08483	0.01414		2.09757	0.01745
2.0865	0.01468		2.09923	0.01636
2.08816	0.0137		2.1009	0.017
2.08983	0.01462		2.10257	0.0168
2.0915	0.01491		2.10423	0.01655
2.09316	0.01423		2.1059	0.01701
2.09483	0.01423		2.10757	0.0156
2.0965	0.01372		2.10923	0.0169
2.09816	0.01361		2.1109	0.01683
2.09983	0.01456		2.11257	0.01827
2.1015	0.01441		2.11423	0.01619
2.10316	0.0147		2.1159	0.01634
2.10483	0.01433		2.11757	0.017
2.1065	0.01274		2.11923	0.01734
2.10816	0.01382		2.1209	0.01624
2.10983	0.01392		2.12257	0.01644
2.1115	0.01453		2.12423	0.01656
2.11316	0.01359		2.1259	0.01626
2.11483	0.01408		2.12757	0.01648
2.1165	0.01522		2.12923	0.01547
2.11816	0.0137		2.1309	0.01771
2.11983	0.0133		2.13257	0.01631
2.1215	0.01277		2.13423	0.01584
2.12316	0.0138		2.1359	0.01671
2.12483	0.01477		2.13757	0.01626
2.1265	0.01469		2.13923	0.01688
2.12816	0.01441		2.1409	0.01622
2.12983	0.01406		2.14257	0.01663
2.1315	0.01424		2.14423	0.01674
2.13316	0.01398		2.1459	0.01618
2.13483	0.01287		2.14757	0.01573
2.1365	0.01436		2.14923	0.01615
2.13816	0.01405		2.1509	0.01711
2.13983	0.01435		2.15257	0.01625
2.1415	0.01384		2.15423	0.01588
2.14316	0.01298		2.1559	0.01586
2.14483	0.01384		2.15757	0.01699
2.1465	0.01349		2.15923	0.01675
2.14816	0.01433		2.1609	0.01573
2.14983	0.01391		2.16257	0.01649
2.1515	0.01386		2.16423	0.01688
2.15316	0.01362		2.1659	0.0163
2.15483	0.01422		2.16757	0.01581
2.1565	0.01436		2.16923	0.01541
2.15816	0.0131		2.1709	0.01669
2.15983	0.01403		2.17257	0.01717
2.1615	0.01308		2.17423	0.01571
2.16316	0.01277		2.1759	0.0166
2.16483	0.0144		2.17757	0.01625
2.1665	0.01282		2.17923	0.01688
2.16816	0.01365		2.1809	0.01666
2.16983	0.01374		2.18257	0.0166
2.1715	0.01312		2.18423	0.01553
2.17316	0.01302		2.1859	0.01599
2.17483	0.01294		2.18757	0.01661
2.1765	0.01349		2.18923	0.01601
2.17816	0.01228		2.1909	0.01654
2.17983	0.01305		2.19257	0.01563
2.1815	0.0133		2.19423	0.0177
2.18316	0.01346		2.1959	0.01571
2.18483	0.01254		2.19757	0.01595
2.1865	0.01357		2.19923	0.01545
2.18816	0.01402		2.2009	0.01699
2.18983	0.01346		2.20257	0.01623
2.1915	0.01309		2.20423	0.01622
2.19316	0.01254		2.2059	0.01687
2.19483	0.01344		2.20757	0.0154
2.1965	0.01332		2.20923	0.01582
2.19816	0.01363		2.2109	0.01657
2.19983	0.0136		2.21257	0.01587
2.2015	0.01275		2.21423	0.01625
2.20316	0.01464		2.2159	0.01629
2.20483	0.01456		2.21757	0.01489
2.2065	0.0123		2.21923	0.01725
2.20816	0.01361		2.2209	0.01708
2.20983	0.01401		2.22257	0.01575
2.2115	0.01277		2.22423	0.01633
2.21316	0.01264		2.2259	0.01681
2.21483	0.01239		2.22757	0.01541
2.2165	0.01209		2.22923	0.01494
2.21816	0.01287		2.2309	0.01655
2.21983	0.01277		2.23257	0.01617
2.2215	0.01314		2.23423	0.01539
2.22316	0.0133		2.2359	0.01611
2.22483	0.01267		2.23757	0.01597
2.2265	0.01351		2.23923	0.01596
2.22816	0.01223		2.2409	0.01566
2.22983	0.01277		2.24257	0.01646
2.2315	0.01284		2.24423	0.01737
2.23316	0.01258		2.2459	0.01573
2.23483	0.01236		2.24757	0.01549
2.2365	0.01274		2.24923	0.01497
2.23816	0.0126		2.2509	0.01636
2.23983	0.01232		2.25257	0.01542
2.2415	0.01324		2.25423	0.01597
2.24316	0.01393		2.2559	0.01644
2.24483	0.01229		2.25757	0.01625
2.2465	0.01429		2.25923	0.01642
2.24816	0.01401		2.2609	0.01535
2.24983	0.01343		2.26257	0.01572
2.2515	0.01237		2.26423	0.01654
2.25316	0.01314		2.2659	0.01553
2.25483	0.0135		2.26757	0.01516
2.2565	0.01415		2.26923	0.01649
2.25816	0.01431		2.2709	0.01618
2.25983	0.01285		2.27257	0.01439
2.2615	0.01391		2.27423	0.016
2.26316	0.01276		2.2759	0.01495
2.26483	0.01377		2.27757	0.01399
2.2665	0.0129		2.27923	0.01631
2.26816	0.01268		2.2809	0.01649
2.26983	0.01295		2.28257	0.01595
2.2715	0.01337		2.28423	0.01785
2.27316	0.01306		2.2859	0.0157
2.27483	0.01343		2.28757	0.01467
2.2765	0.01322		2.28923	0.01619
2.27816	0.01257		2.2909	0.01746
2.27983	0.0133		2.29257	0.01592
2.2815	0.01245		2.29423	0.01595
2.28316	0.01369		2.2959	0.01751
2.28483	0.01368		2.29757	0.01526
2.2865	0.01242		2.29923	0.01475
2.28816	0.01279		2.3009	0.01568
2.28983	0.0137		2.30257	0.01611
2.2915	0.01299		2.30423	0.01679
2.29316	0.01343		2.3059	0.01595
2.29483	0.01194		2.30757	0.01653
2.2965	0.01256		2.30923	0.01658
2.29816	0.01344		2.3109	0.01641
2.29983	0.01261		2.31257	0.01705
2.3015	0.01356		2.31423	0.01591
2.30316	0.01279		2.3159	0.01533
2.30483	0.01271		2.31757	0.01612
2.3065	0.01307		2.31923	0.01536
2.30816	0.01323		2.3209	0.01497
2.30983	0.01333		2.32257	0.01657
2.3115	0.01292		2.32423	0.01664
2.31316	0.01378		2.3259	0.01525
2.31483	0.014		2.32757	0.0158
2.3165	0.01405		2.32923	0.01414
2.31816	0.01296		2.3309	0.01531
2.31983	0.01334		2.33257	0.01643
2.3215	0.01293		2.33423	0.01501
2.32316	0.01316		2.3359	0.01634
2.32483	0.01288		2.33757	0.0165
2.3265	0.01247		2.33923	0.01585
2.32816	0.01287		2.3409	0.01721
2.32983	0.01242		2.34257	0.01437
2.3315	0.01345		2.34423	0.01469
2.33316	0.01269		2.3459	0.01633
2.33483	0.01219		2.34757	0.01552
2.3365	0.01403		2.34923	0.01565
2.33816	0.01168		2.3509	0.01504
2.33983	0.01337		2.35257	0.01647
2.3415	0.01327		2.35423	0.0163
2.34316	0.0126		2.3559	0.01552
2.34483	0.01259		2.35757	0.01513
2.3465	0.01217		2.35923	0.01595
2.34816	0.0128		2.3609	0.01461
2.34983	0.01408		2.36257	0.01534
2.3515	0.01281		2.36423	0.01629
2.35316	0.01207		2.3659	0.01521
2.35483	0.01318		2.36757	0.01558
2.3565	0.01297		2.36923	0.01543
2.35816	0.01241		2.3709	0.01696
2.35983	0.01251		2.37257	0.01623
2.3615	0.01205		2.37423	0.0156
2.36316	0.01334		2.3759	0.0165
2.36483	0.01262		2.37757	0.01735
2.3665	0.01341		2.37923	0.01521
2.36816	0.01222		2.3809	0.01587
2.36983	0.01342		2.38257	0.01599
2.3715	0.01345		2.38423	0.01479
2.37316	0.01326		2.3859	0.01484
2.37483	0.01382		2.38757	0.01681
2.3765	0.01173		2.38923	0.01662
2.37816	0.01312		2.3909	0.01546
2.37983	0.01334		2.39257	0.01701
2.3815	0.01376		2.39423	0.01572
2.38316	0.01367		2.3959	0.01654
2.38483	0.01232		2.39757	0.01586
2.3865	0.01333		2.39923	0.01639
2.38816	0.01203		2.4009	0.01597
2.38983	0.01267		2.40257	0.01508
2.3915	0.0119		2.40423	0.01606
2.39316	0.01362		2.4059	0.01641
2.39483	0.01384		2.40757	0.01514
2.3965	0.01295		2.40923	0.01542
2.39816	0.01317		2.4109	0.01585
2.39983	0.0129		2.41257	0.01508
2.4015	0.01337		2.41423	0.01578
2.40316	0.01278		2.4159	0.01551
2.40483	0.01232		2.41757	0.01507
2.4065	0.01329		2.41923	0.01473
2.40816	0.0133		2.4209	0.01611
2.40983	0.01368		2.42257	0.01541
2.4115	0.01264		2.42423	0.01558
2.41316	0.01372		2.4259	0.01514
2.41483	0.01192		2.42757	0.01552
2.4165	0.01247		2.42923	0.01783
2.41816	0.0123		2.4309	0.01522
2.41983	0.01198		2.43257	0.01503
2.4215	0.01273		2.43423	0.01582
2.42316	0.01329		2.4359	0.0161
2.42483	0.01232		2.43757	0.01661
2.4265	0.01294		2.43923	0.01565
2.42816	0.01307		2.4409	0.0148
2.42983	0.01203		2.44257	0.0165
2.4315	0.01224		2.44423	0.01608
2.43316	0.01242		2.4459	0.01596
2.43483	0.01178		2.44757	0.01587
2.4365	0.01227		2.44923	0.01533
2.43816	0.01335		2.4509	0.01563
2.43983	0.01365		2.45257	0.0167
2.4415	0.01322		2.45423	0.01582
2.44316	0.01378		2.4559	0.01637
2.44483	0.01312		2.45757	0.015
2.4465	0.01283		2.45923	0.01529
2.44816	0.01287		2.4609	0.01623
2.44983	0.01282		2.46257	0.01558
2.4515	0.01231		2.46423	0.01478
2.45316	0.01205		2.4659	0.01593
2.45483	0.01235		2.46757	0.01535
2.4565	0.01313		2.46923	0.01548
2.45816	0.013		2.4709	0.01609
2.45983	0.01308		2.47257	0.01603
2.4615	0.01261		2.47423	0.01619
2.46316	0.01223		2.4759	0.01429
2.46483	0.01266		2.47757	0.01632
2.4665	0.01265		2.47923	0.01576
2.46816	0.01273		2.4809	0.0155
2.46983	0.01325		2.48257	0.0158
2.4715	0.013		2.48423	0.01526
2.47316	0.01263		2.4859	0.01561
2.47483	0.01332		2.48757	0.01528
2.4765	0.013		2.48923	0.01439
2.47816	0.01282		2.4909	0.01595
2.47983	0.01289		2.49257	0.01588
2.4815	0.01284		2.49423	0.01541
2.48316	0.0137		2.4959	0.01441
2.48483	0.01339		2.49757	0.0154
2.4865	0.01343		2.49923	0.01582
2.48816	0.01271		2.5009	0.01544
2.48983	0.01305		2.50257	0.01579
2.4915	0.01262		2.50423	0.01597
2.49316	0.01362		2.5059	0.01589
2.49483	0.01269		2.50757	0.01427
2.4965	0.01277		2.50923	0.0158
2.49816	0.01333		2.5109	0.01646
2.49983	0.01308		2.51257	0.01485
2.5015	0.01259		2.51423	0.01578
2.50316	0.01229		2.5159	0.01543
2.50483	0.01294		2.51757	0.01596
2.5065	0.01212		2.51947	0.16029
2.50816	0.01291		2.52114	0.10941
2.50983	0.012		2.5228	0.06798
2.5115	0.01194		2.52447	0.05582
2.51316	0.01216		2.52614	0.04716
2.51483	0.01298		2.5278	0.04272
2.5165	0.01278		2.52947	0.04023
2.51816	0.01335		2.53114	0.03861
2.51983	0.01237		2.5328	0.03564
2.5215	0.01255		2.53447	0.03601
2.52316	0.17723		2.53614	0.03498
2.52483	0.10112		2.5378	0.03424
2.5265	0.06242		2.53947	0.03332
2.52816	0.03861		2.54114	0.03278
2.52983	0.0417		2.5428	0.03244
2.5315	0.03718		2.54447	0.03354
2.53316	0.03511		2.54614	0.03236
2.53483	0.03403		2.5478	0.03107
2.5365	0.03432		2.54947	0.03225
2.53816	0.03158		2.55114	0.03192
2.53983	0.03133		2.5528	0.02953
2.5415	0.0312		2.55447	0.03191
2.54316	0.03028		2.55614	0.03156
2.54483	0.02812		2.5578	0.02957
2.5465	0.02925		2.55947	0.03044
2.54816	0.02881		2.56114	0.03052
2.54983	0.02916		2.5628	0.02972
2.5515	0.02813		2.56447	0.0314
2.55316	0.02825		2.56614	0.03064
2.55483	0.02835		2.5678	0.03066
2.5565	0.028		2.56947	0.03139
2.55816	0.02846		2.57114	0.03029
2.55983	0.02711		2.5728	0.02913
2.5615	0.02717		2.57447	0.02933
2.56316	0.02756		2.57614	0.02996
2.56483	0.02756		2.5778	0.03046
2.5665	0.02537		2.57947	0.02807
2.56816	0.02582		2.58114	0.02979
2.56983	0.02671		2.5828	0.03008
2.5715	0.02687		2.58447	0.02915
2.57316	0.02514		2.58614	0.02997
2.57483	0.02586		2.5878	0.03023
2.5765	0.02667		2.58947	0.02971
2.57816	0.02563		2.59114	0.02869
2.57983	0.02579		2.5928	0.02973
2.5815	0.02579		2.59447	0.03041
2.58316	0.0252		2.59614	0.02867
2.58483	0.02556		2.5978	0.02849
2.5865	0.02622		2.59947	0.02851
2.58816	0.02498		2.60114	0.02997
2.58983	0.02597		2.6028	0.0291
2.5915	0.02662		2.60447	0.02904
2.59316	0.02568		2.60614	0.02983
2.59483	0.02431		2.6078	0.02876
2.5965	0.02612		2.60947	0.02883
2.59816	0.02523		2.61114	0.02887
2.59983	0.02603		2.6128	0.02901
2.6015	0.02497		2.61447	0.0294
2.60316	0.02559		2.61614	0.02827
2.60483	0.0262		2.6178	0.02894
2.6065	0.02543		2.61947	0.02831
2.60816	0.02521		2.62114	0.02896
2.60983	0.02612		2.6228	0.02948
2.6115	0.0254		2.62447	0.02889
2.61316	0.02444		2.62614	0.02885
2.61483	0.02613		2.6278	0.02844
2.6165	0.02475		2.62947	0.02972
2.61816	0.02509		2.63114	0.02855
2.61983	0.02584		2.6328	0.02987
2.6215	0.02435		2.63447	0.02896
2.62316	0.02491		2.63614	0.02899
2.62483	0.02531		2.6378	0.02812
2.6265	0.02552		2.63947	0.02888
2.62816	0.02537		2.64114	0.02912
2.62983	0.02526		2.6428	0.02756
2.6315	0.02602		2.64447	0.02935
2.63316	0.02515		2.64614	0.02949
2.63483	0.02405		2.6478	0.0275
2.6365	0.0259		2.64947	0.0284
2.63816	0.02551		2.65114	0.02867
2.63983	0.02371		2.6528	0.02885
2.6415	0.02525		2.65447	0.02883
2.64316	0.02525		2.65614	0.03008
2.64483	0.02466		2.6578	0.0285
2.6465	0.02558		2.65947	0.02829
2.64816	0.02419		2.66114	0.0284
2.64983	0.02485		2.6628	0.02687
2.6515	0.02455		2.66447	0.0291
2.65316	0.0237		2.66614	0.03004
2.65483	0.02501		2.6678	0.02852
2.6565	0.02593		2.66947	0.02911
2.65816	0.025		2.67114	0.02928
2.65983	0.02432		2.6728	0.02828
2.6615	0.02453		2.67447	0.02971
2.66316	0.02404		2.67614	0.02811
2.66483	0.02531		2.6778	0.02887
2.6665	0.02371		2.67947	0.02804
2.66816	0.02517		2.68114	0.02835
2.66983	0.02471		2.6828	0.02773
2.6715	0.0248		2.68447	0.02955
2.67316	0.025		2.68614	0.02748
2.67483	0.02505		2.6878	0.02834
2.6765	0.02607		2.68947	0.02868
2.67816	0.02437		2.69114	0.02869
2.67983	0.02569		2.6928	0.02857
2.6815	0.0252		2.69447	0.02915
2.68316	0.02508		2.69614	0.02916
2.68483	0.02455		2.6978	0.02837
2.6865	0.02491		2.69947	0.02829
2.68816	0.02526		2.70114	0.0279
2.68983	0.02475		2.7028	0.0296
2.6915	0.02443		2.70447	0.0281
2.69316	0.02484		2.70614	0.02895
2.69483	0.02413		2.7078	0.02781
2.6965	0.02396		2.70947	0.02817
2.69816	0.02514		2.71114	0.02806
2.69983	0.02485		2.7128	0.02843
2.7015	0.02402		2.71447	0.02869
2.70316	0.02581		2.71614	0.02943
2.70483	0.02417		2.7178	0.02761
2.7065	0.02471		2.71947	0.02855
2.70816	0.0252		2.72114	0.02837
2.70983	0.02366		2.7228	0.02893
2.7115	0.02414		2.72447	0.02743
2.71316	0.02579		2.72614	0.02894
2.71483	0.02426		2.7278	0.02939
2.7165	0.02415		2.72947	0.0282
2.71816	0.02501		2.73114	0.02818
2.71983	0.02435		2.7328	0.02824
2.7215	0.02345		2.73447	0.028
2.72316	0.02384		2.73614	0.02824
2.72483	0.02439		2.7378	0.02884
2.7265	0.02487		2.73947	0.02903
2.72816	0.02337		2.74114	0.02782
2.72983	0.02448		2.7428	0.02915
2.7315	0.02516		2.74447	0.02812
2.73316	0.02493		2.74614	0.02899
2.73483	0.02469		2.7478	0.02781
2.7365	0.02516		2.74947	0.0287
2.73816	0.02556		2.75114	0.02739
2.73983	0.02512		2.7528	0.02806
2.7415	0.0248		2.75447	0.02786
2.74316	0.02497		2.75614	0.02871
2.74483	0.02484		2.7578	0.02829
2.7465	0.02415		2.75947	0.02771
2.74816	0.0233		2.76114	0.02814
2.74983	0.02397		2.7628	0.02826
2.7515	0.02431		2.76447	0.02868
2.75316	0.02441		2.76614	0.02945
2.75483	0.02496		2.7678	0.02792
2.7565	0.02453		2.76947	0.02898
2.75816	0.02424		2.77114	0.02961
2.75983	0.02509		2.7728	0.02814
2.7615	0.0243		2.77447	0.02845
2.76316	0.02471		2.77614	0.02807
2.76483	0.02535		2.7778	0.02876
2.7665	0.02498		2.77947	0.02887
2.76816	0.02378		2.78114	0.02711
2.76983	0.02559		2.7828	0.02862
2.7715	0.02515		2.78447	0.02818
2.77316	0.02345		2.78614	0.02891
2.77483	0.02259		2.7878	0.02799
2.7765	0.02399		2.78947	0.02686
2.77816	0.02514		2.79114	0.02834
2.77983	0.02534		2.7928	0.02855
2.7815	0.02504		2.79447	0.0283
2.78316	0.02502		2.79614	0.02802
2.78483	0.02531		2.7978	0.031
2.7865	0.02542		2.79947	0.02837
2.78816	0.02573		2.80114	0.02737
2.78983	0.02507		2.8028	0.02837
2.7915	0.02449		2.80447	0.02829
2.79316	0.02616		2.80614	0.02847
2.79483	0.02535		2.8078	0.02838
2.7965	0.02528		2.80947	0.0271
2.79816	0.02519		2.81114	0.02942
2.79983	0.02507		2.8128	0.02829
2.8015	0.02518		2.81447	0.02793
2.80316	0.02456		2.81614	0.0281
2.80483	0.02459		2.8178	0.02731
2.8065	0.02482		2.81947	0.02901
2.80816	0.02422		2.82114	0.02857
2.80983	0.02355		2.8228	0.02835
2.8115	0.02491		2.82447	0.02747
2.81316	0.02444		2.82614	0.02855
2.81483	0.02496		2.8278	0.02964
2.8165	0.02433		2.82947	0.02843
2.81816	0.02443		2.83114	0.02777
2.81983	0.02492		2.8328	0.02898
2.8215	0.02492		2.83447	0.02773
2.82316	0.02395		2.83614	0.02806
2.82483	0.02444		2.8378	0.02955
2.8265	0.02552		2.83947	0.02813
2.82816	0.02444		2.84114	0.02901
2.82983	0.0237		2.8428	0.02867
2.8315	0.02379		2.84447	0.0276
2.83316	0.02486		2.84614	0.02798
2.83483	0.02506		2.8478	0.03005
2.8365	0.02391		2.84947	0.02844
2.83816	0.02449		2.85114	0.02657
2.83983	0.02499		2.8528	0.02892
2.8415	0.02431		2.85447	0.02794
2.84316	0.02584		2.85614	0.02897
2.84483	0.02525		2.8578	0.02782
2.8465	0.02377		2.85947	0.02783
2.84816	0.0251		2.86114	0.0288
2.84983	0.02484		2.8628	0.02759
2.8515	0.02477		2.86447	0.02864
2.85316	0.02485		2.86614	0.02798
2.85483	0.02495		2.8678	0.02847
2.8565	0.02458		2.86947	0.02814
2.85816	0.0236		2.87114	0.02807
2.85983	0.02517		2.8728	0.0287
2.8615	0.0251		2.87447	0.02862
2.86316	0.02435		2.87614	0.02911
2.86483	0.02527		2.8778	0.02835
2.8665	0.02535		2.87947	0.02856
2.86816	0.02456		2.88114	0.02749
2.86983	0.02288		2.8828	0.02791
2.8715	0.02393		2.88447	0.02769
2.87316	0.0234		2.88614	0.02793
2.87483	0.0244		2.8878	0.02958
2.8765	0.0247		2.88947	0.02811
2.87816	0.02431		2.89114	0.02781
2.87983	0.02495		2.8928	0.02682
2.8815	0.02514		2.89447	0.02885
2.88316	0.02419		2.89614	0.02853
2.88483	0.02376		2.8978	0.02701
2.8865	0.02336		2.89947	0.02685
2.88816	0.0246		2.90114	0.02788
2.88983	0.02408		2.9028	0.02735
2.8915	0.02471		2.90447	0.02792
2.89316	0.02429		2.90614	0.02878
2.89483	0.02418		2.9078	0.02834
2.8965	0.02405		2.90947	0.02922
2.89816	0.02498		2.91114	0.0284
2.89983	0.02529		2.9128	0.02896
2.9015	0.02436		2.91447	0.02752
2.90316	0.02518		2.91614	0.02772
2.90483	0.02471		2.9178	0.02829
2.9065	0.02318		2.91947	0.02994
2.90816	0.0237		2.92114	0.02809
2.90983	0.02443		2.9228	0.02632
2.9115	0.02569		2.92447	0.02893
2.91316	0.02429		2.92614	0.02871
2.91483	0.02567		2.9278	0.0281
2.9165	0.02527		2.92947	0.02857
2.91816	0.02529		2.93114	0.02842
2.91983	0.02541		2.9328	0.02965
2.9215	0.02428		2.93447	0.02761
2.92316	0.02548		2.93614	0.02797
2.92483	0.02402		2.9378	0.0283
2.9265	0.02466		2.93947	0.02865
2.92816	0.02538		2.94114	0.02667
2.92983	0.0236		2.9428	0.02856
2.9315	0.02474		2.94447	0.02948
2.93316	0.02486		2.94614	0.02736
2.93483	0.02484		2.9478	0.02774
2.9365	0.02471		2.94947	0.02754
2.93816	0.02522		2.95114	0.02811
2.93983	0.02476		2.9528	0.02845
2.9415	0.02408		2.95447	0.02733
2.94316	0.02457		2.95614	0.0288
2.94483	0.02394		2.9578	0.03005
2.9465	0.0245		2.95947	0.02792
2.94816	0.02479		2.96114	0.02746
2.94983	0.02316		2.9628	0.02856
2.9515	0.02359		2.96447	0.02781
2.95316	0.02519		2.96614	0.02809
2.95483	0.0238		2.9678	0.02794
2.9565	0.02396		2.96947	0.02786
2.95816	0.02474		2.97114	0.02854
2.95983	0.02458		2.9728	0.02863
2.9615	0.02502		2.97447	0.02773
2.96316	0.02467		2.97614	0.02828
2.96483	0.02442		2.9778	0.02739
2.9665	0.02426		2.97947	0.02893
2.96816	0.02467		2.98114	0.02811
2.96983	0.02474		2.9828	0.02944
2.9715	0.02365		2.98447	0.02749
2.97316	0.02529		2.98614	0.02755
2.97483	0.02481		2.9878	0.02738
2.9765	0.02452		2.98947	0.02792
2.97816	0.02576		2.99114	0.02758
2.97983	0.02456		2.9928	0.02789
2.9815	0.02467		2.99447	0.02807
2.98316	0.02477		2.99614	0.02873
2.98483	0.02454		2.9978	0.02794
2.9865	0.02359		2.99947	0.02906
2.98816	0.02491		3.00114	0.02864
2.98983	0.02409		3.0028	0.02769
2.9915	0.02578		3.00447	0.0267
2.99316	0.02454		3.00614	0.02972
2.99483	0.02348		3.0078	0.03004
2.9965	0.02466		3.00947	0.02726
2.99816	0.02484		3.01114	0.02762
2.99983	0.0246		3.0128	0.02838
3.0015	0.02372		3.01453	0.17822
3.00316	0.02535		3.01619	0.1276
3.00483	0.02425		3.01786	0.08727
3.0065	0.02496		3.01953	0.07184
3.00816	0.02406		3.02119	0.06672
3.00983	0.16825		3.02286	0.06135
3.0115	0.09794		3.02453	0.05732
3.01316	0.07072		3.02619	0.0577
3.01483	0.06033		3.02786	0.05492
3.0165	0.05771		3.02953	0.05518
3.01816	0.05337		3.03119	0.05402
3.01983	0.05112		3.03286	0.05109
3.0215	0.04852		3.03453	0.05157
3.02316	0.04923		3.03619	0.05221
3.02483	0.04953		3.03786	0.05045
3.0265	0.04919		3.03953	0.05044
3.02816	0.04719		3.04119	0.05165
3.02983	0.04749		3.04286	0.05221
3.0315	0.04683		3.04453	0.0498
3.03316	0.04637		3.04619	0.04983
3.03483	0.04525		3.04786	0.04928
3.0365	0.04589		3.04953	0.04969
3.03816	0.04466		3.05119	0.04816
3.03983	0.04671		3.05286	0.05043
3.0415	0.04552		3.05453	0.04935
3.04316	0.04596		3.05619	0.04843
3.04483	0.04478		3.05786	0.04822
3.0465	0.04595		3.05953	0.05158
3.04816	0.04511		3.06119	0.04877
3.04983	0.04407		3.06286	0.04886
3.0515	0.04418		3.06453	0.04852
3.05316	0.04379		3.06619	0.04992
3.05483	0.04516		3.06786	0.04925
3.0565	0.04336		3.06953	0.04931
3.05816	0.04559		3.07119	0.04943
3.05983	0.04364		3.07286	0.04861
3.0615	0.04533		3.07453	0.04961
3.06316	0.04324		3.07619	0.04859
3.06483	0.04494		3.07786	0.04944
3.0665	0.04479		3.07953	0.04769
3.06816	0.04365		3.08119	0.04742
3.06983	0.04412		3.08286	0.04921
3.0715	0.04503		3.08453	0.04925
3.07316	0.04465		3.08619	0.04828
3.07483	0.04284		3.08786	0.04896
3.0765	0.04282		3.08953	0.04924
3.07816	0.04397		3.09119	0.04828
3.07983	0.04362		3.09286	0.04744
3.0815	0.04403		3.09453	0.04825
3.08316	0.04373		3.09619	0.04943
3.08483	0.04425		3.09786	0.04803
3.0865	0.04325		3.09953	0.0482
3.08816	0.04412		3.10119	0.04737
3.08983	0.04229		3.10286	0.04888
3.0915	0.04366		3.10453	0.04877
3.09316	0.04405		3.10619	0.04729
3.09483	0.04423		3.10786	0.04917
3.0965	0.04282		3.10953	0.04858
3.09816	0.04421		3.11119	0.04951
3.09983	0.04336		3.11286	0.04723
3.1015	0.04346		3.11453	0.04696
3.10316	0.04474		3.11619	0.04921
3.10483	0.04364		3.11786	0.04846
3.1065	0.04435		3.11953	0.04668
3.10816	0.04471		3.12119	0.0478
3.10983	0.04217		3.12286	0.0495
3.1115	0.04287		3.12453	0.04796
3.11316	0.04445		3.12619	0.04918
3.11483	0.04285		3.12786	0.04848
3.1165	0.04386		3.12953	0.04864
3.11816	0.04354		3.13119	0.04727
3.11983	0.04238		3.13286	0.04882
3.1215	0.04342		3.13453	0.04662
3.12316	0.04364		3.13619	0.04781
3.12483	0.043		3.13786	0.04768
3.1265	0.04445		3.13953	0.04732
3.12816	0.04296		3.14119	0.05084
3.12983	0.04305		3.14286	0.04664
3.1315	0.0444		3.14453	0.04737
3.13316	0.04297		3.14619	0.04732
3.13483	0.04231		3.14786	0.04851
3.1365	0.04315		3.14953	0.0484
3.13816	0.04236		3.15119	0.0479
3.13983	0.04423		3.15286	0.04929
3.1415	0.04396		3.15453	0.04803
3.14316	0.0435		3.15619	0.04787
3.14483	0.04304		3.15786	0.0488
3.1465	0.04278		3.15953	0.04837
3.14816	0.04388		3.16119	0.04853
3.14983	0.04334		3.16286	0.04707
3.1515	0.04341		3.16453	0.04688
3.15316	0.04339		3.16619	0.04938
3.15483	0.0432		3.16786	0.04749
3.1565	0.04395		3.16953	0.04733
3.15816	0.04315		3.17119	0.04796
3.15983	0.04347		3.17286	0.04802
3.1615	0.0428		3.17453	0.04759
3.16316	0.0435		3.17619	0.0488
3.16483	0.04368		3.17786	0.04774
3.1665	0.04218		3.17953	0.0492
3.16816	0.04284		3.18119	0.0472
3.16983	0.04395		3.18286	0.04799
3.1715	0.04464		3.18453	0.04792
3.17316	0.04383		3.18619	0.04804
3.17483	0.04415		3.18786	0.04789
3.1765	0.04195		3.18953	0.04697
3.17816	0.0432		3.19119	0.04844
3.17983	0.04357		3.19286	0.04866
3.1815	0.04243		3.19453	0.04786
3.18316	0.04472		3.19619	0.04776
3.18483	0.0454		3.19786	0.04753
3.1865	0.04298		3.19953	0.04781
3.18816	0.04307		3.20119	0.04864
3.18983	0.04331		3.20286	0.04772
3.1915	0.04295		3.20453	0.04712
3.19316	0.04222		3.20619	0.0481
3.19483	0.04352		3.20786	0.04902
3.1965	0.04299		3.20953	0.04703
3.19816	0.04275		3.21119	0.04935
3.19983	0.0434		3.21286	0.04758
3.2015	0.04206		3.21453	0.04722
3.20316	0.04312		3.21619	0.04941
3.20483	0.0429		3.21786	0.04638
3.2065	0.04334		3.21953	0.04634
3.20816	0.04393		3.22119	0.04794
3.20983	0.04513		3.22286	0.04809
3.2115	0.04406		3.22453	0.04941
3.21316	0.04525		3.22619	0.0483
3.21483	0.04344		3.22786	0.04741
3.2165	0.04429		3.22953	0.04781
3.21816	0.04412		3.23119	0.04871
3.21983	0.0433		3.23286	0.04711
3.2215	0.04387		3.23453	0.04872
3.22316	0.04405		3.23619	0.0484
3.22483	0.04377		3.23786	0.04724
3.2265	0.04229		3.23953	0.04833
3.22816	0.04319		3.24119	0.04776
3.22983	0.04284		3.24286	0.04844
3.2315	0.04251		3.24453	0.04891
3.23316	0.04313		3.24619	0.04807
3.23483	0.04188		3.24786	0.04721
3.2365	0.04369		3.24953	0.04768
3.23816	0.04367		3.25119	0.04732
3.23983	0.04297		3.25286	0.04777
3.2415	0.04458		3.25453	0.04767
3.24316	0.04367		3.25619	0.0499
3.24483	0.0444		3.25786	0.04697
3.2465	0.04419		3.25953	0.04814
3.24816	0.04342		3.26119	0.04961
3.24983	0.04395		3.26286	0.04637
3.2515	0.04453		3.26453	0.04722
3.25316	0.04409		3.26619	0.04874
3.25483	0.04313		3.26786	0.04865
3.2565	0.04363		3.26953	0.04839
3.25816	0.04345		3.27119	0.04797
3.25983	0.04357		3.27286	0.04832
3.2615	0.04247		3.27453	0.04911
3.26316	0.04464		3.27619	0.04866
3.26483	0.04451		3.27786	0.0472
3.2665	0.04465		3.27953	0.04744
3.26816	0.04532		3.28119	0.04881
3.26983	0.044		3.28286	0.04836
3.2715	0.04402		3.28453	0.04702
3.27316	0.04447		3.28619	0.04668
3.27483	0.04316		3.28786	0.04896
3.2765	0.04418		3.28953	0.04875
3.27816	0.04469		3.29119	0.04737
3.27983	0.04357		3.29286	0.04741
3.2815	0.04326		3.29453	0.0493
3.28316	0.04379		3.29619	0.04874
3.28483	0.0436		3.29786	0.0475
3.2865	0.04374		3.29953	0.04818
3.28816	0.04226		3.30119	0.04741
3.28983	0.04324		3.30286	0.04867
3.2915	0.04261		3.30453	0.04779
3.29316	0.0427		3.30619	0.04803
3.29483	0.04335		3.30786	0.04854
3.2965	0.04244		3.30953	0.04927
3.29816	0.04456		3.31119	0.04759
3.29983	0.04384		3.31286	0.04766
3.3015	0.04383		3.31453	0.04827
3.30316	0.04279		3.31619	0.04817
3.30483	0.04333		3.31786	0.04758
3.3065	0.04337		3.31953	0.04823
3.30816	0.04364		3.32119	0.04657
3.30983	0.04404		3.32286	0.0489
3.3115	0.04359		3.32453	0.04796
3.31316	0.04359		3.32619	0.04786
3.31483	0.04326		3.32786	0.04749
3.3165	0.04466		3.32953	0.04841
3.31816	0.04279		3.33119	0.04854
3.31983	0.04371		3.33286	0.04705
3.3215	0.04371		3.33453	0.04651
3.32316	0.04475		3.33619	0.04763
3.32483	0.04415		3.33786	0.04865
3.3265	0.04274		3.33953	0.04921
3.32816	0.04442		3.34119	0.04722
3.32983	0.04526		3.34286	0.04686
[truncated: 3,999 more rows]

## Sheet: Figure 5c
Figure 5c
Gradient-Mg:Ta3N5			Gradient-Mg:Ta3N5/La:Ta3N5
Potential (V vs. RHE)	HC-STH (%)		Potential (V vs. RHE)	HC-STH (%)
1.23075	-0.00641		1.23047	-0.00473
1.22976	0.00205		1.22972	0.00283
1.2288	0.01027		1.22874	0.01268
1.22768	0.01979		1.22748	0.02535
1.22665	0.02862		1.22669	0.0333
1.22564	0.03725		1.22574	0.04285
1.22472	0.04505		1.22481	0.05211
1.22368	0.05405		1.22387	0.06168
1.22259	0.06341		1.22249	0.07556
1.22171	0.07077		1.22179	0.08252
1.22078	0.07873		1.22074	0.09309
1.21978	0.08713		1.21946	0.10608
1.21877	0.09631		1.21853	0.11517
1.21776	0.10483		1.21746	0.12613
1.21674	0.11326		1.21668	0.13394
1.21575	0.12148		1.21585	0.14257
1.21481	0.12968		1.21473	0.15341
1.21384	0.13762		1.21358	0.16501
1.21262	0.14869		1.2125	0.17609
1.21172	0.15643		1.21171	0.18408
1.21061	0.16582		1.21085	0.19248
1.20964	0.17364		1.20954	0.20588
1.20862	0.18231		1.20876	0.21349
1.20761	0.1913		1.20778	0.22359
1.20662	0.20042		1.20666	0.23443
1.2058	0.2068		1.20549	0.24671
1.20473	0.21593		1.20454	0.25564
1.20374	0.22423		1.20363	0.26592
1.20272	0.23232		1.20271	0.27468
1.20166	0.24288		1.20163	0.2852
1.20075	0.25033		1.20041	0.2976
1.19977	0.25751		1.19985	0.30303
1.19876	0.26546		1.19858	0.31582
1.19764	0.27628		1.1975	0.32683
1.19674	0.28357		1.19652	0.33675
1.19574	0.29223		1.19549	0.34624
1.19467	0.30018		1.19455	0.35645
1.19368	0.30976		1.19349	0.36675
1.19266	0.31792		1.19252	0.37547
1.19182	0.32583		1.19159	0.38675
1.19078	0.33514		1.19083	0.39392
1.18984	0.34402		1.18955	0.406
1.18881	0.35005		1.18852	0.41709
1.18777	0.35819		1.18759	0.42663
1.18675	0.36733		1.18652	0.43609
1.18571	0.37637		1.18546	0.4476
1.18462	0.38687		1.18445	0.45746
1.18373	0.39334		1.18367	0.46539
1.18264	0.40174		1.1825	0.47734
1.1818	0.41007		1.18156	0.48658
1.18076	0.41731		1.18088	0.49311
1.17983	0.42616		1.17952	0.50779
1.17884	0.43626		1.17884	0.51351
1.17778	0.44105		1.17781	0.52298
1.17676	0.45177		1.17689	0.53276
1.17574	0.46085		1.17585	0.54336
1.17475	0.47069		1.17478	0.5531
1.17373	0.47948		1.17353	0.56671
1.17265	0.4871		1.17278	0.57514
1.17174	0.49403		1.17161	0.58562
1.17079	0.50143		1.17053	0.5957
1.1697	0.51129		1.16975	0.60343
1.1686	0.52122		1.16872	0.61441
1.16769	0.52908		1.16753	0.62624
1.16674	0.53646		1.16656	0.63544
1.16565	0.54393		1.16571	0.6441
1.16469	0.55267		1.16481	0.65371
1.16363	0.5632		1.1638	0.66362
1.16258	0.57089		1.16257	0.67611
1.16169	0.57909		1.16179	0.68346
1.16062	0.5891		1.16065	0.69389
1.15971	0.59489		1.15942	0.70592
1.15868	0.60219		1.15874	0.71143
1.15763	0.6116		1.15767	0.72278
1.1566	0.62206		1.15678	0.73318
1.15561	0.6284		1.15577	0.74277
1.15454	0.63744		1.15472	0.75368
1.15362	0.64684		1.15377	0.76409
1.15256	0.65726		1.15268	0.77375
1.15166	0.66493		1.15166	0.78367
1.15061	0.67314		1.15065	0.79504
1.14963	0.68048		1.14962	0.80416
1.14874	0.68521		1.14838	0.81707
1.14773	0.69498		1.14781	0.82358
1.14665	0.70652		1.14681	0.83215
1.14564	0.71358		1.14578	0.84231
1.14456	0.72523		1.14466	0.85488
1.14359	0.73116		1.14358	0.86355
1.14257	0.7382		1.14246	0.8743
1.14162	0.74561		1.14172	0.88271
1.1406	0.75718		1.14051	0.89382
1.13969	0.76263		1.13953	0.90433
1.13876	0.77195		1.1386	0.91398
1.13761	0.78046		1.1377	0.92236
1.13664	0.78795		1.13644	0.93493
1.13574	0.79812		1.13535	0.94645
1.13467	0.80815		1.13446	0.95417
1.13364	0.81048		1.13361	0.96422
1.13258	0.82065		1.13258	0.97179
1.13169	0.83174		1.13173	0.9804
1.13063	0.83596		1.1304	0.99383
1.12975	0.84634		1.1297	1.00336
1.12873	0.85573		1.12837	1.0157
1.12772	0.8599		1.12744	1.02732
1.12663	0.87264		1.12645	1.03328
1.12555	0.87984		1.1256	1.04279
1.12475	0.88761		1.12475	1.05269
1.12373	0.89883		1.12379	1.05713
1.12273	0.90312		1.12237	1.072
1.12157	0.91309		1.12155	1.08261
1.12053	0.92495		1.12046	1.09246
1.11967	0.92982		1.11984	1.09749
1.11876	0.93427		1.11859	1.11017
1.11773	0.94785		1.1178	1.11762
1.11658	0.95372		1.11683	1.12835
1.11557	0.96804		1.1157	1.14117
1.11469	0.97329		1.1146	1.15034
1.11366	0.98056		1.11348	1.16315
1.11269	0.98392		1.11252	1.17222
1.11169	0.99086		1.11143	1.18349
1.11072	1.00403		1.11077	1.18703
1.10964	1.01195		1.10944	1.20415
1.10876	1.02311		1.10845	1.21087
1.10764	1.03361		1.10782	1.21839
1.10653	1.04088		1.10648	1.23167
1.10558	1.04559		1.10537	1.24272
1.10454	1.06105		1.10442	1.25062
1.10358	1.06257		1.10353	1.26238
1.10254	1.06948		1.10263	1.2677
1.10164	1.07797		1.10146	1.28134
1.10064	1.08837		1.10076	1.28944
1.0996	1.09655		1.09972	1.29969
1.09856	1.10503		1.09848	1.31137
1.09756	1.11595		1.09781	1.31605
1.09662	1.12225		1.09688	1.327
1.09564	1.1257		1.0958	1.33826
1.09462	1.1368		1.09478	1.34358
1.09352	1.14897		1.09384	1.35454
1.09256	1.15117		1.09262	1.36634
1.0916	1.16324		1.09173	1.37689
1.09076	1.1685		1.09043	1.39069
1.08969	1.17438		1.08947	1.39825
1.0886	1.18294		1.08874	1.40847
1.08754	1.19519		1.08744	1.41918
1.08673	1.20373		1.08643	1.42693
1.0857	1.21144		1.08557	1.43464
1.08472	1.21593		1.0846	1.44481
1.08371	1.21975		1.08378	1.4569
1.08262	1.22924		1.08241	1.46663
1.0815	1.24488		1.08151	1.4773
1.08061	1.2535		1.08075	1.48677
1.07957	1.2655		1.07988	1.4946
1.07866	1.26513		1.07883	1.50207
1.07768	1.2751		1.07752	1.5174
1.07674	1.28431		1.07633	1.5276
1.07559	1.29524		1.07589	1.52997
1.0747	1.29732		1.07474	1.54375
1.07367	1.3083		1.07342	1.55577
1.07265	1.31366		1.07274	1.56149
1.07173	1.31999		1.07165	1.57276
1.07076	1.33311		1.07046	1.58483
1.06973	1.34411		1.06962	1.59296
1.06866	1.34728		1.06876	1.60245
1.0676	1.36504		1.06763	1.61356
1.06657	1.36801		1.0666	1.62222
1.06554	1.37887		1.06561	1.63143
1.06465	1.38879		1.06483	1.63994
1.06365	1.39074		1.06341	1.65295
1.06267	1.40111		1.06269	1.65782
1.06175	1.40423		1.06183	1.66697
1.06078	1.41338		1.06066	1.6763
1.05968	1.42526		1.0597	1.68792
1.05865	1.43361		1.05867	1.69691
1.05773	1.44401		1.0575	1.71222
1.05663	1.44442		1.05635	1.7233
1.05564	1.45372		1.05575	1.72702
1.05454	1.45658		1.0545	1.74009
1.05358	1.47259		1.05375	1.74637
1.0527	1.47779		1.05288	1.75382
1.05164	1.4885		1.05159	1.76656
1.05075	1.48803		1.05069	1.7758
1.04972	1.50111		1.04963	1.78442
1.04864	1.51061		1.04846	1.79779
1.04768	1.52012		1.04783	1.80438
1.04678	1.53276		1.04647	1.81773
1.04572	1.53148		1.0457	1.82534
1.04472	1.5338		1.04469	1.83438
1.04364	1.55059		1.04355	1.84502
1.04265	1.56202		1.0427	1.85314
1.04178	1.56492		1.04151	1.86319
1.04067	1.57788		1.04052	1.87102
1.03959	1.58214		1.03949	1.88429
1.03862	1.59166		1.03858	1.89294
1.03768	1.60092		1.03767	1.89992
1.03677	1.60668		1.03644	1.91461
1.03564	1.61042		1.03586	1.91966
1.03467	1.62536		1.0345	1.93034
1.03362	1.632		1.03385	1.94184
1.0326	1.63871		1.0325	1.95481
1.03173	1.65498		1.03152	1.96273
1.03065	1.6597		1.03046	1.96997
1.02969	1.65864		1.02945	1.98194
1.02873	1.67433		1.02851	1.98793
1.02777	1.67753		1.02772	2.0003
1.02659	1.69131		1.02647	2.01197
1.02574	1.69722		1.02585	2.01697
1.02463	1.6999		1.02445	2.0331
1.02359	1.71156		1.02384	2.03923
1.02266	1.7202		1.02284	2.04782
1.02162	1.72649		1.0218	2.05494
1.02065	1.73283		1.02068	2.06851
1.01965	1.74095		1.01952	2.07883
1.0186	1.75053		1.0186	2.08626
1.01773	1.74801		1.0178	2.09512
1.01674	1.76327		1.01648	2.10751
1.01565	1.77669		1.01549	2.11755
1.01479	1.77337		1.01487	2.12539
1.01368	1.79178		1.0135	2.13672
1.01273	1.79138		1.01271	2.14485
1.01167	1.801		1.0118	2.15202
1.01069	1.81379		1.01082	2.16364
1.00977	1.81531		1.00978	2.16888
1.00883	1.8234		1.00875	2.18265
1.00766	1.83247		1.0075	2.19271
1.0068	1.83827		1.0068	2.19934
1.00563	1.84805		1.00551	2.21309
1.00471	1.85841		1.00483	2.21889
1.00358	1.86666		1.00346	2.23188
1.00275	1.87162		1.00285	2.23734
1.00176	1.87703		1.00152	2.25224
1.00064	1.88692		1.00064	2.26194
0.99969	1.89469		0.99958	2.26855
0.99861	1.89482		0.99856	2.27687
0.99763	1.90983		0.99786	2.28551
0.99677	1.92094		0.99674	2.30021
0.99565	1.93224		0.99578	2.30554
0.99482	1.93154		0.99451	2.31889
0.99363	1.94968		0.99373	2.32894
0.99275	1.94026		0.99284	2.336
0.99169	1.9485		0.99184	2.34141
0.99076	1.96283		0.99076	2.35264
0.98982	1.97241		0.98985	2.35953
0.98877	1.98106		0.98883	2.37011
0.98769	1.99338		0.98758	2.37926
0.98671	1.99746		0.98665	2.38976
0.98563	2.00201		0.98578	2.39417
0.98466	2.0086		0.98454	2.40679
0.9837	2.01728		0.98388	2.41205
0.98273	2.02777		0.98254	2.4282
0.98175	2.02918		0.98155	2.43931
0.98079	2.04453		0.98049	2.44473
0.97982	2.04897		0.9795	2.45439
0.97873	2.05144		0.97855	2.46359
0.97776	2.07258		0.97776	2.47011
0.97663	2.07539		0.97677	2.47731
0.97561	2.07917		0.97562	2.48921
0.97477	2.08362		0.97481	2.49831
0.97365	2.08848		0.97375	2.50774
0.97274	2.09511		0.97274	2.5217
0.97169	2.10788		0.97181	2.52523
0.97071	2.11119		0.97079	2.53513
0.9696	2.10698		0.96946	2.54675
0.9686	2.13437		0.9686	2.55989
0.96751	2.14679		0.96784	2.55939
0.96663	2.14325		0.96692	2.56803
0.96563	2.15529		0.96583	2.57762
0.96448	2.16066		0.96444	2.59511
0.96356	2.16913		0.96363	2.60245
0.96269	2.16789		0.9628	2.61522
0.96167	2.18149		0.96164	2.61816
0.96072	2.19927		0.96093	2.63137
0.95969	2.19862		0.95948	2.64471
0.95853	2.20917		0.95857	2.6494
0.95756	2.21919		0.95753	2.65975
0.95658	2.22013		0.95651	2.66596
0.95562	2.22991		0.95586	2.67157
0.95467	2.2275		0.95477	2.67916
0.95363	2.24718		0.95352	2.68944
0.95265	2.25547		0.95282	2.69681
0.95157	2.26417		0.95172	2.70276
0.95077	2.26359		0.95053	2.72558
0.94964	2.27424		0.94966	2.73033
0.94851	2.27901		0.94846	2.74254
0.94758	2.29586		0.94749	2.7507
0.94667	2.29823		0.94667	2.75529
0.94561	2.29857		0.94551	2.76682
0.94462	2.31528		0.94444	2.77682
0.94369	2.31948		0.94345	2.78082
0.94261	2.33187		0.94256	2.79611
0.94175	2.33667		0.94167	2.80338
0.94056	2.34754		0.94051	2.81113
0.93964	2.35162		0.93986	2.81173
0.93873	2.35359		0.93843	2.83255
0.93757	2.36188		0.9375	2.83977
0.93671	2.36605		0.93643	2.84712
0.93563	2.3749		0.93539	2.85615
0.93465	2.38971		0.93451	2.86686
0.93356	2.3942		0.93349	2.8717
0.93271	2.39695		0.93245	2.88202
0.93158	2.40163		0.93144	2.89074
0.93061	2.41578		0.93081	2.89991
0.92956	2.42518		0.92962	2.9087
0.92878	2.42419		0.92841	2.92415
0.92759	2.44135		0.92745	2.9269
0.92655	2.43937		0.92639	2.93712
0.92553	2.44664		0.92558	2.93581
0.9246	2.44949		0.92477	2.94847
0.92368	2.46892		0.92377	2.9577
0.92257	2.47702		0.92276	2.96919
0.92161	2.48535		0.92178	2.98036
0.92061	2.4816		0.92045	2.99533
0.91974	2.48035		0.91961	2.99555
0.9187	2.48983		0.91879	3.00852
0.91774	2.49555		0.91785	3.01333
0.91675	2.51349		0.91644	3.02375
0.91571	2.52462		0.91554	3.02868
0.91467	2.5322		0.91454	3.03745
0.91365	2.52816		0.91363	3.04483
0.91259	2.5448		0.91241	3.05507
0.91161	2.55178		0.91187	3.06577
0.91059	2.55652		0.91043	3.08299
0.90964	2.55505		0.90974	3.08216
0.90868	2.56596		0.90851	3.09806
0.90758	2.56337		0.90761	3.10102
0.9066	2.58383		0.90635	3.10971
0.90558	2.58645		0.90546	3.11625
0.90459	2.59522		0.90443	3.12692
0.90374	2.60509		0.90345	3.13384
0.90261	2.61003		0.90244	3.14314
0.9017	2.61502		0.90188	3.14664
0.9006	2.62045		0.90045	3.16017
0.89955	2.625		0.89964	3.16738
0.89857	2.63822		0.89872	3.17582
0.89753	2.64991		0.89786	3.17813
0.89659	2.64935		0.89676	3.19126
0.89563	2.64939		0.89557	3.20092
0.89452	2.66324		0.89448	3.20917
0.89368	2.66877		0.89342	3.21865
0.89258	2.66742		0.89272	3.22668
0.8916	2.66954		0.89167	3.22901
0.89065	2.69525		0.89047	3.24729
0.88975	2.68815		0.88947	3.24829
0.88875	2.6929		0.88869	3.26431
0.88773	2.70015		0.88756	3.26857
0.8867	2.71776		0.88666	3.27395
0.88565	2.72209		0.88539	3.28561
0.88465	2.72853		0.88453	3.29696
0.88373	2.73178		0.88372	3.29745
0.88257	2.73092		0.88267	3.30934
0.88162	2.7383		0.88141	3.3176
0.88065	2.75379		0.88073	3.32251
0.87974	2.76413		0.87969	3.3254
0.87874	2.75779		0.87848	3.34205
0.8776	2.76581		0.87744	3.34858
0.87662	2.77326		0.87653	3.35498
0.87572	2.7795		0.87539	3.36707
0.87475	2.79061		0.87459	3.36979
0.87358	2.79753		0.8738	3.37887
0.87277	2.79263		0.87282	3.38235
0.87162	2.80553		0.8716	3.38994
0.87068	2.80465		0.87069	3.40544
0.86975	2.818		0.86975	3.40784
0.86879	2.83705		0.86846	3.42048
0.86764	2.82841		0.86758	3.42222
0.86663	2.83662		0.86675	3.43351
0.86566	2.82949		0.86574	3.43949
0.86477	2.84253		0.86488	3.44527
0.86369	2.85225		0.86377	3.45241
0.86272	2.86027		0.86252	3.46412
0.86171	2.87187		0.86182	3.46834
0.8608	2.87137		0.86048	3.4804
0.85959	2.87088		0.85979	3.485
0.85859	2.88291		0.85845	3.49667
0.85766	2.90415		0.85769	3.49494
0.85662	2.90759		0.85653	3.50555
0.85572	2.88979		0.85579	3.51527
0.85466	2.88702		0.85457	3.5239
0.85354	2.91087		0.85345	3.5338
0.85277	2.92881		0.85272	3.54532
0.85157	2.93643		0.85179	3.54458
0.8507	2.92645		0.85047	3.55365
0.8497	2.9423		0.84985	3.56406
0.84875	2.9232		0.84863	3.57155
0.84772	2.94031		0.84781	3.57519
0.84656	2.95599		0.8468	3.58129
0.84568	2.96513		0.84581	3.59458
0.84466	2.95831		0.84454	3.60441
0.84375	2.9637		0.84381	3.6072
0.84263	2.98017		0.84285	3.6147
0.84173	2.98469		0.84154	3.61969
0.84061	2.99622		0.8407	3.62295
0.83968	2.99946		0.83978	3.63462
0.83875	2.98467		0.83878	3.63309
0.83753	3.00221		0.83787	3.64472
0.83678	2.99994		0.83665	3.6526
0.83572	3.02298		0.83551	3.66166
0.83459	3.01738		0.83477	3.66326
0.83375	3.01762		0.83343	3.67671
0.83265	3.0196		0.83235	3.68806
0.83176	3.03284		0.83158	3.6863
0.83067	3.05045		0.83076	3.69541
0.82967	3.04016		0.82937	3.70388
0.82876	3.04864		0.82876	3.70688
0.82767	3.04026		0.82762	3.71779
0.82665	3.05377		0.82668	3.72073
0.82566	3.05927		0.82544	3.73432
0.82461	3.0659		0.82465	3.72487
0.82373	3.07334		0.82384	3.74129
0.82278	3.08648		0.82291	3.74227
0.82177	3.0863		0.82184	3.75014
0.82075	3.08338		0.82046	3.76564
0.81976	3.10293		0.81978	3.76599
0.81858	3.11207		0.81855	3.77295
0.81768	3.09567		0.8176	3.78261
0.81668	3.10595		0.81654	3.78011
0.81573	3.10183		0.81581	3.78666
0.81479	3.1157		0.81449	3.79638
0.81369	3.11927		0.8135	3.80185
0.81267	3.12608		0.81248	3.80098
0.81158	3.13248		0.8114	3.81723
0.81073	3.13845		0.81045	3.82197
0.80962	3.13758		0.80982	3.81546
0.80879	3.13437		0.80877	3.8279
0.80767	3.1455		0.80778	3.83758
0.80672	3.12654		0.80643	3.83907
0.80563	3.1408		0.80573	3.85108
0.80476	3.14667		0.80467	3.85857
0.80367	3.15443		0.8035	3.86036
0.80276	3.17339		0.80242	3.86431
0.80167	3.15635		0.80145	3.87462
0.80082	3.16198		0.8006	3.87372
0.79962	3.17668		0.79954	3.88003
0.79864	3.17496		0.79866	3.88845
0.79775	3.1716		0.79748	3.88945
0.79672	3.17963		0.79641	3.89755
0.79572	3.17035		0.7955	3.8993
0.79474	3.19228		0.79486	3.89995
0.79378	3.19668		0.79355	3.91749
0.79267	3.1861		0.79275	3.91777
0.7916	3.21026		0.79185	3.92227
0.79068	3.20201		0.7905	3.92727
0.78981	3.19049		0.78949	3.92987
0.78868	3.21691		0.78875	3.93213
0.78775	3.20985		0.78775	3.94086
0.78668	3.21159		0.78682	3.9444
0.78558	3.21963		0.78544	3.94361
0.78469	3.22066		0.78486	3.95186
0.7837	3.22764		0.7835	3.96259
0.7827	3.22125		0.78286	3.9592
0.78169	3.23811		0.78178	3.96475
0.78066	3.24352		0.78083	3.96675
0.77985	3.24337		0.77944	3.9741
0.77866	3.23349		0.77868	3.97645
0.77779	3.2431		0.77754	3.97274
0.77676	3.25704		0.77686	3.98061
0.77562	3.23838		0.77568	3.99531
0.77473	3.24228		0.77458	3.98859
0.77368	3.24047		0.77378	3.99932
0.77253	3.24591		0.77252	3.99797
0.77179	3.25962		0.7718	4.00216
0.77074	3.24664		0.77055	3.99831
0.76958	3.2505		0.7695	4.00924
0.76858	3.25887		0.7686	4.00829
0.76771	3.24987		0.7675	4.01747
0.76661	3.26253		0.76685	4.01525
0.7657	3.27373		0.76566	4.01733
0.7646	3.25456		0.76478	4.02758
0.76359	3.26192		0.76379	4.0235
0.76272	3.26774		0.76255	4.02629
0.76155	3.27348		0.76181	4.02894
0.7607	3.27156		0.76052	4.03259
0.75965	3.27824		0.75946	4.03481
0.75861	3.26443		0.75883	4.03019
0.75768	3.27685		0.75768	4.03904
0.75654	3.27666		0.75659	4.0447
0.75567	3.30284		0.75557	4.04381
0.75471	3.294		0.75473	4.04527
0.75366	3.27878		0.75348	4.0559
0.75266	3.26379		0.75265	4.0509
0.75156	3.27655		0.75189	4.04693
0.75073	3.28451		0.75077	4.05233
0.74956	3.28339		0.74944	4.06226
0.74871	3.28558		0.74877	4.04455
0.74762	3.27359		0.74778	4.04869
0.74651	3.28176		0.74649	4.05337
0.74557	3.2833		0.74549	4.04899
0.74452	3.28337		0.74451	4.05821
0.7436	3.27869		0.74372	4.06309
0.74259	3.28298		0.74278	4.05624
0.74168	3.27538		0.7414	4.06531
0.74062	3.29852		0.74049	4.06479
0.73956	3.27074		0.73938	4.07051
0.73863	3.27356		0.73866	4.06315
0.73769	3.28101		0.73736	4.06542
0.73664	3.2814		0.73657	4.06892
0.7357	3.28185		0.7357	4.06542
0.73463	3.2784		0.73465	4.06479
0.73362	3.28315		0.73344	4.06473
0.73268	3.2908		0.73251	4.05691
0.73154	3.26971		0.7317	4.06106
0.73066	3.28499		0.73068	4.06429
0.72958	3.28787		0.72943	4.06604
0.72856	3.26775		0.72856	4.06325
0.72774	3.27286		0.72739	4.06737
0.72659	3.26253		0.72669	4.06382
0.72575	3.26626		0.72583	4.06451
0.72476	3.27026		0.72479	4.05993
0.72368	3.28445		0.72378	4.05007
0.7226	3.27422		0.72277	4.05491
0.72176	3.26666		0.72134	4.06547
0.72055	3.26682		0.7205	4.05266
0.71974	3.25503		0.71941	4.04664
0.71855	3.27446		0.71846	4.05817
0.71776	3.27365		0.7174	4.05586
0.71654	3.27001		0.71676	4.04421
0.71568	3.24885		0.71556	4.04797
0.71458	3.25314		0.71446	4.04402
0.71364	3.2554		0.7137	4.03866
0.71268	3.25535		0.7128	4.03349
0.71159	3.25689		0.71142	4.0348
0.7107	3.24804		0.71037	4.03
0.70971	3.23067		0.7095	4.0321
0.70862	3.22769		0.70865	4.02205
0.70781	3.22821		0.70741	4.01936
0.70667	3.24218		0.70686	4.01959
0.7057	3.23224		0.70555	4.01248
0.70468	3.22159		0.70438	4.00931
0.70357	3.2123		0.70357	4.00814
0.70257	3.20756		0.7027	3.99464
0.7016	3.22634		0.7014	4.00252
0.70054	3.2076		0.70044	3.99545
0.69972	3.20543		0.69962	3.98727
0.6987	3.18813		0.6987	3.98172
0.69761	3.18392		0.69772	3.98108
0.69667	3.19351		0.69653	3.97665
0.69551	3.18238		0.69574	3.9683
0.69455	3.19837		0.69479	3.96417
0.69361	3.17041		0.69358	3.9636
0.69269	3.16885		0.6928	3.95373
0.69172	3.17053		0.69181	3.95548
0.6906	3.16605		0.69067	3.94806
0.68973	3.1745		0.68947	3.93939
0.68862	3.1449		0.68872	3.92475
0.68775	3.14884		0.68764	3.92476
0.68657	3.13597		0.68642	3.92422
0.68571	3.14571		0.68539	3.915
0.6847	3.14616		0.68438	3.90923
0.68375	3.12595		0.6836	3.91176
0.68269	3.12303		0.68236	3.88869
0.68157	3.11412		0.68178	3.88651
0.68064	3.11839		0.68053	3.8778
0.67975	3.10764		0.67941	3.8617
0.67867	3.09243		0.67857	3.85077
0.67762	3.08341		0.67744	3.85265
0.67659	3.07431		0.67664	3.84295
0.67556	3.04813		0.67578	3.83591
0.67473	3.07781		0.67487	3.82986
0.67357	3.07281		0.67355	3.82891
0.67253	3.05776		0.67268	3.80661
0.67173	3.03808		0.67167	3.80673
0.67057	3.03397		0.67046	3.79388
0.66968	3.02603		0.66957	3.78056
0.66874	3.03057		0.66884	3.76876
0.66757	3.01496		0.66753	3.76494
0.66663	3.01305		0.6668	3.75959
0.66562	3.01243		0.66567	3.74369
0.66458	2.99169		0.66444	3.73697
0.66363	2.98206		0.66341	3.73691
0.66273	2.98941		0.66254	3.71362
0.66171	2.97108		0.66177	3.70463
0.66071	2.94766		0.66062	3.69939
0.6596	2.94632		0.65956	3.67689
0.65882	2.93949		0.65848	3.66791
0.65764	2.93726		0.65738	3.66668
0.65659	2.92728		0.6568	3.64626
0.65571	2.90403		0.65574	3.63264
0.65461	2.90054		0.6546	3.62367
0.6536	2.89949		0.65382	3.61534
0.65267	2.88685		0.65282	3.60086
0.65163	2.89272		0.65143	3.59234
0.65061	2.86173		0.65071	3.57266
0.64977	2.85885		0.64977	3.56562
0.64871	2.83397		0.64856	3.55717
0.64769	2.8318		0.64772	3.53627
0.64669	2.8312		0.64673	3.52852
0.64564	2.81868		0.64578	3.51389
0.64475	2.79267		0.64447	3.49835
0.6437	2.78421		0.64346	3.49372
0.64263	2.76934		0.64249	3.46944
0.6417	2.7842		0.6418	3.45996
0.64063	2.76236		0.64066	3.45759
0.63974	2.7392		0.63951	3.43359
0.63878	2.72857		0.63846	3.42233
0.63762	2.72904		0.63788	3.40346
0.63669	2.70976		0.6365	3.38996
0.63558	2.70898		0.63582	3.37389
0.63478	2.68785		0.63479	3.35395
0.63369	2.66745		0.63379	3.34074
0.63263	2.6594		0.63263	3.32287
0.63165	2.66511		0.63159	3.30828
0.63063	2.64202		0.63084	3.29055
0.62971	2.62534		0.6297	3.27778
0.62874	2.61402		0.62884	3.26086
0.62768	2.58601		0.6276	3.23832
0.62669	2.59031		0.62644	3.22717
0.62576	2.58263		0.62549	3.20826
0.62468	2.56677		0.62471	3.19345
0.62359	2.54158		0.6237	3.17818
0.6227	2.54473		0.62245	3.15841
0.6217	2.53325		0.62183	3.13968
0.62068	2.51223		0.62076	3.12155
0.61963	2.51465		0.61968	3.1059
0.61872	2.48061		0.61872	3.07886
0.61764	2.46062		0.61784	3.06551
0.61678	2.44056		0.61642	3.05481
0.61566	2.42738		0.61581	3.02932
0.61487	2.43242		0.61461	3.00854
0.61375	2.40863		0.61347	2.9993
0.61261	2.40158		0.61261	2.97521
0.6118	2.37978		0.61153	2.95535
0.61057	2.36706		0.61068	2.93514
0.60981	2.35514		0.60975	2.92106
0.60868	2.34105		0.6089	2.8985
0.60781	2.32238		0.60752	2.88265
0.60659	2.29957		0.60681	2.86393
0.6058	2.28846		0.60552	2.84073
0.60468	2.26931		0.60462	2.82647
0.60367	2.26726		0.60368	2.80136
0.60278	2.24391		0.60259	2.77608
0.60157	2.22591		0.60158	2.75952
0.60082	2.20987		0.6006	2.73765
0.59973	2.19843		0.59954	2.72206
0.59869	2.18447		0.59856	2.69669
0.59768	2.1726		0.59783	2.67271
0.59669	2.14744		0.59651	2.6491
0.59572	2.11837		0.5958	2.6387
0.59475	2.11518		0.59478	2.60789
0.5936	2.10715		0.59374	2.58326
0.59257	2.09168		0.59238	2.56563
0.59179	2.07557		0.59184	2.54527
0.59078	2.06288		0.59083	2.51733
0.58967	2.03019		0.58985	2.50269
0.58868	2.01887		0.58884	2.47023
0.58777	2.00399		0.58742	2.46462
0.58662	1.98288		0.58656	2.4267
0.58571	1.9552		0.58561	2.40705
0.58478	1.95015		0.58486	2.39359
0.58383	1.92813		0.58384	2.3709
0.58279	1.91867		0.58247	2.3451
0.58169	1.90731		0.58152	2.32763
0.58076	1.87546		0.58053	2.30593
0.57973	1.85691		0.57957	2.27984
0.57879	1.84804		0.57844	2.25151
0.57756	1.81787		0.57784	2.22996
0.57669	1.8014		0.57658	2.20976
0.57563	1.77631		0.57587	2.18608
0.57456	1.75518		0.57477	2.15692
0.57352	1.7491		0.57392	2.14231
0.57258	1.74027		0.57284	2.11593
0.57158	1.71204		0.57168	2.09498
0.57061	1.695		0.57071	2.06864
0.56972	1.68075		0.56959	2.04851
0.56863	1.65259		0.56845	2.0199
0.56771	1.64189		0.56789	2.00401
0.56648	1.61799		0.56652	1.97754
0.56565	1.61283		0.56565	1.95386
0.56456	1.58213		0.56455	1.92954
0.56359	1.56575		0.5634	1.90635
0.56262	1.55162		0.56246	1.88267
0.5617	1.54772		0.56186	1.85718
0.56061	1.51187		0.56087	1.82722
0.55953	1.49113		0.55981	1.80974
0.55854	1.47257		0.55868	1.77926
0.55764	1.45053		0.55776	1.76398
0.55659	1.4448		0.55647	1.73608
0.55553	1.4146		0.55543	1.71272
0.55455	1.39079		0.55449	1.6885
0.55354	1.38044		0.55348	1.67199
0.5526	1.36782		0.55251	1.64548
0.5516	1.35316		0.55188	1.61778
0.55055	1.32548		0.55087	1.59444
0.54953	1.30448		0.54974	1.57342
0.54872	1.28767		0.54859	1.54385
0.54755	1.27921		0.54758	1.51838
0.54653	1.25148		0.54651	1.49794
0.54563	1.23088		0.54543	1.46714
0.54474	1.21636		0.54475	1.44887
0.54369	1.19543		0.54358	1.42763
0.54257	1.181		0.54254	1.38317
0.54159	1.16921		0.54161	1.36515
0.54053	1.14286		0.54075	1.33942
0.53965	1.12495		0.53972	1.31595
0.53866	1.0996		0.53852	1.29543
0.53759	1.08707		0.53755	1.27859
0.53668	1.07483		0.53649	1.25107
0.5356	1.05126		0.53572	1.23237
0.53475	1.02628		0.53461	1.21634
0.53372	1.00898		0.53346	1.1933
0.53256	0.99855		0.53263	1.17154
0.53166	0.98185		0.53176	1.14376
0.53057	0.95796		0.53039	1.13041
0.52959	0.93235		0.52963	1.0984
0.52868	0.92763		0.52842	1.07803
0.52771	0.91012		0.52742	1.05581
0.52657	0.89158		0.52657	1.03235
0.52573	0.87315		0.52557	1.01278
0.52458	0.86023		0.52441	0.99385
0.52366	0.84129		0.52344	0.96766
0.52257	0.81803		0.52265	0.94236
0.52173	0.80514		0.52162	0.93104
0.52066	0.79864		0.52049	0.90278
0.51957	0.76603		0.51964	0.8862
0.51869	0.75502		0.51855	0.86189
0.51768	0.73604		0.51734	0.84058
0.5166	0.7063		0.51659	0.82428
0.5157	0.69234		0.51562	0.80586
0.51478	0.68145		0.51455	0.78724
0.51375	0.66824		0.51343	0.76277
0.51271	0.63473		0.51242	0.74672
0.51166	0.62804		0.51166	0.7262
0.51077	0.61956		0.5108	0.70052
0.50975	0.5964		0.50936	0.68547
0.50866	0.58995		0.50875	0.67022
0.50769	0.56667		0.50748	0.65145
0.50665	0.55403		0.50662	0.63201
0.50567	0.52185		0.50538	0.60894
0.50458	0.52383		0.50448	0.59226
0.50364	0.50812		0.50357	0.57402
0.50274	0.4911		0.50264	0.55422
0.50161	0.46554		0.50131	0.54102
0.50079	0.44909		0.50078	0.52702
0.49973	0.44566		0.49956	0.50921
0.49875	0.43137		0.4987	0.48303
0.49759	0.41485		0.49785	0.47496
0.4967	0.39057		0.49658	0.45577
0.49567	0.38047		0.49573	0.43467
0.4946	0.36975		0.49482	0.42397
0.49365	0.35744		0.49368	0.41246
0.49255	0.34838		0.49244	0.39067
0.49154	0.326		0.49142	0.37704
0.49075	0.31335		0.4907	0.36248
0.48972	0.30049		0.48959	0.34768
0.48879	0.29618		0.48847	0.33737
0.48775	0.27698		0.48747	0.32298
0.48671	0.26553		0.48649	0.30549
0.48566	0.25433		0.48545	0.29162
0.48471	0.24644		0.48454	0.28436
0.4837	0.23282		0.48368	0.26378
0.48252	0.22575		0.48272	0.24702
0.4816	0.20858		0.48178	0.24832
0.48057	0.19771		0.48033	0.22992
0.47975	0.19062		0.4797	0.21613
0.47873	0.17666		0.47886	0.20507
0.47778	0.1676		0.47782	0.19856
0.47662	0.15838		0.47678	0.18098
0.47557	0.14499		0.47562	0.17075
0.47465	0.13466		0.47439	0.16172
0.47369	0.11926		0.47337	0.15168
0.47269	0.11971		0.47258	0.14006
0.47165	0.11447		0.4717	0.13048
0.47063	0.09676		0.47049	0.11816
0.46975	0.08872		0.46964	0.1137
0.4686	0.07718		0.46859	0.10198
0.46763	0.07479		0.46774	0.09313
0.46672	0.06987		0.46645	0.0851
0.46576	0.0597		0.4655	0.07561
0.46473	0.04009		0.46451	0.06687
0.46358	0.03629		0.46376	0.06221
0.46244	0.02938		0.46252	0.05166
0.4614	0.02978		0.46148	0.04508
0.46063	0.01769		0.46023	0.03405
0.45949	0.01115		0.45962	0.02534
0.45846	0.00354		0.4583	0.02187
0.45739	0.000316763		0.45722	0.01158
0.45631	-0.0061		0.45648	0.00727
0.45553	-0.00805		0.45524	0.00486
0.45439	-0.01881		0.45465	-0.00173
0.45361	-0.02704		0.45354	-0.01205
0.4525	-0.03419		0.45227	-0.01413
0.45151	-0.03504		0.45149	-0.0197
0.45063	-0.04471		0.45028	-0.02721
0.44962	-0.04908		0.44947	-0.0336
0.44852	-0.05908		0.44864	-0.03486
0.44748	-0.05543		0.44738	-0.04014
0.44647	-0.05811		0.44652	-0.04793
0.44531	-0.05924		0.44544	-0.05127
0.44442	-0.06245		0.44415	-0.05226
0.44351	-0.07327		0.44354	-0.05516
0.44246	-0.07485		0.44239	-0.06189
0.44141	-0.07672		0.44131	-0.06472
0.44051	-0.07943		0.4406	-0.06357
0.43951	-0.08592		0.43938	-0.07011
0.43852	-0.08104		0.43849	-0.07271
0.4375	-0.09107		0.43739	-0.07942
0.43652	-0.08594		0.43642	-0.07976
0.43551	-0.09049		0.4355	-0.08233
0.43445	-0.09303		0.43468	-0.08661
0.43352	-0.09737		0.43369	-0.09347
0.43243	-0.10544		0.43271	-0.09434
0.43147	-0.1118		0.43123	-0.09573
0.43039	-0.10717		0.43057	-0.09964
0.42955	-0.1041		0.42935	-0.10314
0.42855	-0.11892		0.42846	-0.10357
0.42753	-0.11275		0.42745	-0.1049
0.42663	-0.10915		0.42644	-0.11031
0.42549	-0.10779		0.4253	-0.11003
0.42448	-0.11179		0.42452	-0.10873
0.42353	-0.11577		0.42369	-0.11176
0.42263	-0.11892		0.42268	-0.11065
0.4215	-0.11582		0.42156	-0.1166
0.42061	-0.11352		0.42077	-0.11627
0.41959	-0.11207		0.41935	-0.11624
0.41847	-0.12254		0.41847	-0.11608
0.41746	-0.11957		0.41763	-0.11938
0.4165	-0.1196		0.41667	-0.11827
0.41535	-0.11207		0.41529	-0.12229
0.41458	-0.11443		0.4143	-0.12137
0.41359	-0.1168		0.41335	-0.12656
0.4125	-0.12393		0.41229	-0.12184
0.41152	-0.12332		0.41127	-0.11971
0.41066	-0.11658		0.41063	-0.12357
0.40943	-0.11826		0.40929	-0.12509
0.4086	-0.113		0.40835	-0.12072
0.4076	-0.11889		0.40768	-0.12351
0.40644	-0.11924		0.4066	-0.12164
0.40541	-0.11515		0.40545	-0.12399
0.40461	-0.10984		0.40434	-0.1224
0.40348	-0.11624		0.40351	-0.12351
0.40248	-0.11865		0.40242	-0.1216
0.40158	-0.11513		0.40142	-0.12532
0.40065	-0.11528		0.40065	-0.12117
0.39949	-0.11173		0.39942	-0.12029
0.39849	-0.11082		0.39864	-0.1243
0.39743	-0.11198		0.39754	-0.12303
0.39658	-0.10815		0.3967	-0.11753
0.39552	-0.11256		0.39544	-0.11919
0.39446	-0.10631		0.39424	-0.11913
0.39343	-0.10582		0.39352	-0.11984
0.39255	-0.10707		0.39262	-0.11623
0.39146	-0.11132		0.39134	-0.11657
0.39055	-0.10888		0.39061	-0.11906
0.38952	-0.10827		0.38946	-0.12214
0.38854	-0.10317		0.38838	-0.11857
0.38744	-0.10554		0.38736	-0.1164
0.38646	-0.10849		0.38637	-0.11667
0.3854	-0.10789		0.38575	-0.11756
0.38457	-0.1026		0.38462	-0.11511
0.38337	-0.09906		0.38327	-0.11515
0.38254	-0.09934		0.38239	-0.11376
0.38148	-0.09733		0.38136	-0.11334
0.38043	-0.10077		0.3806	-0.11268
0.37957	-0.09903		0.37934	-0.11154
0.3786	-0.09756		0.37882	-0.11069
0.37745	-0.09026		0.3776	-0.11138
0.3764	-0.09293		0.37652	-0.10841
0.37549	-0.09443		0.37548	-0.10345
0.3746	-0.09146		0.37441	-0.10778
0.37343	-0.0906		0.37356	-0.10629
0.3726	-0.08907		0.37266	-0.10419
0.37145	-0.08619		0.37167	-0.10418
0.37056	-0.09123		0.37035	-0.10502
0.36953	-0.0905		0.36945	-0.10213
0.3686	-0.08982		0.36863	-0.1006
0.36756	-0.08719		0.36776	-0.10042
0.36659	-0.0901		0.36664	-0.10002
0.36546	-0.08601		0.36555	-0.09984
0.36442	-0.08759		0.36429	-0.09637
0.36359	-0.08589		0.36325	-0.09681
0.36247	-0.08196		0.36245	-0.09674
0.36157	-0.07852		0.36129	-0.09676
0.36058	-0.08121		0.3606	-0.0954
0.35956	-0.08708		0.35966	-0.09321
0.35843	-0.08341		0.35855	-0.09482
0.35747	-0.07688		0.35773	-0.0925
0.35649	-0.07441		0.35646	-0.0892
0.35549	-0.07617		0.35544	-0.09199
0.35451	-0.07776		0.35466	-0.09084
0.35352	-0.07436		0.35334	-0.08988
0.35242	-0.07747		0.35228	-0.08899
0.35157	-0.07466		0.35129	-0.0869
0.35054	-0.07282		0.35044	-0.08571
0.34954	-0.07448		0.34964	-0.08766
0.34853	-0.07397		0.34841	-0.08599
0.34761	-0.07422		0.34745	-0.08373
0.34653	-0.07274		0.34655	-0.08449
0.34562	-0.07534		0.34563	-0.08331
0.3444	-0.07549		0.34435	-0.08153
0.34351	-0.0776		0.34336	-0.08064
0.3426	-0.07416		0.34249	-0.08078
0.34153	-0.07868		0.34172	-0.07895
0.34049	-0.07644		0.34059	-0.07807
0.33961	-0.07766		0.33935	-0.07659
0.33851	-0.07756		0.33845	-0.07517
0.33732	-0.08356		0.33738	-0.07633
0.33646	-0.07741		0.33634	-0.07455
0.33555	-0.07628		0.33565	-0.07339
0.3345	-0.07656		0.33461	-0.07106
0.33353	-0.07776		0.33328	-0.07443
0.33241	-0.07694		0.33268	-0.07046
0.33141	-0.07542		0.33136	-0.07081
0.33033	-0.07134		0.33051	-0.07075
0.32932	-0.07203		0.32971	-0.06726
0.3285	-0.07236		0.32867	-0.06975
0.32739	-0.0737		0.32773	-0.06608
0.32651	-0.07215		0.32653	-0.06724
0.32532	-0.06966		0.32543	-0.06613
0.32442	-0.06908		0.32471	-0.06468
0.32336	-0.06813		0.3234	-0.06297
0.32242	-0.06793		0.32249	-0.06343
0.32148	-0.06767		0.32162	-0.0641
0.32047	-0.06759		0.32041	-0.06456
0.3195	-0.06433		0.31955	-0.06532
0.31844	-0.06045		0.31839	-0.0616
0.31743	-0.06238		0.31758	-0.06291
0.31645	-0.0609		0.31651	-0.06212
0.31548	-0.06057		0.31553	-0.0606
0.31441	-0.0609		0.3144	-0.06111
0.31348	-0.05793		0.31331	-0.0616
0.31237	-0.05584		0.31225	-0.06612
0.31146	-0.05566		0.31147	-0.06586
0.3105	-0.05477		0.3103	-0.06423
0.30945	-0.05687		0.30941	-0.06372
0.30851	-0.05462		0.30866	-0.07205
0.30754	-0.05542		0.30772	-0.06764
0.30636	-0.05321		0.30653	-0.06717
0.30539	-0.05167		0.30524	-0.06845
0.30448	-0.05506		0.30453	-0.07154
0.30353	-0.05396		0.30359	-0.07042
0.30233	-0.05268		0.30228	-0.06885
0.30148	-0.05205		0.30122	-0.0705
0.3004	-0.05015		0.30041	-0.0701

## Sheet: Figure 5d
Figure 5d
Gradient-Mg:Ta3N5			Gradient-Mg:Ta3N5/La:Ta3N5
Time (min)	Current density (mA cm-2)		Time (min)	Current density (mA cm-2)
0	-0.00578		0	2.87921e-05
0.00217	-0.00426		0.00167	-0.000477915
0.00383	-0.00431		0.00333	-0.000182459
0.0055	-0.00453		0.005	0.0017
0.00717	-0.00429		0.00712	-2.30296e-06
0.00883	-0.00406		0.00929	0.000978061
0.0105	-0.004		0.01146	-0.000278684
0.01217	-0.00413		0.01362	0.00122
0.01383	-0.00421		0.01579	-0.000513523
0.0155	-0.0039		0.01796	0.00131
0.01717	-0.00377		0.02012	-0.000846282
0.01883	-0.00393		0.02229	0.0014
0.0205	-0.00383		0.02446	-0.000198143
0.02217	-0.00372		0.02662	0.00135
0.02383	-0.00352		0.02879	-0.00108
0.0255	-0.00373		0.03096	0.00135
0.02717	-0.00377		0.03312	-0.0004741
0.02883	-0.00343		0.03529	0.00136
0.0305	-0.00338		0.03746	9.09544e-05
0.03217	-0.00356		0.03962	0.00128
0.03383	-0.00366		0.04179	-0.000294792
0.0355	-0.00355		0.04396	0.00118
0.03717	-0.00327		0.04612	0.000129529
0.03883	-0.00353		0.04829	0.00141
0.0405	-0.00352		0.05046	0.000108334
0.04217	-0.00331		0.05262	0.00103
0.04383	-0.00334		0.05479	-0.000958191
0.0455	-0.00346		0.05696	0.000952283
0.04717	-0.00337		0.05912	-0.000982353
0.04883	-0.00323		0.06129	0.000879019
0.0505	-0.00313		0.06346	-0.000870868
0.05217	-0.00333		0.06562	0.00097823
0.05383	-0.00324		0.06779	0.000311381
0.0555	-0.00308		0.06996	0.000560186
0.05717	-0.00322		0.07212	0.000890848
0.05883	-0.00326		0.07429	0.000289433
0.0605	-0.00331		0.07646	0.000536046
0.06217	-0.0029		0.07862	0.00038097
0.06383	-0.00295		0.08079	0.000332576
0.0655	-0.00336		0.08296	-3.91896e-06
0.06717	-0.00319		0.08512	0.00101
0.06883	-0.00279		0.08729	-0.000243807
0.0705	-0.00279		0.08946	9.98562e-05
0.07217	-0.00308		0.09162	-0.000289851
0.07383	-0.00313		0.09379	3.63159e-06
0.0755	-0.00291		0.09596	-0.000333987
0.07717	-0.00275		0.09812	-0.000200687
0.07883	-0.00314		0.10029	-0.000468813
0.0805	-0.00299		0.10246	-0.000599998
0.08217	-0.0025		0.10462	-0.000519097
0.08383	-0.00276		0.10679	-0.00144
0.0855	-0.00302		0.10896	-0.000912465
0.08717	-0.0028		0.11112	-0.00172
0.08883	-0.00244		0.11329	-0.000992343
0.0905	-0.0026		0.11546	-0.00175
0.09217	-0.00282		0.11762	-0.00113
0.09383	-0.00265		0.11979	-0.00241
0.0955	-0.00245		0.12196	-0.0011
0.09717	-0.00251		0.12412	-0.00209
0.09883	-0.00272		0.12629	-0.00125
0.1005	-0.00281		0.12846	-0.00143
0.10217	-0.00243		0.13062	-0.0013
0.10383	-0.00248		0.13279	-0.0024
0.1055	-0.00275		0.13496	-0.00144
0.10717	-0.00257		0.13712	-0.00173
0.10883	-0.0023		0.13929	-0.00136
0.1105	-0.00251		0.14146	-0.000554641
0.11217	-0.00265		0.14362	-0.00163
0.11383	-0.00241		0.14579	-0.000405005
0.1155	-0.00238		0.14796	-0.0017
0.11717	-0.00255		0.15012	0.000324946
0.11883	-0.0026		0.15229	-0.00169
0.1205	-0.0026		0.15446	0.00104
0.12217	-0.00228		0.15662	-0.0017
0.12383	-0.0025		0.15879	0.000368607
0.1255	-0.00246		0.16096	-0.0018
0.12717	-0.00241		0.16312	0.000995551
0.12883	-0.0022		0.16529	-0.00152
0.1305	-0.00217		0.16746	-4.38449e-05
0.13217	-0.00257		0.16962	-0.00134
0.13383	-0.00242		0.17179	-0.000396951
0.1355	-0.00222		0.17396	-0.00167
0.13717	-0.00231		0.17612	-0.000801349
0.13883	-0.00257		0.17829	-0.00122
0.1405	-0.00234		0.18046	-0.000800925
0.14217	-0.00208		0.18262	-0.00143
0.14383	-0.00234		0.18479	-0.000254946
0.1455	-0.00256		0.18696	-0.00114
0.14717	-0.00226		0.18912	0.000352075
0.14883	-0.00202		0.19129	-0.000642136
0.1505	-0.00233		0.19346	0.000583523
0.15217	-0.00251		0.19562	-0.000418359
0.15383	-0.00212		0.19779	0.00103
0.1555	-0.00216		0.19996	-0.000412678
0.15717	-0.00226		0.20212	0.000111301
0.15883	-0.00244		0.20429	-8.42207e-05
0.1605	-0.00214		0.20646	0.000868382
0.16217	-0.00217		0.20812	0.0005441
0.16383	-0.00216		0.20979	-0.000226638
0.1655	-0.00228		0.21146	0.00117
0.16717	-0.0021		0.21312	-8.03e-05
0.16883	-0.00188		0.21479	0.000794859
0.1705	-0.00219		0.21679	-0.000283347
0.17217	-0.00236		0.21896	0.000765689
0.17383	-0.00207		0.22113	-0.00119
0.1755	-0.00187		0.22329	0.000881224
0.17717	-0.00213		0.22546	-0.000720809
0.17883	-0.00221		0.22763	0.000733594
0.1805	-0.00219		0.22979	-0.000710211
0.18217	-0.00195		0.23196	0.000815931
0.18383	-0.0019		0.23413	-0.000690288
0.1855	-0.0023		0.23629	0.000866045
0.18717	-0.00205		0.23846	-8.66585e-05
0.18883	-0.00192		0.24063	0.000794901
0.1905	-0.00193		0.24279	0.000249916
0.19217	-0.00229		0.24496	0.000747924
0.19383	-0.00194		0.24713	0.000382172
0.1955	-0.00204		0.24929	0.000621409
0.19717	-0.00192		0.25146	0.000277893
0.19883	-0.00222		0.25363	0.000676017
0.2005	-0.00208		0.25579	0.000296121
0.20217	-0.00175		0.25796	0.00037868
0.20383	-0.00209		0.26013	-0.00108
0.2055	-0.00211		0.26229	0.00025225
0.20717	-0.00195		0.26446	-0.000444004
0.20883	-0.00188		0.26663	0.000513209
0.2105	-0.00226		0.26879	0.000134192
0.21217	-0.00213		0.27096	7.07439e-05
0.21383	-0.00185		0.27313	1.08821e-06
0.2155	-0.00184		0.27529	0.000135655
0.21717	-0.00196		0.27746	-0.000510556
0.21883	-0.00205		0.27963	-5.17015e-05
0.2205	-0.00173		0.28179	-0.000674604
0.22217	-0.00181		0.28396	-0.000426118
0.22383	-0.00174		0.28613	-0.00113
0.2255	-0.002		0.28829	-0.000280947
0.22717	-0.00179		0.29046	0.00042329
0.22883	-0.00166		0.29263	-0.000472925
0.2305	-0.00184		0.29479	0.000138431
0.23217	-0.00214		0.29696	-0.000551701
0.23383	-0.00171		0.29913	9.265e-05
0.2355	-0.00172		0.30129	-0.000508073
0.23717	-0.00188		0.30346	-0.000375756
0.23883	-0.00167		0.30563	-0.00058846
0.2405	-0.00165		0.30779	1.67724e-05
0.24217	-0.00172		0.30996	-0.000487425
0.24383	-0.00168		0.31213	-0.000777611
0.2455	-0.00178		0.31429	-0.000534318
0.24717	-0.0017		0.31646	-0.00179
0.24883	-0.00178		0.31863	-0.000726932
0.2505	-0.00182		0.32079	-0.00116
0.25217	-0.00164		0.32296	-0.000943755
0.25383	-0.00151		0.32513	-0.00107
0.2555	-0.00148		0.32729	-0.00105
0.25717	-0.00157		0.32946	-0.00169
0.25883	-0.00172		0.33163	-0.00112
0.2605	-0.00159		0.33379	-0.00138
0.26217	-0.00145		0.33596	-0.00133
0.26383	-0.00173		0.33813	-0.000752177
0.2655	-0.00172		0.34029	-0.00129
0.26717	-0.00165		0.34246	-0.000560152
0.26883	-0.00154		0.34463	-0.00158
0.2705	-0.00153		0.34679	-0.000418994
0.27217	-0.00159		0.34896	-0.00172
0.27383	-0.00135		0.35113	-0.000425352
0.2755	-0.00156		0.35329	-0.00173
0.27717	-0.00158		0.35546	0.00114
0.27883	-0.00157		0.35763	-0.00163
0.2805	-0.00146		0.35979	0.00129
0.28217	-0.00142		0.36196	-0.00166
0.28383	-0.00171		0.36413	0.000894239
0.2855	-0.00141		0.36629	-0.00166
0.28717	-0.00126		0.36846	0.000353771
0.28883	-0.00135		0.37063	-0.00147
0.2905	-0.00154		0.37279	0.000902717
0.29217	-0.00148		0.37496	-0.00175
0.29383	-0.00132		0.37713	-0.000213404
0.2955	-0.00121		0.37929	-0.00155
0.29717	-0.00177		0.38146	0.000188451
0.29883	-0.00153		0.38363	-0.00153
0.3005	-0.00105		0.38579	-0.000434254
0.30217	-0.00115		0.38796	-0.00128
0.30383	-0.00146		0.39013	-0.0001282
0.3055	-0.0014		0.39229	-0.00105
0.30717	-0.000769566		0.39446	-0.000268934
0.30883	-0.00108		0.39663	-0.000767083
0.3105	-0.0014		0.39879	4.51735e-05
0.31217	-0.00118		0.40096	-0.000691953
0.31383	-0.00109		0.40313	0.000557665
0.3155	-0.000907595		0.40529	-0.000366379
0.31717	-0.00141		0.40746	-6.54193e-06
0.31883	-0.0012		0.40963	-0.000214934
0.3205	-0.00101		0.41179	0.000543676
0.32217	-0.00104		0.41396	9.75818e-05
0.32383	-0.00137		0.41613	0.00131
0.3255	-0.00119		0.41829	0.000185727
0.32717	-0.000956125		0.42046	0.000255426
0.32883	-0.00118		0.42263	0.000409885
0.3305	-0.00122		0.42479	0.00103
0.33217	-0.00119		0.42696	0.000798505
0.33383	-0.000791172		0.42913	0.00109
0.3355	-0.000955876		0.43129	0.00090043
0.33717	-0.00123		0.43346	0.000616163
0.33883	-0.00123		0.43563	0.00108
0.3405	-0.000810036		0.43779	-0.000412635
0.34217	-0.00092783		0.43996	0.00124
0.34383	-0.00114		0.44213	-0.000193481
0.3455	-0.000918814		0.44429	0.00138
0.34717	-0.000947358		0.44646	-3.15519e-05
0.34883	-0.000781241		0.44863	0.00145
0.3505	-0.0012		0.45079	-7.90284e-05
0.35217	-0.00111		0.45296	0.00136
0.35383	-0.000692407		0.45513	-2.05305e-05
0.3555	-0.000867665		0.45729	0.00139
0.35717	-0.00106		0.45946	-0.000767013
0.35883	-0.000920018		0.46163	0.00145
0.3605	-0.000597549		0.46379	-0.000869172
0.36217	-0.000718709		0.46596	0.00129
0.36383	-0.00107		0.46813	0.000241438
0.3655	-0.000779413		0.47029	0.00141
0.36717	-0.000528534		0.47246	9.22261e-05
0.36883	-0.000776796		0.47463	0.00146
0.3705	-0.000936846		0.47679	0.00143
0.37217	-0.000937677		0.47896	0.00146
0.37383	-0.00051528		0.48113	0.000506797
0.3755	-0.000430725		0.48329	0.00144
0.37717	-0.0009801		0.48546	0.000276621
0.37883	-0.000749289		0.48763	0.00144
0.3805	-0.000394411		0.48979	0.000502558
0.38217	-0.000663946		0.49196	0.00135
0.38383	-0.000999337		0.49413	-0.000719961
0.3855	-0.000630456		0.49629	0.00115
0.38717	-0.000552426		0.49846	-0.000441036
0.38883	-0.000464381		0.50063	0.00106
0.3905	-0.000474187		0.50279	0.000267296
0.39217	-0.000603158		0.50496	0.00111
0.39383	-0.000380741		0.50713	0.000118932
0.3955	-0.000602618		0.50879	0.000468647
0.39717	-0.000434797		0.51046	4.43002e-05
0.39883	-0.000519684		0.51246	9.89559
0.4005	-0.000289871		0.51413	9.22174
0.40217	-0.000437706		0.5158	9.04995
0.40383	-0.000758514		0.51746	9.01155
0.4055	-0.000359716		0.51913	9.01897
0.40717	-0.000326767		0.5208	8.9946
0.40883	-0.000377334		0.52246	9.011
0.4105	-0.000624307		0.52413	9.0497
0.41217	-0.000125042		0.5258	9.05415
0.41383	-0.000271132		0.52746	9.03096
0.4155	-0.000309856		0.52913	9.06161
0.41717	-0.000488812		0.5308	9.09069
0.41883	-0.000168337		0.53246	9.06369
0.4205	-0.000145983		0.53413	9.07051
0.42217	-0.000355562		0.5358	9.10662
0.42383	-0.000492552		0.53746	9.1048
0.4255	-0.000325687		0.53913	9.0917
0.42717	-0.000185996		0.5408	9.10234
0.42883	-0.000104184		0.54246	9.11493
0.4305	-0.000549101		0.54413	9.12659
0.43217	-7.35615e-05		0.5458	9.10467
0.43383	-0.000194721		0.54746	9.12358
0.4355	-0.000308444		0.54913	9.13405
0.43717	-0.000520307		0.5508	9.12837
0.43883	-0.000126579		0.55246	9.11828
0.4405	-0.000134266		0.55413	9.15079
0.44217	-0.000312848		0.5558	9.17092
0.44383	-0.000322363		0.55746	9.13892
0.4455	3.987e-05		0.55913	9.14413
0.44717	2.68277e-06		0.5608	9.17571
0.44883	-0.000247905		0.56246	9.15918
0.4505	-0.000275578		0.56413	9.12985
0.45217	8.12954e-05		0.5658	9.15189
0.45383	9.20153e-05		0.56746	9.17185
0.4555	-0.000361005		0.56913	9.16499
0.45717	-0.000110915		0.5708	9.17465
0.45883	-0.000200289		0.57246	9.18529
0.4605	7.66833e-05		0.57413	9.19411
0.46217	-0.000355104		0.5758	9.16405
0.46383	-0.000257046		0.57746	9.16639
0.4655	9.47161e-05		0.57913	9.18198
0.46717	4.59407e-06		0.5808	9.19059
0.46883	-0.000387098		0.58246	9.16189
0.4705	-0.000245454		0.58413	9.18287
0.47217	0.000101572		0.5858	9.20369
0.47383	3.77925e-05		0.58746	9.19347
0.4755	-0.000369315		0.58913	9.17775
0.47717	-0.000285757		0.5908	9.18787
0.47883	-2.30324e-06		0.59246	9.20547
0.4805	1.56048e-05		0.59413	9.19987
0.48217	-4.74681e-05		0.5958	9.18436
0.48383	-0.000222643		0.59746	9.1947
0.4855	7.21128e-05		0.59913	9.22594
0.48717	0.000257966		0.6008	9.20987
0.48883	-6.89495e-05		0.60246	9.19801
0.4905	2.88177e-05		0.60413	9.2122
0.49217	0.000366786		0.6058	9.22403
0.49383	0.000390801		0.60746	9.20911
0.4955	-6.33818e-05		0.60913	9.19211
0.49717	-8.91843e-05		0.6108	9.22556
0.49883	0.000170669		0.61246	9.22522
0.5005	0.000363669		0.61413	9.20318
0.50217	-0.000138421		0.6158	9.2047
0.50492	8.33321		0.61746	9.22704
0.50659	7.87613		0.61913	9.21916
0.50825	7.74611		0.6208	9.19144
0.50992	7.72838		0.62246	9.20407
0.51159	7.7624		0.62413	9.2309
0.51325	7.74582		0.6258	9.21733
0.51492	7.73249		0.62746	9.21021
0.51659	7.76763		0.62913	9.21911
0.51825	7.7712		0.6308	9.25048
0.51992	7.7587		0.63246	9.2214
0.52159	7.7695		0.63413	9.22115
0.52325	7.79205		0.6358	9.23725
0.52492	7.77793		0.63746	9.2356
0.52659	7.75974		0.63913	9.22356
0.52825	7.80277		0.6408	9.22403
0.52992	7.80838		0.64246	9.24853
0.53159	7.77398		0.64413	9.24124
0.53325	7.79417		0.6458	9.22886
0.53492	7.81889		0.64746	9.24747
0.53659	7.79995		0.64913	9.24853
0.53825	7.809		0.6508	9.2381
0.53992	7.8284		0.65246	9.22861
0.54159	7.82059		0.65413	9.23759
0.54325	7.81137		0.6558	9.2551
0.54492	7.82524		0.65746	9.21886
0.54659	7.83563		0.65913	9.23297
0.54825	7.81922		0.6608	9.28375
0.54992	7.8058		0.66246	9.2551
0.55159	7.83845		0.66413	9.24336
0.55325	7.85257		0.6658	9.26565
0.55492	7.81943		0.66746	9.26858
0.55659	7.84514		0.66913	9.25684
0.55825	7.84643		0.6708	9.24247
0.55992	7.82582		0.67246	9.25667
0.56159	7.84992		0.67413	9.25264
0.56325	7.85897		0.6758	9.24009
0.56492	7.84763		0.67746	9.24026
0.56659	7.83571		0.67913	9.2579
0.56825	7.85785		0.6808	9.27875
0.56992	7.8711		0.68246	9.25663
0.57159	7.83999		0.68413	9.26345
0.57325	7.8537		0.6858	9.269
0.57492	7.8608		0.68746	9.27536
0.57659	7.85897		0.68913	9.24556
0.57825	7.85843		0.6908	9.2554
0.57992	7.86657		0.69246	9.27138
0.58159	7.88086		0.69413	9.26078
0.58325	7.84049		0.6958	9.24387
0.58492	7.86229		0.69746	9.26023
0.58659	7.88398		0.69913	9.27527
0.58825	7.84443		0.7008	9.26252
0.58992	7.85166		0.70246	9.25137
0.59159	7.87181		0.70413	9.27956
0.59325	7.86786		0.7058	9.28307
0.59492	7.86126		0.70746	9.24946
0.59659	7.85926		0.70913	9.26269
0.59825	7.87421		0.7108	9.28528
0.59992	7.86412		0.71246	9.27697
0.60159	7.8527		0.71413	9.25951
0.60325	7.89457		0.7158	9.26277
0.60492	7.86794		0.71746	9.29087
0.60659	7.84925		0.71913	9.27994
0.60825	7.86067		0.7208	9.27443
0.60992	7.8782		0.72246	9.2807
0.61159	7.87505		0.72413	9.31325
0.61325	7.8618		0.7258	9.2913
0.61492	7.8814		0.72746	9.26078
0.61659	7.88418		0.72913	9.29007
0.61825	7.86117		0.7308	9.29566
0.61992	7.88809		0.73246	9.27324
0.62159	7.89224		0.73413	9.27082
0.62325	7.87226		0.7358	9.2932
0.62492	7.86861		0.73746	9.29893
0.62659	7.89756		0.73913	9.28053
0.62825	7.89324		0.7408	9.29782
0.62992	7.86628		0.74246	9.31622
0.63159	7.87899		0.74413	9.29524
0.63325	7.8885		0.7458	9.28816
0.63492	7.86807		0.74746	9.29096
0.63659	7.88917		0.74913	9.30842
0.63825	7.88547		0.7508	9.29244
0.63992	7.88601		0.75246	9.26968
0.64159	7.87837		0.75413	9.30321
0.64325	7.88855		0.7558	9.30918
0.64492	7.90475		0.75746	9.28451
0.64659	7.88377		0.75913	9.29685
0.64825	7.87139		0.7608	9.32059
0.64992	7.90308		0.76246	9.30605
0.65159	7.88294		0.76413	9.29206
0.65325	7.88252		0.7658	9.31575
0.65492	7.90412		0.76746	9.30028
0.65659	7.89436		0.76913	9.30456
0.65825	7.88472		0.7708	9.28829
0.65992	7.88049		0.77246	9.32355
0.66159	7.91318		0.77413	9.3272
0.66325	7.89357		0.7758	9.30096
0.66492	7.87766		0.77746	9.31291
0.66659	7.90819		0.77913	9.31079
0.66825	7.9067		0.7808	9.31232
0.66992	7.89158		0.78246	9.28371
0.67159	7.89876		0.78413	9.28231
0.67325	7.9052		0.7858	9.31084
0.67492	7.89494		0.78746	9.30948
0.67659	7.88855		0.78913	9.29083
0.67825	7.91962		0.7908	9.3049
0.67992	7.9175		0.79246	9.33796
0.68159	7.89066		0.79413	9.31902
0.68325	7.90977		0.7958	9.30986
0.68492	7.91268		0.79746	9.3294
0.68659	7.90167		0.79913	9.32868
0.68825	7.8954		0.8008	9.31622
0.68992	7.91363		0.80246	9.30253
0.69159	7.91775		0.80413	9.33813
0.69325	7.89872		0.8058	9.33606
0.69492	7.91272		0.80746	9.30541
0.69659	7.93731		0.80913	9.30541
0.69825	7.90462		0.8108	9.33398
0.69992	7.90217		0.81246	9.31143
0.70159	7.92473		0.81413	9.29757
0.70325	7.93121		0.8158	9.323
0.70492	7.89893		0.81746	9.34258
0.70659	7.91293		0.81913	9.31609
0.70825	7.93648		0.8208	9.31134
0.70992	7.91048		0.82246	9.33177
0.71159	7.90495		0.82413	9.33907
0.71325	7.92713		0.8258	9.31113
0.71492	7.92576		0.82746	9.31656
0.71659	7.90163		0.82913	9.33461
0.71825	7.92203		0.8308	9.32516
0.71992	7.92979		0.83246	9.308
0.72159	7.91513		0.83413	9.31775
0.72325	7.91687		0.8358	9.33055
0.72492	7.93939		0.83746	9.32771
0.72659	7.9278		0.83913	9.3049
0.72825	7.9138		0.8408	9.32643
0.72992	7.92954		0.84246	9.34521
0.73159	7.93087		0.84413	9.31313
0.73325	7.91596		0.8458	9.31486
0.73492	7.90986		0.84746	9.34559
0.73659	7.93332		0.84913	9.33856
0.73825	7.92065		0.8508	9.32605
0.73992	7.91068		0.85246	9.32457
0.74159	7.93457		0.85413	9.34432
0.74325	7.93021		0.8558	9.33699
0.74492	7.91924		0.85746	9.31558
0.74659	7.92294		0.85913	9.34513
0.74825	7.94579		0.8608	9.35521
0.74992	7.93374		0.86246	9.33004
0.75159	7.92178		0.86413	9.32656
0.75325	7.92539		0.8658	9.35123
0.75492	7.94691		0.86746	9.34258
0.75659	7.91874		0.86913	9.33156
0.75825	7.9241		0.8708	9.32694
0.75992	7.94308		0.87246	9.35856
0.76159	7.92485		0.87413	9.36043
0.76325	7.91222		0.8758	9.33601
0.76492	7.94313		0.87746	9.34466
0.76659	7.93852		0.87913	9.35356
0.76825	7.92086		0.8808	9.34843
0.76992	7.93407		0.88246	9.3261
0.77159	7.95006		0.88413	9.34775
0.77325	7.92763		0.8858	9.34191
0.77492	7.92086		0.88746	9.34313
0.77659	7.94745		0.88913	9.32656
0.77825	7.94076		0.8908	9.34953
0.77992	7.91912		0.89246	9.35729
0.78159	7.93407		0.89413	9.34178
0.78325	7.94765		0.8958	9.32597
0.78492	7.93166		0.89746	9.3539
0.78659	7.93129		0.89913	9.35831
0.78825	7.94691		0.9008	9.33504
0.78992	7.95721		0.90246	9.34233
0.79159	7.91592		0.90413	9.36047
0.79325	7.93553		0.9058	9.35505
0.79492	7.97112		0.90746	9.33334
0.79659	7.92647		0.90913	9.34356
0.79825	7.93307		0.9108	9.35894
0.79992	7.95783		0.91246	9.34814
0.80159	7.94753		0.91413	9.33788
0.80325	7.93287		0.9158	9.35657
0.80492	7.94196		0.91746	9.36089
0.80659	7.95372		0.91913	9.34131
0.80825	7.94196		0.9208	9.35212
0.80992	7.92772		0.92246	9.35589
0.81159	7.95775		0.92413	9.37628
0.81325	7.96132		0.9258	9.34903
0.81492	7.93166		0.92746	9.35021
0.81659	7.95596		0.92913	9.37569
0.81825	7.96631		0.9308	9.35712
0.81992	7.94724		0.93246	9.35174
0.82159	7.95143		0.93413	9.36111
0.82325	7.95675		0.9358	9.36789
0.82492	7.9575		0.93746	9.35632
0.82659	7.94491		0.93913	9.33495
0.82825	7.94919		0.9408	9.37272
0.82992	7.98479		0.94246	9.36085
0.83159	7.95268		0.94413	9.34996
0.83325	7.94836		0.9458	9.35547
0.83492	7.97191		0.94746	9.37649
0.83659	7.97332		0.94913	9.36615
0.83825	7.95521		0.9508	9.34538
0.83992	7.95409		0.95246	9.34822
0.84159	7.9867		0.95413	9.36187
0.84325	7.96714		0.9558	9.34623
0.84492	7.95563		0.95746	9.33207
0.84659	7.97374		0.95913	9.35882
0.84825	7.98811		0.9608	9.35488
0.84992	7.95023		0.96246	9.35971
0.85159	7.96847		0.96413	9.35543
0.85325	7.9855		0.9658	9.35873
0.85492	7.96905		0.96746	9.37514
0.85659	7.97486		0.96913	9.34953
0.85825	7.97839		0.9708	9.35314
0.85992	7.98242		0.97246	9.35644
0.86159	7.96028		0.97413	9.36174
0.86325	7.9678		0.9758	9.3578
0.86492	7.985		0.97746	9.35496
0.86659	7.96639		0.97913	9.37132
0.86825	7.95422		0.9808	9.37018
0.86992	7.96892		0.98246	9.35335
0.87159	7.97278		0.98413	9.36746
0.87325	7.95625		0.9858	9.38582
0.87492	7.95305		0.98746	9.3536
0.87659	7.97154		0.98913	9.35971
0.87825	7.96606		0.9908	9.36708
0.87992	7.9425		0.99246	9.37717
0.88159	7.95978		0.99413	9.36306
0.88325	7.97121		0.9958	9.36017
0.88492	7.95006		0.99746	9.37191
0.88659	7.95139		0.99913	9.38408
0.88825	7.98088		1.0008	9.35322
0.88992	7.96032		1.00246	9.36543
0.89159	7.94778		1.00413	9.38967
0.89325	7.96647		1.0058	9.37242
0.89492	7.97175		1.00746	9.36318
0.89659	7.96531		1.00913	9.3859
0.89825	7.95235		1.0108	9.37018
0.89992	7.96925		1.01246	9.36768
0.90159	7.97158		1.01413	9.35521
0.90325	7.95571		1.0158	9.37251
0.90492	7.96817		1.01746	9.3973
0.90659	7.9862		1.01913	9.37594
0.90825	7.95941		1.0208	9.36577
0.90992	7.95472		1.02246	9.40074
0.91159	7.99123		1.02413	9.382
0.91325	7.97661		1.0258	9.36276
0.91492	7.95185		1.02746	9.36907
0.91659	7.97096		1.02913	9.39124
0.91825	7.98155		1.0308	9.37798
0.91992	7.96327		1.03246	9.36297
0.92159	7.97067		1.03413	9.37242
0.92325	7.98903		1.0358	9.37649
0.92492	7.98105		1.03746	9.37386
0.92659	7.95725		1.03913	9.35958
0.92825	7.97777		1.0408	9.37747
0.92992	7.9904		1.04246	9.38726
0.93159	7.96302		1.04413	9.37039
0.93325	7.95712		1.0458	9.3773
0.93492	7.98491		1.04746	9.39429
0.93659	7.9732		1.04913	9.37916
0.93825	7.95326		1.0508	9.37259
0.93992	7.98026		1.05246	9.37759
0.94159	7.98491		1.05413	9.39222
0.94325	7.96402		1.0558	9.37488
0.94492	7.97274		1.05746	9.36598
0.94659	7.99883		1.05913	9.39014
0.94825	7.97233		1.0608	9.39599
0.94992	7.96086		1.06246	9.37221
0.95159	7.99252		1.06413	9.37488
0.95325	7.99393		1.0658	9.39824
0.95492	7.96755		1.06746	9.39044
0.95659	7.97507		1.06913	9.38183
0.95825	7.98483		1.0708	9.37751
0.95992	7.98059		1.07246	9.39468
0.96159	7.96223		1.07413	9.3773
0.96325	7.99106		1.0758	9.36306
0.96492	7.99434		1.07746	9.38094
0.96659	7.95575		1.07913	9.40548
0.96825	7.97445		1.0808	9.37687
0.96992	7.99999		1.08246	9.38065
0.97159	7.98076		1.08413	9.39908
0.97325	7.95671		1.0858	9.39942
0.97492	7.98674		1.08746	9.37548
0.97659	7.98641		1.08913	9.36924
0.97825	7.96323		1.0908	9.39323
0.97992	7.97137		1.09246	9.37755
0.98159	7.98284		1.09413	9.37077
0.98325	7.98383		1.0958	9.37297
0.98492	7.9575		1.09746	9.41549
0.98659	7.98687		1.09913	9.41256
0.98825	7.9985		1.1008	9.3845
0.98992	7.95571		1.10246	9.39417
0.99159	7.96759		1.10413	9.37954
0.99325	7.98421		1.1058	9.37832
0.99492	7.97482		1.10746	9.3631
0.99659	7.98599		1.10913	9.38798
0.99825	7.97416		1.1108	9.41248
0.99992	8.00045		1.11246	9.37052
1.00159	7.97436		1.11413	9.37467
1.00325	7.96979		1.1158	9.37823
1.00492	8.01017		1.11746	9.39264
1.00659	7.98267		1.11913	9.37687
1.00825	7.96876		1.1208	9.37514
1.00992	7.98903		1.12246	9.38188
1.01159	7.99472		1.12413	9.38844
1.01325	7.99239		1.1258	9.37535
1.01492	7.97794		1.12746	9.37891
1.01659	7.99617		1.12913	9.41163
1.01825	8.00066		1.1308	9.38976
1.01992	7.96439		1.13246	9.38959
1.02159	7.99156		1.13413	9.38522
1.02325	8.01274		1.1358	9.4104
1.02492	7.96759		1.13746	9.38505
1.02659	7.9786		1.13913	9.37653
1.02825	8.00248		1.1408	9.39391
1.02992	7.99501		1.14246	9.3962
1.03159	7.97669		1.14413	9.3536
1.03325	7.98421		1.1458	9.38514
1.03492	8.0024		1.14746	9.4101
1.03659	7.97715		1.14913	9.39061
1.03825	7.98832		1.1508	9.37259
1.03992	7.99339		1.15246	9.38607
1.04159	7.99206		1.15413	9.38332
1.04325	7.96714		1.1558	9.3895
1.04492	7.97544		1.15746	9.37929
1.04659	8.00705		1.15913	9.37882
1.04825	7.98342		1.1608	9.40633
1.04992	7.97233		1.16246	9.39709
1.05159	7.99958		1.16413	9.39518
1.05325	7.99779		1.1658	9.39438
1.05492	7.9744		1.16746	9.4193
1.05659	7.9911		1.16913	9.37954
1.05825	8.00464		1.1708	9.39162
1.05992	7.97266		1.17246	9.40676
1.06159	7.98122		1.17413	9.40192
1.06325	7.99513		1.1758	9.36924
1.06492	7.99547		1.17746	9.40197
1.06659	7.97814		1.17913	9.41968
1.06825	7.99459		1.1808	9.38306
1.06992	8.00697		1.18246	9.37899
1.07159	7.98911		1.18413	9.41061
1.07325	7.99048		1.1858	9.39959
1.07492	8.02192		1.18746	9.38743
1.07659	8.0012		1.18913	9.39319
1.07825	7.98512		1.1908	9.40807
1.07992	8.00697		1.19246	9.41485
1.08159	8.01328		1.19413	9.39781
1.08325	7.99156		1.1958	9.39332
1.08492	7.98766		1.19746	9.41811
1.08659	8.01499		1.19913	9.39857
1.08825	7.99555		1.2008	9.38794
1.08992	7.99198		1.20246	9.39976
1.09159	8.02878		1.20413	9.40871
1.09325	8.00356		1.2058	9.40497
1.09492	7.99762		1.20746	9.3884
1.09659	7.99625		1.20913	9.39972
1.09825	8.01727		1.2108	9.41243
1.09992	8.02226		1.21246	9.3926
1.10159	7.98612		1.21413	9.38683
1.10325	8.02051		1.2158	9.41379
1.10492	8.024		1.21746	9.40981
1.10659	7.99663		1.21913	9.38844
1.10825	8.01864		1.2208	9.404
1.10992	8.02188		1.22246	9.42371
1.11159	8.00219		1.22413	9.40523
1.11325	8.00847		1.2258	9.40243
1.11492	8.01706		1.22746	9.41061
1.11659	8.03115		1.22913	9.43092
1.11825	8.00311		1.2308	9.39641
1.11992	8.0002		1.23246	9.39298
1.12159	8.03389		1.23413	9.42634
1.12325	8.0071		1.2358	9.42358
1.12492	7.98853		1.23746	9.40163
1.12659	8.03571		1.23913	9.39582
1.12825	8.01391		1.2408	9.43045
1.12992	7.98055		1.24246	9.42172
1.13159	8.02317		1.24413	9.42235
1.13325	8.02396		1.2458	9.4096
1.13492	7.9963		1.24746	9.42591
1.13659	7.99526		1.24913	9.42244
1.13825	8.01216		1.2508	9.40069
1.13992	8.02687		1.25246	9.39552
1.14159	7.99318		1.25413	9.42273
1.14325	7.99231		1.2558	9.41761
1.14492	8.02566		1.25746	9.38743
1.14659	8.00273		1.25913	9.41091
1.14825	7.98998		1.2608	9.42748
1.14992	8.01852		1.26246	9.42841
1.15159	8.00755		1.26413	9.41697
1.15325	7.9801		1.2658	9.42591
1.15492	8.00718		1.26746	9.43193
1.15659	8.0257		1.26913	9.40082
1.15825	7.99447		1.2708	9.39319
1.15992	7.98982		1.27246	9.4207
1.16159	8.00938		1.27413	9.43982
1.16325	8.00423		1.2758	9.41248
1.16492	7.98703		1.27746	9.41947
1.16659	7.99451		1.27913	9.42422
1.16825	8.01204		1.2808	9.42888
1.16992	7.97532		1.28246	9.42151
1.17159	7.99987		1.28413	9.40642
1.17325	8.00394		1.2858	9.4204
1.17492	7.99775		1.28746	9.44011
1.17659	7.98516		1.28913	9.42019
1.17825	7.98458		1.2908	9.40735
1.17992	8.02255		1.29246	9.4413
1.18159	8.00053		1.29413	9.43219
1.18325	7.97868		1.2958	9.3987
1.18492	8.01981		1.29746	9.42129
1.18659	8.00277		1.29913	9.4385
1.18825	7.98462		1.3008	9.43189
1.18992	8.00448		1.30246	9.40781
1.19159	8.01465		1.30413	9.42104
1.19325	7.98948		1.3058	9.44291
1.19492	7.98998		1.30746	9.43558
1.19659	8.01806		1.30913	9.4107
1.19825	8.01715		1.3108	9.42468
1.19992	7.99044		1.31246	9.44795
1.20159	7.99115		1.31413	9.42663
1.20325	8.02134		1.3158	9.41625
1.20492	8.00286		1.31746	9.43732
1.20659	7.99696		1.31913	9.4435
1.20825	8.02138		1.3208	9.42816
1.20992	8.0088		1.32246	9.43121
1.21159	7.99173		1.32413	9.44329
1.21325	8.01794		1.3258	9.44257
1.21492	8.01582		1.32746	9.43753
1.21659	7.99708		1.32913	9.42621
1.21825	7.99787		1.3308	9.44999
1.21992	8.01387		1.33246	9.44151
1.22159	8.00967		1.33413	9.43456
1.22325	7.99621		1.3358	9.42765
1.22492	8.01333		1.33746	9.43804
1.22659	8.00818		1.33913	9.43274
1.22825	8.00136		1.3408	9.42485
1.22992	8.00008		1.34246	9.44634
1.23159	8.02217		1.34413	9.45126
1.23325	8.01046		1.3458	9.44825
1.23492	7.99596		1.34746	9.42549
1.23659	7.99904		1.34913	9.4377
1.23825	8.02429		1.3508	9.4172
1.23992	8.0066		1.35246	9.41953
1.24159	7.98624		1.35413	9.41139
1.24325	8.0257		1.3558	9.44068
1.24492	8.01416		1.35746	9.46437
1.24659	7.99675		1.35913	9.44534
1.24825	8.0127		1.3608	9.43598
1.24992	8.0235		1.36246	9.44305
1.25159	7.99954		1.36413	9.44653
1.25325	8.00086		1.3658	9.43784
1.25492	8.02379		1.36746	9.43246
1.25659	8.02126		1.36913	9.46993
1.25825	7.99384		1.3708	9.46577
1.25992	8.01756		1.37246	9.4389
1.26159	8.03144		1.37413	9.43975
1.26325	8.00057		1.3758	9.467
1.26492	8.00298		1.37746	9.44475
1.26659	8.03085		1.37913	9.43767
1.26825	8.01702		1.3808	9.43843
1.26992	7.99908		1.38246	9.45454
1.27159	8.01412		1.38413	9.4539
1.27325	8.01598		1.3858	9.43771
1.27492	8.00506		1.38746	9.43246
1.27659	8.00996		1.38913	9.45984
1.27825	8.02043		1.3908	9.45242
1.27992	8.02163		1.39246	9.42479
1.28159	7.98745		1.39413	9.44272
1.28325	8.00876		1.3958	9.46408
1.28492	8.03966		1.39746	9.46238
1.28659	8.00141		1.39913	9.43225
1.28825	8.00215		1.4008	9.44437
1.28992	8.0257		1.40246	9.44895
1.29159	8.01956		1.40413	9.44691
1.29325	8.01893		1.4058	9.43242
1.29492	7.99812		1.40746	9.43869
1.29659	8.03019		1.40913	9.45691
1.29825	8.01723		1.4108	9.44267
1.29992	8.00224		1.41246	9.41733
1.30159	8.02807		1.41413	9.45111
1.30325	8.03189		1.4158	9.47569
1.30492	7.99717		1.41746	9.43632
1.30659	8.00556		1.41913	9.43937
1.30825	8.03073		1.4208	9.4609
1.30992	8.01806		1.42246	9.46429
1.31159	8.00356		1.42413	9.4428
1.31325	8.01262		1.4258	9.42038
1.31492	8.02213		1.42746	9.45242
1.31659	8.01362		1.42913	9.46331
1.31825	8.0039		1.4308	9.43127
1.31992	8.02708		1.43246	9.44021
1.32159	8.02072		1.43413	9.4531
1.32325	7.98799		1.4358	9.45187
1.32492	8.02741		1.43746	9.43818
1.32659	8.03634		1.43913	9.44403
1.32825	8.00494		1.4408	9.45077
1.32992	8.01623		1.44246	9.45954
1.33159	8.01457		1.44413	9.44835
1.33325	8.03152		1.4458	9.42856
1.33492	8.01316		1.44746	9.46357
1.33659	7.99497		1.44913	9.45106
1.33825	8.03518		1.4508	9.42229
1.33992	8.00959		1.45246	9.44246
1.34159	7.99792		1.45413	9.45704
1.34325	8.0412		1.4558	9.44772
1.34492	8.02064		1.45746	9.44547
1.34659	8.00614		1.45913	9.46187
1.34825	8.01158		1.4608	9.47646
1.34992	8.03638		1.46246	9.45365
1.35159	8.03335		1.46413	9.43318
1.35325	8.01711		1.4658	9.45268
1.35492	8.02795		1.46746	9.4442
1.35659	8.04008		1.46913	9.45352
1.35825	8.00876		1.4708	9.43254
1.35992	8.0186		1.47246	9.44988
1.36159	8.04955		1.47413	9.46192
1.36325	8.02491		1.4758	9.45768
1.36492	8.01162		1.47746	9.42284
1.36659	8.03999		1.47913	9.44767
1.36825	8.05009		1.4808	9.4617
1.36992	8.03106		1.48246	9.43479
1.37159	8.01652		1.48413	9.43165
1.37325	8.05092		1.4858	9.45395
1.37492	8.03065		1.48746	9.4701
1.37659	8.01474		1.48913	9.45026
1.37825	8.04535		1.4908	9.43771
1.37992	8.04444		1.49246	9.45704
1.38159	8.00685		1.49413	9.47781
1.38325	8.02874		1.4958	9.44861
1.38492	8.04643		1.49746	9.44289
1.38659	8.04199		1.49913	9.47107
1.38825	8.0203		1.5008	9.47404
1.38992	8.04045		1.50246	9.45441
1.39159	8.04082		1.50413	9.44233
1.39325	8.02691		1.5058	9.46247
1.39492	8.0343		1.50746	9.47692
1.39659	8.05275		1.50913	9.44738
1.39825	8.02815		1.5108	9.44475
1.39992	8.01918		1.51246	9.46302
1.40159	8.05773		1.51413	9.45458
1.40325	8.04103		1.5158	9.45018
1.40492	8.02791		1.51746	9.43818
1.40659	8.04448		1.51913	9.45848
1.40825	8.0446		1.5208	9.46531
1.40992	8.025		1.52246	9.45539
1.41159	8.02886		1.52413	9.44505
1.41325	8.04705		1.5258	9.47158
1.41492	8.03488		1.52746	9.4754
1.41659	8.01129		1.52913	9.46234
1.41825	8.03463		1.5308	9.44827
1.41992	8.05171		1.53246	9.45539
1.42159	8.02242		1.53413	9.46535
1.42325	8.02321		1.5358	9.44742
1.42492	8.03193		1.53746	9.4428
1.42659	8.03733		1.53913	9.46972
1.42825	8.02595		1.5408	9.46599
1.42992	8.02998		1.54246	9.4467
1.43159	8.05084		1.54413	9.45713
1.43325	8.0176		1.5458	9.47383
1.43492	8.01806		1.54746	9.48091
1.43659	8.05279		1.54913	9.45246
1.43825	8.03642		1.5508	9.45068
1.43992	8.02292		1.55246	9.46607
1.44159	8.02757		1.55413	9.46226
1.44325	8.03758		1.5558	9.45861
1.44492	8.03542		1.55746	9.4592
1.44659	8.0159		1.55913	9.47086
1.44825	8.03767		1.5608	9.47925
1.44992	8.04016		1.56246	9.45297
1.45159	8.01225		1.56413	9.44331
1.45325	8.03247		1.5658	9.47111
1.45492	8.05565		1.56746	9.46641
1.45659	8.01544		1.56913	9.43314
1.45825	8.02151		1.5708	9.4475
1.45992	8.04352		1.57246	9.47306
1.46159	8.0282		1.57413	9.4478
1.46325	8.02541		1.5758	9.43136
1.46492	8.03634		1.57746	9.44428
1.46659	8.03783		1.57913	9.46048
1.46825	8.02359		1.5808	9.47429
1.46992	8.02645		1.58246	9.4381
1.47159	8.05611		1.58413	9.43648
1.47325	8.02658		1.5858	9.45984
1.47492	8.01868		1.58746	9.45077
1.47659	8.0473		1.58913	9.42504
1.47825	8.03933		1.5908	9.43199
1.47992	8.02745		1.59246	9.46442
1.48159	8.03733		1.59413	9.45412
1.48325	8.04423		1.5958	9.43801
1.48492	8.02824		1.59746	9.44051
1.48659	8.01918		1.59913	9.46709
1.48825	8.04003		1.6008	9.45518
1.48992	8.04431		1.60246	9.42758
1.49159	8.01594		1.60413	9.44632
1.49325	8.03617		1.6058	9.45738
1.49492	8.05237		1.60746	9.44551
1.49659	8.01711		1.60913	9.44314
1.49825	8.02761		1.6108	9.44742
1.49992	8.05594		1.61246	9.46768
1.50159	8.03181		1.61413	9.44539
1.50325	8.02168		1.6158	9.4378
1.50492	8.04257		1.61746	9.44852
1.50659	8.04789		1.61913	9.4651
1.50825	8.0284		1.6208	9.45433
1.50992	8.03069		1.62246	9.42835
1.51159	8.04801		1.62413	9.44526
1.51325	8.03721		1.6258	9.47429
1.51492	8.02263		1.62746	9.45369
1.51659	8.04984		1.62913	9.44267
1.51825	8.04701		1.6308	9.44424
1.51992	8.03027		1.63246	9.47141
1.52159	8.02168		1.63413	9.46149
1.52325	8.05499		1.6358	9.45344
1.52492	8.04465		1.63746	9.46463
1.52659	8.01877		1.63913	9.4865
1.52825	8.03999		1.6408	9.47633
1.52992	8.05063		1.64246	9.44598
1.53159	8.02396		1.64413	9.46259
1.53325	8.03277		1.6458	9.46365
1.53492	8.04564		1.64746	9.46331
1.53659	8.03788		1.64913	9.43309
1.53825	8.02105		1.6508	9.46018
1.53992	8.04564		1.65246	9.47306
1.54159	8.05698		1.65413	9.45997
1.54325	8.01254		1.6558	9.44653
1.54492	8.03181		1.65746	9.46387
1.54659	8.05362		1.65913	9.47959
1.54825	8.0471		1.6608	9.47281
1.54992	8.02134		1.66246	9.46552
1.55159	8.04116		1.66413	9.4567
1.55325	8.05752		1.6658	9.47323
1.55492	8.01781		1.66746	9.46077
1.55659	8.03663		1.66913	9.4581
1.55825	8.06018		1.6708	9.47052
1.55992	8.04053		1.67246	9.48239
1.56159	8.01852		1.67413	9.48268
1.56325	8.03983		1.6758	9.47133
1.56492	8.04656		1.67746	9.45899
1.56659	8.03061		1.67913	9.4879
1.56825	8.02969		1.6808	9.45797
1.56992	8.05702		1.68246	9.44009
1.57159	8.0493		1.68413	9.46526
1.57325	8.02404		1.6858	9.47654
1.57492	8.0434		1.68746	9.45577
1.57659	8.05582		1.68913	9.45043
1.57825	8.03493		1.6908	9.46738
1.57992	8.02421		1.69246	9.46925
1.58159	8.05092		1.69413	9.45971
1.58325	8.05445		1.6958	9.45013
1.58492	8.0142		1.69746	9.45429
1.58659	8.04041		1.69913	9.48315
1.58825	8.05702		1.7008	9.46005
1.58992	8.03414		1.70246	9.43771
1.59159	8.03131		1.70413	9.46031
1.59325	8.05486		1.7058	9.45323
1.59492	8.04166		1.70746	9.44526
1.59659	8.02246		1.70913	9.43246
1.59825	8.05266		1.7108	9.45352
1.59992	8.06155		1.71246	9.46946
1.60159	8.02442		1.71413	9.45327
1.60325	8.04062		1.7158	9.44666
1.60492	8.05125		1.71746	9.46959
1.60659	8.04627		1.71913	9.47616
1.60825	8.03829		1.7208	9.45543
1.60992	8.04564		1.72246	9.44577
1.61159	8.05096		1.72413	9.47073
1.61325	8.03974		1.7258	9.48222
1.61492	8.03754		1.72746	9.44356
1.61659	8.05752		1.72913	9.43856
1.61825	8.04872		1.7308	9.4737
1.61992	8.02379		1.73246	9.46938
1.62159	8.04415		1.73413	9.45196
1.62325	8.0655		1.7358	9.45776
1.62492	8.0358		1.73746	9.47531
1.62659	8.03571		1.73913	9.46196
1.62825	8.0466		1.7408	9.43979
1.62992	8.03202		1.74246	9.45297
1.63159	8.03692		1.74413	9.47133
1.63325	8.04161		1.7458	9.47328
1.63492	8.04593		1.74746	9.45704
1.63659	8.03638		1.74913	9.44852
1.63825	8.02134		1.7508	9.46645
1.63992	8.06363		1.75246	9.48141
1.64159	8.05461		1.75413	9.44878
1.64325	8.01727		1.7558	9.4303
1.64492	8.0547		1.75746	9.46916
1.64659	8.05096		1.75913	9.46671
1.64825	8.03422		1.7608	9.44958
1.64992	8.04531		1.76246	9.44941
1.65159	8.05125		1.76413	9.46598
1.65325	8.03713		1.7658	9.47938
1.65492	8.01461		1.76746	9.45242
1.65659	8.05341		1.76913	9.44352
1.65825	8.06164		1.7708	9.48048
1.65992	8.0191		1.77246	9.4837
1.66159	8.04124		1.77413	9.45446
1.66325	8.05221		1.7758	9.45187
1.66492	8.04892		1.77746	9.48133
1.66659	8.03833		1.77913	9.46802
1.66825	8.04423		1.7808	9.452
1.66992	8.05175		1.78246	9.44937
1.67159	8.03181		1.78413	9.4548
1.67325	8.04286		1.7858	9.48417
1.67492	8.06288		1.78746	9.45179
1.67659	8.03688		1.78913	9.44191
1.67825	8.0284		1.7908	9.47285
1.67992	8.04361		1.79246	9.48752
1.68159	8.05877		1.79413	9.4631
1.68325	8.02782		1.7958	9.46183
1.68492	8.02857		1.79746	9.46226
1.68659	8.05628		1.79913	9.4798
1.68825	8.03812		1.8008	9.45886
1.68992	8.03439		1.80246	9.44619
1.69159	8.0488		1.80413	9.48455
1.69325	8.05221		1.8058	9.49705
1.69492	8.04249		1.80746	9.46014
1.69659	8.04008		1.80913	9.46437
1.69825	8.06201		1.8108	9.48133
1.69992	8.05258		1.81246	9.47777
1.70159	8.02375		1.81413	9.46518
1.70325	8.04257		1.8158	9.44115
1.70492	8.06234		1.81746	9.46603
1.70659	8.03401		1.81913	9.46798
1.70825	8.03513		1.8208	9.45742
1.70992	8.06807		1.82246	9.44992
1.71159	8.04809		1.82413	9.47217
1.71325	8.01798		1.8258	9.49226
1.71492	8.05142		1.82746	9.46565
1.71659	8.06624		1.82913	9.44691
1.71825	8.03704		1.8308	9.47921
1.71992	8.04867		1.83246	9.47976
1.72159	8.05212		1.83413	9.46204
1.72325	8.03343		1.8358	9.47438
1.72492	8.03559		1.83746	9.46967
1.72659	8.05466		1.83913	9.48807
1.72825	8.05374		1.8408	9.45242
1.72992	8.03837		1.84246	9.45068
1.73159	8.03135		1.84413	9.45454
1.73325	8.05889		1.8458	9.48413
1.73492	8.05744		1.84746	9.46891
1.73659	8.01756		1.84913	9.4545
1.73825	8.04805		1.8508	9.48133
1.73992	8.05254		1.85246	9.48383
1.74159	8.02849		1.85413	9.45594
1.74325	8.04494		1.8558	9.45009
1.74492	8.05324		1.85746	9.48527
1.74659	8.05192		1.85913	9.48146
1.74825	8.03871		1.8608	9.46645
1.74992	8.04091		1.86246	9.47234
1.75159	8.07493		1.86413	9.47684
1.75325	8.03268		1.8658	9.49888
1.75492	8.02396		1.86746	9.4556
1.75659	8.06404		1.86913	9.46348
1.75825	8.0527		1.8708	9.4879
1.75992	8.03451		1.87246	9.46654
1.76159	8.0574		1.87413	9.45556
1.76325	8.06961		1.8758	9.47662
1.76492	8.03638		1.87746	9.48163
1.76659	8.04884		1.87913	9.47056
1.76825	8.06354		1.8808	9.46192
1.76992	8.06292		1.88246	9.48091
1.77159	8.03879		1.88413	9.48942
1.77325	8.0439		1.8858	9.46463
1.77492	8.05794		1.88746	9.45658
1.77659	8.04651		1.88913	9.48904
1.77825	8.03655		1.8908	9.48023
1.77992	8.06155		1.89246	9.46094
1.78159	8.05603		1.89413	9.47336
1.78325	8.03127		1.8958	9.48523
1.78492	8.06874		1.89746	9.47717
1.78659	8.07322		1.89913	9.46882
1.78825	8.0375		1.9008	9.47239
1.78992	8.066		1.90246	9.49188
1.79159	8.07069		1.90413	9.49421
1.79325	8.05943		1.9058	9.45802
1.79492	8.04759		1.90746	9.47934
1.79659	8.05935		1.90913	9.50197
1.79825	8.06944		1.9108	9.47807
1.79992	8.04926		1.91246	9.46433
1.80159	8.04057		1.91413	9.48447
1.80325	8.07343		1.9158	9.48442
1.80492	8.06492		1.91746	9.46327
1.80659	8.04456		1.91913	9.45039
1.80825	8.06429		1.9208	9.4804
1.80992	8.0714		1.92246	9.48586
1.81159	8.04959		1.92413	9.45314
1.81325	8.05021		1.9258	9.47395
1.81492	8.08062		1.92746	9.50028
1.81659	8.06355		1.92913	9.47251
1.81825	8.04269		1.9308	9.46365
1.81992	8.06782		1.93246	9.48675
1.82159	8.07447		1.93413	9.49176
1.82325	8.05262		1.9358	9.47764
1.82492	8.05241		1.93746	9.46942
1.82659	8.08718		1.93913	9.46895
1.82825	8.05877		1.9408	9.48938
1.82992	8.05121		1.94246	9.47849
1.83159	8.07331		1.94413	9.46289
1.83325	8.07734		1.9458	9.48404
1.83492	8.03983		1.94746	9.49201
1.83659	8.05632		1.94913	9.47802
1.83825	8.0768		1.9508	9.46454
1.83992	8.05819		1.95246	9.49307
1.84159	8.05623		1.95413	9.50545
1.84325	8.0623		1.9558	9.49273
1.84492	8.06994		1.95746	9.45802
1.84659	8.05898		1.95913	9.48938
1.84825	8.05528		1.9608	9.49621
1.84992	8.08922		1.96246	9.47773
1.85159	8.06375		1.96413	9.46726
1.85325	8.04672		1.9658	9.49773
1.85492	8.07198		1.96746	9.49023
1.85659	8.0807		1.96913	9.4745
1.85825	8.05067		1.9708	9.4737
1.85992	8.06728		1.97246	9.49417
1.86159	8.07385		1.97413	9.48574
1.86325	8.05391		1.9758	9.44678
1.86492	8.04456		1.97746	9.48493
1.86659	8.0829		1.97913	9.48841
1.86825	8.05785		1.9808	9.48709
1.86992	8.05171		1.98246	9.4662
1.87159	8.0574		1.98413	9.49358
1.87325	8.07239		1.9858	9.49977
1.87492	8.0569		1.98746	9.46883
1.87659	8.04174		1.98913	9.48205
1.87825	8.06616		1.9908	9.49667
1.87992	8.06384		1.99246	9.49515
1.88159	8.04697		1.99413	9.47578
1.88325	8.04622		1.9958	9.47891
1.88492	8.06786		1.99746	9.50273
1.88659	8.04423		1.99913	9.48964
1.88825	8.0363		2.0008	9.45407
1.88992	8.06508		2.00246	9.47624
1.89159	8.0645		2.00413	9.50447
1.89325	8.04224		2.0058	9.48137
1.89492	8.04298		2.00746	9.47078
1.89659	8.05553		2.00913	9.50121
1.89825	8.05162		2.0108	9.51024
1.89992	8.04543		2.01246	9.47319
1.90159	8.05648		2.01413	9.47976
1.90325	8.06998		2.0158	9.50629
1.90492	8.03019		2.01746	9.50189
1.90659	8.04099		2.01913	9.4865
1.90825	8.0682		2.0208	9.48319
1.90992	8.04809		2.02246	9.50053
1.91159	8.03833		2.02413	9.49404
1.91325	8.05466		2.0258	9.47641
1.91492	8.05478		2.02746	9.46925
1.91659	8.05158		2.02913	9.50422
1.91825	8.04909		2.0308	9.49671
1.91992	8.05756		2.03246	9.46493
1.92159	8.05923		2.03413	9.48722
1.92325	8.03646		2.0358	9.50172
1.92492	8.06384		2.03746	9.49672
1.92659	8.06683		2.03913	9.48353
1.92825	8.0336		2.0408	9.48858
1.92992	8.04215		2.04246	9.4957
1.93159	8.06483		2.04413	9.49705
1.93325	8.04872		2.0458	9.48048
1.93492	8.04789		2.04746	9.4887
1.93659	8.06155		2.04913	9.50341
1.93825	8.05848		2.0508	9.49209
1.93992	8.04419		2.05246	9.46857
1.94159	8.04652		2.05413	9.50638
1.94325	8.07567		2.0558	9.50358
1.94492	8.05088		2.05746	9.4748
1.94659	8.03551		2.05913	9.48116
1.94825	8.0628		2.0608	9.49854
1.94992	8.06932		2.06246	9.51397
1.95159	8.03966		2.06413	9.48319
1.95325	8.05166		2.0658	9.46955
1.95492	8.07023		2.06746	9.49955
1.95659	8.04867		2.06913	9.49587
1.95825	8.05353		2.0708	9.48065
1.95992	8.0554		2.07246	9.49633
1.96159	8.04992		2.07413	9.50977
1.96325	8.04232		2.0758	9.49188
1.96492	8.04909		2.07746	9.48286
1.96659	8.08041		2.07913	9.51473
1.96825	8.05117		2.0808	9.5099
1.96992	8.0262		2.08246	9.47171
1.97159	8.06616		2.08413	9.49532
1.97325	8.0591		2.0858	9.50769
1.97492	8.04386		2.08746	9.49159
1.97659	8.05524		2.08913	9.46963
1.97825	8.06475		2.0908	9.48654
1.97992	8.05146		2.09246	9.49193
1.98159	8.04789		2.09413	9.48599
1.98325	8.06878		2.0958	9.46624
1.98492	8.05981		2.09746	9.49608
1.98659	8.04427		2.09913	9.51231
1.98825	8.05636		2.1008	9.47383
1.98992	8.07464		2.10246	9.4798
1.99159	8.04951		2.10413	9.50159
1.99325	8.03995		2.1058	9.4901
1.99492	8.07098		2.10746	9.46437
1.99659	8.0606		2.10913	9.49773
1.99825	8.04598		2.1108	9.50875
1.99992	8.07459		2.11246	9.48506
2.00159	8.07115		2.11413	9.4876
2.00325	8.05162		2.1158	9.49362
2.00492	8.05794		2.11746	9.50803
2.00659	8.07684		2.11913	9.48811
2.00825	8.05648		2.1208	9.47535
2.00992	8.04199		2.12246	9.50206
2.01159	8.0741		2.12413	9.49646
2.01325	8.07335		2.1258	9.48302
2.01492	8.04676		2.12746	9.48752
2.01659	8.05005		2.12913	9.52079
2.01825	8.07771		2.1308	9.50252
2.01992	8.05877		2.13246	9.48014
2.02159	8.04951		2.13413	9.49498
2.02325	8.08045		2.1358	9.50244
2.02492	8.07547		2.13746	9.48417
2.02659	8.04776		2.13913	9.48345
2.02825	8.06566		2.1408	9.50595
2.02992	8.08058		2.14246	9.50985
2.03159	8.05773		2.14413	9.48018
2.03325	8.06026		2.1458	9.49248
2.03492	8.06716		2.14746	9.53071
2.03659	8.06973		2.14913	9.50231
2.03825	8.05333		2.1508	9.48875
2.03992	8.05802		2.15246	9.511
2.04159	8.08685		2.15413	9.51791
2.04325	8.05125		2.1558	9.48921
2.04492	8.04186		2.15746	9.50604
2.04659	8.06978		2.15913	9.52185
2.04825	8.0807		2.1608	9.50888
2.04992	8.03783		2.16246	9.49752
2.05159	8.06724		2.16413	9.50244
2.05325	8.07127		2.1658	9.5313
2.05492	8.05262		2.16746	9.52147
2.05659	8.06687		2.16913	9.49125
2.05825	8.07123		2.1708	9.5302
2.05992	8.0554		2.17246	9.53253
2.06159	8.0542		2.17413	9.50045
2.06325	8.06134		2.1758	9.51121
2.06492	8.08402		2.17746	9.51469
2.06659	8.04178		2.17913	9.51164
2.06825	8.05096		2.1808	9.4915
2.06992	8.08361		2.18246	9.51905
2.07159	8.06284		2.18413	9.53088
2.07325	8.05528		2.1858	9.521
2.07492	8.07493		2.18746	9.51613
2.07659	8.08519		2.18913	9.5255
2.07825	8.04917		2.1908	9.53156
2.07992	8.07019		2.19246	9.49701
2.08159	8.08976		2.19413	9.50392
2.08325	8.07929		2.1958	9.51418
2.08492	8.05748		2.19746	9.52901
2.08659	8.08706		2.19913	9.50002
2.08825	8.09067		2.2008	9.50769
2.08992	8.06313		2.20246	9.521
2.09159	8.07804		2.20413	9.51664
2.09325	8.08917		2.2058	9.49205
2.09492	8.06288		2.20746	9.50939
2.09659	8.07248		2.20913	9.51888
2.09825	8.09304		2.2108	9.50659
2.09992	8.07447		2.21246	9.50036
2.10159	8.06595		2.21413	9.5274
2.10325	8.07567		2.2158	9.51223
2.10492	8.08519		2.21746	9.49502
2.10659	8.06359		2.21913	9.49883
2.10825	8.07347		2.2208	9.51994
2.10992	8.08087		2.22246	9.5143
2.11159	8.07588		2.22413	9.50133
2.11325	8.07231		2.2258	9.50447
2.11492	8.06786		2.22746	9.52249
2.11659	8.08963		2.22913	9.51562
2.11825	8.07451		2.2308	9.48998
2.11992	8.07098		2.23246	9.50913
2.12159	8.09765		2.23413	9.51782
2.12325	8.08124		2.2358	9.50146
2.12492	8.07385		2.23746	9.49633
2.12659	8.09217		2.23913	9.5149
2.12825	8.08639		2.2408	9.53495
2.12992	8.07638		2.24246	9.50795
2.13159	8.06936		2.24413	9.49981
2.13325	8.10292		2.2458	9.51977
2.13492	8.08664		2.24746	9.5252
2.13659	8.06616		2.24913	9.49599
2.13825	8.08195		2.2508	9.50443
2.13992	8.09653		2.25246	9.51926
2.14159	8.07273		2.25413	9.50718
2.14325	8.07173		2.2558	9.49655
2.14492	8.09507		2.25746	9.50244
2.14659	8.07958		2.25913	9.52639
2.14825	8.07381		2.2608	9.52477
2.14992	8.08739		2.26246	9.51291
2.15159	8.09756		2.26413	9.52575
2.15325	8.0785		2.2658	9.53113
2.15492	8.07472		2.26746	9.50875
2.15659	8.09615		2.26913	9.51011
2.15825	8.09329		2.2708	9.53558
2.15992	8.06504		2.27246	9.5252
2.16159	8.08494		2.27413	9.50833
2.16325	8.09362		2.2758	9.51926
2.16492	8.06716		2.27746	9.52914
2.16659	8.07376		2.27913	9.51689
2.16825	8.08668		2.2808	9.50044
2.16992	8.07464		2.28246	9.52749
2.17159	8.05349		2.28413	9.53232
2.17325	8.07472		2.2858	9.50087
2.17492	8.08033		2.28746	9.50506
2.17659	8.06288		2.28913	9.52113
2.17825	8.06126		2.2908	9.53101
2.17992	8.08336		2.29246	9.49612
2.18159	8.08157		2.29413	9.51257
2.18325	8.06479		2.2958	9.51833
2.18492	8.07094		2.29746	9.52215
2.18659	8.0763		2.29913	9.5182
2.18825	8.07081		2.3008	9.50867
2.18992	8.0645		2.30246	9.54745
2.19159	8.08523		2.30413	9.52711
2.19325	8.07435		2.3058	9.50922
2.19492	8.06687		2.30746	9.51617
2.19659	8.08689		2.30913	9.53359
2.19825	8.08373		2.3108	9.5185
2.19992	8.06762		2.31246	9.50532
2.20159	8.08161		2.31413	9.51401
2.20325	8.08448		2.3158	9.52397
2.20492	8.06919		2.31746	9.5099
2.20659	8.07032		2.31913	9.51278
2.20825	8.08182		2.3208	9.5213
2.20992	8.09316		2.32246	9.52321
2.21159	8.05707		2.32413	9.50443
2.21325	8.07526		2.3258	9.52176
2.21492	8.08988		2.32746	9.51969
2.21659	8.07808		2.32913	9.5213
2.21825	8.07094		2.3308	9.51142
2.21992	8.09096		2.33246	9.52579
2.22159	8.09171		2.33413	9.52414
2.22325	8.05399		2.3358	9.50506
2.22492	8.07846		2.33746	9.50142
2.22659	8.09042		2.33913	9.51795
2.22825	8.06932		2.3408	9.51965
2.22992	8.066		2.34246	9.50646
2.23159	8.09366		2.34413	9.52609
2.23325	8.07455		2.3458	9.53486
2.23492	8.05939		2.34746	9.52435
2.23659	8.07958		2.34913	9.52333
2.23825	8.07866		2.3508	9.54029
2.23992	8.07488		2.35246	9.52613
2.24159	8.06583		2.35413	9.5079
2.24325	8.07576		2.3558	9.52045
2.24492	8.09079		2.35746	9.53143
2.24659	8.06533		2.35913	9.53007
2.24825	8.07609		2.3608	9.49981
2.24992	8.08361		2.36246	9.52164
2.25159	8.06122		2.36413	9.54508
2.25325	8.06388		2.3658	9.52855
2.25492	8.08859		2.36746	9.50625
2.25659	8.08481		2.36913	9.52694
2.25825	8.06703		2.3708	9.53228
2.25992	8.08016		2.37246	9.51477
2.26159	8.08095		2.37413	9.52668
2.26325	8.08053		2.3758	9.53393
2.26492	8.07759		2.37746	9.5238
2.26659	8.07289		2.37913	9.50303
2.26825	8.0959		2.3808	9.50634
2.26992	8.05707		2.38246	9.54389
2.27159	8.06512		2.38413	9.51939
2.27325	8.10105		2.3858	9.51507
2.27492	8.0819		2.38746	9.52388
2.27659	8.06292		2.38913	9.53486
2.27825	8.0834		2.3908	9.51977
2.27992	8.09325		2.39246	9.50312
2.28159	8.08905		2.39413	9.52138
2.28325	8.07821		2.3958	9.53071
2.28492	8.08124		2.39746	9.49218
2.28659	8.08448		2.39913	9.51308
2.28825	8.06658		2.4008	9.54597
2.28992	8.06774		2.40246	9.52037
2.29159	8.10816		2.40413	9.51261
2.29325	8.08307		2.4058	9.52274
2.29492	8.05798		2.40746	9.53622
2.29659	8.09898		2.40913	9.51676
2.29825	8.09038		2.4108	9.50218
2.29992	8.07106		2.41246	9.52304
2.30159	8.06355		2.41413	9.53266
2.30325	8.08793		2.4158	9.51481
2.30492	8.08029		2.41746	9.51053
2.30659	8.06205		2.41913	9.54698
2.30825	8.08942		2.4208	9.55186
2.30992	8.08859		2.42246	9.51744
2.31159	8.06089		2.42413	9.52071
2.31325	8.07036		2.4258	9.54898
2.31492	8.09088		2.42746	9.52876
2.31659	8.0991		2.42913	9.50413
2.31825	8.06786		2.4308	9.52706
2.31992	8.07322		2.43246	9.53181
2.32159	8.10687		2.43413	9.52694
2.32325	8.07364		2.4358	9.53037
2.32492	8.06571		2.43746	9.53804
2.32659	8.09831		2.43913	9.5444
2.32825	8.09179		2.4408	9.5238
2.32992	8.04718		2.44246	9.51736
2.33159	8.08847		2.44413	9.53626
2.33325	8.09698		2.4458	9.5299
2.33492	8.06396		2.44746	9.52295
2.33659	8.07011		2.44913	9.52439
2.33825	8.07626		2.4508	9.53189
2.33992	8.08294		2.45246	9.53168
2.34159	8.06562		2.45413	9.51812
2.34325	8.07339		2.4558	9.528
2.34492	8.09678		2.45746	9.54597
2.34659	8.06516		2.45913	9.51634
2.34825	8.06242		2.4608	9.51901
2.34992	8.10496		2.46246	9.53151
2.35159	8.09183		2.46413	9.53779
2.35325	8.06886		2.4658	9.52257
2.35492	8.0731		2.46746	9.52897
2.35659	8.10081		2.46913	9.54995
2.35825	8.08361		2.4708	9.53507
2.35992	8.06413		2.47246	9.51871
2.36159	8.09478		2.47413	9.54431
2.36325	8.0883		2.4758	9.55025
2.36492	8.06076		2.47746	9.53859
2.36659	8.08253		2.47913	9.52855
2.36825	8.106		2.4808	9.53312
2.36992	8.07322		2.48246	9.54949
2.37159	8.06313		2.48413	9.52215
2.37325	8.09503		2.4858	9.50909
2.37492	8.0866		2.48746	9.53779
2.37659	8.07401		2.48913	9.54626
2.37825	8.08332		2.4908	9.51685
2.37992	8.09503		2.49246	9.52999
2.38159	8.06604		2.49413	9.56203
2.38325	8.07547		2.4958	9.54041
2.38492	8.11547		2.49746	9.53473
2.38659	8.08274		2.49913	9.5416
2.38825	8.07356		2.5008	9.55033
2.38992	8.09827		2.50246	9.52075
2.39159	8.09042		2.50413	9.51337
2.39325	8.07804		2.5058	9.54707
2.39492	8.09079		2.50746	9.56089
2.39659	8.09744		2.50913	9.53719
2.39825	8.08652		2.5108	9.53283
2.39992	8.07364		2.51246	9.5636
2.40159	8.09324		2.51413	9.54915
2.40325	8.10766		2.5158	9.53584
2.40492	8.06637		2.51746	9.54885
2.40659	8.08166		2.51913	9.57415
2.40825	8.09599		2.5208	9.55313
2.40992	8.07015		2.52246	9.52995
2.41159	8.08062		2.52413	9.55673
2.41325	8.09171		2.5258	9.56288
2.41492	8.08161		2.52746	9.53156
2.41659	8.07198		2.52913	9.52999
2.41825	8.07659		2.5308	9.56063
2.41992	8.10762		2.53246	9.55487
2.42159	8.07783		2.53413	9.5313
2.42325	8.06072		2.5358	9.55118
2.42492	8.1006		2.53746	9.56246
2.42659	8.0932		2.53913	9.5416
2.42825	8.07351		2.5408	9.53673
2.42992	8.08328		2.54246	9.54008
2.43159	8.09628		2.54413	9.5614
2.43325	8.08751		2.5458	9.53944
2.43492	8.07725		2.54746	9.53028
2.43659	8.09752		2.54913	9.56212
2.43825	8.09694		2.5508	9.54957
2.43992	8.07131		2.55246	9.54436
2.44159	8.07638		2.55413	9.5522
2.44325	8.10384		2.5558	9.56131
2.44492	8.09192		2.55746	9.54308
2.44659	8.07451		2.55913	9.5316
2.44825	8.10159		2.5608	9.54164
2.44992	8.09412		2.56246	9.56157
2.45159	8.07484		2.56413	9.54932
2.45325	8.09607		2.5658	9.53334
2.45492	8.09628		2.56746	9.54953
2.45659	8.0721		2.56913	9.55453
2.45825	8.07335		2.5708	9.54325
2.45992	8.09748		2.57246	9.53783
2.46159	8.10338		2.57413	9.55444
2.46325	8.06321		2.5758	9.54652
2.46492	8.08872		2.57746	9.52952
2.46659	8.08552		2.57913	9.52626
2.46825	8.07597		2.5808	9.54355
2.46992	8.08265		2.58246	9.5405
2.47159	8.08689		2.58413	9.53308
2.47325	8.08955		2.5858	9.54936
2.47492	8.06641		2.58746	9.57894
2.47659	8.08174		2.58913	9.54258
2.47825	8.10982		2.5908	9.52685
2.47992	8.07717		2.59246	9.55326
2.48159	8.07156		2.59413	9.55733
2.48325	8.09553		2.5958	9.52893
2.48492	8.10076		2.59746	9.55245
2.48659	8.08668		2.59913	9.5575
2.48825	8.07081		2.6008	9.5316
2.48992	8.10521		2.60246	9.54152
2.49159	8.08498		2.60413	9.55978
2.49325	8.07239		2.6058	9.56288
2.49492	8.11522		2.60746	9.5477
2.49659	8.09491		2.60913	9.5305
2.49825	8.0844		2.6108	9.55474
2.49992	8.08357		2.61246	9.56368
2.50159	8.1077		2.61413	9.52418
2.50325	8.10658		2.6158	9.53524
2.50492	8.0839		2.61746	9.56123
2.50659	8.10384		2.61913	9.54792
2.50825	8.10238		2.6208	9.52062
2.50992	8.08436		2.62246	9.55372
2.51159	8.09466		2.62413	9.54961
2.51325	8.1141		2.6258	9.53757
2.51492	8.1126		2.62746	9.53605
2.51659	8.07526		2.62913	9.53834
2.51825	8.09557		2.6308	9.56161
2.51992	8.11609		2.63246	9.54249
2.52159	8.09108		2.63413	9.53529
2.52325	8.08473		2.6358	9.55945
2.52492	8.11264		2.63746	9.5541
2.52659	8.10425		2.63913	9.53889
2.52825	8.08265		2.6408	9.54317
2.52992	8.09844		2.64246	9.57136
2.53159	8.10384		2.64413	9.54554
2.53325	8.08431		2.6458	9.52876
2.53492	8.08137		2.64746	9.55597
2.53659	8.10392		2.64913	9.56322
2.53825	8.11763		2.6508	9.52524
2.53992	8.08386		2.65246	9.54537
2.54159	8.07567		2.65413	9.57763
2.54325	8.10845		2.6558	9.55957
2.54492	8.09827		2.65746	9.53923
2.54659	8.07883		2.65913	9.56343
2.54825	8.09611		2.6608	9.55703
2.54992	8.0969		2.66246	9.53596
2.55159	8.07273		2.66413	9.5366
2.55325	8.08485		2.6658	9.55546
2.55492	8.1082		2.66746	9.56233
2.55659	8.08959		2.66913	9.52736
2.55825	8.07472		2.6708	9.54308
2.55992	8.08386		2.67246	9.55529
2.56159	8.11231		2.67413	9.55067
2.56325	8.07754		2.6758	9.53245
2.56492	8.0731		2.67746	9.5238
2.56659	8.08855		2.67913	9.56623
2.56825	8.09416		2.6808	9.54762
2.56992	8.0871		2.68246	9.53067
2.57159	8.07621		2.68413	9.55686
2.57325	8.10259		2.6858	9.56551
2.57492	8.07896		2.68746	9.53546
2.57659	8.07966		2.68913	9.54855
2.57825	8.10591		2.6908	9.57335
2.57992	8.08996		2.69246	9.54533
2.58159	8.06903		2.69413	9.53401
2.58325	8.07717		2.6958	9.53965
2.58492	8.10438		2.69746	9.56741
2.58659	8.091		2.69913	9.55186
2.58825	8.07285		2.7008	9.54024
2.58992	8.08402		2.70246	9.55415
2.59159	8.10155		2.70413	9.58394
2.59325	8.08008		2.7058	9.55394
2.59492	8.08203		2.70746	9.54275
2.59659	8.10496		2.70913	9.55572
2.59825	8.09449		2.7108	9.55483
2.59992	8.0721		2.71246	9.54122
2.60159	8.09715		2.71413	9.53219
2.60325	8.10006		2.7158	9.56635
2.60492	8.078		2.71746	9.5483
2.60659	8.07015		2.71913	9.53164
2.60825	8.09424		2.7208	9.5349
2.60992	8.10114		2.72246	9.55118
2.61159	8.07505		2.72413	9.55775
2.61325	8.08714		2.7258	9.53652
2.61492	8.10434		2.72746	9.54982
2.61659	8.05877		2.72913	9.56991
2.61825	8.0792		2.7308	9.55728
2.61992	8.10425		2.73246	9.53431
2.62159	8.08614		2.73413	9.54881
2.62325	8.07875		2.7358	9.56674
2.62492	8.07235		2.73746	9.53596
2.62659	8.11248		2.73913	9.53219
2.62825	8.08764		2.7408	9.5519
2.62992	8.06022		2.74246	9.55741
2.63159	8.09466		2.74413	9.53919
2.63325	8.09221		2.7458	9.55402
2.63492	8.06973		2.74746	9.57678
2.63659	8.09295		2.74913	9.57017
2.63825	8.10949		2.7508	9.52706
2.63992	8.06961		2.75246	9.55071
2.64159	8.07302		2.75413	9.55317
2.64325	8.10242		2.7558	9.53914
2.64492	8.1094		2.75746	9.53236
2.64659	8.07048		2.75913	9.53685
2.64825	8.0829		2.7608	9.55546
2.64992	8.1033		2.76246	9.53965
2.65159	8.08739		2.76413	9.5288
2.65325	8.08577		2.7658	9.55216
2.65492	8.0964		2.76746	9.55351
2.65659	8.09457		2.76913	9.52643
2.65825	8.07684		2.7708	9.53622
2.65992	8.07318		2.77246	9.54982
2.66159	8.09694		2.77413	9.54253
2.66325	8.0952		2.7758	9.51905
2.66492	8.06703		2.77746	9.54698
2.66659	8.08801		2.77913	9.56619
2.66825	8.11352		2.7808	9.56012
2.66992	8.08215		2.78246	9.5302
2.67159	8.08232		2.78413	9.56038
2.67325	8.10591		2.7858	9.57025
2.67492	8.09379		2.78746	9.54054
2.67659	8.08465		2.78913	9.53295
2.67825	8.09167		2.7908	9.55402
2.67992	8.11476		2.79246	9.54665
2.68159	8.08743		2.79413	9.54724
2.68325	8.06562		2.7958	9.53969
2.68492	8.10766		2.79746	9.56237
2.68659	8.10467		2.79913	9.56148
2.68825	8.08606		2.8008	9.53914
2.68992	8.10093		2.80246	9.56131
2.69159	8.11219		2.80413	9.57013
2.69325	8.10251		2.8058	9.55711
2.69492	8.09557		2.80746	9.52439
2.69659	8.10724		2.80913	9.54868
2.69825	8.11256		2.8108	9.54554
2.69992	8.08938		2.81246	9.52939
2.70159	8.08992		2.81413	9.53253
2.70325	8.11082		2.8158	9.55767
2.70492	8.09553		2.81746	9.53902
2.70659	8.08764		2.81913	9.52677
2.70825	8.10064		2.8208	9.52812
2.70992	8.10463		2.82246	9.55546
2.71159	8.10114		2.82413	9.52901
2.71325	8.09395		2.8258	9.52058
2.71492	8.10774		2.82746	9.53859
2.71659	8.11426		2.82913	9.54198
2.71825	8.07397		2.8308	9.5277
2.71992	8.10276		2.83246	9.5327
2.72159	8.11784		2.83413	9.55139
2.72325	8.10022		2.8358	9.54088
2.72492	8.0817		2.83746	9.51948
2.72659	8.10309		2.83913	9.543
2.72825	8.11127		2.8408	9.55063
2.72992	8.09208		2.84246	9.55224
2.73159	8.08793		2.84413	9.52914
2.73325	8.10542		2.8458	9.53668
2.73492	8.09158		2.84746	9.54948
2.73659	8.0905		2.84913	9.54224
2.73825	8.10064		2.8508	9.52041
2.73992	8.09736		2.85246	9.54737
2.74159	8.08369		2.85413	9.5536
2.74325	8.08141		2.8558	9.54113
2.74492	8.11572		2.85746	9.53618
2.74659	8.09491		2.85913	9.54334
2.74825	8.07418		2.8608	9.54902
2.74992	8.09914		2.86246	9.53062
2.75159	8.08693		2.86413	9.51359
2.75325	8.0871		2.8658	9.55419
2.75492	8.09686		2.86746	9.55449
2.75659	8.10039		2.86913	9.51651
2.75825	8.10018		2.8708	9.52965
2.75992	8.08365		2.87246	9.55762
2.76159	8.10434		2.87413	9.54198
2.76325	8.12062		2.8758	9.5355
2.76492	8.07999		2.87746	9.53749
2.76659	8.0839		2.87913	9.55839
2.76825	8.09902		2.8808	9.54546
2.76992	8.10562		2.88246	9.52995
2.77159	8.08888		2.88413	9.52893
2.77325	8.10384		2.8858	9.54393
2.77492	8.10778		2.88746	9.53037
2.77659	8.08905		2.88913	9.52172
2.77825	8.09021		2.8908	9.53431
2.77992	8.11501		2.89246	9.56203
2.78159	8.10571		2.89413	9.51969
2.78325	8.07451		2.8958	9.53367
2.78492	8.1001		2.89746	9.54889
2.78659	8.10745		2.89913	9.55682
2.78825	8.08942		2.9008	9.53749
2.78992	8.09611		2.90246	9.54482
2.79159	8.10151		2.90413	9.56212
2.79325	8.09856		2.9058	9.55716
2.79492	8.0871		2.90746	9.53384
2.79659	8.10081		2.90913	9.52532
2.79825	8.11987		2.9108	9.55415
2.79992	8.08614		2.91246	9.55249
2.80159	8.07671		2.91413	9.51536
2.80325	8.11983		2.9158	9.53291
2.80492	8.10442		2.91746	9.55813
2.80659	8.08103		2.91913	9.54965
2.80825	8.10363		2.9208	9.53944
2.80992	8.11123		2.92246	9.54037
2.81159	8.08137		2.92413	9.55682
2.81325	8.08855		2.9258	9.54393
2.81492	8.12934		2.92746	9.53635
2.81659	8.09486		2.92913	9.54359
2.81825	8.09059		2.9308	9.55961
2.81992	8.09578		2.93246	9.54338
2.82159	8.10861		2.93413	9.53431
2.82325	8.10205		2.9358	9.54533
2.82492	8.08116		2.93746	9.55097
2.82659	8.10334		2.93913	9.55237
2.82825	8.1099		2.9408	9.52774
2.82992	8.0925		2.94246	9.56746
2.83159	8.09615		2.94413	9.5583
2.83325	8.10483		2.9458	9.5447
2.83492	8.0979		2.94746	9.54626
2.83659	8.08103		2.94913	9.55966
2.83825	8.09802		2.9508	9.54118
2.83992	8.11634		2.95246	9.53253
2.84159	8.08398		2.95413	9.53529
2.84325	8.08573		2.9558	9.55745
2.84492	8.11418		2.95746	9.54588
2.84659	8.09154		2.95913	9.52643
2.84825	8.07771		2.9608	9.54525
2.84992	8.11289		2.96246	9.56826
2.85159	8.10699		2.96413	9.55097
2.85325	8.08689		2.9658	9.54851
2.85492	8.09225		2.96746	9.54843
2.85659	8.11364		2.96913	9.55783
2.85825	8.11223		2.9708	9.55563
2.85992	8.08515		2.97246	9.53007
2.86159	8.0974		2.97413	9.5483
2.86325	8.1131		2.9758	9.55584
2.86492	8.09009		2.97746	9.528
2.86659	8.08552		2.97913	9.54292
2.86825	8.11879		2.9808	9.54932
2.86992	8.09246		2.98246	9.5622
2.87159	8.08369		2.98413	9.54279
2.87325	8.1028		2.9858	9.53787
2.87492	8.11119		2.98746	9.5533
2.87659	8.10533		2.98913	9.55589
2.87825	8.1018		2.9908	9.53003
2.87992	8.10799		2.99246	9.53596
2.88159	8.10151		2.99413	9.57487
2.88325	8.0795		2.9958	9.54457
2.88492	8.11484		2.99746	9.52736
2.88659	8.11115		2.99913	9.55682
2.88825	8.08352		3.0008	9.56589
2.88992	8.08456		3.00246	9.55033
2.89159	8.11198		3.00413	9.52783
2.89325	8.10251		3.0058	9.54919
2.89492	8.10284		3.00746	9.56156
2.89659	8.10284		3.00913	9.538
2.89825	8.11821		3.0108	9.54402
2.89992	8.08905		3.01246	9.56792
2.90159	8.08336		3.01413	9.56216
2.90325	8.13441		3.0158	9.54559
2.90492	8.10924		3.01746	9.55088
2.90659	8.08361		3.01913	9.56631
2.90825	8.1119		3.0208	9.56474
2.90992	8.11298		3.02246	9.53575
2.91159	8.09275		3.02413	9.54893
2.91325	8.10105		3.0258	9.57483
2.91492	8.11804		3.02746	9.56801
2.91659	8.10197		3.02913	9.55936
2.91825	8.09075		3.0308	9.56326
2.91992	8.1099		3.03246	9.58005
2.92159	8.11713		3.03413	9.56661
2.92325	8.08141		3.0358	9.54915
2.92492	8.09432		3.03746	9.56445
2.92659	8.10367		3.03913	9.56237
2.92825	8.10803		3.0408	9.55495
2.92992	8.08718		3.04246	9.54588
2.93159	8.11285		3.04413	9.56296
2.93325	8.10841		3.0458	9.59458
2.93492	8.07468		3.04746	9.56724
2.93659	8.10392		3.04913	9.56402
2.93825	8.12236		3.0508	9.5661
2.93992	8.09972		3.05246	9.5736
2.94159	8.09063		3.05413	9.55673
2.94325	8.10616		3.0558	9.55266
2.94492	8.11111		3.05746	9.56487
2.94659	8.1013		3.05913	9.58861
2.94825	8.0888		3.0608	9.5572
2.94992	8.11414		3.06246	9.54389
2.95159	8.09349		3.06413	9.56402
2.95325	8.08834		3.0658	9.58979
2.95492	8.11501		3.06746	9.54228
2.95659	8.0952		3.06913	9.54546
2.95825	8.0861		3.0708	9.58454
2.95992	8.09549		3.07246	9.57322
2.96159	8.1148		3.07413	9.55118
2.96325	8.10961		3.0758	9.55792
2.96492	8.08103		3.07746	9.5722
2.96659	8.10222		3.07913	9.57665
2.96825	8.11626		3.0808	9.55021
2.96992	8.09673		3.08246	9.56046
2.97159	8.10205		3.08413	9.57415
2.97325	8.10625		3.0858	9.58674
2.97492	8.10571		3.08746	9.55644
2.97659	8.08332		3.08913	9.55885
2.97825	8.11173		3.0908	9.56457
2.97992	8.11518		3.09246	9.57347
2.98159	8.08593		3.09413	9.55228
2.98325	8.09162		3.0958	9.54347
2.98492	8.10629		3.09746	9.55711
2.98659	8.11082		3.09913	9.55817
2.98825	8.09138		3.1008	9.53796
2.98992	8.10421		3.10246	9.53516
2.99159	8.10409		3.10413	9.5433
2.99325	8.08826		3.1058	9.56822
2.99492	8.10122		3.10746	9.53537
2.99659	8.11617		3.10913	9.53287
2.99825	8.1033		3.1108	9.55894
2.99992	8.09648		3.11246	9.56254
3.00159	8.10201		3.11413	9.53838
3.00325	8.1332		3.1158	9.5433
3.00492	8.09981		3.11746	9.55661
3.00659	8.09345		3.11913	9.56135
3.00825	8.12643		3.1208	9.54338
3.00992	8.11065		3.12246	9.54211
3.01159	8.09719		3.12413	9.57119
3.01325	8.11813		3.1258	9.56445
3.01492	8.1283		3.12746	9.5391
3.01659	8.10292		3.12913	9.54478
3.01825	8.10209		3.1308	9.57729
3.01992	8.11597		3.13246	9.55415
3.02159	8.12585		3.13413	9.53406
3.02325	8.09192		3.1358	9.57186
3.02492	8.10882		3.13746	9.57606
3.02659	8.12847		3.13913	9.54783
3.02825	8.10679		3.1408	9.53397
3.02992	8.09873		3.14246	9.55143
3.03159	8.12776		3.14413	9.54809
3.03325	8.11073		3.1458	9.53198
3.03492	8.09129		3.14746	9.53351
3.03659	8.12801		3.14913	9.55758
3.03825	8.12909		3.1508	9.55525
3.03992	8.09719		3.15246	9.53702
3.04159	8.11389		3.15413	9.53478
3.04325	8.12581		3.1558	9.55199
3.04492	8.11659		3.15746	9.55682
3.04659	8.11102		3.15913	9.54037
3.04825	8.11339		3.1608	9.54067
3.04992	8.12556		3.16246	9.54686
3.05159	8.11048		3.16413	9.55372
3.05325	8.10612		3.1658	9.53584
3.05492	8.13341		3.16746	9.53368
3.05659	8.12643		3.16913	9.56699
3.05825	8.09009		3.1708	9.55584
3.05992	8.12265		3.17246	9.53219
3.06159	8.14446		3.17413	9.54961
3.06325	8.08112		3.1758	9.57428
3.06492	8.10866		3.17746	9.55449
3.06659	8.13129		3.17913	9.53897
3.06825	8.09918		3.1808	9.54728
3.06992	8.1141		3.18246	9.55368
3.07159	8.12581		3.18413	9.55601
3.07325	8.11655		3.1858	9.5369
3.07492	8.10483		3.18746	9.53685
3.07659	8.10866		3.18913	9.57674
3.07825	8.1413		3.1908	9.53969
3.07992	8.11821		3.19246	9.51778
3.08159	8.1131		3.19413	9.56449
3.08325	8.13188		3.1958	9.56801
3.08492	8.11509		3.19746	9.53791
3.08659	8.10409		3.19913	9.53868
3.08825	8.13478		3.2008	9.55953
3.08992	8.1455		3.20246	9.56407
3.09159	8.106		3.20413	9.52596
3.09325	8.10982		3.2058	9.52511
3.09492	8.13532		3.20746	9.54351
3.09659	8.12594		3.20913	9.56148
3.09825	8.11501		3.2108	9.54431
3.09992	8.13266		3.21246	9.53478
3.10159	8.12261		3.21413	9.54419
3.10325	8.09881		3.2158	9.56368
3.10492	8.11352		3.21746	9.53944
3.10659	8.13757		3.21913	9.52248
3.10825	8.12951		3.2208	9.56788
3.10992	8.10272		3.22246	9.56131
3.11159	8.12319		3.22413	9.52897
3.11325	8.13885		3.2258	9.5494
3.11492	8.1175		3.22746	9.58293
3.11659	8.10488		3.22913	9.55046
3.11825	8.1325		3.2308	9.52219
3.11992	8.118		3.23246	9.55241
3.12159	8.11115		3.23413	9.56546
3.12325	8.13125		3.2358	9.54889
3.12492	8.12573		3.23746	9.533
3.12659	8.10571		3.23913	9.55962
3.12825	8.10533		3.2408	9.56936
3.12992	8.13158		3.24246	9.54211
3.13159	8.11713		3.24413	9.55211
3.13325	8.10915		3.2458	9.56529
3.13492	8.11609		3.24746	9.5536
3.13659	8.12186		3.24913	9.54236
3.13825	8.10824		3.2508	9.54698
3.13992	8.13266		3.25246	9.57564
3.14159	8.1305		3.25413	9.55843
3.14325	8.11414		3.2558	9.53855
3.14492	8.10176		3.25746	9.55885
3.14659	8.12897		3.25913	9.56928
3.14825	8.14475		3.2608	9.55779
3.14992	8.10932		3.26246	9.53813
3.15159	8.11813		3.26413	9.56385
3.15325	8.13752		3.2658	9.56886
3.15492	8.12174		3.26746	9.53766
3.15659	8.10928		3.26913	9.5544
3.15825	8.12947		3.2708	9.56335
3.15992	8.13246		3.27246	9.56326
3.16159	8.10596		3.27413	9.54495
3.16325	8.1251		3.2758	9.55038
3.16492	8.13503		3.27746	9.56029
3.16659	8.11044		3.27913	9.56165
3.16825	8.11065		3.2808	9.53923
3.16992	8.12431		3.28246	9.5536
3.17159	8.12697		3.28413	9.57479
3.17325	8.1173		3.2858	9.55241
3.17492	8.12108		3.28746	9.53609
3.17659	8.13262		3.28913	9.56597
3.17825	8.11401		3.2908	9.57737
3.17992	8.1126		3.29246	9.54016
3.18159	8.13761		3.29413	9.53668
3.18325	8.14346		3.2958	9.56322
3.18492	8.11048		3.29746	9.56572
3.18659	8.12834		3.29913	9.53927
3.18825	8.13765		3.3008	9.53999
3.18992	8.12224		3.30246	9.57203
3.19159	8.12407		3.30413	9.56377
3.19325	8.12095		3.3058	9.53872
3.19492	8.11962		3.30746	9.55101
3.19659	8.10807		3.30913	9.5686
3.19825	8.13458		3.3108	9.56084
3.19992	8.14234		3.31246	9.52605
3.20159	8.11663		3.31413	9.55546
3.20325	8.10645		3.3158	9.58479
3.20492	8.13374		3.31746	9.56131
3.20659	8.13482		3.31913	9.55538
3.20825	8.11825		3.3208	9.56347
3.20992	8.11788		3.32246	9.56377
3.21159	8.13582		3.32413	9.55114
3.21325	8.12083		3.3258	9.53872
3.21492	8.10799		3.32746	9.57004
3.21659	8.13213		3.32913	9.56674
3.21825	8.12236		3.3308	9.55203
3.21992	8.09399		3.33246	9.55038
3.22159	8.10496		3.33413	9.57038
3.22325	8.13295		3.3358	9.56843
3.22492	8.12818		3.33746	9.55105
3.22659	8.09324		3.33913	9.54546
3.22825	8.11563		3.3408	9.56123
3.22992	8.13707		3.34246	9.5678
3.23159	8.11875		3.34413	9.55589
3.23325	8.10305		3.3458	9.56144
3.23492	8.12427		3.34746	9.56953
3.23659	8.13316		3.34913	9.57598
3.23825	8.0903		3.3508	9.54936
3.23992	8.11709		3.35246	9.54334
3.24159	8.14504		3.35413	9.56563
3.24325	8.10134		3.3558	9.57093
3.24492	8.1018		3.35746	9.55131
3.24659	8.13179		3.35913	9.56224
3.24825	8.13308		3.3608	9.57263
3.24992	8.11568		3.36246	9.54643
3.25159	8.11111		3.36413	9.55025
3.25325	8.13163		3.3658	9.5572
3.25492	8.11588		3.36746	9.57678
3.25659	8.09923		3.36913	9.55305
3.25825	8.12706		3.3708	9.54495
3.25992	8.13179		3.37246	9.57445
3.26159	8.09894		3.37413	9.57721
3.26325	8.11609		3.3758	9.54016
3.26492	8.1342		3.37746	9.55165
3.26659	8.11318		3.37913	9.56487
3.26825	8.10542		3.3808	9.56962
3.26992	8.13125		3.38246	9.55288
3.27159	8.12369		3.38413	9.54792
3.27325	8.10841		3.3858	9.57356
3.27492	8.1163		3.38746	9.59446
3.27659	8.12527		3.38913	9.55292
3.27825	8.11107		3.3908	9.56415
3.27992	8.11044		3.39246	9.59789
3.28159	8.12103		3.39413	9.57347
3.28325	8.12324		3.3958	9.56127
3.28492	8.10255		3.39746	9.57521
3.28659	8.10134		3.39913	9.58259
3.28825	8.13873		3.4008	9.58043
3.28992	8.11941		3.40246	9.55843
3.29159	8.09644		3.40413	9.57856
3.29325	8.13271		3.4058	9.59704
3.29492	8.1158		3.40746	9.58288
3.29659	8.10911		3.40913	9.56368
3.29825	8.11979		3.4108	9.58517
3.29992	8.12602		3.41246	9.60543
3.30159	8.12058		3.41413	9.57555
3.30325	8.10255		3.4158	9.56729
3.30492	8.1266		3.41746	9.59382
3.30659	8.13939		3.41913	9.60039
3.30825	8.0932		3.4208	9.58615
3.30992	8.11659		3.42246	9.5639
3.31159	8.13217		3.42413	9.57687
3.31325	8.12228		3.4258	9.59687
3.31492	8.10812		3.42746	9.57212
3.31659	8.11692		3.42913	9.5622
3.31825	8.12257		3.4308	9.58856
3.31992	8.10749		3.43246	9.58263
3.32159	8.11285		3.43413	9.58509
3.32325	8.13707		3.4358	9.56932
3.32492	8.11293		3.43746	9.59068
3.32659	8.10467		3.43913	9.5806
3.32825	8.11771		3.4408	9.55406
[truncated: 70,671 more rows]

## Sheet: Figure 5e
Figure 5e
Gradient-Mg:Ta3N5					Gradient-Mg:Ta3N5/La:Ta3N5
Wavelength (nm)	IPCE (%)	Wavelength (nm)	Integrated photocurrent (mA cm-2)		Wavelength (nm)	IPCE (%)	Wavelength (nm)	Integrated photocurrent (mA cm-2)
360	83.6452	360	0		360	92.1811	360	0
370	82.8023	361	0.01359		370	92.0629	361	0.01498
380	83.8599	362	0.02643		380	93.1228	362	0.02915
390	84.3619	363	0.04028		390	93.9642	363	0.04445
400	84.4582	364	0.05504		400	93.5406	364	0.06077
410	85.0547	365	0.0701		410	93.3821	365	0.07742
420	84.9099	366	0.08676		420	92.2908	366	0.09588
430	84.7	367	0.10466		430	91.4757	367	0.11572
440	85.0685	368	0.12177		440	90.6904	368	0.1347
450	85.8137	369	0.13853		450	91.082	369	0.15331
460	85.8319	370	0.15641		460	91.4585	370	0.17318
470	83.6288	371	0.17434		470	91.104	371	0.19311
480	79.1827	372	0.19134		480	89.9311	372	0.21201
490	76.3599	373	0.20747		490	87.3712	373	0.22994
500	71.4546	374	0.22219		500	84.3589	374	0.2463
510	67.5507	375	0.2366		510	82.8389	375	0.26231
520	64.733	376	0.25256		520	80.7878	376	0.28005
530	63.592	377	0.27014		530	79.9579	377	0.29958
540	62.364	378	0.2901		540	79.2764	378	0.32175
550	57.9363	379	0.31054		550	77.4292	379	0.34445
560	50.824	380	0.32906		560	70.1042	380	0.36502
570	35.9101	381	0.34791		570	52.2614	381	0.38596
580	19.8677	382	0.36535		580	30.3511	382	0.40533
590	9.38319	383	0.37884		590	14.9964	383	0.42032
600	4.30905	384	0.39138		600	6.06934	384	0.43426
610	1.93148	385	0.40681		610	2.40197	385	0.45141
620	1.01421	386	0.42374		620	1.01866	386	0.47024
630	0.536	387	0.44043		630	0.55905	387	0.48882
640	0	388	0.45737		640	0	388	0.50768
650	0	389	0.47482		650	0	389	0.5271
		390	0.49446				390	0.54897
		391	0.51636				391	0.57335
		392	0.53828				392	0.59776
		393	0.5553				393	0.61669
		394	0.56837				394	0.63121
		395	0.58587				395	0.65065
		396	0.60693				396	0.67404
		397	0.62289				397	0.69175
		398	0.6402				398	0.71095
		399	0.66628				399	0.73986
		400	0.69598				400	0.77276
		401	0.72702				401	0.80712
		402	0.75941				402	0.84295
		403	0.79192				403	0.87887
		404	0.82417				404	0.91448
		405	0.85639				405	0.95002
		406	0.88791				406	0.98477
		407	0.91885				407	1.01885
		408	0.9503				408	1.05345
		409	0.98363				409	1.09009
		410	1.01561				410	1.12522
		411	1.0469				411	1.15955
		412	1.08107				412	1.19701
		413	1.11564				413	1.23487
		414	1.14939				414	1.2718
		415	1.18363				415	1.30921
		416	1.21905				416	1.34789
		417	1.25463				417	1.3867
		418	1.28908				418	1.42424
		419	1.32353				419	1.46174
		420	1.35727				420	1.49843
		421	1.3918				421	1.53595
		422	1.42836				422	1.57565
		423	1.46416				423	1.6145
		424	1.49936				424	1.65268
		425	1.53509				425	1.6914
		426	1.57091				426	1.7302
		427	1.60569				427	1.76785
		428	1.64012				428	1.80509
		429	1.6735				429	1.84117
		430	1.70241				430	1.87241
		431	1.72694				431	1.89889
		432	1.75814				432	1.93251
		433	1.79584				433	1.9731
		434	1.83089				434	2.01078
		435	1.86628				435	2.04878
		436	1.90522				436	2.09053
		437	1.94648				437	2.13472
		438	1.98573				438	2.1767
		439	2.02182				439	2.21525
		440	2.05992				440	2.25589
		441	2.10045				441	2.29909
		442	2.14225				442	2.34362
		443	2.18591				443	2.39012
		444	2.22946				444	2.43647
		445	2.27339				445	2.48322
		446	2.31596				446	2.5285
		447	2.35911				447	2.57436
		448	2.40544				448	2.62359
		449	2.45213				449	2.67318
		450	2.49977				450	2.72375
		451	2.54929				451	2.77633
		452	2.59875				452	2.82885
		453	2.64538				453	2.87839
		454	2.69188				454	2.92781
		455	2.73994				455	2.97892
		456	2.78873				456	3.03081
		457	2.83862				457	3.0839
		458	2.88828				458	3.13676
		459	2.93732				459	3.18899
		460	2.98611				460	3.24097
		461	3.03565				461	3.29381
		462	3.08625				462	3.3479
		463	3.13715				463	3.40244
		464	3.18734				464	3.45634
		465	3.23644				465	3.50916
		466	3.28571				466	3.56231
		467	3.33437				467	3.6149
		468	3.38291				468	3.66749
		469	3.43256				469	3.72139
		470	3.48132				470	3.77445
		471	3.52943				471	3.82697
		472	3.57905				472	3.88136
		473	3.62877				473	3.93607
		474	3.67761				474	3.99004
		475	3.72736				475	4.04525
		476	3.77689				476	4.10043
		477	3.82553				477	4.15486
		478	3.87493				478	4.21037
		479	3.92445				479	4.26626
		480	3.97373				480	4.3221
		481	4.02328				481	4.3784
		482	4.07285				482	4.43476
		483	4.12212				483	4.49082
		484	4.17056				484	4.54597
		485	4.21838				485	4.60046
		486	4.26154				486	4.64968
		487	4.30244				487	4.69636
		488	4.34737				488	4.74766
		489	4.39264				489	4.7994
		490	4.43906				490	4.85249
		491	4.48696				491	4.90738
		492	4.53262				492	4.95986
		493	4.57853				493	5.01279
		494	4.62521				494	5.06677
		495	4.67254				495	5.12167
		496	4.71987				496	5.17675
		497	4.76619				497	5.23082
		498	4.81205				498	5.28452
		499	4.85706				499	5.3374
		500	4.90177				500	5.39009
		501	4.94553				501	5.44185
		502	4.98844				502	5.49279
		503	5.03216				503	5.5449
		504	5.0752				504	5.59636
		505	5.11804				505	5.6478
		506	5.16311				506	5.70211
		507	5.2079				507	5.7563
		508	5.25099				508	5.80862
		509	5.29438				509	5.86152
		510	5.33804				510	5.91496
		511	5.3814				511	5.96818
		512	5.42565				512	6.02258
		513	5.46901				513	6.07599
		514	5.51049				514	6.12715
		515	5.55201				515	6.17847
		516	5.59422				516	6.23073
		517	5.63262				517	6.27835
		518	5.66948				518	6.32415
		519	5.70811				519	6.37223
		520	5.74778				520	6.4217
		521	5.7893				521	6.47352
		522	5.83143				522	6.52617
		523	5.87282				523	6.57791
		524	5.9145				524	6.63007
		525	5.95753				525	6.68395
		526	5.99981				526	6.73693
		527	6.03888				527	6.78592
		528	6.07797				528	6.83499
		529	6.12068				529	6.88862
		530	6.16351				530	6.94245
		531	6.20664				531	6.99672
		532	6.25052				532	7.05198
		533	6.29167				533	7.10386
		534	6.33187				534	7.1546
		535	6.37377				535	7.20754
		536	6.41688				536	7.26207
		537	6.45925				537	7.31572
		538	6.50098				538	7.36863
		539	6.54321				539	7.42221
		540	6.58419				540	7.47428
		541	6.62357				541	7.52446
		542	6.66366				542	7.57579
		543	6.70489				543	7.62884
		544	6.74627				544	7.68234
		545	6.78766				545	7.73612
		546	6.82816				546	7.78901
		547	6.86851				547	7.84197
		548	6.90832				548	7.89449
		549	6.94794				549	7.94702
		550	6.98778				550	8.00013
		551	7.02712				551	8.05279
		552	7.06643				552	8.10554
		553	7.10515				553	8.15766
		554	7.14326				554	8.20912
		555	7.18142				555	8.26081
		556	7.21893				556	8.31178
		557	7.25525				557	8.36127
		558	7.29107				558	8.41027
		559	7.3259				559	8.45804
		560	7.35964				560	8.5045
		561	7.39396				561	8.55194
		562	7.42745				562	8.59843
		563	7.45976				563	8.64346
		564	7.49139				564	8.68774
		565	7.52182				565	8.73056
		566	7.55057				566	8.77124
		567	7.57845				567	8.8109
		568	7.60612				568	8.85049
		569	7.63235				569	8.88826
		570	7.65728				570	8.92442
		571	7.68083				571	8.95874
		572	7.70357				572	8.99197
		573	7.7259				573	9.02473
		574	7.74714				574	9.05599
		575	7.76702				575	9.08537
		576	7.78552				576	9.11283
		577	7.80309				577	9.13905
		578	7.81955				578	9.16374
		579	7.83478				579	9.18675
		580	7.84917				580	9.20863
		581	7.8628				581	9.22948
		582	7.87584				582	9.24947
		583	7.88831				583	9.26865
		584	7.9001				584	9.28683
		585	7.91109				585	9.30383
		586	7.92117				586	9.31949
		587	7.9305				587	9.33405
		588	7.9391				588	9.34754
		589	7.94636				589	9.359
		590	7.95261				590	9.36895
		591	7.95877				591	9.37877
		592	7.96474				592	9.38823
		593	7.97035				593	9.39704
		594	7.97564				594	9.4053
		595	7.98054				595	9.41288
		596	7.98513				596	9.41991
		597	7.98946				597	9.42644
		598	7.99341				598	9.43232
		599	7.99698				599	9.43754
		600	8.00022				600	9.44217
		601	8.00319				601	9.44635
		602	8.00597				602	9.45022
		603	8.00859				603	9.45385
		604	8.01109				604	9.4573
		605	8.01344				605	9.46051
		606	8.01562				606	9.46345
		607	8.01763				607	9.46613
		608	8.01947				608	9.46855
		609	8.02114				609	9.47069
		610	8.02262				610	9.47256
		611	8.02398				611	9.47425
		612	8.02528				612	9.47584
		613	8.02652				613	9.47734
		614	8.02767				614	9.4787
		615	8.02875				615	9.47997
		616	8.02978				616	9.48116
		617	8.03073				617	9.48222
		618	8.03162				618	9.4832
		619	8.03246				619	9.4841
		620	8.03324				620	9.4849
		621	8.03397				621	9.48563
		622	8.03466				622	9.48632
		623	8.0353				623	9.48697
		624	8.0359				624	9.48758
		625	8.03647				625	9.48815
		626	8.037				626	9.4887
		627	8.0375				627	9.48921
		628	8.03797				628	9.48969
		629	8.0384				629	9.49013
		630	8.03879				630	9.49055
		631	8.03916				631	9.49093
		632	8.03948				632	9.49126
		633	8.03978				633	9.49156
		634	8.04004				634	9.49183
		635	8.04027				635	9.49206
		636	8.04046				636	9.49224
		637	8.04061				637	9.49239
		638	8.04072				638	9.49249
		639	8.0408				639	9.49255
		640	8.04083				640	9.49258
		641	8.04083				641	9.49258
		642	8.04083				642	9.49258
		643	8.04083				643	9.49258
		644	8.04083				644	9.49258
		645	8.04083				645	9.49258
		646	8.04083				646	9.49258
		647	8.04083				647	9.49258
		648	8.04083				648	9.49258
		649	8.04083				649	9.49258
		650	8.04083				650	9.49258

## Sheet: Figure 5f
Figure 5f
Measured O2 evolution			Theoratical O2 evolution
Time (min)	Amount of oxygen evolution (μmol cm-2)		Time (min)	Amount of oxygen evolution (μmol cm-2)
10	13.5184		0	0
20	28.5568		0.00262	0.00358
30	44.6306		0.00429	0.00599
40	59.3935		0.00595	0.00844
50	73.9854		0.00762	0.01078
60	89.5463		0.00929	0.01308
70	104.138		0.01095	0.01537
80	118.901		0.01262	0.01764
90	133.778		0.01429	0.01991
100	149.111		0.01595	0.02217
110	163.076		0.01762	0.02444
120	178.523		0.01929	0.0267
130	192.943		0.02095	0.02897
140	208.447		0.02262	0.03123
150	223.381		0.02429	0.0335
			0.02595	0.03577
			0.02762	0.03803
			0.02929	0.0403
			0.03095	0.04257
			0.03262	0.04485
			0.03429	0.04712
			0.03595	0.04939
			0.03762	0.05166
			0.03929	0.05393
			0.04095	0.0562
			0.04262	0.05848
			0.04429	0.06075
			0.04595	0.06303
			0.04762	0.0653
			0.04929	0.06757
			0.05095	0.06985
			0.05262	0.07212
			0.05429	0.0744
			0.05595	0.07668
			0.05762	0.07896
			0.05929	0.08124
			0.06095	0.08351
			0.06262	0.08579
			0.06429	0.08807
			0.06595	0.09035
			0.06762	0.09263
			0.06929	0.09491
			0.07095	0.09719
			0.07262	0.09947
			0.07429	0.10175
			0.07595	0.10403
			0.07762	0.10631
			0.07929	0.1086
			0.08095	0.11088
			0.08262	0.11317
			0.08429	0.11545
			0.08595	0.11774
			0.08762	0.12002
			0.08929	0.12231
			0.09095	0.1246
			0.09262	0.12689
			0.09429	0.12917
			0.09595	0.13146
			0.09762	0.13375
			0.09929	0.13605
			0.10095	0.13834
			0.10262	0.14063
			0.10429	0.14292
			0.10595	0.14521
			0.10762	0.1475
			0.10929	0.14979
			0.11095	0.15209
			0.11262	0.15438
			0.11429	0.15668
			0.11595	0.15898
			0.11762	0.16127
			0.11929	0.16357
			0.12095	0.16587
			0.12262	0.16817
			0.12429	0.17047
			0.12595	0.17276
			0.12762	0.17506
			0.12929	0.17736
			0.13095	0.17966
			0.13262	0.18196
			0.13429	0.18426
			0.13595	0.18656
			0.13762	0.18887
			0.13929	0.19117
			0.14095	0.19347
			0.14262	0.19577
			0.14429	0.19808
			0.14595	0.20038
			0.14762	0.20268
			0.14929	0.20499
			0.15095	0.20729
			0.15262	0.2096
			0.15429	0.2119
			0.15595	0.21421
			0.15762	0.21651
			0.15929	0.21882
			0.16095	0.22113
			0.16262	0.22344
			0.16429	0.22575
			0.16595	0.22805
			0.16762	0.23036
			0.16929	0.23267
			0.17095	0.23498
			0.17262	0.2373
			0.17429	0.23961
			0.17595	0.24192
			0.17762	0.24424
			0.17929	0.24655
			0.18095	0.24887
			0.18262	0.25119
			0.18429	0.2535
			0.18595	0.25582
			0.18762	0.25813
			0.18929	0.26045
			0.19095	0.26277
			0.19262	0.26509
			0.19429	0.26741
			0.19595	0.26973
			0.19762	0.27205
			0.19929	0.27436
			0.20095	0.27668
			0.20262	0.279
			0.20429	0.28132
			0.20595	0.28364
			0.20762	0.28596
			0.20929	0.28828
			0.21095	0.2906
			0.21262	0.29292
			0.21429	0.29524
			0.21595	0.29756
			0.21762	0.29987
			0.21929	0.30219
			0.22095	0.30451
			0.22262	0.30683
			0.22429	0.30915
			0.22595	0.31147
			0.22762	0.31379
			0.22929	0.3161
			0.23095	0.31842
			0.23262	0.32074
			0.23429	0.32306
			0.23595	0.32538
			0.23762	0.3277
			0.23929	0.33003
			0.24095	0.33235
			0.24262	0.33467
			0.24429	0.33699
			0.24595	0.33931
			0.24762	0.34163
			0.24929	0.34395
			0.25095	0.34627
			0.25262	0.3486
			0.25429	0.35092
			0.25595	0.35324
			0.25762	0.35556
			0.25929	0.35788
			0.26095	0.3602
			0.26262	0.36253
			0.26429	0.36485
			0.26595	0.36718
			0.26762	0.3695
			0.26929	0.37182
			0.27095	0.37415
			0.27262	0.37648
			0.27429	0.3788
			0.27595	0.38113
			0.27762	0.38346
			0.27929	0.38579
			0.28095	0.38811
			0.28262	0.39044
			0.28429	0.39277
			0.28595	0.3951
			0.28762	0.39743
			0.28929	0.39976
			0.29095	0.40209
			0.29262	0.40442
			0.29429	0.40675
			0.29595	0.40908
			0.29762	0.41141
			0.29929	0.41375
			0.30095	0.41608
			0.30262	0.41841
			0.30429	0.42074
			0.30595	0.42307
			0.30762	0.4254
			0.30929	0.42774
			0.31095	0.43007
			0.31262	0.43239
			0.31429	0.43473
			0.31595	0.43706
			0.31762	0.43939
			0.31929	0.44172
			0.32095	0.44406
			0.32262	0.44639
			0.32429	0.44873
			0.32595	0.45107
			0.32762	0.4534
			0.32929	0.45573
			0.33095	0.45807
			0.33262	0.4604
			0.33429	0.46273
			0.33595	0.46507
			0.33762	0.4674
			0.33929	0.46974
			0.34095	0.47208
			0.34262	0.47442
			0.34429	0.47675
			0.34595	0.47909
			0.34762	0.48143
			0.34929	0.48377
			0.35095	0.48611
			0.35262	0.48845
			0.35429	0.49078
			0.35595	0.49312
			0.35762	0.49546
			0.35929	0.49779
			0.36095	0.50013
			0.36262	0.50247
			0.36429	0.50481
			0.36595	0.50715
			0.36762	0.50949
			0.36929	0.51183
			0.37095	0.51417
			0.37262	0.51651
			0.37429	0.51885
			0.37595	0.52119
			0.37762	0.52353
			0.37929	0.52587
			0.38095	0.52821
			0.38262	0.53055
			0.38429	0.53289
			0.38595	0.53524
			0.38762	0.53758
			0.38929	0.53992
			0.39095	0.54226
			0.39262	0.5446
			0.39429	0.54694
			0.39595	0.54928
			0.39762	0.55163
			0.39929	0.55397
			0.40095	0.55631
			0.40262	0.55866
			0.40429	0.56101
			0.40595	0.56335
			0.40762	0.5657
			0.40929	0.56805
			0.41095	0.57039
			0.41262	0.57274
			0.41429	0.57508
			0.41595	0.57743
			0.41762	0.57978
			0.41929	0.58213
			0.42095	0.58448
			0.42262	0.58683
			0.42429	0.58917
			0.42595	0.59152
			0.42762	0.59387
			0.42929	0.59623
			0.43095	0.59858
			0.43262	0.60092
			0.43429	0.60328
			0.43595	0.60563
			0.43762	0.60798
			0.43929	0.61033
			0.44095	0.61268
			0.44262	0.61503
			0.44429	0.61737
			0.44595	0.61972
			0.44762	0.62208
			0.44929	0.62442
			0.45095	0.62677
			0.45262	0.62912
			0.45429	0.63147
			0.45595	0.63382
			0.45762	0.63618
			0.45929	0.63853
			0.46095	0.64088
			0.46262	0.64323
			0.46429	0.64558
			0.46595	0.64793
			0.46762	0.65028
			0.46929	0.65263
			0.47095	0.65498
			0.47262	0.65733
			0.47429	0.65969
			0.47595	0.66204
			0.47762	0.6644
			0.47929	0.66675
			0.48095	0.6691
			0.48262	0.67145
			0.48429	0.6738
			0.48595	0.67615
			0.48762	0.67851
			0.48929	0.68086
			0.49095	0.68322
			0.49262	0.68557
			0.49429	0.68793
			0.49595	0.69028
			0.49762	0.69263
			0.49929	0.69499
			0.50095	0.69734
			0.50262	0.69969
			0.50429	0.70205
			0.50595	0.7044
			0.50762	0.70676
			0.50929	0.70911
			0.51095	0.71146
			0.51262	0.71382
			0.51429	0.71618
			0.51595	0.71853
			0.51762	0.72089
			0.51929	0.72325
			0.52095	0.7256
			0.52262	0.72796
			0.52429	0.73032
			0.52595	0.73267
			0.52762	0.73503
			0.52929	0.73738
			0.53095	0.73974
			0.53262	0.7421
			0.53429	0.74446
			0.53595	0.74682
			0.53762	0.74917
			0.53929	0.75153
			0.54095	0.75388
			0.54262	0.75624
			0.54429	0.7586
			0.54595	0.76096
			0.54762	0.76331
			0.54929	0.76567
			0.55095	0.76804
			0.55262	0.77039
			0.55429	0.77275
			0.55595	0.77512
			0.55762	0.77748
			0.55929	0.77984
			0.56095	0.7822
			0.56262	0.78456
			0.56429	0.78692
			0.56595	0.78928
			0.56762	0.79165
			0.56929	0.79401
			0.57095	0.79637
			0.57262	0.79873
			0.57429	0.8011
			0.57595	0.80346
			0.57762	0.80583
			0.57929	0.80819
			0.58095	0.81056
			0.58262	0.81293
			0.58429	0.81529
			0.58595	0.81766
			0.58762	0.82003
			0.58929	0.82239
			0.59095	0.82476
			0.59262	0.82713
			0.59429	0.8295
			0.59595	0.83187
			0.59762	0.83423
			0.59929	0.8366
			0.60095	0.83897
			0.60262	0.84134
			0.60429	0.8437
			0.60595	0.84607
			0.60762	0.84843
			0.60929	0.8508
			0.61095	0.85316
			0.61262	0.85553
			0.61429	0.85789
			0.61595	0.86025
			0.61762	0.86262
			0.61929	0.86498
			0.62095	0.86735
			0.62262	0.86971
			0.62429	0.87208
			0.62595	0.87444
			0.62762	0.8768
			0.62929	0.87917
			0.63095	0.88153
			0.63262	0.8839
			0.63429	0.88626
			0.63595	0.88863
			0.63762	0.891
			0.63929	0.89336
			0.64095	0.89573
			0.64262	0.89809
			0.64429	0.90046
			0.64595	0.90282
			0.64762	0.90519
			0.64929	0.90756
			0.65095	0.90992
			0.65262	0.91229
			0.65429	0.91465
			0.65595	0.91702
			0.65762	0.91939
			0.65929	0.92176
			0.66095	0.92413
			0.66262	0.9265
			0.66429	0.92886
			0.66595	0.93123
			0.66762	0.9336
			0.66929	0.93596
			0.67095	0.93833
			0.67262	0.9407
			0.67429	0.94307
			0.67595	0.94543
			0.67762	0.9478
			0.67929	0.95017
			0.68095	0.95254
			0.68262	0.95491
			0.68429	0.95728
			0.68595	0.95964
			0.68762	0.96201
			0.68929	0.96438
			0.69095	0.96675
			0.69262	0.96912
			0.69429	0.97149
			0.69595	0.97386
			0.69762	0.97623
			0.69929	0.9786
			0.70095	0.98097
			0.70262	0.98334
			0.70429	0.98571
			0.70595	0.98808
			0.70762	0.99045
			0.70929	0.99282
			0.71095	0.99519
			0.71262	0.99756
			0.71429	0.99993
			0.71595	1.0023
			0.71762	1.00467
			0.71929	1.00704
			0.72095	1.00941
			0.72262	1.01178
			0.72429	1.01416
			0.72595	1.01653
			0.72762	1.0189
			0.72929	1.02127
			0.73095	1.02364
			0.73262	1.02602
			0.73429	1.02839
			0.73595	1.03076
			0.73762	1.03314
			0.73929	1.03551
			0.74095	1.03789
			0.74262	1.04026
			0.74429	1.04263
			0.74595	1.04501
			0.74762	1.04738
			0.74929	1.04976
			0.75095	1.05213
			0.75262	1.0545
			0.75429	1.05688
			0.75595	1.05925
			0.75762	1.06163
			0.75929	1.064
			0.76095	1.06638
			0.76262	1.06876
			0.76429	1.07114
			0.76595	1.07351
			0.76762	1.07589
			0.76929	1.07827
			0.77095	1.08065
			0.77262	1.08303
			0.77429	1.08541
			0.77595	1.08779
			0.77762	1.09017
			0.77929	1.09255
			0.78095	1.09493
			0.78262	1.09731
			0.78429	1.09969
			0.78595	1.10207
			0.78762	1.10445
			0.78929	1.10683
			0.79095	1.10921
			0.79262	1.1116
			0.79429	1.11398
			0.79595	1.11636
			0.79762	1.11874
			0.79929	1.12112
			0.80095	1.1235
			0.80262	1.12588
			0.80429	1.12826
			0.80595	1.13065
			0.80762	1.13302
			0.80929	1.1354
			0.81095	1.13778
			0.81262	1.14016
			0.81429	1.14254
			0.81595	1.14492
			0.81762	1.1473
			0.81929	1.14967
			0.82095	1.15205
			0.82262	1.15443
			0.82429	1.15681
			0.82595	1.15919
			0.82762	1.16157
			0.82929	1.16395
			0.83095	1.16633
			0.83262	1.16871
			0.83429	1.17109
			0.83595	1.17347
			0.83762	1.17585
			0.83929	1.17823
			0.84095	1.18061
			0.84262	1.18298
			0.84429	1.18536
			0.84595	1.18775
			0.84762	1.19013
			0.84929	1.19251
			0.85095	1.19489
			0.85262	1.19727
			0.85429	1.19965
			0.85595	1.20203
			0.85762	1.20441
			0.85929	1.20679
			0.86095	1.20918
			0.86262	1.21156
			0.86429	1.21394
			0.86595	1.21632
			0.86762	1.2187
			0.86929	1.22109
			0.87095	1.22347
			0.87262	1.22585
			0.87429	1.22823
			0.87595	1.23062
			0.87762	1.233
			0.87929	1.23538
			0.88095	1.23777
			0.88262	1.24015
			0.88429	1.24253
			0.88595	1.24491
			0.88762	1.2473
			0.88929	1.24968
			0.89095	1.25206
			0.89262	1.25444
			0.89429	1.25683
			0.89595	1.25921
			0.89762	1.2616
			0.89929	1.26398
			0.90095	1.26636
			0.90262	1.26875
			0.90429	1.27113
			0.90595	1.27351
			0.90762	1.27589
			0.90929	1.27828
			0.91095	1.28066
			0.91262	1.28305
			0.91429	1.28543
			0.91595	1.28782
			0.91762	1.29021
			0.91929	1.29259
			0.92095	1.29498
			0.92262	1.29737
			0.92429	1.29976
			0.92595	1.30215
			0.92762	1.30454
			0.92929	1.30693
			0.93095	1.30932
			0.93262	1.31171
			0.93429	1.3141
			0.93595	1.31649
			0.93762	1.31888
			0.93929	1.32127
			0.94095	1.32366
			0.94262	1.32605
			0.94429	1.32844
			0.94595	1.33083
			0.94762	1.33322
			0.94929	1.33561
			0.95095	1.338
			0.95262	1.34039
			0.95429	1.34277
			0.95595	1.34516
			0.95762	1.34754
			0.95929	1.34992
			0.96095	1.35231
			0.96262	1.35469
			0.96429	1.35708
			0.96595	1.35946
			0.96762	1.36185
			0.96929	1.36424
			0.97095	1.36662
			0.97262	1.36901
			0.97429	1.3714
			0.97595	1.37379
			0.97762	1.37618
			0.97929	1.37857
			0.98095	1.38095
			0.98262	1.38334
			0.98429	1.38573
			0.98595	1.38812
			0.98762	1.39051
			0.98929	1.3929
			0.99095	1.39529
			0.99262	1.39768
			0.99429	1.40007
			0.99595	1.40245
			0.99762	1.40484
			0.99929	1.40724
			1.00095	1.40962
			1.00262	1.41201
			1.00429	1.4144
			1.00595	1.4168
			1.00762	1.41919
			1.00929	1.42158
			1.01095	1.42397
			1.01262	1.42636
			1.01429	1.42875
			1.01595	1.43114
			1.01762	1.43353
			1.01929	1.43592
			1.02095	1.43831
			1.02262	1.44071
			1.02429	1.4431
			1.02595	1.4455
			1.02762	1.44789
			1.02929	1.45028
			1.03095	1.45267
			1.03262	1.45506
			1.03429	1.45745
			1.03595	1.45984
			1.03762	1.46223
			1.03929	1.46462
			1.04095	1.46701
			1.04262	1.4694
			1.04429	1.47179
			1.04595	1.47418
			1.04762	1.47657
			1.04929	1.47896
			1.05095	1.48135
			1.05262	1.48374
			1.05429	1.48614
			1.05595	1.48853
			1.05762	1.49092
			1.05929	1.49332
			1.06095	1.49571
			1.06262	1.4981
			1.06429	1.5005
			1.06595	1.50289
			1.06762	1.50529
			1.06929	1.50768
			1.07095	1.51008
			1.07262	1.51248
			1.07429	1.51488
			1.07595	1.51728
			1.07762	1.51968
			1.07929	1.52208
			1.08095	1.52448
			1.08262	1.52687
			1.08429	1.52927
			1.08595	1.53167
			1.08762	1.53407
			1.08929	1.53647
			1.09095	1.53886
			1.09262	1.54126
			1.09429	1.54366
			1.09595	1.54606
			1.09762	1.54846
			1.09929	1.55086
			1.10095	1.55326
			1.10262	1.55566
			1.10429	1.55805
			1.10595	1.56045
			1.10762	1.56284
			1.10929	1.56524
			1.11095	1.56764
			1.11262	1.57003
			1.11429	1.57243
			1.11595	1.57482
			1.11762	1.57721
			1.11929	1.57961
			1.12095	1.582
			1.12262	1.5844
			1.12429	1.5868
			1.12595	1.58919
			1.12762	1.59159
			1.12929	1.59398
			1.13095	1.59638
			1.13262	1.59878
			1.13429	1.60117
			1.13595	1.60357
			1.13762	1.60597
			1.13929	1.60836
			1.14095	1.61076
			1.14262	1.61315
			1.14429	1.61555
			1.14595	1.61795
			1.14762	1.62035
			1.14929	1.62274
			1.15095	1.62514
			1.15262	1.62753
			1.15429	1.62993
			1.15595	1.63232
			1.15762	1.63472
			1.15929	1.63712
			1.16095	1.63952
			1.16262	1.64192
			1.16429	1.64431
			1.16595	1.64671
			1.16762	1.64911
			1.16929	1.65151
			1.17095	1.65391
			1.17262	1.6563
			1.17429	1.6587
			1.17595	1.6611
			1.17762	1.6635
			1.17929	1.6659
			1.18095	1.6683
			1.18262	1.6707
			1.18429	1.6731
			1.18595	1.6755
			1.18762	1.6779
			1.18929	1.6803
			1.19095	1.6827
			1.19262	1.6851
			1.19429	1.6875
			1.19595	1.6899
			1.19762	1.6923
			1.19929	1.6947
			1.20095	1.6971
			1.20262	1.6995
			1.20429	1.7019
			1.20595	1.7043
			1.20762	1.7067
			1.20929	1.7091
			1.21095	1.7115
			1.21262	1.7139
			1.21429	1.7163
			1.21595	1.7187
			1.21762	1.7211
			1.21929	1.7235
			1.22095	1.7259
			1.22262	1.7283
			1.22429	1.73069
			1.22595	1.73309
			1.22762	1.7355
			1.22929	1.7379
			1.23095	1.7403
			1.23262	1.7427
			1.23429	1.74511
			1.23595	1.74752
			1.23762	1.74992
			1.23929	1.75233
			1.24095	1.75473
			1.24262	1.75714
			1.24429	1.75954
			1.24595	1.76195
			1.24762	1.76435
			1.24929	1.76676
			1.25095	1.76916
			1.25262	1.77157
			1.25429	1.77398
			1.25595	1.77638
			1.25762	1.77879
			1.25929	1.78119
			1.26095	1.7836
			1.26262	1.78601
			1.26429	1.78842
			1.26595	1.79082
			1.26762	1.79323
			1.26929	1.79564
			1.27095	1.79804
			1.27262	1.80045
			1.27429	1.80285
			1.27595	1.80526
			1.27762	1.80766
			1.27929	1.81006
			1.28095	1.81246
			1.28262	1.81486
			1.28429	1.81726
			1.28595	1.81966
			1.28762	1.82206
			1.28929	1.82446
			1.29095	1.82686
			1.29262	1.82927
			1.29429	1.83167
			1.29595	1.83408
			1.29762	1.83648
			1.29929	1.83889
			1.30095	1.84129
			1.30262	1.8437
			1.30429	1.8461
			1.30595	1.84851
			1.30762	1.85091
			1.30929	1.85331
			1.31095	1.85572
			1.31262	1.85812
			1.31429	1.86052
			1.31595	1.86293
			1.31762	1.86533
			1.31929	1.86774
			1.32095	1.87014
			1.32262	1.87254
			1.32429	1.87494
			1.32595	1.87735
			1.32762	1.87975
			1.32929	1.88215
			1.33095	1.88455
			1.33262	1.88696
			1.33429	1.88936
			1.33595	1.89177
			1.33762	1.89417
			1.33929	1.89658
			1.34095	1.89898
			1.34262	1.90139
			1.34429	1.90379
			1.34595	1.90619
			1.34762	1.90859
			1.34929	1.911
			1.35095	1.9134
			1.35262	1.91581
			1.35429	1.91821
			1.35595	1.92061
			1.35762	1.92302
			1.35929	1.92542
			1.36095	1.92782
			1.36262	1.93023
			1.36429	1.93264
			1.36595	1.93504
			1.36762	1.93745
			1.36929	1.93985
			1.37095	1.94226
			1.37262	1.94467
			1.37429	1.94707
			1.37595	1.94948
			1.37762	1.95189
			1.37929	1.9543
			1.38095	1.9567
			1.38262	1.95911
			1.38429	1.96151
			1.38595	1.96392
			1.38762	1.96633
			1.38929	1.96873
			1.39095	1.97114
			1.39262	1.97355
			1.39429	1.97595
			1.39595	1.97835
			1.39762	1.98076
			1.39929	1.98317
			1.40095	1.98558
			1.40262	1.98799
			1.40429	1.99039
			1.40595	1.9928
			1.40762	1.99521
			1.40929	1.99761
			1.41095	2.00002
			1.41262	2.00242
			1.41429	2.00483
			1.41595	2.00724
			1.41762	2.00965
			1.41929	2.01206
			1.42095	2.01447
			1.42262	2.01688
			1.42429	2.01929
			1.42595	2.0217
			1.42762	2.02411
			1.42929	2.02652
			1.43095	2.02893
			1.43262	2.03134
			1.43429	2.03376
			1.43595	2.03617
			1.43762	2.03858
			1.43929	2.04099
			1.44095	2.04341
			1.44262	2.04582
			1.44429	2.04823
			1.44595	2.05064
			1.44762	2.05305
			1.44929	2.05547
			1.45095	2.05788
			1.45262	2.06029
			1.45429	2.0627
			1.45595	2.06511
			1.45762	2.06752
			1.45929	2.06994
			1.46095	2.07235
			1.46262	2.07476
			1.46429	2.07717
			1.46595	2.07958
			1.46762	2.082
			1.46929	2.08441
			1.47095	2.08682
			1.47262	2.08923
			1.47429	2.09164
			1.47595	2.09405
			1.47762	2.09646
			1.47929	2.09887
			1.48095	2.10128
			1.48262	2.10369
			1.48429	2.1061
			1.48595	2.10851
			1.48762	2.11092
			1.48929	2.11333
			1.49095	2.11574
			1.49262	2.11815
			1.49429	2.12056
			1.49595	2.12297
			1.49762	2.12538
			1.49929	2.12779
			1.50095	2.1302
			1.50262	2.13261
			1.50429	2.13502
			1.50595	2.13743
			1.50762	2.13984
			1.50929	2.14225
			1.51095	2.14466
			1.51262	2.14708
			1.51429	2.14948
			1.51595	2.15189
			1.51762	2.1543
			1.51929	2.15671
			1.52095	2.15912
			1.52262	2.16153
			1.52429	2.16395
			1.52595	2.16636
			1.52762	2.16877
			1.52929	2.17118
			1.53095	2.1736
			1.53262	2.17601
			1.53429	2.17842
			1.53595	2.18083
			1.53762	2.18325
			1.53929	2.18566
			1.54095	2.18807
			1.54262	2.19049
			1.54429	2.1929
			1.54595	2.19531
			1.54762	2.19773
			1.54929	2.20014
			1.55095	2.20256
			1.55262	2.20497
			1.55429	2.20739
			1.55595	2.2098
			1.55762	2.21221
			1.55929	2.21463
			1.56095	2.21704
			1.56262	2.21946
			1.56429	2.22187
			1.56595	2.22428
			1.56762	2.2267
			1.56929	2.22911
			1.57095	2.23153
			1.57262	2.23394
			1.57429	2.23635
			1.57595	2.23877
			1.57762	2.24118
			1.57929	2.24359
			1.58095	2.24601
			1.58262	2.24842
			1.58429	2.25083
			1.58595	2.25325
			1.58762	2.25566
			1.58929	2.25808
			1.59095	2.2605
			1.59262	2.26291
			1.59429	2.26532
			1.59595	2.26774
			1.59762	2.27016
			1.59929	2.27257
			1.60095	2.27499
			1.60262	2.2774
			1.60429	2.27982
			1.60595	2.28224
			1.60762	2.28466
			1.60929	2.28708
			1.61095	2.2895
			1.61262	2.29192
			1.61429	2.29434
			1.61595	2.29676
			1.61762	2.29918
			1.61929	2.3016
			1.62095	2.30402
			1.62262	2.30644
			1.62429	2.30886
			1.62595	2.31128
			1.62762	2.3137
			1.62929	2.31612
			1.63095	2.31854
			1.63262	2.32096
			1.63429	2.32337
			1.63595	2.32579
			1.63762	2.32821
			1.63929	2.33063
			1.64095	2.33305
			1.64262	2.33546
			1.64429	2.33788
			1.64595	2.34029
			1.64762	2.34271
			1.64929	2.34513
			1.65095	2.34754
			1.65262	2.34996
			1.65429	2.35238
			1.65595	2.3548
			1.65762	2.35721
			1.65929	2.35963
			1.66095	2.36204
			1.66262	2.36446
			1.66429	2.36688
			1.66595	2.36929
			1.66762	2.37171
			1.66929	2.37413
			1.67095	2.37654
			1.67262	2.37896
			1.67429	2.38137
			1.67595	2.38378
			1.67762	2.3862
			1.67929	2.38862
			1.68095	2.39103
			1.68262	2.39345
			1.68429	2.39586
			1.68595	2.39827
			1.68762	2.40069
			1.68929	2.40311
			1.69095	2.40553
			1.69262	2.40794
			1.69429	2.41036
			1.69595	2.41278
			1.69762	2.4152
			1.69929	2.41761
			1.70095	2.42003
			1.70262	2.42244
			1.70429	2.42486
			1.70595	2.42728
			1.70762	2.4297
			1.70929	2.43211
			1.71095	2.43453
			1.71262	2.43695
			1.71429	2.43936
			1.71595	2.44178
			1.71762	2.4442
			1.71929	2.44662
			1.72095	2.44904
			1.72262	2.45146
			1.72429	2.45387
			1.72595	2.45629
			1.72762	2.45871
			1.72929	2.46113
			1.73095	2.46355
			1.73262	2.46597
			1.73429	2.46838
			1.73595	2.4708
			1.73762	2.47322
			1.73929	2.47563
			1.74095	2.47805
			1.74262	2.48047
			1.74429	2.48289
			1.74595	2.48531
			1.74762	2.48773
			1.74929	2.49015
			1.75095	2.49257
			1.75262	2.49499
			1.75429	2.49741
			1.75595	2.49982
			1.75762	2.50224
			1.75929	2.50466
			1.76095	2.50708
			1.76262	2.50951
			1.76429	2.51193
			1.76595	2.51435
			1.76762	2.51677
			1.76929	2.51919
			1.77095	2.52161
			1.77262	2.52403
			1.77429	2.52645
			1.77595	2.52887
			1.77762	2.5313
			1.77929	2.53372
			1.78095	2.53614
			1.78262	2.53857
			1.78429	2.54099
			1.78595	2.54342
			1.78762	2.54585
			1.78929	2.54827
			1.79095	2.55069
			1.79262	2.55312
			1.79429	2.55554
			1.79595	2.55796
			1.79762	2.56038
			1.79929	2.56281
			1.80095	2.56523
			1.80262	2.56765
			1.80429	2.57007
			1.80595	2.57249
			1.80762	2.57491
			1.80929	2.57733
			1.81095	2.57975
			1.81262	2.58217
			1.81429	2.5846
			1.81595	2.58702
			1.81762	2.58944
			1.81929	2.59187
			1.82095	2.59429
			1.82262	2.59671
			1.82429	2.59913
			1.82595	2.60156
			1.82762	2.60398
			1.82929	2.6064
			1.83095	2.60882
			1.83262	2.61124
			1.83429	2.61366
			1.83595	2.61609
			1.83762	2.61851
			1.83929	2.62093
			1.84095	2.62335
			1.84262	2.62577
			1.84429	2.62819
			1.84595	2.63061
			1.84762	2.63304
			1.84929	2.63546
			1.85095	2.63789
			1.85262	2.64031
			1.85429	2.64273
			1.85595	2.64515
			1.85762	2.64758
			1.85929	2.65
			1.86095	2.65243
			1.86262	2.65485
			1.86429	2.65728
			1.86595	2.6597
			1.86762	2.66213
			1.86929	2.66455
			1.87095	2.66698
			1.87262	2.6694
			1.87429	2.67183
			1.87595	2.67425
			1.87762	2.67668
			1.87929	2.6791
			1.88095	2.68152
			1.88262	2.68394
			1.88429	2.68637
			1.88595	2.68879
			1.88762	2.69122
			1.88929	2.69365
			1.89095	2.69607
			1.89262	2.69849
			1.89429	2.70092
			1.89595	2.70334
			1.89762	2.70577
			1.89929	2.70819
			1.90095	2.71062
			1.90262	2.71304
			1.90429	2.71547
			1.90595	2.71789
			1.90762	2.72032
			1.90929	2.72275
			1.91095	2.72518
			1.91262	2.7276
			1.91429	2.73003
			1.91595	2.73246
			1.91762	2.73489
			1.91929	2.73731
			1.92095	2.73974
			1.92262	2.74217
			1.92429	2.7446
			1.92595	2.74703
			1.92762	2.74945
			1.92929	2.75188
			1.93095	2.75431
			1.93262	2.75673
			1.93429	2.75915
			1.93595	2.76158
			1.93762	2.764
			1.93929	2.76642
			1.94095	2.76885
			1.94262	2.77127
			1.94429	2.7737
			1.94595	2.77612
			1.94762	2.77854
			1.94929	2.78096
			1.95095	2.78338
			1.95262	2.7858
			1.95429	2.78823
			1.95595	2.79065
			1.95762	2.79308
			1.95929	2.7955
			1.96095	2.79793
			1.96262	2.80035
			1.96429	2.80278
			1.96595	2.80521
			1.96762	2.80763
			1.96929	2.81006
			1.97095	2.81248
			1.97262	2.81491
			1.97429	2.81733
			1.97595	2.81976
			1.97762	2.82219
			1.97929	2.82461
			1.98095	2.82704
			1.98262	2.82947
			1.98429	2.8319
			1.98595	2.83432
			1.98762	2.83674
			1.98929	2.83917
			1.99095	2.84159
			1.99262	2.84402
			1.99429	2.84645
			1.99595	2.84887
			1.99762	2.8513
			1.99929	2.85373
			2.00095	2.85615
			2.00262	2.85858
			2.00429	2.861
			2.00595	2.86343
			2.00762	2.86585
			2.00929	2.86828
			2.01095	2.8707
			2.01262	2.87312
			2.01429	2.87555
			2.01595	2.87798
			2.01762	2.8804
			2.01929	2.88283
			2.02095	2.88525
			2.02262	2.88768
			2.02429	2.89011
			2.02595	2.89254
			2.02762	2.89497
			2.02929	2.89739
			2.03095	2.89982
			2.03262	2.90224
			2.03429	2.90467
			2.03595	2.9071
			2.03762	2.90953
			2.03929	2.91196
			2.04095	2.91439
			2.04262	2.91682
			2.04429	2.91925
			2.04595	2.92168
			2.04762	2.92411
			2.04929	2.92654
			2.05095	2.92897
			2.05262	2.9314
			2.05429	2.93383
			2.05595	2.93626
			2.05762	2.9387
			2.05929	2.94113
			2.06095	2.94357
			2.06262	2.946
			2.06429	2.94843
			2.06595	2.95086
			2.06762	2.95329
			2.06929	2.95572
			2.07095	2.95815
			2.07262	2.96058
			2.07429	2.963
			2.07595	2.96543
			2.07762	2.96787
			2.07929	2.9703
			2.08095	2.97273
			2.08262	2.97516
			2.08429	2.97759
			2.08595	2.98002
			2.08762	2.98245
			2.08929	2.98488
			2.09095	2.98731
			2.09262	2.98974
			2.09429	2.99217
			2.09595	2.9946
			2.09762	2.99703
			2.09929	2.99946
			2.10095	3.00189
			2.10262	3.00432
			2.10429	3.00675
			2.10595	3.00918
			2.10762	3.01161
			2.10929	3.01403
			2.11095	3.01646
			2.11262	3.01889
			2.11429	3.02132
			2.11595	3.02375
			2.11762	3.02619
			2.11929	3.02862
			2.12095	3.03105
			2.12262	3.03348
			2.12429	3.03591
			2.12595	3.03834
			2.12762	3.04077
			2.12929	3.0432
			2.13095	3.04563
			2.13262	3.04806
			2.13429	3.05049
			2.13595	3.05292
			2.13762	3.05535
			2.13929	3.05778
			2.14095	3.06021
			2.14262	3.06264
			2.14429	3.06507
			2.14595	3.0675
			2.14762	3.06993
			2.14929	3.07236
			2.15095	3.07479
			2.15262	3.07722
			2.15429	3.07965
			2.15595	3.08208
			2.15762	3.08451
			2.15929	3.08694
			2.16095	3.08937
			2.16262	3.0918
			2.16429	3.09423
			2.16595	3.09666
			2.16762	3.09909
			2.16929	3.10152
			2.17095	3.10395
			2.17262	3.10639
			2.17429	3.10882
			2.17595	3.11125
			2.17762	3.11368
			2.17929	3.11611
			2.18095	3.11854
			2.18262	3.12098
			2.18429	3.12341
			2.18595	3.12584
			2.18762	3.12827
			2.18929	3.13071
			2.19095	3.13314
			2.19262	3.13557
			2.19429	3.138
			2.19595	3.14043
			2.19762	3.14287
			2.19929	3.1453
			2.20095	3.14774
			2.20262	3.15017
			2.20429	3.1526
			2.20595	3.15503
			2.20762	3.15746
			2.20929	3.1599
			2.21095	3.16233
			2.21262	3.16476
			2.21429	3.1672
			2.21595	3.16963
			2.21762	3.17206
			2.21929	3.17449
			2.22095	3.17693
			2.22262	3.17936
			2.22429	3.18179
			2.22595	3.18423
			2.22762	3.18666
			2.22929	3.1891
			2.23095	3.19153
			2.23262	3.19396
			2.23429	3.19639
			2.23595	3.19883
			2.23762	3.20126
			2.23929	3.2037
			2.24095	3.20613
			2.24262	3.20857
			2.24429	3.21101
			2.24595	3.21344
			2.24762	3.21588
			2.24929	3.21831
			2.25095	3.22075
			2.25262	3.22319
			2.25429	3.22562
			2.25595	3.22806
			2.25762	3.2305
			2.25929	3.23293
			2.26095	3.23537
			2.26262	3.23781
			2.26429	3.24024
			2.26595	3.24268
			2.26762	3.24512
			2.26929	3.24756
			2.27095	3.25
			2.27262	3.25244
			2.27429	3.25487
			2.27595	3.25731
			2.27762	3.25975
			2.27929	3.26219
			2.28095	3.26463
			2.28262	3.26706
			2.28429	3.2695
			2.28595	3.27193
			2.28762	3.27437
			2.28929	3.2768
			2.29095	3.27924
			2.29262	3.28167
			2.29429	3.28411
			2.29595	3.28654
			2.29762	3.28898
			2.29929	3.29141
			2.30095	3.29384
			2.30262	3.29628
			2.30429	3.29871
			2.30595	3.30114
			2.30762	3.30357
			2.30929	3.30601
			2.31095	3.30844
			2.31262	3.31087
			2.31429	3.31331
			2.31595	3.31574
			2.31762	3.31817
			2.31929	3.32061
			2.32095	3.32304
			2.32262	3.32547
			2.32429	3.3279
			2.32595	3.33034
			2.32762	3.33277
			2.32929	3.33521
			2.33095	3.33764
			2.33262	3.34008
			2.33429	3.34251
			2.33595	3.34495
			2.33762	3.34738
			2.33929	3.34981
			2.34095	3.35225
			2.34262	3.35468
			2.34429	3.35711
			2.34595	3.35955
			2.34762	3.36198
			2.34929	3.36442
			2.35095	3.36685
			2.35262	3.36928
			2.35429	3.37172
			2.35595	3.37416
			2.35762	3.37659
			2.35929	3.37902
			2.36095	3.38146
			2.36262	3.38389
			2.36429	3.38633
			2.36595	3.38876
			2.36762	3.39119
			2.36929	3.39363
			2.37095	3.39606
			2.37262	3.3985
			2.37429	3.40093
			2.37595	3.40336
			2.37762	3.40579
			2.37929	3.40823
			2.38095	3.41066
			2.38262	3.4131
			2.38429	3.41553
			2.38595	3.41797
			2.38762	3.4204
			2.38929	3.42284
			2.39095	3.42527
			2.39262	3.42771
			2.39429	3.43015
			2.39595	3.43258
			2.39762	3.43501
			2.39929	3.43745
			2.40095	3.43988
			2.40262	3.44231
			2.40429	3.44475
			2.40595	3.44718
			2.40762	3.44962
			2.40929	3.45206
			2.41095	3.4545
			2.41262	3.45693
			2.41429	3.45937
			2.41595	3.4618
			2.41762	3.46424
			2.41929	3.46667
			2.42095	3.46911
			2.42262	3.47154
			2.42429	3.47398
			2.42595	3.47642
			2.42762	3.47885
			2.42929	3.48129
			2.43095	3.48373
			2.43262	3.48616
			2.43429	3.4886
			2.43595	3.49103
			2.43762	3.49347
			2.43929	3.49591
			2.44095	3.49834
			2.44262	3.50078
			2.44429	3.50321
			2.44595	3.50565
			2.44762	3.50809
			2.44929	3.51052
			2.45095	3.51296
			2.45262	3.51539
			2.45429	3.51783
			2.45595	3.52027
			2.45762	3.52271
			2.45929	3.52515
			2.46095	3.52758
			2.46262	3.53002
			2.46429	3.53246
			2.46595	3.53489
			2.46762	3.53733
			2.46929	3.53977
			2.47095	3.54221
			2.47262	3.54465
			2.47429	3.54709
			2.47595	3.54954
			2.47762	3.55198
			2.47929	3.55442
			2.48095	3.55686
			2.48262	3.5593
			2.48429	3.56174
			2.48595	3.56418
			2.48762	3.56662
			2.48929	3.56906
			2.49095	3.5715
			2.49262	3.57394
			2.49429	3.57638
			2.49595	3.57883
			2.49762	3.58127
			2.49929	3.58371
			2.50095	3.58616
			2.50262	3.5886
			2.50429	3.59105
			2.50595	3.59349
			2.50762	3.59594
			2.50929	3.59838
			2.51095	3.60082
			2.51262	3.60326
			2.51429	3.60571
			2.51595	3.60815
			2.51762	3.61059
			2.51929	3.61303
			2.52095	3.61547
			2.52262	3.61791
			2.52429	3.62035
			2.52595	3.62279
			2.52762	3.62523
			2.52929	3.62767
			2.53095	3.63011
			2.53262	3.63255
			2.53429	3.63498
			2.53595	3.63742
			2.53762	3.63986
			2.53929	3.64231
			2.54095	3.64474
			2.54262	3.64718
			2.54429	3.64963
			2.54595	3.65207
			2.54762	3.65451
			2.54929	3.65694
			2.55095	3.65938
			2.55262	3.66183
			2.55429	3.66427
			2.55595	3.66671
			2.55762	3.66914
			2.55929	3.67158
			2.56095	3.67402
			2.56262	3.67646
			2.56429	3.6789
			2.56595	3.68134
			2.56762	3.68378
			2.56929	3.68622
			2.57095	3.68866
			2.57262	3.6911
			2.57429	3.69354
			2.57595	3.69598
			2.57762	3.69842
			2.57929	3.70086
			2.58095	3.7033
			2.58262	3.70574
			2.58429	3.70818
			2.58595	3.71062
			2.58762	3.71306
			2.58929	3.71551
			2.59095	3.71794
			2.59262	3.72038
			2.59429	3.72282
			2.59595	3.72526
			2.59762	3.7277
			2.59929	3.73014
			2.60095	3.73259
			2.60262	3.73503
			2.60429	3.73747
			2.60595	3.73991
			2.60762	3.74235
			2.60929	3.74479
			2.61095	3.74723
			2.61262	3.74968
			2.61429	3.75212
			2.61595	3.75456
			2.61762	3.757
			2.61929	3.75945
			2.62095	3.76189
			2.62262	3.76433
			2.62429	3.76677
			2.62595	3.76922
			2.62762	3.77166
			2.62929	3.7741
			2.63095	3.77655
			2.63262	3.77899
			2.63429	3.78143
			2.63595	3.78387
			2.63762	3.78631
			2.63929	3.78875
			2.64095	3.79119
			2.64262	3.79363
			2.64429	3.79607
			2.64595	3.79851
			2.64762	3.80096
			2.64929	3.8034
			2.65095	3.80584
			2.65262	3.80828
			2.65429	3.81073
			2.65595	3.81317
			2.65762	3.81561
			2.65929	3.81806
			2.66095	3.8205
			2.66262	3.82295
			2.66429	3.82539
			2.66595	3.82784
			2.66762	3.83028
			2.66929	3.83273
			2.67095	3.83517
			2.67262	3.83762
			2.67429	3.84006
			2.67595	3.84251
			2.67762	3.84496
			2.67929	3.84741
			2.68095	3.84986
			2.68262	3.8523
			2.68429	3.85475
			2.68595	3.85719
			2.68762	3.85964
			2.68929	3.86209
			2.69095	3.86453
			2.69262	3.86697
			2.69429	3.86942
			2.69595	3.87187
			2.69762	3.87431
			2.69929	3.87675
			2.70095	3.8792
			2.70262	3.88164
			2.70429	3.88408
			2.70595	3.88652
			2.70762	3.88896
			2.70929	3.8914
			2.71095	3.89385
			2.71262	3.89629
			2.71429	3.89873
			2.71595	3.90117
			2.71762	3.90361
			2.71929	3.90605
			2.72095	3.9085
			2.72262	3.91094
			2.72429	3.91338
			2.72595	3.91582
			2.72762	3.91826
			2.72929	3.9207
			2.73095	3.92314
			2.73262	3.92559
			2.73429	3.92803
			2.73595	3.93047
			2.73762	3.93291
			2.73929	3.93536
			2.74095	3.9378
			2.74262	3.94024
			2.74429	3.94269
			2.74595	3.94513
			2.74762	3.94758
			2.74929	3.95002
			2.75095	3.95247
			2.75262	3.95491
			2.75429	3.95736
			2.75595	3.9598
			2.75762	3.96224
			2.75929	3.96468
			2.76095	3.96712
			2.76262	3.96957
			2.76429	3.97201
			2.76595	3.97445
			2.76762	3.9769
			2.76929	3.97934
			2.77095	3.98178
			2.77262	3.98423
			2.77429	3.98668
			2.77595	3.98912
			2.77762	3.99157
			2.77929	3.99401
			2.78095	3.99645
			2.78262	3.9989
			2.78429	4.00134
			2.78595	4.00378
			2.78762	4.00622
			2.78929	4.00867
			2.79095	4.01111
			2.79262	4.01356
			2.79429	4.016
			2.79595	4.01845
			2.79762	4.0209
			2.79929	4.02334
			2.80095	4.02579
			2.80262	4.02823
			2.80429	4.03068
			2.80595	4.03312
			2.80762	4.03556
			2.80929	4.038
			2.81095	4.04045
			2.81262	4.04289
			2.81429	4.04533
			2.81595	4.04777
			2.81762	4.05022
			2.81929	4.05266
			2.82095	4.05511
			2.82262	4.05755
			2.82429	4.06
			2.82595	4.06245
			2.82762	4.06489
			2.82929	4.06734
			2.83095	4.06979
			2.83262	4.07223
			2.83429	4.07468
			2.83595	4.07712
			2.83762	4.07956
			2.83929	4.082
			2.84095	4.08445
			2.84262	4.08689
			2.84429	4.08934
			2.84595	4.09178
			2.84762	4.09423
			2.84929	4.09667
			2.85095	4.09912
			2.85262	4.10156
			2.85429	4.10401
			2.85595	4.10646
			2.85762	4.10891
			2.85929	4.11136
			2.86095	4.11381
			2.86262	4.11626
			2.86429	4.11871
			2.86595	4.12116
			2.86762	4.1236
			2.86929	4.12605
			2.87095	4.1285
			2.87262	4.13095
			2.87429	4.1334
			2.87595	4.13585
			2.87762	4.13831
			2.87929	4.14076
			2.88095	4.14321
			2.88262	4.14566
			2.88429	4.14811
			2.88595	4.15056
			2.88762	4.15301
			2.88929	4.15546
			2.89095	4.1579
			2.89262	4.16035
			2.89429	4.1628
			2.89595	4.16526
			2.89762	4.16771
			2.89929	4.17016
			2.90095	4.17261
			2.90262	4.17505
			2.90429	4.1775
			2.90595	4.17995
			2.90762	4.1824
			2.90929	4.18485
			2.91095	4.1873
			2.91262	4.18974
			2.91429	4.19219
			2.91595	4.19463
			2.91762	4.19708
			2.91929	4.19953
			2.92095	4.20197
			2.92262	4.20442
			2.92429	4.20687
			2.92595	4.20932
			2.92762	4.21176
			2.92929	4.21421
			2.93095	4.21665
			2.93262	4.2191
			2.93429	4.22155
			2.93595	4.224
			2.93762	4.22645
			2.93929	4.2289
			2.94095	4.23135
			2.94262	4.2338
			2.94429	4.23625
			2.94595	4.2387
			2.94762	4.24114
			2.94929	4.24359
			2.95095	4.24605
			2.95262	4.24849
			2.95429	4.25094
			2.95595	4.25338
			2.95762	4.25583
			2.95929	4.25828
			2.96095	4.26072
			2.96262	4.26317
			2.96429	4.26562
			2.96595	4.26806
			2.96762	4.27051
			2.96929	4.27296
			2.97095	4.27541
			2.97262	4.27786
			2.97429	4.28031
			2.97595	4.28276
			2.97762	4.2852
			2.97929	4.28765
			2.98095	4.2901
			2.98262	4.29254
			2.98429	4.29499
			2.98595	4.29744
			2.98762	4.29989
			2.98929	4.30234
			2.99095	4.30478
			2.99262	4.30723
			2.99429	4.30968
			2.99595	4.31212
			2.99762	4.31457
			2.99929	4.31702
			3.00095	4.31947
			3.00262	4.32191
			3.00429	4.32436
			3.00595	4.32681
			3.00762	4.32925
			3.00929	4.3317
			3.01095	4.33416
			3.01262	4.33661
			3.01429	4.33905
			3.01595	4.3415
			3.01762	4.34395
			3.01929	4.3464
			3.02095	4.34885
			3.02262	4.3513
			3.02429	4.35374
			3.02595	4.35619
			3.02762	4.35864
			3.02929	4.36109
			3.03095	4.36354
			3.03262	4.36599
			3.03429	4.36844
			3.03595	4.37088
			3.03762	4.37333
			3.03929	4.37579
			3.04095	4.37824
			3.04262	4.38068
			3.04429	4.38313
			3.04595	4.38558
			3.04762	4.38803
			3.04929	4.39047
			3.05095	4.39292
			3.05262	4.39537
			3.05429	4.39782
			3.05595	4.40027
			3.05762	4.40272
			3.05929	4.40517
			3.06095	4.40762
			3.06262	4.41007
			3.06429	4.41252
			3.06595	4.41497
			3.06762	4.41742
			3.06929	4.41987
			3.07095	4.42232
			3.07262	4.42477
			3.07429	4.42723
			3.07595	4.42968
			3.07762	4.43213
			3.07929	4.43459
			3.08095	4.43704
			3.08262	4.43949
			3.08429	4.44194
			3.08595	4.4444
			3.08762	4.44685
			3.08929	4.4493
			3.09095	4.45175
			3.09262	4.45421
			3.09429	4.45666
			3.09595	4.45912
			3.09762	4.46157
			3.09929	4.46402
			3.10095	4.46648
			3.10262	4.46893
			3.10429	4.47138
			3.10595	4.47384
			3.10762	4.47629
			3.10929	4.47875
			3.11095	4.4812
			3.11262	4.48366
			3.11429	4.48611
			3.11595	4.48856
			3.11762	4.49102
			3.11929	4.49347
			3.12095	4.49592
			3.12262	4.49837
			3.12429	4.50082
			3.12595	4.50327
			3.12762	4.50572
			3.12929	4.50817
			3.13095	4.51062
			3.13262	4.51307
			3.13429	4.51552
			3.13595	4.51796
			3.13762	4.52041
			3.13929	4.52286
			3.14095	4.5253
			3.14262	4.52775
			3.14429	4.5302
			3.14595	4.53265
			3.14762	4.5351
			3.14929	4.53755
			3.15095	4.54
			3.15262	4.54244
			3.15429	4.54489
			3.15595	4.54734
			3.15762	4.54979
			3.15929	4.55224
			3.16095	4.55469
			3.16262	4.55714
			3.16429	4.55959
			3.16595	4.56204
			3.16762	4.56449
			3.16929	4.56694
			3.17095	4.56939
			3.17262	4.57184
			3.17429	4.57429
			3.17595	4.57674
			3.17762	4.57919
			3.17929	4.58164
			3.18095	4.58409
			3.18262	4.58655
			3.18429	4.589
			3.18595	4.59145
			3.18762	4.5939
			3.18929	4.59635
			3.19095	4.5988
			3.19262	4.60125
			3.19429	4.6037
			3.19595	4.60616
			3.19762	4.60861
			3.19929	4.61106
			3.20095	4.61351
			3.20262	4.61596
			3.20429	4.61841
			3.20595	4.62086
			3.20762	4.62331
			3.20929	4.62576
			3.21095	4.62822
			3.21262	4.63067
			3.21429	4.63311
			3.21595	4.63556
			3.21762	4.63801
			3.21929	4.64047
			3.22095	4.64292
			3.22262	4.64537
			3.22429	4.64782
			3.22595	4.65028
			3.22762	4.65273
			3.22929	4.65518
			3.23095	4.65763
			3.23262	4.66008
			3.23429	4.66254
			3.23595	4.66499
			3.23762	4.66744
			3.23929	4.66989
			3.24095	4.67234
			3.24262	4.6748
			3.24429	4.67725
			3.24595	4.67971
			3.24762	4.68216
			3.24929	4.68461
			3.25095	4.68706
			3.25262	4.68951
			3.25429	4.69196
			3.25595	4.69442
			3.25762	4.69687
			3.25929	4.69933
			3.26095	4.70179
			3.26262	4.70424
			3.26429	4.7067
			3.26595	4.70915
			3.26762	4.71161
			3.26929	4.71406
			3.27095	4.71652
			3.27262	4.71898
			3.27429	4.72144
			3.27595	4.7239
			3.27762	4.72635
			3.27929	4.72881
			3.28095	4.73127
			3.28262	4.73373
			3.28429	4.73618
			3.28595	4.73863
			3.28762	4.74109
			3.28929	4.74355
			3.29095	4.74601
			3.29262	4.74847
			3.29429	4.75093
			3.29595	4.75338
			3.29762	4.75584
			3.29929	4.7583
			3.30095	4.76075
			3.30262	4.76321
			3.30429	4.76566
			3.30595	4.76812
			3.30762	4.77057
			3.30929	4.77303
			3.31095	4.77548
			3.31262	4.77794
			3.31429	4.78039
			3.31595	4.78285
			3.31762	4.7853
			3.31929	4.78776
			3.32095	4.79021
			3.32262	4.79266
			3.32429	4.79512
			3.32595	4.79757
			3.32762	4.80002
[truncated: 88,004 more rows]
