# Supplementary material for: Decoupling light absorption and carrier transport via heterogeneous doping in Ta3N5 thin film photoanode
Source: Nat Commun. 2022 Dec 15;13:7769. doi: 10.1038/s41467-022-35538-1 (PMC9755297; doi:10.1038/s41467-022-35538-1)
Supplement: Supplementary file 3 — Source Data [file 41467_2022_35538_MOESM3_ESM.zip › Source Data file/Soruce_Data_Supplementary_Figure_1.xlsx]

## Sheet: Figure S1a
Figure S1a
Undoped Ta3N5			La-doped Ta3N5			Mg-doped Ta3N5
Wavelength (nm)	Absorbance (arb. units)		Wavelength (nm)	Absorbance (arb. units)		Wavelength (nm)	Absorbance (arb. units)
399.9	0.94764		399.9	0.9643		399.9	1.05416
400.7	0.93492		400.7	0.95703		400.7	1.04572
401.5	0.9392		401.5	0.95121		401.5	1.0386
402.3	0.94975		402.3	0.95938		402.3	1.03474
403.1	0.94645		403.1	0.96477		403	1.02459
403.9	0.94262		403.9	0.96552		403.8	1.02356
404.6	0.94644		404.6	0.96404		404.6	1.01354
405.4	0.94536		405.4	0.96175		405.4	1.00469
406.2	0.94234		406.2	0.96315		406.2	0.99994
407	0.94596		407	0.95639		407	0.98984
407.8	0.93411		407.8	0.95036		407.8	0.98415
408.6	0.95757		408.6	0.96512		408.6	0.97923
409.4	0.94548		409.4	0.96467		409.4	0.96943
410.2	0.95116		410.2	0.96014		410.2	0.96313
411	0.94214		411	0.96331		411	0.95508
411.8	0.93274		411.8	0.95202		411.7	0.94832
412.6	0.9318		412.6	0.95113		412.5	0.94169
413.3	0.92566		413.3	0.94372		413.3	0.93268
414.1	0.92224		414.1	0.95988		414.1	0.92576
414.9	0.92585		414.9	0.95311		414.9	0.91559
415.7	0.90948		415.7	0.93658		415.7	0.90856
416.5	0.91798		416.5	0.94456		416.5	0.90035
417.3	0.91218		417.3	0.93752		417.3	0.89182
418.1	0.91011		418.1	0.93205		418.1	0.88421
418.9	0.90338		418.9	0.92691		418.9	0.87743
419.7	0.89815		419.7	0.92353		419.6	0.8691
420.5	0.89108		420.5	0.92194		420.4	0.86151
421.2	0.88436		421.2	0.91248		421.2	0.85307
422	0.879		422	0.9125		422	0.84523
422.8	0.8789		422.8	0.90462		422.8	0.83715
423.6	0.87152		423.6	0.88794		423.6	0.83181
424.4	0.8629		424.4	0.89725		424.4	0.82227
425.2	0.86332		425.2	0.88322		425.2	0.81327
426	0.85397		426	0.87582		426	0.80531
426.8	0.85641		426.8	0.87722		426.7	0.79628
427.6	0.83385		427.6	0.8615		427.5	0.78724
428.4	0.83936		428.4	0.86073		428.3	0.78078
429.1	0.8281		429.1	0.84721		429.1	0.77184
429.9	0.81923		429.9	0.8422		429.9	0.76021
430.7	0.81577		430.7	0.83217		430.7	0.75257
431.5	0.8018		431.5	0.8304		431.5	0.74463
432.3	0.80391		432.3	0.8204		432.3	0.73603
433.1	0.79875		433.1	0.81804		433.1	0.72687
433.9	0.79253		433.9	0.80006		433.8	0.71757
434.7	0.78515		434.7	0.7942		434.6	0.71261
435.4	0.78095		435.4	0.78419		435.4	0.70042
436.2	0.77436		436.2	0.78554		436.2	0.69172
437	0.76551		437	0.77516		437	0.68511
437.8	0.75238		437.8	0.76422		437.8	0.67653
438.6	0.75146		438.6	0.76068		438.6	0.66477
439.4	0.74353		439.4	0.76115		439.4	0.65985
440.2	0.7366		440.2	0.74248		440.1	0.64993
441	0.72889		441	0.72713		440.9	0.63827
441.8	0.7242		441.8	0.72315		441.7	0.63501
442.5	0.71163		442.5	0.7211		442.5	0.62289
443.3	0.71135		443.3	0.71037		443.3	0.61652
444.1	0.71108		444.1	0.71027		444.1	0.60793
444.9	0.69891		444.9	0.69961		444.9	0.59942
445.7	0.68659		445.7	0.69559		445.7	0.59427
446.5	0.68345		446.5	0.68219		446.4	0.58171
447.3	0.67463		447.3	0.68229		447.2	0.57402
448.1	0.67734		448.1	0.67253		448	0.56411
448.8	0.66286		448.8	0.66444		448.8	0.56343
449.6	0.6628		449.6	0.66119		449.6	0.5531
450.4	0.65473		450.4	0.649		450.4	0.54447
451.2	0.64879		451.2	0.64739		451.2	0.53992
452	0.64194		452	0.64589		452	0.5417
452.8	0.63469		452.8	0.63136		452.7	0.53265
453.6	0.62992		453.6	0.63082		453.5	0.52439
454.4	0.62705		454.4	0.6243		454.3	0.51563
455.1	0.61649		455.1	0.62066		455.1	0.51558
455.9	0.61237		455.9	0.61169		455.9	0.50558
456.7	0.60844		456.7	0.61203		456.7	0.50146
457.5	0.59636		457.5	0.60997		457.5	0.50079
458.3	0.59404		458.3	0.6031		458.2	0.49181
459.1	0.59095		459.1	0.59492		459	0.48852
459.9	0.58545		459.9	0.58758		459.8	0.48422
460.6	0.58023		460.6	0.58665		460.6	0.47768
461.4	0.57243		461.4	0.5817		461.4	0.46908
462.2	0.56867		462.2	0.57887		462.2	0.46718
463	0.56591		463	0.57433		463	0.45813
463.8	0.56228		463.8	0.56915		463.7	0.45372
464.6	0.55224		464.6	0.57152		464.5	0.44676
465.4	0.55224		465.4	0.56164		465.3	0.44404
466.1	0.54715		466.1	0.55508		466.1	0.44168
466.9	0.54198		466.9	0.55664		466.9	0.42896
467.7	0.53196		467.7	0.55129		467.7	0.42807
468.5	0.52329		468.5	0.54347		468.5	0.42624
469.3	0.52163		469.3	0.54421		469.2	0.42146
470.1	0.51375		470.1	0.53934		470	0.40998
470.9	0.50985		470.9	0.5294		470.8	0.40916
471.6	0.50845		471.6	0.53006		471.6	0.40487
472.4	0.50154		472.4	0.52647		472.4	0.39969
473.2	0.49754		473.2	0.52127		473.2	0.3972
474	0.49309		474	0.5181		473.9	0.39237
474.8	0.48456		474.8	0.51493		474.7	0.38562
475.6	0.48086		475.6	0.51184		475.5	0.38003
476.3	0.47803		476.3	0.5115		476.3	0.37571
477.1	0.47135		477.1	0.50692		477.1	0.36858
477.9	0.46619		477.9	0.50173		477.9	0.36777
478.7	0.45865		478.7	0.49756		478.7	0.36377
479.5	0.45448		479.5	0.49561		479.4	0.35752
480.3	0.45321		480.3	0.49145		480.2	0.35431
481.1	0.44682		481.1	0.48979		481	0.34898
481.8	0.43861		481.8	0.48361		481.8	0.3501
482.6	0.4383		482.6	0.48188		482.6	0.34131
483.4	0.43426		483.4	0.4808		483.4	0.33822
484.2	0.42706		484.2	0.47624		484.1	0.33402
485	0.42461		485	0.47189		484.9	0.32838
485.8	0.41881		485.8	0.46933		485.7	0.32305
486.5	0.41389		486.5	0.4645		486.5	0.31765
487.3	0.40674		487.3	0.46107		487.3	0.31578
488.1	0.40051		488.1	0.45794		488.1	0.31286
488.9	0.39624		488.9	0.45741		488.8	0.30596
489.7	0.39297		489.7	0.45326		489.6	0.30289
490.5	0.39085		490.5	0.45152		490.4	0.30246
491.2	0.38627		491.2	0.44866		491.2	0.29878
492	0.38039		492	0.44451		492	0.29677
492.8	0.37771		492.8	0.44188		492.8	0.29126
493.6	0.3713		493.6	0.43946		493.5	0.28153
494.4	0.36862		494.4	0.43522		494.3	0.28166
495.2	0.36342		495.2	0.43191		495.1	0.27728
495.9	0.3578		495.9	0.42787		495.9	0.2739
496.7	0.35558		496.7	0.42784		496.7	0.26629
497.5	0.35161		497.5	0.42429		497.4	0.26235
498.3	0.34579		498.3	0.4216		498.2	0.26472
499.1	0.34191		499.1	0.41921		499	0.26242
499.9	0.33766		499.9	0.41604		499.8	0.25657
500.6	0.33411		500.6	0.41231		500.6	0.25925
501.4	0.33114		501.4	0.41251		501.4	0.25233
502.2	0.32676		502.2	0.41006		502.1	0.25201
503	0.32655		503	0.40508		502.9	0.24766
503.8	0.32123		503.8	0.40256		503.7	0.2466
504.5	0.31952		504.5	0.40112		504.5	0.23751
505.3	0.31401		505.3	0.40044		505.3	0.24015
506.1	0.30986		506.1	0.39557		506	0.23368
506.9	0.30627		506.9	0.39318		506.8	0.23558
507.7	0.30366		507.7	0.39175		507.6	0.22608
508.5	0.30083		508.5	0.3924		508.4	0.22904
509.2	0.29917		509.2	0.38801		509.2	0.226
510	0.29274		510	0.38356		510	0.22762
510.8	0.29357		510.8	0.38137		510.7	0.22405
511.6	0.28886		511.6	0.38099		511.5	0.22197
512.4	0.28797		512.4	0.37889		512.3	0.22267
513.1	0.28413		513.1	0.37725		513.1	0.21795
513.9	0.28323		513.9	0.37605		513.9	0.21849
514.7	0.27909		514.7	0.37027		514.6	0.21564
515.5	0.27947		515.5	0.37179		515.4	0.21385
516.3	0.27502		516.3	0.36804		516.2	0.20677
517.1	0.2736		517.1	0.3684		517	0.208
517.8	0.26954		517.8	0.36598		517.8	0.20655
518.6	0.27272		518.6	0.36549		518.5	0.20278
519.4	0.26839		519.4	0.36363		519.3	0.20167
520.2	0.26875		520.2	0.3613		520.1	0.20096
521	0.26799		521	0.36206		520.9	0.20341
521.7	0.26392		521.7	0.35936		521.7	0.19776
522.5	0.26336		522.5	0.36007		522.4	0.19774
523.3	0.2606		523.3	0.3573		523.2	0.19808
524.1	0.26043		524.1	0.35448		524	0.19794
524.9	0.25968		524.9	0.35655		524.8	0.19128
525.6	0.25916		525.6	0.35345		525.6	0.19385
526.4	0.25614		526.4	0.35166		526.3	0.19204
527.2	0.25643		527.2	0.35051		527.1	0.19204
528	0.25401		528	0.35007		527.9	0.18886
528.8	0.25146		528.8	0.34621		528.7	0.19134
529.5	0.25218		529.5	0.34573		529.5	0.18642
530.3	0.25062		530.3	0.34404		530.2	0.18551
531.1	0.24964		531.1	0.34369		531	0.18335
531.9	0.24864		531.9	0.34065		531.8	0.18352
532.7	0.24677		532.7	0.34098		532.6	0.18362
533.4	0.24674		533.4	0.33656		533.3	0.18635
534.2	0.24519		534.2	0.33749		534.1	0.18093
535	0.2439		535	0.33624		534.9	0.18294
535.8	0.24151		535.8	0.33457		535.7	0.18252
536.6	0.24154		536.6	0.33443		536.5	0.1796
537.3	0.23811		537.3	0.32907		537.2	0.1768
538.1	0.23907		538.1	0.32915		538	0.17548
538.9	0.23737		538.9	0.32681		538.8	0.17583
539.7	0.23684		539.7	0.32341		539.6	0.17569
540.4	0.23453		540.4	0.32401		540.4	0.17542
541.2	0.23556		541.2	0.32107		541.1	0.17236
542	0.23134		542	0.31737		541.9	0.16898
542.8	0.22974		542.8	0.31632		542.7	0.16915
543.6	0.22918		543.6	0.31425		543.5	0.16631
544.3	0.22821		544.3	0.31023		544.2	0.16584
545.1	0.22369		545.1	0.30861		545	0.16319
545.9	0.22374		545.9	0.30473		545.8	0.15923
546.7	0.2224		546.7	0.30229		546.6	0.15673
547.4	0.21921		547.4	0.29793		547.4	0.15748
548.2	0.21724		548.2	0.29606		548.1	0.15174
549	0.21626		549	0.29467		548.9	0.15303
549.8	0.21209		549.8	0.28973		549.7	0.15029
550.6	0.21098		550.6	0.28763		550.5	0.14734
551.3	0.20801		551.3	0.28348		551.2	0.14487
552.1	0.2046		552.1	0.27877		552	0.14652
552.9	0.20207		552.9	0.27678		552.8	0.13963
553.7	0.19976		553.7	0.2725		553.6	0.13911
554.4	0.19676		554.4	0.26971		554.3	0.13531
555.2	0.19399		555.2	0.2657		555.1	0.13111
556	0.19129		556	0.26245		555.9	0.12924
556.8	0.18763		556.8	0.25705		556.7	0.12651
557.6	0.18405		557.6	0.25279		557.5	0.12356
558.3	0.18052		558.3	0.2496		558.2	0.12132
559.1	0.17716		559.1	0.24477		559	0.11844
559.9	0.17151		559.9	0.23848		559.8	0.11389
560.7	0.16916		560.7	0.23577		560.6	0.11355
561.4	0.16301		561.4	0.23012		561.3	0.10857
562.2	0.16123		562.2	0.22603		562.1	0.10337
563	0.15697		563	0.22194		562.9	0.10144
563.8	0.15167		563.8	0.21529		563.7	0.09611
564.5	0.14899		564.5	0.21161		564.4	0.09364
565.3	0.14376		565.3	0.20684		565.2	0.08864
566.1	0.13928		566.1	0.20405		566	0.08504
566.9	0.13442		566.9	0.19766		566.8	0.08133
567.7	0.13087		567.7	0.19263		567.5	0.07781
568.4	0.12467		568.4	0.18732		568.3	0.07485
569.2	0.11907		569.2	0.18374		569.1	0.0728
570	0.11553		570	0.17831		569.9	0.07034
570.8	0.11151		570.8	0.17404		570.6	0.06382
571.5	0.1068		571.5	0.1704		571.4	0.06281
572.3	0.10244		572.3	0.16576		572.2	0.05958
573.1	0.0978		573.1	0.15949		573	0.05465
573.9	0.09479		573.9	0.15786		573.7	0.05076
574.6	0.08915		574.6	0.15111		574.5	0.04858
575.4	0.08499		575.4	0.14778		575.3	0.04596
576.2	0.08284		576.2	0.14363		576.1	0.04277
577	0.07833		577	0.13943		576.8	0.04109
577.7	0.07356		577.7	0.13442		577.6	0.03689
578.5	0.07089		578.5	0.12986		578.4	0.03508
579.3	0.06821		579.3	0.12664		579.2	0.03581
580.1	0.06471		580.1	0.12425		579.9	0.03278
580.8	0.06154		580.8	0.11946		580.7	0.03003
581.6	0.05892		581.6	0.11621		581.5	0.02717
582.4	0.0569		582.4	0.11277		582.3	0.0243
583.2	0.05284		583.2	0.10914		583	0.02136
583.9	0.05154		583.9	0.1056		583.8	0.02197
584.7	0.04805		584.7	0.10191		584.6	0.02272
585.5	0.04718		585.5	0.09953		585.3	0.02056
586.3	0.04423		586.3	0.09601		586.1	0.01854
587	0.04371		587	0.09421		586.9	0.01867
587.8	0.0433		587.8	0.09099		587.7	0.0162
588.6	0.04073		588.6	0.08717		588.4	0.01409
589.4	0.03934		589.4	0.08585		589.2	0.00992
590.1	0.03888		590.1	0.08236		590	0.01251
590.9	0.03744		590.9	0.07963		590.8	0.01413
591.7	0.0371		591.7	0.0777		591.5	0.01461
592.4	0.03527		592.4	0.07377		592.3	0.01172
593.2	0.0349		593.2	0.07222		593.1	0.0121
594	0.03425		594	0.07006		593.9	0.0098
594.8	0.0342		594.8	0.06786		594.6	0.01084
595.5	0.03381		595.5	0.0657		595.4	0.01028
596.3	0.03354		596.3	0.06495		596.2	0.00715
597.1	0.03246		597.1	0.06196		596.9	0.00999
597.9	0.03263		597.9	0.0603		597.7	0.0101
598.6	0.03243		598.6	0.05871		598.5	0.00826
599.4	0.03351		599.4	0.05664		599.3	0.00994
600.2	0.0328		600.2	0.05639		600	0.00811
601	0.03288		601	0.05437		600.8	0.00664
601.7	0.03326		601.7	0.05229		601.6	0.00778
602.5	0.03221		602.5	0.04982		602.3	0.00893
603.3	0.03458		603.3	0.04974		603.1	0.01049
604	0.03359		604	0.04764		603.9	0.00975
604.8	0.03364		604.8	0.04733		604.7	0.01006
605.6	0.03544		605.6	0.0456		605.4	0.00821
606.4	0.03443		606.4	0.04404		606.2	0.01077
607.1	0.03467		607.1	0.04303		607	0.01015
607.9	0.03469		607.9	0.04064		607.8	0.00934
608.7	0.03575		608.7	0.03985		608.5	0.00827
609.4	0.03559		609.4	0.03843		609.3	0.00867
610.2	0.03665		610.2	0.03839		610.1	0.00904
611	0.03828		611	0.03729		610.8	0.00985
611.8	0.03708		611.8	0.03565		611.6	0.00939
612.5	0.03659		612.5	0.03504		612.4	0.01035
613.3	0.03895		613.3	0.03417		613.1	0.01002
614.1	0.0409		614.1	0.03362		613.9	0.00968
614.9	0.04059		614.9	0.03354		614.7	0.01003
615.6	0.04046		615.6	0.03172		615.5	0.01221
616.4	0.04148		616.4	0.03179		616.2	0.0141
617.2	0.04296		617.2	0.03089		617	0.0142
617.9	0.04332		617.9	0.02994		617.8	0.01348
618.7	0.04233		618.7	0.02838		618.5	0.01095
619.5	0.04255		619.5	0.02818		619.3	0.01387
620.2	0.04372		620.2	0.02591		620.1	0.01475
621	0.04491		621	0.02743		620.9	0.01377
621.8	0.04581		621.8	0.02572		621.6	0.01542
622.6	0.04634		622.6	0.02493		622.4	0.01413
623.3	0.04664		623.3	0.02429		623.2	0.01389
624.1	0.04719		624.1	0.02417		623.9	0.01643
624.9	0.04813		624.9	0.02418		624.7	0.01629
625.6	0.04903		625.6	0.02251		625.5	0.01706
626.4	0.04999		626.4	0.02201		626.2	0.01587
627.2	0.04901		627.2	0.0218		627	0.01611
628	0.05083		628	0.02177		627.8	0.01522
628.7	0.05209		628.7	0.0216		628.5	0.01717
629.5	0.05254		629.5	0.02025		629.3	0.01945
630.3	0.05339		630.3	0.02052		630.1	0.01912
631	0.05408		631	0.01977		630.9	0.01935
631.8	0.05354		631.8	0.01915		631.6	0.01919
632.6	0.05544		632.6	0.01995		632.4	0.02042
633.3	0.05671		633.3	0.01987		633.2	0.01925
634.1	0.05729		634.1	0.01902		633.9	0.01984
634.9	0.05743		634.9	0.01754		634.7	0.0208
635.7	0.05751		635.7	0.01768		635.5	0.01924
636.4	0.05951		636.4	0.01703		636.2	0.01868
637.2	0.05921		637.2	0.01681		637	0.01969
638	0.05971		638	0.01714		637.8	0.02195
638.7	0.06039		638.7	0.01645		638.5	0.02318
639.5	0.06191		639.5	0.01665		639.3	0.02349
640.3	0.06357		640.3	0.01671		640.1	0.02594
641	0.06431		641	0.01721		640.8	0.0286
641.8	0.06439		641.8	0.01616		641.6	0.02766
642.6	0.0651		642.6	0.01639		642.4	0.02847
643.3	0.06491		643.3	0.01598		643.2	0.02868
644.1	0.06653		644.1	0.01571		643.9	0.02687
644.9	0.06712		644.9	0.01547		644.7	0.02872
645.6	0.06772		645.6	0.01518		645.5	0.02937
646.4	0.06854		646.4	0.01555		646.2	0.02979
647.2	0.06946		647.2	0.01486		647	0.02814
648	0.07006		648	0.0145		647.8	0.03053
648.7	0.07009		648.7	0.01487		648.5	0.0292
649.5	0.07157		649.5	0.01561		649.3	0.0279
650.3	0.07265		650.3	0.0149		650.1	0.03039
651	0.07278		651	0.01443		650.8	0.02887
651.8	0.07365		651.8	0.01522		651.6	0.02884
652.6	0.07395		652.6	0.01426		652.4	0.02845
653.3	0.0741		653.3	0.01439		653.1	0.02797
654.1	0.07581		654.1	0.01411		653.9	0.02805
654.9	0.07677		654.9	0.01392		654.7	0.02806
655.6	0.07638		655.6	0.0145		655.4	0.02823
656.4	0.07773		656.4	0.01427		656.2	0.03032
657.2	0.07828		657.2	0.01403		657	0.03091
657.9	0.07944		657.9	0.01456		657.7	0.03154
658.7	0.07977		658.7	0.01538		658.5	0.03138
659.5	0.08019		659.5	0.01434		659.3	0.03273
660.2	0.0818		660.2	0.01491		660	0.0346
661	0.08154		661	0.01485		660.8	0.03409
661.8	0.0821		661.8	0.01408		661.6	0.0342
662.5	0.08366		662.5	0.01455		662.3	0.03535
663.3	0.08403		663.3	0.01403		663.1	0.0354
664.1	0.0848		664.1	0.01505		663.9	0.03565
664.8	0.08521		664.8	0.01465		664.6	0.03477
665.6	0.08529		665.6	0.01482		665.4	0.03646
666.4	0.0864		666.4	0.01522		666.2	0.03727
667.1	0.08673		667.1	0.01486		666.9	0.03754
667.9	0.08732		667.9	0.01382		667.7	0.038
668.7	0.08856		668.7	0.01441		668.4	0.03956
669.4	0.08916		669.4	0.01526		669.2	0.03876
670.2	0.08898		670.2	0.01438		670	0.037
671	0.09142		671	0.01581		670.7	0.03738
671.7	0.09117		671.7	0.01546		671.5	0.03966
672.5	0.09118		672.5	0.01526		672.3	0.03999
673.3	0.09336		673.3	0.01578		673	0.03881
674	0.0929		674	0.015		673.8	0.03828
674.8	0.09454		674.8	0.0168		674.6	0.03775
675.6	0.09364		675.6	0.01567		675.3	0.03773
676.3	0.09464		676.3	0.01617		676.1	0.04048
677.1	0.095		677.1	0.01619		676.9	0.04216
677.8	0.09516		677.8	0.0158		677.6	0.04156
678.6	0.0959		678.6	0.01659		678.4	0.04215
679.4	0.09732		679.4	0.01742		679.2	0.04107
680.1	0.09784		680.1	0.01729		679.9	0.0425
680.9	0.09878		680.9	0.01727		680.7	0.04336
681.7	0.09908		681.7	0.01704		681.4	0.04461
682.4	0.09966		682.4	0.01746		682.2	0.04231
683.2	0.10035		683.2	0.01812		683	0.0462
684	0.10164		684	0.018		683.7	0.04817
684.7	0.10111		684.7	0.01788		684.5	0.04745
685.5	0.1019		685.5	0.01762		685.3	0.04625
686.3	0.10214		686.3	0.01857		686	0.04447
687	0.10276		687	0.01861		686.8	0.04504
687.8	0.10294		687.8	0.01887		687.6	0.04775
688.6	0.10407		688.6	0.01833		688.3	0.04723
689.3	0.10544		689.3	0.01985		689.1	0.04785
690.1	0.10568		690.1	0.01912		689.8	0.04813
690.8	0.10623		690.8	0.01985		690.6	0.04586
691.6	0.10703		691.6	0.01972		691.4	0.04908
692.4	0.10719		692.4	0.01956		692.1	0.05012
693.1	0.10803		693.1	0.02006		692.9	0.05121
693.9	0.10843		693.9	0.02013		693.7	0.05181
694.7	0.10923		694.7	0.02123		694.4	0.05006
695.4	0.11002		695.4	0.02118		695.2	0.04921
696.2	0.11014		696.2	0.02064		695.9	0.05103
696.9	0.11085		696.9	0.0218		696.7	0.05173
697.7	0.11102		697.7	0.02164		697.5	0.0492
698.5	0.11164		698.5	0.02191		698.2	0.04976
699.2	0.11144		699.2	0.02181		699	0.04924
700	0.11286		700	0.02223		699.8	0.04965
700.8	0.11323		700.8	0.02224		700.5	0.05114
701.5	0.11358		701.5	0.02281		701.3	0.05129
702.3	0.11459		702.3	0.02343		702	0.04902
703.1	0.11503		703.1	0.02343		702.8	0.05147
703.8	0.11603		703.8	0.02459		703.6	0.05325
704.6	0.11579		704.6	0.02384		704.3	0.05499
705.3	0.11659		705.3	0.02463		705.1	0.05607
706.1	0.11688		706.1	0.02484		705.9	0.05335
706.9	0.11783		706.9	0.02465		706.6	0.05226
707.6	0.11786		707.6	0.02493		707.4	0.05466
708.4	0.11881		708.4	0.02493		708.1	0.05663
709.1	0.11876		709.1	0.0255		708.9	0.05524
709.9	0.11963		709.9	0.02612		709.7	0.05505
710.7	0.11945		710.7	0.02597		710.4	0.05586
711.4	0.1205		711.4	0.02652		711.2	0.05504
712.2	0.12088		712.2	0.02663		711.9	0.05687
713	0.12112		713	0.02686		712.7	0.0578
713.7	0.12253		713.7	0.02698		713.5	0.06085
714.5	0.12248		714.5	0.02733		714.2	0.06099
715.2	0.12359		715.2	0.02856		715	0.06005
716	0.12361		716	0.02759		715.7	0.05676
716.8	0.12467		716.8	0.02846		716.5	0.05736
717.5	0.12489		717.5	0.0279		717.3	0.05825
718.3	0.12545		718.3	0.02914		718	0.05878
719	0.12551		719	0.02919		718.8	0.06047
719.8	0.12569		719.8	0.03055		719.5	0.06129
720.6	0.12646		720.6	0.02964		720.3	0.06013
721.3	0.12693		721.3	0.03042		721.1	0.05937
722.1	0.12743		722.1	0.03051		721.8	0.05751
722.8	0.12755		722.8	0.0297		722.6	0.05815
723.6	0.12829		723.6	0.03139		723.3	0.05911
724.4	0.12876		724.4	0.03184		724.1	0.06141
725.1	0.1288		725.1	0.03145		724.9	0.06196
725.9	0.12984		725.9	0.03228		725.6	0.05926
726.7	0.13039		726.7	0.03288		726.4	0.05866
727.4	0.13003		727.4	0.03249		727.1	0.05731
728.2	0.13111		728.2	0.03331		727.9	0.0572
728.9	0.13163		728.9	0.03356		728.7	0.05804
729.7	0.13184		729.7	0.03373		729.4	0.05886
730.4	0.13236		730.4	0.03413		730.2	0.05921
731.2	0.13236		731.2	0.03472		730.9	0.06039
732	0.13288		732	0.03493		731.7	0.0628
732.7	0.13401		732.7	0.03517		732.5	0.06178
733.5	0.13374		733.5	0.03448		733.2	0.06072
734.2	0.13386		734.2	0.03585		734	0.06043
735	0.1353		735	0.036		734.7	0.05988
735.8	0.13501		735.8	0.03608		735.5	0.06128
736.5	0.13559		736.5	0.03657		736.2	0.06074
737.3	0.13669		737.3	0.03726		737	0.05855
738	0.13634		738	0.03797		737.8	0.05877
738.8	0.13693		738.8	0.03772		738.5	0.06036
739.6	0.13678		739.6	0.03751		739.3	0.06566
740.3	0.13647		740.3	0.03769		740	0.06647
741.1	0.1376		741.1	0.03794		740.8	0.06584
741.8	0.13891		741.8	0.03896		741.6	0.06366
742.6	0.13919		742.6	0.04011		742.3	0.06089
743.4	0.13967		743.4	0.03976		743.1	0.06067
744.1	0.1387		744.1	0.03937		743.8	0.0613
744.9	0.13918		744.9	0.03964		744.6	0.06156
745.6	0.14064		745.6	0.04082		745.3	0.0623
746.4	0.14065		746.4	0.04055		746.1	0.06143
747.1	0.14047		747.1	0.04054		746.9	0.06226
747.9	0.14127		747.9	0.04089		747.6	0.06505
748.7	0.14187		748.7	0.04156		748.4	0.06333
749.4	0.14158		749.4	0.0413		749.1	0.06167
750.2	0.14255		750.2	0.04246		749.9	0.06108
750.9	0.14277		750.9	0.04288		750.6	0.06242
751.7	0.14279		751.7	0.04248		751.4	0.06264
752.4	0.14379		752.4	0.04315		752.2	0.06274
753.2	0.14352		753.2	0.0434		752.9	0.06313
754	0.14457		754	0.04397		753.7	0.06311
754.7	0.14494		754.7	0.04436		754.4	0.06286
755.5	0.145		755.5	0.04526		755.2	0.06754
756.2	0.14533		756.2	0.04568		755.9	0.06712
757	0.14558		757	0.04559		756.7	0.06676
757.7	0.14561		757.7	0.04468		757.5	0.0657
758.5	0.1466		758.5	0.04586		758.2	0.06358
759.3	0.14641		759.3	0.04642		759	0.06622
760	0.14768		760	0.04715		759.7	0.0678
760.8	0.14719		760.8	0.04713		760.5	0.06691
761.5	0.14754		761.5	0.04765		761.2	0.06501
762.3	0.14718		762.3	0.04721		762	0.06645
763	0.14768		763	0.04786		762.7	0.06627
763.8	0.14839		763.8	0.04811		763.5	0.06667
764.6	0.14821		764.6	0.04831		764.3	0.06711
765.3	0.14867		765.3	0.04853		765	0.06794
766.1	0.14869		766.1	0.04893		765.8	0.06778
766.8	0.15039		766.8	0.05047		766.5	0.06935
767.6	0.14993		767.6	0.05018		767.3	0.07125
768.3	0.15056		768.3	0.05007		768	0.06861
769.1	0.15056		769.1	0.0507		768.8	0.06815
769.8	0.15092		769.8	0.05026		769.5	0.06919
770.6	0.15059		770.6	0.05106		770.3	0.06924
771.4	0.1512		771.4	0.05139		771	0.06595
772.1	0.15162		772.1	0.05223		771.8	0.06504
772.9	0.1525		772.9	0.05218		772.6	0.06573
773.6	0.15203		773.6	0.05201		773.3	0.0652
774.4	0.15291		774.4	0.05363		774.1	0.06693
775.1	0.15373		775.1	0.05302		774.8	0.06892
775.9	0.15324		775.9	0.0534		775.6	0.06761
776.6	0.15344		776.6	0.05381		776.3	0.06704
777.4	0.15393		777.4	0.05386		777.1	0.06736
778.1	0.15419		778.1	0.05463		777.8	0.06825
778.9	0.15457		778.9	0.05481		778.6	0.06865
779.7	0.15434		779.7	0.05437		779.3	0.07027
780.4	0.15506		780.4	0.05526		780.1	0.07018
781.2	0.15523		781.2	0.0551		780.9	0.06935
781.9	0.15594		781.9	0.05678		781.6	0.0706
782.7	0.15655		782.7	0.05632		782.4	0.07099
783.4	0.15665		783.4	0.05673		783.1	0.07216
784.2	0.15592		784.2	0.05673		783.9	0.07185
784.9	0.15661		784.9	0.0576		784.6	0.07272
785.7	0.15663		785.7	0.05733		785.4	0.072
786.4	0.15783		786.4	0.0577		786.1	0.06975
787.2	0.15755		787.2	0.05816		786.9	0.06819
787.9	0.15751		787.9	0.05888		787.6	0.06775
788.7	0.15834		788.7	0.05882		788.4	0.06963
789.5	0.15787		789.5	0.0595		789.1	0.06954
790.2	0.15863		790.2	0.0597		789.9	0.06874
791	0.1592		791	0.06012		790.6	0.06987
791.7	0.1586		791.7	0.05993		791.4	0.06875
792.5	0.15939		792.5	0.06147		792.2	0.06812
793.2	0.15966		793.2	0.0614		792.9	0.06928
794	0.16023		794	0.06125		793.7	0.0692
794.7	0.16009		794.7	0.0618		794.4	0.07089
795.5	0.1603		795.5	0.06193		795.2	0.07007
796.2	0.16073		796.2	0.06267		795.9	0.06886
797	0.1612		797	0.06282		796.7	0.06675
797.7	0.16057		797.7	0.06272		797.4	0.06838
798.5	0.16132		798.5	0.06304		798.2	0.06769
799.2	0.16123		799.2	0.06307		798.9	0.07074
800	0.16127		800	0.06356		799.7	0.06952
800.7	0.16149		800.7	0.06424		800.4	0.06991
801.5	0.16243		801.5	0.06495		801.2	0.06977
802.2	0.16193		802.2	0.06468		801.9	0.07064
803	0.16245		803	0.06486		802.7	0.07104
803.8	0.16232		803.8	0.06509		803.4	0.07205
804.5	0.16265		804.5	0.06568		804.2	0.06899
805.3	0.16304		805.3	0.06589		804.9	0.06773
806	0.16408		806	0.06674		805.7	0.07024
806.8	0.16359		806.8	0.06704		806.4	0.07142
807.5	0.16402		807.5	0.06656		807.2	0.07231
808.3	0.16427		808.3	0.06705		807.9	0.07213
809	0.1643		809	0.06743		808.7	0.07443
809.8	0.16398		809.8	0.06807		809.4	0.07521
810.5	0.16493		810.5	0.0685		810.2	0.07454
811.3	0.16452		811.3	0.06789		810.9	0.07371
812	0.16607		812	0.06899		811.7	0.07214
812.8	0.16535		812.8	0.06937		812.4	0.07216
813.5	0.16568		813.5	0.06911		813.2	0.07382
814.3	0.16579		814.3	0.06977		813.9	0.07394
815	0.16571		815	0.07033		814.7	0.07608
815.8	0.16574		815.8	0.07002		815.4	0.07635
816.5	0.16592		816.5	0.07066		816.2	0.0758
817.3	0.16612		817.3	0.07071		816.9	0.0764
818	0.167		818	0.07092		817.7	0.07855
818.8	0.16755		818.8	0.07206		818.4	0.07715
819.5	0.16728		819.5	0.07255		819.2	0.07535
820.3	0.16804		820.3	0.07239		819.9	0.07416
821	0.16777		821	0.07263		820.7	0.07471
821.8	0.16694		821.8	0.07239		821.4	0.07475
822.5	0.16768		822.5	0.0726		822.2	0.0736
823.3	0.16782		823.3	0.07305		822.9	0.07521
824	0.16791		824	0.07292		823.7	0.07542
824.8	0.16838		824.8	0.07316		824.4	0.07561
825.5	0.16812		825.5	0.07389		825.2	0.0756
826.3	0.16915		826.3	0.07475		825.9	0.07296
827	0.16895		827	0.07428		826.7	0.07329
827.8	0.16954		827.8	0.07503		827.4	0.07465
828.5	0.16939		828.5	0.07538		828.2	0.07806
829.3	0.16853		829.3	0.07567		828.9	0.07804
830	0.16946		830	0.07589		829.7	0.07607
830.8	0.1699		830.8	0.07562		830.4	0.07393
831.5	0.16992		831.5	0.07647		831.2	0.07389
832.3	0.17028		832.3	0.07646		831.9	0.07617
833	0.17126		833	0.07744		832.7	0.07739
833.8	0.16978		833.8	0.07634		833.4	0.07311
834.5	0.17022		834.5	0.07725		834.2	0.07313
835.3	0.17007		835.3	0.07721		834.9	0.07346
836	0.17107		836	0.07849		835.7	0.07156
836.7	0.17119		836.7	0.07811		836.4	0.07013
837.5	0.17122		837.5	0.07839		837.2	0.07247
838.2	0.17113		838.2	0.0789		837.9	0.0759
839	0.17082		839	0.07887		838.7	0.07608
839.7	0.17097		839.7	0.07904		839.4	0.07349
840.5	0.17181		840.5	0.0794		840.2	0.07345
841.2	0.17177		841.2	0.08041		840.9	0.07479
842	0.17163		842	0.07926		841.6	0.07438
842.7	0.17201		842.7	0.08025		842.4	0.07518
843.5	0.17207		843.5	0.07988		843.1	0.07675
844.2	0.17343		844.2	0.08109		843.9	0.07777
845	0.17279		845	0.08126		844.6	0.07657
845.7	0.17301		845.7	0.08211		845.4	0.07321
846.5	0.17306		846.5	0.08162		846.1	0.07442
847.2	0.17321		847.2	0.082		846.9	0.07521
848	0.17305		848	0.08241		847.6	0.07599
848.7	0.17357		848.7	0.08288		848.4	0.07338
849.5	0.17372		849.5	0.08325		849.1	0.07257
850.2	0.1733		850.2	0.08322		849.9	0.07245
850.9	0.1744		850.9	0.08396		850.6	0.07305
851.7	0.17388		851.7	0.08292		851.4	0.07428
852.4	0.17306		852.4	0.08385		852.1	0.07573
853.2	0.17387		853.2	0.0844		852.8	0.07471
853.9	0.17416		853.9	0.08384		853.6	0.07556
854.7	0.17385		854.7	0.08461		854.3	0.07554
855.4	0.17421		855.4	0.08522		855.1	0.07757
856.2	0.17489		856.2	0.08525		855.8	0.07705
856.9	0.17522		856.9	0.08562		856.6	0.07453
857.7	0.17485		857.7	0.08593		857.3	0.07585
858.4	0.17532		858.4	0.08654		858.1	0.07801
859.2	0.17487		859.2	0.0855		858.8	0.07713
859.9	0.17563		859.9	0.08711		859.6	0.07423
860.6	0.17507		860.6	0.0868		860.3	0.07391
861.4	0.17596		861.4	0.08686		861.1	0.07468
862.1	0.17622		862.1	0.08755		861.8	0.07523
862.9	0.17596		862.9	0.08715		862.5	0.07607
863.6	0.17616		863.6	0.08775		863.3	0.07658
864.4	0.17567		864.4	0.08805		864	0.07703
865.1	0.17577		865.1	0.08839		864.8	0.07805
865.9	0.17656		865.9	0.08864		865.5	0.07962
866.6	0.17583		866.6	0.0886		866.3	0.07919
867.3	0.17729		867.3	0.08935		867	0.07548
868.1	0.17699		868.1	0.08898		867.8	0.07232
868.8	0.17698		868.8	0.08966		868.5	0.07428
869.6	0.17724		869.6	0.08998		869.2	0.07804
870.3	0.17717		870.3	0.09021		870	0.08023
871.1	0.17676		871.1	0.09043		870.7	0.07957
871.8	0.17741		871.8	0.09014		871.5	0.0793
872.6	0.17767		872.6	0.09126		872.2	0.07846
873.3	0.17737		873.3	0.09066		873	0.07737
874	0.17759		874	0.09063		873.7	0.07625
874.8	0.1776		874.8	0.09189		874.5	0.07508
875.5	0.1781		875.5	0.09142		875.2	0.07622
876.3	0.17777		876.3	0.09198		875.9	0.075
877	0.17854		877	0.09255		876.7	0.07263
877.8	0.17807		877.8	0.09283		877.4	0.06835
878.5	0.17818		878.5	0.09233		878.2	0.06767
879.3	0.17843		879.3	0.09322		878.9	0.07256
880	0.1778		880	0.09231		879.7	0.07661
880.7	0.17825		880.7	0.0939		880.4	0.07548
881.5	0.17821		881.5	0.09382		881.1	0.07519
882.2	0.17839		882.2	0.0934		881.9	0.07601
883	0.17918		883	0.09481		882.6	0.07576
883.7	0.17785		883.7	0.09368		883.4	0.07611
884.5	0.17877		884.5	0.09456		884.1	0.07503
885.2	0.17911		885.2	0.09494		884.9	0.07539
885.9	0.17863		885.9	0.09438		885.6	0.07651
886.7	0.17897		886.7	0.09444		886.3	0.07818
887.4	0.1795		887.4	0.09559		887.1	0.07952
888.2	0.17948		888.2	0.09613		887.8	0.07873
888.9	0.17869		888.9	0.09539		888.6	0.0794
889.6	0.17958		889.6	0.09608		889.3	0.07973
890.4	0.17923		890.4	0.09604		890.1	0.07943
891.1	0.17948		891.1	0.09674		890.8	0.07767
891.9	0.18017		891.9	0.09671		891.5	0.07343
892.6	0.18012		892.6	0.09707		892.3	0.06926
893.4	0.17968		893.4	0.09706		893	0.06858
894.1	0.1801		894.1	0.09719		893.8	0.07135
894.8	0.17992		894.8	0.09761		894.5	0.0717
895.6	0.18052		895.6	0.09821		895.3	0.07209
896.3	0.17952		896.3	0.09825		896	0.07332
897.1	0.18064		897.1	0.09792		896.7	0.07213
897.8	0.18046		897.8	0.09838		897.5	0.07139
898.5	0.18027		898.5	0.0985		898.2	0.0747
899.3	0.17993		899.3	0.09878		899	0.07891
900	0.18061		900	0.09921		899.7	0.07863

## Sheet: Figure S1b
Figure S1b
Undoped Ta3N5							La-doped Ta3N5							Mg-doped Ta3N5
Photon energy (eV)	(αhν)2 (eV2)	Photon energy (eV)	(αhν)2 (eV2)	Photon energy (eV)	(αhν)2 (eV2)		Photon energy (eV)	(αhν)2 (eV2)	Photon energy (eV)	(αhν)2 (eV2)	Photon energy (eV)	(αhν)2 (eV2)		Photon energy (eV)	(αhν)2 (eV2)	Photon energy (eV)	(αhν)2 (eV2)	Photon energy (eV)	(αhν)2 (eV2)
2.90534	6.19096	2.14705	-0.000331573	2.59	0.00706		2.90534	6.49549	2.13228	-0.000568366	2.59	-0.07791		2.90602	5.35461	2.16657	-0.000278032	2.6	-0.40636
2.89991	5.84714	2.1473	0.000209593	2.59036	0.01392		2.89991	6.24135	2.13253	0.000296913	2.59036	-0.07073		2.90058	5.21415	2.16682	5.11102e-05	2.60035	-0.4003
2.89449	5.90257	2.14755	0.00075076	2.59072	0.02078		2.89449	6.20695	2.13278	0.00116	2.59072	-0.06355		2.89517	5.10979	2.16707	0.000380253	2.6007	-0.39425
2.88977	5.72653	2.1478	0.00129	2.59108	0.02763		2.88977	5.99389	2.13303	0.00203	2.59108	-0.05638		2.88977	4.97484	2.16732	0.000709395	2.60105	-0.38819
2.88439	5.58368	2.14805	0.00183	2.59144	0.03449		2.88439	5.90118	2.13328	0.00289	2.59144	-0.0492		2.88439	4.8081	2.16757	0.00104	2.6014	-0.38213
2.87903	5.51606	2.1483	0.00237	2.5918	0.04135		2.87903	5.74008	2.13353	0.00376	2.5918	-0.04202		2.87903	4.69446	2.16782	0.00137	2.60175	-0.37607
2.8737	5.30901	2.14855	0.00292	2.59216	0.0482		2.8737	5.69451	2.13378	0.00462	2.59216	-0.03484		2.8737	4.5789	2.16807	0.0017	2.6021	-0.37001
2.86838	5.31726	2.1488	0.00346	2.59252	0.05506		2.86838	5.53763	2.13403	0.00549	2.59252	-0.02767		2.86838	4.4572	2.16832	0.00203	2.60245	-0.36395
2.86308	5.22984	2.14905	0.004	2.59288	0.06192		2.86308	5.4855	2.13428	0.00635	2.59288	-0.02049		2.86308	4.3309	2.16857	0.00236	2.6028	-0.35789
2.8578	5.12974	2.1493	0.00454	2.59324	0.06877		2.8578	5.22768	2.13453	0.00722	2.59324	-0.01331		2.85846	4.20718	2.16882	0.00268	2.60315	-0.35183
2.85254	5.01614	2.14955	0.00508	2.5936	0.07563		2.85254	5.13244	2.13478	0.00808	2.5936	-0.00614		2.8532	4.13396	2.16907	0.00301	2.6035	-0.34577
2.84796	4.94667	2.1498	0.00562	2.59396	0.08249		2.84796	4.9878	2.13504	0.00895	2.59396	0.00104		2.84796	3.97907	2.16932	0.00334	2.60385	-0.33971
2.84273	4.84572	2.15005	0.00616	2.59432	0.08934		2.84273	4.98665	2.13529	0.00981	2.59432	0.00822		2.84273	3.86661	2.16957	0.00367	2.6042	-0.33365
2.83753	4.71826	2.1503	0.0067	2.59468	0.0962		2.83753	4.83797	2.13554	0.01068	2.59468	0.0154		2.83753	3.77919	2.16982	0.004	2.60455	-0.32759
2.83234	4.54116	2.15055	0.00724	2.59505	0.10306		2.83234	4.68521	2.13579	0.01155	2.59505	0.02257		2.83234	3.67167	2.17007	0.00433	2.6049	-0.32153
2.82718	4.51355	2.1508	0.00779	2.59541	0.10991		2.82718	4.62498	2.13604	0.01241	2.59541	0.02975		2.82718	3.53221	2.17032	0.00466	2.60526	-0.31547
2.82203	4.40271	2.15105	0.00833	2.59577	0.11677		2.82203	4.61385	2.13629	0.01328	2.59577	0.03693		2.82203	3.46746	2.17057	0.00499	2.60561	-0.30941
2.8169	4.30533	2.1513	0.00887	2.59613	0.12363		2.8169	4.37434	2.13654	0.01414	2.59613	0.04411		2.81754	3.35329	2.17082	0.00532	2.60596	-0.30335
2.81179	4.2004	2.15155	0.00941	2.59649	0.13048		2.81179	4.18014	2.13679	0.01501	2.59649	0.05128		2.81243	3.22233	2.17107	0.00565	2.60631	-0.29729
2.8067	4.13151	2.1518	0.00995	2.59685	0.13734		2.8067	4.11954	2.13704	0.01587	2.59685	0.05846		2.80734	3.17795	2.17132	0.00598	2.60666	-0.29123
2.80226	3.97672	2.15205	0.01049	2.59721	0.14419		2.80226	4.08327	2.13729	0.01674	2.59721	0.06564		2.80226	3.04675	2.17157	0.0063	2.60701	-0.28517
2.7972	3.95927	2.1523	0.01103	2.59757	0.15105		2.7972	3.94836	2.13754	0.0176	2.59757	0.07282		2.7972	2.97399	2.17182	0.00663	2.60736	-0.27911
2.79216	3.94202	2.15255	0.01157	2.59793	0.15791		2.79216	3.93304	2.13779	0.01847	2.59793	0.07999		2.79216	2.88129	2.17207	0.00696	2.60771	-0.27305
2.78714	3.79456	2.1528	0.01212	2.59829	0.16476		2.78714	3.80216	2.13804	0.01933	2.59829	0.08717		2.78714	2.79112	2.17232	0.00729	2.60806	-0.26699
2.78214	3.64883	2.15305	0.01266	2.59865	0.17162		2.78214	3.74511	2.13829	0.0202	2.59865	0.09435		2.78214	2.73353	2.17257	0.00762	2.60841	-0.26093
2.77716	3.60258	2.1533	0.0132	2.59901	0.17848		2.77716	3.58931	2.13854	0.02106	2.59901	0.10152		2.77778	2.61099	2.17282	0.00795	2.60876	-0.25487
2.77219	3.49765	2.15355	0.01374	2.59937	0.18533		2.77219	3.57753	2.13879	0.02193	2.59937	0.1087		2.77281	2.53333	2.17307	0.00828	2.60911	-0.24882
2.76724	3.51323	2.1538	0.01428	2.59973	0.19219		2.76724	3.46351	2.13904	0.02279	2.59973	0.11588		2.76786	2.43788	2.17332	0.00861	2.60946	-0.24276
2.76292	3.35414	2.15405	0.01482	2.60009	0.19905		2.76292	3.37015	2.13929	0.02366	2.60009	0.12306		2.76292	2.42334	2.17357	0.00894	2.60981	-0.2367
2.75801	3.34161	2.1543	0.01536	2.60045	0.2059		2.75801	3.3254	2.13954	0.02452	2.60045	0.13023		2.75801	2.327	2.17382	0.00927	2.61016	-0.23064
2.75311	3.24916	2.15455	0.0159	2.60081	0.21276		2.75311	3.19254	2.13979	0.02539	2.60081	0.13741		2.75311	2.24694	2.17407	0.0096	2.61051	-0.22458
2.74823	3.17917	2.1548	0.01644	2.60117	0.21962		2.74823	3.16546	2.14004	0.02626	2.60117	0.14459		2.74823	2.20172	2.17432	0.00993	2.61086	-0.21852
2.74336	3.10138	2.15506	0.01699	2.60153	0.22647		2.74336	3.13967	2.14029	0.02712	2.60153	0.15177		2.74336	2.20842	2.17457	0.01025	2.61121	-0.21246
2.73852	3.02102	2.15531	0.01753	2.60189	0.23333		2.73852	2.9894	2.14054	0.02799	2.60189	0.15894		2.73912	2.12865	2.17482	0.01058	2.61156	-0.2064
2.73369	2.9653	2.15556	0.01807	2.60225	0.24019		2.73369	2.97378	2.14079	0.02885	2.60225	0.16612		2.73429	2.05587	2.17508	0.01091	2.61191	-0.20034
2.72887	2.928	2.15581	0.01861	2.60261	0.24704		2.72887	2.90237	2.14104	0.02972	2.60261	0.1733		2.72947	1.98076	2.17533	0.01124	2.61226	-0.19428
2.72468	2.82151	2.15606	0.01915	2.60297	0.2539		2.72468	2.85981	2.14129	0.03058	2.60297	0.18048		2.72468	1.97342	2.17558	0.01157	2.61261	-0.18822
2.71989	2.77416	2.15631	0.01969	2.60333	0.26076		2.71989	2.76801	2.14154	0.03145	2.60333	0.18765		2.71989	1.89095	2.17583	0.0119	2.61296	-0.18216
2.71513	2.72908	2.15656	0.02023	2.60369	0.26761		2.71513	2.76138	2.14179	0.03231	2.60369	0.19483		2.71513	1.85375	2.17608	0.01223	2.61331	-0.1761
2.71038	2.61263	2.15681	0.02077	2.60405	0.27447		2.71038	2.73324	2.14204	0.03318	2.60405	0.20201		2.71038	1.84234	2.17633	0.01256	2.61366	-0.17004
2.70565	2.5833	2.15706	0.02132	2.60441	0.28132		2.70565	2.6627	2.14229	0.03404	2.60441	0.20918		2.70624	1.77143	2.17658	0.01289	2.61401	-0.16398
2.70094	2.54759	2.15731	0.02186	2.60477	0.28818		2.70094	2.58194	2.14254	0.03491	2.60477	0.21636		2.70153	1.74173	2.17683	0.01322	2.61436	-0.15792
2.69624	2.4917	2.15756	0.0224	2.60514	0.29504		2.69624	2.50987	2.14279	0.03577	2.60514	0.22354		2.69682	1.70525	2.17708	0.01355	2.61471	-0.15186
2.69214	2.44003	2.15781	0.02294	2.6055	0.30189		2.69214	2.49433	2.14304	0.03664	2.6055	0.23072		2.69214	1.65374	2.17733	0.01388	2.61507	-0.1458
2.68747	2.36664	2.15806	0.02348	2.60586	0.30875		2.68747	2.44392	2.14329	0.0375	2.60586	0.23789		2.68747	1.5892	2.17758	0.0142	2.61542	-0.13974
2.68282	2.32758	2.15831	0.02402	2.60622	0.31561		2.68282	2.41182	2.14354	0.03837	2.60622	0.24507		2.68282	1.5709	2.17783	0.01453	2.61577	-0.13368
2.67819	2.29708	2.15856	0.02456	2.60658	0.32246		2.67819	2.36594	2.14379	0.03923	2.60658	0.25225		2.67819	1.50541	2.17808	0.01486	2.61612	-0.12762
2.67357	2.25989	2.15881	0.0251	2.60694	0.32932		2.67357	2.31545	2.14404	0.0401	2.60694	0.25943		2.67414	1.47212	2.17833	0.01519	2.61647	-0.12156
2.66896	2.1724	2.15906	0.02564	2.6073	0.33618		2.66896	2.32674	2.14429	0.04097	2.6073	0.2666		2.66954	1.42239	2.17858	0.01552	2.61682	-0.1155
2.66437	2.16494	2.15931	0.02619	2.60766	0.34303		2.66437	2.23927	2.14454	0.04183	2.60766	0.27378		2.66495	1.40029	2.17883	0.01585	2.61717	-0.10944
2.66037	2.11884	2.15956	0.02673	2.60802	0.34989		2.66037	2.1807	2.14479	0.0427	2.60802	0.28096		2.66037	1.38069	2.17908	0.01618	2.61752	-0.10338
2.65581	2.07187	2.15981	0.02727	2.60838	0.35675		2.65581	2.18547	2.14505	0.04356	2.60838	0.28814		2.65581	1.29785	2.17933	0.01651	2.61787	-0.09733
2.65127	1.98915	2.16006	0.02781	2.60874	0.3636		2.65127	2.13633	2.1453	0.04443	2.60874	0.29531		2.65127	1.28806	2.17958	0.01684	2.61822	-0.09127
2.64674	1.91827	2.16031	0.02835	2.6091	0.37046		2.64674	2.06907	2.14555	0.04529	2.6091	0.30249		2.64674	1.27271	2.17983	0.01717	2.61857	-0.08521
2.64223	1.89962	2.16056	0.02889	2.60946	0.37732		2.64223	2.06764	2.1458	0.04616	2.60946	0.30967		2.6428	1.24061	2.18008	0.0175	2.61892	-0.07915
2.63774	1.8364	2.16081	0.02943	2.60982	0.38417		2.63774	2.0239	2.14605	0.04702	2.60982	0.31684		2.6383	1.16996	2.18033	0.01782	2.61927	-0.07309
2.63326	1.80248	2.16106	0.02997	2.61018	0.39103		2.63326	1.94336	2.1463	0.04789	2.61018	0.32402		2.63381	1.16132	2.18058	0.01815	2.61962	-0.06703
2.62935	1.78728	2.16131	0.03051	2.61054	0.39789		2.62935	1.94243	2.14655	0.04875	2.61054	0.3312		2.62935	1.13324	2.18083	0.01848	2.61997	-0.06097
2.62489	1.73314	2.16156	0.03106	2.6109	0.40474		2.62489	1.90973	2.1468	0.04962	2.6109	0.33838		2.62489	1.10069	2.18108	0.01881	2.62032	-0.05491
2.62046	1.69985	2.16181	0.0316	2.61126	0.4116		2.62046	1.86586	2.14705	0.05048	2.61126	0.34555		2.62046	1.08335	2.18133	0.01914	2.62067	-0.04885
2.61603	1.66395	2.16206	0.03214	2.61162	0.41845		2.61603	1.83702	2.1473	0.05135	2.61162	0.35273		2.61659	1.05404	2.18158	0.01947	2.62102	-0.04279
2.61163	1.60146	2.16231	0.03268	2.61198	0.42531		2.61163	1.8085	2.14755	0.05221	2.61198	0.35991		2.61218	1.01466	2.18183	0.0198	2.62137	-0.03673
2.60723	1.5718	2.16256	0.03322	2.61234	0.43217		2.60723	1.78085	2.1478	0.05308	2.61234	0.36709		2.60778	0.98214	2.18208	0.02013	2.62172	-0.03067
2.6034	1.54879	2.16281	0.03376	2.6127	0.43902		2.6034	1.77326	2.14805	0.05394	2.6127	0.37426		2.6034	0.95672	2.18233	0.02046	2.62207	-0.02461
2.59904	1.50076	2.16306	0.0343	2.61306	0.44588		2.59904	1.73581	2.1483	0.05481	2.61306	0.38144		2.59904	0.91767	2.18258	0.02079	2.62242	-0.01855
2.59469	1.46317	2.16331	0.03484	2.61342	0.45274		2.59469	1.69476	2.14855	0.05567	2.61342	0.38862		2.59469	0.91058	2.18283	0.02112	2.62277	-0.01249
2.59035	1.41149	2.16356	0.03539	2.61378	0.45959		2.59035	1.66114	2.1488	0.05654	2.61378	0.3958		2.59035	0.8879	2.18308	0.02145	2.62312	-0.00643
2.58603	1.38132	2.16381	0.03593	2.61414	0.46645		2.58603	1.64265	2.14905	0.05741	2.61414	0.40297		2.58657	0.85515	2.18333	0.02177	2.62347	-0.000371869
2.58172	1.36904	2.16406	0.03647	2.6145	0.47331		2.58172	1.60982	2.1493	0.05827	2.6145	0.41015		2.58226	0.83707	2.18358	0.0221	2.62382	0.00569
2.57743	1.32629	2.16431	0.03701	2.61486	0.48016		2.57743	1.59365	2.14955	0.05914	2.61486	0.41733		2.57796	0.80938	2.18383	0.02243	2.62417	0.01175
2.57368	1.27429	2.16456	0.03755	2.61523	0.48702		2.57368	1.54917	2.1498	0.06	2.61523	0.4245		2.57368	0.81188	2.18408	0.02276	2.62452	0.01781
2.56942	1.26827	2.16481	0.03809	2.61559	0.49388		2.56942	1.53302	2.15005	0.06087	2.61559	0.43168		2.56942	0.76906	2.18433	0.02309	2.62487	0.02387
2.56516	1.24088	2.16507	0.03863	2.61595	0.50073		2.56516	1.5211	2.1503	0.06173	2.61595	0.43886		2.56516	0.7527	2.18458	0.02342	2.62523	0.02993
2.56093	1.19611	2.16532	0.03917	2.61631	0.50759		2.56093	1.48746	2.15055	0.0626	2.61631	0.44604		2.56145	0.732	2.18483	0.02375	2.62558	0.03599
2.5567	1.17853	2.16557	0.03971	2.61667	0.51445		2.5567	1.4556	2.1508	0.06346	2.61667	0.45321		2.55723	0.70516	2.18509	0.02408	2.62593	0.04205
2.55249	1.14278	2.16582	0.04026	2.61703	0.5213		2.55249	1.43511	2.15105	0.06433	2.61703	0.46039		2.55302	0.68021	2.18534	0.02441	2.62628	0.0481
2.54882	1.11288	2.16607	0.0408	2.61739	0.52816		2.54882	1.40168	2.1513	0.06519	2.61739	0.46757		2.54882	0.6555	2.18559	0.02474	2.62663	0.05416
2.54463	1.07123	2.16632	0.04134	2.61775	0.53502		2.54463	1.37653	2.15155	0.06606	2.61775	0.47475		2.54463	0.64568	2.18584	0.02507	2.62698	0.06022
2.54046	1.03527	2.16657	0.04188	2.61811	0.54187		2.54046	1.35345	2.1518	0.06692	2.61811	0.48192		2.54046	0.63172	2.18609	0.0254	2.62733	0.06628
2.53631	1.01	2.16682	0.04242	2.61847	0.54873		2.53631	1.34591	2.15205	0.06779	2.61847	0.4891		2.53682	0.60243	2.18634	0.02572	2.62768	0.07234
2.53216	0.99015	2.16707	0.04296	2.61883	0.55559		2.53216	1.31728	2.1523	0.06865	2.61883	0.49628		2.53268	0.58847	2.18659	0.02605	2.62803	0.0784
2.52803	0.97631	2.16732	0.0435	2.61919	0.56244		2.52803	1.30292	2.15255	0.06952	2.61919	0.50345		2.52855	0.58489	2.18684	0.02638	2.62838	0.08446
2.52443	0.95084	2.16757	0.04404	2.61955	0.5693		2.52443	1.28281	2.1528	0.07038	2.61955	0.51063		2.52443	0.56889	2.18709	0.02671	2.62873	0.09052
2.52033	0.91912	2.16782	0.04459	2.61991	0.57615		2.52033	1.25509	2.15305	0.07125	2.61991	0.51781		2.52033	0.55943	2.18734	0.02704	2.62908	0.09658
2.51623	0.90327	2.16807	0.04513	2.62027	0.58301		2.51623	1.23626	2.1533	0.07212	2.62027	0.52499		2.51623	0.5371	2.18759	0.02737	2.62943	0.10264
2.51216	0.87005	2.16832	0.04567	2.62063	0.58987		2.51216	1.2188	2.15355	0.07298	2.62063	0.53216		2.51266	0.5004	2.18784	0.0277	2.62978	0.1087
2.50809	0.85476	2.16857	0.04621	2.62099	0.59672		2.50809	1.19153	2.1538	0.07385	2.62099	0.53934		2.5086	0.49924	2.18809	0.02803	2.63013	0.11476
2.50404	0.82813	2.16882	0.04675	2.62135	0.60358		2.50404	1.16968	2.15405	0.07471	2.62135	0.54652		2.50454	0.48227	2.18834	0.02836	2.63048	0.12082
2.5005	0.80045	2.16907	0.04729	2.62171	0.61044		2.5005	1.14467	2.1543	0.07558	2.62171	0.5537		2.5005	0.46907	2.18859	0.02869	2.63083	0.12688
2.49648	0.78801	2.16932	0.04783	2.62207	0.61729		2.49648	1.14082	2.15455	0.07644	2.62207	0.56087		2.49648	0.44194	2.18884	0.02902	2.63118	0.13294
2.49246	0.76803	2.16957	0.04837	2.62243	0.62415		2.49246	1.11836	2.1548	0.07731	2.62243	0.56805		2.49296	0.42775	2.18909	0.02934	2.63153	0.139
2.48846	0.74043	2.16982	0.04891	2.62279	0.63101		2.48846	1.10068	2.15506	0.07817	2.62279	0.57523		2.48896	0.43411	2.18934	0.02967	2.63188	0.14506
2.48447	0.72159	2.17007	0.04946	2.62315	0.63786		2.48447	1.08475	2.15531	0.07904	2.62315	0.58241		2.48497	0.42524	2.18959	0.03	2.63223	0.15112
2.4805	0.70151	2.17032	0.05	2.62351	0.64472		2.4805	1.06499	2.15556	0.0799	2.62351	0.58958		2.48099	0.40519	2.18984	0.03033	2.63258	0.15718
2.47703	0.68492	2.17057	0.05054	2.62387	0.65158		2.47703	1.04306	2.15581	0.08077	2.62387	0.59676		2.47703	0.41238	2.19009	0.03066	2.63293	0.16324
2.47308	0.67065	2.17082	0.05108	2.62423	0.65843		2.47308	1.04074	2.15606	0.08163	2.62423	0.60394		2.47308	0.38941	2.19034	0.03099	2.63328	0.1693
2.46914	0.65095	2.17107	0.05162	2.62459	0.66529		2.46914	1.02514	2.15631	0.0825	2.62459	0.61111		2.46963	0.38734	2.19059	0.03132	2.63363	0.17536
2.46521	0.64805	2.17132	0.05216	2.62495	0.67215		2.46521	0.99722	2.15656	0.08336	2.62495	0.61829		2.4657	0.37289	2.19084	0.03165	2.63398	0.18142
2.46129	0.62511	2.17157	0.0527	2.62532	0.679		2.46129	0.98172	2.15681	0.08423	2.62532	0.62547		2.46178	0.36854	2.19109	0.03198	2.63433	0.18748
2.45788	0.61676	2.17182	0.05324	2.62568	0.68586		2.45788	0.97201	2.15706	0.08509	2.62568	0.63265		2.45788	0.34078	2.19134	0.03231	2.63468	0.19354
2.45399	0.59379	2.17207	0.05379	2.62604	0.69272		2.45399	0.96565	2.15731	0.08596	2.62604	0.63982		2.45399	0.3473	2.19159	0.03264	2.63504	0.19959
2.45011	0.57637	2.17232	0.05433	2.6264	0.69957		2.45011	0.93933	2.15756	0.08682	2.6264	0.647		2.45059	0.32793	2.19184	0.03297	2.63539	0.20565
2.44624	0.56132	2.17257	0.05487	2.62676	0.70643		2.44624	0.92508	2.15781	0.08769	2.62676	0.65418		2.44672	0.33223	2.19209	0.03329	2.63574	0.21171
2.44239	0.55005	2.17282	0.05541	2.62712	0.71328		2.44239	0.91548	2.15806	0.08856	2.62712	0.66136		2.44287	0.30501	2.19234	0.03362	2.63609	0.21777
2.43854	0.53815	2.17307	0.05595	2.62748	0.72014		2.43854	0.91563	2.15831	0.08942	2.62748	0.66853		2.43902	0.31207	2.19259	0.03395	2.63644	0.22383
2.43519	0.53077	2.17332	0.05649	2.62784	0.727		2.43519	0.8928	2.15856	0.09029	2.62784	0.67571		2.43519	0.30288	2.19284	0.03428	2.63679	0.22989
2.43137	0.5066	2.17357	0.05703	2.6282	0.73385		2.43137	0.8697	2.15881	0.09115	2.6282	0.68289		2.43137	0.30628	2.19309	0.03461	2.63714	0.23595
2.42756	0.50788	2.17382	0.05757	2.62856	0.74071		2.42756	0.85711	2.15906	0.09202	2.62856	0.69007		2.42804	0.29593	2.19334	0.03494	2.63749	0.24201
2.42377	0.49018	2.17407	0.05811	2.62892	0.74757		2.42377	0.85273	2.15931	0.09288	2.62892	0.69724		2.42424	0.28956	2.19359	0.03527	2.63784	0.24807
2.41998	0.48565	2.17432	0.05866	2.62928	0.75442		2.41998	0.84072	2.15956	0.09375	2.62928	0.70442		2.42046	0.29048	2.19384	0.0356	2.63819	0.25413
2.41668	0.47149	2.17457	0.0592	2.62964	0.76128		2.41668	0.83119	2.15981	0.09461	2.62964	0.7116		2.41668	0.27743	2.19409	0.03593	2.63854	0.26019
2.41292	0.46705	2.17482	0.05974	2.63	0.76814		2.41292	0.82334	2.16006	0.09548	2.63	0.71877		2.41292	0.27793	2.19434	0.03626	2.63889	0.26625
2.40917	0.45209	2.17508	0.06028	2.63036	0.77499		2.40917	0.79574	2.16031	0.09634	2.63036	0.72595		2.40964	0.27	2.19459	0.03659	2.63924	0.27231
2.40543	0.45191	2.17533	0.06082	2.63072	0.78185		2.40543	0.7998	2.16056	0.09721	2.63072	0.73313		2.4059	0.26471	2.19484	0.03692	2.63959	0.27837
2.4017	0.43628	2.17558	0.06136	2.63108	0.78871		2.4017	0.78132	2.16081	0.09807	2.63108	0.74031		2.40217	0.2467	2.1951	0.03724	2.63994	0.28443
2.39799	0.43045	2.17583	0.0619	2.63144	0.79556		2.39799	0.78043	2.16106	0.09894	2.63144	0.74748		2.39845	0.24888	2.19535	0.03757	2.64029	0.29049
2.39475	0.41664	2.17608	0.06244	2.6318	0.80242		2.39475	0.76813	2.16131	0.0998	2.6318	0.75466		2.39475	0.24466	2.1956	0.0379	2.64064	0.29655
2.39105	0.42522	2.17633	0.06298	2.63216	0.80928		2.39105	0.76371	2.16156	0.10067	2.63216	0.76184		2.39151	0.23517	2.19585	0.03823	2.64099	0.30261
2.38737	0.41056	2.17658	0.06353	2.63252	0.81613		2.38737	0.75363	2.16181	0.10153	2.63252	0.76902		2.38783	0.23189	2.1961	0.03856	2.64134	0.30867
2.3837	0.41039	2.17683	0.06407	2.63288	0.82299		2.3837	0.74172	2.16206	0.1024	2.63288	0.77619		2.38416	0.22955	2.19635	0.03889	2.64169	0.31473
2.38004	0.40682	2.17708	0.06461	2.63324	0.82985		2.38004	0.74256	2.16231	0.10327	2.63324	0.78337		2.3805	0.23446	2.1966	0.03922	2.64204	0.32079
2.37684	0.3935	2.17733	0.06515	2.6336	0.8367		2.37684	0.72956	2.16256	0.10413	2.6336	0.79055		2.37684	0.22094	2.19685	0.03955	2.64239	0.32685
2.37321	0.39063	2.17758	0.06569	2.63396	0.84356		2.37321	0.7302	2.16281	0.105	2.63396	0.79773		2.37366	0.2203	2.1971	0.03988	2.64274	0.33291
2.36958	0.38132	2.17783	0.06623	2.63432	0.85041		2.36958	0.71682	2.16306	0.10586	2.63432	0.8049		2.37003	0.22039	2.19735	0.04021	2.64309	0.33897
2.36596	0.37966	2.17808	0.06677	2.63468	0.85727		2.36596	0.70339	2.16331	0.10673	2.63468	0.81208		2.36641	0.2194	2.1976	0.04054	2.64344	0.34502
2.36235	0.37633	2.17833	0.06731	2.63505	0.86413		2.36235	0.70947	2.16356	0.10759	2.63505	0.81926		2.3628	0.20426	2.19785	0.04086	2.64379	0.35108
2.35921	0.37383	2.17858	0.06786	2.63541	0.87098		2.35921	0.69533	2.16381	0.10846	2.63541	0.82643		2.35921	0.20915	2.1981	0.04119	2.64414	0.35714
2.35562	0.36405	2.17883	0.0684	2.63577	0.87784		2.35562	0.68621	2.16406	0.10932	2.63577	0.83361		2.35607	0.20472	2.19835	0.04152	2.64449	0.3632
2.35205	0.36377	2.17908	0.06894	2.63613	0.8847		2.35205	0.67966	2.16431	0.11019	2.63613	0.84079		2.35249	0.2041	2.1986	0.04185	2.64484	0.36926
2.34848	0.35586	2.17933	0.06948	2.63649	0.89155		2.34848	0.6759	2.16456	0.11105	2.63649	0.84797		2.34893	0.19679	2.19885	0.04218	2.6452	0.37532
2.34493	0.34769	2.17958	0.07002	2.63685	0.89841		2.34493	0.65908	2.16481	0.11192	2.63685	0.85514		2.34538	0.20139	2.1991	0.04251	2.64555	0.38138
2.34183	0.34876	2.17983	0.07056	2.63721	0.90527		2.34183	0.65552	2.16507	0.11278	2.63721	0.86232		2.34183	0.19059	2.19935	0.04284	2.6459	0.38744
2.3383	0.34342	2.18008	0.0711	2.63757	0.91212		2.3383	0.64717	2.16532	0.11365	2.63757	0.8695		2.33874	0.18823	2.1996	0.04317	2.64625	0.3935
2.33478	0.33972	2.18033	0.07164	2.63793	0.91898		2.33478	0.64391	2.16557	0.11451	2.63793	0.87668		2.33522	0.18332	2.19985	0.0435	2.6466	0.39956
2.33127	0.33599	2.18058	0.07218	2.63829	0.92584		2.33127	0.63067	2.16582	0.11538	2.63829	0.88385		2.3317	0.18311	2.2001	0.04383	2.64695	0.40562
2.32776	0.32996	2.18083	0.07273	2.63865	0.93269		2.32776	0.62999	2.16607	0.11624	2.63865	0.89103		2.3282	0.18276	2.20035	0.04416	2.6473	0.41168
2.32471	0.32902	2.18108	0.07327	2.63901	0.93955		2.32471	0.61216	2.16632	0.11711	2.63901	0.89821		2.32515	0.18774	2.2006	0.04449	2.64765	0.41774
2.32123	0.32392	2.18133	0.07381	2.63937	0.94641		2.32123	0.6137	2.16657	0.11797	2.63937	0.90539		2.32166	0.17645	2.20085	0.04481	2.648	0.4238
2.31776	0.31957	2.18158	0.07435	2.63973	0.95326		2.31776	0.60734	2.16682	0.11884	2.63973	0.91256		2.31819	0.17985	2.2011	0.04514	2.64835	0.42986
2.3143	0.3124	2.18183	0.07489	2.64009	0.96012		2.3143	0.59953	2.16707	0.11971	2.64009	0.91974		2.31473	0.17849	2.20135	0.04547	2.6487	0.43592
2.31085	0.31154	2.18208	0.07543	2.64045	0.96698		2.31085	0.59724	2.16732	0.12057	2.64045	0.92692		2.31128	0.17231	2.2016	0.0458	2.64905	0.44198
2.30784	0.30197	2.18233	0.07597	2.64081	0.97383		2.30784	0.57675	2.16757	0.12144	2.64081	0.93409		2.30827	0.16654	2.20185	0.04613	2.6494	0.44804
2.3044	0.30351	2.18258	0.07651	2.64117	0.98069		2.3044	0.57531	2.16782	0.1223	2.64117	0.94127		2.30483	0.16358	2.2021	0.04646	2.64975	0.4541
2.30098	0.29832	2.18283	0.07706	2.64153	0.98754		2.30098	0.56548	2.16807	0.12317	2.64153	0.94845		2.30141	0.16374	2.20235	0.04679	2.6501	0.46016
2.29757	0.29611	2.18308	0.0776	2.64189	0.9944		2.29757	0.55214	2.16832	0.12403	2.64189	0.95563		2.298	0.163	2.2026	0.04712	2.65045	0.46622
2.2946	0.28961	2.18333	0.07814	2.64225	1.00126		2.2946	0.55275	2.16857	0.1249	2.64225	0.9628		2.2946	0.16202	2.20285	0.04745	2.6508	0.47228
2.2912	0.29129	2.18358	0.07868	2.64261	1.00811		2.2912	0.54116	2.16882	0.12576	2.64261	0.96998		2.29163	0.15601	2.2031	0.04778	2.65115	0.47834
2.28782	0.28012	2.18383	0.07922	2.64297	1.01497		2.28782	0.5272	2.16907	0.12663	2.64297	0.97716		2.28825	0.14951	2.20335	0.04811	2.6515	0.4844
2.28445	0.27545	2.18408	0.07976	2.64333	1.02183		2.28445	0.52218	2.16932	0.12749	2.64333	0.98434		2.28487	0.14937	2.2036	0.04844	2.65185	0.49045
2.28109	0.2733	2.18433	0.0803	2.64369	1.02868		2.28109	0.51385	2.16957	0.12836	2.64369	0.99151		2.28151	0.14397	2.20385	0.04876	2.6522	0.49651
2.27816	0.27029	2.18458	0.08084	2.64405	1.03554		2.27816	0.4995	2.16982	0.12922	2.64405	0.99869		2.27857	0.14279	2.2041	0.04909	2.65255	0.50257
2.27481	0.25893	2.18483	0.08138	2.64441	1.0424		2.27481	0.49285	2.17007	0.13009	2.64441	1.00587		2.27523	0.13786	2.20435	0.04942	2.6529	0.50863
2.27148	0.25829	2.18509	0.08193	2.64477	1.04925		2.27148	0.47912	2.17032	0.13095	2.64477	1.01304		2.27189	0.13086	2.2046	0.04975	2.65325	0.51469
2.26815	0.25446	2.18534	0.08247	2.64514	1.05611		2.26815	0.4701	2.17057	0.13182	2.64514	1.02022		2.26857	0.12642	2.20485	0.05008	2.6536	0.52075
2.26525	0.24658	2.18559	0.08301	2.6455	1.06297		2.26525	0.45547	2.17082	0.13268	2.6455	1.0274		2.26525	0.12726	2.20511	0.05041	2.65395	0.52681
2.26195	0.24146	2.18584	0.08355	2.64586	1.06982		2.26195	0.44846	2.17107	0.13355	2.64586	1.03458		2.26236	0.11785	2.20536	0.05074	2.6543	0.53287
2.25865	0.23859	2.18609	0.08409	2.64622	1.07668		2.25865	0.44297	2.17132	0.13442	2.64622	1.04175		2.25906	0.11951	2.20561	0.05107	2.65465	0.53893
2.25537	0.22881	2.18634	0.08463	2.64658	1.08354		2.25537	0.42699	2.17157	0.13528	2.64658	1.04893		2.25578	0.11493	2.20586	0.0514	2.65501	0.54499
2.25209	0.22576	2.18659	0.08517	2.64694	1.09039		2.25209	0.4196	2.17182	0.13615	2.64694	1.05611		2.2525	0.11014	2.20611	0.05173	2.65536	0.55105
2.24923	0.21889	2.18684	0.08571	2.6473	1.09725		2.24923	0.40655	2.17207	0.13701	2.6473	1.06329		2.24964	0.10621	2.20636	0.05206	2.65571	0.55711
2.24597	0.21116	2.18709	0.08626	2.64766	1.10411		2.24597	0.39201	2.17232	0.13788	2.64766	1.07046		2.24638	0.10833	2.20661	0.05238	2.65606	0.56317
2.24272	0.20538	2.18734	0.0868	2.64802	1.11096		2.24272	0.38532	2.17257	0.13874	2.64802	1.07764		2.24313	0.0981	2.20686	0.05271	2.65641	0.56923
2.23948	0.20013	2.18759	0.08734	2.64838	1.11782		2.23948	0.37242	2.17282	0.13961	2.64838	1.08482		2.23988	0.09709	2.20711	0.05304	2.65676	0.57529
2.23665	0.19367	2.18784	0.08788	2.64874	1.12467		2.23665	0.36391	2.17307	0.14047	2.64874	1.092		2.23706	0.09162	2.20736	0.05337	2.65711	0.58135
2.23343	0.18772	2.18809	0.08842	2.6491	1.13153		2.23343	0.35215	2.17332	0.14134	2.6491	1.09917		2.23383	0.08578	2.20761	0.0537	2.65746	0.58741
2.23022	0.182	2.18834	0.08896	2.64946	1.13839		2.23022	0.3426	2.17357	0.1422	2.64946	1.10635		2.23062	0.08311	2.20786	0.05403	2.65781	0.59347
2.22701	0.1746	2.18859	0.0895	2.64982	1.14524		2.22701	0.3277	2.17382	0.14307	2.64982	1.11353		2.22741	0.0794	2.20811	0.05436	2.65816	0.59953
2.22382	0.16752	2.18884	0.09004	2.65018	1.1521		2.22382	0.31602	2.17407	0.14393	2.65018	1.1207		2.22422	0.07553	2.20836	0.05469	2.65851	0.60559
2.22103	0.16075	2.18909	0.09058	2.65054	1.15896		2.22103	0.30732	2.17432	0.1448	2.65054	1.12788		2.22143	0.07263	2.20861	0.05502	2.65886	0.61165
2.21785	0.15438	2.18934	0.09113	2.6509	1.16581		2.21785	0.2947	2.17457	0.14566	2.6509	1.13506		2.21825	0.06902	2.20886	0.05535	2.65921	0.61771
2.21468	0.14428	2.18959	0.09167	2.65126	1.17267		2.21468	0.27895	2.17482	0.14653	2.65126	1.14224		2.21508	0.06364	2.20911	0.05568	2.65956	0.62377
2.21152	0.13995	2.18984	0.09221	2.65162	1.17953		2.21152	0.27187	2.17508	0.14739	2.65162	1.14941		2.21192	0.06308	2.20936	0.05601	2.65991	0.62983
2.20876	0.12964	2.19009	0.09275	2.65198	1.18638		2.20876	0.25835	2.17533	0.14826	2.65198	1.15659		2.20916	0.05753	2.20961	0.05633	2.66026	0.63589
2.20562	0.12646	2.19034	0.09329	2.65234	1.19324		2.20562	0.24854	2.17558	0.14912	2.65234	1.16377		2.20601	0.052	2.20986	0.05666	2.66061	0.64194
2.20249	0.11953	2.19059	0.09383	2.6527	1.2001		2.20249	0.23894	2.17583	0.14999	2.6527	1.17095		2.20288	0.04993	2.21011	0.05699	2.66096	0.648
2.19936	0.11127	2.19084	0.09437	2.65306	1.20695		2.19936	0.2242	2.17608	0.15086	2.65306	1.17812		2.19975	0.0447	2.21036	0.05732	2.66131	0.65406
2.19663	0.10711	2.19109	0.09491	2.65342	1.21381		2.19663	0.21607	2.17633	0.15172	2.65342	1.1853		2.19702	0.04232	2.21061	0.05765	2.66166	0.66012
2.19353	0.09944	2.19134	0.09545	2.65378	1.22067		2.19353	0.20585	2.17658	0.15259	2.65378	1.19248		2.19391	0.03782	2.21086	0.05798	2.66201	0.66618
2.19043	0.09308	2.19159	0.096	2.65414	1.22752		2.19043	0.19977	2.17683	0.15345	2.65414	1.19966		2.19081	0.03471	2.21111	0.05831	2.66236	0.67224
2.18733	0.08645	2.19184	0.09654	2.6545	1.23438		2.18733	0.18693	2.17708	0.15432	2.6545	1.20683		2.18772	0.03166	2.21136	0.05864	2.66271	0.6783
2.18425	0.08171	2.19209	0.09708	2.65486	1.24124		2.18425	0.17703	2.17733	0.15518	2.65486	1.21401		2.18502	0.0289	2.21161	0.05897	2.66306	0.68436
2.18156	0.07397	2.19234	0.09762	2.65523	1.24809		2.18156	0.167	2.17758	0.15605	2.65523	1.22119		2.18195	0.02667	2.21186	0.0593	2.66341	0.69042
2.1785	0.06729	2.19259	0.09816	2.65559	1.25495		2.1785	0.16022	2.17783	0.15691	2.65559	1.22836		2.17888	0.02516	2.21211	0.05963	2.66376	0.69648
2.17544	0.06317	2.19284	0.0987	2.65595	1.2618		2.17544	0.15047	2.17808	0.15778	2.65595	1.23554		2.17582	0.02342	2.21236	0.05996	2.66411	0.70254
2.17239	0.05868	2.19309	0.09924	2.65631	1.26866		2.17239	0.14295	2.17833	0.15864	2.65631	1.24272		2.17315	0.01923	2.21261	0.06028	2.66446	0.7086
2.16973	0.0537	2.19334	0.09978	2.65667	1.27552		2.16973	0.13669	2.17858	0.15951	2.65667	1.2499		2.17011	0.01858	2.21286	0.06061	2.66481	0.71466
2.1667	0.04926	2.19359	0.10033	2.65703	1.28237		2.1667	0.12899	2.17883	0.16037	2.65703	1.25707		2.16707	0.01667	2.21311	0.06094	2.66517	0.72072
2.16367	0.04478	2.19384	0.10087	2.65739	1.28923		2.16367	0.11908	2.17908	0.16124	2.65739	1.26425		2.16405	0.01399	2.21336	0.06127	2.66552	0.72678
2.16066	0.04195	2.19409	0.10141	2.65775	1.29609		2.16066	0.11634	2.17933	0.1621	2.65775	1.27143		2.16141	0.01204	2.21361	0.0616	2.66587	0.73284
2.15802	0.03701	2.19434	0.10195	2.65811	1.30294		2.15802	0.10634	2.17958	0.16297	2.65811	1.27861		2.1584	0.01099	2.21386	0.06193	2.66622	0.7389
2.15502	0.03355	2.19459	0.10249	2.65847	1.3098		2.15502	0.10142	2.17983	0.16383	2.65847	1.28578		2.1554	0.00981	2.21411	0.06226	2.66657	0.74496
2.15203	0.03178	2.19484	0.10303	2.65883	1.31666		2.15203	0.09554	2.18008	0.1647	2.65883	1.29296		2.1524	0.00847	2.21436	0.06259	2.66692	0.75102
2.14905	0.02834	2.1951	0.10357	2.65919	1.32351		2.14905	0.08979	2.18033	0.16557	2.65919	1.30014		2.14979	0.0078	2.21461	0.06292	2.66727	0.75708
2.14644	0.02493	2.19535	0.10411	2.65955	1.33037		2.14644	0.08325	2.18058	0.16643	2.65955	1.30732		2.14681	0.00627	2.21486	0.06325	2.66762	0.76314
2.14347	0.02309	2.1956	0.10465	2.65991	1.33723		2.14347	0.07748	2.18083	0.1673	2.65991	1.31449		2.14385	0.00566	2.21512	0.06358	2.66797	0.7692
2.14051	0.02132	2.19585	0.1052	2.66027	1.34408		2.14051	0.07348	2.18108	0.16816	2.66027	1.32167		2.14088	0.00588	2.21537	0.0639	2.66832	0.77526
2.13756	0.01913	2.1961	0.10574	2.66063	1.35094		2.13756	0.07054	2.18133	0.16903	2.66063	1.32885		2.1383	0.00491	2.21562	0.06423	2.66867	0.78132
2.13499	0.01726	2.19635	0.10628	2.66099	1.3578		2.13499	0.06505	2.18158	0.16989	2.66099	1.33602		2.13535	0.00411	2.21587	0.06456	2.66902	0.78737
2.13205	0.01578	2.1966	0.10682	2.66135	1.36465		2.13205	0.06139	2.18183	0.17076	2.66135	1.3432		2.13242	0.00336	2.21612	0.06489	2.66937	0.79343
2.12912	0.01468	2.19685	0.10736	2.66171	1.37151		2.12912	0.05765	2.18208	0.17162	2.66171	1.35038		2.12949	0.00268	2.21637	0.06522	2.66972	0.79949
2.1262	0.01262	2.1971	0.1079	2.66207	1.37837		2.1262	0.05385	2.18233	0.17249	2.66207	1.35756		2.12693	0.00206	2.21662	0.06555	2.67007	0.80555
2.12365	0.01198	2.19735	0.10844	2.66243	1.38522		2.12365	0.05029	2.18258	0.17335	2.66243	1.36473		2.12402	0.00218	2.21687	0.06588	2.67042	0.81161
2.12075	0.01038	2.1976	0.10898	2.66279	1.39208		2.12075	0.04671	2.18283	0.17422	2.66279	1.37191		2.12111	0.00232	2.21712	0.06621	2.67077	0.81767
2.11785	0.00998	2.19785	0.10953	2.66315	1.39894		2.11785	0.04443	2.18308	0.17508	2.66315	1.37909		2.11857	0.0019	2.21737	0.06654	2.67112	0.82373
2.11496	0.00875	2.1981	0.11007	2.66351	1.40579		2.11496	0.04123	2.18333	0.17595	2.66351	1.38627		2.11568	0.00154	2.21762	0.06687	2.67147	0.82979
2.11244	0.00853	2.19835	0.11061	2.66387	1.41265		2.11244	0.03961	2.18358	0.17681	2.66387	1.39344		2.1128	0.00156	2.21787	0.0672	2.67182	0.83585
2.10956	0.00834	2.1986	0.11115	2.66423	1.4195		2.10956	0.03684	2.18383	0.17768	2.66423	1.40062		2.10992	0.00117	2.21812	0.06753	2.67217	0.84191
2.10669	0.00736	2.19885	0.11169	2.66459	1.42636		2.10669	0.03372	2.18408	0.17854	2.66459	1.4078		2.10741	0.000881495	2.21837	0.06785	2.67252	0.84797
2.10383	0.00685	2.1991	0.11223	2.66495	1.43322		2.10383	0.03262	2.18433	0.17941	2.66495	1.41498		2.10455	0.000435711	2.21862	0.06818	2.67287	0.85403
2.10134	0.00667	2.19935	0.11277	2.66532	1.44007		2.10134	0.02995	2.18458	0.18027	2.66532	1.42215		2.10169	0.0006911	2.21887	0.06851	2.67322	0.86009
2.09849	0.00617	2.1996	0.11331	2.66568	1.44693		2.09849	0.02792	2.18483	0.18114	2.66568	1.42933		2.09885	0.00087932	2.21912	0.06884	2.67357	0.86615
2.09566	0.00604	2.19985	0.11385	2.66604	1.45379		2.09566	0.02651	2.18509	0.18201	2.66604	1.43651		2.09637	0.000937859	2.21937	0.06917	2.67392	0.87221
2.09318	0.00545	2.2001	0.1144	2.6664	1.46064		2.09318	0.02384	2.18534	0.18287	2.6664	1.44368		2.09353	0.000601859	2.21962	0.0695	2.67427	0.87827
2.09036	0.00532	2.20035	0.11494	2.66676	1.4675		2.09036	0.02279	2.18559	0.18374	2.66676	1.45086		2.09071	0.000639796	2.21987	0.06983	2.67462	0.88433
2.08754	0.00511	2.2006	0.11548	2.66712	1.47436		2.08754	0.02139	2.18584	0.1846	2.66712	1.45804		2.08789	0.000418528	2.22012	0.07016	2.67497	0.89039
2.08473	0.00508	2.20085	0.11602	2.66748	1.48121		2.08473	0.02001	2.18609	0.18547	2.66748	1.46522		2.08544	0.000510884	2.22037	0.07049	2.67533	0.89645
2.08228	0.00496	2.2011	0.11656	2.66784	1.48807		2.08228	0.01872	2.18634	0.18633	2.66784	1.47239		2.08263	0.000458221	2.22062	0.07082	2.67568	0.90251
2.07949	0.00486	2.20135	0.1171	2.6682	1.49493		2.07949	0.01824	2.18659	0.1872	2.6682	1.47957		2.07984	0.000221042	2.22087	0.07115	2.67603	0.90857
2.0767	0.00454	2.2016	0.11764	2.66856	1.50178		2.0767	0.01656	2.18684	0.18806	2.66856	1.48675		2.0774	0.000430556	2.22112	0.07148	2.67638	0.91463
2.07393	0.00458	2.20185	0.11818	2.66892	1.50864		2.07393	0.01564	2.18709	0.18893	2.66892	1.49393		2.07462	0.000438914	2.22137	0.0718	2.67673	0.92069
2.0715	0.00451	2.2021	0.11873	2.66928	1.5155		2.0715	0.01479	2.18734	0.18979	2.66928	1.5011		2.07185	0.000292755	2.22162	0.07213	2.67708	0.92675
2.06874	0.00481	2.20235	0.11927	2.66964	1.52235		2.06874	0.01373	2.18759	0.19066	2.66964	1.50828		2.06908	0.000422849	2.22187	0.07246	2.67743	0.93281
2.06598	0.00459	2.2026	0.11981	2.67	1.52921		2.06598	0.01357	2.18784	0.19152	2.67	1.51546		2.06667	0.000280807	2.22212	0.07279	2.67778	0.93886
2.06323	0.0046	2.20285	0.12035	2.67036	1.53607		2.06323	0.01258	2.18809	0.19239	2.67036	1.52264		2.06391	0.000187719	2.22237	0.07312	2.67813	0.94492
2.06083	0.0047	2.2031	0.12089	2.67072	1.54292		2.06083	0.01161	2.18834	0.19325	2.67072	1.52981		2.06117	0.000257043	2.22262	0.07345	2.67848	0.95098
2.05809	0.00439	2.20335	0.12143	2.67108	1.54978		2.05809	0.01051	2.18859	0.19412	2.67108	1.53699		2.05877	0.00033788	2.22287	0.07378	2.67883	0.95704
2.05536	0.00505	2.2036	0.12197	2.67144	1.55663		2.05536	0.01045	2.18884	0.19498	2.67144	1.54417		2.05604	0.00046503	2.22312	0.07411	2.67918	0.9631
2.05298	0.00476	2.20385	0.12251	2.6718	1.56349		2.05298	0.00957	2.18909	0.19585	2.6718	1.55134		2.05332	0.000400662	2.22337	0.07444	2.67953	0.96916
2.05026	0.00476	2.2041	0.12305	2.67216	1.57035		2.05026	0.00942	2.18934	0.19672	2.67216	1.55852		2.0506	0.000425421	2.22362	0.07477	2.67988	0.97522
2.04756	0.00527	2.20435	0.1236	2.67252	1.5772		2.04756	0.00872	2.18959	0.19758	2.67252	1.5657		2.04823	0.000282666	2.22387	0.0751	2.68023	0.98128
2.04485	0.00496	2.2046	0.12414	2.67288	1.58406		2.04485	0.00811	2.18984	0.19845	2.67288	1.57288		2.04553	0.00048519	2.22412	0.07542	2.68058	0.98734
2.0425	0.00501	2.20485	0.12468	2.67324	1.59092		2.0425	0.00772	2.19009	0.19931	2.67324	1.58005		2.04283	0.000429793	2.22437	0.07575	2.68093	0.9934
2.03981	0.00501	2.20511	0.12522	2.6736	1.59777		2.03981	0.00687	2.19034	0.20018	2.6736	1.58723		2.04014	0.000362965	2.22462	0.07608	2.68128	0.99946
2.03713	0.0053	2.20536	0.12576	2.67396	1.60463		2.03713	0.00659	2.19059	0.20104	2.67396	1.59441		2.0378	0.000283898	2.22487	0.07641	2.68163	1.00552
2.03479	0.00524	2.20561	0.1263	2.67432	1.61149		2.03479	0.00611	2.19084	0.20191	2.67432	1.60159		2.03512	0.000311212	2.22513	0.07674	2.68198	1.01158
2.03212	0.00555	2.20586	0.12684	2.67468	1.61834		2.03212	0.00609	2.19109	0.20277	2.67468	1.60876		2.03245	0.00033746	2.22538	0.07707	2.68233	1.01764
2.02946	0.00604	2.20611	0.12738	2.67505	1.6252		2.02946	0.00573	2.19134	0.20364	2.67505	1.61594		2.03012	0.000399737	2.22563	0.0774	2.68268	1.0237
2.02681	0.00565	2.20636	0.12792	2.67541	1.63206		2.02681	0.00522	2.19159	0.2045	2.67541	1.62312		2.02747	0.000362318	2.22588	0.07773	2.68303	1.02976
2.02449	0.00549	2.20661	0.12847	2.67577	1.63891		2.02449	0.00503	2.19184	0.20537	2.67577	1.63029		2.02482	0.000439053	2.22613	0.07806	2.68338	1.03582
2.02185	0.0062	2.20686	0.12901	2.67613	1.64577		2.02185	0.00477	2.19209	0.20623	2.67613	1.63747		2.02251	0.000410559	2.22638	0.07839	2.68373	1.04188
2.01922	0.00682	2.20711	0.12955	2.67649	1.65263		2.01922	0.00461	2.19234	0.2071	2.67649	1.64465		2.01987	0.000382167	2.22663	0.07872	2.68408	1.04794
2.01659	0.0067	2.20736	0.13009	2.67685	1.65948		2.01659	0.00457	2.19259	0.20796	2.67685	1.65183		2.01724	0.00040924	2.22688	0.07905	2.68443	1.054
2.01429	0.00664	2.20761	0.13063	2.67721	1.66634		2.01429	0.00408	2.19284	0.20883	2.67721	1.659		2.01462	0.000604927	2.22713	0.07937	2.68478	1.06006
2.01168	0.00696	2.20786	0.13117	2.67757	1.6732		2.01168	0.00409	2.19309	0.20969	2.67757	1.66618		2.01233	0.000804893	2.22738	0.0797	2.68514	1.06612
2.00907	0.00745	2.20811	0.13171	2.67793	1.68005		2.00907	0.00385	2.19334	0.21056	2.67793	1.67336		2.00972	0.000814236	2.22763	0.08003	2.68549	1.07218
2.0068	0.00756	2.20836	0.13225	2.67829	1.68691		2.0068	0.00361	2.19359	0.21142	2.67829	1.68054		2.00712	0.000731851	2.22788	0.08036	2.68584	1.07824
2.0042	0.0072	2.20861	0.1328	2.67865	1.69376		2.0042	0.00324	2.19384	0.21229	2.67865	1.68771		2.00485	0.000481796	2.22813	0.08069	2.68619	1.08429
2.00161	0.00725	2.20886	0.13334	2.67901	1.70062		2.00161	0.00318	2.19409	0.21316	2.67901	1.69489		2.00226	0.000771068	2.22838	0.08102	2.68654	1.09035
1.99936	0.00764	2.20911	0.13388	2.67937	1.70748		1.99936	0.00268	2.19434	0.21402	2.67937	1.70207		1.99968	0.000869778	2.22863	0.08135	2.68689	1.09641
1.99678	0.00804	2.20936	0.13442	2.67973	1.71433		1.99678	0.003	2.19459	0.21489	2.67973	1.70925		1.9971	0.000756076	2.22888	0.08168	2.68724	1.10247
1.99421	0.00835	2.20961	0.13496	2.68009	1.72119		1.99421	0.00263	2.19484	0.21575	2.68009	1.71642		1.99485	0.000946016	2.22913	0.08201	2.68759	1.10853
1.99165	0.00852	2.20986	0.1355	2.68045	1.72805		1.99165	0.00247	2.1951	0.21662	2.68045	1.7236		1.99229	0.000792298	2.22938	0.08234	2.68794	1.11459
1.98941	0.00861	2.21011	0.13604	2.68081	1.7349		1.98941	0.00234	2.19535	0.21748	2.68081	1.73078		1.98973	0.000763645	2.22963	0.08267	2.68829	1.12065
1.98686	0.00879	2.21036	0.13658	2.68117	1.74176		1.98686	0.00231	2.1956	0.21835	2.68117	1.73795		1.9875	0.00107	2.22988	0.083	2.68864	1.12671
1.98432	0.00912	2.21061	0.13712	2.68153	1.74862		1.98432	0.0023	2.19585	0.21921	2.68153	1.74513		1.98495	0.00105	2.23013	0.08332	2.68899	1.13277
1.9821	0.00944	2.21086	0.13767	2.68189	1.75547		1.9821	0.00199	2.1961	0.22008	2.68189	1.75231		1.98241	0.00114	2.23038	0.08365	2.68934	1.13883
1.97957	0.00979	2.21111	0.13821	2.68225	1.76233		1.97957	0.0019	2.19635	0.22094	2.68225	1.75949		1.9802	0.000987375	2.23063	0.08398	2.68969	1.14489
1.97704	0.00939	2.21136	0.13875	2.68261	1.76919		1.97704	0.00186	2.1966	0.22181	2.68261	1.76666		1.97767	0.00101	2.23088	0.08431	2.69004	1.15095
1.97452	0.01007	2.21161	0.13929	2.68297	1.77604		1.97452	0.00185	2.19685	0.22267	2.68297	1.77384		1.97515	0.000903519	2.23113	0.08464	2.69039	1.15701
1.97232	0.01056	2.21186	0.13983	2.68333	1.7829		1.97232	0.00181	2.1971	0.22354	2.68333	1.78102		1.97295	0.00115	2.23138	0.08497	2.69074	1.16307
1.96982	0.01071	2.21211	0.14037	2.68369	1.78976		1.96982	0.00159	2.19735	0.2244	2.68369	1.7882		1.97044	0.00147	2.23163	0.0853	2.69109	1.16913
1.96732	0.01103	2.21236	0.14091	2.68405	1.79661		1.96732	0.00163	2.1976	0.22527	2.68405	1.79537		1.96794	0.00142	2.23188	0.08563	2.69144	1.17519
1.96513	0.01129	2.21261	0.14145	2.68441	1.80347		1.96513	0.00151	2.19785	0.22613	2.68441	1.80255		1.96545	0.00145	2.23213	0.08596	2.69179	1.18125
1.96265	0.01104	2.21286	0.142	2.68477	1.81033		1.96265	0.00141	2.1981	0.227	2.68477	1.80973		1.96327	0.00142	2.23238	0.08629	2.69214	1.18731
1.96016	0.01181	2.21311	0.14254	2.68514	1.81718		1.96016	0.00153	2.19835	0.22787	2.68514	1.81691		1.96078	0.0016	2.23263	0.08662	2.69249	1.19337
1.958	0.01233	2.21336	0.14308	2.6855	1.82404		1.958	0.00151	2.1986	0.22873	2.6855	1.82408		1.95831	0.00142	2.23288	0.08694	2.69284	1.19943
1.95553	0.01255	2.21361	0.14362	2.68586	1.83089		1.95553	0.00138	2.19885	0.2296	2.68586	1.83126		1.95614	0.00151	2.23313	0.08727	2.69319	1.20549
1.95306	0.01258	2.21386	0.14416	2.68622	1.83775		1.95306	0.00117	2.1991	0.23046	2.68622	1.83844		1.95368	0.00165	2.23338	0.0876	2.69354	1.21155
1.95061	0.01258	2.21411	0.1447	2.68658	1.84461		1.95061	0.00119	2.19935	0.23133	2.68658	1.84561		1.95122	0.00141	2.23363	0.08793	2.69389	1.21761
1.94846	0.01345	2.21436	0.14524	2.68694	1.85146		1.94846	0.0011	2.1996	0.23219	2.68694	1.85279		1.94907	0.00133	2.23388	0.08826	2.69424	1.22367
1.94601	0.01328	2.21461	0.14578	2.6873	1.85832		1.94601	0.00107	2.19985	0.23306	2.6873	1.85997		1.94662	0.00147	2.23413	0.08859	2.69459	1.22972
1.94357	0.01347	2.21486	0.14632	2.68766	1.86518		1.94357	0.00111	2.2001	0.23392	2.68766	1.86715		1.94418	0.00182	2.23438	0.08892	2.69494	1.23578
1.94144	0.01375	2.21512	0.14687	2.68802	1.87203		1.94144	0.00102	2.20035	0.23479	2.68802	1.87432		1.94205	0.00203	2.23463	0.08925	2.6953	1.24184
1.93901	0.01441	2.21537	0.14741	2.68838	1.87889		1.93901	0.00104	2.2006	0.23565	2.68838	1.8815		1.93962	0.00208	2.23488	0.08958	2.69565	1.2479
1.93659	0.01516	2.21562	0.14795	2.68874	1.88575		1.93659	0.00105	2.20085	0.23652	2.68874	1.88868		1.9372	0.00252	2.23514	0.08991	2.696	1.25396
1.93448	0.01548	2.21587	0.14849	2.6891	1.8926		1.93448	0.00111	2.2011	0.23738	2.6891	1.89586		1.93508	0.00306	2.23539	0.09024	2.69635	1.26002
1.93207	0.01548	2.21612	0.14903	2.68946	1.89946		1.93207	0.000974825	2.20135	0.23825	2.68946	1.90303		1.93267	0.00286	2.23564	0.09057	2.6967	1.26608
1.92966	0.01578	2.21637	0.14957	2.68982	1.90632		1.92966	0.001	2.2016	0.23911	2.68982	1.91021		1.93026	0.00302	2.23589	0.09089	2.69705	1.27214
1.92756	0.01565	2.21662	0.15011	2.69018	1.91317		1.92756	0.000948789	2.20185	0.23998	2.69018	1.91739		1.92786	0.00306	2.23614	0.09122	2.6974	1.2782
1.92517	0.0164	2.21687	0.15065	2.69054	1.92003		1.92517	0.000914722	2.2021	0.24084	2.69054	1.92457		1.92576	0.00268	2.23639	0.09155	2.69775	1.28426
1.92278	0.01666	2.21712	0.1512	2.6909	1.92689		1.92278	0.000884788	2.20235	0.24171	2.6909	1.93174		1.92338	0.00305	2.23664	0.09188	2.6981	1.29032
1.92069	0.01692	2.21737	0.15174	2.69126	1.93374		1.92069	0.00085008	2.2026	0.24257	2.69126	1.93892		1.92099	0.00318	2.23689	0.09221	2.69845	1.29638
1.91832	0.01729	2.21762	0.15228	2.69162	1.9406		1.91832	0.000889819	2.20285	0.24344	2.69162	1.9461		1.91891	0.00327	2.23714	0.09254	2.6988	1.30244
1.91595	0.01771	2.21787	0.15282	2.69198	1.94746		1.91595	0.000810595	2.2031	0.24431	2.69198	1.95327		1.91654	0.00291	2.23739	0.09287	2.69915	1.3085
1.91358	0.01797	2.21812	0.15336	2.69234	1.95431		1.91358	0.000769891	2.20335	0.24517	2.69234	1.96045		1.91417	0.00341	2.23764	0.0932	2.6995	1.31456
1.91152	0.01795	2.21837	0.1539	2.6927	1.96117		1.91152	0.000807937	2.2036	0.24604	2.6927	1.96763		1.9121	0.00312	2.23789	0.09353	2.69985	1.32062
1.90916	0.01867	2.21862	0.15444	2.69306	1.96802		1.90916	0.000888159	2.20385	0.2469	2.69306	1.97481		1.90975	0.00284	2.23814	0.09386	2.7002	1.32668
1.90681	0.01919	2.21887	0.15498	2.69342	1.97488		1.90681	0.000807213	2.2041	0.24777	2.69342	1.98198		1.9074	0.00336	2.23839	0.09419	2.70055	1.33274
1.90476	0.01922	2.21912	0.15552	2.69378	1.98174		1.90476	0.000755464	2.20435	0.24863	2.69378	1.98916		1.90535	0.00303	2.23864	0.09452	2.7009	1.3388
1.90242	0.01963	2.21937	0.15607	2.69414	1.98859		1.90242	0.000838386	2.2046	0.2495	2.69414	1.99634		1.90301	0.00301	2.23889	0.09484	2.70125	1.34486
1.90009	0.01974	2.21962	0.15661	2.6945	1.99545		1.90009	0.000734156	2.20485	0.25036	2.6945	2.00352		1.90067	0.00292	2.23914	0.09517	2.7016	1.35092
1.89806	0.01978	2.21987	0.15715	2.69486	2.00231		1.89806	0.000746001	2.20511	0.25123	2.69486	2.01069		1.89864	0.00282	2.23939	0.0955	2.70195	1.35698
1.89573	0.02065	2.22012	0.15769	2.69523	2.00916		1.89573	0.000715499	2.20536	0.25209	2.69523	2.01787		1.89631	0.00283	2.23964	0.09583	2.7023	1.36304
1.89342	0.02113	2.22037	0.15823	2.69559	2.01602		1.89342	0.000694659	2.20561	0.25296	2.69559	2.02505		1.894	0.00282	2.23989	0.09616	2.70265	1.3691
1.8914	0.02087	2.22062	0.15877	2.69595	2.02288		1.8914	0.000752145	2.20586	0.25382	2.69595	2.03223		1.89197	0.00285	2.24014	0.09649	2.703	1.37516
1.88909	0.02156	2.22087	0.15931	2.69631	2.02973		1.88909	0.000726698	2.20611	0.25469	2.69631	2.0394		1.88967	0.00328	2.24039	0.09682	2.70335	1.38121
1.88679	0.02181	2.22112	0.15985	2.69667	2.03659		1.88679	0.000700751	2.20636	0.25555	2.69667	2.04658		1.88737	0.0034	2.24064	0.09715	2.7037	1.38727
1.88478	0.02242	2.22137	0.16039	2.69703	2.04345		1.88478	0.000753089	2.20661	0.25642	2.69703	2.05376		1.88536	0.00354	2.24089	0.09748	2.70405	1.39333
1.8825	0.02255	2.22162	0.16094	2.69739	2.0503		1.8825	0.000838264	2.20686	0.25728	2.69739	2.06093		1.88307	0.00349	2.24114	0.09781	2.7044	1.39939
1.88021	0.02273	2.22187	0.16148	2.69775	2.05716		1.88021	0.000726963	2.20711	0.25815	2.69775	2.06811		1.88078	0.00379	2.24139	0.09814	2.70475	1.40545
1.87822	0.0236	2.22212	0.16202	2.69811	2.06402		1.87822	0.000784238	2.20736	0.25902	2.69811	2.07529		1.87879	0.00423	2.24164	0.09846	2.70511	1.41151
1.87595	0.0234	2.22237	0.16256	2.69847	2.07087		1.87595	0.000776057	2.20761	0.25988	2.69847	2.08247		1.87651	0.00409	2.24189	0.09879	2.70546	1.41757
1.87368	0.02366	2.22262	0.1631	2.69883	2.07773		1.87368	0.000695977	2.20786	0.26075	2.69883	2.08964		1.87424	0.00411	2.24214	0.09912	2.70581	1.42363
1.8717	0.02452	2.22287	0.16364	2.69919	2.08459		1.8717	0.000741648	2.20811	0.26161	2.69919	2.09682		1.87226	0.00438	2.24239	0.09945	2.70616	1.42969
1.86944	0.02468	2.22312	0.16418	2.69955	2.09144		1.86944	0.000687921	2.20836	0.26248	2.69955	2.104		1.87	0.00438	2.24264	0.09978	2.70651	1.43575
1.86719	0.02507	2.22337	0.16472	2.69991	2.0983		1.86719	0.000789677	2.20861	0.26334	2.69991	2.11118		1.86775	0.00443	2.24289	0.10011	2.70686	1.44181
1.86522	0.02526	2.22362	0.16527	2.70027	2.10515		1.86522	0.000746684	2.20886	0.26421	2.70027	2.11835		1.86578	0.00421	2.24314	0.10044	2.70721	1.44787
1.86298	0.02525	2.22387	0.16581	2.70063	2.11201		1.86298	0.000762278	2.20911	0.26507	2.70063	2.12553		1.86354	0.00462	2.24339	0.10077	2.70756	1.45393
1.86074	0.02585	2.22412	0.16635	2.70099	2.11887		1.86074	0.000802052	2.20936	0.26594	2.70099	2.13271		1.8613	0.00481	2.24364	0.1011	2.70791	1.45999
1.85879	0.02599	2.22437	0.16689	2.70135	2.12572		1.85879	0.000762955	2.20961	0.2668	2.70135	2.13988		1.85935	0.00487	2.24389	0.10143	2.70826	1.46605
1.85657	0.02628	2.22462	0.16743	2.70171	2.13258		1.85657	0.000658319	2.20986	0.26767	2.70171	2.14706		1.85712	0.00498	2.24414	0.10176	2.70861	1.47211
1.85434	0.02697	2.22487	0.16797	2.70207	2.13944		1.85434	0.000714017	2.21011	0.26853	2.70207	2.15424		1.85518	0.00539	2.24439	0.10209	2.70896	1.47817
1.85241	0.02728	2.22513	0.16851	2.70243	2.14629		1.85241	0.000799063	2.21036	0.2694	2.70243	2.16142		1.85296	0.00516	2.24464	0.10241	2.70931	1.48423
1.85019	0.0271	2.22538	0.16905	2.70279	2.15315		1.85019	0.000707868	2.21061	0.27026	2.70279	2.16859		1.85075	0.00469	2.24489	0.10274	2.70966	1.49029
1.84799	0.02854	2.22563	0.16959	2.70315	2.16001		1.84799	0.000853615	2.21086	0.27113	2.70315	2.17577		1.84881	0.00478	2.24515	0.10307	2.71001	1.49635
1.84606	0.02833	2.22588	0.17014	2.70351	2.16686		1.84606	0.000814539	2.21111	0.27199	2.70351	2.18295		1.84661	0.00536	2.2454	0.1034	2.71036	1.50241
1.84387	0.02827	2.22613	0.17068	2.70387	2.17372		1.84387	0.000791713	2.21136	0.27286	2.70387	2.19013		1.84441	0.00544	2.24565	0.10373	2.71071	1.50847
1.84168	0.02956	2.22638	0.17122	2.70423	2.18058		1.84168	0.000844579	2.21161	0.27372	2.70423	2.1973		1.8425	0.00511	2.2459	0.10406	2.71106	1.51453
1.83976	0.02921	2.22663	0.17176	2.70459	2.18743		1.83976	0.000761563	2.21186	0.27459	2.70459	2.20448		1.84031	0.00496	2.24615	0.10439	2.71141	1.52059
1.83758	0.03018	2.22688	0.1723	2.70495	2.19429		1.83758	0.000953041	2.21211	0.27546	2.70495	2.21166		1.83813	0.00481	2.2464	0.10472	2.71176	1.52664
1.83541	0.02954	2.22713	0.17284	2.70532	2.20115		1.83541	0.000827184	2.21236	0.27632	2.70532	2.21884		1.83622	0.0048	2.24665	0.10505	2.71211	1.5327
1.83351	0.03011	2.22738	0.17338	2.70568	2.208		1.83351	0.000878991	2.21261	0.27719	2.70568	2.22601		1.83405	0.00551	2.2469	0.10538	2.71246	1.53876
1.83134	0.03027	2.22763	0.17392	2.70604	2.21486		1.83134	0.000879086	2.21286	0.27805	2.70604	2.23319		1.83188	0.00596	2.24715	0.10571	2.71281	1.54482
1.82945	0.03031	2.22788	0.17447	2.7064	2.22172		1.82945	0.000835515	2.21311	0.27892	2.7064	2.24037		1.82999	0.00578	2.2474	0.10604	2.71316	1.55088
1.82729	0.03071	2.22813	0.17501	2.70676	2.22857		1.82729	0.000918985	2.21336	0.27978	2.70676	2.24754		1.82783	0.00594	2.24765	0.10636	2.71351	1.55694
1.82514	0.03155	2.22838	0.17555	2.70712	2.23543		1.82514	0.00101	2.21361	0.28065	2.70712	2.25472		1.82568	0.00562	2.2479	0.10669	2.71386	1.563
1.82326	0.03182	2.22863	0.17609	2.70748	2.24229		1.82326	0.000993774	2.21386	0.28151	2.70748	2.2619		1.8238	0.00601	2.24815	0.10702	2.71421	1.56906
1.82112	0.03236	2.22888	0.17663	2.70784	2.24914		1.82112	0.000989148	2.21411	0.28238	2.70784	2.26908		1.82165	0.00624	2.2484	0.10735	2.71456	1.57512
1.81898	0.03248	2.22913	0.17717	2.7082	2.256		1.81898	0.000960718	2.21436	0.28324	2.7082	2.27625		1.81978	0.00659	2.24865	0.10768	2.71491	1.58118
1.81712	0.03279	2.22938	0.17771	2.70856	2.26285		1.81712	0.00101	2.21461	0.28411	2.70856	2.28343		1.81765	0.00591	2.2489	0.10801	2.71527	1.58724
1.81499	0.03317	2.22963	0.17825	2.70892	2.26971		1.81499	0.00108	2.21486	0.28497	2.70892	2.29061		1.81552	0.00703	2.24915	0.10834	2.71562	1.5933
1.81287	0.03395	2.22988	0.17879	2.70928	2.27657		1.81287	0.00106	2.21512	0.28584	2.70928	2.29779		1.81366	0.00763	2.2494	0.10867	2.71597	1.59936
1.81101	0.03353	2.23013	0.17934	2.70964	2.28342		1.81101	0.00105	2.21537	0.2867	2.70964	2.30496		1.81154	0.00739	2.24965	0.109	2.71632	1.60542
1.8089	0.03398	2.23038	0.17988	2.71	2.29028		1.8089	0.00102	2.21562	0.28757	2.71	2.31214		1.80943	0.007	2.2499	0.10933	2.71667	1.61148
1.80679	0.03406	2.23063	0.18042	2.71036	2.29714		1.80679	0.00113	2.21587	0.28843	2.71036	2.31932		1.80758	0.00646	2.25015	0.10966	2.71702	1.61754
1.80495	0.0344	2.23088	0.18096	2.71072	2.30399		1.80495	0.00113	2.21612	0.2893	2.71072	2.3265		1.80547	0.00661	2.2504	0.10998	2.71737	1.6236
1.80285	0.03444	2.23113	0.1815	2.71108	2.31085		1.80285	0.00116	2.21637	0.29017	2.71108	2.33367		1.80337	0.00741	2.25065	0.11031	2.71772	1.62966
1.80076	0.03512	2.23138	0.18204	2.71144	2.31771		1.80076	0.00109	2.21662	0.29103	2.71144	2.34085		1.80154	0.00724	2.2509	0.11064	2.71807	1.63572
		2.23163	0.18258	2.7118	2.32456				2.21687	0.2919	2.7118	2.34803				2.25115	0.11097	2.71842	1.64178
		2.23188	0.18312	2.71216	2.33142				2.21712	0.29276	2.71216	2.3552				2.2514	0.1113	2.71877	1.64784
		2.23213	0.18367	2.71252	2.33828				2.21737	0.29363	2.71252	2.36238				2.25165	0.11163	2.71912	1.6539
		2.23238	0.18421	2.71288	2.34513				2.21762	0.29449	2.71288	2.36956				2.2519	0.11196	2.71947	1.65996
		2.23263	0.18475	2.71324	2.35199				2.21787	0.29536	2.71324	2.37674				2.25215	0.11229	2.71982	1.66602
		2.23288	0.18529	2.7136	2.35885				2.21812	0.29622	2.7136	2.38391				2.2524	0.11262	2.72017	1.67208
		2.23313	0.18583	2.71396	2.3657				2.21837	0.29709	2.71396	2.39109				2.25265	0.11295	2.72052	1.67813
		2.23338	0.18637	2.71432	2.37256				2.21862	0.29795	2.71432	2.39827				2.2529	0.11328	2.72087	1.68419
		2.23363	0.18691	2.71468	2.37942				2.21887	0.29882	2.71468	2.40545				2.25315	0.11361	2.72122	1.69025
		2.23388	0.18745	2.71505	2.38627				2.21912	0.29968	2.71505	2.41262				2.2534	0.11393	2.72157	1.69631
		2.23413	0.18799	2.71541	2.39313				2.21937	0.30055	2.71541	2.4198				2.25365	0.11426	2.72192	1.70237
		2.23438	0.18854	2.71577	2.39998				2.21962	0.30141	2.71577	2.42698				2.2539	0.11459	2.72227	1.70843
		2.23463	0.18908	2.71613	2.40684				2.21987	0.30228	2.71613	2.43416				2.25415	0.11492	2.72262	1.71449
		2.23488	0.18962	2.71649	2.4137				2.22012	0.30314	2.71649	2.44133				2.2544	0.11525	2.72297	1.72055
		2.23514	0.19016	2.71685	2.42055				2.22037	0.30401	2.71685	2.44851				2.25465	0.11558	2.72332	1.72661
		2.23539	0.1907	2.71721	2.42741				2.22062	0.30488	2.71721	2.45569				2.2549	0.11591	2.72367	1.73267
		2.23564	0.19124	2.71757	2.43427				2.22087	0.30574	2.71757	2.46286				2.25516	0.11624	2.72402	1.73873
		2.23589	0.19178	2.71793	2.44112				2.22112	0.30661	2.71793	2.47004				2.25541	0.11657	2.72437	1.74479
		2.23614	0.19232	2.71829	2.44798				2.22137	0.30747	2.71829	2.47722				2.25566	0.1169	2.72472	1.75085
		2.23639	0.19286	2.71865	2.45484				2.22162	0.30834	2.71865	2.4844				2.25591	0.11723	2.72508	1.75691
		2.23664	0.19341	2.71901	2.46169				2.22187	0.3092	2.71901	2.49157				2.25616	0.11756	2.72543	1.76297
		2.23689	0.19395	2.71937	2.46855				2.22212	0.31007	2.71937	2.49875				2.25641	0.11788	2.72578	1.76903
		2.23714	0.19449	2.71973	2.47541				2.22237	0.31093	2.71973	2.50593				2.25666	0.11821	2.72613	1.77509
		2.23739	0.19503	2.72009	2.48226				2.22262	0.3118	2.72009	2.51311				2.25691	0.11854	2.72648	1.78115
		2.23764	0.19557	2.72045	2.48912				2.22287	0.31266	2.72045	2.52028				2.25716	0.11887	2.72683	1.78721
		2.23789	0.19611	2.72081	2.49598				2.22312	0.31353	2.72081	2.52746				2.25741	0.1192	2.72718	1.79327
		2.23814	0.19665	2.72117	2.50283				2.22337	0.31439	2.72117	2.53464				2.25766	0.11953	2.72753	1.79933
		2.23839	0.19719	2.72153	2.50969				2.22362	0.31526	2.72153	2.54182				2.25791	0.11986	2.72788	1.80539
		2.23864	0.19774	2.72189	2.51655				2.22387	0.31612	2.72189	2.54899				2.25816	0.12019	2.72823	1.81145
		2.23889	0.19828	2.72225	2.5234				2.22412	0.31699	2.72225	2.55617				2.25841	0.12052	2.72858	1.81751
		2.23914	0.19882	2.72261	2.53026				2.22437	0.31785	2.72261	2.56335				2.25866	0.12085	2.72893	1.82356
		2.23939	0.19936	2.72297	2.53711				2.22462	0.31872	2.72297	2.57052				2.25891	0.12118	2.72928	1.82962
		2.23964	0.1999	2.72333	2.54397				2.22487	0.31958	2.72333	2.5777				2.25916	0.1215	2.72963	1.83568
		2.23989	0.20044	2.72369	2.55083				2.22513	0.32045	2.72369	2.58488				2.25941	0.12183	2.72998	1.84174
		2.24014	0.20098	2.72405	2.55768				2.22538	0.32132	2.72405	2.59206				2.25966	0.12216	2.73033	1.8478
		2.24039	0.20152	2.72441	2.56454				2.22563	0.32218	2.72441	2.59923				2.25991	0.12249	2.73068	1.85386
		2.24064	0.20206	2.72477	2.5714				2.22588	0.32305	2.72477	2.60641				2.26016	0.12282	2.73103	1.85992
		2.24089	0.20261	2.72514	2.57825				2.22613	0.32391	2.72514	2.61359				2.26041	0.12315	2.73138	1.86598
		2.24114	0.20315	2.7255	2.58511				2.22638	0.32478	2.7255	2.62077				2.26066	0.12348	2.73173	1.87204
		2.24139	0.20369	2.72586	2.59197				2.22663	0.32564	2.72586	2.62794				2.26091	0.12381	2.73208	1.8781
		2.24164	0.20423	2.72622	2.59882				2.22688	0.32651	2.72622	2.63512				2.26116	0.12414	2.73243	1.88416
		2.24189	0.20477	2.72658	2.60568				2.22713	0.32737	2.72658	2.6423				2.26141	0.12447	2.73278	1.89022
		2.24214	0.20531	2.72694	2.61254				2.22738	0.32824	2.72694	2.64947				2.26166	0.1248	2.73313	1.89628
		2.24239	0.20585	2.7273	2.61939				2.22763	0.3291	2.7273	2.65665				2.26191	0.12513	2.73348	1.90234
		2.24264	0.20639	2.72766	2.62625				2.22788	0.32997	2.72766	2.66383				2.26216	0.12545	2.73383	1.9084
		2.24289	0.20694	2.72802	2.63311				2.22813	0.33083	2.72802	2.67101				2.26241	0.12578	2.73418	1.91446
		2.24314	0.20748	2.72838	2.63996				2.22838	0.3317	2.72838	2.67818				2.26266	0.12611	2.73453	1.92052
		2.24339	0.20802	2.72874	2.64682				2.22863	0.33256	2.72874	2.68536				2.26291	0.12644	2.73488	1.92658
		2.24364	0.20856	2.7291	2.65368				2.22888	0.33343	2.7291	2.69254				2.26316	0.12677	2.73524	1.93264
		2.24389	0.2091	2.72946	2.66053				2.22913	0.33429	2.72946	2.69972				2.26341	0.1271	2.73559	1.9387
		2.24414	0.20964	2.72982	2.66739				2.22938	0.33516	2.72982	2.70689				2.26366	0.12743	2.73594	1.94476
		2.24439	0.21018	2.73018	2.67424				2.22963	0.33603	2.73018	2.71407				2.26391	0.12776	2.73629	1.95082
		2.24464	0.21072	2.73054	2.6811				2.22988	0.33689	2.73054	2.72125				2.26416	0.12809	2.73664	1.95688
		2.24489	0.21126	2.7309	2.68796				2.23013	0.33776	2.7309	2.72843				2.26441	0.12842	2.73699	1.96294
		2.24515	0.21181	2.73126	2.69481				2.23038	0.33862	2.73126	2.7356				2.26466	0.12875	2.73734	1.96899
		2.2454	0.21235	2.73162	2.70167				2.23063	0.33949	2.73162	2.74278				2.26491	0.12908	2.73769	1.97505
		2.24565	0.21289	2.73198	2.70853				2.23088	0.34035	2.73198	2.74996				2.26517	0.1294	2.73804	1.98111
		2.2459	0.21343	2.73234	2.71538				2.23113	0.34122	2.73234	2.75713				2.26542	0.12973	2.73839	1.98717
		2.24615	0.21397	2.7327	2.72224				2.23138	0.34208	2.7327	2.76431				2.26567	0.13006	2.73874	1.99323
		2.2464	0.21451	2.73306	2.7291				2.23163	0.34295	2.73306	2.77149				2.26592	0.13039	2.73909	1.99929
		2.24665	0.21505	2.73342	2.73595				2.23188	0.34381	2.73342	2.77867				2.26617	0.13072	2.73944	2.00535
		2.2469	0.21559	2.73378	2.74281				2.23213	0.34468	2.73378	2.78584				2.26642	0.13105	2.73979	2.01141
		2.24715	0.21614	2.73414	2.74967				2.23238	0.34554	2.73414	2.79302				2.26667	0.13138	2.74014	2.01747
		2.2474	0.21668	2.7345	2.75652				2.23263	0.34641	2.7345	2.8002				2.26692	0.13171	2.74049	2.02353
		2.24765	0.21722	2.73486	2.76338				2.23288	0.34727	2.73486	2.80738				2.26717	0.13204	2.74084	2.02959
		2.2479	0.21776	2.73523	2.77024				2.23313	0.34814	2.73523	2.81455				2.26742	0.13237	2.74119	2.03565
		2.24815	0.2183	2.73559	2.77709				2.23338	0.349	2.73559	2.82173				2.26767	0.1327	2.74154	2.04171
		2.2484	0.21884	2.73595	2.78395				2.23363	0.34987	2.73595	2.82891				2.26792	0.13302	2.74189	2.04777
		2.24865	0.21938	2.73631	2.79081				2.23388	0.35073	2.73631	2.83609				2.26817	0.13335	2.74224	2.05383
		2.2489	0.21992	2.73667	2.79766				2.23413	0.3516	2.73667	2.84326				2.26842	0.13368	2.74259	2.05989
		2.24915	0.22046	2.73703	2.80452				2.23438	0.35247	2.73703	2.85044				2.26867	0.13401	2.74294	2.06595
		2.2494	0.22101	2.73739	2.81137				2.23463	0.35333	2.73739	2.85762				2.26892	0.13434	2.74329	2.07201
		2.24965	0.22155	2.73775	2.81823				2.23488	0.3542	2.73775	2.86479				2.26917	0.13467	2.74364	2.07807
		2.2499	0.22209	2.73811	2.82509				2.23514	0.35506	2.73811	2.87197				2.26942	0.135	2.74399	2.08413
		2.25015	0.22263	2.73847	2.83194				2.23539	0.35593	2.73847	2.87915				2.26967	0.13533	2.74434	2.09019
		2.2504	0.22317	2.73883	2.8388				2.23564	0.35679	2.73883	2.88633				2.26992	0.13566	2.74469	2.09625
		2.25065	0.22371	2.73919	2.84566				2.23589	0.35766	2.73919	2.8935				2.27017	0.13599	2.74505	2.10231
		2.2509	0.22425	2.73955	2.85251				2.23614	0.35852	2.73955	2.90068				2.27042	0.13632	2.7454	2.10837
		2.25115	0.22479	2.73991	2.85937				2.23639	0.35939	2.73991	2.90786				2.27067	0.13665	2.74575	2.11443
		2.2514	0.22533	2.74027	2.86623				2.23664	0.36025	2.74027	2.91504				2.27092	0.13697	2.7461	2.12048
		2.25165	0.22588	2.74063	2.87308				2.23689	0.36112	2.74063	2.92221				2.27117	0.1373	2.74645	2.12654
		2.2519	0.22642	2.74099	2.87994				2.23714	0.36198	2.74099	2.92939				2.27142	0.13763	2.7468	2.1326
		2.25215	0.22696	2.74135	2.8868				2.23739	0.36285	2.74135	2.93657				2.27167	0.13796	2.74715	2.13866
		2.2524	0.2275	2.74171	2.89365				2.23764	0.36371	2.74171	2.94375				2.27192	0.13829	2.7475	2.14472
		2.25265	0.22804	2.74207	2.90051				2.23789	0.36458	2.74207	2.95092				2.27217	0.13862	2.74785	2.15078
		2.2529	0.22858	2.74243	2.90737				2.23814	0.36544	2.74243	2.9581				2.27242	0.13895	2.7482	2.15684
		2.25315	0.22912	2.74279	2.91422				2.23839	0.36631	2.74279	2.96528				2.27267	0.13928	2.74855	2.1629
		2.2534	0.22966	2.74315	2.92108				2.23864	0.36718	2.74315	2.97245				2.27292	0.13961	2.7489	2.16896
		2.25365	0.23021	2.74351	2.92794				2.23889	0.36804	2.74351	2.97963				2.27317	0.13994	2.74925	2.17502
		2.2539	0.23075	2.74387	2.93479				2.23914	0.36891	2.74387	2.98681				2.27342	0.14027	2.7496	2.18108
		2.25415	0.23129	2.74423	2.94165				2.23939	0.36977	2.74423	2.99399				2.27367	0.14059	2.74995	2.18714
		2.2544	0.23183	2.74459	2.9485				2.23964	0.37064	2.74459	3.00116				2.27392	0.14092	2.7503	2.1932
		2.25465	0.23237	2.74495	2.95536				2.23989	0.3715	2.74495	3.00834				2.27417	0.14125	2.75065	2.19926
		2.2549	0.23291	2.74532	2.96222				2.24014	0.37237	2.74532	3.01552				2.27442	0.14158	2.751	2.20532
		2.25516	0.23345	2.74568	2.96907				2.24039	0.37323	2.74568	3.0227				2.27467	0.14191	2.75135	2.21138
		2.25541	0.23399	2.74604	2.97593				2.24064	0.3741	2.74604	3.02987				2.27492	0.14224	2.7517	2.21744
		2.25566	0.23453	2.7464	2.98279				2.24089	0.37496	2.7464	3.03705				2.27518	0.14257	2.75205	2.2235
		2.25591	0.23508	2.74676	2.98964				2.24114	0.37583	2.74676	3.04423				2.27543	0.1429	2.7524	2.22956
		2.25616	0.23562	2.74712	2.9965				2.24139	0.37669	2.74712	3.05141				2.27568	0.14323	2.75275	2.23562
		2.25641	0.23616	2.74748	3.00336				2.24164	0.37756	2.74748	3.05858				2.27593	0.14356	2.7531	2.24168
		2.25666	0.2367	2.74784	3.01021				2.24189	0.37842	2.74784	3.06576				2.27618	0.14389	2.75345	2.24774
		2.25691	0.23724	2.7482	3.01707				2.24214	0.37929	2.7482	3.07294				2.27643	0.14422	2.7538	2.2538
		2.25716	0.23778	2.74856	3.02393				2.24239	0.38015	2.74856	3.08011				2.27668	0.14454	2.75415	2.25986
		2.25741	0.23832	2.74892	3.03078				2.24264	0.38102	2.74892	3.08729				2.27693	0.14487	2.7545	2.26591
		2.25766	0.23886	2.74928	3.03764				2.24289	0.38188	2.74928	3.09447				2.27718	0.1452	2.75485	2.27197
		2.25791	0.23941	2.74964	3.0445				2.24314	0.38275	2.74964	3.10165				2.27743	0.14553	2.75521	2.27803
		2.25816	0.23995	2.75	3.05135				2.24339	0.38362	2.75	3.10882				2.27768	0.14586	2.75556	2.28409
		2.25841	0.24049	2.75036	3.05821				2.24364	0.38448	2.75036	3.116				2.27793	0.14619	2.75591	2.29015
		2.25866	0.24103	2.75072	3.06507				2.24389	0.38535	2.75072	3.12318				2.27818	0.14652	2.75626	2.29621
		2.25891	0.24157	2.75108	3.07192				2.24414	0.38621	2.75108	3.13036				2.27843	0.14685	2.75661	2.30227
		2.25916	0.24211	2.75144	3.07878				2.24439	0.38708	2.75144	3.13753				2.27868	0.14718	2.75696	2.30833
		2.25941	0.24265	2.7518	3.08564				2.24464	0.38794	2.7518	3.14471				2.27893	0.14751	2.75731	2.31439
		2.25966	0.24319	2.75216	3.09249				2.24489	0.38881	2.75216	3.15189				2.27918	0.14784	2.75766	2.32045
		2.25991	0.24373	2.75252	3.09935				2.24515	0.38967	2.75252	3.15907				2.27943	0.14817	2.75801	2.32651
		2.26016	0.24428	2.75288	3.1062				2.2454	0.39054	2.75288	3.16624				2.27968	0.14849	2.75836	2.33257
		2.26041	0.24482	2.75324	3.11306				2.24565	0.3914	2.75324	3.17342				2.27993	0.14882	2.75871	2.33863
		2.26066	0.24536	2.7536	3.11992				2.2459	0.39227	2.7536	3.1806				2.28018	0.14915	2.75906	2.34469
		2.26091	0.2459	2.75396	3.12677				2.24615	0.39313	2.75396	3.18777				2.28043	0.14948	2.75941	2.35075
		2.26116	0.24644	2.75432	3.13363				2.2464	0.394	2.75432	3.19495				2.28068	0.14981	2.75976	2.35681
		2.26141	0.24698	2.75468	3.14049				2.24665	0.39486	2.75468	3.20213				2.28093	0.15014	2.76011	2.36287
		2.26166	0.24752	2.75505	3.14734				2.2469	0.39573	2.75505	3.20931				2.28118	0.15047	2.76046	2.36893
		2.26191	0.24806	2.75541	3.1542				2.24715	0.39659	2.75541	3.21648				2.28143	0.1508	2.76081	2.37499
		2.26216	0.24861	2.75577	3.16106				2.2474	0.39746	2.75577	3.22366				2.28168	0.15113	2.76116	2.38105
		2.26241	0.24915	2.75613	3.16791				2.24765	0.39833	2.75613	3.23084				2.28193	0.15146	2.76151	2.38711
		2.26266	0.24969	2.75649	3.17477				2.2479	0.39919	2.75649	3.23802				2.28218	0.15179	2.76186	2.39317
		2.26291	0.25023	2.75685	3.18163				2.24815	0.40006	2.75685	3.24519				2.28243	0.15211	2.76221	2.39923
		2.26316	0.25077	2.75721	3.18848				2.2484	0.40092	2.75721	3.25237				2.28268	0.15244	2.76256	2.40529
		2.26341	0.25131	2.75757	3.19534				2.24865	0.40179	2.75757	3.25955				2.28293	0.15277	2.76291	2.41135
		2.26366	0.25185	2.75793	3.2022				2.2489	0.40265	2.75793	3.26672				2.28318	0.1531	2.76326	2.4174
		2.26391	0.25239	2.75829	3.20905				2.24915	0.40352	2.75829	3.2739				2.28343	0.15343	2.76361	2.42346
		2.26416	0.25293	2.75865	3.21591				2.2494	0.40438	2.75865	3.28108				2.28368	0.15376	2.76396	2.42952
		2.26441	0.25348	2.75901	3.22277				2.24965	0.40525	2.75901	3.28826				2.28393	0.15409	2.76431	2.43558
		2.26466	0.25402	2.75937	3.22962				2.2499	0.40611	2.75937	3.29543				2.28418	0.15442	2.76466	2.44164
		2.26491	0.25456	2.75973	3.23648				2.25015	0.40698	2.75973	3.30261				2.28443	0.15475	2.76502	2.4477
		2.26517	0.2551	2.76009	3.24333				2.2504	0.40784	2.76009	3.30979				2.28468	0.15508	2.76537	2.45376
		2.26542	0.25564	2.76045	3.25019				2.25065	0.40871	2.76045	3.31697				2.28493	0.15541	2.76572	2.45982
		2.26567	0.25618	2.76081	3.25705				2.2509	0.40957	2.76081	3.32414				2.28519	0.15574	2.76607	2.46588
		2.26592	0.25672	2.76117	3.2639				2.25115	0.41044	2.76117	3.33132				2.28544	0.15606	2.76642	2.47194
		2.26617	0.25726	2.76153	3.27076				2.2514	0.4113	2.76153	3.3385				2.28569	0.15639	2.76677	2.478
		2.26642	0.2578	2.76189	3.27762				2.25165	0.41217	2.76189	3.34568				2.28594	0.15672	2.76712	2.48406
		2.26667	0.25835	2.76225	3.28447				2.2519	0.41303	2.76225	3.35285				2.28619	0.15705	2.76747	2.49012
		2.26692	0.25889	2.76261	3.29133				2.25215	0.4139	2.76261	3.36003				2.28644	0.15738	2.76782	2.49618
		2.26717	0.25943	2.76297	3.29819				2.2524	0.41477	2.76297	3.36721				2.28669	0.15771	2.76817	2.50224
		2.26742	0.25997	2.76333	3.30504				2.25265	0.41563	2.76333	3.37438				2.28694	0.15804	2.76852	2.5083
		2.26767	0.26051	2.76369	3.3119				2.2529	0.4165	2.76369	3.38156				2.28719	0.15837	2.76887	2.51436
		2.26792	0.26105	2.76405	3.31876				2.25315	0.41736	2.76405	3.38874				2.28744	0.1587	2.76922	2.52042
		2.26817	0.26159	2.76441	3.32561				2.2534	0.41823	2.76441	3.39592				2.28769	0.15903	2.76957	2.52648
		2.26842	0.26213	2.76477	3.33247				2.25365	0.41909	2.76477	3.40309				2.28794	0.15936	2.76992	2.53254
		2.26867	0.26268	2.76514	3.33933				2.2539	0.41996	2.76514	3.41027				2.28819	0.15969	2.77027	2.5386
		2.26892	0.26322	2.7655	3.34618				2.25415	0.42082	2.7655	3.41745				2.28844	0.16001	2.77062	2.54466
		2.26917	0.26376	2.76586	3.35304				2.2544	0.42169	2.76586	3.42463				2.28869	0.16034	2.77097	2.55072
		2.26942	0.2643	2.76622	3.3599				2.25465	0.42255	2.76622	3.4318				2.28894	0.16067	2.77132	2.55678
		2.26967	0.26484	2.76658	3.36675				2.2549	0.42342	2.76658	3.43898				2.28919	0.161	2.77167	2.56283
		2.26992	0.26538	2.76694	3.37361				2.25516	0.42428	2.76694	3.44616				2.28944	0.16133	2.77202	2.56889
		2.27017	0.26592	2.7673	3.38046				2.25541	0.42515	2.7673	3.45334				2.28969	0.16166	2.77237	2.57495
		2.27042	0.26646	2.76766	3.38732				2.25566	0.42601	2.76766	3.46051				2.28994	0.16199	2.77272	2.58101
		2.27067	0.267	2.76802	3.39418				2.25591	0.42688	2.76802	3.46769				2.29019	0.16232	2.77307	2.58707
		2.27092	0.26755	2.76838	3.40103				2.25616	0.42774	2.76838	3.47487				2.29044	0.16265	2.77342	2.59313
		2.27117	0.26809	2.76874	3.40789				2.25641	0.42861	2.76874	3.48204				2.29069	0.16298	2.77377	2.59919
		2.27142	0.26863	2.7691	3.41475				2.25666	0.42948	2.7691	3.48922				2.29094	0.16331	2.77412	2.60525
		2.27167	0.26917	2.76946	3.4216				2.25691	0.43034	2.76946	3.4964				2.29119	0.16363	2.77447	2.61131
		2.27192	0.26971	2.76982	3.42846				2.25716	0.43121	2.76982	3.50358				2.29144	0.16396	2.77482	2.61737
		2.27217	0.27025	2.77018	3.43532				2.25741	0.43207	2.77018	3.51075				2.29169	0.16429	2.77518	2.62343
		2.27242	0.27079	2.77054	3.44217				2.25766	0.43294	2.77054	3.51793				2.29194	0.16462	2.77553	2.62949
		2.27267	0.27133	2.7709	3.44903				2.25791	0.4338	2.7709	3.52511				2.29219	0.16495	2.77588	2.63555
		2.27292	0.27188	2.77126	3.45589				2.25816	0.43467	2.77126	3.53229				2.29244	0.16528	2.77623	2.64161
		2.27317	0.27242	2.77162	3.46274				2.25841	0.43553	2.77162	3.53946				2.29269	0.16561	2.77658	2.64767
		2.27342	0.27296	2.77198	3.4696				2.25866	0.4364	2.77198	3.54664				2.29294	0.16594	2.77693	2.65373
		2.27367	0.2735	2.77234	3.47646				2.25891	0.43726	2.77234	3.55382				2.29319	0.16627	2.77728	2.65979
		2.27392	0.27404	2.7727	3.48331				2.25916	0.43813	2.7727	3.561				2.29344	0.1666	2.77763	2.66585
		2.27417	0.27458	2.77306	3.49017				2.25941	0.43899	2.77306	3.56817				2.29369	0.16693	2.77798	2.67191
		2.27442	0.27512	2.77342	3.49703				2.25966	0.43986	2.77342	3.57535				2.29394	0.16726	2.77833	2.67797
		2.27467	0.27566	2.77378	3.50388				2.25991	0.44072	2.77378	3.58253				2.29419	0.16758	2.77868	2.68403
		2.27492	0.2762	2.77414	3.51074				2.26016	0.44159	2.77414	3.5897				2.29444	0.16791	2.77903	2.69009
		2.27518	0.27675	2.7745	3.51759				2.26041	0.44245	2.7745	3.59688				2.29469	0.16824	2.77938	2.69615
		2.27543	0.27729	2.77486	3.52445				2.26066	0.44332	2.77486	3.60406				2.29494	0.16857	2.77973	2.70221
		2.27568	0.27783	2.77523	3.53131				2.26091	0.44418	2.77523	3.61124				2.2952	0.1689	2.78008	2.70826
		2.27593	0.27837	2.77559	3.53816				2.26116	0.44505	2.77559	3.61841				2.29545	0.16923	2.78043	2.71432
		2.27618	0.27891	2.77595	3.54502				2.26141	0.44592	2.77595	3.62559				2.2957	0.16956	2.78078	2.72038
		2.27643	0.27945	2.77631	3.55188				2.26166	0.44678	2.77631	3.63277				2.29595	0.16989	2.78113	2.72644
		2.27668	0.27999	2.77667	3.55873				2.26191	0.44765	2.77667	3.63995				2.2962	0.17022	2.78148	2.7325
		2.27693	0.28053	2.77703	3.56559				2.26216	0.44851	2.77703	3.64712				2.29645	0.17055	2.78183	2.73856
		2.27718	0.28108	2.77739	3.57245				2.26241	0.44938	2.77739	3.6543				2.2967	0.17088	2.78218	2.74462
		2.27743	0.28162	2.77775	3.5793				2.26266	0.45024	2.77775	3.66148				2.29695	0.17121	2.78253	2.75068
		2.27768	0.28216	2.77811	3.58616				2.26291	0.45111	2.77811	3.66866				2.2972	0.17153	2.78288	2.75674
		2.27793	0.2827	2.77847	3.59302				2.26316	0.45197	2.77847	3.67583				2.29745	0.17186	2.78323	2.7628
		2.27818	0.28324	2.77883	3.59987				2.26341	0.45284	2.77883	3.68301				2.2977	0.17219	2.78358	2.76886
		2.27843	0.28378	2.77919	3.60673				2.26366	0.4537	2.77919	3.69019				2.29795	0.17252	2.78393	2.77492
		2.27868	0.28432	2.77955	3.61359				2.26391	0.45457	2.77955	3.69736				2.2982	0.17285	2.78428	2.78098
		2.27893	0.28486	2.77991	3.62044				2.26416	0.45543	2.77991	3.70454				2.29845	0.17318	2.78463	2.78704
		2.27918	0.2854	2.78027	3.6273				2.26441	0.4563	2.78027	3.71172				2.2987	0.17351	2.78498	2.7931
		2.27943	0.28595	2.78063	3.63416				2.26466	0.45716	2.78063	3.7189				2.29895	0.17384	2.78534	2.79916
		2.27968	0.28649	2.78099	3.64101				2.26491	0.45803	2.78099	3.72607				2.2992	0.17417	2.78569	2.80522
		2.27993	0.28703	2.78135	3.64787				2.26517	0.45889	2.78135	3.73325				2.29945	0.1745	2.78604	2.81128
		2.28018	0.28757	2.78171	3.65472				2.26542	0.45976	2.78171	3.74043				2.2997	0.17483	2.78639	2.81734
		2.28043	0.28811	2.78207	3.66158				2.26567	0.46063	2.78207	3.74761				2.29995	0.17515	2.78674	2.8234
		2.28068	0.28865	2.78243	3.66844				2.26592	0.46149	2.78243	3.75478				2.3002	0.17548	2.78709	2.82946
		2.28093	0.28919	2.78279	3.67529				2.26617	0.46236	2.78279	3.76196				2.30045	0.17581	2.78744	2.83552
		2.28118	0.28973	2.78315	3.68215				2.26642	0.46322	2.78315	3.76914				2.3007	0.17614	2.78779	2.84158
		2.28143	0.29027	2.78351	3.68901				2.26667	0.46409	2.78351	3.77631				2.30095	0.17647	2.78814	2.84764
		2.28168	0.29082	2.78387	3.69586				2.26692	0.46495	2.78387	3.78349				2.3012	0.1768	2.78849	2.8537
		2.28193	0.29136	2.78423	3.70272				2.26717	0.46582	2.78423	3.79067				2.30145	0.17713	2.78884	2.85975
		2.28218	0.2919	2.78459	3.70958				2.26742	0.46668	2.78459	3.79785				2.3017	0.17746	2.78919	2.86581
		2.28243	0.29244	2.78495	3.71643				2.26767	0.46755	2.78495	3.80502				2.30195	0.17779	2.78954	2.87187
		2.28268	0.29298	2.78532	3.72329				2.26792	0.46841	2.78532	3.8122				2.3022	0.17812	2.78989	2.87793
		2.28293	0.29352	2.78568	3.73015				2.26817	0.46928	2.78568	3.81938				2.30245	0.17845	2.79024	2.88399
		2.28318	0.29406	2.78604	3.737				2.26842	0.47014	2.78604	3.82656				2.3027	0.17878	2.79059	2.89005
		2.28343	0.2946	2.7864	3.74386				2.26867	0.47101	2.7864	3.83373				2.30295	0.1791	2.79094	2.89611
		2.28368	0.29515	2.78676	3.75072				2.26892	0.47187	2.78676	3.84091				2.3032	0.17943	2.79129	2.90217
		2.28393	0.29569	2.78712	3.75757				2.26917	0.47274	2.78712	3.84809				2.30345	0.17976	2.79164	2.90823
		2.28418	0.29623	2.78748	3.76443				2.26942	0.4736	2.78748	3.85527				2.3037	0.18009	2.79199	2.91429
		2.28443	0.29677	2.78784	3.77129				2.26967	0.47447	2.78784	3.86244				2.30395	0.18042	2.79234	2.92035
		2.28468	0.29731	2.7882	3.77814				2.26992	0.47533	2.7882	3.86962				2.3042	0.18075	2.79269	2.92641
		2.28493	0.29785	2.78856	3.785				2.27017	0.4762	2.78856	3.8768				2.30445	0.18108	2.79304	2.93247
		2.28519	0.29839	2.78892	3.79185				2.27042	0.47707	2.78892	3.88397				2.3047	0.18141	2.79339	2.93853
		2.28544	0.29893	2.78928	3.79871				2.27067	0.47793	2.78928	3.89115				2.30495	0.18174	2.79374	2.94459
		2.28569	0.29947	2.78964	3.80557				2.27092	0.4788	2.78964	3.89833				2.30521	0.18207	2.79409	2.95065
		2.28594	0.30002	2.79	3.81242				2.27117	0.47966	2.79	3.90551				2.30546	0.1824	2.79444	2.95671
		2.28619	0.30056	2.79036	3.81928				2.27142	0.48053	2.79036	3.91268				2.30571	0.18273	2.79479	2.96277
		2.28644	0.3011	2.79072	3.82614				2.27167	0.48139	2.79072	3.91986				2.30596	0.18305	2.79515	2.96883
		2.28669	0.30164	2.79108	3.83299				2.27192	0.48226	2.79108	3.92704				2.30621	0.18338	2.7955	2.97489
		2.28694	0.30218	2.79144	3.83985				2.27217	0.48312	2.79144	3.93422				2.30646	0.18371	2.79585	2.98095
		2.28719	0.30272	2.7918	3.84671				2.27242	0.48399	2.7918	3.94139				2.30671	0.18404	2.7962	2.98701
		2.28744	0.30326	2.79216	3.85356				2.27267	0.48485	2.79216	3.94857				2.30696	0.18437	2.79655	2.99307
		2.28769	0.3038	2.79252	3.86042				2.27292	0.48572	2.79252	3.95575				2.30721	0.1847	2.7969	2.99913
		2.28794	0.30435	2.79288	3.86728				2.27317	0.48658	2.79288	3.96293				2.30746	0.18503	2.79725	3.00518
		2.28819	0.30489	2.79324	3.87413				2.27342	0.48745	2.79324	3.9701				2.30771	0.18536	2.7976	3.01124
		2.28844	0.30543	2.7936	3.88099				2.27367	0.48831	2.7936	3.97728				2.30796	0.18569	2.79795	3.0173
		2.28869	0.30597	2.79396	3.88785				2.27392	0.48918	2.79396	3.98446				2.30821	0.18602	2.7983	3.02336
		2.28894	0.30651	2.79432	3.8947				2.27417	0.49004	2.79432	3.99163				2.30846	0.18635	2.79865	3.02942
		2.28919	0.30705	2.79468	3.90156				2.27442	0.49091	2.79468	3.99881				2.30871	0.18667	2.799	3.03548
		2.28944	0.30759	2.79505	3.90842				2.27467	0.49178	2.79505	4.00599				2.30896	0.187	2.79935	3.04154
		2.28969	0.30813	2.79541	3.91527				2.27492	0.49264	2.79541	4.01317				2.30921	0.18733	2.7997	3.0476
		2.28994	0.30867	2.79577	3.92213				2.27518	0.49351	2.79577	4.02034				2.30946	0.18766	2.80005	3.05366
		2.29019	0.30922	2.79613	3.92899				2.27543	0.49437	2.79613	4.02752				2.30971	0.18799	2.8004	3.05972
		2.29044	0.30976	2.79649	3.93584				2.27568	0.49524	2.79649	4.0347				2.30996	0.18832	2.80075	3.06578
		2.29069	0.3103	2.79685	3.9427				2.27593	0.4961	2.79685	4.04188				2.31021	0.18865	2.8011	3.07184
		2.29094	0.31084	2.79721	3.94955				2.27618	0.49697	2.79721	4.04905				2.31046	0.18898	2.80145	3.0779
		2.29119	0.31138	2.79757	3.95641				2.27643	0.49783	2.79757	4.05623				2.31071	0.18931	2.8018	3.08396
		2.29144	0.31192	2.79793	3.96327				2.27668	0.4987	2.79793	4.06341				2.31096	0.18964	2.80215	3.09002
		2.29169	0.31246	2.79829	3.97012				2.27693	0.49956	2.79829	4.07059				2.31121	0.18997	2.8025	3.09608
		2.29194	0.313	2.79865	3.97698				2.27718	0.50043	2.79865	4.07776				2.31146	0.1903	2.80285	3.10214
		2.29219	0.31355	2.79901	3.98384				2.27743	0.50129	2.79901	4.08494				2.31171	0.19062	2.8032	3.1082
		2.29244	0.31409	2.79937	3.99069				2.27768	0.50216	2.79937	4.09212				2.31196	0.19095	2.80355	3.11426
		2.29269	0.31463	2.79973	3.99755				2.27793	0.50302	2.79973	4.09929				2.31221	0.19128	2.8039	3.12032
		2.29294	0.31517	2.80009	4.00441				2.27818	0.50389	2.80009	4.10647				2.31246	0.19161	2.80425	3.12638
		2.29319	0.31571	2.80045	4.01126				2.27843	0.50475	2.80045	4.11365				2.31271	0.19194	2.8046	3.13244
		2.29344	0.31625	2.80081	4.01812				2.27868	0.50562	2.80081	4.12083				2.31296	0.19227	2.80495	3.1385
		2.29369	0.31679	2.80117	4.02498				2.27893	0.50648	2.80117	4.128				2.31321	0.1926	2.80531	3.14456
		2.29394	0.31733	2.80153	4.03183				2.27918	0.50735	2.80153	4.13518				2.31346	0.19293	2.80566	3.15061
		2.29419	0.31787	2.80189	4.03869				2.27943	0.50822	2.80189	4.14236				2.31371	0.19326	2.80601	3.15667
		2.29444	0.31842	2.80225	4.04555				2.27968	0.50908	2.80225	4.14954				2.31396	0.19359	2.80636	3.16273
		2.29469	0.31896	2.80261	4.0524				2.27993	0.50995	2.80261	4.15671				2.31421	0.19392	2.80671	3.16879
		2.29494	0.3195	2.80297	4.05926				2.28018	0.51081	2.80297	4.16389				2.31446	0.19425	2.80706	3.17485
		2.2952	0.32004	2.80333	4.06612				2.28043	0.51168	2.80333	4.17107				2.31471	0.19457	2.80741	3.18091
		2.29545	0.32058	2.80369	4.07297				2.28068	0.51254	2.80369	4.17825				2.31496	0.1949	2.80776	3.18697
		2.2957	0.32112	2.80405	4.07983				2.28093	0.51341	2.80405	4.18542				2.31522	0.19523	2.80811	3.19303
		2.29595	0.32166	2.80441	4.08668				2.28118	0.51427	2.80441	4.1926				2.31547	0.19556	2.80846	3.19909
		2.2962	0.3222	2.80477	4.09354				2.28143	0.51514	2.80477	4.19978				2.31572	0.19589	2.80881	3.20515
		2.29645	0.32274	2.80514	4.1004				2.28168	0.516	2.80514	4.20695				2.31597	0.19622	2.80916	3.21121
		2.2967	0.32329	2.8055	4.10725				2.28193	0.51687	2.8055	4.21413				2.31622	0.19655	2.80951	3.21727
		2.29695	0.32383	2.80586	4.11411				2.28218	0.51773	2.80586	4.22131				2.31647	0.19688	2.80986	3.22333
		2.2972	0.32437	2.80622	4.12097				2.28243	0.5186	2.80622	4.22849				2.31672	0.19721	2.81021	3.22939
		2.29745	0.32491	2.80658	4.12782				2.28268	0.51946	2.80658	4.23566				2.31697	0.19754	2.81056	3.23545
		2.2977	0.32545	2.80694	4.13468				2.28293	0.52033	2.80694	4.24284				2.31722	0.19787	2.81091	3.24151
		2.29795	0.32599	2.8073	4.14154				2.28318	0.52119	2.8073	4.25002				2.31747	0.19819	2.81126	3.24757
		2.2982	0.32653	2.80766	4.14839				2.28343	0.52206	2.80766	4.2572				2.31772	0.19852	2.81161	3.25363
		2.29845	0.32707	2.80802	4.15525				2.28368	0.52293	2.80802	4.26437				2.31797	0.19885	2.81196	3.25969
		2.2987	0.32762	2.80838	4.16211				2.28393	0.52379	2.80838	4.27155				2.31822	0.19918	2.81231	3.26575
		2.29895	0.32816	2.80874	4.16896				2.28418	0.52466	2.80874	4.27873				2.31847	0.19951	2.81266	3.27181
		2.2992	0.3287	2.8091	4.17582				2.28443	0.52552	2.8091	4.28591				2.31872	0.19984	2.81301	3.27787
		2.29945	0.32924	2.80946	4.18268				2.28468	0.52639	2.80946	4.29308				2.31897	0.20017	2.81336	3.28393
		2.2997	0.32978	2.80982	4.18953				2.28493	0.52725	2.80982	4.30026				2.31922	0.2005	2.81371	3.28999
		2.29995	0.33032	2.81018	4.19639				2.28519	0.52812	2.81018	4.30744				2.31947	0.20083	2.81406	3.29605
		2.3002	0.33086	2.81054	4.20325				2.28544	0.52898	2.81054	4.31461				2.31972	0.20116	2.81441	3.3021
		2.30045	0.3314	2.8109	4.2101				2.28569	0.52985	2.8109	4.32179				2.31997	0.20149	2.81476	3.30816
		2.3007	0.33194	2.81126	4.21696				2.28594	0.53071	2.81126	4.32897				2.32022	0.20182	2.81512	3.31422
		2.30095	0.33249	2.81162	4.22381				2.28619	0.53158	2.81162	4.33615				2.32047	0.20214	2.81547	3.32028
		2.3012	0.33303	2.81198	4.23067				2.28644	0.53244	2.81198	4.34332				2.32072	0.20247	2.81582	3.32634
		2.30145	0.33357	2.81234	4.23753				2.28669	0.53331	2.81234	4.3505				2.32097	0.2028	2.81617	3.3324
		2.3017	0.33411	2.8127	4.24438				2.28694	0.53417	2.8127	4.35768				2.32122	0.20313	2.81652	3.33846
		2.30195	0.33465	2.81306	4.25124				2.28719	0.53504	2.81306	4.36486				2.32147	0.20346	2.81687	3.34452
		2.3022	0.33519	2.81342	4.2581				2.28744	0.5359	2.81342	4.37203				2.32172	0.20379	2.81722	3.35058
		2.30245	0.33573	2.81378	4.26495				2.28769	0.53677	2.81378	4.37921				2.32197	0.20412	2.81757	3.35664
		2.3027	0.33627	2.81414	4.27181				2.28794	0.53763	2.81414	4.38639				2.32222	0.20445	2.81792	3.3627
		2.30295	0.33682	2.8145	4.27867				2.28819	0.5385	2.8145	4.39356				2.32247	0.20478	2.81827	3.36876
		2.3032	0.33736	2.81486	4.28552				2.28844	0.53937	2.81486	4.40074				2.32272	0.20511	2.81862	3.37482
		2.30345	0.3379	2.81523	4.29238				2.28869	0.54023	2.81523	4.40792				2.32297	0.20544	2.81897	3.38088
		2.3037	0.33844	2.81559	4.29924				2.28894	0.5411	2.81559	4.4151				2.32322	0.20577	2.81932	3.38694
		2.30395	0.33898	2.81595	4.30609				2.28919	0.54196	2.81595	4.42227				2.32347	0.20609	2.81967	3.393
		2.3042	0.33952	2.81631	4.31295				2.28944	0.54283	2.81631	4.42945				2.32372	0.20642	2.82002	3.39906
		2.30445	0.34006	2.81667	4.31981				2.28969	0.54369	2.81667	4.43663				2.32397	0.20675	2.82037	3.40512
		2.3047	0.3406	2.81703	4.32666				2.28994	0.54456	2.81703	4.44381				2.32422	0.20708	2.82072	3.41118
		2.30495	0.34114	2.81739	4.33352				2.29019	0.54542	2.81739	4.45098				2.32447	0.20741	2.82107	3.41724
		2.30521	0.34169	2.81775	4.34038				2.29044	0.54629	2.81775	4.45816				2.32472	0.20774	2.82142	3.4233
		2.30546	0.34223	2.81811	4.34723				2.29069	0.54715	2.81811	4.46534				2.32497	0.20807	2.82177	3.42936
		2.30571	0.34277	2.81847	4.35409				2.29094	0.54802	2.81847	4.47252				2.32523	0.2084	2.82212	3.43542
		2.30596	0.34331	2.81883	4.36094				2.29119	0.54888	2.81883	4.47969				2.32548	0.20873	2.82247	3.44148
		2.30621	0.34385	2.81919	4.3678				2.29144	0.54975	2.81919	4.48687				2.32573	0.20906	2.82282	3.44753
		2.30646	0.34439	2.81955	4.37466				2.29169	0.55061	2.81955	4.49405				2.32598	0.20939	2.82317	3.45359
		2.30671	0.34493	2.81991	4.38151				2.29194	0.55148	2.81991	4.50122				2.32623	0.20971	2.82352	3.45965
		2.30696	0.34547	2.82027	4.38837				2.29219	0.55234	2.82027	4.5084				2.32648	0.21004	2.82387	3.46571
		2.30721	0.34602	2.82063	4.39523				2.29244	0.55321	2.82063	4.51558				2.32673	0.21037	2.82422	3.47177
		2.30746	0.34656	2.82099	4.40208				2.29269	0.55408	2.82099	4.52276				2.32698	0.2107	2.82457	3.47783
		2.30771	0.3471	2.82135	4.40894				2.29294	0.55494	2.82135	4.52993				2.32723	0.21103	2.82492	3.48389
		2.30796	0.34764	2.82171	4.4158				2.29319	0.55581	2.82171	4.53711				2.32748	0.21136	2.82528	3.48995
		2.30821	0.34818	2.82207	4.42265				2.29344	0.55667	2.82207	4.54429				2.32773	0.21169	2.82563	3.49601
		2.30846	0.34872	2.82243	4.42951				2.29369	0.55754	2.82243	4.55147				2.32798	0.21202	2.82598	3.50207
		2.30871	0.34926	2.82279	4.43637				2.29394	0.5584	2.82279	4.55864				2.32823	0.21235	2.82633	3.50813
		2.30896	0.3498	2.82315	4.44322				2.29419	0.55927	2.82315	4.56582				2.32848	0.21268	2.82668	3.51419
		2.30921	0.35034	2.82351	4.45008				2.29444	0.56013	2.82351	4.573				2.32873	0.21301	2.82703	3.52025
		2.30946	0.35089	2.82387	4.45694				2.29469	0.561	2.82387	4.58018				2.32898	0.21334	2.82738	3.52631
		2.30971	0.35143	2.82423	4.46379				2.29494	0.56186	2.82423	4.58735				2.32923	0.21366	2.82773	3.53237
		2.30996	0.35197	2.82459	4.47065				2.2952	0.56273	2.82459	4.59453				2.32948	0.21399	2.82808	3.53843
		2.31021	0.35251	2.82495	4.47751				2.29545	0.56359	2.82495	4.60171				2.32973	0.21432	2.82843	3.54449
		2.31046	0.35305	2.82532	4.48436				2.2957	0.56446	2.82532	4.60888				2.32998	0.21465	2.82878	3.55055
		2.31071	0.35359	2.82568	4.49122				2.29595	0.56532	2.82568	4.61606				2.33023	0.21498	2.82913	3.55661
		2.31096	0.35413	2.82604	4.49807				2.2962	0.56619	2.82604	4.62324				2.33048	0.21531	2.82948	3.56267
		2.31121	0.35467	2.8264	4.50493				2.29645	0.56705	2.8264	4.63042				2.33073	0.21564	2.82983	3.56873
		2.31146	0.35521	2.82676	4.51179				2.2967	0.56792	2.82676	4.63759				2.33098	0.21597	2.83018	3.57479
		2.31171	0.35576	2.82712	4.51864				2.29695	0.56879	2.82712	4.64477				2.33123	0.2163	2.83053	3.58085
		2.31196	0.3563	2.82748	4.5255				2.2972	0.56965	2.82748	4.65195				2.33148	0.21663	2.83088	3.58691
		2.31221	0.35684	2.82784	4.53236				2.29745	0.57052	2.82784	4.65913				2.33173	0.21696	2.83123	3.59297
		2.31246	0.35738	2.8282	4.53921				2.2977	0.57138	2.8282	4.6663				2.33198	0.21729	2.83158	3.59902
		2.31271	0.35792	2.82856	4.54607				2.29795	0.57225	2.82856	4.67348				2.33223	0.21761	2.83193	3.60508
		2.31296	0.35846	2.82892	4.55293				2.2982	0.57311	2.82892	4.68066				2.33248	0.21794	2.83228	3.61114
		2.31321	0.359	2.82928	4.55978				2.29845	0.57398	2.82928	4.68784				2.33273	0.21827	2.83263	3.6172
		2.31346	0.35954	2.82964	4.56664				2.2987	0.57484	2.82964	4.69501				2.33298	0.2186	2.83298	3.62326
		2.31371	0.36009	2.83	4.5735				2.29895	0.57571	2.83	4.70219				2.33323	0.21893	2.83333	3.62932
		2.31396	0.36063	2.83036	4.58035				2.2992	0.57657	2.83036	4.70937				2.33348	0.21926	2.83368	3.63538
		2.31421	0.36117	2.83072	4.58721				2.29945	0.57744	2.83072	4.71654				2.33373	0.21959	2.83403	3.64144
		2.31446	0.36171	2.83108	4.59407				2.2997	0.5783	2.83108	4.72372				2.33398	0.21992	2.83438	3.6475
		2.31471	0.36225	2.83144	4.60092				2.29995	0.57917	2.83144	4.7309				2.33423	0.22025	2.83473	3.65356
		2.31496	0.36279	2.8318	4.60778				2.3002	0.58003	2.8318	4.73808				2.33448	0.22058	2.83509	3.65962
		2.31522	0.36333	2.83216	4.61464				2.30045	0.5809	2.83216	4.74525				2.33473	0.22091	2.83544	3.66568
		2.31547	0.36387	2.83252	4.62149				2.3007	0.58176	2.83252	4.75243				2.33498	0.22123	2.83579	3.67174
		2.31572	0.36441	2.83288	4.62835				2.30095	0.58263	2.83288	4.75961				2.33524	0.22156	2.83614	3.6778
		2.31597	0.36496	2.83324	4.6352				2.3012	0.58349	2.83324	4.76679				2.33549	0.22189	2.83649	3.68386
		2.31622	0.3655	2.8336	4.64206				2.30145	0.58436	2.8336	4.77396				2.33574	0.22222	2.83684	3.68992
		2.31647	0.36604	2.83396	4.64892				2.3017	0.58523	2.83396	4.78114				2.33599	0.22255	2.83719	3.69598
		2.31672	0.36658	2.83432	4.65577				2.30195	0.58609	2.83432	4.78832				2.33624	0.22288	2.83754	3.70204
		2.31697	0.36712	2.83468	4.66263				2.3022	0.58696	2.83468	4.7955				2.33649	0.22321	2.83789	3.7081
		2.31722	0.36766	2.83505	4.66949				2.30245	0.58782	2.83505	4.80267				2.33674	0.22354	2.83824	3.71416
		2.31747	0.3682	2.83541	4.67634				2.3027	0.58869	2.83541	4.80985				2.33699	0.22387	2.83859	3.72022
		2.31772	0.36874	2.83577	4.6832				2.30295	0.58955	2.83577	4.81703				2.33724	0.2242	2.83894	3.72628
		2.31797	0.36929	2.83613	4.69006				2.3032	0.59042	2.83613	4.8242				2.33749	0.22453	2.83929	3.73234
		2.31822	0.36983	2.83649	4.69691				2.30345	0.59128	2.83649	4.83138				2.33774	0.22486	2.83964	3.7384
		2.31847	0.37037	2.83685	4.70377				2.3037	0.59215	2.83685	4.83856				2.33799	0.22518	2.83999	3.74445
		2.31872	0.37091	2.83721	4.71063				2.30395	0.59301	2.83721	4.84574				2.33824	0.22551	2.84034	3.75051
		2.31897	0.37145	2.83757	4.71748				2.3042	0.59388	2.83757	4.85291				2.33849	0.22584	2.84069	3.75657
		2.31922	0.37199	2.83793	4.72434				2.30445	0.59474	2.83793	4.86009				2.33874	0.22617	2.84104	3.76263
		2.31947	0.37253	2.83829	4.7312				2.3047	0.59561	2.83829	4.86727				2.33899	0.2265	2.84139	3.76869
		2.31972	0.37307	2.83865	4.73805				2.30495	0.59647	2.83865	4.87445				2.33924	0.22683	2.84174	3.77475
		2.31997	0.37361	2.83901	4.74491				2.30521	0.59734	2.83901	4.88162				2.33949	0.22716	2.84209	3.78081
		2.32022	0.37416	2.83937	4.75177				2.30546	0.5982	2.83937	4.8888				2.33974	0.22749	2.84244	3.78687
		2.32047	0.3747	2.83973	4.75862				2.30571	0.59907	2.83973	4.89598				2.33999	0.22782	2.84279	3.79293
		2.32072	0.37524	2.84009	4.76548				2.30596	0.59994	2.84009	4.90315				2.34024	0.22815	2.84314	3.79899
		2.32097	0.37578	2.84045	4.77234				2.30621	0.6008	2.84045	4.91033				2.34049	0.22848	2.84349	3.80505
		2.32122	0.37632	2.84081	4.77919				2.30646	0.60167	2.84081	4.91751				2.34074	0.22881	2.84384	3.81111
		2.32147	0.37686	2.84117	4.78605				2.30671	0.60253	2.84117	4.92469				2.34099	0.22913	2.84419	3.81717
		2.32172	0.3774	2.84153	4.7929				2.30696	0.6034	2.84153	4.93186				2.34124	0.22946	2.84454	3.82323
		2.32197	0.37794	2.84189	4.79976				2.30721	0.60426	2.84189	4.93904				2.34149	0.22979	2.84489	3.82929
		2.32222	0.37849	2.84225	4.80662				2.30746	0.60513	2.84225	4.94622				2.34174	0.23012	2.84525	3.83535
		2.32247	0.37903	2.84261	4.81347				2.30771	0.60599	2.84261	4.9534				2.34199	0.23045	2.8456	3.84141
		2.32272	0.37957	2.84297	4.82033				2.30796	0.60686	2.84297	4.96057				2.34224	0.23078	2.84595	3.84747
		2.32297	0.38011	2.84333	4.82719				2.30821	0.60772	2.84333	4.96775				2.34249	0.23111	2.8463	3.85353
		2.32322	0.38065	2.84369	4.83404				2.30846	0.60859	2.84369	4.97493				2.34274	0.23144	2.84665	3.85959
		2.32347	0.38119	2.84405	4.8409				2.30871	0.60945	2.84405	4.98211				2.34299	0.23177	2.847	3.86565
		2.32372	0.38173	2.84441	4.84776				2.30896	0.61032	2.84441	4.98928				2.34324	0.2321	2.84735	3.87171
		2.32397	0.38227	2.84477	4.85461				2.30921	0.61118	2.84477	4.99646				2.34349	0.23243	2.8477	3.87777
		2.32422	0.38281	2.84514	4.86147				2.30946	0.61205	2.84514	5.00364				2.34374	0.23275	2.84805	3.88383
		2.32447	0.38336	2.8455	4.86833				2.30971	0.61291	2.8455	5.01081				2.34399	0.23308	2.8484	3.88988
		2.32472	0.3839	2.84586	4.87518				2.30996	0.61378	2.84586	5.01799				2.34424	0.23341	2.84875	3.89594
		2.32497	0.38444	2.84622	4.88204				2.31021	0.61464	2.84622	5.02517				2.34449	0.23374	2.8491	3.902
		2.32523	0.38498	2.84658	4.8889				2.31046	0.61551	2.84658	5.03235				2.34474	0.23407	2.84945	3.90806
		2.32548	0.38552	2.84694	4.89575				2.31071	0.61638	2.84694	5.03952				2.34499	0.2344	2.8498	3.91412
		2.32573	0.38606	2.8473	4.90261				2.31096	0.61724	2.8473	5.0467				2.34525	0.23473	2.85015	3.92018
		2.32598	0.3866	2.84766	4.90947				2.31121	0.61811	2.84766	5.05388				2.3455	0.23506	2.8505	3.92624
		2.32623	0.38714	2.84802	4.91632				2.31146	0.61897	2.84802	5.06106				2.34575	0.23539	2.85085	3.9323
		2.32648	0.38768	2.84838	4.92318				2.31171	0.61984	2.84838	5.06823				2.346	0.23572	2.8512	3.93836
		2.32673	0.38823	2.84874	4.93003				2.31196	0.6207	2.84874	5.07541				2.34625	0.23605	2.85155	3.94442
		2.32698	0.38877	2.8491	4.93689				2.31221	0.62157	2.8491	5.08259				2.3465	0.23638	2.8519	3.95048
		2.32723	0.38931	2.84946	4.94375				2.31246	0.62243	2.84946	5.08977				2.34675	0.2367	2.85225	3.95654
		2.32748	0.38985	2.84982	4.9506				2.31271	0.6233	2.84982	5.09694				2.347	0.23703	2.8526	3.9626
		2.32773	0.39039	2.85018	4.95746				2.31296	0.62416	2.85018	5.10412				2.34725	0.23736	2.85295	3.96866
		2.32798	0.39093	2.85054	4.96432				2.31321	0.62503	2.85054	5.1113				2.3475	0.23769	2.8533	3.97472
		2.32823	0.39147	2.8509	4.97117				2.31346	0.62589	2.8509	5.11847				2.34775	0.23802	2.85365	3.98078
		2.32848	0.39201	2.85126	4.97803				2.31371	0.62676	2.85126	5.12565				2.348	0.23835	2.854	3.98684
		2.32873	0.39256	2.85162	4.98489				2.31396	0.62762	2.85162	5.13283				2.34825	0.23868	2.85435	3.9929
		2.32898	0.3931	2.85198	4.99174				2.31421	0.62849	2.85198	5.14001				2.3485	0.23901	2.8547	3.99896
		2.32923	0.39364	2.85234	4.9986				2.31446	0.62935	2.85234	5.14718				2.34875	0.23934	2.85506	4.00502
		2.32948	0.39418	2.8527	5.00546				2.31471	0.63022	2.8527	5.15436				2.349	0.23967	2.85541	4.01108
		2.32973	0.39472	2.85306	5.01231				2.31496	0.63109	2.85306	5.16154				2.34925	0.24	2.85576	4.01714
		2.32998	0.39526	2.85342	5.01917				2.31522	0.63195	2.85342	5.16872				2.3495	0.24033	2.85611	4.0232
		2.33023	0.3958	2.85378	5.02603				2.31547	0.63282	2.85378	5.17589				2.34975	0.24065	2.85646	4.02926
		2.33048	0.39634	2.85414	5.03288				2.31572	0.63368	2.85414	5.18307				2.35	0.24098	2.85681	4.03532
		2.33073	0.39688	2.8545	5.03974				2.31597	0.63455	2.8545	5.19025						2.85716	4.04137
		2.33098	0.39743	2.85486	5.0466				2.31622	0.63541	2.85486	5.19743						2.85751	4.04743
		2.33123	0.39797	2.85523	5.05345				2.31647	0.63628	2.85523	5.2046						2.85786	4.05349
		2.33148	0.39851	2.85559	5.06031				2.31672	0.63714	2.85559	5.21178						2.85821	4.05955
		2.33173	0.39905	2.85595	5.06716				2.31697	0.63801	2.85595	5.21896						2.85856	4.06561
		2.33198	0.39959	2.85631	5.07402				2.31722	0.63887	2.85631	5.22613						2.85891	4.07167
		2.33223	0.40013	2.85667	5.08088				2.31747	0.63974	2.85667	5.23331						2.85926	4.07773
		2.33248	0.40067	2.85703	5.08773				2.31772	0.6406	2.85703	5.24049						2.85961	4.08379
		2.33273	0.40121	2.85739	5.09459				2.31797	0.64147	2.85739	5.24767						2.85996	4.08985
		2.33298	0.40176	2.85775	5.10145				2.31822	0.64233	2.85775	5.25484						2.86031	4.09591
		2.33323	0.4023	2.85811	5.1083				2.31847	0.6432	2.85811	5.26202						2.86066	4.10197
		2.33348	0.40284	2.85847	5.11516				2.31872	0.64406	2.85847	5.2692						2.86101	4.10803
		2.33373	0.40338	2.85883	5.12202				2.31897	0.64493	2.85883	5.27638						2.86136	4.11409
		2.33398	0.40392	2.85919	5.12887				2.31922	0.64579	2.85919	5.28355						2.86171	4.12015
		2.33423	0.40446	2.85955	5.13573				2.31947	0.64666	2.85955	5.29073						2.86206	4.12621
		2.33448	0.405	2.85991	5.14259				2.31972	0.64753	2.85991	5.29791						2.86241	4.13227
		2.33473	0.40554	2.86027	5.14944				2.31997	0.64839	2.86027	5.30509						2.86276	4.13833
		2.33498	0.40608	2.86063	5.1563				2.32022	0.64926	2.86063	5.31226						2.86311	4.14439
		2.33524	0.40663	2.86099	5.16316				2.32047	0.65012	2.86099	5.31944						2.86346	4.15045
		2.33549	0.40717	2.86135	5.17001				2.32072	0.65099	2.86135	5.32662						2.86381	4.15651
		2.33574	0.40771	2.86171	5.17687				2.32097	0.65185	2.86171	5.33379						2.86416	4.16257
		2.33599	0.40825	2.86207	5.18373				2.32122	0.65272	2.86207	5.34097						2.86451	4.16863
		2.33624	0.40879	2.86243	5.19058				2.32147	0.65358	2.86243	5.34815						2.86486	4.17469
		2.33649	0.40933	2.86279	5.19744				2.32172	0.65445	2.86279	5.35533						2.86522	4.18075
		2.33674	0.40987	2.86315	5.20429				2.32197	0.65531	2.86315	5.3625						2.86557	4.1868
		2.33699	0.41041	2.86351	5.21115				2.32222	0.65618	2.86351	5.36968						2.86592	4.19286
		2.33724	0.41096	2.86387	5.21801				2.32247	0.65704	2.86387	5.37686						2.86627	4.19892
		2.33749	0.4115	2.86423	5.22486				2.32272	0.65791	2.86423	5.38404						2.86662	4.20498
		2.33774	0.41204	2.86459	5.23172				2.32297	0.65877	2.86459	5.39121						2.86697	4.21104
		2.33799	0.41258	2.86495	5.23858				2.32322	0.65964	2.86495	5.39839						2.86732	4.2171
		2.33824	0.41312	2.86532	5.24543				2.32347	0.6605	2.86532	5.40557						2.86767	4.22316
		2.33849	0.41366	2.86568	5.25229				2.32372	0.66137	2.86568	5.41275						2.86802	4.22922
		2.33874	0.4142	2.86604	5.25915				2.32397	0.66224	2.86604	5.41992						2.86837	4.23528
		2.33899	0.41474	2.8664	5.266				2.32422	0.6631	2.8664	5.4271						2.86872	4.24134
		2.33924	0.41528	2.86676	5.27286				2.32447	0.66397	2.86676	5.43428						2.86907	4.2474
		2.33949	0.41583	2.86712	5.27972				2.32472	0.66483	2.86712	5.44145						2.86942	4.25346
		2.33974	0.41637	2.86748	5.28657				2.32497	0.6657	2.86748	5.44863						2.86977	4.25952
		2.33999	0.41691	2.86784	5.29343				2.32523	0.66656	2.86784	5.45581						2.87012	4.26558
		2.34024	0.41745	2.8682	5.30029				2.32548	0.66743	2.8682	5.46299						2.87047	4.27164
		2.34049	0.41799	2.86856	5.30714				2.32573	0.66829	2.86856	5.47016						2.87082	4.2777
		2.34074	0.41853	2.86892	5.314				2.32598	0.66916	2.86892	5.47734						2.87117	4.28376
		2.34099	0.41907	2.86928	5.32086				2.32623	0.67002	2.86928	5.48452						2.87152	4.28982
		2.34124	0.41961	2.86964	5.32771				2.32648	0.67089	2.86964	5.4917						2.87187	4.29588
		2.34149	0.42015	2.87	5.33457				2.32673	0.67175	2.87	5.49887						2.87222	4.30194
		2.34174	0.4207	2.87036	5.34142				2.32698	0.67262	2.87036	5.50605						2.87257	4.308
		2.34199	0.42124	2.87072	5.34828				2.32723	0.67348	2.87072	5.51323						2.87292	4.31406
		2.34224	0.42178	2.87108	5.35514				2.32748	0.67435	2.87108	5.5204						2.87327	4.32012
		2.34249	0.42232	2.87144	5.36199				2.32773	0.67521	2.87144	5.52758						2.87362	4.32618
		2.34274	0.42286	2.8718	5.36885				2.32798	0.67608	2.8718	5.53476						2.87397	4.33224
		2.34299	0.4234	2.87216	5.37571				2.32823	0.67694	2.87216	5.54194						2.87432	4.33829
		2.34324	0.42394	2.87252	5.38256				2.32848	0.67781	2.87252	5.54911						2.87467	4.34435
		2.34349	0.42448	2.87288	5.38942				2.32873	0.67868	2.87288	5.55629						2.87503	4.35041
		2.34374	0.42503	2.87324	5.39628				2.32898	0.67954	2.87324	5.56347						2.87538	4.35647
		2.34399	0.42557	2.8736	5.40313				2.32923	0.68041	2.8736	5.57065						2.87573	4.36253
		2.34424	0.42611	2.87396	5.40999				2.32948	0.68127	2.87396	5.57782						2.87608	4.36859
		2.34449	0.42665	2.87432	5.41685				2.32973	0.68214	2.87432	5.585						2.87643	4.37465
		2.34474	0.42719	2.87468	5.4237				2.32998	0.683	2.87468	5.59218						2.87678	4.38071
		2.34499	0.42773	2.87505	5.43056				2.33023	0.68387	2.87505	5.59936						2.87713	4.38677
		2.34525	0.42827	2.87541	5.43742				2.33048	0.68473	2.87541	5.60653						2.87748	4.39283
		2.3455	0.42881	2.87577	5.44427				2.33073	0.6856	2.87577	5.61371						2.87783	4.39889
		2.34575	0.42935	2.87613	5.45113				2.33098	0.68646	2.87613	5.62089						2.87818	4.40495
		2.346	0.4299	2.87649	5.45799				2.33123	0.68733	2.87649	5.62806						2.87853	4.41101
		2.34625	0.43044	2.87685	5.46484				2.33148	0.68819	2.87685	5.63524						2.87888	4.41707
		2.3465	0.43098	2.87721	5.4717				2.33173	0.68906	2.87721	5.64242						2.87923	4.42313
		2.34675	0.43152	2.87757	5.47855				2.33198	0.68992	2.87757	5.6496						2.87958	4.42919
		2.347	0.43206	2.87793	5.48541				2.33223	0.69079	2.87793	5.65677						2.87993	4.43525
		2.34725	0.4326	2.87829	5.49227				2.33248	0.69165	2.87829	5.66395						2.88028	4.44131
		2.3475	0.43314	2.87865	5.49912				2.33273	0.69252	2.87865	5.67113						2.88063	4.44737
		2.34775	0.43368	2.87901	5.50598				2.33298	0.69339	2.87901	5.67831						2.88098	4.45343
		2.348	0.43423	2.87937	5.51284				2.33323	0.69425	2.87937	5.68548						2.88133	4.45949
		2.34825	0.43477	2.87973	5.51969				2.33348	0.69512	2.87973	5.69266						2.88168	4.46555
		2.3485	0.43531	2.88009	5.52655				2.33373	0.69598	2.88009	5.69984						2.88203	4.47161
		2.34875	0.43585	2.88045	5.53341				2.33398	0.69685	2.88045	5.70702						2.88238	4.47767
		2.349	0.43639	2.88081	5.54026				2.33423	0.69771	2.88081	5.71419						2.88273	4.48372
		2.34925	0.43693	2.88117	5.54712				2.33448	0.69858	2.88117	5.72137						2.88308	4.48978
		2.3495	0.43747	2.88153	5.55398				2.33473	0.69944	2.88153	5.72855						2.88343	4.49584
		2.34975	0.43801	2.88189	5.56083				2.33498	0.70031	2.88189	5.73572						2.88378	4.5019
		2.35	0.43855	2.88225	5.56769				2.33524	0.70117	2.88225	5.7429						2.88413	4.50796
				2.88261	5.57455				2.33549	0.70204	2.88261	5.75008						2.88448	4.51402
				2.88297	5.5814				2.33574	0.7029	2.88297	5.75726						2.88483	4.52008
				2.88333	5.58826				2.33599	0.70377	2.88333	5.76443						2.88519	4.52614
				2.88369	5.59512				2.33624	0.70463	2.88369	5.77161						2.88554	4.5322
				2.88405	5.60197				2.33649	0.7055	2.88405	5.77879						2.88589	4.53826
				2.88441	5.60883				2.33674	0.70636	2.88441	5.78597						2.88624	4.54432
				2.88477	5.61569				2.33699	0.70723	2.88477	5.79314						2.88659	4.55038
				2.88514	5.62254				2.33724	0.70809	2.88514	5.80032						2.88694	4.55644
				2.8855	5.6294				2.33749	0.70896	2.8855	5.8075						2.88729	4.5625
				2.88586	5.63625				2.33774	0.70983	2.88586	5.81468						2.88764	4.56856
				2.88622	5.64311				2.33799	0.71069	2.88622	5.82185						2.88799	4.57462
				2.88658	5.64997				2.33824	0.71156	2.88658	5.82903						2.88834	4.58068
				2.88694	5.65682				2.33849	0.71242	2.88694	5.83621						2.88869	4.58674
				2.8873	5.66368				2.33874	0.71329	2.8873	5.84338						2.88904	4.5928
				2.88766	5.67054				2.33899	0.71415	2.88766	5.85056						2.88939	4.59886
				2.88802	5.67739				2.33924	0.71502	2.88802	5.85774						2.88974	4.60492
				2.88838	5.68425				2.33949	0.71588	2.88838	5.86492						2.89009	4.61098
				2.88874	5.69111				2.33974	0.71675	2.88874	5.87209						2.89044	4.61704
				2.8891	5.69796				2.33999	0.71761	2.8891	5.87927						2.89079	4.6231
				2.88946	5.70482				2.34024	0.71848	2.88946	5.88645						2.89114	4.62915
				2.88982	5.71168				2.34049	0.71934	2.88982	5.89363						2.89149	4.63521
				2.89018	5.71853				2.34074	0.72021	2.89018	5.9008						2.89184	4.64127
				2.89054	5.72539				2.34099	0.72107	2.89054	5.90798						2.89219	4.64733
				2.8909	5.73225				2.34124	0.72194	2.8909	5.91516						2.89254	4.65339
				2.89126	5.7391				2.34149	0.7228	2.89126	5.92234						2.89289	4.65945
				2.89162	5.74596				2.34174	0.72367	2.89162	5.92951						2.89324	4.66551
				2.89198	5.75282				2.34199	0.72454	2.89198	5.93669						2.89359	4.67157
				2.89234	5.75967				2.34224	0.7254	2.89234	5.94387						2.89394	4.67763
				2.8927	5.76653				2.34249	0.72627	2.8927	5.95104						2.89429	4.68369
				2.89306	5.77338				2.34274	0.72713	2.89306	5.95822						2.89464	4.68975
				2.89342	5.78024				2.34299	0.728	2.89342	5.9654						2.89499	4.69581
				2.89378	5.7871				2.34324	0.72886	2.89378	5.97258						2.89535	4.70187
				2.89414	5.79395				2.34349	0.72973	2.89414	5.97975						2.8957	4.70793
				2.8945	5.80081				2.34374	0.73059	2.8945	5.98693						2.89605	4.71399
				2.89486	5.80767				2.34399	0.73146	2.89486	5.99411						2.8964	4.72005
				2.89523	5.81452				2.34424	0.73232	2.89523	6.00129						2.89675	4.72611
				2.89559	5.82138				2.34449	0.73319	2.89559	6.00846						2.8971	4.73217
				2.89595	5.82824				2.34474	0.73405	2.89595	6.01564						2.89745	4.73823
				2.89631	5.83509				2.34499	0.73492	2.89631	6.02282						2.8978	4.74429
				2.89667	5.84195				2.34525	0.73578	2.89667	6.02999						2.89815	4.75035
				2.89703	5.84881				2.3455	0.73665	2.89703	6.03717						2.8985	4.75641
				2.89739	5.85566				2.34575	0.73751	2.89739	6.04435						2.89885	4.76247
				2.89775	5.86252				2.346	0.73838	2.89775	6.05153						2.8992	4.76853
				2.89811	5.86938				2.34625	0.73924	2.89811	6.0587						2.89955	4.77459
				2.89847	5.87623				2.3465	0.74011	2.89847	6.06588						2.8999	4.78064
				2.89883	5.88309				2.34675	0.74098	2.89883	6.07306						2.90025	4.7867
				2.89919	5.88995				2.347	0.74184	2.89919	6.08024						2.9006	4.79276
				2.89955	5.8968				2.34725	0.74271	2.89955	6.08741						2.90095	4.79882
				2.89991	5.90366				2.3475	0.74357	2.89991	6.09459						2.9013	4.80488
				2.90027	5.91051				2.34775	0.74444	2.90027	6.10177						2.90165	4.81094
				2.90063	5.91737				2.348	0.7453	2.90063	6.10895						2.902	4.817
				2.90099	5.92423				2.34825	0.74617	2.90099	6.11612						2.90235	4.82306
				2.90135	5.93108				2.3485	0.74703	2.90135	6.1233						2.9027	4.82912
				2.90171	5.93794				2.34875	0.7479	2.90171	6.13048						2.90305	4.83518
				2.90207	5.9448				2.349	0.74876	2.90207	6.13765						2.9034	4.84124
				2.90243	5.95165				2.34925	0.74963	2.90243	6.14483						2.90375	4.8473
				2.90279	5.95851				2.3495	0.75049	2.90279	6.15201						2.9041	4.85336
				2.90315	5.96537				2.34975	0.75136	2.90315	6.15919						2.90445	4.85942
				2.90351	5.97222				2.35	0.75222	2.90351	6.16636						2.9048	4.86548
				2.90387	5.97908						2.90387	6.17354						2.90516	4.87154
				2.90423	5.98594						2.90423	6.18072						2.90551	4.8776
				2.90459	5.99279						2.90459	6.1879						2.90586	4.88366
				2.90495	5.99965						2.90495	6.19507						2.90621	4.88972
				2.90532	6.00651						2.90532	6.20225						2.90656	4.89578
				2.90568	6.01336						2.90568	6.20943						2.90691	4.90184
				2.90604	6.02022						2.90604	6.21661						2.90726	4.9079
				2.9064	6.02708						2.9064	6.22378						2.90761	4.91396
				2.90676	6.03393						2.90676	6.23096						2.90796	4.92002
				2.90712	6.04079						2.90712	6.23814						2.90831	4.92607
				2.90748	6.04764						2.90748	6.24531						2.90866	4.93213
				2.90784	6.0545						2.90784	6.25249						2.90901	4.93819
				2.9082	6.06136						2.9082	6.25967						2.90936	4.94425
				2.90856	6.06821						2.90856	6.26685						2.90971	4.95031
				2.90892	6.07507						2.90892	6.27402						2.91006	4.95637
				2.90928	6.08193						2.90928	6.2812						2.91041	4.96243
				2.90964	6.08878						2.90964	6.28838						2.91076	4.96849
				2.91	6.09564						2.91	6.29556						2.91111	4.97455
				2.91036	6.1025						2.91036	6.30273						2.91146	4.98061
				2.91072	6.10935						2.91072	6.30991						2.91181	4.98667
				2.91108	6.11621						2.91108	6.31709						2.91216	4.99273
				2.91144	6.12307						2.91144	6.32427						2.91251	4.99879
				2.9118	6.12992						2.9118	6.33144						2.91286	5.00485
				2.91216	6.13678						2.91216	6.33862						2.91321	5.01091
				2.91252	6.14364						2.91252	6.3458						2.91356	5.01697
				2.91288	6.15049						2.91288	6.35297						2.91391	5.02303
				2.91324	6.15735						2.91324	6.36015						2.91426	5.02909
				2.9136	6.16421						2.9136	6.36733						2.91461	5.03515
				2.91396	6.17106						2.91396	6.37451						2.91496	5.04121
				2.91432	6.17792						2.91432	6.38168						2.91532	5.04727
				2.91468	6.18477						2.91468	6.38886						2.91567	5.05333
				2.91505	6.19163						2.91505	6.39604						2.91602	5.05939
				2.91541	6.19849						2.91541	6.40322						2.91637	5.06545
				2.91577	6.20534						2.91577	6.41039						2.91672	5.07151
				2.91613	6.2122						2.91613	6.41757						2.91707	5.07756
				2.91649	6.21906						2.91649	6.42475						2.91742	5.08362
				2.91685	6.22591						2.91685	6.43193						2.91777	5.08968
				2.91721	6.23277						2.91721	6.4391						2.91812	5.09574
				2.91757	6.23963						2.91757	6.44628						2.91847	5.1018
				2.91793	6.24648						2.91793	6.45346						2.91882	5.10786
				2.91829	6.25334						2.91829	6.46063						2.91917	5.11392
				2.91865	6.2602						2.91865	6.46781						2.91952	5.11998
				2.91901	6.26705						2.91901	6.47499						2.91987	5.12604
				2.91937	6.27391						2.91937	6.48217						2.92022	5.1321
				2.91973	6.28077						2.91973	6.48934						2.92057	5.13816
				2.92009	6.28762						2.92009	6.49652						2.92092	5.14422
				2.92045	6.29448						2.92045	6.5037						2.92127	5.15028
				2.92081	6.30134						2.92081	6.51088						2.92162	5.15634
				2.92117	6.30819						2.92117	6.51805						2.92197	5.1624
				2.92153	6.31505						2.92153	6.52523						2.92232	5.16846
				2.92189	6.3219						2.92189	6.53241						2.92267	5.17452
				2.92225	6.32876						2.92225	6.53958						2.92302	5.18058
				2.92261	6.33562						2.92261	6.54676						2.92337	5.18664
				2.92297	6.34247						2.92297	6.55394						2.92372	5.1927
				2.92333	6.34933						2.92333	6.56112						2.92407	5.19876
				2.92369	6.35619						2.92369	6.56829						2.92442	5.20482
				2.92405	6.36304						2.92405	6.57547						2.92477	5.21088
				2.92441	6.3699						2.92441	6.58265						2.92513	5.21694
				2.92477	6.37676						2.92477	6.58983						2.92548	5.22299
				2.92514	6.38361						2.92514	6.597						2.92583	5.22905
				2.9255	6.39047						2.9255	6.60418						2.92618	5.23511
				2.92586	6.39733						2.92586	6.61136						2.92653	5.24117
				2.92622	6.40418						2.92622	6.61854						2.92688	5.24723
				2.92658	6.41104						2.92658	6.62571						2.92723	5.25329
				2.92694	6.4179						2.92694	6.63289						2.92758	5.25935
				2.9273	6.42475						2.9273	6.64007						2.92793	5.26541
				2.92766	6.43161						2.92766	6.64724						2.92828	5.27147
				2.92802	6.43847						2.92802	6.65442						2.92863	5.27753
				2.92838	6.44532						2.92838	6.6616						2.92898	5.28359
				2.92874	6.45218						2.92874	6.66878						2.92933	5.28965
				2.9291	6.45904						2.9291	6.67595						2.92968	5.29571
				2.92946	6.46589						2.92946	6.68313						2.93003	5.30177
				2.92982	6.47275						2.92982	6.69031						2.93038	5.30783
				2.93018	6.4796						2.93018	6.69749						2.93073	5.31389
				2.93054	6.48646						2.93054	6.70466						2.93108	5.31995
				2.9309	6.49332						2.9309	6.71184						2.93143	5.32601
				2.93126	6.50017						2.93126	6.71902						2.93178	5.33207
				2.93162	6.50703						2.93162	6.7262						2.93213	5.33813
				2.93198	6.51389						2.93198	6.73337						2.93248	5.34419
				2.93234	6.52074						2.93234	6.74055						2.93283	5.35025
				2.9327	6.5276						2.9327	6.74773						2.93318	5.35631
				2.93306	6.53446						2.93306	6.7549						2.93353	5.36237
				2.93342	6.54131						2.93342	6.76208						2.93388	5.36842
				2.93378	6.54817						2.93378	6.76926						2.93423	5.37448
				2.93414	6.55503						2.93414	6.77644						2.93458	5.38054
				2.9345	6.56188						2.9345	6.78361						2.93493	5.3866
				2.93486	6.56874						2.93486	6.79079						2.93529	5.39266
				2.93523	6.5756						2.93523	6.79797						2.93564	5.39872
				2.93559	6.58245						2.93559	6.80515						2.93599	5.40478
				2.93595	6.58931						2.93595	6.81232						2.93634	5.41084
				2.93631	6.59617						2.93631	6.8195						2.93669	5.4169
				2.93667	6.60302						2.93667	6.82668						2.93704	5.42296
				2.93703	6.60988						2.93703	6.83386						2.93739	5.42902
				2.93739	6.61673						2.93739	6.84103						2.93774	5.43508
				2.93775	6.62359						2.93775	6.84821						2.93809	5.44114
				2.93811	6.63045						2.93811	6.85539						2.93844	5.4472
				2.93847	6.6373						2.93847	6.86256						2.93879	5.45326
				2.93883	6.64416						2.93883	6.86974						2.93914	5.45932
				2.93919	6.65102						2.93919	6.87692						2.93949	5.46538
				2.93955	6.65787						2.93955	6.8841						2.93984	5.47144
				2.93991	6.66473						2.93991	6.89127						2.94019	5.4775
				2.94027	6.67159						2.94027	6.89845						2.94054	5.48356
				2.94063	6.67844						2.94063	6.90563						2.94089	5.48962
				2.94099	6.6853						2.94099	6.91281						2.94124	5.49568
				2.94135	6.69216						2.94135	6.91998						2.94159	5.50174
				2.94171	6.69901						2.94171	6.92716						2.94194	5.5078
				2.94207	6.70587						2.94207	6.93434						2.94229	5.51386
				2.94243	6.71273						2.94243	6.94152						2.94264	5.51991
				2.94279	6.71958						2.94279	6.94869						2.94299	5.52597
				2.94315	6.72644						2.94315	6.95587						2.94334	5.53203
				2.94351	6.7333						2.94351	6.96305						2.94369	5.53809
				2.94387	6.74015						2.94387	6.97022						2.94404	5.54415
				2.94423	6.74701						2.94423	6.9774						2.94439	5.55021
				2.94459	6.75386						2.94459	6.98458						2.94474	5.55627
				2.94495	6.76072						2.94495	6.99176						2.9451	5.56233
				2.94532	6.76758						2.94532	6.99893						2.94545	5.56839
				2.94568	6.77443						2.94568	7.00611						2.9458	5.57445
				2.94604	6.78129						2.94604	7.01329						2.94615	5.58051
				2.9464	6.78815						2.9464	7.02047						2.9465	5.58657
				2.94676	6.795						2.94676	7.02764						2.94685	5.59263
				2.94712	6.80186						2.94712	7.03482						2.9472	5.59869
				2.94748	6.80872						2.94748	7.042						2.94755	5.60475
				2.94784	6.81557						2.94784	7.04918						2.9479	5.61081
				2.9482	6.82243						2.9482	7.05635						2.94825	5.61687
				2.94856	6.82929						2.94856	7.06353						2.9486	5.62293
				2.94892	6.83614						2.94892	7.07071						2.94895	5.62899
				2.94928	6.843						2.94928	7.07788						2.9493	5.63505
				2.94964	6.84986						2.94964	7.08506						2.94965	5.64111
				2.95	6.85671						2.95	7.09224						2.95	5.64717
