# Supplementary material for: Decoupling light absorption and carrier transport via heterogeneous doping in Ta3N5 thin film photoanode
Source: Nat Commun. 2022 Dec 15;13:7769. doi: 10.1038/s41467-022-35538-1 (PMC9755297; doi:10.1038/s41467-022-35538-1)
Supplement: Supplementary file 3 — Source Data [file 41467_2022_35538_MOESM3_ESM.zip › Source Data file/Soruce_Data_Supplementary_Figure_11.xlsx]

## Sheet: Figure S11
Figure S11
2% La-doped Ta3N5					3% La-doped Ta3N5					4% La-doped Ta3N5
Energy (eV)	Intensity ×103 (counts)	Energy (eV)	Element		Energy (eV)	Intensity ×103 (counts)	Energy (eV)	Element		Energy (eV)	Intensity ×103 (counts)	Energy (eV)	Element
0	3.648	0.081	La		0	5.491	0.081	La		0	1.536	0.081	La
0.01	4.629	0.203	Ta		0.01	7.028	0.203	Ta		0.01	1.949	0.203	Ta
0.02	5.733	0.213	Ta		0.02	8.528	0.213	Ta		0.02	2.343	0.213	Ta
0.03	6.613	0.635	La		0.03	9.946	0.635	La		0.03	2.77	0.635	La
0.04	6.343	0.83	La		0.04	9.618	0.83	La		0.04	2.712	0.83	La
0.05	4.475	1.026	La		0.05	6.799	1.026	La		0.05	1.893	1.026	La
0.06	2.203	1.329	Ta		0.06	3.328	1.329	Ta		0.06	0.92	1.329	Ta
0.07	0.771	1.71	Ta		0.07	1.129	1.71	Ta		0.07	0.331	1.71	Ta
0.08	0.221	1.964	Ta		0.08	0.339	1.964	Ta		0.08	0.101	1.964	Ta
0.09	0.098	4.125	La		0.09	0.171	4.125	La		0.09	0.045	4.125	La
0.1	0.081	4.525	La		0.1	0.138	4.525	La		0.1	0.038	4.525	La
0.11	0.094	4.651	La		0.11	0.136	4.651	La		0.11	0.041	4.651	La
0.12	0.107	5.042	La		0.12	0.16	5.042	La		0.12	0.043	5.042	La
0.13	0.178	5.384	La		0.13	0.235	5.384	La		0.13	0.056	5.384	La
0.14	0.252	5.789	La		0.14	0.347	5.789	La		0.14	0.089	5.789	La
0.15	0.324	6.06	La		0.15	0.463	6.06	La		0.15	0.114	6.06	La
0.16	0.397	7.173	Ta		0.16	0.557	7.173	Ta		0.16	0.143	7.173	Ta
0.17	0.408	8.146	Ta		0.17	0.584	8.146	Ta		0.17	0.175	8.146	Ta
0.18	0.397	8.428	Ta		0.18	0.55	8.428	Ta		0.18	0.156	8.428	Ta
0.19	0.379	9.343	Ta		0.19	0.49	9.343	Ta		0.19	0.122	9.343	Ta
0.2	0.296	9.652	Ta		0.2	0.426	9.652	Ta		0.2	0.096	9.652	Ta
0.21	0.251				0.21	0.394				0.21	0.099
0.22	0.245				0.22	0.381				0.22	0.092
0.23	0.252				0.23	0.363				0.23	0.09
0.24	0.266				0.24	0.387				0.24	0.111
0.25	0.3				0.25	0.464				0.25	0.134
0.26	0.344				0.26	0.527				0.26	0.143
0.27	0.353				0.27	0.525				0.27	0.143
0.28	0.288				0.28	0.461				0.28	0.126
0.29	0.224				0.29	0.355				0.29	0.085
0.3	0.163				0.3	0.243				0.3	0.058
0.31	0.132				0.31	0.167				0.31	0.049
0.32	0.122				0.32	0.174				0.32	0.047
0.33	0.149				0.33	0.206				0.33	0.065
0.34	0.2				0.34	0.294				0.34	0.081
0.35	0.33				0.35	0.477				0.35	0.124
0.36	0.499				0.36	0.739				0.36	0.205
0.37	0.707				0.37	0.993				0.37	0.287
0.38	0.906				0.38	1.232				0.38	0.358
0.39	0.901				0.39	1.259				0.39	0.348
0.4	0.794				0.4	1.123				0.4	0.285
0.41	0.629				0.41	0.888				0.41	0.224
0.42	0.433				0.42	0.591				0.42	0.153
0.43	0.296				0.43	0.438				0.43	0.112
0.44	0.22				0.44	0.343				0.44	0.086
0.45	0.194				0.45	0.273				0.45	0.072
0.46	0.189				0.46	0.244				0.46	0.07
0.47	0.18				0.47	0.259				0.47	0.077
0.48	0.163				0.48	0.284				0.48	0.078
0.49	0.187				0.49	0.332				0.49	0.091
0.5	0.23				0.5	0.394				0.5	0.103
0.51	0.271				0.51	0.448				0.51	0.104
0.52	0.285				0.52	0.472				0.52	0.112
0.53	0.253				0.53	0.446				0.53	0.111
0.54	0.219				0.54	0.37				0.54	0.105
0.55	0.207				0.55	0.328				0.55	0.093
0.56	0.17				0.56	0.28				0.56	0.075
0.57	0.144				0.57	0.25				0.57	0.075
0.58	0.154				0.58	0.253				0.58	0.085
0.59	0.159				0.59	0.268				0.59	0.076
0.6	0.178				0.6	0.255				0.6	0.078
0.61	0.192				0.61	0.268				0.61	0.083
0.62	0.191				0.62	0.265				0.62	0.081
0.63	0.2				0.63	0.289				0.63	0.081
0.64	0.203				0.64	0.299				0.64	0.082
0.65	0.208				0.65	0.285				0.65	0.081
0.66	0.209				0.66	0.289				0.66	0.086
0.67	0.218				0.67	0.314				0.67	0.09
0.68	0.215				0.68	0.354				0.68	0.09
0.69	0.214				0.69	0.332				0.69	0.086
0.7	0.225				0.7	0.322				0.7	0.081
0.71	0.222				0.71	0.332				0.71	0.089
0.72	0.231				0.72	0.334				0.72	0.095
0.73	0.233				0.73	0.342				0.73	0.096
0.74	0.233				0.74	0.349				0.74	0.102
0.75	0.24				0.75	0.35				0.75	0.102
0.76	0.249				0.76	0.35				0.76	0.106
0.77	0.261				0.77	0.35				0.77	0.102
0.78	0.259				0.78	0.349				0.78	0.113
0.79	0.277				0.79	0.357				0.79	0.102
0.8	0.274				0.8	0.374				0.8	0.098
0.81	0.252				0.81	0.401				0.81	0.109
0.82	0.25				0.82	0.389				0.82	0.102
0.83	0.272				0.83	0.402				0.83	0.112
0.84	0.271				0.84	0.399				0.84	0.11
0.85	0.269				0.85	0.392				0.85	0.105
0.86	0.271				0.86	0.423				0.86	0.104
0.87	0.268				0.87	0.429				0.87	0.106
0.88	0.281				0.88	0.396				0.88	0.108
0.89	0.266				0.89	0.405				0.89	0.114
0.9	0.263				0.9	0.421				0.9	0.112
0.91	0.273				0.91	0.402				0.91	0.117
0.92	0.261				0.92	0.399				0.92	0.111
0.93	0.256				0.93	0.398				0.93	0.114
0.94	0.262				0.94	0.393				0.94	0.117
0.95	0.286				0.95	0.405				0.95	0.111
0.96	0.305				0.96	0.428				0.96	0.117
0.97	0.287				0.97	0.436				0.97	0.125
0.98	0.275				0.98	0.413				0.98	0.119
0.99	0.292				0.99	0.423				0.99	0.115
1	0.289				1	0.433				1	0.12
1.01	0.315				1.01	0.448				1.01	0.121
1.02	0.331				1.02	0.434				1.02	0.119
1.03	0.289				1.03	0.431				1.03	0.128
1.04	0.295				1.04	0.418				1.04	0.133
1.05	0.302				1.05	0.384				1.05	0.118
1.06	0.293				1.06	0.411				1.06	0.107
1.07	0.295				1.07	0.426				1.07	0.105
1.08	0.282				1.08	0.41				1.08	0.111
1.09	0.281				1.09	0.405				1.09	0.12
1.1	0.283				1.1	0.41				1.1	0.124
1.11	0.28				1.11	0.416				1.11	0.118
1.12	0.296				1.12	0.416				1.12	0.11
1.13	0.297				1.13	0.423				1.13	0.12
1.14	0.302				1.14	0.415				1.14	0.119
1.15	0.299				1.15	0.417				1.15	0.118
1.16	0.296				1.16	0.419				1.16	0.118
1.17	0.283				1.17	0.443				1.17	0.107
1.18	0.295				1.18	0.433				1.18	0.109
1.19	0.281				1.19	0.438				1.19	0.131
1.2	0.269				1.2	0.454				1.2	0.115
1.21	0.283				1.21	0.423				1.21	0.11
1.22	0.273				1.22	0.425				1.22	0.126
1.23	0.274				1.23	0.438				1.23	0.124
1.24	0.319				1.24	0.452				1.24	0.13
1.25	0.321				1.25	0.43				1.25	0.135
1.26	0.298				1.26	0.458				1.26	0.133
1.27	0.315				1.27	0.496				1.27	0.143
1.28	0.37				1.28	0.515				1.28	0.16
1.29	0.385				1.29	0.548				1.29	0.184
1.3	0.427				1.3	0.64				1.3	0.185
1.31	0.49				1.31	0.709				1.31	0.197
1.32	0.575				1.32	0.744				1.32	0.197
1.33	0.571				1.33	0.796				1.33	0.204
1.34	0.54				1.34	0.793				1.34	0.209
1.35	0.483				1.35	0.744				1.35	0.204
1.36	0.459				1.36	0.676				1.36	0.178
1.37	0.425				1.37	0.608				1.37	0.161
1.38	0.387				1.38	0.568				1.38	0.168
1.39	0.371				1.39	0.519				1.39	0.158
1.4	0.346				1.4	0.474				1.4	0.135
1.41	0.309				1.41	0.455				1.41	0.121
1.42	0.313				1.42	0.456				1.42	0.121
1.43	0.306				1.43	0.474				1.43	0.131
1.44	0.316				1.44	0.474				1.44	0.139
1.45	0.345				1.45	0.491				1.45	0.139
1.46	0.39				1.46	0.541				1.46	0.162
1.47	0.405				1.47	0.591				1.47	0.174
1.48	0.421				1.48	0.637				1.48	0.169
1.49	0.444				1.49	0.63				1.49	0.169
1.5	0.437				1.5	0.615				1.5	0.183
1.51	0.41				1.51	0.597				1.51	0.166
1.52	0.359				1.52	0.568				1.52	0.164
1.53	0.318				1.53	0.521				1.53	0.15
1.54	0.317				1.54	0.479				1.54	0.131
1.55	0.311				1.55	0.439				1.55	0.131
1.56	0.305				1.56	0.429				1.56	0.13
1.57	0.295				1.57	0.417				1.57	0.109
1.58	0.283				1.58	0.399				1.58	0.113
1.59	0.286				1.59	0.42				1.59	0.134
1.6	0.292				1.6	0.464				1.6	0.123
1.61	0.311				1.61	0.478				1.61	0.123
1.62	0.349				1.62	0.501				1.62	0.139
1.63	0.385				1.63	0.582				1.63	0.152
1.64	0.474				1.64	0.705				1.64	0.192
1.65	0.67				1.65	0.995				1.65	0.284
1.66	0.945				1.66	1.438				1.66	0.423
1.67	1.35				1.67	2.002				1.67	0.559
1.68	1.831				1.68	2.71				1.68	0.751
1.69	2.379				1.69	3.467				1.69	0.986
1.7	2.81				1.7	4.106				1.7	1.18
1.71	3.139				1.71	4.553				1.71	1.264
1.72	3.224				1.72	4.808				1.72	1.329
1.73	3.164				1.73	4.602				1.73	1.327
1.74	2.879				1.74	4.294				1.74	1.201
1.75	2.554				1.75	3.872				1.75	1.073
1.76	2.327				1.76	3.402				1.76	0.945
1.77	2.003				1.77	2.999				1.77	0.816
1.78	1.623				1.78	2.499				1.78	0.705
1.79	1.338				1.79	1.939				1.79	0.567
1.8	1.05				1.8	1.423				1.8	0.435
1.81	0.775				1.81	1.11				1.81	0.324
1.82	0.541				1.82	0.836				1.82	0.235
1.83	0.397				1.83	0.631				1.83	0.177
1.84	0.33				1.84	0.48				1.84	0.142
1.85	0.3				1.85	0.41				1.85	0.111
1.86	0.29				1.86	0.389				1.86	0.118
1.87	0.29				1.87	0.39				1.87	0.12
1.88	0.292				1.88	0.423				1.88	0.125
1.89	0.293				1.89	0.462				1.89	0.127
1.9	0.304				1.9	0.475				1.9	0.127
1.91	0.339				1.91	0.479				1.91	0.144
1.92	0.349				1.92	0.485				1.92	0.142
1.93	0.344				1.93	0.494				1.93	0.144
1.94	0.321				1.94	0.507				1.94	0.14
1.95	0.326				1.95	0.509				1.95	0.137
1.96	0.336				1.96	0.48				1.96	0.129
1.97	0.326				1.97	0.44				1.97	0.13
1.98	0.297				1.98	0.435				1.98	0.136
1.99	0.285				1.99	0.437				1.99	0.124
2	0.276				2	0.446				2	0.111
2.01	0.276				2.01	0.414				2.01	0.093
2.02	0.263				2.02	0.368				2.02	0.098
2.03	0.262				2.03	0.353				2.03	0.098
2.04	0.258				2.04	0.375				2.04	0.109
2.05	0.251				2.05	0.355				2.05	0.103
2.06	0.269				2.06	0.392				2.06	0.109
2.07	0.319				2.07	0.476				2.07	0.135
2.08	0.383				2.08	0.573				2.08	0.151
2.09	0.471				2.09	0.696				2.09	0.196
2.1	0.655				2.1	0.971				2.1	0.248
2.11	0.924				2.11	1.328				2.11	0.363
2.12	1.25				2.12	1.808				2.12	0.504
2.13	1.669				2.13	2.46				2.13	0.727
2.14	2.121				2.14	3.206				2.14	0.897
2.15	2.557				2.15	3.784				2.15	1.075
2.16	2.851				2.16	4.179				2.16	1.191
2.17	3.023				2.17	4.378				2.17	1.246
2.18	2.992				2.18	4.337				2.18	1.247
2.19	2.752				2.19	4.031				2.19	1.125
2.2	2.425				2.2	3.52				2.2	0.982
2.21	2.092				2.21	3.037				2.21	0.859
2.22	1.777				2.22	2.563				2.22	0.759
2.23	1.626				2.23	2.31				2.23	0.658
2.24	1.596				2.24	2.179				2.24	0.621
2.25	1.481				2.25	2.148				2.25	0.578
2.26	1.42				2.26	2.09				2.26	0.581
2.27	1.361				2.27	1.941				2.27	0.562
2.28	1.234				2.28	1.759				2.28	0.514
2.29	1.111				2.29	1.584				2.29	0.435
2.3	0.947				2.3	1.338				2.3	0.365
2.31	0.759				2.31	1.109				2.31	0.315
2.32	0.645				2.32	0.909				2.32	0.263
2.33	0.559				2.33	0.783				2.33	0.214
2.34	0.465				2.34	0.683				2.34	0.183
2.35	0.406				2.35	0.609				2.35	0.165
2.36	0.366				2.36	0.554				2.36	0.147
2.37	0.323				2.37	0.5				2.37	0.13
2.38	0.293				2.38	0.448				2.38	0.123
2.39	0.278				2.39	0.387				2.39	0.115
2.4	0.241				2.4	0.356				2.4	0.097
2.41	0.221				2.41	0.338				2.41	0.088
2.42	0.202				2.42	0.309				2.42	0.079
2.43	0.177				2.43	0.275				2.43	0.077
2.44	0.178				2.44	0.262				2.44	0.083
2.45	0.174				2.45	0.244				2.45	0.067
2.46	0.17				2.46	0.239				2.46	0.061
2.47	0.163				2.47	0.232				2.47	0.065
2.48	0.157				2.48	0.211				2.48	0.055
2.49	0.161				2.49	0.205				2.49	0.05
2.5	0.151				2.5	0.207				2.5	0.064
2.51	0.152				2.51	0.211				2.51	0.073
2.52	0.147				2.52	0.203				2.52	0.057
2.53	0.14				2.53	0.196				2.53	0.053
2.54	0.128				2.54	0.182				2.54	0.056
2.55	0.134				2.55	0.191				2.55	0.065
2.56	0.134				2.56	0.186				2.56	0.065
2.57	0.122				2.57	0.181				2.57	0.056
2.58	0.13				2.58	0.193				2.58	0.056
2.59	0.135				2.59	0.201				2.59	0.062
2.6	0.124				2.6	0.188				2.6	0.064
2.61	0.138				2.61	0.183				2.61	0.055
2.62	0.14				2.62	0.185				2.62	0.06
2.63	0.133				2.63	0.19				2.63	0.056
2.64	0.131				2.64	0.196				2.64	0.054
2.65	0.158				2.65	0.221				2.65	0.056
2.66	0.156				2.66	0.225				2.66	0.066
2.67	0.133				2.67	0.223				2.67	0.062
2.68	0.142				2.68	0.208				2.68	0.057
2.69	0.138				2.69	0.202				2.69	0.067
2.7	0.141				2.7	0.206				2.7	0.073
2.71	0.144				2.71	0.198				2.71	0.062
2.72	0.13				2.72	0.193				2.72	0.058
2.73	0.123				2.73	0.195				2.73	0.048
2.74	0.125				2.74	0.189				2.74	0.052
2.75	0.121				2.75	0.186				2.75	0.05
2.76	0.116				2.76	0.171				2.76	0.042
2.77	0.114				2.77	0.173				2.77	0.043
2.78	0.116				2.78	0.168				2.78	0.051
2.79	0.12				2.79	0.171				2.79	0.048
2.8	0.114				2.8	0.172				2.8	0.041
2.81	0.124				2.81	0.17				2.81	0.046
2.82	0.121				2.82	0.174				2.82	0.046
2.83	0.104				2.83	0.179				2.83	0.043
2.84	0.116				2.84	0.173				2.84	0.048
2.85	0.125				2.85	0.163				2.85	0.054
2.86	0.108				2.86	0.163				2.86	0.049
2.87	0.116				2.87	0.163				2.87	0.048
2.88	0.117				2.88	0.163				2.88	0.052
2.89	0.119				2.89	0.188				2.89	0.046
2.9	0.118				2.9	0.183				2.9	0.042
2.91	0.131				2.91	0.158				2.91	0.051
2.92	0.126				2.92	0.168				2.92	0.053
2.93	0.122				2.93	0.158				2.93	0.055
2.94	0.113				2.94	0.169				2.94	0.054
2.95	0.127				2.95	0.179				2.95	0.049
2.96	0.133				2.96	0.161				2.96	0.05
2.97	0.115				2.97	0.167				2.97	0.04
2.98	0.103				2.98	0.172				2.98	0.043
2.99	0.116				2.99	0.172				2.99	0.05
3	0.119				3	0.17				3	0.046
3.01	0.107				3.01	0.178				3.01	0.047
3.02	0.114				3.02	0.18				3.02	0.05
3.03	0.096				3.03	0.178				3.03	0.047
3.04	0.111				3.04	0.176				3.04	0.049
3.05	0.122				3.05	0.156				3.05	0.05
3.06	0.122				3.06	0.149				3.06	0.047
3.07	0.122				3.07	0.16				3.07	0.044
3.08	0.115				3.08	0.169				3.08	0.044
3.09	0.115				3.09	0.171				3.09	0.045
3.1	0.119				3.1	0.164				3.1	0.048
3.11	0.122				3.11	0.176				3.11	0.045
3.12	0.117				3.12	0.178				3.12	0.048
3.13	0.119				3.13	0.174				3.13	0.056
3.14	0.123				3.14	0.178				3.14	0.047
3.15	0.121				3.15	0.183				3.15	0.042
3.16	0.118				3.16	0.157				3.16	0.045
3.17	0.109				3.17	0.144				3.17	0.047
3.18	0.102				3.18	0.152				3.18	0.048
3.19	0.12				3.19	0.157				3.19	0.053
3.2	0.118				3.2	0.155				3.2	0.052
3.21	0.094				3.21	0.157				3.21	0.043
3.22	0.091				3.22	0.175				3.22	0.045
3.23	0.096				3.23	0.173				3.23	0.039
3.24	0.105				3.24	0.169				3.24	0.039
3.25	0.116				3.25	0.165				3.25	0.048
3.26	0.11				3.26	0.161				3.26	0.048
3.27	0.105				3.27	0.152				3.27	0.045
3.28	0.112				3.28	0.163				3.28	0.045
3.29	0.117				3.29	0.169				3.29	0.045
3.3	0.102				3.3	0.162				3.3	0.042
3.31	0.098				3.31	0.151				3.31	0.037
3.32	0.095				3.32	0.145				3.32	0.045
3.33	0.105				3.33	0.152				3.33	0.042
3.34	0.114				3.34	0.146				3.34	0.045
3.35	0.117				3.35	0.148				3.35	0.047
3.36	0.104				3.36	0.15				3.36	0.041
3.37	0.111				3.37	0.15				3.37	0.043
3.38	0.105				3.38	0.15				3.38	0.052
3.39	0.106				3.39	0.151				3.39	0.048
3.4	0.112				3.4	0.156				3.4	0.039
3.41	0.101				3.41	0.156				3.41	0.041
3.42	0.106				3.42	0.158				3.42	0.042
3.43	0.105				3.43	0.157				3.43	0.039
3.44	0.101				3.44	0.156				3.44	0.039
3.45	0.108				3.45	0.164				3.45	0.04
3.46	0.107				3.46	0.15				3.46	0.036
3.47	0.107				3.47	0.15				3.47	0.036
3.48	0.109				3.48	0.153				3.48	0.041
3.49	0.106				3.49	0.148				3.49	0.045
3.5	0.098				3.5	0.146				3.5	0.038
3.51	0.099				3.51	0.156				3.51	0.046
3.52	0.102				3.52	0.161				3.52	0.044
3.53	0.096				3.53	0.156				3.53	0.044
3.54	0.098				3.54	0.143				3.54	0.043
3.55	0.093				3.55	0.145				3.55	0.042
3.56	0.084				3.56	0.141				3.56	0.039
3.57	0.1				3.57	0.13				3.57	0.039
3.58	0.1				3.58	0.142				3.58	0.039
3.59	0.094				3.59	0.148				3.59	0.042
3.6	0.111				3.6	0.148				3.6	0.044
3.61	0.103				3.61	0.137				3.61	0.041
3.62	0.097				3.62	0.138				3.62	0.046
3.63	0.098				3.63	0.139				3.63	0.046
3.64	0.099				3.64	0.155				3.64	0.04
3.65	0.093				3.65	0.155				3.65	0.044
3.66	0.099				3.66	0.146				3.66	0.037
3.67	0.101				3.67	0.15				3.67	0.035
3.68	0.101				3.68	0.143				3.68	0.038
3.69	0.105				3.69	0.134				3.69	0.034
3.7	0.092				3.7	0.139				3.7	0.044
3.71	0.095				3.71	0.149				3.71	0.047
3.72	0.089				3.72	0.155				3.72	0.033
3.73	0.087				3.73	0.137				3.73	0.04
3.74	0.097				3.74	0.136				3.74	0.037
3.75	0.096				3.75	0.138				3.75	0.036
3.76	0.093				3.76	0.144				3.76	0.04
3.77	0.099				3.77	0.126				3.77	0.039
3.78	0.091				3.78	0.122				3.78	0.036
3.79	0.083				3.79	0.133				3.79	0.044
3.8	0.093				3.8	0.14				3.8	0.042
3.81	0.086				3.81	0.148				3.81	0.039
3.82	0.087				3.82	0.133				3.82	0.04
3.83	0.095				3.83	0.131				3.83	0.038
3.84	0.088				3.84	0.136				3.84	0.037
3.85	0.101				3.85	0.122				3.85	0.041
3.86	0.103				3.86	0.125				3.86	0.04
3.87	0.09				3.87	0.141				3.87	0.039
3.88	0.094				3.88	0.139				3.88	0.038
3.89	0.104				3.89	0.144				3.89	0.042
3.9	0.1				3.9	0.143				3.9	0.04
3.91	0.089				3.91	0.124				3.91	0.04
3.92	0.087				3.92	0.126				3.92	0.036
3.93	0.084				3.93	0.14				3.93	0.041
3.94	0.091				3.94	0.137				3.94	0.039
3.95	0.102				3.95	0.117				3.95	0.041
3.96	0.094				3.96	0.122				3.96	0.035
3.97	0.09				3.97	0.123				3.97	0.03
3.98	0.09				3.98	0.122				3.98	0.036
3.99	0.088				3.99	0.136				3.99	0.038
4	0.083				4	0.14				4	0.035
4.01	0.087				4.01	0.129				4.01	0.042
4.02	0.083				4.02	0.116				4.02	0.04
4.03	0.094				4.03	0.108				4.03	0.041
4.04	0.097				4.04	0.125				4.04	0.039
4.05	0.087				4.05	0.135				4.05	0.037
4.06	0.081				4.06	0.135				4.06	0.035
4.07	0.083				4.07	0.139				4.07	0.032
4.08	0.077				4.08	0.125				4.08	0.035
4.09	0.074				4.09	0.128				4.09	0.034
4.1	0.082				4.1	0.132				4.1	0.046
4.11	0.091				4.11	0.127				4.11	0.04
4.12	0.092				4.12	0.113				4.12	0.038
4.13	0.091				4.13	0.111				4.13	0.034
4.14	0.091				4.14	0.118				4.14	0.027
4.15	0.079				4.15	0.132				4.15	0.032
4.16	0.081				4.16	0.119				4.16	0.036
4.17	0.094				4.17	0.108				4.17	0.034
4.18	0.088				4.18	0.129				4.18	0.032
4.19	0.083				4.19	0.135				4.19	0.029
4.2	0.075				4.2	0.13				4.2	0.026
4.21	0.072				4.21	0.118				4.21	0.032
4.22	0.091				4.22	0.117				4.22	0.033
4.23	0.089				4.23	0.132				4.23	0.03
4.24	0.078				4.24	0.128				4.24	0.026
4.25	0.09				4.25	0.125				4.25	0.029
4.26	0.086				4.26	0.123				4.26	0.029
4.27	0.078				4.27	0.127				4.27	0.028
4.28	0.087				4.28	0.113				4.28	0.035
4.29	0.082				4.29	0.109				4.29	0.036
4.3	0.088				4.3	0.114				4.3	0.035
4.31	0.083				4.31	0.12				4.31	0.039
4.32	0.075				4.32	0.116				4.32	0.031
4.33	0.088				4.33	0.116				4.33	0.033
4.34	0.086				4.34	0.125				4.34	0.036
4.35	0.078				4.35	0.127				4.35	0.028
4.36	0.078				4.36	0.115				4.36	0.025
4.37	0.078				4.37	0.102				4.37	0.029
4.38	0.07				4.38	0.102				4.38	0.032
4.39	0.075				4.39	0.116				4.39	0.033
4.4	0.081				4.4	0.126				4.4	0.03
4.41	0.084				4.41	0.119				4.41	0.032
4.42	0.086				4.42	0.113				4.42	0.034
4.43	0.084				4.43	0.111				4.43	0.029
4.44	0.083				4.44	0.117				4.44	0.026
4.45	0.077				4.45	0.104				4.45	0.028
4.46	0.072				4.46	0.1				4.46	0.038
4.47	0.076				4.47	0.118				4.47	0.036
4.48	0.083				4.48	0.107				4.48	0.038
4.49	0.082				4.49	0.104				4.49	0.036
4.5	0.074				4.5	0.118				4.5	0.032
4.51	0.072				4.51	0.118				4.51	0.027
4.52	0.076				4.52	0.113				4.52	0.027
4.53	0.078				4.53	0.118				4.53	0.021
4.54	0.081				4.54	0.101				4.54	0.03
4.55	0.072				4.55	0.121				4.55	0.033
4.56	0.071				4.56	0.113				4.56	0.033
4.57	0.071				4.57	0.103				4.57	0.038
4.58	0.07				4.58	0.118				4.58	0.032
4.59	0.073				4.59	0.116				4.59	0.031
4.6	0.079				4.6	0.107				4.6	0.034
4.61	0.079				4.61	0.115				4.61	0.038
4.62	0.077				4.62	0.12				4.62	0.034
4.63	0.076				4.63	0.127				4.63	0.036
4.64	0.083				4.64	0.12				4.64	0.038
4.65	0.078				4.65	0.117				4.65	0.032
4.66	0.078				4.66	0.117				4.66	0.032
4.67	0.081				4.67	0.112				4.67	0.038
4.68	0.092				4.68	0.111				4.68	0.038
4.69	0.081				4.69	0.104				4.69	0.032
4.7	0.068				4.7	0.104				4.7	0.038
4.71	0.08				4.71	0.103				4.71	0.041
4.72	0.087				4.72	0.112				4.72	0.032
4.73	0.074				4.73	0.114				4.73	0.033
4.74	0.062				4.74	0.097				4.74	0.032
4.75	0.062				4.75	0.1				4.75	0.036
4.76	0.077				4.76	0.098				4.76	0.037
4.77	0.082				4.77	0.095				4.77	0.03
4.78	0.089				4.78	0.097				4.78	0.029
4.79	0.078				4.79	0.098				4.79	0.033
4.8	0.07				4.8	0.103				4.8	0.03
4.81	0.075				4.81	0.106				4.81	0.03
4.82	0.071				4.82	0.104				4.82	0.035
4.83	0.072				4.83	0.091				4.83	0.026
4.84	0.073				4.84	0.097				4.84	0.022
4.85	0.069				4.85	0.098				4.85	0.027
4.86	0.064				4.86	0.088				4.86	0.029
4.87	0.064				4.87	0.084				4.87	0.028
4.88	0.067				4.88	0.092				4.88	0.025
4.89	0.065				4.89	0.103				4.89	0.027
4.9	0.062				4.9	0.106				4.9	0.022
4.91	0.072				4.91	0.101				4.91	0.024
4.92	0.073				4.92	0.092				4.92	0.029
4.93	0.074				4.93	0.093				4.93	0.034
4.94	0.06				4.94	0.094				4.94	0.026
4.95	0.055				4.95	0.094				4.95	0.021
4.96	0.062				4.96	0.091				4.96	0.023
4.97	0.062				4.97	0.089				4.97	0.027
4.98	0.063				4.98	0.102				4.98	0.027
4.99	0.069				4.99	0.103				4.99	0.028
5	0.071				5	0.102				5	0.03
5.01	0.062				5.01	0.102				5.01	0.027
5.02	0.067				5.02	0.1				5.02	0.026
5.03	0.06				5.03	0.105				5.03	0.032
5.04	0.063				5.04	0.097				5.04	0.031
5.05	0.072				5.05	0.104				5.05	0.032
5.06	0.058				5.06	0.104				5.06	0.032
5.07	0.065				5.07	0.099				5.07	0.025
5.08	0.067				5.08	0.091				5.08	0.019
5.09	0.059				5.09	0.08				5.09	0.025
5.1	0.062				5.1	0.081				5.1	0.025
5.11	0.063				5.11	0.098				5.11	0.022
5.12	0.062				5.12	0.102				5.12	0.026
5.13	0.06				5.13	0.093				5.13	0.033
5.14	0.067				5.14	0.095				5.14	0.028
5.15	0.071				5.15	0.094				5.15	0.028
5.16	0.056				5.16	0.084				5.16	0.024
5.17	0.048				5.17	0.081				5.17	0.029
5.18	0.06				5.18	0.089				5.18	0.031
5.19	0.06				5.19	0.087				5.19	0.033
5.2	0.059				5.2	0.09				5.2	0.027
5.21	0.06				5.21	0.092				5.21	0.022
5.22	0.062				5.22	0.086				5.22	0.031
5.23	0.062				5.23	0.094				5.23	0.025
5.24	0.059				5.24	0.102				5.24	0.022
5.25	0.058				5.25	0.098				5.25	0.02
5.26	0.067				5.26	0.077				5.26	0.019
5.27	0.069				5.27	0.08				5.27	0.023
5.28	0.059				5.28	0.09				5.28	0.023
5.29	0.049				5.29	0.102				5.29	0.024
5.3	0.051				5.3	0.085				5.3	0.026
5.31	0.055				5.31	0.078				5.31	0.027
5.32	0.058				5.32	0.087				5.32	0.023
5.33	0.061				5.33	0.089				5.33	0.024
5.34	0.061				5.34	0.084				5.34	0.028
5.35	0.058				5.35	0.082				5.35	0.027
5.36	0.062				5.36	0.087				5.36	0.028
5.37	0.055				5.37	0.085				5.37	0.024
5.38	0.055				5.38	0.084				5.38	0.021
5.39	0.058				5.39	0.077				5.39	0.024
5.4	0.059				5.4	0.08				5.4	0.023
5.41	0.054				5.41	0.097				5.41	0.021
5.42	0.058				5.42	0.081				5.42	0.029
5.43	0.059				5.43	0.08				5.43	0.031
5.44	0.048				5.44	0.086				5.44	0.027
5.45	0.052				5.45	0.077				5.45	0.027
5.46	0.054				5.46	0.075				5.46	0.025
5.47	0.049				5.47	0.075				5.47	0.03
5.48	0.049				5.48	0.073				5.48	0.028
5.49	0.052				5.49	0.082				5.49	0.021
5.5	0.061				5.5	0.082				5.5	0.017
5.51	0.057				5.51	0.077				5.51	0.025
5.52	0.055				5.52	0.075				5.52	0.028
5.53	0.065				5.53	0.072				5.53	0.02
5.54	0.051				5.54	0.07				5.54	0.022
5.55	0.054				5.55	0.082				5.55	0.025
5.56	0.057				5.56	0.084				5.56	0.027
5.57	0.053				5.57	0.084				5.57	0.025
5.58	0.059				5.58	0.077				5.58	0.023
5.59	0.054				5.59	0.075				5.59	0.024
5.6	0.048				5.6	0.073				5.6	0.021
5.61	0.054				5.61	0.068				5.61	0.02
5.62	0.052				5.62	0.074				5.62	0.026
5.63	0.053				5.63	0.078				5.63	0.02
5.64	0.051				5.64	0.07				5.64	0.017
5.65	0.048				5.65	0.07				5.65	0.024
5.66	0.053				5.66	0.07				5.66	0.024
5.67	0.06				5.67	0.079				5.67	0.021
5.68	0.063				5.68	0.079				5.68	0.028
5.69	0.055				5.69	0.081				5.69	0.025
5.7	0.051				5.7	0.078				5.7	0.017
5.71	0.048				5.71	0.073				5.71	0.021
5.72	0.047				5.72	0.079				5.72	0.02
5.73	0.044				5.73	0.077				5.73	0.018
5.74	0.044				5.74	0.075				5.74	0.02
5.75	0.053				5.75	0.074				5.75	0.021
5.76	0.054				5.76	0.072				5.76	0.024
5.77	0.051				5.77	0.07				5.77	0.017
5.78	0.062				5.78	0.075				5.78	0.021
5.79	0.052				5.79	0.078				5.79	0.03
5.8	0.045				5.8	0.069				5.8	0.027
5.81	0.044				5.81	0.076				5.81	0.025
5.82	0.048				5.82	0.074				5.82	0.026
5.83	0.056				5.83	0.066				5.83	0.028
5.84	0.05				5.84	0.067				5.84	0.021
5.85	0.056				5.85	0.076				5.85	0.021
5.86	0.056				5.86	0.071				5.86	0.02
5.87	0.047				5.87	0.065				5.87	0.023
5.88	0.042				5.88	0.067				5.88	0.022
5.89	0.041				5.89	0.078				5.89	0.02
5.9	0.045				5.9	0.075				5.9	0.022
5.91	0.052				5.91	0.069				5.91	0.019
5.92	0.055				5.92	0.067				5.92	0.018
5.93	0.051				5.93	0.08				5.93	0.018
5.94	0.047				5.94	0.078				5.94	0.018
5.95	0.047				5.95	0.065				5.95	0.021
5.96	0.054				5.96	0.062				5.96	0.023
5.97	0.043				5.97	0.069				5.97	0.019
5.98	0.041				5.98	0.071				5.98	0.014
5.99	0.044				5.99	0.07				5.99	0.02
6	0.049				6	0.065				6	0.023
6.01	0.05				6.01	0.067				6.01	0.023
6.02	0.045				6.02	0.07				6.02	0.018
6.03	0.04				6.03	0.066				6.03	0.02
6.04	0.034				6.04	0.058				6.04	0.024
6.05	0.042				6.05	0.061				6.05	0.022
6.06	0.046				6.06	0.074				6.06	0.023
6.07	0.049				6.07	0.076				6.07	0.021
6.08	0.045				6.08	0.075				6.08	0.021
6.09	0.04				6.09	0.069				6.09	0.018
6.1	0.04				6.1	0.063				6.1	0.016
6.11	0.038				6.11	0.074				6.11	0.019
6.12	0.047				6.12	0.069				6.12	0.021
6.13	0.049				6.13	0.06				6.13	0.016
6.14	0.047				6.14	0.069				6.14	0.018
6.15	0.036				6.15	0.075				6.15	0.022
6.16	0.034				6.16	0.071				6.16	0.016
6.17	0.041				6.17	0.062				6.17	0.016
6.18	0.045				6.18	0.055				6.18	0.021
6.19	0.05				6.19	0.061				6.19	0.018
6.2	0.043				6.2	0.065				6.2	0.02
6.21	0.044				6.21	0.065				6.21	0.019
6.22	0.047				6.22	0.062				6.22	0.015
6.23	0.043				6.23	0.062				6.23	0.015
6.24	0.041				6.24	0.061				6.24	0.022
6.25	0.047				6.25	0.063				6.25	0.019
6.26	0.044				6.26	0.065				6.26	0.016
6.27	0.048				6.27	0.067				6.27	0.022
6.28	0.054				6.28	0.062				6.28	0.022
6.29	0.044				6.29	0.068				6.29	0.023
6.3	0.037				6.3	0.067				6.3	0.024
6.31	0.031				6.31	0.065				6.31	0.023
6.32	0.032				6.32	0.061				6.32	0.014
6.33	0.037				6.33	0.063				6.33	0.009
6.34	0.038				6.34	0.063				6.34	0.014
6.35	0.046				6.35	0.062				6.35	0.013
6.36	0.044				6.36	0.057				6.36	0.014
6.37	0.04				6.37	0.051				6.37	0.013
6.38	0.041				6.38	0.062				6.38	0.016
6.39	0.041				6.39	0.062				6.39	0.015
6.4	0.041				6.4	0.054				6.4	0.012
6.41	0.037				6.41	0.065				6.41	0.015
6.42	0.044				6.42	0.071				6.42	0.013
6.43	0.039				6.43	0.059				6.43	0.012
6.44	0.037				6.44	0.059				6.44	0.017
6.45	0.04				6.45	0.058				6.45	0.019
6.46	0.041				6.46	0.059				6.46	0.021
6.47	0.039				6.47	0.055				6.47	0.016
6.48	0.039				6.48	0.058				6.48	0.013
6.49	0.037				6.49	0.062				6.49	0.016
6.5	0.032				6.5	0.057				6.5	0.016
6.51	0.037				6.51	0.053				6.51	0.02
6.52	0.042				6.52	0.056				6.52	0.021
6.53	0.041				6.53	0.054				6.53	0.024
6.54	0.037				6.54	0.05				6.54	0.018
6.55	0.036				6.55	0.052				6.55	0.019
6.56	0.041				6.56	0.053				6.56	0.018
6.57	0.035				6.57	0.057				6.57	0.021
6.58	0.036				6.58	0.059				6.58	0.022
6.59	0.033				6.59	0.051				6.59	0.016
6.6	0.036				6.6	0.05				6.6	0.013
6.61	0.038				6.61	0.054				6.61	0.017
6.62	0.041				6.62	0.056				6.62	0.018
6.63	0.05				6.63	0.06				6.63	0.023
6.64	0.044				6.64	0.056				6.64	0.016
6.65	0.039				6.65	0.046				6.65	0.012
6.66	0.04				6.66	0.05				6.66	0.015
6.67	0.039				6.67	0.059				6.67	0.018
6.68	0.031				6.68	0.056				6.68	0.018
6.69	0.028				6.69	0.052				6.69	0.013
6.7	0.033				6.7	0.051				6.7	0.015
6.71	0.035				6.71	0.053				6.71	0.015
6.72	0.036				6.72	0.052				6.72	0.016
6.73	0.039				6.73	0.055				6.73	0.016
6.74	0.031				6.74	0.054				6.74	0.022
6.75	0.032				6.75	0.047				6.75	0.016
6.76	0.037				6.76	0.053				6.76	0.011
6.77	0.038				6.77	0.05				6.77	0.012
6.78	0.04				6.78	0.055				6.78	0.013
6.79	0.048				6.79	0.052				6.79	0.014
6.8	0.042				6.8	0.042				6.8	0.018
6.81	0.036				6.81	0.055				6.81	0.017
6.82	0.033				6.82	0.065				6.82	0.015
6.83	0.041				6.83	0.058				6.83	0.019
6.84	0.041				6.84	0.046				6.84	0.018
6.85	0.035				6.85	0.049				6.85	0.011
6.86	0.035				6.86	0.054				6.86	0.009
6.87	0.036				6.87	0.056				6.87	0.009
6.88	0.038				6.88	0.047				6.88	0.01
6.89	0.038				6.89	0.045				6.89	0.013
6.9	0.032				6.9	0.048				6.9	0.013
6.91	0.032				6.91	0.06				6.91	0.013
6.92	0.03				6.92	0.054				6.92	0.008
6.93	0.027				6.93	0.052				6.93	0.013
6.94	0.03				6.94	0.06				6.94	0.014
6.95	0.033				6.95	0.06				6.95	0.016
6.96	0.029				6.96	0.059				6.96	0.015
6.97	0.031				6.97	0.05				6.97	0.016
6.98	0.029				6.98	0.05				6.98	0.014
6.99	0.033				6.99	0.057				6.99	0.014
7	0.034				7	0.048				7	0.012
7.01	0.027				7.01	0.046				7.01	0.01
7.02	0.029				7.02	0.049				7.02	0.009
7.03	0.042				7.03	0.054				7.03	0.008
7.04	0.033				7.04	0.046				7.04	0.016
7.05	0.036				7.05	0.057				7.05	0.017
7.06	0.033				7.06	0.051				7.06	0.018
7.07	0.03				7.07	0.05				7.07	0.017
7.08	0.033				7.08	0.046				7.08	0.016
7.09	0.03				7.09	0.045				7.09	0.017
7.1	0.03				7.1	0.044				7.1	0.016
7.11	0.029				7.11	0.043				7.11	0.013
7.12	0.029				7.12	0.047				7.12	0.01
7.13	0.033				7.13	0.054				7.13	0.012
7.14	0.03				7.14	0.047				7.14	0.013
7.15	0.025				7.15	0.044				7.15	0.014
7.16	0.028				7.16	0.041				7.16	0.014
7.17	0.03				7.17	0.042				7.17	0.012
7.18	0.027				7.18	0.045				7.18	0.009
7.19	0.024				7.19	0.043				7.19	0.012
7.2	0.025				7.2	0.041				7.2	0.012
7.21	0.032				7.21	0.043				7.21	0.008
7.22	0.031				7.22	0.045				7.22	0.013
7.23	0.025				7.23	0.051				7.23	0.017
7.24	0.029				7.24	0.046				7.24	0.014
7.25	0.031				7.25	0.041				7.25	0.012
7.26	0.033				7.26	0.046				7.26	0.012
7.27	0.024				7.27	0.052				7.27	0.013
7.28	0.026				7.28	0.048				7.28	0.013
7.29	0.032				7.29	0.039				7.29	0.017
7.3	0.029				7.3	0.039				7.3	0.016
7.31	0.029				7.31	0.043				7.31	0.01
7.32	0.029				7.32	0.042				7.32	0.009
7.33	0.029				7.33	0.041				7.33	0.017
7.34	0.027				7.34	0.039				7.34	0.013
7.35	0.02				7.35	0.047				7.35	0.007
7.36	0.019				7.36	0.043				7.36	0.012
7.37	0.024				7.37	0.041				7.37	0.01
7.38	0.024				7.38	0.051				7.38	0.008
7.39	0.028				7.39	0.051				7.39	0.01
7.4	0.03				7.4	0.049				7.4	0.007
7.41	0.022				7.41	0.045				7.41	0.007
7.42	0.025				7.42	0.037				7.42	0.011
7.43	0.029				7.43	0.033				7.43	0.011
7.44	0.032				7.44	0.041				7.44	0.012
7.45	0.032				7.45	0.046				7.45	0.011
7.46	0.023				7.46	0.038				7.46	0.011
7.47	0.021				7.47	0.047				7.47	0.009
7.48	0.03				7.48	0.043				7.48	0.006
7.49	0.029				7.49	0.035				7.49	0.008
7.5	0.023				7.5	0.042				7.5	0.008
7.51	0.024				7.51	0.035				7.51	0.008
7.52	0.025				7.52	0.032				7.52	0.016
7.53	0.025				7.53	0.042				7.53	0.017
7.54	0.028				7.54	0.048				7.54	0.013
7.55	0.027				7.55	0.042				7.55	0.013
7.56	0.024				7.56	0.029				7.56	0.014
7.57	0.026				7.57	0.036				7.57	0.009
7.58	0.027				7.58	0.04				7.58	0.009
7.59	0.022				7.59	0.037				7.59	0.01
7.6	0.022				7.6	0.035				7.6	0.013
7.61	0.028				7.61	0.035				7.61	0.01
7.62	0.03				7.62	0.032				7.62	0.008
7.63	0.024				7.63	0.038				7.63	0.007
7.64	0.024				7.64	0.039				7.64	0.009
7.65	0.026				7.65	0.035				7.65	0.009
7.66	0.027				7.66	0.039				7.66	0.009
7.67	0.027				7.67	0.039				7.67	0.01
7.68	0.025				7.68	0.042				7.68	0.005
7.69	0.025				7.69	0.047				7.69	0.009
7.7	0.026				7.7	0.043				7.7	0.012
7.71	0.027				7.71	0.039				7.71	0.008
7.72	0.029				7.72	0.04				7.72	0.008
7.73	0.023				7.73	0.045				7.73	0.009
7.74	0.024				7.74	0.046				7.74	0.013
7.75	0.021				7.75	0.045				7.75	0.011
7.76	0.023				7.76	0.044				7.76	0.011
7.77	0.022				7.77	0.038				7.77	0.011
7.78	0.025				7.78	0.039				7.78	0.012
7.79	0.028				7.79	0.036				7.79	0.012
7.8	0.03				7.8	0.041				7.8	0.013
7.81	0.034				7.81	0.042				7.81	0.009
7.82	0.024				7.82	0.036				7.82	0.01
7.83	0.023				7.83	0.034				7.83	0.011
7.84	0.029				7.84	0.035				7.84	0.007
7.85	0.029				7.85	0.03				7.85	0.005
7.86	0.026				7.86	0.033				7.86	0.005
7.87	0.028				7.87	0.04				7.87	0.007
7.88	0.031				7.88	0.029				7.88	0.009
7.89	0.02				7.89	0.027				7.89	0.01
7.9	0.017				7.9	0.031				7.9	0.007
7.91	0.02				7.91	0.031				7.91	0.009
7.92	0.022				7.92	0.032				7.92	0.009
7.93	0.021				7.93	0.036				7.93	0.008
7.94	0.022				7.94	0.036				7.94	0.01
7.95	0.022				7.95	0.026				7.95	0.011
7.96	0.021				7.96	0.03				7.96	0.012
7.97	0.015				7.97	0.037				7.97	0.011
7.98	0.015				7.98	0.035				7.98	0.009
7.99	0.025				7.99	0.03				7.99	0.012
8	0.028				8	0.036				8	0.012
8.01	0.022				8.01	0.033				8.01	0.009
8.02	0.021				8.02	0.029				8.02	0.009
8.03	0.021				8.03	0.032				8.03	0.008
8.04	0.02				8.04	0.031				8.04	0.012
8.05	0.019				8.05	0.026				8.05	0.011
8.06	0.021				8.06	0.024				8.06	0.01
8.07	0.025				8.07	0.028				8.07	0.008
8.08	0.027				8.08	0.042				8.08	0.015
8.09	0.023				8.09	0.037				8.09	0.011
8.1	0.022				8.1	0.03				8.1	0.006
8.11	0.02				8.11	0.035				8.11	0.008
8.12	0.02				8.12	0.033				8.12	0.012
8.13	0.028				8.13	0.04				8.13	0.01
8.14	0.03				8.14	0.042				8.14	0.01
8.15	0.021				8.15	0.028				8.15	0.009
8.16	0.014				8.16	0.031				8.16	0.01
8.17	0.015				8.17	0.032				8.17	0.007
8.18	0.02				8.18	0.033				8.18	0.005
8.19	0.017				8.19	0.035				8.19	0.005
8.2	0.02				8.2	0.031				8.2	0.007
8.21	0.018				8.21	0.028				8.21	0.009
8.22	0.021				8.22	0.031				8.22	0.012
8.23	0.022				8.23	0.03				8.23	0.011
8.24	0.02				8.24	0.025				8.24	0.006
8.25	0.026				8.25	0.031				8.25	0.007
8.26	0.029				8.26	0.025				8.26	0.01
8.27	0.023				8.27	0.027				8.27	0.008
8.28	0.018				8.28	0.027				8.28	0.006
8.29	0.017				8.29	0.026				8.29	0.006
8.3	0.013				8.3	0.023				8.3	0.009
8.31	0.017				8.31	0.023				8.31	0.01
8.32	0.018				8.32	0.029				8.32	0.009
8.33	0.016				8.33	0.029				8.33	0.007
8.34	0.016				8.34	0.024				8.34	0.009
8.35	0.017				8.35	0.023				8.35	0.005
8.36	0.021				8.36	0.025				8.36	0.006
8.37	0.017				8.37	0.027				8.37	0.004
8.38	0.017				8.38	0.03				8.38	0.007
8.39	0.022				8.39	0.029				8.39	0.008
8.4	0.022				8.4	0.03				8.4	0.006
8.41	0.024				8.41	0.021				8.41	0.008
8.42	0.019				8.42	0.023				8.42	0.006
8.43	0.016				8.43	0.023				8.43	0.006
8.44	0.018				8.44	0.031				8.44	0.005
8.45	0.021				8.45	0.027				8.45	0.006
8.46	0.022				8.46	0.024				8.46	0.008
8.47	0.018				8.47	0.022				8.47	0.009
8.48	0.014				8.48	0.031				8.48	0.007
8.49	0.013				8.49	0.028				8.49	0.009
8.5	0.017				8.5	0.027				8.5	0.006
8.51	0.017				8.51	0.025				8.51	0.006
8.52	0.015				8.52	0.018				8.52	0.007
8.53	0.02				8.53	0.019				8.53	0.005
8.54	0.018				8.54	0.023				8.54	0.005
8.55	0.022				8.55	0.027				8.55	0.008
8.56	0.021				8.56	0.026				8.56	0.013
8.57	0.019				8.57	0.026				8.57	0.01
8.58	0.016				8.58	0.027				8.58	0.005
8.59	0.013				8.59	0.033				8.59	0.007
8.6	0.017				8.6	0.026				8.6	0.008
8.61	0.016				8.61	0.015				8.61	0.011
8.62	0.012				8.62	0.026				8.62	0.006
8.63	0.013				8.63	0.026				8.63	0.007
8.64	0.014				8.64	0.023				8.64	0.007
8.65	0.015				8.65	0.021				8.65	0.004
8.66	0.017				8.66	0.026				8.66	0.006
8.67	0.014				8.67	0.027				8.67	0.006
8.68	0.014				8.68	0.028				8.68	0.007
8.69	0.014				8.69	0.025				8.69	0.006
8.7	0.013				8.7	0.023				8.7	0.004
8.71	0.013				8.71	0.023				8.71	0.002
8.72	0.013				8.72	0.026				8.72	0.002
8.73	0.015				8.73	0.018				8.73	0.005
8.74	0.013				8.74	0.013				8.74	0.005
8.75	0.015				8.75	0.019				8.75	0.006
8.76	0.015				8.76	0.024				8.76	0.007
8.77	0.013				8.77	0.02				8.77	0.007
8.78	0.012				8.78	0.017				8.78	0.005
8.79	0.009				8.79	0.016				8.79	0.008
8.8	0.009				8.8	0.019				8.8	0.007
8.81	0.011				8.81	0.024				8.81	0.005
8.82	0.015				8.82	0.022				8.82	0.007
8.83	0.024				8.83	0.021				8.83	0.006
8.84	0.018				8.84	0.022				8.84	0.004
8.85	0.011				8.85	0.021				8.85	0.003
8.86	0.016				8.86	0.021				8.86	0.001
8.87	0.016				8.87	0.025				8.87	0.004
8.88	0.014				8.88	0.023				8.88	0.005
8.89	0.012				8.89	0.017				8.89	0.004
8.9	0.009				8.9	0.019				8.9	0.005
8.91	0.01				8.91	0.017				8.91	0.005
8.92	0.013				8.92	0.017				8.92	0.005
8.93	0.014				8.93	0.017				8.93	0.007
8.94	0.01				8.94	0.014				8.94	0.004
8.95	0.011				8.95	0.017				8.95	0.004
8.96	0.01				8.96	0.015				8.96	0.004
8.97	0.011				8.97	0.013				8.97	0.003
8.98	0.014				8.98	0.016				8.98	0.002
8.99	0.01				8.99	0.017				8.99	0.005
9	0.01				9	0.014				9	0.009
9.01	0.011				9.01	0.016				9.01	0.006
9.02	0.009				9.02	0.014				9.02	0.005
9.03	0.011				9.03	0.016				9.03	0.006
9.04	0.013				9.04	0.016				9.04	0.005
9.05	0.012				9.05	0.018				9.05	0.004
9.06	0.01				9.06	0.016				9.06	0.004
9.07	0.011				9.07	0.018				9.07	0.007
9.08	0.012				9.08	0.018				9.08	0.005
9.09	0.01				9.09	0.015				9.09	0.003
9.1	0.011				9.1	0.01				9.1	0.003
9.11	0.01				9.11	0.014				9.11	0.004
9.12	0.01				9.12	0.015				9.12	0.005
9.13	0.01				9.13	0.022				9.13	0.006
9.14	0.007				9.14	0.018				9.14	0.005
9.15	0.007				9.15	0.015				9.15	0.004
9.16	0.01				9.16	0.015				9.16	0.005
9.17	0.009				9.17	0.018				9.17	0.004
9.18	0.011				9.18	0.017				9.18	0.005
9.19	0.013				9.19	0.015				9.19	0.003
9.2	0.011				9.2	0.016				9.2	0.005
9.21	0.011				9.21	0.015				9.21	0.006
9.22	0.009				9.22	0.015				9.22	0.003
9.23	0.006				9.23	0.021				9.23	0.004
9.24	0.008				9.24	0.015				9.24	0.003
9.25	0.011				9.25	0.009				9.25	0.002
9.26	0.008				9.26	0.012				9.26	0.003
9.27	0.008				9.27	0.015				9.27	0.004
9.28	0.008				9.28	0.015				9.28	0.005
9.29	0.007				9.29	0.014				9.29	0.003
9.3	0.009				9.3	0.015				9.3	0.006
9.31	0.006				9.31	0.014				9.31	0.005
9.32	0.01				9.32	0.01				9.32	0.003
9.33	0.012				9.33	0.01				9.33	0.002
9.34	0.008				9.34	0.012				9.34	0.003
9.35	0.007				9.35	0.014				9.35	0.004
9.36	0.007				9.36	0.01				9.36	0.005
9.37	0.006				9.37	0.016				9.37	0.005
9.38	0.011				9.38	0.019				9.38	0.004
9.39	0.008				9.39	0.014				9.39	0.003
9.4	0.005				9.4	0.006				9.4	0.002
9.41	0.006				9.41	0.011				9.41	0.003
9.42	0.007				9.42	0.014				9.42	0.003
9.43	0.009				9.43	0.014				9.43	0.002
9.44	0.008				9.44	0.016				9.44	0.003
9.45	0.007				9.45	0.015				9.45	0.005
9.46	0.006				9.46	0.014				9.46	0.002
9.47	0.007				9.47	0.015				9.47	0.001
9.48	0.006				9.48	0.011				9.48	0.003
9.49	0.007				9.49	0.01				9.49	0.003
9.5	0.008				9.5	0.012				9.5	0.003
9.51	0.007				9.51	0.012				9.51	0.003
9.52	0.006				9.52	0.013				9.52	0.002
9.53	0.005				9.53	0.008				9.53	0.002
9.54	0.004				9.54	0.011				9.54	0.002
9.55	0.005				9.55	0.011				9.55	0.002
9.56	0.004				9.56	0.01				9.56	0.003
9.57	0.007				9.57	0.011				9.57	0.002
9.58	0.007				9.58	0.009				9.58	0.002
9.59	0.004				9.59	0.007				9.59	0.003
9.6	0.004				9.6	0.006				9.6	0.002
9.61	0.005				9.61	0.01				9.61	0
9.62	0.01				9.62	0.01				9.62	0.001
9.63	0.009				9.63	0.011				9.63	0.002
9.64	0.006				9.64	0.016				9.64	0.001
9.65	0.005				9.65	0.013				9.65	0.001
9.66	0.006				9.66	0.006				9.66	0.002
9.67	0.007				9.67	0.007				9.67	0.003
9.68	0.008				9.68	0.01				9.68	0.001
9.69	0.007				9.69	0.007				9.69	0.001
9.7	0.007				9.7	0.006				9.7	0.003
9.71	0.006				9.71	0.004				9.71	0.003
9.72	0.005				9.72	0.005				9.72	0.003
9.73	0.006				9.73	0.007				9.73	0.002
9.74	0.004				9.74	0.005				9.74	0
9.75	0.003				9.75	0.005				9.75	0.001
9.76	0.003				9.76	0.008				9.76	0.003
9.77	0.003				9.77	0.006				9.77	0.001
9.78	0.004				9.78	0.007				9.78	0.001
9.79	0.003				9.79	0.005				9.79	0.001
9.8	0.003				9.8	0.003				9.8	0.001
9.81	0.002				9.81	0.006				9.81	0
9.82	0.003				9.82	0.004				9.82	0.001
9.83	0.002				9.83	0.005				9.83	0.001
9.84	0.001				9.84	0.007				9.84	0.001
9.85	0				9.85	0.003				9.85	0
9.86	0.001				9.86	0.002				9.86	0
9.87	0.003				9.87	0.004				9.87	0.001
9.88	0.002				9.88	0.002				9.88	0.001
9.89	0.001				9.89	0.002				9.89	0.002
9.9	0.003				9.9	0.003				9.9	0.001
9.91	0.002				9.91	0.002				9.91	0
9.92	0				9.92	0.001				9.92	0
9.93	0.001				9.93	0.001				9.93	0.001
9.94	0.001				9.94	0.002				9.94	0.001
9.95	0.003				9.95	0.001				9.95	0.001
9.96	0.003				9.96	0.003				9.96	0.001
9.97	0.002				9.97	0.004				9.97	0
9.98	0.002				9.98	0.002				9.98	0
9.99	0.001				9.99	0.002				9.99	0
10	0.001				10	0.001				10	0.001
