# Supplementary material for: Decoupling light absorption and carrier transport via heterogeneous doping in Ta3N5 thin film photoanode
Source: Nat Commun. 2022 Dec 15;13:7769. doi: 10.1038/s41467-022-35538-1 (PMC9755297; doi:10.1038/s41467-022-35538-1)
Supplement: Supplementary file 3 — Source Data [file 41467_2022_35538_MOESM3_ESM.zip › Source Data file/Soruce_Data_Supplementary_Figure_12.xlsx]

## Sheet: Figure S12a
Figure S12a
Undoped Ta3N5			2% La-doped Ta3N5			3% La-doped Ta3N5			4% La-doped Ta3N5
Potential (V vs. RHE)	Current density (mA cm-2)		Potential (V vs. RHE)	Current density (mA cm-2)		Potential (V vs. RHE)	Current density (mA cm-2)		Potential (V vs. RHE)	Current density (mA cm-2)
0.39966	0.00376		0.39958	0.00268		0.39927	0.00898		0.39929	0.00621
0.40066	0.00437		0.40086	0.00367		0.40042	0.00849		0.4003	0.00515
0.40152	0.0042		0.40167	0.00261		0.40136	0.00865		0.40164	0.00558
0.40224	0.00394		0.40257	0.00327		0.4022	0.0079		0.402	0.0059
0.40383	0.00486		0.40352	0.00363		0.40329	0.00795		0.40342	0.00507
0.4045	0.00512		0.40473	0.00309		0.40426	0.0082		0.40434	0.00457
0.40544	0.00476		0.40562	0.00352		0.40536	0.00863		0.40528	0.00471
0.40639	0.00493		0.40624	0.00523		0.40627	0.00728		0.40626	0.0049
0.40744	0.00572		0.40726	0.00411		0.40724	0.00729		0.40737	0.00461
0.40872	0.0056		0.40864	0.00563		0.40844	0.00706		0.40834	0.00458
0.40962	0.00563		0.40971	0.00445		0.4094	0.00676		0.40922	0.00413
0.41064	0.00516		0.41052	0.00546		0.41031	0.00679		0.41038	0.00476
0.41149	0.00535		0.41169	0.0046		0.41119	0.0064		0.4111	0.00426
0.41288	0.00542		0.41272	0.00588		0.41238	0.00666		0.41242	0.00512
0.41362	0.00568		0.41375	0.00544		0.41325	0.00553		0.41315	0.00458
0.41482	0.00581		0.41457	0.00639		0.41412	0.00682		0.41429	0.00442
0.41543	0.0057		0.41545	0.00751		0.41521	0.00499		0.41525	0.00393
0.41662	0.00475		0.41666	0.00707		0.41639	0.00565		0.41632	0.00516
0.4174	0.00546		0.41771	0.00678		0.41713	0.00723		0.41692	0.00413
0.41853	0.0055		0.4186	0.00841		0.41828	0.0072		0.41821	0.00453
0.41953	0.00493		0.41948	0.00727		0.41932	0.00684		0.41926	0.00554
0.42043	0.00428		0.42047	0.00843		0.42014	0.00761		0.42033	0.00483
0.42154	0.00524		0.42143	0.00869		0.42127	0.00825		0.42115	0.00474
0.42257	0.00547		0.42258	0.00876		0.42235	0.00762		0.42222	0.00431
0.4235	0.00461		0.42337	0.00864		0.42332	0.00816		0.42347	0.00491
0.42446	0.00417		0.42436	0.00809		0.42411	0.00915		0.42404	0.00612
0.42574	0.00456		0.42545	0.00813		0.42534	0.0098		0.42515	0.00639
0.4266	0.00424		0.42661	0.00968		0.42616	0.0087		0.42637	0.00608
0.42728	0.00465		0.4276	0.00855		0.42724	0.01021		0.42757	0.00652
0.42814	0.00503		0.42898	0.0069		0.42833	0.01051		0.42802	0.00671
0.42951	0.00457		0.42919	0.00937		0.42909	0.00972		0.42909	0.00738
0.43041	0.00556		0.4305	0.00767		0.43022	0.01099		0.4302	0.00761
0.43165	0.00519		0.43139	0.00612		0.43124	0.01046		0.43134	0.00793
0.43252	0.00508		0.4327	0.0084		0.43212	0.01113		0.43204	0.00808
0.43353	0.00542		0.43359	0.00614		0.43314	0.01226		0.43307	0.00752
0.43439	0.00543		0.43436	0.00755		0.4343	0.01213		0.43416	0.00924
0.43566	0.00596		0.43555	0.00792		0.4351	0.01194		0.4351	0.01014
0.43647	0.00561		0.43674	0.01234		0.43618	0.0126		0.43615	0.00956
0.43753	0.00586		0.43753	0.00899		0.43726	0.0131		0.43739	0.00967
0.43838	0.0067		0.43861	0.01184		0.43817	0.0139		0.43824	0.0105
0.43942	0.00625		0.43958	0.00984		0.43914	0.01388		0.43934	0.01085
0.44066	0.00645		0.44049	0.01122		0.44031	0.01494		0.44016	0.01124
0.44173	0.00733		0.44137	0.01021		0.44116	0.01517		0.4415	0.01224
0.44264	0.00662		0.44255	0.01128		0.44224	0.01582		0.44198	0.01207
0.44362	0.00711		0.44355	0.01177		0.4433	0.01675		0.44318	0.01173
0.44464	0.00796		0.4446	0.01192		0.44409	0.0165		0.44377	0.01255
0.44557	0.00774		0.44551	0.01266		0.44532	0.01646		0.44529	0.01203
0.44616	0.00763		0.44654	0.01264		0.44608	0.0181		0.44618	0.01354
0.44737	0.00804		0.44756	0.01338		0.44726	0.01906		0.44758	0.01325
0.4483	0.00833		0.44836	0.01507		0.44812	0.01838		0.44813	0.01396
0.4497	0.00791		0.44929	0.01446		0.44913	0.01965		0.44925	0.01347
0.45055	0.00833		0.45061	0.01429		0.45031	0.02014		0.45001	0.01369
0.45161	0.00877		0.45157	0.01511		0.45123	0.01992		0.45127	0.01433
0.45253	0.00839		0.45252	0.01413		0.45218	0.01975		0.45214	0.01485
0.45361	0.00868		0.45356	0.01406		0.45318	0.0208		0.45325	0.01564
0.45467	0.00784		0.45443	0.0153		0.45426	0.0208		0.45398	0.0155
0.45557	0.00915		0.45572	0.0151		0.45518	0.01985		0.45528	0.01595
0.45654	0.00868		0.45636	0.01784		0.45622	0.02143		0.45619	0.01572
0.45751	0.00974		0.45748	0.01738		0.45711	0.02167		0.4572	0.01624
0.45848	0.00915		0.45843	0.01684		0.4583	0.02058		0.4581	0.01589
0.45946	0.00919		0.45952	0.01808		0.45926	0.02194		0.45908	0.01676
0.46054	0.00882		0.46065	0.01736		0.46032	0.02391		0.46002	0.01637
0.46181	0.0096		0.46165	0.01788		0.46119	0.0227		0.46115	0.01626
0.46261	0.00972		0.46243	0.01829		0.46234	0.02325		0.46228	0.01595
0.46367	0.00933		0.46367	0.01727		0.46327	0.02521		0.46308	0.01707
0.46454	0.00998		0.46451	0.01855		0.4643	0.02432		0.46449	0.01764
0.46566	0.00989		0.46541	0.01667		0.46513	0.02482		0.46518	0.01757
0.46649	0.01		0.46645	0.02004		0.46625	0.02559		0.46634	0.01777
0.46781	0.01008		0.46724	0.01648		0.46714	0.02667		0.46725	0.01686
0.46883	0.00991		0.4685	0.01721		0.46832	0.02607		0.46828	0.0181
0.46941	0.01064		0.46944	0.02051		0.46916	0.02666		0.46927	0.01857
0.4705	0.01092		0.47065	0.01865		0.47024	0.0289		0.47014	0.01843
0.47156	0.01022		0.47179	0.02119		0.47126	0.02658		0.47121	0.01831
0.47277	0.01097		0.47261	0.02087		0.47226	0.02676		0.47203	0.01837
0.47363	0.00951		0.474	0.02102		0.47333	0.02719		0.47329	0.01829
0.47445	0.00852		0.4746	0.02158		0.47414	0.02654		0.47422	0.01876
0.47551	0.00834		0.47577	0.01983		0.47533	0.02686		0.47526	0.01966
0.47642	0.01097		0.47632	0.01946		0.4761	0.02747		0.47623	0.01961
0.47742	0.00952		0.47778	0.0193		0.47737	0.02729		0.47725	0.01936
0.47847	0.0099		0.47866	0.02167		0.4782	0.02656		0.47835	0.01855
0.47963	0.01083		0.47922	0.02213		0.47931	0.02735		0.47931	0.01947
0.48086	0.01196		0.48019	0.02227		0.48014	0.02834		0.48014	0.01971
0.4815	0.01191		0.48124	0.02006		0.48137	0.02698		0.48143	0.01974
0.48243	0.01289		0.48216	0.02183		0.48229	0.02731		0.48213	0.02008
0.48324	0.01305		0.48345	0.02207		0.48333	0.02981		0.48333	0.01947
0.48463	0.01378		0.48481	0.02292		0.4842	0.02868		0.48414	0.02
0.48532	0.01396		0.48574	0.02341		0.48533	0.02901		0.48519	0.01961
0.48631	0.0153		0.4864	0.02346		0.48623	0.03164		0.48628	0.0213
0.48741	0.01572		0.48758	0.02325		0.4874	0.02995		0.48723	0.02099
0.48858	0.01523		0.48851	0.02368		0.4883	0.02971		0.48819	0.0204
0.48955	0.01482		0.48957	0.02316		0.48908	0.03168		0.48929	0.01999
0.49049	0.01555		0.49041	0.02362		0.49027	0.03172		0.49012	0.02135
0.49143	0.01574		0.49143	0.02428		0.49127	0.03113		0.49128	0.0212
0.49278	0.01622		0.49248	0.02284		0.49217	0.03145		0.49232	0.02206
0.49355	0.01619		0.49373	0.02466		0.49313	0.03307		0.4932	0.02196
0.49412	0.016		0.49451	0.02415		0.49418	0.02983		0.49405	0.02146
0.49547	0.01601		0.49565	0.02384		0.4951	0.03034		0.4954	0.02129
0.4963	0.0162		0.49669	0.02455		0.49635	0.03376		0.49621	0.02212
0.49745	0.01553		0.49749	0.02467		0.49726	0.03122		0.49697	0.02235
0.49844	0.01601		0.49848	0.02545		0.49818	0.03269		0.49833	0.02303
0.49934	0.01575		0.49965	0.02583		0.49923	0.03222		0.49926	0.02272
0.5003	0.01595		0.50057	0.02679		0.50034	0.03329		0.50028	0.02173
0.50163	0.01597		0.50162	0.02581		0.50116	0.03191		0.50121	0.02202
0.50268	0.01578		0.50252	0.02533		0.50232	0.03335		0.50218	0.02275
0.50358	0.01609		0.50347	0.02617		0.50327	0.03414		0.50303	0.02309
0.50449	0.01622		0.50427	0.02655		0.50416	0.03367		0.50416	0.02355
0.50568	0.01656		0.50542	0.02717		0.50527	0.03407		0.50526	0.0227
0.50658	0.0178		0.50667	0.02791		0.50618	0.03616		0.50617	0.02266
0.50733	0.01702		0.5076	0.02818		0.50718	0.03615		0.50717	0.02241
0.50839	0.01731		0.50861	0.02771		0.50834	0.03499		0.50813	0.0246
0.50938	0.01793		0.50962	0.02737		0.50907	0.0369		0.50938	0.0252
0.51035	0.01818		0.51053	0.02754		0.51023	0.0373		0.51013	0.02404
0.51156	0.01864		0.51172	0.02827		0.51118	0.03764		0.51115	0.02346
0.51254	0.01933		0.51264	0.02897		0.5121	0.03864		0.51222	0.02338
0.51364	0.0197		0.51359	0.03061		0.51316	0.04035		0.51313	0.02487
0.51454	0.01999		0.51464	0.02895		0.51432	0.03968		0.51426	0.02518
0.51547	0.02039		0.51543	0.03102		0.51512	0.03934		0.51497	0.02578
0.51649	0.02093		0.51659	0.03101		0.51618	0.04135		0.5165	0.02686
0.51745	0.02087		0.51745	0.0299		0.51723	0.03963		0.51725	0.02483
0.51856	0.02135		0.51841	0.03164		0.51821	0.04026		0.51803	0.02434
0.5194	0.0215		0.51953	0.03311		0.5191	0.04057		0.51937	0.02683
0.52076	0.02179		0.52052	0.03231		0.52026	0.04227		0.52029	0.02759
0.52133	0.0217		0.52175	0.03405		0.52112	0.04149		0.52105	0.02662
0.52274	0.02225		0.52269	0.03352		0.52217	0.04314		0.52199	0.02703
0.52367	0.02316		0.52369	0.03315		0.52323	0.04297		0.52311	0.02596
0.52454	0.02263		0.52426	0.03397		0.52414	0.04313		0.52412	0.0277
0.52545	0.02257		0.52501	0.03522		0.52531	0.04356		0.52524	0.02852
0.52651	0.02366		0.52644	0.03568		0.52612	0.04574		0.52624	0.02766
0.52774	0.02256		0.52759	0.03472		0.52729	0.04554		0.5274	0.02743
0.52877	0.02348		0.52867	0.0359		0.5281	0.0451		0.52835	0.02749
0.52911	0.02403		0.52948	0.03807		0.5292	0.04841		0.52906	0.02697
0.5304	0.02403		0.53055	0.03631		0.53016	0.04772		0.53031	0.02893
0.53148	0.02404		0.5315	0.03769		0.53118	0.04818		0.53133	0.02933
0.5328	0.02421		0.53251	0.03719		0.53224	0.04946		0.53218	0.02967
0.53347	0.02443		0.53294	0.03981		0.53317	0.05102		0.53299	0.02871
0.53438	0.02449		0.53416	0.04074		0.5343	0.05053		0.5342	0.02945
0.5356	0.02583		0.53536	0.03963		0.5351	0.05099		0.53535	0.02955
0.53664	0.02605		0.53652	0.04145		0.53628	0.0538		0.53606	0.0314
0.53765	0.02653		0.53766	0.04074		0.53706	0.05275		0.53715	0.03137
0.5385	0.02652		0.53865	0.04008		0.53837	0.05169		0.53841	0.03044
0.53955	0.02717		0.53955	0.04213		0.53906	0.05422		0.53917	0.02994
0.5405	0.02716		0.54033	0.04279		0.54014	0.054		0.54005	0.0311
0.54147	0.02801		0.5414	0.04355		0.54132	0.05305		0.54118	0.03212
0.54273	0.02852		0.5424	0.04553		0.5422	0.05577		0.54214	0.03212
0.54362	0.02934		0.54345	0.04513		0.54327	0.05677		0.54325	0.03121
0.54464	0.03043		0.54426	0.04625		0.54414	0.05587		0.54434	0.03068
0.5458	0.03034		0.54525	0.04605		0.54514	0.05584		0.54524	0.03062
0.54687	0.03049		0.54653	0.04775		0.54615	0.0594		0.54632	0.03202
0.54759	0.03114		0.54757	0.04906		0.54723	0.05964		0.5471	0.03299
0.54861	0.03165		0.54839	0.05052		0.54812	0.06022		0.54817	0.03409
0.54928	0.03271		0.54919	0.0511		0.5491	0.06377		0.54923	0.03259
0.55064	0.03302		0.55057	0.05172		0.5501	0.06222		0.55023	0.03299
0.55149	0.03474		0.55142	0.05339		0.5513	0.06466		0.55112	0.03454
0.55282	0.03519		0.55242	0.05415		0.55214	0.0684		0.5525	0.03603
0.55349	0.0355		0.55343	0.0549		0.55308	0.06842		0.55312	0.03758
0.55455	0.03585		0.55454	0.05673		0.55436	0.0676		0.55431	0.03747
0.55562	0.03666		0.55545	0.05951		0.55516	0.06982		0.55505	0.03729
0.55655	0.0375		0.55638	0.06177		0.55624	0.07304		0.55609	0.03791
0.55754	0.03815		0.55748	0.06067		0.55722	0.0733		0.55743	0.03928
0.55836	0.03884		0.5587	0.06179		0.55834	0.07238		0.55789	0.0397
0.55961	0.03968		0.55969	0.06368		0.55936	0.07667		0.5593	0.04118
0.56062	0.04046		0.5604	0.06258		0.56028	0.07545		0.56035	0.04072
0.56145	0.04018		0.56169	0.06457		0.56113	0.07481		0.56124	0.04061
0.56312	0.04014		0.56246	0.06607		0.56236	0.07868		0.56227	0.04165
0.56362	0.04085		0.56338	0.06882		0.56333	0.07962		0.5635	0.04315
0.56443	0.04136		0.56475	0.06868		0.56417	0.07922		0.56409	0.04451
0.56572	0.04199		0.56551	0.06956		0.56533	0.08253		0.56527	0.04408
0.56644	0.04251		0.56665	0.0685		0.56635	0.0833		0.56641	0.04382
0.56771	0.04273		0.56768	0.07063		0.56741	0.08225		0.56743	0.04306
0.56851	0.04424		0.5687	0.07098		0.56822	0.08564		0.56861	0.04487
0.56974	0.04374		0.56952	0.07412		0.56923	0.08795		0.56932	0.04565
0.57062	0.04366		0.57061	0.07295		0.5705	0.0874		0.57032	0.0458
0.57152	0.04465		0.5718	0.07732		0.57146	0.0891		0.5715	0.04657
0.57261	0.04489		0.5725	0.07656		0.57243	0.0931		0.57221	0.04564
0.57352	0.04563		0.57363	0.07725		0.57324	0.09191		0.57325	0.04581
0.57461	0.04634		0.57458	0.07683		0.57424	0.09084		0.57452	0.04623
0.57561	0.04577		0.57557	0.07742		0.57522	0.09533		0.57517	0.04754
0.57647	0.04697		0.57647	0.08002		0.57634	0.09653		0.5762	0.04886
0.57747	0.04715		0.57768	0.08293		0.57749	0.09422		0.57745	0.04863
0.57852	0.04781		0.57871	0.08203		0.5784	0.09633		0.5781	0.04681
0.57968	0.04819		0.5795	0.08399		0.57933	0.09806		0.57974	0.04726
0.58058	0.04958		0.58066	0.08497		0.58043	0.09756		0.58017	0.04876
0.58174	0.04956		0.58174	0.08589		0.58145	0.09948		0.58133	0.05023
0.5826	0.05153		0.58256	0.08651		0.58241	0.10119		0.5824	0.04883
0.5835	0.05244		0.58334	0.08894		0.58346	0.10158		0.58352	0.04857
0.58452	0.05346		0.58442	0.0913		0.58422	0.10216		0.58442	0.04921
0.58545	0.05332		0.58555	0.09241		0.58539	0.10536		0.58536	0.04947
0.58651	0.05502		0.5865	0.09471		0.58644	0.10435		0.58651	0.04972
0.58751	0.05674		0.58753	0.09476		0.58736	0.10524		0.58734	0.0513
0.5883	0.05767		0.5887	0.09675		0.58824	0.11077		0.58838	0.05031
0.5896	0.05938		0.58985	0.09832		0.58926	0.11107		0.58926	0.05
0.59068	0.06109		0.59049	0.09893		0.59028	0.10896		0.59039	0.0496
0.59156	0.06152		0.59159	0.10202		0.59143	0.11322		0.59123	0.05028
0.59254	0.06159		0.59247	0.10474		0.59244	0.11524		0.59239	0.05223
0.59368	0.06178		0.59374	0.10704		0.59336	0.11626		0.59358	0.05388
0.59478	0.06136		0.59449	0.10871		0.59425	0.11836		0.59422	0.05224
0.59559	0.06281		0.59525	0.10977		0.59555	0.1119		0.59528	0.05143
0.59654	0.0628		0.59675	0.11119		0.59669	0.11369		0.59609	0.05308
0.59726	0.06534		0.59717	0.11452		0.59753	0.11499		0.59725	0.05344
0.59849	0.06712		0.59873	0.11701		0.59845	0.11598		0.59814	0.05525
0.59965	0.06814		0.59947	0.1202		0.59941	0.11944		0.59936	0.05611
0.60046	0.07024		0.6007	0.12563		0.60045	0.12447		0.60038	0.05583
0.60134	0.07201		0.60143	0.12649		0.60153	0.12699		0.60109	0.05465
0.60226	0.07418		0.60262	0.12846		0.60259	0.13105		0.60249	0.05546
0.60334	0.07547		0.60356	0.12941		0.60348	0.13355		0.6032	0.05766
0.60445	0.07563		0.60445	0.13295		0.60466	0.13371		0.60419	0.05957
0.60573	0.07593		0.60556	0.13539		0.60558	0.13846		0.60516	0.0598
0.60653	0.07921		0.60648	0.13884		0.6065	0.14115		0.60645	0.0595
0.60777	0.08057		0.60783	0.14243		0.60767	0.14552		0.60716	0.0594
0.60859	0.08059		0.60836	0.14395		0.60844	0.1462		0.60814	0.06108
0.60975	0.08084		0.60944	0.14664		0.60955	0.15102		0.60933	0.06316
0.6104	0.08225		0.61044	0.14766		0.61065	0.15443		0.61023	0.0642
0.61161	0.08278		0.6114	0.149		0.61152	0.15354		0.61115	0.06434
0.61266	0.08405		0.6128	0.15306		0.61247	0.15975		0.61223	0.06524
0.61378	0.08456		0.61359	0.15843		0.61351	0.16327		0.61317	0.06651
0.61467	0.0855		0.61472	0.15905		0.61454	0.16458		0.61454	0.06745
0.61555	0.08627		0.61559	0.16198		0.61567	0.16529		0.6151	0.0702
0.61625	0.08823		0.61635	0.16698		0.61653	0.16931		0.61612	0.07142
0.61748	0.08918		0.61754	0.16653		0.61752	0.17		0.61741	0.07163
0.61858	0.09002		0.61849	0.16943		0.61856	0.17036		0.61817	0.07202
0.61967	0.09245		0.61946	0.17144		0.6197	0.17518		0.61928	0.07281
0.62058	0.09325		0.62061	0.1753		0.62041	0.17929		0.6202	0.07492
0.62156	0.09454		0.62154	0.18126		0.62165	0.17936		0.62116	0.07853
0.62258	0.09705		0.62266	0.18367		0.62259	0.18386		0.62229	0.07963
0.62342	0.09778		0.62334	0.1849		0.62365	0.18907		0.62321	0.08019
0.62445	0.09925		0.62464	0.18659		0.62441	0.18872		0.62419	0.0806
0.62551	0.10182		0.62547	0.19084		0.62548	0.19305		0.62523	0.08091
0.62645	0.10265		0.62656	0.19171		0.62667	0.19697		0.6261	0.08412
0.62727	0.10575		0.62746	0.19852		0.62761	0.19965		0.62723	0.08759
0.62867	0.10828		0.62861	0.20131		0.62843	0.20049		0.62814	0.08889
0.6293	0.10882		0.62958	0.2072		0.62944	0.20577		0.62929	0.08933
0.63033	0.10955		0.63037	0.20904		0.63042	0.20925		0.63041	0.09014
0.63152	0.11087		0.63173	0.21118		0.63166	0.21357		0.63114	0.0908
0.63256	0.11265		0.63234	0.21407		0.6325	0.21685		0.63217	0.09371
0.63365	0.11492		0.63363	0.21799		0.63353	0.22087		0.63297	0.09723
0.63432	0.11631		0.63454	0.22284		0.63448	0.22133		0.63425	0.09916
0.63544	0.11726		0.63548	0.22802		0.63543	0.22524		0.6353	0.09892
0.63656	0.12087		0.63646	0.23227		0.63663	0.23197		0.63611	0.10013
0.63737	0.12132		0.63757	0.23483		0.63761	0.23047		0.63711	0.10192
0.63851	0.12354		0.63853	0.23902		0.63848	0.23539		0.63835	0.10452
0.63944	0.12579		0.63958	0.23776		0.6395	0.24242		0.63911	0.10872
0.6405	0.1271		0.64058	0.24423		0.64063	0.24445		0.64042	0.11008
0.64162	0.12729		0.64152	0.25027		0.64167	0.24597		0.64128	0.11029
0.64239	0.13013		0.6424	0.25374		0.64251	0.25324		0.64238	0.11064
0.64396	0.13211		0.6435	0.25839		0.64364	0.25536		0.64316	0.11362
0.64457	0.13458		0.64457	0.26011		0.64442	0.25978		0.6441	0.11461
0.64558	0.13469		0.64574	0.2637		0.64555	0.26349		0.64513	0.11888
0.64669	0.13853		0.64651	0.26665		0.64661	0.27041		0.64627	0.11946
0.64738	0.13825		0.64747	0.27173		0.64759	0.26953		0.64734	0.12036
0.64875	0.14081		0.64871	0.27796		0.64847	0.27476		0.64823	0.12117
0.64975	0.14348		0.6496	0.28062		0.64953	0.28262		0.64931	0.12291
0.65062	0.14463		0.65054	0.287		0.65053	0.2832		0.6504	0.12667
0.65161	0.14706		0.65167	0.28852		0.65149	0.2863		0.65109	0.13013
0.65261	0.14976		0.65257	0.2914		0.65248	0.29486		0.65226	0.1311
0.65349	0.15123		0.65351	0.29487		0.65372	0.29677		0.65325	0.13039
0.65463	0.1518		0.6545	0.30269		0.65457	0.29832		0.65449	0.13093
0.65553	0.1541		0.65543	0.30663		0.65539	0.30265		0.65507	0.13694
0.65649	0.15717		0.65661	0.31109		0.65658	0.30793		0.65603	0.14119
0.65766	0.15965		0.65766	0.31537		0.65761	0.30768		0.65728	0.14093
0.6585	0.16088		0.65868	0.32028		0.65837	0.31815		0.65853	0.14457
0.65952	0.16376		0.65943	0.32362		0.65947	0.32121		0.65919	0.14131
0.66061	0.16743		0.66062	0.32732		0.66046	0.32562		0.66022	0.1454
0.66187	0.16688		0.6614	0.33459		0.66139	0.32982		0.66109	0.15051
0.66259	0.17002		0.66262	0.33785		0.6625	0.33702		0.66237	0.15439
0.66354	0.17177		0.66337	0.34714		0.66357	0.34047		0.66344	0.15519
0.66476	0.17437		0.66449	0.34899		0.66467	0.34062		0.66427	0.15739
0.66563	0.17691		0.66535	0.35385		0.66561	0.34959		0.66536	0.15737
0.66662	0.17958		0.66648	0.3569		0.66644	0.35597		0.66609	0.16247
0.66733	0.17987		0.66753	0.36043		0.66739	0.35618		0.66721	0.16549
0.66843	0.18337		0.66871	0.36548		0.66867	0.36402		0.6685	0.16829
0.66946	0.18493		0.66943	0.37384		0.66957	0.37417		0.66907	0.17057
0.67043	0.18666		0.67058	0.37649		0.67058	0.37285		0.67036	0.17223
0.6716	0.18823		0.67154	0.38159		0.67166	0.37644		0.67111	0.17554
0.67272	0.1919		0.67256	0.38697		0.67256	0.38448		0.67235	0.17929
0.6735	0.19485		0.67369	0.39196		0.6736	0.38893		0.67336	0.18279
0.67443	0.19746		0.67458	0.39393		0.67448	0.38977		0.67424	0.18445
0.67557	0.19994		0.67541	0.40136		0.67541	0.39753		0.67521	0.18717
0.67675	0.20104		0.67671	0.40568		0.67656	0.405		0.67651	0.18754
0.67763	0.20506		0.67765	0.41142		0.67757	0.4057		0.67721	0.18938
0.67852	0.20599		0.6783	0.4202		0.67855	0.41274		0.67812	0.19424
0.67942	0.20724		0.67947	0.42022		0.67943	0.4194		0.67924	0.19776
0.6804	0.21247		0.68041	0.42566		0.68063	0.42428		0.67997	0.20113
0.68159	0.21449		0.68147	0.42965		0.68162	0.42636		0.68124	0.2014
0.68238	0.21746		0.68252	0.43674		0.68255	0.43808		0.68223	0.20377
0.68357	0.22014		0.68343	0.44414		0.68361	0.44343		0.68319	0.21218
0.68447	0.21944		0.68464	0.45041		0.6845	0.44522		0.68435	0.21532
0.68544	0.22275		0.68544	0.45615		0.68543	0.45608		0.68519	0.21967
0.68638	0.2253		0.68669	0.46156		0.68658	0.45933		0.68627	0.22427
0.68737	0.2279		0.68741	0.4675		0.68744	0.46601		0.68704	0.22616
0.6885	0.23054		0.68852	0.46965		0.68848	0.46947		0.68816	0.23014
0.68936	0.23421		0.68958	0.47623		0.68942	0.47807		0.68931	0.23522
0.69049	0.236		0.69023	0.48115		0.69038	0.47988		0.69037	0.23796
0.69142	0.23666		0.69163	0.48906		0.69143	0.48789		0.69112	0.24066
0.69258	0.24022		0.69268	0.49596		0.69261	0.49574		0.69221	0.24409
0.69359	0.24282		0.69364	0.50083		0.69369	0.49423		0.69357	0.24433
0.69443	0.24569		0.6946	0.50341		0.69461	0.50473		0.69406	0.24892
0.69554	0.24836		0.69555	0.51		0.69548	0.51135		0.6952	0.25326
0.69655	0.25122		0.69626	0.51542		0.69641	0.51737		0.69626	0.25833
0.69748	0.25425		0.69762	0.5251		0.69761	0.52172		0.6971	0.26194
0.69875	0.25646		0.69838	0.53261		0.69858	0.5316		0.69824	0.26401
0.69948	0.2576		0.69963	0.53677		0.6994	0.53734		0.69916	0.26783
0.7007	0.2605		0.70051	0.54176		0.70046	0.54009		0.70017	0.26924
0.70147	0.26253		0.70154	0.54517		0.7016	0.55112		0.7012	0.27458
0.70259	0.26831		0.7026	0.55151		0.70267	0.55762		0.70223	0.28273
0.70351	0.27101		0.70331	0.55974		0.70368	0.55887		0.70358	0.28393
0.70473	0.27378		0.70465	0.56602		0.70455	0.5664		0.70413	0.28816
0.7057	0.27921		0.70557	0.57303		0.7055	0.5777		0.70512	0.28988
0.70653	0.28068		0.70673	0.58075		0.70641	0.58098		0.70618	0.29389
0.70752	0.27879		0.70739	0.58628		0.70767	0.58298		0.70707	0.29943
0.70836	0.28149		0.70868	0.58875		0.70846	0.59556		0.70835	0.30709
0.70955	0.2832		0.70944	0.5944		0.70967	0.59982		0.70919	0.3113
0.7107	0.28896		0.71059	0.6033		0.71067	0.60438		0.71021	0.31242
0.7114	0.29316		0.71146	0.61037		0.71162	0.61542		0.71128	0.31574
0.71259	0.29571		0.7127	0.61807		0.71257	0.61763		0.71216	0.32242
0.71369	0.29757		0.71348	0.6242		0.71359	0.62714		0.71318	0.32752
0.71465	0.30132		0.71461	0.62718		0.71455	0.63269		0.71423	0.3322
0.71551	0.30377		0.7154	0.6328		0.7156	0.63742		0.71545	0.3351
0.71663	0.30645		0.71655	0.64088		0.71656	0.64372		0.71636	0.33608
0.71776	0.30837		0.71765	0.64701		0.71765	0.64947		0.71711	0.34087
0.71852	0.31235		0.71894	0.65351		0.71844	0.65766		0.71822	0.34586
0.71924	0.31476		0.71962	0.66262		0.71945	0.66263		0.71953	0.35465
0.72047	0.31725		0.72058	0.66802		0.7205	0.6664		0.72034	0.35624
0.72156	0.32134		0.72135	0.67597		0.7216	0.67831		0.7214	0.36117
0.72263	0.32372		0.72258	0.67818		0.72237	0.68506		0.72244	0.36436
0.72358	0.32722		0.72359	0.68487		0.72342	0.68651		0.72338	0.36839
0.72444	0.32947		0.72466	0.69414		0.72448	0.69698		0.72422	0.37658
0.7255	0.33352		0.72578	0.70281		0.72542	0.70784		0.72513	0.38197
0.72643	0.3363		0.72678	0.71054		0.72651	0.7092		0.72617	0.38627
0.72754	0.33713		0.72757	0.71604		0.7277	0.72198		0.72703	0.38905
0.72877	0.34189		0.72868	0.71957		0.7285	0.72883		0.72832	0.39363
0.72964	0.34534		0.72976	0.72534		0.72943	0.73057		0.72958	0.39936
0.7305	0.34938		0.7304	0.73315		0.73056	0.73869		0.73022	0.4066
0.73132	0.35292		0.73161	0.74198		0.73154	0.74759		0.73117	0.41147
0.73264	0.35462		0.73238	0.74941		0.73243	0.75346		0.73216	0.41523
0.73363	0.35781		0.73348	0.75601		0.73358	0.76133		0.73307	0.41807
0.73446	0.36087		0.73437	0.76076		0.7347	0.76621		0.7341	0.4217
0.7351	0.36256		0.7356	0.76831		0.73558	0.77495		0.7352	0.43159
0.73688	0.36631		0.73657	0.77422		0.73663	0.78034		0.73581	0.44006
0.7375	0.36958		0.73721	0.78221		0.73768	0.78821		0.73689	0.44193
0.73818	0.37437		0.73861	0.7906		0.73859	0.79717		0.73805	0.44344
0.73927	0.37726		0.73961	0.79873		0.73953	0.80152		0.73908	0.44956
0.74048	0.3785		0.74083	0.80444		0.7404	0.80671		0.73984	0.45497
0.74135	0.38533		0.74137	0.81621		0.74143	0.82147		0.74126	0.46812
0.74247	0.38851		0.74234	0.8201		0.74249	0.82493		0.7422	0.47471
0.74357	0.39342		0.74391	0.8265		0.7434	0.82811		0.7436	0.47692
0.74446	0.39652		0.74444	0.83686		0.74444	0.84133		0.74422	0.48145
0.74578	0.39872		0.74589	0.85115		0.74543	0.84779		0.7452	0.49148
0.7466	0.40204		0.74649	0.8586		0.74657	0.85311		0.74625	0.5003
0.74771	0.40467		0.74778	0.86253		0.74748	0.86373		0.74715	0.5098
0.74914	0.40822		0.74844	0.86854		0.7485	0.87325		0.74828	0.51373
0.74968	0.40647		0.74968	0.86907		0.74939	0.87584		0.74947	0.51218
0.75087	0.4091		0.75061	0.87725		0.75051	0.88427		0.75043	0.51828
0.75176	0.41313		0.75158	0.8841		0.75142	0.8978		0.75134	0.52703
0.75259	0.41567		0.75271	0.89347		0.75254	0.89769		0.75222	0.53295
0.7533	0.42052		0.75349	0.89571		0.75347	0.90607		0.75334	0.53106
0.75476	0.42194		0.75444	0.9021		0.75461	0.91878		0.75435	0.53639
0.75573	0.42383		0.75578	0.9092		0.7556	0.92299		0.75547	0.53798
0.75662	0.42846		0.75665	0.91254		0.75642	0.92835		0.75612	0.5464
0.75753	0.43674		0.75759	0.92283		0.75745	0.93938		0.75727	0.55054
0.7586	0.43799		0.7587	0.93255		0.75839	0.94589		0.75836	0.55812
0.75971	0.44445		0.75937	0.93942		0.75936	0.94913		0.7595	0.56334
0.76041	0.44569		0.76051	0.94894		0.76046	0.96253		0.76012	0.56817
0.76135	0.44653		0.76136	0.95972		0.76137	0.97073		0.76112	0.57164
0.7625	0.44919		0.76261	0.96163		0.7626	0.97547		0.76209	0.57904
0.76352	0.45331		0.7636	0.97106		0.7635	0.98247		0.76317	0.58631
0.76444	0.45497		0.76456	0.98399		0.76449	0.99292		0.76419	0.59438
0.76535	0.45912		0.76567	0.98903		0.7655	1.00355		0.76524	0.59988
0.76648	0.46404		0.76661	0.9987		0.76651	1.00325		0.76605	0.60337
0.76767	0.46653		0.76754	1.00733		0.76744	1.01801		0.76718	0.60992
0.76862	0.47089		0.76879	1.01042		0.76841	1.03127		0.76826	0.61961
0.76962	0.47229		0.76951	1.01588		0.7694	1.03626		0.76932	0.63167
0.77057	0.47506		0.77059	1.02303		0.7706	1.05089		0.77032	0.63503
0.77173	0.47951		0.77174	1.0317		0.77143	1.05455		0.77119	0.63751
0.77267	0.48551		0.77245	1.04176		0.77248	1.06679		0.7722	0.64307
0.7737	0.49041		0.77357	1.05186		0.77359	1.07748		0.77339	0.65114
0.77477	0.49174		0.77455	1.05514		0.77451	1.08922		0.77427	0.66068
0.77554	0.49471		0.77558	1.06143		0.77557	1.09455		0.77528	0.66875
0.77636	0.49859		0.77663	1.06774		0.77661	1.09887		0.77627	0.67319
0.77763	0.49956		0.7775	1.07656		0.77756	1.11343		0.77736	0.67537
0.77871	0.50395		0.77841	1.08435		0.77863	1.11746		0.77832	0.68149
0.77959	0.50918		0.77976	1.09438		0.77972	1.12107		0.77905	0.69421
0.78041	0.51268		0.78062	1.10231		0.7807	1.12943		0.7802	0.69876
0.7816	0.51665		0.78135	1.11198		0.78171	1.13778		0.78105	0.70548
0.78263	0.51828		0.78268	1.11512		0.7827	1.13701		0.78237	0.70882
0.78343	0.52143		0.78354	1.12106		0.78374	1.153		0.7833	0.71537
0.78499	0.5234		0.78455	1.13231		0.78468	1.1549		0.7842	0.72162
0.78607	0.52852		0.78539	1.1396		0.78569	1.15689		0.7851	0.73005
0.78629	0.53392		0.78638	1.15126		0.78654	1.17017		0.78637	0.73812
0.78755	0.53635		0.78762	1.15833		0.78747	1.17734		0.78723	0.74129
0.78861	0.54069		0.78872	1.16098		0.78851	1.18017		0.78819	0.74805
0.78956	0.54158		0.78977	1.16773		0.7896	1.19114		0.78922	0.75167
0.79057	0.54578		0.79066	1.17562		0.79077	1.20306		0.7904	0.76186
0.79171	0.54947		0.79182	1.18614		0.79167	1.21384		0.79133	0.77033
0.79251	0.55223		0.79243	1.19797		0.79268	1.21551		0.79229	0.7775
0.79344	0.55774		0.79372	1.20146		0.79368	1.22648		0.79333	0.78404
0.79455	0.5603		0.79467	1.20978		0.79474	1.23405		0.79409	0.78552
0.7955	0.56376		0.79565	1.2171		0.79565	1.24846		0.79533	0.79342
0.79665	0.5676		0.7966	1.22115		0.79668	1.25656		0.79618	0.80252
0.79736	0.5683		0.79744	1.23235		0.79763	1.25874		0.79715	0.81036
0.7984	0.56962		0.7985	1.24281		0.7988	1.27079		0.79834	0.8159
0.7995	0.57521		0.7997	1.24902		0.7998	1.28306		0.79912	0.81933
0.80051	0.58026		0.80064	1.25606		0.80057	1.2863		0.80034	0.82744
0.80182	0.58384		0.80154	1.2617		0.80158	1.29941		0.80139	0.83354
0.80277	0.58767		0.80255	1.26878		0.80264	1.30919		0.80223	0.84575
0.80361	0.58969		0.80351	1.27685		0.80362	1.31122		0.80339	0.85264
0.80465	0.59286		0.80464	1.28789		0.80451	1.3184		0.80419	0.8564
0.80541	0.5963		0.8057	1.3007		0.80559	1.33035		0.80523	0.85962
0.80654	0.59978		0.80665	1.31178		0.80658	1.34328		0.80643	0.86784
0.80764	0.60261		0.80767	1.31001		0.80751	1.343		0.80704	0.8788
0.8086	0.60716		0.80849	1.32029		0.80866	1.35801		0.80837	0.88604
0.80944	0.61011		0.80952	1.32865		0.80951	1.36579		0.80932	0.89032
0.81047	0.61256		0.81068	1.34284		0.81062	1.36403		0.81029	0.8964
0.81163	0.61656		0.81147	1.34613		0.8117	1.3758		0.81117	0.89933
0.81265	0.61343		0.81245	1.35679		0.81255	1.39465		0.81246	0.91013
0.81385	0.61593		0.81356	1.36291		0.81355	1.3965		0.81331	0.91702
0.81457	0.62458		0.81466	1.36606		0.81462	1.40618		0.81419	0.92429
0.81556	0.63272		0.81553	1.378		0.81568	1.42082		0.81525	0.9289
0.81653	0.64195		0.81651	1.38498		0.81668	1.42994		0.81627	0.93668
0.8177	0.64283		0.81764	1.39124		0.81773	1.43481		0.81753	0.94674
0.81891	0.64293		0.81879	1.39702		0.81852	1.44792		0.81843	0.95821
0.81988	0.63856		0.81958	1.40653		0.81955	1.45301		0.81916	0.96592
0.82049	0.64297		0.82054	1.41967		0.82067	1.45588		0.82008	0.97014
0.82153	0.64716		0.82168	1.4277		0.82167	1.46621		0.82125	0.97551
0.82236	0.65491		0.82269	1.42631		0.82253	1.47233		0.82209	0.98167
0.82341	0.66096		0.8235	1.43577		0.82365	1.48377		0.82331	0.9926
0.82452	0.66407		0.82463	1.45264		0.82472	1.49188		0.82444	0.99918
0.82559	0.66489		0.82576	1.4567		0.82558	1.50512		0.82527	1.00812
0.82669	0.66475		0.82655	1.46669		0.8267	1.51675		0.82616	1.01054
0.82772	0.66779		0.82757	1.47113		0.82777	1.52004		0.82737	1.01812
0.82855	0.67275		0.82861	1.4739		0.82858	1.53537		0.82835	1.02548
0.82954	0.67838		0.8295	1.48159		0.82948	1.54246		0.82908	1.03338
0.83063	0.68297		0.83076	1.49306		0.83074	1.54241		0.8304	1.04418
0.83155	0.68443		0.83152	1.50701		0.8318	1.55506		0.83131	1.05197
0.8324	0.68892		0.83256	1.50754		0.83281	1.57201		0.8322	1.05339
0.8335	0.68953		0.8335	1.52073		0.83365	1.57928		0.83326	1.05883
0.83442	0.69362		0.8346	1.5309		0.83451	1.58836		0.83424	1.06701
0.83577	0.69772		0.83571	1.53535		0.83558	1.59397		0.83527	1.0798
0.83673	0.70222		0.83673	1.54347		0.8366	1.60495		0.83623	1.09121
0.83745	0.70628		0.83755	1.54906		0.8376	1.61013		0.83739	1.09608
0.83861	0.70837		0.83871	1.56029		0.83874	1.61889		0.83841	1.0974
0.83965	0.71208		0.83968	1.57371		0.83968	1.64131		0.83919	1.106
0.84076	0.71443		0.84046	1.57558		0.84058	1.63186		0.84041	1.11655
0.84144	0.71663		0.84145	1.58384		0.84175	1.65298		0.84116	1.12636
0.84281	0.72142		0.84257	1.58747		0.84267	1.65734		0.84242	1.13357
0.84349	0.72486		0.84352	1.59856		0.84377	1.66433		0.84309	1.13584
0.84441	0.72885		0.84458	1.60186		0.84476	1.67119		0.84425	1.14705
0.84542	0.73043		0.84557	1.61246		0.84572	1.68605		0.84543	1.15368
0.84668	0.73342		0.84657	1.62192		0.8467	1.69282		0.84634	1.15915
0.84767	0.73707		0.84742	1.63382		0.8476	1.69282		0.84719	1.16833
0.84857	0.7408		0.84847	1.6376		0.84871	1.71533		0.84826	1.17678
0.84967	0.74472		0.84954	1.64543		0.84966	1.73052		0.84931	1.18327
0.85084	0.74831		0.85062	1.65131		0.85061	1.73006		0.85034	1.18637
0.85142	0.75228		0.85143	1.65938		0.85172	1.73312		0.8512	1.20255
0.85277	0.75566		0.85273	1.67687		0.85264	1.75697		0.85234	1.2127
0.85343	0.75716		0.8535	1.68132		0.85372	1.75354		0.85334	1.21257
0.8545	0.7598		0.85454	1.6881		0.85474	1.7654		0.85413	1.22047
0.85576	0.76236		0.85573	1.6882		0.85562	1.78375		0.85524	1.2262
0.85665	0.76725		0.85656	1.69503		0.85653	1.78208		0.85612	1.2338
0.85745	0.77193		0.85743	1.70946		0.85768	1.78884		0.85715	1.24845
0.85848	0.77527		0.85861	1.71839		0.85862	1.8126		0.85806	1.25737
0.85963	0.77704		0.85944	1.72986		0.85949	1.80996		0.8593	1.26208
0.86085	0.78062		0.86065	1.73368		0.8607	1.81196		0.86032	1.26781
0.86148	0.78255		0.86165	1.74663		0.86167	1.83266		0.86114	1.27359
0.86256	0.7848		0.86246	1.74663		0.86274	1.84345		0.8624	1.28522
0.86363	0.79009		0.8637	1.75241		0.86355	1.84109		0.86336	1.29197
0.86469	0.79213		0.86449	1.76001		0.86455	1.8542		0.8643	1.29775
0.86551	0.7973		0.86549	1.77487		0.86555	1.86509		0.86541	1.29991
0.86646	0.80214		0.86662	1.78553		0.86651	1.86763		0.86632	1.30938
0.86775	0.80589		0.86758	1.7937		0.86766	1.87532		0.86728	1.32157
0.86861	0.80523		0.86869	1.79035		0.86875	1.89288		0.86832	1.33078
0.86968	0.80651		0.86939	1.80349		0.86959	1.89964		0.86926	1.33533
0.87038	0.81209		0.87054	1.81018		0.87066	1.89867		0.87033	1.34462
0.87179	0.81631		0.87149	1.81415		0.87175	1.91965		0.87121	1.34645
0.87258	0.8206		0.87267	1.82528		0.87272	1.92132		0.87244	1.35919
0.87329	0.82386		0.87335	1.83928		0.87376	1.92845		0.8732	1.36811
0.87444	0.82699		0.87469	1.84229		0.87477	1.93897		0.87438	1.38157
0.87559	0.82983		0.87561	1.8507		0.87569	1.9524		0.8753	1.38908
0.87651	0.83008		0.87651	1.85433		0.87666	1.95838		0.8765	1.38237
0.87742	0.83283		0.87753	1.8572		0.87761	1.97079		0.87724	1.39358
0.87864	0.83842		0.87853	1.87378		0.87857	1.98066		0.87814	1.40335
0.87949	0.84324		0.87964	1.88013		0.87954	1.98357		0.87921	1.41965
0.88055	0.84766		0.88056	1.88448		0.8805	1.99298		0.88031	1.41885
0.88144	0.84885		0.88143	1.89666		0.88153	2.00785		0.88133	1.4239
0.88247	0.85096		0.8826	1.90541		0.88263	2.0173		0.88221	1.43311
0.88365	0.85349		0.88353	1.90058		0.88379	2.01568		0.88341	1.44657
0.88445	0.8567		0.88445	1.91611		0.88479	2.03541		0.88436	1.45133
0.88553	0.85993		0.88558	1.9261		0.88572	2.04041		0.88522	1.46131
0.88649	0.86572		0.88669	1.93064		0.88679	2.04787		0.88615	1.46479
0.88779	0.86914		0.88744	1.93775		0.88772	2.06427		0.88718	1.47328
0.88848	0.87112		0.88838	1.94602		0.88873	2.06654		0.88833	1.48216
0.88966	0.87323		0.88967	1.94846		0.88973	2.06811		0.88931	1.48678
0.89051	0.87574		0.89042	1.95429		0.89068	2.09442		0.89031	1.50075
0.89138	0.87902		0.89152	1.96437		0.89151	2.09498		0.89124	1.50457
0.89254	0.88199		0.89272	1.97741		0.89266	2.1022		0.8922	1.51179
0.89358	0.88754		0.89363	1.99007		0.89352	2.09868		0.89337	1.51612
0.89446	0.89279		0.89473	1.99184		0.89473	2.12694		0.89422	1.52275
0.89547	0.89482		0.89568	1.99987		0.89555	2.13704		0.8952	1.53171
0.89665	0.89589		0.89684	1.99934		0.89657	2.13472		0.89605	1.54903
0.8976	0.89714		0.89745	2.0035		0.89753	2.14834		0.89732	1.5529
0.89865	0.89941		0.89837	2.01659		0.89853	2.15218		0.89841	1.54929
0.89958	0.90372		0.89973	2.03193		0.89956	2.1495		0.89909	1.56245
0.90016	0.90945		0.90039	2.0337		0.90066	2.17182		0.90024	1.57154
0.90177	0.91374		0.9016	2.04235		0.90172	2.18456		0.90125	1.59069
0.90249	0.91414		0.90262	2.0411		0.9026	2.17942		0.90203	1.592
0.90346	0.91764		0.90343	2.04746		0.9037	2.19262		0.90329	1.5934
0.90433	0.91883		0.90449	2.05983		0.90469	2.20953		0.90418	1.60232
0.90554	0.92256		0.90556	2.07321		0.90554	2.21935		0.9053	1.61323
0.90629	0.92681		0.90658	2.082		0.90657	2.21601		0.90631	1.61871
0.90749	0.92819		0.90751	2.08439		0.90774	2.23051		0.90706	1.62928
0.90863	0.93318		0.90837	2.09041		0.90853	2.23774		0.90823	1.64011
0.90965	0.93508		0.90946	2.10059		0.9096	2.23325		0.90931	1.63926
0.91034	0.93726		0.91046	2.10279		0.91067	2.2584		0.91007	1.64835
0.91139	0.93875		0.91139	2.1132		0.91171	2.27336		0.9112	1.65803
0.9124	0.94164		0.91241	2.12052		0.91268	2.27637		0.91221	1.67433
0.9136	0.94649		0.91357	2.13198		0.91359	2.27795		0.91318	1.66741
0.91475	0.94937		0.91467	2.13905		0.91474	2.293		0.91428	1.68109
0.91585	0.95171		0.91561	2.14135		0.91568	2.30268		0.91524	1.68728
0.91662	0.9553		0.91656	2.14589		0.91651	2.31199		0.91614	1.69798
0.91743	0.95768		0.91771	2.15329		0.91757	2.32246		0.91723	1.71225
0.91854	0.95806		0.91856	2.1639		0.91863	2.31825		0.91825	1.71722
0.91955	0.96139		0.91958	2.17331		0.91975	2.32811		0.91918	1.7159
0.92028	0.96415		0.92056	2.17427		0.92067	2.33886		0.92035	1.72546
0.92145	0.96757		0.92155	2.18411		0.92175	2.36132		0.92124	1.7382
0.92253	0.97379		0.92259	2.18554		0.92273	2.36054		0.92208	1.74915
0.92358	0.97654		0.92371	2.19157		0.92351	2.36911		0.92326	1.75679
0.92473	0.97646		0.92448	2.19974		0.92472	2.38435		0.92409	1.75807
0.92576	0.97622		0.92555	2.21192		0.92567	2.38944		0.92506	1.7683
0.9267	0.97624		0.92665	2.21569		0.92647	2.39653		0.92624	1.77106
0.92777	0.97697		0.92764	2.2221		0.92765	2.40658		0.9271	1.78622
0.92834	0.98362		0.92867	2.2273		0.92872	2.41348		0.92814	1.79751
0.9294	0.99163		0.92972	2.2295		0.92961	2.41464		0.92929	1.79802
0.93066	0.9974		0.93052	2.23724		0.9305	2.43382		0.93023	1.79696
0.93155	1.00324		0.93135	2.24709		0.93146	2.4409		0.9313	1.80966
0.93263	1.00263		0.93247	2.26142		0.93256	2.4422		0.93215	1.81853
0.93377	0.99829		0.93382	2.2662		0.9337	2.45406		0.93328	1.82762
0.9345	1.00117		0.93481	2.26749		0.93464	2.46893		0.9341	1.83645
0.93542	1.00711		0.93555	2.28134		0.93551	2.46485		0.93529	1.83934
0.93639	1.01107		0.93653	2.28636		0.93663	2.47537		0.93648	1.85768
0.93763	1.01714		0.93749	2.30151		0.93749	2.49288		0.93734	1.86851
0.93851	1.01994		0.9386	2.31207		0.9385	2.49051		0.93844	1.879
0.93967	1.02114		0.93966	2.31355		0.93955	2.49709		0.93935	1.88201
0.94073	1.02302		0.94074	2.31207		0.94065	2.51905		0.9405	1.87577
0.94152	1.02379		0.94168	2.31704		0.94168	2.52683		0.94121	1.88023
0.9428	1.0275		0.94268	2.31751		0.94269	2.52424		0.94218	1.8843
0.9435	1.02739		0.94345	2.32674		0.94351	2.53929		0.94339	1.90108
0.94471	1.02897		0.94464	2.33706		0.9445	2.55031		0.9444	1.91139
0.94575	1.03096		0.94563	2.34895		0.94555	2.55759		0.94523	1.90902
0.94663	1.03382		0.94673	2.35235		0.94658	2.5606		0.94626	1.91938
0.9476	1.03737		0.94777	2.35861		0.94771	2.57653		0.94731	1.92273
0.94874	1.04186		0.94879	2.35937		0.94866	2.58005		0.94825	1.93033
0.94964	1.04368		0.94961	2.36152		0.94971	2.58121		0.94939	1.94451
0.95078	1.04615		0.95057	2.36816		0.95072	2.60039		0.95013	1.95441
0.95176	1.05236		0.95182	2.38135		0.95161	2.60738		0.9512	1.94931
0.95262	1.05631		0.95259	2.3857		0.95249	2.61136		0.9524	1.95717
0.95351	1.05672		0.95357	2.40008		0.95374	2.61984		0.95325	1.97886
0.95452	1.05723		0.95468	2.40534		0.95452	2.63036		0.95416	1.97797
0.9559	1.05809		0.95573	2.40352		0.95561	2.62929		0.95545	1.98566
0.95653	1.06211		0.95662	2.40414		0.95667	2.6405		0.9563	1.9812
0.95761	1.06457		0.95763	2.41499		0.95775	2.66612		0.95713	1.9919
0.95865	1.06693		0.95854	2.42311		0.95874	2.66023		0.95842	2.00884
0.95982	1.06977		0.95937	2.43405		0.95972	2.66695		0.95942	2.01772
0.96067	1.07305		0.96049	2.4427		0.96065	2.68826		0.96028	2.02502
0.9615	1.07294		0.96167	2.44394		0.96156	2.69044		0.9612	2.02128
0.96262	1.07382		0.96277	2.44399		0.96252	2.69284		0.9624	2.0285
0.96359	1.07685		0.96349	2.44815		0.96353	2.70804		0.96325	2.04226
0.96473	1.08218		0.96475	2.45345		0.96463	2.70623		0.96438	2.04735
0.96583	1.08885		0.96572	2.46559		0.96571	2.7142		0.96546	2.06052
0.96669	1.0903		0.96659	2.47768		0.96663	2.73073		0.96637	2.06192
0.96782	1.0901		0.96755	2.48417		0.96773	2.7406		0.96721	2.06888
0.9689	1.09706		0.96854	2.48661		0.96868	2.73926		0.96829	2.07224
0.96968	1.09742		0.96946	2.49024		0.96967	2.73625		0.96937	2.0789
0.97084	1.093		0.97078	2.49583		0.9707	2.76075		0.97034	2.09793
0.9718	1.09718		0.97161	2.50677		0.97163	2.7714		0.97132	2.09856
0.97294	1.10016		0.97257	2.5126		0.97253	2.77567		0.97242	2.10064
0.97395	1.1047		0.97365	2.52221		0.97362	2.78248		0.97329	2.10786
0.97492	1.11094		0.97452	2.51805		0.97466	2.79331		0.97414	2.11703
0.97575	1.1156		0.97565	2.52722		0.97567	2.79271		0.97534	2.1293
0.97685	1.11021		0.97675	2.52632		0.9765	2.80628		0.97617	2.13143
0.97789	1.1142		0.97756	2.53678		0.97762	2.83199		0.97735	2.14017
0.97876	1.11259		0.97851	2.55016		0.97868	2.84015		0.9783	2.13758
0.97984	1.11581		0.97974	2.55384		0.97971	2.85136		0.97942	2.14845
0.9808	1.11894		0.9805	2.55971		0.98069	2.86757		0.98017	2.16272
0.98178	1.12272		0.98173	2.55527		0.98157	2.84478		0.98146	2.16871
0.98277	1.1257		0.98258	2.56602		0.98261	2.84691		0.98225	2.1744
0.98368	1.12916		0.98371	2.56984		0.98377	2.87072		0.98339	2.17813
0.98473	1.13033		0.98461	2.58203		0.98468	2.87465		0.98437	2.17932
0.98577	1.13093		0.98554	2.58814		0.98556	2.87317		0.98546	2.18548
0.98684	1.13306		0.98648	2.59531		0.98664	2.88017		0.9861	2.20518
0.98776	1.13705		0.98745	2.59708		0.98776	2.88966		0.98721	2.21299
0.98895	1.13994		0.98866	2.60143		0.98874	2.89999		0.98839	2.20943
0.98978	1.14284		0.9897	2.60171		0.98967	2.91129		0.98921	2.21652
0.99093	1.14799		0.99051	2.61156		0.99061	2.92964		0.99028	2.21626
0.99162	1.14726		0.99151	2.62661		0.99156	2.92139		0.99131	2.23011
0.9929	1.1498		0.99267	2.62928		0.99252	2.92959		0.99245	2.24234
0.99379	1.14811		0.99349	2.6278		0.99375	2.95118		0.99329	2.25231
0.99489	1.14871		0.99468	2.63483		0.99478	2.95136		0.99424	2.24832
0.99582	1.15647		0.99548	2.64266		0.9958	2.9591		0.99542	2.2538
0.9967	1.15853		0.99671	2.64959		0.99671	2.97133		0.99618	2.2673
0.99786	1.15973		0.99775	2.65313		0.99769	2.9823		0.99716	2.27439
0.99889	1.16621		0.99865	2.6612		0.99872	2.98374		0.99849	2.28323
0.99997	1.1613		0.9997	2.66512		0.99967	2.99426		0.99914	2.28429
1.00088	1.16142		1.0007	2.66865		1.00068	3.00102		1.00026	2.28526
1.00183	1.1617		1.00167	2.66426		1.00164	3.00037		1.00125	2.29673
1.00286	1.16625		1.00258	2.67152		1.00257	3.00982		1.00255	2.30475
1.00376	1.17152		1.00348	2.69192		1.00376	3.02844		1.00329	2.31715
1.00479	1.18021		1.00456	2.69288		1.00465	3.03219		1.00437	2.31643
1.00581	1.18077		1.00554	2.70502		1.00558	3.03488		1.00522	2.32509
1.00667	1.17952		1.00654	2.70181		1.00675	3.03937		1.0062	2.32212
1.0078	1.18057		1.0075	2.70502		1.00779	3.05248		1.00735	2.3414
1.0089	1.18379		1.00842	2.7129		1.00857	3.0523		1.00809	2.34747
1.00978	1.18508		1.00945	2.72341		1.00964	3.05975		1.00932	2.35214
1.01078	1.19026		1.01064	2.72948		1.01067	3.07407		1.01035	2.35494
1.01185	1.19272		1.01142	2.73574		1.01175	3.05832		1.01135	2.35214
1.01281	1.19384		1.01269	2.7397		1.01276	3.08384		1.01229	2.36365
1.01376	1.19348		1.01361	2.73674		1.01354	3.09788		1.0132	2.3729
1.01472	1.19646		1.01433	2.75041		1.01475	3.09014		1.01419	2.39031
1.01566	1.1969		1.01554	2.74673		1.01576	3.10719		1.0152	2.38951
1.01693	1.19614		1.01648	2.76035		1.01659	3.12247		1.01642	2.38789
1.01785	1.20539		1.01756	2.77038		1.01774	3.11877		1.01741	2.39587
1.01881	1.20575		1.01866	2.77329		1.01873	3.12507		1.01814	2.40645
1.01993	1.21162		1.01967	2.77401		1.01976	3.13503		1.01924	2.41532
1.0209	1.21118		1.02063	2.77587		1.02078	3.14739		1.0203	2.42309
1.02166	1.21665		1.02159	2.78328		1.02164	3.15147		1.02126	2.42296
1.02282	1.21211		1.0228	2.78806		1.02264	3.16212		1.02211	2.42403
1.02371	1.21645		1.02365	2.79465		1.02351	3.17143		1.02318	2.43519
1.02463	1.22156		1.0245	2.8032		1.02459	3.17268		1.02404	2.44615
1.02577	1.21899		1.02554	2.79709		1.02582	3.17		1.02541	2.4526
1.02675	1.22333		1.02668	2.80574		1.02661	3.18301		1.02625	2.46088
1.02781	1.22635		1.02762	2.80598		1.02767	3.18797		1.02718	2.45625
1.02873	1.22852		1.02866	2.8129		1.02864	3.19066		1.02835	2.46356
1.02979	1.22788		1.02968	2.83006		1.02977	3.20404		1.02919	2.4746
1.0306	1.23073		1.03057	2.83608		1.0308	3.21173		1.03015	2.485
1.03184	1.23423		1.03156	2.83641		1.03174	3.21752		1.03126	2.49052
1.03289	1.23286		1.03268	2.83947		1.03264	3.21891		1.03223	2.48653
1.0337	1.23572		1.03363	2.84047		1.03356	3.24152		1.03333	2.48954
1.03485	1.23648		1.03453	2.8399		1.03472	3.23179		1.03436	2.49116
1.03599	1.24039		1.0357	2.8506		1.03574	3.23883		1.03529	2.51757
1.03694	1.24658		1.0364	2.86623		1.03651	3.26259		1.03618	2.52423
1.03792	1.24803		1.03756	2.8657		1.0376	3.25444		1.03731	2.52139
1.03855	1.25		1.03866	2.86503		1.03863	3.25518		1.03831	2.52924
1.03963	1.25		1.03944	2.8657		1.03973	3.27167		1.03927	2.53145
1.04092	1.25213		1.04068	2.87148		1.04078	3.27881		1.04045	2.53744
1.0417	1.25133		1.04162	2.87645		1.04173	3.28293		1.04133	2.54822
1.04279	1.25845		1.04249	2.88845		1.04266	3.29923		1.04233	2.55842
1.04367	1.25463		1.04347	2.89265		1.04356	3.30141		1.04318	2.55459
1.04484	1.25531		1.04444	2.89843		1.04478	3.30766		1.04448	2.55854
1.0459	1.25905		1.0456	2.89303		1.04561	3.3054		1.04518	2.56801
1.04665	1.26058		1.04657	2.90784		1.04662	3.32221		1.04634	2.57285
1.04776	1.25776		1.04748	2.8991		1.04748	3.33092		1.04719	2.58759
1.04866	1.2634		1.04848	2.91563		1.04858	3.3286		1.04839	2.58827
1.04971	1.2683		1.04966	2.91969		1.04967	3.33435		1.04931	2.58979
1.05071	1.27052		1.05059	2.91984		1.05073	3.35102		1.05034	2.59451
1.05173	1.26891		1.0514	2.92892		1.05168	3.35533		1.05125	2.60572
1.05268	1.26999		1.05256	2.92877		1.05266	3.36413		1.05218	2.61425
1.05393	1.26931		1.05353	2.925		1.05365	3.37696		1.0534	2.6182
1.05465	1.27293		1.05438	2.93498		1.05454	3.37427		1.05418	2.61374
1.05569	1.27703		1.05569	2.94239		1.05553	3.36858		1.05516	2.61841
1.05668	1.27969		1.05646	2.95381		1.05661	3.39646		1.05635	2.62894
1.05774	1.28065		1.05765	2.95319		1.05757	3.4023		1.05712	2.64172
1.0587	1.28138		1.05846	2.95672		1.05854	3.39234		1.05842	2.64924
1.05984	1.28476		1.05959	2.95238		1.05953	3.40531		1.05935	2.64699
1.06074	1.28427		1.06045	2.96016		1.06062	3.42402		1.0602	2.65467
1.06185	1.28918		1.06153	2.96485		1.06172	3.41031		1.0614	2.65136
1.06278	1.28512		1.06235	2.97412		1.06266	3.43403		1.06216	2.66962
1.06374	1.29397		1.06338	2.98993		1.06352	3.43931		1.06339	2.6782
1.06483	1.29698		1.06461	2.9884		1.06477	3.44218		1.06422	2.67896
1.06577	1.29888		1.0655	2.98515		1.06567	3.44061		1.0651	2.68147
1.06676	1.29928		1.06662	2.99027		1.06667	3.46715		1.06632	2.68397
1.06776	1.29723		1.0674	2.99117		1.06753	3.46858		1.06738	2.69472
1.06878	1.29509		1.06868	2.99313		1.0685	3.4634		1.06816	2.70142
1.06985	1.29823		1.0694	3.0078		1.06947	3.47072		1.0692	2.71607
1.07084	1.30121		1.07059	3.01913		1.07057	3.47562		1.07032	2.71128
1.07176	1.30692		1.07169	3.01115		1.07171	3.48628		1.07118	2.71862
1.07266	1.30704		1.07238	3.0154		1.07268	3.49082		1.07216	2.71663
1.07387	1.31235		1.07347	3.02018		1.07345	3.5042		1.07315	2.7283
1.07467	1.31163		1.07476	3.01296		1.07462	3.50365		1.07427	2.74015
1.07585	1.30793		1.07556	3.03035		1.07573	3.51046		1.07527	2.74333
1.07669	1.30982		1.07647	3.03442		1.0767	3.52398		1.07606	2.74333
1.07743	1.31561		1.0775	3.03513		1.07766	3.5282		1.07722	2.74601
1.0787	1.31838		1.0786	3.04569		1.07861	3.5301		1.07855	2.74656
1.07979	1.32265		1.07944	3.04125		1.07975	3.53649		1.07936	2.76516
1.08071	1.31911		1.08061	3.04579		1.08074	3.54705		1.08031	2.77208
1.08188	1.32341		1.08156	3.04583		1.08174	3.54881		1.08122	2.77454
1.08269	1.32667		1.08258	3.05768		1.08271	3.55344		1.08233	2.77764
1.08378	1.32277		1.08345	3.06375		1.0837	3.57003		1.08328	2.77216
1.08466	1.32357		1.08446	3.07422		1.08467	3.57457		1.08419	2.7917
1.08562	1.32917		1.08566	3.07016		1.08566	3.57128		1.08532	2.80167
1.08663	1.33102		1.08647	3.07637		1.08671	3.58629		1.08629	2.80685
1.08784	1.33504		1.08744	3.07641		1.08756	3.59115		1.08723	2.80138
1.08886	1.33592		1.08858	3.07885		1.08858	3.58578		1.08805	2.8055
1.08986	1.33757		1.08958	3.08091		1.08959	3.59509		1.08938	2.81042
1.09084	1.33371		1.09059	3.09242		1.09055	3.61413		1.09016	2.82477
1.09168	1.3393		1.09146	3.09753		1.09152	3.61274		1.09118	2.82974
1.09269	1.33564		1.09254	3.10059		1.09259	3.61227		1.09224	2.83365
1.09371	1.34272		1.09339	3.09658		1.09368	3.63066		1.09321	2.82524
1.09488	1.34699		1.09472	3.10102		1.09467	3.64048		1.09426	2.84023
1.09567	1.34811		1.09552	3.10508		1.09558	3.62835		1.09515	2.84477
1.09668	1.3496		1.09658	3.10881		1.09646	3.63868		1.0962	2.86006
1.09782	1.34711		1.09757	3.12118		1.09753	3.65364		1.09724	2.85352
1.09874	1.34759		1.09853	3.12711		1.09856	3.65271		1.09837	2.85445
1.09973	1.35081		1.09951	3.12219		1.09951	3.66031		1.09911	2.85819
1.10081	1.35302		1.10048	3.12128		1.10063	3.67536		1.10016	2.86384
1.10161	1.35362		1.10165	3.12649		1.10148	3.66638		1.10134	2.87615
1.1029	1.35781		1.10245	3.13361		1.10247	3.67226		1.1021	2.8818
1.10366	1.35829		1.10355	3.14068		1.10377	3.68703		1.10336	2.88392
1.10471	1.35925		1.10453	3.15664		1.10463	3.69102		1.10423	2.88163
1.1058	1.35648		1.10545	3.15004		1.10551	3.69213		1.10533	2.88846
1.10663	1.35773		1.10656	3.14875		1.10655	3.69875		1.10617	2.89314
1.10765	1.36058		1.10758	3.15224		1.10772	3.71344		1.10733	2.90995
1.10855	1.36404		1.10851	3.15052		1.10865	3.70329		1.1081	2.90817
1.10969	1.36863		1.10963	3.16003		1.10968	3.72113		1.10937	2.9077
1.11096	1.36617		1.11051	3.17393		1.11067	3.72946		1.11021	2.90978
1.11186	1.3706		1.1114	3.17346		1.11159	3.72581		1.11119	2.9159
1.11254	1.37225		1.11261	3.17675		1.1126	3.73229		1.11235	2.92876
1.11372	1.36991		1.11339	3.17694		1.1135	3.75452		1.11325	2.93161
1.11468	1.36814		1.11445	3.17613		1.11452	3.74614		1.11429	2.9339
1.11563	1.37591		1.11552	3.17556		1.11564	3.73155		1.11516	2.93296
1.11693	1.37599		1.11659	3.19018		1.11672	3.76569		1.11627	2.93581
1.11772	1.37724		1.11754	3.1983		1.11754	3.76708		1.11717	2.95101
1.11863	1.38271		1.11836	3.2005		1.11852	3.76004		1.11833	2.95721
1.1198	1.38226		1.1196	3.19281		1.11962	3.78218		1.11932	2.96209
1.12074	1.37788		1.12058	3.19109		1.12077	3.78514		1.12008	2.95908
1.12186	1.3842		1.12159	3.2004		1.12167	3.78959		1.12126	2.955
1.12277	1.38218		1.1226	3.20944		1.12255	3.8115		1.12224	2.96842
1.12383	1.38057		1.1235	3.2156		1.12356	3.79811		1.12321	2.97937
1.12473	1.38428		1.12469	3.22296		1.12467	3.80548		1.12432	2.98145
1.12569	1.39043		1.12544	3.22281		1.12552	3.81604		1.12511	2.98375
1.1267	1.39614		1.12645	3.21574		1.12673	3.82012		1.12623	2.97691
1.12786	1.39204		1.12759	3.22343		1.12758	3.83485		1.12723	2.98625
1.12877	1.38802		1.12848	3.23189		1.1286	3.82503		1.12814	2.99585
1.12952	1.39304		1.12951	3.23567		1.12948	3.84467		1.12913	3.00489
1.13063	1.39727		1.13051	3.25325		1.13044	3.84485		1.1305	3.02065
1.13169	1.39735		1.13162	3.25497		1.1316	3.83749		1.13127	3.01988
1.13283	1.39803		1.13267	3.25382		1.13275	3.86055		1.13232	3.01462
1.13357	1.40141		1.13355	3.24035		1.13347	3.86356		1.1334	3.02948
1.13462	1.4031		1.13452	3.24498		1.13469	3.86217		1.13418	3.0254
1.13564	1.4029		1.13586	3.25038		1.13565	3.86477		1.13539	3.02956
1.13665	1.40515		1.13665	3.2652		1.13666	3.88158		1.13626	3.03275
1.13779	1.4035		1.13756	3.26634		1.13761	3.88969		1.13733	3.0285
1.13875	1.40443		1.13874	3.26032		1.13862	3.88686		1.13836	3.04001
1.13953	1.41304		1.13958	3.2672		1.1394	3.90039		1.13899	3.04969
1.14081	1.41078		1.14044	3.2673		1.1405	3.90521		1.14034	3.04646
1.14169	1.41473		1.14157	3.2673		1.14149	3.88404		1.14144	3.06014
1.14275	1.41662		1.14275	3.27475		1.14261	3.91007		1.14217	3.05483
1.14378	1.41436		1.14366	3.27891		1.1437	3.91813		1.14325	3.05912
1.14463	1.41328		1.14451	3.28259		1.14463	3.9148		1.14428	3.06298
1.14567	1.41565		1.14565	3.29085		1.14561	3.92133		1.14526	3.07669
1.14681	1.42016		1.14656	3.28221		1.14666	3.9393		1.14617	3.0826
1.14772	1.41815		1.14763	3.28928		1.14766	3.93837		1.14734	3.08294
1.14867	1.42603		1.14861	3.29047		1.1486	3.94615		1.1484	3.08323
1.14985	1.42454		1.14967	3.30165		1.14953	3.95894		1.14923	3.07937
1.15069	1.42563		1.15049	3.31322		1.1505	3.94708		1.15036	3.09143
1.15172	1.42635		1.15142	3.31264		1.15154	3.9493		1.15125	3.10778
1.15281	1.42502		1.15248	3.30337		1.15269	3.962		1.15225	3.10722
1.15363	1.43102		1.1537	3.30414		1.15348	3.97311		1.15357	3.10289
1.15495	1.43371		1.15477	3.30528		1.15448	3.96839		1.15429	3.10663
1.15588	1.43387		1.15555	3.31508		1.15552	3.9739		1.1552	3.10888
1.1566	1.4391		1.15656	3.32311		1.15652	3.98984		1.15628	3.12226
1.15786	1.43657		1.15756	3.33161		1.15762	3.98062		1.15706	3.12947
1.15891	1.43395		1.15856	3.32573		1.15868	3.98303		1.15835	3.131
1.15978	1.43359		1.15962	3.32726		1.15973	4.00698		1.1592	3.12586
1.16078	1.43814		1.16079	3.32559		1.1607	4.00679		1.16019	3.12744
1.16167	1.43581		1.1616	3.32812		1.16157	3.99465		1.16143	3.13996
1.16296	1.4416		1.16256	3.33247		1.16244	4.01684		1.16238	3.15312
1.16368	1.44365		1.16351	3.34824		1.16364	4.01985		1.16317	3.15291
1.16487	1.44514		1.16469	3.34795		1.16457	4.01721		1.16438	3.14722
1.16573	1.4418		1.16579	3.34609		1.1656	4.03051		1.16523	3.15312
1.16677	1.44433		1.16645	3.34676		1.16647	4.04037		1.16627	3.15206
1.1677	1.44212		1.16771	3.34594		1.16745	4.03407		1.16738	3.16845
1.16872	1.44647		1.16841	3.35459		1.16844	4.04033		1.16825	3.17529
1.16993	1.44791		1.16961	3.35746		1.16944	4.05918		1.16906	3.17669
1.17079	1.45105		1.17074	3.36816		1.17059	4.04218		1.17021	3.17283
1.17176	1.45576		1.17154	3.37113		1.17167	4.0526		1.17137	3.17745
1.17276	1.45057		1.17258	3.36252		1.17271	4.09749		1.17224	3.18331
1.17397	1.44964		1.17369	3.36917		1.17349	4.08813		1.1733	3.19159
1.17477	1.44703		1.1745	3.36281		1.17454	4.08998		1.17447	3.19576
1.17569	1.45121		1.17577	3.37256		1.17564	4.09804		1.17533	3.2017
1.17677	1.45246		1.17662	3.37772		1.17679	4.08943		1.17618	3.19533
1.17775	1.45902		1.17751	3.38412		1.17775	4.09346		1.17743	3.20021
1.1788	1.45966		1.17857	3.38584		1.17861	4.0878		1.17816	3.20595
1.17968	1.45865		1.17965	3.38436		1.17953	4.11185		1.17951	3.21834
1.18077	1.46119		1.18062	3.38484		1.18067	4.09827		1.18031	3.22268
1.18185	1.45676		1.18158	3.38331		1.18171	4.10448		1.18113	3.21877
1.18263	1.463		1.18269	3.38952		1.18275	4.12588		1.18236	3.21962
1.1839	1.46376		1.18353	3.40089		1.18353	4.12046		1.18315	3.22187
1.18472	1.46505		1.18463	3.405		1.18463	4.11727		1.18418	3.23694
1.18563	1.46734		1.18558	3.41308		1.18559	4.1351		1.18518	3.24284
1.18694	1.46754		1.18654	3.40347		1.18673	4.14223		1.18635	3.24306
1.18783	1.46549		1.18747	3.40132		1.18774	4.13422		1.18729	3.23817
1.18867	1.46525		1.1886	3.40099		1.18867	4.14548		1.18823	3.24446
1.1897	1.47076		1.18964	3.4073		1.18969	4.16053		1.18931	3.25291
1.19076	1.47523		1.19062	3.41035		1.19066	4.15279		1.19027	3.25898
1.19178	1.47402		1.19158	3.42249		1.19168	4.15219		1.19102	3.26862
1.19264	1.47491		1.1925	3.42889		1.19281	4.18466		1.19234	3.2552
1.19391	1.47338		1.19341	3.43052		1.19359	4.16688		1.19341	3.25737
1.19486	1.47237		1.1947	3.42746		1.19468	4.16831		1.19431	3.27176
1.19581	1.47281		1.19554	3.42483		1.19553	4.18119		1.19519	3.2752
1.19693	1.47422		1.19652	3.42598		1.1966	4.19198		1.19639	3.2831
1.19763	1.48388		1.19768	3.43568		1.1975	4.1754		1.19729	3.28624
1.19885	1.48351		1.19873	3.44356		1.19851	4.2006		1.19822	3.28047
1.19964	1.48094		1.19963	3.45202		1.19958	4.20889		1.19941	3.27894
1.20092	1.47812		1.2006	3.44915		1.20058	4.19476		1.20048	3.29499
1.20206	1.48038		1.20149	3.44523		1.2018	4.20166		1.20116	3.30475
1.20275	1.47997		1.20252	3.44237		1.20274	4.22084		1.20231	3.29898
1.20388	1.48239		1.20364	3.4535		1.20373	4.22492		1.20328	3.30365
1.20467	1.48734		1.20458	3.45154		1.2047	4.21477		1.20419	3.30136
1.20576	1.49429		1.20548	3.4663		1.20574	4.23789		1.20526	3.30887
1.20673	1.48738		1.20645	3.4686		1.20666	4.22756		1.2062	3.31753
1.20786	1.49011		1.20756	3.46181		1.20757	4.23821		1.20719	3.32216
1.20886	1.48734		1.20861	3.46377		1.20876	4.254		1.20844	3.32717
1.20979	1.48923		1.20957	3.46535		1.20972	4.24859		1.20933	3.32539
1.21077	1.49019		1.21062	3.46955		1.21079	4.2597		1.21016	3.32479
1.2117	1.49482		1.21151	3.47887		1.21164	4.25702		1.21132	3.32475
1.21287	1.49775		1.21262	3.48709		1.21252	4.26799		1.21241	3.34709
1.2138	1.49655		1.21362	3.48365		1.21376	4.27244		1.2132	3.34666
1.2147	1.49904		1.21458	3.48312		1.21463	4.26633		1.21421	3.34225
1.21591	1.49606		1.2155	3.48503		1.21571	4.28828		1.21535	3.34106
1.21666	1.4961		1.21641	3.48857		1.21659	4.28249		1.21625	3.34471
1.21775	1.50383		1.21744	3.49144		1.21749	4.27063		1.21746	3.35295
1.21883	1.50033		1.21861	3.49636		1.21862	4.30626		1.21827	3.36878
1.21959	1.50503		1.2193	3.50257		1.21952	4.29759		1.21934	3.3673
1.22087	1.50383		1.22045	3.50482		1.22061	4.28879		1.22026	3.36479
1.22172	1.50411		1.22145	3.50353		1.2217	4.30144		1.22117	3.36331
1.22284	1.50053		1.22263	3.50224		1.22255	4.3177		1.22212	3.37269
1.22372	1.50576		1.22343	3.50472		1.22363	4.30894		1.2233	3.38581
1.22487	1.5019		1.22453	3.50974		1.22461	4.3214		1.22424	3.38951
1.22586	1.50861		1.22562	3.51891		1.2257	4.3334		1.22518	3.38505
1.22689	1.50878		1.22677	3.52082		1.22653	4.3284		1.22638	3.38271
1.22768	1.51264		1.22753	3.52464		1.22772	4.33409		1.22712	3.38849
1.22881	1.50688		1.22853	3.51647		1.22875	4.33961		1.22823	3.39753
1.22965	1.5124		1.22948	3.5159		1.22967	4.3497		1.22934	3.4095
1.23066	1.50866		1.23059	3.51834		1.23074	4.33229		1.23019	3.40946
1.23165	1.51091		1.23156	3.53248		1.23162	4.35675		1.23128	3.40139
1.23278	1.51264		1.23244	3.54624		1.23257	4.37282		1.23243	3.40288
1.23389	1.51453		1.23374	3.53549		1.23355	4.35735		1.23327	3.40963
1.23471	1.52044		1.23442	3.54428		1.23472	4.36647		1.23421	3.41596
1.23574	1.51413		1.23565	3.53864		1.23558	4.37847		1.23516	3.42989
1.23676	1.51706		1.23645	3.53979		1.23656	4.37722		1.23588	3.42611
1.23782	1.51272		1.23739	3.54758		1.23772	4.38255		1.23755	3.42415
1.2387	1.51847		1.23845	3.54849		1.23861	4.3901		1.23819	3.42522
1.23992	1.51598		1.23965	3.55623		1.2396	4.39737		1.23941	3.42611
1.24072	1.52467		1.24055	3.56765		1.2407	4.38625		1.24012	3.44543
1.24179	1.52237		1.24148	3.55556		1.24171	4.40362		1.24115	3.44755
1.24281	1.5229		1.24254	3.55412		1.24261	4.41205		1.24222	3.44483
1.24368	1.52145		1.24354	3.56134		1.24358	4.40145		1.24318	3.43931
1.24486	1.52386		1.24467	3.56425		1.24474	4.41562		1.24428	3.44657
1.24551	1.52708		1.24566	3.56961		1.24572	4.42576		1.24532	3.45048
1.24683	1.52708		1.24654	3.57539		1.24675	4.42336		1.24613	3.46436
1.24768	1.52784		1.24759	3.56793		1.24766	4.41909		1.24734	3.4656
1.24879	1.53315		1.24859	3.56741		1.24874	4.44591		1.24808	3.46088
1.2498	1.52503		1.24963	3.57649		1.24955	4.44749		1.24933	3.45812
1.2506	1.53074		1.25064	3.57462		1.25073	4.43396		1.25032	3.47506

## Sheet: Figure S12b
Figure S12b
Undoped Ta3N5			2% La-doped Ta3N5			3% La-doped Ta3N5			4% La-doped Ta3N5
Time (min)	Current density (mA cm-2)		Time (min)	Current density (mA cm-2)		Time (min)	Current density (mA cm-2)		Time (min)	Current density (mA cm-2)
0	2.5959e-05		0	1.65903e-05		0	-0.01978		0	2.73253e-05
0.00212	-0.00668		0.00212	0.15763		0.00217	0.03961		0.00212	-0.03253
0.00429	0.01132		0.00429	0.09921		0.00433	0.0396		0.00429	0.01143
0.00645	0.01064		0.00595	0.08385		0.006	0.03572		0.00645	0.01336
0.00812	0.00908		0.00762	0.07415		0.00767	0.03401		0.00812	0.01196
0.00979	0.00908		0.00929	0.06899		0.00933	0.03182		0.00979	0.01135
0.01145	0.00884		0.01095	0.06369		0.011	0.03079		0.01145	0.01095
0.01312	0.0082		0.01262	0.05872		0.01267	0.03004		0.01312	0.00945
0.01479	0.00733		0.01429	0.05494		0.01433	0.02809		0.01479	0.01009
0.01645	0.00765		0.01595	0.05413		0.016	0.027		0.01645	0.00914
0.01812	0.00469		0.01762	0.05165		0.01767	0.02645		0.01812	0.00944
0.01979	0.00745		0.01929	0.04827		0.01933	0.02583		0.01979	0.00881
0.02145	0.00695		0.02095	0.04976		0.021	0.02549		0.02145	0.00884
0.02312	0.00743		0.02262	0.04661		0.02267	0.02496		0.02312	0.00838
0.02479	0.0065		0.02429	0.04495		0.02433	0.02426		0.02479	0.00824
0.02645	0.00659		0.02595	0.04338		0.026	0.02364		0.02645	0.00801
0.02812	0.00678		0.02762	0.04073		0.02767	0.02308		0.02812	0.00707
0.02979	0.006		0.02929	0.03958		0.02933	0.02312		0.02979	0.00748
0.03145	0.00621		0.03095	0.03904		0.031	0.02147		0.03145	0.00781
0.03312	0.00536		0.03262	0.03837		0.03267	0.02205		0.03312	0.00685
0.03479	0.00557		0.03429	0.03843		0.03433	0.02059		0.03479	0.00695
0.03645	0.00603		0.03595	0.03794		0.036	0.0213		0.03645	0.00602
0.03812	0.00559		0.03762	0.03785		0.03767	0.02105		0.03812	0.00647
0.03979	0.00597		0.03929	0.03785		0.03933	0.021		0.03979	0.00654
0.04145	0.00554		0.04095	0.03691		0.041	0.02102		0.04145	0.00709
0.04312	0.00559		0.04262	0.03752		0.04267	0.02103		0.04312	0.00724
0.04479	0.00562		0.04429	0.03688		0.04433	0.02036		0.04479	0.00623
0.04645	0.00536		0.04595	0.03695		0.046	0.01959		0.04645	0.00682
0.04812	0.00563		0.04762	0.03479		0.04767	0.01957		0.04812	0.00641
0.04979	0.00565		0.04929	0.03492		0.04933	0.01921		0.04979	0.006
0.05145	0.00589		0.05095	0.03588		0.051	0.01851		0.05145	0.00584
0.05312	0.0052		0.05262	0.03633		0.05267	0.01792		0.05312	0.00609
0.05479	0.00488		0.05429	0.03608		0.05433	0.01738		0.05479	0.00648
0.05645	0.00481		0.05595	0.0342		0.056	0.01828		0.05645	0.00676
0.05812	0.00511		0.05762	0.03443		0.05767	0.01831		0.05812	0.00569
0.05979	0.00523		0.05929	0.03363		0.05933	0.01831		0.05979	0.00599
0.06145	0.00534		0.06095	0.03296		0.061	0.01788		0.06145	0.00654
0.06312	0.00515		0.06262	0.0322		0.06267	0.0183		0.06312	0.00687
0.06479	0.00522		0.06429	0.03196		0.06433	0.01773		0.06479	0.00653
0.06645	0.00509		0.06595	0.03162		0.066	0.01728		0.06645	0.00684
0.06812	0.00496		0.06762	0.03111		0.06767	0.0173		0.06812	0.00457
0.06979	0.00512		0.06929	0.02953		0.06933	0.01732		0.06979	0.0046
0.07145	0.00499		0.07095	0.02838		0.071	0.01713		0.07145	0.00444
0.07312	0.00472		0.07262	0.02891		0.07267	0.01717		0.07312	0.00486
0.07479	0.00466		0.07429	0.02639		0.07433	0.01634		0.07479	0.00444
0.07645	0.00477		0.07595	0.02725		0.076	0.01627		0.07645	0.0047
0.07812	0.00487		0.07762	0.02695		0.07767	0.01697		0.07812	0.00481
0.07979	0.00473		0.07929	0.02585		0.07933	0.01513		0.07979	0.00494
0.08145	0.00472		0.08095	0.02554		0.081	0.01619		0.08145	0.00426
0.08312	0.0045		0.08262	0.02548		0.08267	0.01643		0.08312	0.00556
0.08479	0.00468		0.08429	0.0264		0.08433	0.0156		0.08479	0.00514
0.08645	0.00447		0.08595	0.02603		0.086	0.0153		0.08645	0.00543
0.08812	0.00465		0.08762	0.02534		0.08767	0.0147		0.08812	0.0048
0.08979	0.00455		0.08929	0.02566		0.08933	0.0148		0.08979	0.00492
0.09145	0.00444		0.09095	0.02631		0.091	0.01514		0.09145	0.00469
0.09312	0.00444		0.09262	0.02682		0.09267	0.01509		0.09312	0.0046
0.09479	0.00427		0.09429	0.02666		0.09433	0.01445		0.09479	0.00467
0.09645	0.00433		0.09595	0.02641		0.096	0.01497		0.09645	0.00479
0.09812	0.00436		0.09762	0.02657		0.09767	0.01492		0.09812	0.00461
0.09979	0.00423		0.09929	0.02787		0.09933	0.01583		0.09979	0.00479
0.10145	0.0042		0.10095	0.02683		0.101	0.01554		0.10145	0.00463
0.10312	0.00422		0.10262	0.02691		0.10267	0.0155		0.10312	0.00478
0.10479	0.00425		0.10429	0.02706		0.10433	0.01552		0.10479	0.00454
0.10645	0.00414		0.10595	0.02565		0.106	0.01552		0.10645	0.00464
0.10812	0.00408		0.10762	0.02683		0.10767	0.01476		0.10812	0.00437
0.10979	0.00397		0.10929	0.02564		0.10933	0.01488		0.10979	0.00454
0.11145	0.00416		0.11095	0.0262		0.111	0.01456		0.11145	0.00463
0.11312	0.00402		0.11262	0.02633		0.11267	0.01464		0.11312	0.00475
0.11479	0.00393		0.11429	0.02441		0.11433	0.01482		0.11479	0.00433
0.11645	0.00402		0.11595	0.0247		0.116	0.01455		0.11645	0.00457
0.11812	0.00391		0.11762	0.02396		0.11767	0.01403		0.11812	0.00429
0.11979	0.00367		0.11929	0.02359		0.11933	0.01428		0.11979	0.00471
0.12145	0.00385		0.12095	0.02287		0.121	0.01461		0.12145	0.00451
0.12312	0.00399		0.12262	0.022		0.12267	0.0141		0.12312	0.00432
0.12479	0.00383		0.12429	0.02246		0.12433	0.01344		0.12479	0.00413
0.12645	0.00383		0.12595	0.0217		0.126	0.01348		0.12645	0.0042
0.12812	0.00382		0.12762	0.02193		0.12767	0.01357		0.12812	0.00432
0.12979	0.00383		0.12929	0.02182		0.12933	0.01373		0.12979	0.00426
0.13145	0.0038		0.13095	0.02141		0.131	0.01418		0.13145	0.00414
0.13312	0.00376		0.13262	0.02245		0.13267	0.01452		0.13312	0.00426
0.13479	0.00371		0.13429	0.02226		0.13433	0.01379		0.13479	0.004
0.13645	0.00366		0.13595	0.02309		0.136	0.01319		0.13645	0.00433
0.13812	0.00368		0.13762	0.0232		0.13767	0.01353		0.13812	0.00397
0.13979	0.0038		0.13929	0.02336		0.13933	0.01387		0.13979	0.00395
0.14145	0.00357		0.14095	0.02399		0.141	0.01379		0.14145	0.00407
0.14312	0.00367		0.14262	0.02389		0.14267	0.01262		0.14312	0.00388
0.14479	0.00352		0.14429	0.02326		0.14433	0.01354		0.14479	0.00389
0.14645	0.00373		0.14595	0.025		0.146	0.01323		0.14645	0.00391
0.14812	0.00352		0.14762	0.02371		0.14767	0.01265		0.14812	0.00391
0.14979	0.00351		0.14929	0.02368		0.14933	0.01168		0.14979	0.00372
0.15145	0.00341		0.15095	0.02349		0.151	0.01228		0.15145	0.00371
0.15312	0.00355		0.15262	0.02371		0.15267	0.01245		0.15312	0.00353
0.15479	0.00351		0.15429	0.02289		0.15433	0.01231		0.15479	0.00372
0.15645	0.00333		0.15595	0.02315		0.156	0.0121		0.15645	0.0037
0.15812	0.00345		0.15762	0.02273		0.15767	0.01215		0.15812	0.00379
0.15979	0.00343		0.15929	0.02299		0.15933	0.01222		0.15979	0.00362
0.16145	0.00321		0.16095	0.02214		0.161	0.0116		0.16145	0.00347
0.16312	0.00342		0.16262	0.02106		0.16267	0.01128		0.16312	0.0034
0.16479	0.00334		0.16429	0.02102		0.16433	0.01176		0.16479	0.0034
0.16645	0.00335		0.16595	0.02052		0.166	0.01219		0.16645	0.00349
0.16812	0.00326		0.16762	0.01967		0.16767	0.01216		0.16812	0.00356
0.16979	0.00337		0.16929	0.01953		0.16933	0.01243		0.16979	0.00325
0.17145	0.00324		0.17095	0.01924		0.171	0.01219		0.17145	0.00331
0.17312	0.00329		0.17262	0.01948		0.17267	0.01109		0.17312	0.00348
0.17479	0.00312		0.17429	0.01779		0.17433	0.01114		0.17479	0.00347
0.17645	0.00307		0.17595	0.01833		0.176	0.01071		0.17645	0.00373
0.17812	0.00315		0.17762	0.01906		0.17767	0.01079		0.17812	0.00339
0.17979	0.00314		0.17929	0.01866		0.17933	0.01045		0.17979	0.00357
0.18145	0.00311		0.18095	0.0191		0.181	0.01048		0.18145	0.00352
0.18312	0.00313		0.18262	0.01826		0.18267	0.0112		0.18312	0.00342
0.18479	0.00305		0.18429	0.01845		0.18433	0.01035		0.18479	0.00345
0.18645	0.00293		0.18595	0.01871		0.186	0.01053		0.18645	0.00352
0.18812	0.00324		0.18762	0.01837		0.18767	0.01046		0.18812	0.00361
0.18979	0.00317		0.18929	0.01889		0.18933	0.01061		0.18979	0.00364
0.19145	0.00291		0.19095	0.01975		0.191	0.01064		0.19145	0.00346
0.19312	0.00302		0.19262	0.01891		0.19267	0.01085		0.19312	0.00337
0.19479	0.00291		0.19429	0.01899		0.19433	0.0118		0.19479	0.00338
0.19645	0.00302		0.19595	0.02068		0.196	0.01111		0.19645	0.00346
0.19812	0.00285		0.19762	0.02006		0.19767	0.01075		0.19812	0.00356
0.19979	0.00298		0.19929	0.02023		0.19933	0.01059		0.19979	0.00345
0.20145	0.00289		0.20095	0.01995		0.201	0.01065		0.20145	0.00378
0.20312	0.00306		0.20262	0.02087		0.20267	0.01041		0.20312	0.00356
0.20479	0.00302		0.20429	0.02047		0.20433	0.01054		0.20479	0.0034
0.20645	0.00271		0.20595	0.02062		0.206	0.01085		0.20645	0.00369
0.20812	0.00305		0.20762	0.01974		0.20767	0.01103		0.20812	0.00367
0.20979	0.00297		0.20929	0.01786		0.20933	0.01079		0.20979	0.00388
0.21145	0.00265		0.21095	0.01593		0.211	0.01047		0.21145	0.00348
0.21312	0.0028		0.21262	0.01481		0.21267	0.01		0.21312	0.00377
0.21479	0.0031		0.21429	0.01576		0.21433	0.01046		0.21479	0.0037
0.21645	0.00277		0.21595	0.01443		0.216	0.01091		0.21645	0.00372
0.21812	0.0028		0.21762	0.01424		0.21767	0.01011		0.21812	0.00364
0.21979	0.00297		0.21929	0.01499		0.21933	0.01012		0.21979	0.00378
0.22145	0.00295		0.22095	0.01604		0.221	0.01098		0.22145	0.0037
0.22312	0.00279		0.22262	0.01592		0.22267	0.01027		0.22312	0.00393
0.22479	0.00272		0.22429	0.0172		0.22433	0.01003		0.22479	0.00384
0.22645	0.00267		0.22595	0.01774		0.226	0.01063		0.22645	0.00368
0.22812	0.00288		0.22762	0.01716		0.22767	0.0107		0.22812	0.00402
0.22979	0.00271		0.22929	0.01747		0.22933	0.01124		0.22979	0.00391
0.23145	0.00264		0.23095	0.0189		0.231	0.01047		0.23145	0.00381
0.23312	0.00258		0.23262	0.01916		0.23267	0.01121		0.23312	0.00386
0.23479	0.00244		0.23429	0.01768		0.23433	0.01132		0.23479	0.00406
0.23645	0.00258		0.23595	0.01924		0.236	0.01038		0.23645	0.00381
0.23812	0.00264		0.23762	0.01809		0.23767	0.01003		0.23812	0.00423
0.23979	0.00248		0.23929	0.02138		0.23933	0.01123		0.23979	0.00382
0.24145	0.00243		0.24095	0.02085		0.241	0.01041		0.24145	0.00377
0.24312	0.00237		0.24262	0.02081		0.24267	0.01064		0.24312	0.00399
0.24479	0.00248		0.24429	0.01848		0.24433	0.00948		0.24479	0.00414
0.24645	0.00242		0.24595	0.01909		0.246	0.01071		0.24645	0.00392
0.24812	0.00249		0.24762	0.01973		0.24767	0.00979		0.24812	0.00375
0.24979	0.00238		0.24929	0.02006		0.24933	0.01116		0.24979	0.00423
0.25145	0.00229		0.25095	0.01861		0.251	0.01083		0.25145	0.004
0.25312	0.00227		0.25262	0.01937		0.25267	0.0113		0.25312	0.00392
0.25479	0.0025		0.25429	0.01846		0.25433	0.01052		0.25479	0.00421
0.25645	0.00226		0.25595	0.01931		0.256	0.01121		0.25645	0.00401
0.25812	0.00222		0.25762	0.01794		0.25767	0.00981		0.25812	0.00398
0.25979	0.00227		0.25929	0.018		0.25933	0.0105		0.25979	0.00392
0.26145	0.0022		0.26095	0.01727		0.261	0.01044		0.26145	0.00407
0.26312	0.00221		0.26262	0.01678		0.26267	0.01049		0.26312	0.0039
0.26479	0.00211		0.26429	0.0165		0.26433	0.01061		0.26479	0.00389
0.26645	0.00227		0.26595	0.01617		0.266	0.01071		0.26645	0.00394
0.26812	0.00205		0.26762	0.01552		0.26767	0.01118		0.26812	0.00383
0.26979	0.00211		0.26929	0.01426		0.26933	0.01132		0.26979	0.00387
0.27145	0.00212		0.27095	0.0142		0.271	0.01055		0.27145	0.00373
0.27312	0.00207		0.27262	0.01378		0.27267	0.01082		0.27312	0.00373
0.27479	0.0022		0.27429	0.01411		0.27433	0.01045		0.27479	0.00399
0.27645	0.00204		0.27595	0.01293		0.276	0.01036		0.27645	0.00375
0.27812	0.00212		0.27762	0.01463		0.27767	0.01036		0.27812	0.00379
0.27979	0.00218		0.27929	0.01401		0.27933	0.01057		0.27979	0.00383
0.28145	0.00197		0.28095	0.01267		0.281	0.01051		0.28145	0.00373
0.28312	0.0022		0.28262	0.01272		0.28267	0.01066		0.28312	0.00356
0.28479	0.00206		0.28429	0.01238		0.28433	0.01087		0.28479	0.00377
0.28645	0.00207		0.28595	0.01189		0.286	0.00993		0.28645	0.00394
0.28812	0.00209		0.28762	0.01235		0.28767	0.01043		0.28812	0.00366
0.28979	0.00199		0.28929	0.01078		0.28933	0.0104		0.28979	0.00329
0.29145	0.00211		0.29095	0.01195		0.291	0.01102		0.29145	0.00367
0.29312	0.00192		0.29262	0.01132		0.29267	0.01054		0.29312	0.00356
0.29479	0.00198		0.29429	0.01176		0.29433	0.01115		0.29479	0.00363
0.29645	0.0019		0.29595	0.01205		0.296	0.01015		0.29645	0.0035
0.29812	0.00196		0.29762	0.01085		0.29767	0.01089		0.29812	0.00365
0.29979	0.00209		0.29929	0.01169		0.29933	0.01052		0.29979	0.00335
0.30145	0.002		0.30095	0.01319		0.301	0.00989		0.30145	0.00342
0.30312	0.00199		0.30262	0.01243		0.30267	0.01038		0.30312	0.00332
0.30479	0.0017		0.30429	0.01309		0.30433	0.01032		0.30479	0.00335
0.30645	0.00196		0.30595	0.01303		0.306	0.00991		0.30645	0.00333
0.30812	0.00211		0.30762	0.0126		0.30767	0.00986		0.30812	0.00334
0.30979	0.00188		0.30929	0.01402		0.30933	0.01011		0.30979	0.00322
0.31145	0.00194		0.31095	0.01355		0.311	0.00897		0.31145	0.00341
0.31312	0.00203		0.31262	0.01435		0.31267	0.01003		0.31312	0.00332
0.31479	0.00202		0.31429	0.01531		0.31433	0.01036		0.31479	0.00342
0.31645	0.00214		0.31595	0.01533		0.316	0.01052		0.31645	0.00319
0.31812	0.00194		0.31762	0.01501		0.31767	0.00925		0.31812	0.00307
0.31979	0.00177		0.31929	0.01652		0.31933	0.01043		0.31979	0.00316
0.32145	0.00177		0.32095	0.01586		0.321	0.00922		0.32145	0.00308
0.32312	0.00206		0.32262	0.01691		0.32267	0.0104		0.32312	0.00296
0.32479	0.00196		0.32429	0.01687		0.32433	0.01045		0.32479	0.00298
0.32645	0.00197		0.32595	0.01625		0.326	0.01088		0.32645	0.00302
0.32812	0.00186		0.32762	0.01641		0.32767	0.01102		0.32812	0.003
0.32979	0.00216		0.32929	0.01725		0.32933	0.00975		0.32979	0.0032
0.33145	0.00202		0.33095	0.01732		0.331	0.01059		0.33145	0.0029
0.33312	0.00199		0.33262	0.01722		0.33267	0.00948		0.33312	0.0031
0.33479	0.00185		0.33429	0.01746		0.33433	0.00981		0.33479	0.00305
0.33645	0.00186		0.33595	0.01644		0.336	0.00986		0.33645	0.003
0.33812	0.00212		0.33762	0.01636		0.33767	0.00843		0.33812	0.0027
0.33979	0.00192		0.33929	0.01718		0.33933	0.00945		0.33979	0.00296
0.34145	0.00201		0.34095	0.01641		0.341	0.00997		0.34145	0.00286
0.34312	0.00183		0.34262	0.01661		0.34267	0.00866		0.34312	0.00282
0.34479	0.00195		0.34429	0.01622		0.34433	0.009		0.34479	0.00309
0.34645	0.00185		0.34595	0.01639		0.346	0.01026		0.34645	0.00286
0.34812	0.00217		0.34762	0.01617		0.34767	0.00964		0.34812	0.00285
0.34979	0.00204		0.34929	0.01571		0.34933	0.01056		0.34979	0.00278
0.35145	0.00197		0.35095	0.01537		0.351	0.00911		0.35145	0.00277
0.35312	0.0019		0.35262	0.01464		0.35267	0.00995		0.35312	0.0029
0.35479	0.00209		0.35429	0.01407		0.35433	0.00924		0.35479	0.00271
0.35645	0.00197		0.35595	0.01451		0.356	0.00955		0.35645	0.00306
0.35812	0.00211		0.35762	0.0137		0.35767	0.00981		0.35812	0.00313
0.35979	0.00186		0.35929	0.01435		0.35933	0.00995		0.35979	0.0028
0.36145	0.00205		0.36095	0.01376		0.361	0.00894		0.36145	0.00287
0.36312	0.00217		0.36262	0.01293		0.36267	0.01053		0.36312	0.00287
0.36479	0.00208		0.36429	0.01231		0.36433	0.00949		0.36479	0.00282
0.36645	0.00199		0.36595	0.01294		0.366	0.00952		0.36645	0.00291
0.36812	0.00177		0.36762	0.01223		0.36767	0.00978		0.36812	0.00291
0.36979	0.002		0.36929	0.01146		0.36933	0.0092		0.36979	0.00308
0.37145	0.00209		0.37095	0.01202		0.371	0.00894		0.37145	0.00299
0.37312	0.00219		0.37262	0.01225		0.37267	0.00955		0.37312	0.0029
0.37479	0.00204		0.37429	0.01328		0.37433	0.00856		0.37479	0.00298
0.37645	0.0019		0.37595	0.01251		0.376	0.00884		0.37645	0.00301
0.37812	0.00197		0.37762	0.01336		0.37767	0.00942		0.37812	0.00291
0.37979	0.00198		0.37929	0.01349		0.37933	0.00945		0.37979	0.00295
0.38145	0.00212		0.38095	0.01236		0.381	0.00979		0.38145	0.00315
0.38312	0.00217		0.38262	0.01382		0.38267	0.00852		0.38312	0.00288
0.38479	0.00195		0.38429	0.01497		0.38433	0.00886		0.38479	0.00311
0.38645	0.00201		0.38595	0.01511		0.386	0.00976		0.38645	0.00296
0.38812	0.00214		0.38762	0.01527		0.38767	0.00923		0.38812	0.00292
0.38979	0.00203		0.38929	0.01527		0.38933	0.00963		0.38979	0.00308
0.39145	0.00217		0.39095	0.01608		0.391	0.00962		0.39145	0.00303
0.39312	0.00204		0.39262	0.01624		0.39267	0.00854		0.39312	0.00312
0.39479	0.00206		0.39429	0.01544		0.39433	0.0094		0.39479	0.00312
0.39645	0.00214		0.39595	0.0162		0.396	0.00888		0.39645	0.00327
0.39812	0.00223		0.39762	0.01644		0.39767	0.00954		0.39812	0.00312
0.39979	0.00211		0.39929	0.01611		0.39933	0.00881		0.39979	0.00322
0.40145	0.00233		0.40095	0.01564		0.401	0.00872		0.40145	0.00333
0.40312	0.00199		0.40262	0.01564		0.40267	0.00873		0.40312	0.00316
0.40479	0.00206		0.40429	0.01638		0.40433	0.0083		0.40479	0.0032
0.40645	0.00217		0.40595	0.01517		0.406	0.00868		0.40645	0.00313
0.40812	0.00213		0.40762	0.01525		0.40767	0.00889		0.40812	0.00332
0.40979	0.00218		0.40929	0.01508		0.40933	0.00931		0.40979	0.0033
0.41145	0.00214		0.41095	0.01482		0.411	0.00907		0.41145	0.00331
0.41312	0.00206		0.41262	0.01511		0.41267	0.00907		0.41312	0.00323
0.41479	0.00211		0.41429	0.01439		0.41433	0.00927		0.41479	0.00308
0.41645	0.00222		0.41595	0.01363		0.416	0.00893		0.41645	0.0033
0.41812	0.00215		0.41762	0.01205		0.41767	0.00877		0.41812	0.00344
0.41979	0.0023		0.41929	0.01241		0.41933	0.0088		0.41979	0.00331
0.42145	0.00205		0.42095	0.01175		0.421	0.00926		0.42145	0.0033
0.42312	0.00216		0.42262	0.01196		0.42267	0.00902		0.42312	0.00318
0.42479	0.00237		0.42429	0.01247		0.42433	0.00869		0.42479	0.00327
0.42645	0.00227		0.42595	0.01105		0.426	0.00833		0.42645	0.00317
0.42812	0.0022		0.42762	0.01219		0.42767	0.009		0.42812	0.00353
0.42979	0.00225		0.42929	0.01186		0.42933	0.00825		0.42979	0.00321
0.43145	0.00246		0.43095	0.01092		0.431	0.00895		0.43145	0.0034
0.43312	0.00242		0.43262	0.01081		0.43267	0.00815		0.43312	0.00317
0.43479	0.00232		0.43429	0.01033		0.43433	0.00776		0.43479	0.00316
0.43645	0.0024		0.43595	0.01102		0.436	0.00801		0.43645	0.00318
0.43812	0.00237		0.43762	0.01154		0.43767	0.00835		0.43812	0.00311
0.43979	0.00245		0.43929	0.01156		0.43933	0.00769		0.43979	0.00344
0.44145	0.00242		0.44095	0.01101		0.441	0.00806		0.44145	0.00321
0.44312	0.00224		0.44262	0.012		0.44267	0.00845		0.44312	0.00349
0.44479	0.00229		0.44429	0.01177		0.44433	0.0083		0.44479	0.0031
0.44645	0.00248		0.44595	0.01217		0.446	0.00855		0.44645	0.00334
0.44812	0.00244		0.44762	0.01261		0.44767	0.00802		0.44812	0.00318
0.44979	0.00248		0.44929	0.01281		0.44933	0.00778		0.44979	0.00326
0.45145	0.00253		0.45095	0.01344		0.451	0.00862		0.45145	0.00322
0.45312	0.00247		0.45262	0.01451		0.45267	0.00771		0.45312	0.00342
0.45479	0.00247		0.45429	0.01403		0.45433	0.00847		0.45479	0.00328
0.45645	0.00259		0.45595	0.0131		0.456	0.00817		0.45645	0.0033
0.45812	0.00265		0.45762	0.01401		0.45767	0.00845		0.45812	0.00328
0.45979	0.00252		0.45929	0.01493		0.45933	0.00819		0.45979	0.00319
0.46145	0.0026		0.46095	0.01509		0.461	0.00782		0.46145	0.00337
0.46312	0.00265		0.46262	0.01443		0.46267	0.00783		0.46312	0.00316
0.46479	0.0028		0.46429	0.01476		0.46433	0.00822		0.46479	0.00312
0.46645	0.00285		0.46595	0.01446		0.466	0.00813		0.46645	0.00308
0.46812	0.00277		0.46762	0.01214		0.46767	0.00681		0.46812	0.00311
0.46979	0.00272		0.46929	0.01096		0.46933	0.00766		0.46979	0.003
0.47145	0.00283		0.47095	0.01074		0.471	0.0071		0.47145	0.00325
0.47312	0.0029		0.47262	0.00917		0.47267	0.00805		0.47312	0.00304
0.47479	0.00297		0.47429	0.01028		0.47433	0.00781		0.47479	0.00314
0.47645	0.00306		0.47595	0.01079		0.476	0.00756		0.47645	0.00316
0.47812	0.00297		0.47762	0.00989		0.47767	0.00749		0.47812	0.00305
0.47979	0.00304		0.47929	0.0098		0.47933	0.0073		0.47979	0.00303
0.48145	0.00315		0.48095	0.01059		0.481	0.00767		0.48145	0.00311
0.48312	0.00309		0.48262	0.01078		0.48267	0.00805		0.48312	0.00298
0.48479	0.00314		0.48429	0.0114		0.48433	0.00768		0.48479	0.00286
0.48645	0.00301		0.48595	0.01163		0.486	0.00754		0.48645	0.00307
0.48812	0.00317		0.48762	0.01285		0.48767	0.00686		0.48812	0.00313
0.48979	0.00331		0.48929	0.01229		0.48933	0.00722		0.48979	0.00304
0.49145	0.00333		0.49095	0.01407		0.491	0.00756		0.49145	0.00302
0.49312	0.00328		0.49262	0.01275		0.49267	0.00701		0.49312	0.00298
0.49479	0.00328		0.49429	0.01382		0.49433	0.00754		0.49479	0.00293
0.49645	0.00326		0.49595	0.01394		0.496	0.00709		0.49645	0.00297
0.49812	0.00372		0.49762	0.01366		0.49767	0.00627		0.49812	0.00287
0.49979	0.00337		0.49929	0.01243		0.49933	0.00678		0.49979	0.00275
0.50145	0.00348		0.50095	0.01403		0.501	0.00728		0.50145	0.00302
0.50312	0.00339		0.50262	0.0128		0.50267	0.00615		0.50312	0.00309
0.50479	0.00336		0.50429	0.01428		0.50433	0.00664		0.50479	0.003
0.50645	0.00356		0.50595	0.01415		0.506	0.00672		0.50645	0.00297
0.50812	0.00356		0.50762	0.01337		0.50767	0.00639		0.50812	0.00287
0.50979	0.00367		0.50929	0.01298		0.50933	3.61361		0.50979	0.00288
0.51145	0.00366		0.51095	0.01221		0.511	3.39945		0.51145	0.00298
0.51312	0.00361		0.51262	0.01144		0.51267	3.35371		0.51312	0.00322
0.51479	0.0035		0.51429	0.01119		0.51433	3.3626		0.51479	0.00289
0.51645	0.00363		0.51595	0.01138		0.516	3.37338		0.51668	2.99626
0.51812	0.00348		0.51762	0.012		0.51767	3.37334		0.51835	2.92027
0.51979	0.00347		0.51929	0.01043		0.51933	3.40223		0.52002	2.90225
0.52145	0.00359		0.52095	0.01058		0.521	3.41377		0.52168	2.91263
0.52312	0.0036		0.52262	0.01111		0.52267	3.42206		0.52335	2.91665
0.52479	0.00351		0.52429	0.00964		0.52433	3.4268		0.52502	2.93721
0.52645	0.00354		0.52595	0.00953		0.526	3.44386		0.52668	2.93982
0.52812	0.00354		0.52762	0.009		0.52767	3.44318		0.52835	2.94071
0.53056	1.60829		0.5297	3.196		0.52933	3.44768		0.53002	2.94015
0.53222	1.59483		0.53136	2.84044		0.531	3.4624		0.53168	2.94795
0.53389	1.58008		0.53303	2.77035		0.53267	3.46558		0.53335	2.96118
0.53556	1.57263		0.5347	2.76519		0.53433	3.46397		0.53502	2.97152
0.53722	1.56732		0.53636	2.76364		0.536	3.48666		0.53668	2.97112
0.53889	1.57164		0.53803	2.77092		0.53767	3.49676		0.53835	2.96766
0.54056	1.57657		0.5397	2.78458		0.53933	3.49599		0.54002	2.97176
0.54222	1.57584		0.54136	2.80275		0.541	3.48787		0.54168	2.97892
0.54389	1.57179		0.54303	2.82084		0.54267	3.50927		0.54335	2.98866
0.54556	1.56892		0.5447	2.82787		0.54433	3.51261		0.54502	2.99304
0.54722	1.57546		0.54636	2.833		0.546	3.50677		0.54668	2.98789
0.54889	1.57676		0.54803	2.84052		0.54767	3.52669		0.54835	2.98448
0.55056	1.575		0.5497	2.84869		0.54933	3.52174		0.55002	2.9889
0.55222	1.56992		0.55136	2.86024		0.551	3.51892		0.55168	3.00354
0.55389	1.56518		0.55303	2.87235		0.55267	3.54052		0.55335	3.01042
0.55556	1.56934		0.5547	2.8782		0.55433	3.54093		0.55502	3.00113
0.55722	1.57752		0.55636	2.88841		0.556	3.53545		0.55668	2.99896
0.55889	1.57328		0.55803	2.89634		0.55767	3.55062		0.55835	3.00354
0.56056	1.57148		0.5597	2.89735		0.55933	3.55822		0.56002	3.00994
0.56222	1.57064		0.56136	2.90028		0.561	3.55541		0.56168	3.01895
0.56389	1.5716		0.56303	2.90004		0.56267	3.54869		0.56335	3.01923
0.56556	1.57492		0.5647	2.90674		0.56433	3.56345		0.56502	3.01179
0.56722	1.57672		0.56636	2.91227		0.566	3.55734		0.56668	3.00757
0.56889	1.57309		0.56803	2.92231		0.56767	3.55601		0.56835	3.01444
0.57056	1.56827		0.5697	2.92565		0.56933	3.57914		0.57002	3.02514
0.57222	1.57232		0.57136	2.93236		0.571	3.57822		0.57168	3.02728
0.57389	1.57018		0.57303	2.93601		0.57267	3.57922		0.57335	3.02358
0.57556	1.57706		0.5747	2.93748		0.57433	3.58807		0.57502	3.01987
0.57722	1.58043		0.57636	2.94093		0.576	3.58288		0.57668	3.02704
0.57889	1.57668		0.57803	2.93553		0.57767	3.57564		0.57835	3.03238
0.58056	1.56973		0.5797	2.94736		0.57933	3.59567		0.58002	3.04039
0.58222	1.56885		0.58136	2.94833		0.581	3.60267		0.58168	3.04136
0.58389	1.57248		0.58303	2.95695		0.58267	3.59105		0.58335	3.03677
0.58556	1.57794		0.5847	2.96191		0.58433	3.59773		0.58502	3.03951
0.58722	1.57951		0.58636	2.9672		0.586	3.60002		0.58668	3.04325
0.58889	1.57714		0.58803	2.96488		0.58767	3.60199		0.58835	3.04799
0.59056	1.56801		0.5897	2.96203		0.58933	3.5997		0.59002	3.05435
0.59222	1.57328		0.59136	2.96224		0.591	3.60879		0.59168	3.05584
0.59389	1.57336		0.59303	2.9676		0.59267	3.61221		0.59335	3.04992
0.59556	1.57653		0.5947	2.96394		0.59433	3.604		0.59502	3.04759
0.59722	1.57897		0.59636	2.97679		0.596	3.61876		0.59668	3.06167
0.59889	1.57825		0.59803	2.9826		0.59767	3.62053		0.59835	3.06887
0.60056	1.57829		0.5997	2.99252		0.59933	3.60895		0.60002	3.06384
0.60222	1.57886		0.60136	2.99159		0.601	3.61711		0.60168	3.05857
0.60389	1.57683		0.60303	2.99773		0.60267	3.63099		0.60335	3.05692
0.60556	1.58306		0.6047	2.9911		0.60433	3.63075		0.60502	3.05998
0.60722	1.5805		0.60636	2.99439		0.606	3.6143		0.60668	3.06947
0.60889	1.5789		0.60803	2.99903		0.60767	3.64137		0.60835	3.08098
0.61056	1.57401		0.6097	3.00252		0.60933	3.63328		0.61002	3.07804
0.61222	1.57764		0.61136	3.01025		0.611	3.62492		0.61168	3.07036
0.61389	1.58027		0.61303	3.01021		0.61267	3.64877		0.61335	3.06815
0.61556	1.58138		0.6147	3.01728		0.61433	3.64217		0.61502	3.07301
0.61722	1.58169		0.61636	3.01265		0.616	3.63751		0.61668	3.08476
0.61889	1.57817		0.61803	3.01639		0.61767	3.65814		0.61835	3.08516
0.62056	1.58131		0.6197	3.01322		0.61933	3.65251		0.62002	3.08025
0.62222	1.57813		0.62136	3.01261		0.621	3.63678		0.62168	3.07442
0.62389	1.58375		0.62303	3.01797		0.62267	3.64805		0.62335	3.07507
0.62556	1.58612		0.6247	3.02826		0.62433	3.66321		0.62502	3.07848
0.62722	1.58417		0.62636	3.03098		0.626	3.65481		0.62668	3.08589
0.62889	1.57878		0.62803	3.03314		0.62767	3.65565		0.62835	3.08778
0.63056	1.57714		0.6297	3.03358		0.62933	3.67424		0.63002	3.08347
0.63222	1.58302		0.63136	3.02708		0.631	3.66321		0.63168	3.08001
0.63389	1.58971		0.63303	3.03212		0.63267	3.65283		0.63335	3.07909
0.63556	1.5873		0.6347	3.03212		0.63433	3.67251		0.63502	3.08927
0.63722	1.58253		0.63636	3.03606		0.636	3.67959		0.63668	3.09856
0.63889	1.57771		0.63803	3.0409		0.63767	3.66788		0.63835	3.08661
0.64056	1.58398		0.6397	3.04233		0.63933	3.67999		0.64002	3.08544
0.64222	1.58432		0.64136	3.04525		0.641	3.68341		0.64168	3.07909
0.64389	1.58616		0.64303	3.05046		0.64267	3.67009		0.64335	3.08762
0.64556	1.58253		0.6447	3.05078		0.64433	3.68634		0.64502	3.09598
0.64722	1.57882		0.64636	3.04834		0.646	3.68377		0.64668	3.09647
0.64889	1.57844		0.64803	3.04326		0.64767	3.68687		0.64835	3.09429
0.65056	1.58096		0.6497	3.0505		0.64933	3.68276		0.65002	3.08669
0.65222	1.58367		0.65136	3.05729		0.651	3.69238		0.65168	3.09329
0.65389	1.58696		0.65303	3.05664		0.65267	3.70384		0.65335	3.09651
0.65556	1.58494		0.6547	3.06212		0.65433	3.68602		0.65502	3.10938
0.65722	1.58345		0.65636	3.06029		0.656	3.68948		0.65668	3.09976
0.65889	1.58207		0.65803	3.0653		0.65767	3.70565		0.65835	3.0918
0.66056	1.58127		0.6597	3.06192		0.65933	3.68771		0.66002	3.09188
0.66222	1.58375		0.66136	3.06481		0.661	3.70147		0.66168	3.10033
0.66389	1.58497		0.66303	3.06334		0.66267	3.70895		0.66335	3.11103
0.66556	1.5844		0.6647	3.06635		0.66433	3.69745		0.66502	3.10869
0.66722	1.58341		0.66636	3.07152		0.666	3.7003		0.66668	3.10934
0.66889	1.5805		0.66803	3.07961		0.66767	3.704		0.66835	3.09868
0.67056	1.57932		0.6697	3.07855		0.66933	3.70469		0.67002	3.10322
0.67222	1.58868		0.67136	3.07993		0.671	3.70119		0.67168	3.10584
0.67389	1.5857		0.67303	3.07314		0.67267	3.70803		0.67335	3.11706
0.67556	1.58188		0.6747	3.07473		0.67433	3.71414		0.67502	3.11135
0.67722	1.58092		0.67636	3.07676		0.676	3.70911		0.67668	3.10608
0.67889	1.58337		0.67803	3.07534		0.67767	3.7147		0.67835	3.10214
0.68056	1.58753		0.6797	3.07778		0.67933	3.72428		0.68002	3.10576
0.68222	1.58857		0.68136	3.08725		0.681	3.71772		0.68168	3.11746
0.68389	1.58666		0.68303	3.09261		0.68267	3.70827		0.68335	3.12499
0.68556	1.58165		0.6847	3.09554		0.68433	3.72753		0.68502	3.11585
0.68722	1.57939		0.68636	3.09058		0.686	3.71901		0.68668	3.11095
0.68889	1.5857		0.68803	3.08558		0.68767	3.71563		0.68835	3.1097
0.69056	1.58822		0.6897	3.08513		0.68933	3.72766		0.69002	3.12032
0.69222	1.58425		0.69136	3.08928		0.691	3.72564		0.69168	3.12354
0.69389	1.57978		0.69303	3.0942		0.69267	3.71933		0.69335	3.12394
0.69556	1.57844		0.6947	3.09379		0.69433	3.73727		0.69502	3.12072
0.69722	1.58046		0.69636	3.10493		0.696	3.73598		0.69668	3.10797
0.69889	1.58799		0.69803	3.10497		0.69767	3.72621		0.69835	3.11517
0.70056	1.58902		0.6997	3.10453		0.69933	3.72745		0.70002	3.12523
0.70222	1.58486		0.70136	3.10249		0.701	3.74692		0.70168	3.12941
0.70389	1.5789		0.70303	3.09847		0.70267	3.73622		0.70335	3.1247
0.70556	1.58547		0.7047	3.10245		0.70433	3.7289		0.70502	3.11762
0.70722	1.58467		0.70636	3.10079		0.706	3.73948		0.70668	3.11835
0.70889	1.5909		0.70803	3.10904		0.70767	3.73478		0.70835	3.12688
0.71056	1.58559		0.7097	3.11128		0.70933	3.73574		0.71002	3.13219
0.71222	1.58188		0.71136	3.11209		0.711	3.74		0.71168	3.12861
0.71389	1.57997		0.71303	3.11229		0.71267	3.74946		0.71335	3.12382
0.71556	1.58287		0.7147	3.11233		0.71433	3.74198		0.71502	3.12583
0.71722	1.58635		0.71636	3.11286		0.716	3.73747		0.71668	3.11931
0.71889	1.59059		0.71803	3.10725		0.71767	3.7495		0.71835	3.1311
0.72056	1.58723		0.7197	3.10684		0.71933	3.74519		0.72002	3.13681
0.72222	1.5828		0.72136	3.11375		0.721	3.75087		0.72168	3.13243
0.72389	1.58337		0.72303	3.11973		0.72267	3.75465		0.72335	3.12374
0.72556	1.58795		0.7247	3.12985		0.72433	3.75199		0.72502	3.1272
0.72722	1.5883		0.72636	3.12367		0.726	3.75179		0.72668	3.12708
0.72889	1.58482		0.72803	3.12758		0.72767	3.76579		0.72835	3.1346
0.73056	1.58455		0.7297	3.12632		0.72933	3.76233		0.73002	3.13911
0.73222	1.58413		0.73136	3.12225		0.731	3.7536		0.73168	3.13649
0.73389	1.58654		0.73303	3.12278		0.73267	3.7542		0.73335	3.13267
0.73556	1.58834		0.7347	3.11896		0.73433	3.76792		0.73502	3.13014
0.73722	1.59029		0.73636	3.12729		0.736	3.76474		0.73668	3.13404
0.73889	1.58623		0.73803	3.13315		0.73767	3.75694		0.73835	3.14618
0.74056	1.58692		0.7397	3.13489		0.73933	3.77472		0.74002	3.14108
0.74222	1.5828		0.74136	3.13624		0.741	3.77022		0.74168	3.13999
0.74389	1.5873		0.74303	3.12811		0.74267	3.75855		0.74335	3.12881
0.74556	1.59048		0.7447	3.13465		0.74433	3.77746		0.74502	3.13697
0.74722	1.59048		0.74636	3.13067		0.746	3.77408		0.74668	3.15182
0.74889	1.58409		0.74803	3.13567		0.74767	3.76309		0.74835	3.15194
0.75056	1.58272		0.7497	3.13449		0.74933	3.77142		0.75002	3.1447
0.75222	1.58864		0.75136	3.13579		0.751	3.77854		0.75168	3.13633
0.75389	1.59262		0.75303	3.14229		0.75267	3.78051		0.75335	3.134
0.75556	1.58769		0.7547	3.14469		0.75433	3.76141		0.75502	3.14196
0.75722	1.58623		0.75636	3.13884		0.756	3.78848		0.75668	3.15045
0.75889	1.5857		0.75803	3.13388		0.75767	3.78586		0.75835	3.15178
0.76056	1.5831		0.7597	3.14205		0.75933	3.77561		0.76002	3.13955
0.76222	1.58708		0.76136	3.13677		0.761	3.79507		0.76168	3.13802
0.76389	1.58795		0.76303	3.14136		0.76267	3.78474		0.76335	3.1461
0.76556	1.58753		0.7647	3.14941		0.76433	3.77315		0.76502	3.15532
0.76722	1.58417		0.76636	3.15148		0.766	3.7818		0.76668	3.15596
0.76889	1.58597		0.76803	3.15368		0.76767	3.80107		0.76835	3.15548
0.77056	1.59059		0.7697	3.15059		0.76933	3.79101		0.77002	3.1494
0.77222	1.5875		0.77136	3.14856		0.771	3.77902		0.77168	3.15246
0.77389	1.59243		0.77303	3.14896		0.77267	3.80441		0.77335	3.15262
0.77556	1.59044		0.7747	3.15075		0.77433	3.79145		0.77502	3.15994
0.77722	1.58761		0.77636	3.15144		0.776	3.78478		0.77668	3.16755
0.77889	1.58692		0.77803	3.14453		0.77767	3.80063		0.77835	3.1601
0.78056	1.5873		0.7797	3.15185		0.77933	3.80038		0.78002	3.15717
0.78222	1.59021		0.78136	3.15518		0.781	3.79013		0.78168	3.15817
0.78389	1.58807		0.78303	3.15742		0.78267	3.79166		0.78335	3.15717
0.78556	1.58616		0.7847	3.16034		0.78433	3.79765		0.78502	3.16594
0.78722	1.58516		0.78636	3.16238		0.786	3.80706		0.78668	3.16771
0.78889	1.5904		0.78803	3.16116		0.78767	3.78985		0.78835	3.16059
0.79056	1.58761		0.7897	3.15595		0.78933	3.8069		0.79002	3.15853
0.79222	1.58899		0.79136	3.15595		0.791	3.80437		0.79168	3.15145
0.79389	1.58929		0.79303	3.15173		0.79267	3.79029		0.79335	3.16537
0.79556	1.58761		0.7947	3.16307		0.79433	3.80425		0.79502	3.16791
0.79722	1.59051		0.79636	3.16843		0.796	3.81607		0.79668	3.16948
0.79889	1.59086		0.79803	3.16803		0.79767	3.80292		0.79835	3.16075
0.80056	1.59384		0.7997	3.16587		0.79933	3.79962		0.80002	3.1554
0.80222	1.59464		0.80136	3.16734		0.801	3.80417		0.80168	3.1628
0.80389	1.58513		0.80303	3.17205		0.80267	3.8108		0.80335	3.16891
0.80556	1.58375		0.8047	3.16262		0.80433	3.80754		0.80502	3.17426
0.80722	1.5873		0.80636	3.16689		0.806	3.81273		0.80668	3.16859
0.80889	1.59522		0.80803	3.16921		0.80767	3.81499		0.80835	3.15962
0.81056	1.59499		0.8097	3.17445		0.80933	3.8001		0.81002	3.16147
0.81222	1.59128		0.81136	3.17709		0.811	3.80698		0.81168	3.1638
0.81389	1.59017		0.81303	3.17287		0.81267	3.82267		0.81335	3.16578
0.81556	1.58788		0.8147	3.17779		0.81433	3.81619		0.81502	3.1704
0.81722	1.59086		0.81636	3.17685		0.816	3.80718		0.81668	3.16775
0.81889	1.58994		0.81803	3.17815		0.81767	3.82058		0.81835	3.16364
0.82056	1.59223		0.8197	3.17677		0.81933	3.81334		0.82002	3.1634
0.82222	1.5904		0.82136	3.1714		0.821	3.81929		0.82168	3.16175
0.82389	1.58799		0.82303	3.18209		0.82267	3.82705		0.82335	3.16557
0.82556	1.587		0.8247	3.186		0.82433	3.82967		0.82502	3.17768
0.82722	1.59078		0.82636	3.18714		0.826	3.81318		0.82668	3.16734
0.82889	1.59483		0.82803	3.18974		0.82767	3.81873		0.82835	3.1673
0.83056	1.59778		0.8297	3.18323		0.82933	3.83377		0.83002	3.16457
0.83222	1.59552		0.83136	3.18612		0.831	3.81664		0.83168	3.17213
0.83389	1.59208		0.83303	3.18624		0.83267	3.81414		0.83335	3.17969
0.83556	1.58964		0.8347	3.18953		0.83433	3.82404		0.83502	3.17627
0.83722	1.59143		0.83636	3.18734		0.836	3.82633		0.83668	3.16879
0.83889	1.5899		0.83803	3.19401		0.83767	3.81788		0.83835	3.16638
0.84056	1.59705		0.8397	3.19368		0.83933	3.83015		0.84002	3.16529
0.84222	1.59258		0.84136	3.19998		0.841	3.83446		0.84168	3.16738
0.84389	1.59185		0.84303	3.19364		0.84267	3.82496		0.84335	3.17849
0.84556	1.5896		0.8447	3.19376		0.84433	3.82935		0.84502	3.17668
0.84722	1.59097		0.84636	3.18746		0.846	3.83924		0.84668	3.16521
0.84889	1.59365		0.84803	3.19104		0.84767	3.83679		0.84835	3.16811
0.85056	1.59193		0.8497	3.19299		0.84933	3.83244		0.85002	3.17273
0.85222	1.58673		0.85136	3.19925		0.851	3.84435		0.85168	3.17487
0.85389	1.58677		0.85303	3.20128		0.85267	3.83502		0.85335	3.17981
0.85556	1.59185		0.8547	3.19901		0.85433	3.83594		0.85502	3.17949
0.85722	1.58964		0.85636	3.19722		0.856	3.84548		0.85668	3.17471
0.85889	1.59827		0.85803	3.19966		0.85767	3.84616		0.85835	3.17249
0.86056	1.59831		0.8597	3.19254		0.85933	3.8357		0.86002	3.17318
0.86222	1.59533		0.86136	3.19246		0.861	3.83904		0.86168	3.1836
0.86389	1.59021		0.86303	3.19527		0.86267	3.84681		0.86335	3.18516
0.86556	1.58807		0.8647	3.19762		0.86433	3.83792		0.86502	3.18114
0.86722	1.59277		0.86636	3.20153		0.866	3.84121		0.86668	3.17921
0.86889	1.59766		0.86803	3.19986		0.86767	3.84962		0.86835	3.17165
0.87056	1.59701		0.8697	3.20299		0.86933	3.8417		0.87002	3.18279
0.87222	1.59468		0.87136	3.20218		0.871	3.83719		0.87168	3.18416
0.87389	1.59147		0.87303	3.19332		0.87267	3.86189		0.87335	3.19015
0.87556	1.59441		0.8747	3.18884		0.87433	3.85268		0.87502	3.18146
0.87722	1.5998		0.87636	3.19238		0.876	3.84556		0.87668	3.17575
0.87889	1.60018		0.87803	3.19974		0.87767	3.85151		0.87835	3.1772
0.88056	1.59846		0.8797	3.19815		0.87933	3.85618		0.88002	3.18142
0.88222	1.59223		0.88136	3.20193		0.881	3.84789		0.88168	3.19196
0.88389	1.58979		0.88303	3.20063		0.88267	3.85634		0.88335	3.19055
0.88556	1.59147		0.8847	3.20746		0.88433	3.86438		0.88502	3.18122
0.88722	1.5977		0.88636	3.20962		0.886	3.85413		0.88668	3.17957
0.88889	1.59915		0.88803	3.1986		0.88767	3.84648		0.88835	3.18436
0.89056	1.59908		0.8897	3.20023		0.88933	3.86209		0.89002	3.18351
0.89222	1.59804		0.89136	3.19575		0.891	3.86901		0.89168	3.18959
0.89389	1.5959		0.89303	3.20929		0.89267	3.8532		0.89335	3.19055
0.89556	1.59839		0.8947	3.20913		0.89433	3.86064		0.89502	3.18806
0.89722	1.59755		0.89636	3.2138		0.896	3.86744		0.89668	3.17748
0.89889	1.60072		0.89803	3.21397		0.89767	3.85252		0.89835	3.18223
0.90056	1.59743		0.8997	3.20954		0.89933	3.8629		0.90002	3.1922
0.90222	1.59602		0.90136	3.20555		0.901	3.87537		0.90168	3.1924
0.90389	1.59483		0.90303	3.20697		0.90267	3.86945		0.90335	3.19928
0.90556	1.59373		0.9047	3.20531		0.90433	3.85871		0.90502	3.18701
0.90722	1.60167		0.90636	3.20945		0.906	3.87762		0.90668	3.18376
0.90889	1.60167		0.90803	3.21913		0.90767	3.87541		0.90835	3.18637
0.91056	1.59728		0.9097	3.21974		0.90933	3.85698		0.91002	3.19361
0.91222	1.59384		0.91136	3.22194		0.911	3.87633		0.91168	3.19635
0.91389	1.59548		0.91303	3.21397		0.91267	3.86551		0.91335	3.19144
0.91556	1.59583		0.9147	3.20901		0.91433	3.8637		0.91502	3.18955
0.91722	1.59988		0.91636	3.21141		0.916	3.87488		0.91668	3.1807
0.91889	1.59961		0.91803	3.21482		0.91767	3.87633		0.91835	3.19007
0.92056	1.59808		0.9197	3.21328		0.91933	3.87802		0.92002	3.19973
0.92222	1.59766		0.92136	3.221		0.921	3.8629		0.92168	3.20021
0.92389	1.5993		0.92303	3.22129		0.92267	3.87746		0.92335	3.1959
0.92556	1.59915		0.9247	3.22986		0.92433	3.88631		0.92502	3.1887
0.92722	1.59881		0.92636	3.22442		0.926	3.87569		0.92668	3.18661
0.92889	1.59533		0.92803	3.21986		0.92767	3.87605		0.92835	3.1957
0.93056	1.59533		0.9297	3.22007		0.92933	3.88297		0.93002	3.19944
0.93222	1.5946		0.93136	3.21937		0.931	3.87525		0.93168	3.20319
0.93389	1.59491		0.93303	3.22372		0.93267	3.88478		0.93335	3.1914
0.93556	1.59529		0.9347	3.22047		0.93433	3.89431		0.93502	3.19377
0.93722	1.59946		0.93636	3.22356		0.936	3.88341		0.93668	3.19357
0.93889	1.59808		0.93803	3.22856		0.93767	3.87146		0.93835	3.20399
0.94056	1.59644		0.9397	3.22462		0.93933	3.87959		0.94002	3.20648
0.94222	1.59273		0.94136	3.2262		0.941	3.8888		0.94168	3.20484
0.94389	1.59395		0.94303	3.22933		0.94267	3.86982		0.94335	3.20033
0.94556	1.59843		0.9447	3.22076		0.94433	3.88912		0.94502	3.19687
0.94722	1.60274		0.94636	3.2245		0.946	3.89552		0.94668	3.20278
0.94889	1.60141		0.94803	3.226		0.94767	3.87303		0.94835	3.20596
0.95056	1.59415		0.9497	3.22429		0.94933	3.89158		0.95002	3.20926
0.95222	1.5951		0.95136	3.23076		0.951	3.89954		0.95168	3.21328
0.95389	1.6003		0.95303	3.23511		0.95267	3.88277		0.95335	3.20367
0.95556	1.60007		0.9547	3.23059		0.95433	3.88554		0.95502	3.19908
0.95722	1.60462		0.95636	3.22917		0.956	3.89126		0.95668	3.20459
0.95889	1.60236		0.95803	3.22958		0.95767	3.89596		0.95835	3.21477
0.96056	1.59789		0.9597	3.22535		0.95933	3.88325		0.96002	3.21594
0.96222	1.59384		0.96136	3.22751		0.961	3.88965		0.96168	3.21558
0.96389	1.59976		0.96303	3.23202		0.96267	3.89604		0.96335	3.2066
0.96556	1.60527		0.9647	3.24206		0.96433	3.88426		0.96502	3.20407
0.96722	1.60083		0.96636	3.24182		0.966	3.889		0.96668	3.21006
0.96889	1.59908		0.96803	3.24385		0.96767	3.89966		0.96835	3.21509
0.97056	1.59686		0.9697	3.24446		0.96933	3.88595		0.97002	3.22004
0.97222	1.59537		0.97136	3.23425		0.971	3.88856		0.97168	3.21276
0.97389	1.59938		0.97303	3.24133		0.97267	3.90264		0.97335	3.20548
0.97556	1.60041		0.9747	3.23909		0.97433	3.8843		0.97502	3.20258
0.97722	1.59865		0.97636	3.24039		0.976	3.89033		0.97668	3.21155
0.97889	1.59457		0.97803	3.24401		0.97767	3.89781		0.97835	3.21759
0.98056	1.59342		0.9797	3.2508		0.97933	3.90409		0.98002	3.21831
0.98222	1.59445		0.98136	3.25108		0.981	3.89089		0.98168	3.21171
0.98389	1.59667		0.98303	3.24747		0.98267	3.89966		0.98335	3.20878
0.98556	1.60034		0.9847	3.23995		0.98433	3.90485		0.98502	3.20411
0.98722	1.59778		0.98636	3.24474		0.986	3.89463		0.98668	3.20817
0.98889	1.59827		0.98803	3.24511		0.98767	3.89729		0.98835	3.21131
0.99056	1.59472		0.9897	3.24243		0.98933	3.90477		0.99002	3.21795
0.99222	1.59682		0.99136	3.25003		0.991	3.895		0.99168	3.21163
0.99389	1.60164		0.99303	3.24511		0.99267	3.90292		0.99335	3.20813
0.99556	1.60179		0.9947	3.25564		0.99433	3.90586		0.99502	3.20516
0.99722	1.59739		0.99636	3.25482		0.996	3.90373		0.99668	3.21167
0.99889	1.59697		0.99803	3.25239		0.99767	3.89556		0.99835	3.21803
1.00056	1.59434		0.9997	3.24836		0.99933	3.89761		1.00002	3.21847
1.00222	1.59774		1.00136	3.24393		1.001	3.90827		1.00168	3.21429
1.00389	1.60015		1.00303	3.24243		1.00267	3.90489		1.00335	3.20504
1.00556	1.60385		1.0047	3.24637		1.00433	3.90208		1.00502	3.20725
1.00722	1.59736		1.00636	3.24844		1.006	3.9104		1.00668	3.21787
1.00889	1.59644		1.00803	3.2569		1.00767	3.90344		1.00835	3.21823
1.01056	1.59724		1.0097	3.25373		1.00933	3.90083		1.01002	3.22241
1.01222	1.6016		1.01136	3.25194		1.011	3.91185		1.01168	3.21562
1.01389	1.60263		1.01303	3.24779		1.01267	3.91032		1.01335	3.20946
1.01556	1.60026		1.0147	3.24365		1.01433	3.89536		1.01502	3.20926
1.01722	1.59774		1.01636	3.24702		1.016	3.9106		1.01668	3.21763
1.01889	1.59567		1.01803	3.25129		1.01767	3.91089		1.01835	3.2243
1.02056	1.59514		1.0197	3.25267		1.01933	3.89842		1.02002	3.22008
1.02222	1.59632		1.02136	3.25665		1.021	3.91237		1.02168	3.21151
1.02389	1.60141		1.02303	3.25893		1.02267	3.91756		1.02335	3.20898
1.02556	1.6024		1.0247	3.25621		1.02433	3.89725		1.02502	3.21348
1.02722	1.60305		1.02636	3.24897		1.026	3.90924		1.02668	3.2198
1.02889	1.59606		1.02803	3.25515		1.02767	3.91684		1.02835	3.2241
1.03056	1.59736		1.0297	3.24673		1.02933	3.90879		1.03002	3.22089
1.03222	1.60263		1.03136	3.25019		1.031	3.90119		1.03168	3.21155
1.03389	1.60366		1.03303	3.25113		1.03267	3.91994		1.03335	3.20616
1.03556	1.60183		1.0347	3.25755		1.03433	3.90855		1.03502	3.21296
1.03722	1.59499		1.03636	3.2597		1.036	3.90212		1.03668	3.22177
1.03889	1.59392		1.03803	3.26109		1.03767	3.92215		1.03835	3.22479
1.04056	1.59793		1.0397	3.2621		1.03933	3.91394		1.04002	3.21726
1.04222	1.60465		1.04136	3.24848		1.041	3.90622		1.04168	3.21111
1.04389	1.60144		1.04303	3.25828		1.04267	3.91302		1.04335	3.21352
1.04556	1.5993		1.0447	3.25401		1.04433	3.9248		1.04502	3.2237
1.04722	1.59995		1.04636	3.2593		1.046	3.91302		1.04668	3.2266
1.04889	1.59938		1.04803	3.25836		1.04767	3.91603		1.04835	3.23018
1.05056	1.59621		1.0497	3.2606		1.04933	3.92698		1.05002	3.22241
1.05222	1.60141		1.05136	3.26759		1.051	3.92468		1.05168	3.21485
1.05389	1.60083		1.05303	3.26365		1.05267	3.91431		1.05335	3.22165
1.05556	1.60339		1.0547	3.26499		1.05433	3.9277		1.05502	3.22374
1.05722	1.5995		1.05636	3.25958		1.056	3.93345		1.05668	3.23006
1.05889	1.59896		1.05803	3.25828		1.05767	3.91205		1.05835	3.22064
1.06056	1.59709		1.0597	3.26271		1.05933	3.92223		1.06002	3.22229
1.06222	1.60404		1.06136	3.26324		1.061	3.93591		1.06168	3.22024
1.06389	1.60106		1.06303	3.26165		1.06267	3.90896		1.06335	3.21807
1.06556	1.60225		1.0647	3.27235		1.06433	3.92464		1.06502	3.23022
1.06722	1.59911		1.06636	3.27397		1.066	3.92573		1.06668	3.23062
1.06889	1.5998		1.06803	3.26987		1.06767	3.91382		1.06835	3.22949
1.07056	1.6011		1.0697	3.26832		1.06933	3.92444		1.07002	3.22257
1.07222	1.60286		1.07136	3.26019		1.071	3.93313		1.07168	3.21409
1.07389	1.60443		1.07303	3.26523		1.07267	3.91889		1.07335	3.21594
1.07556	1.60175		1.0747	3.26336		1.07433	3.9125		1.07502	3.22169
1.07722	1.59537		1.07636	3.27361		1.076	3.93442		1.07668	3.2369
1.07889	1.59858		1.07803	3.26901		1.07767	3.93257		1.07835	3.23279
1.08056	1.60141		1.0797	3.2708		1.07933	3.91479		1.08002	3.22668
1.08222	1.60412		1.08136	3.27121		1.081	3.93534		1.08168	3.22386
1.08389	1.59984		1.08303	3.26905		1.08267	3.92295		1.08335	3.21928
1.08556	1.59686		1.0847	3.27011		1.08433	3.92251		1.08502	3.22535
1.08722	1.59636		1.08636	3.26942		1.086	3.93369		1.08668	3.23629
1.08889	1.60156		1.08803	3.26698		1.08767	3.92782		1.08835	3.2383
1.09056	1.60328		1.0897	3.27227		1.08933	3.92698		1.09002	3.22652
1.09222	1.60538		1.09136	3.27401		1.091	3.93064		1.09168	3.22028
1.09389	1.60336		1.09303	3.27828		1.09267	3.94037		1.09335	3.22547
1.09556	1.59724		1.0947	3.2745		1.09433	3.93386		1.09502	3.23319
1.09722	1.6006		1.09636	3.27869		1.096	3.92114		1.09668	3.23593
1.09889	1.60202		1.09803	3.27316		1.09767	3.93667		1.09835	3.23102
1.10056	1.59892		1.0997	3.27084		1.09933	3.94106		1.10002	3.22503
1.10222	1.605		1.10136	3.27235		1.101	3.92042		1.10168	3.22652
1.10389	1.6055		1.10303	3.27056		1.10267	3.93567		1.10335	3.22752
1.10556	1.59609		1.1047	3.26739		1.10433	3.9446		1.10502	3.23609
1.10722	1.59716		1.10636	3.27958		1.106	3.92609		1.10668	3.23669
1.10889	1.60152		1.10803	3.28182		1.10767	3.93015		1.10835	3.23814
1.11056	1.60538		1.1097	3.2791		1.10933	3.94987		1.11002	3.22402
1.11222	1.60194		1.11136	3.27166		1.111	3.93776		1.11168	3.22668
1.11389	1.60385		1.11303	3.27662		1.11267	3.93828		1.11335	3.22885
1.11556	1.5964		1.1147	3.27844		1.11433	3.94194		1.11502	3.2305
1.11722	1.59418		1.11636	3.27572		1.116	3.93715		1.11668	3.23706
1.11889	1.6016		1.11803	3.27885		1.11767	3.94077		1.11835	3.23336
1.12056	1.60683		1.1197	3.28194		1.11933	3.94544		1.12002	3.22953
1.12222	1.60626		1.12136	3.28178		1.121	3.94258		1.12168	3.2266
1.12389	1.59663		1.12303	3.28633		1.12267	3.93514		1.12335	3.23396
1.12556	1.59541		1.1247	3.28893		1.12433	3.93313		1.12502	3.24212
1.12722	1.59663		1.12636	3.27788		1.126	3.94633		1.12668	3.24152
1.12889	1.5993		1.12803	3.27718		1.12767	3.94138		1.12835	3.23911
1.13056	1.60572		1.1297	3.27422		1.12933	3.93997		1.13002	3.22809
1.13222	1.60374		1.13136	3.27418		1.131	3.95522		1.13168	3.23054
1.13389	1.60011		1.13303	3.28137		1.13267	3.93639		1.13335	3.23951
1.13556	1.60225		1.1347	3.27975		1.13433	3.93454		1.13502	3.2441
1.13722	1.6016		1.13636	3.29036		1.136	3.96435		1.13668	3.2443
1.13889	1.60236		1.13803	3.29422		1.13767	3.94154		1.13835	3.23927
1.14056	1.60225		1.1397	3.28698		1.13933	3.93949		1.14002	3.23295
1.14222	1.60309		1.14136	3.28105		1.141	3.95035		1.14168	3.23553
1.14389	1.6029		1.14303	3.27678		1.14267	3.94395		1.14335	3.24039
1.14556	1.59323		1.1447	3.27828		1.14433	3.93973		1.14502	3.24498
1.14722	1.60194		1.14636	3.2793		1.146	3.94761		1.14668	3.24333
1.14889	1.6019		1.14803	3.28702		1.14767	3.94958		1.14835	3.23867
1.15056	1.60206		1.1497	3.28466		1.14933	3.93985		1.15002	3.23118
1.15222	1.60057		1.15136	3.29064		1.151	3.9458		1.15168	3.23629
1.15389	1.59598		1.15303	3.29202		1.15267	3.96157		1.15335	3.23786
1.15556	1.59732		1.1547	3.28995		1.15433	3.94596		1.15502	3.24945
1.15722	1.59781		1.15636	3.29174		1.156	3.95453		1.15668	3.24389
1.15889	1.6024		1.15803	3.27962		1.15767	3.94934		1.15835	3.2375
1.16056	1.60469		1.1597	3.28747		1.15933	3.94077		1.16002	3.23561
1.16222	1.59953		1.16136	3.29231		1.161	3.95473		1.16168	3.23762
1.16389	1.60022		1.16303	3.29658		1.16267	3.95417		1.16335	3.24631
1.16556	1.59449		1.1647	3.29385		1.16433	3.95872		1.16502	3.25347
1.16722	1.60049		1.16636	3.29552		1.166	3.94242		1.16668	3.24522
1.16889	1.60202		1.16803	3.29991		1.16767	3.95216		1.16835	3.23895
1.17056	1.6006		1.1697	3.29393		1.16933	3.96897		1.17002	3.23513
1.17222	1.59865		1.17136	3.2956		1.171	3.95252		1.17168	3.24558
1.17389	1.59808		1.17303	3.29206		1.17267	3.95827		1.17335	3.2519
1.17556	1.59858		1.1747	3.2921		1.17433	3.97139		1.17502	3.25295
1.17722	1.60045		1.17636	3.29658		1.176	3.95393		1.17668	3.24953
1.17889	1.60462		1.17803	3.29751		1.17767	3.9561		1.17835	3.23533
1.18056	1.60347		1.1797	3.30259		1.17933	3.96398		1.18002	3.242
1.18222	1.60079		1.18136	3.30398		1.181	3.96411		1.18168	3.2476
1.18389	1.59984		1.18303	3.30902		1.18267	3.95658		1.18335	3.25359
1.18556	1.5977		1.1847	3.30739		1.18433	3.96201		1.18502	3.25198
1.18722	1.59938		1.18636	3.29881		1.186	3.96234		1.18668	3.248
1.18889	1.59988		1.18803	3.29629		1.18767	3.95799		1.18835	3.24353
1.19056	1.60175		1.1897	3.29324		1.18933	3.96286		1.19002	3.24414
1.19222	1.60057		1.19136	3.29999		1.191	3.96978		1.19168	3.24772
1.19389	1.59671		1.19303	3.30101		1.19267	3.96097		1.19335	3.25612
1.19556	1.59854		1.1947	3.30597		1.19433	3.9555		1.19502	3.25673
1.19722	1.59961		1.19636	3.30446		1.196	3.97887		1.19668	3.24836
1.19889	1.60381		1.19803	3.30446		1.19767	3.95586		1.19835	3.24349
1.20056	1.60416		1.1997	3.3091		1.19933	3.95361		1.20002	3.24035
1.20222	1.59984		1.20136	3.3032		1.201	3.9664		1.20168	3.24772
1.20389	1.59556		1.20303	3.29926		1.20267	3.96925		1.20335	3.25576
1.20556	1.60087		1.2047	3.29544		1.20433	3.9592		1.20502	3.25399
1.20722	1.60431		1.20636	3.2993		1.206	3.97223		1.20668	3.24462
1.20889	1.60718		1.20803	3.30202		1.20767	3.9672		1.20835	3.23871
1.21056	1.60397		1.2097	3.30186		1.20933	3.95377		1.21002	3.24377
1.21222	1.59846		1.21136	3.30288		1.211	3.96628		1.21168	3.2548
1.21389	1.60118		1.21303	3.29727		1.21267	3.97734		1.21335	3.25673
1.21556	1.59437		1.2147	3.30154		1.21433	3.95843		1.21502	3.25516
1.21722	1.604		1.21636	3.29861		1.216	3.96089		1.21668	3.24558
1.21889	1.6016		1.21803	3.29755		1.21767	3.96978		1.21835	3.24571
1.22056	1.60492		1.2197	3.29271		1.21933	3.96732		1.22002	3.25126
1.22222	1.60057		1.22136	3.29686		1.221	3.97018		1.22168	3.26031
1.22389	1.60079		1.22303	3.30581		1.22267	3.97368		1.22335	3.2521
1.22556	1.6019		1.2247	3.30682		1.22433	3.97014		1.22502	3.24369
1.22722	1.60339		1.22636	3.30894		1.226	3.96205		1.22668	3.24824
1.22889	1.60423		1.22803	3.30304		1.22767	3.97207		1.22835	3.24852
1.23056	1.5995		1.2297	3.30454		1.22933	3.97348		1.23002	3.25962
1.23222	1.60083		1.23136	3.29617		1.231	3.95509		1.23168	3.25528
1.23389	1.59338		1.23303	3.29731		1.23267	3.97388		1.23335	3.25701
1.23556	1.59969		1.2347	3.29837		1.23433	3.9771		1.23502	3.25134
1.23722	1.6063		1.23636	3.29804		1.236	3.9707		1.23668	3.24418
1.23889	1.60229		1.23803	3.30564		1.23767	3.9736		1.23835	3.25105
1.24056	1.60313		1.2397	3.31121		1.23933	3.97613		1.24002	3.25122
1.24222	1.59961		1.24136	3.3132		1.241	3.96857		1.24168	3.25705
1.24389	1.59992		1.24303	3.30829		1.24267	3.96986		1.24335	3.25162
1.24556	1.60286		1.2447	3.30117		1.24433	3.97436		1.24502	3.24904
1.24722	1.60443		1.24636	3.298		1.246	3.98181		1.24668	3.24611
1.24889	1.60611		1.24803	3.30117		1.24767	3.96881		1.24835	3.25198
1.25056	1.59453		1.2497	3.30906		1.24933	3.97444		1.25002	3.26167
1.25222	1.59778		1.25136	3.31324		1.251	3.98418		1.25168	3.26292
1.25389	1.60496		1.25303	3.3167		1.25267	3.97159		1.25335	3.25536
1.25556	1.60603		1.2547	3.3141		1.25433	3.98052		1.25502	3.24663
1.25722	1.60718		1.25636	3.31268		1.256	3.98784		1.25668	3.25029
1.25889	1.60316		1.25803	3.31268		1.25767	3.97963		1.25835	3.25608
1.26056	1.60206		1.2597	3.30532		1.25933	3.97368		1.26002	3.25805
1.26222	1.59965		1.26136	3.30914		1.261	3.98905		1.26168	3.25576
1.26389	1.59999		1.26303	3.313		1.26267	3.97863		1.26335	3.2517
1.26556	1.60404		1.2647	3.31162		1.26433	3.97742		1.26502	3.24876
1.26722	1.6019		1.26636	3.31377		1.266	3.98008		1.26668	3.25596
1.26889	1.60198		1.26803	3.31593		1.26767	3.98197		1.26835	3.26328
1.27056	1.60041		1.2697	3.32056		1.26933	3.97561		1.27002	3.26634
1.27222	1.59827		1.27136	3.31544		1.271	3.97633		1.27168	3.25383
1.27389	1.59904		1.27303	3.31532		1.27267	3.99037		1.27335	3.25097
1.27556	1.60198		1.2747	3.30865		1.27433	3.97887		1.27502	3.25057
1.27722	1.59942		1.27636	3.31337		1.276	3.97251		1.27668	3.26063
1.27889	1.59881		1.27803	3.31613		1.27767	3.98482		1.27835	3.25982
1.28056	1.59713		1.2797	3.32325		1.27933	3.97754		1.28002	3.26353
1.28222	1.60259		1.28136	3.31934		1.281	3.9668		1.28168	3.2583
1.28389	1.60236		1.28303	3.31873		1.28267	3.99938		1.28335	3.24832
1.28556	1.60706		1.2847	3.32223		1.28433	3.98868		1.28502	3.25262
1.28722	1.60427		1.28636	3.31942		1.286	3.9705		1.28668	3.25524
1.28889	1.60118		1.28803	3.31625		1.28767	3.98679		1.28835	3.2626
1.29056	1.60015		1.2897	3.3119		1.28933	3.99315		1.29002	3.25834
1.29222	1.60519		1.29136	3.31056		1.291	3.9746		1.29168	3.25339
1.29389	1.60978		1.29303	3.31715		1.29267	3.98559		1.29335	3.25295
1.29556	1.6079		1.2947	3.32312		1.29433	3.99359		1.29502	3.25681
1.29722	1.59881		1.29636	3.32593		1.296	3.9773		1.29668	3.26461
1.29889	1.59671		1.29803	3.32491		1.29767	3.99146		1.29835	3.26618
1.30056	1.60018		1.2997	3.31585		1.29933	4.00711		1.30002	3.26047
1.30222	1.59938		1.30136	3.31337		1.301	3.98567		1.30168	3.25339
1.30389	1.60672		1.30303	3.31885		1.30267	3.98619		1.30335	3.25218
1.30556	1.60083		1.3047	3.31898		1.30433	3.99596		1.30502	3.26312
1.30722	1.59743		1.30636	3.3182		1.306	3.98752		1.30668	3.26735
1.30889	1.59965		1.30803	3.31906		1.30767	3.99017		1.30835	3.26244
1.31056	1.60186		1.3097	3.32089		1.30933	3.99472		1.31002	3.25934
1.31222	1.60259		1.31136	3.32345		1.311	3.99645		1.31168	3.25713
1.31389	1.60538		1.31303	3.32414		1.31267	3.99468		1.31335	3.25713
1.31556	1.60125		1.3147	3.32064		1.31433	3.99673		1.31502	3.25906
1.31722	1.59904		1.31636	3.32028		1.316	4.01033		1.31668	3.26875
1.31889	1.60324		1.31803	3.32077		1.31767	3.99423		1.31835	3.2655
1.32056	1.60553		1.3197	3.32024		1.31933	3.98949		1.32002	3.26465
1.32222	1.60668		1.32136	3.31877		1.321	4.00707		1.32168	3.2585
1.32389	1.60733		1.32303	3.31983		1.32267	4.00333		1.32335	3.26051
1.32556	1.60339		1.3247	3.32528		1.32433	3.99251		1.32502	3.26091
1.32722	1.60378		1.32636	3.3269		1.326	4.00715		1.32668	3.26666
1.32889	1.60286		1.32803	3.32654		1.32767	3.99729		1.32835	3.26932
1.33056	1.60851		1.3297	3.32459		1.32933	3.98333		1.33002	3.2628
1.33222	1.60332		1.33136	3.31861		1.331	3.99999		1.33168	3.25709
1.33389	1.60699		1.33303	3.32442		1.33267	4.00912		1.33335	3.25717
1.33556	1.60007		1.3347	3.32243		1.33433	3.99484		1.33502	3.26284
1.33722	1.59801		1.33636	3.32121		1.336	4.00518		1.33668	3.27334
1.33889	1.60305		1.33803	3.3206		1.33767	4.00284		1.33835	3.27129
1.34056	1.60836		1.3397	3.32605		1.33933	3.99991		1.34002	3.26171
1.34222	1.6066		1.34136	3.32975		1.341	4.00679		1.34168	3.25681
1.34389	1.60118		1.34303	3.33211		1.34267	4.01008		1.34335	3.25894
1.34556	1.60263		1.3447	3.32772		1.34433	4.00723		1.34502	3.26984
1.34722	1.60278		1.34636	3.32971		1.346	4.00063		1.34668	3.27093
1.34889	1.60588		1.34803	3.33089		1.34767	4.01849		1.34835	3.27093
1.35056	1.60993		1.3497	3.32296		1.34933	4.01861		1.35002	3.25484
1.35222	1.60355		1.35136	3.33044		1.351	4.00739		1.35168	3.25894
1.35389	1.60064		1.35303	3.32926		1.35267	4.00598		1.35335	3.26698
1.35556	1.60202		1.3547	3.33296		1.35433	4.0135		1.35502	3.27386
1.35722	1.60443		1.35636	3.33837		1.356	4.00489		1.35668	3.27274
1.35889	1.61069		1.35803	3.34243		1.35767	4.00618		1.35835	3.26051
1.36056	1.61119		1.3597	3.33784		1.35933	4.01821		1.36002	3.25572
1.36222	1.60683		1.36136	3.32886		1.361	4.01274		1.36168	3.25898
1.36389	1.60385		1.36303	3.3293		1.36267	4.00196		1.36335	3.26827
1.36556	1.60137		1.3647	3.3302		1.36433	4.01962		1.36502	3.27511
1.36722	1.60657		1.36636	3.33597		1.366	4.02179		1.36668	3.26972
1.36889	1.61065		1.36803	3.33524		1.36767	4.00469		1.36835	3.26353
1.37056	1.61153		1.3697	3.33544		1.36933	4.01475		1.37002	3.25741
1.37222	1.60569		1.37136	3.34479		1.371	4.01829		1.37168	3.26361
1.37389	1.60473		1.37303	3.34235		1.37267	4.00654		1.37335	3.26839
1.37556	1.6037		1.3747	3.34126		1.37433	4.01942		1.37502	3.2727
1.37722	1.60607		1.37636	3.33898		1.376	4.01793		1.37668	3.26727
1.37889	1.60706		1.37803	3.3328		1.37767	4.00711		1.37835	3.26139
1.38056	1.60618		1.3797	3.33768		1.37933	4.01632		1.38002	3.26256
1.38222	1.60492		1.38136	3.33666		1.381	4.02203		1.38168	3.26051
1.38389	1.59911		1.38303	3.34211		1.38267	4.02042		1.38335	3.27612
1.38556	1.60622		1.3847	3.34573		1.38433	4.01684		1.38502	3.27431
1.38722	1.6089		1.38636	3.34837		1.386	4.01551		1.38668	3.26433
1.38889	1.60867		1.38803	3.3454		1.38767	4.01885		1.38835	3.25942
1.39056	1.60519		1.3897	3.34804		1.38933	4.01551		1.39002	3.26208
1.39222	1.60068		1.39136	3.34552		1.391	4.01813		1.39168	3.2729
1.39389	1.6032		1.39303	3.33414		1.39267	4.02827		1.39335	3.27342
1.39556	1.60798		1.3947	3.33711		1.39433	4.01326		1.39502	3.27153
1.39722	1.60767		1.39636	3.33577		1.396	4.01306		1.39668	3.26308
1.39889	1.60618		1.39803	3.34548		1.39767	4.03543		1.39835	3.2585
1.40056	1.60714		1.3997	3.34235		1.39933	4.01543		1.40002	3.26847
1.40222	1.60427		1.40136	3.3441		1.401	4.00767		1.40168	3.27752
1.40389	1.60423		1.40303	3.34304		1.40267	4.02384		1.40335	3.27909
1.40556	1.60454		1.4047	3.33776		1.40433	4.02219		1.40502	3.26755
1.40722	1.60767		1.40636	3.33626		1.406	4.01841		1.40668	3.26167
1.40889	1.60324		1.40803	3.33573		1.40767	4.02223		1.40835	3.26646
1.41056	1.60431		1.4097	3.33211		1.40933	4.02203		1.41002	3.27579
1.41222	1.60507		1.41136	3.33833		1.411	4.01805		1.41168	3.27913
1.41389	1.60072		1.41303	3.34304		1.41267	4.01431		1.41335	3.28042
1.41556	1.60469		1.4147	3.34776		1.41433	4.03458		1.41502	3.27237
1.41722	1.60978		1.41636	3.34284		1.416	4.02646		1.41668	3.27
1.41889	1.60702		1.41803	3.34142		1.41767	4.01568		1.41835	3.26992
1.42056	1.60446		1.4197	3.34264		1.41933	4.03812		1.42002	3.2803
1.42222	1.60102		1.42136	3.34536		1.421	4.02308		1.42168	3.28223
1.42389	1.60026		1.42303	3.33841		1.42267	4.0158		1.42335	3.2813
1.42556	1.60641		1.4247	3.33918		1.42433	4.02871		1.42502	3.27008
1.42722	1.60962		1.42636	3.34313		1.426	4.03378		1.42668	3.26968
1.42889	1.61065		1.42803	3.34561		1.42767	4.01825		1.42835	3.27487
1.43056	1.60477		1.4297	3.35048		1.42933	4.02304		1.43002	3.28279
1.43222	1.6029		1.43136	3.34406		1.431	4.03659		1.43168	3.28851
1.43389	1.60328		1.43303	3.34252		1.43267	4.02107		1.43335	3.27845
1.43556	1.61085		1.4347	3.34935		1.43433	4.02107		1.43502	3.27386
1.43722	1.61065		1.43636	3.3426		1.436	4.03024		1.43668	3.27604
1.43889	1.60519		1.43803	3.3443		1.43767	4.02497		1.43835	3.28501
1.44056	1.60446		1.4397	3.34422		1.43933	4.01604		1.44002	3.28859
1.44222	1.60351		1.44136	3.34565		1.441	4.03426		1.44168	3.28126
1.44389	1.60756		1.44303	3.348		1.44267	4.03289		1.44335	3.27656
1.44556	1.60855		1.4447	3.34678		1.44433	4.02159		1.44502	3.27845
1.44722	1.61058		1.44636	3.34935		1.446	4.02481		1.44668	3.27837
1.44889	1.60523		1.44803	3.34463		1.44767	4.03402		1.44835	3.28649
1.45056	1.60045		1.4497	3.34581		1.44933	4.01905		1.45002	3.28661
1.45222	1.60278		1.45136	3.343		1.451	4.02782		1.45168	3.28163
1.45389	1.60496		1.45303	3.34374		1.45267	4.03165		1.45335	3.27628
1.45556	1.60699		1.4547	3.34337		1.45433	4.01564		1.45502	3.2813
1.45722	1.61		1.45636	3.34691		1.456	4.02336		1.45668	3.28299
1.45889	1.60492		1.45803	3.35292		1.45767	4.03317		1.45835	3.29201
1.46056	1.60389		1.4597	3.35195		1.45933	4.01539		1.46002	3.28726
1.46222	1.60049		1.46136	3.35134		1.461	4.02344		1.46168	3.27789
1.46389	1.60614		1.46303	3.34207		1.46267	4.03848		1.46335	3.27503
1.46556	1.60955		1.4647	3.34455		1.46433	4.02642		1.46502	3.27837
1.46722	1.60584		1.46636	3.34235		1.466	4.01869		1.46668	3.28629
1.46889	1.60087		1.46803	3.34577		1.46767	4.04066		1.46835	3.28601
1.47056	1.60209		1.4697	3.34837		1.46933	4.02855		1.47002	3.28995
1.47222	1.60569		1.47136	3.34764		1.471	4.02638		1.47168	3.27793
1.47389	1.60893		1.47303	3.35219		1.47267	4.0458		1.47335	3.27825
1.47556	1.60779		1.4747	3.35057		1.47433	4.03245		1.47502	3.28352
1.47722	1.60137		1.47636	3.34963		1.476	4.02634		1.47668	3.2906
1.47889	1.60236		1.47803	3.34821		1.47767	4.03048		1.47835	3.29643
1.48056	1.60748		1.4797	3.34524		1.47933	4.03583		1.48002	3.28899
1.48222	1.60618		1.48136	3.34662		1.481	4.03325		1.48168	3.28066
1.48389	1.60851		1.48303	3.34581		1.48267	4.03088		1.48335	3.26964
1.48556	1.60366		1.4847	3.35276		1.48433	4.03816		1.48502	3.28074
1.48722	1.59896		1.48636	3.35195		1.486	4.02485		1.48668	3.28569
1.48889	1.605		1.48803	3.35374		1.48767	4.03478		1.48835	3.2918
1.49056	1.60878		1.4897	3.35431		1.48933	4.03333		1.49002	3.28396
1.49222	1.60928		1.49136	3.34926		1.491	4.02786		1.49168	3.27575
1.49389	1.60095		1.49303	3.35183		1.49267	4.02988		1.49335	3.27672
1.49556	1.59919		1.4947	3.35487		1.49433	4.0405		1.49502	3.2838
1.49722	1.60274		1.49636	3.34817		1.496	4.04287		1.49668	3.28678
1.49889	1.6016		1.49803	3.34804		1.49767	4.02807		1.49835	3.28408
1.50056	1.60462		1.4997	3.35813		1.49933	4.03032		1.50002	3.27692
1.50222	1.60741		1.50136	3.355		1.501	4.04259		1.50168	3.27949
1.50389	1.60225		1.50303	3.3528		1.50267	4.02923		1.50335	3.27764
1.50556	1.60393		1.5047	3.35296		1.50433	4.03691		1.50502	3.28802
1.50722	1.60186		1.50636	3.3552		1.506	4.04766		1.50668	3.29036
1.50889	1.60462		1.50803	3.35288		1.50767	4.02646		1.50835	3.27869
1.51056	1.60725		1.5097	3.35154		1.50933	4.04021		1.51002	3.27487
1.51222	1.60458		1.51136	3.35601		1.511	4.05393		1.51168	3.27748
1.51389	1.59972		1.51303	3.3587		1.51267	4.03615		1.51335	3.28332
1.51556	1.60095		1.5147	3.35866		1.51433	4.03148		1.51502	3.29028
1.51722	1.60626		1.51636	3.36528		1.516	4.04412		1.51668	3.29261
1.51889	1.60657		1.51803	3.35264		1.51767	4.03832		1.51835	3.28255
1.52056	1.6063		1.5197	3.35756		1.51933	4.02927		1.52002	3.27881
1.52222	1.60446		1.52136	3.35577		1.521	4.04665		1.52168	3.28114
1.52389	1.59885		1.52303	3.35032		1.52267	4.05023		1.52335	3.28637
1.52556	1.60553		1.5247	3.35085		1.52433	4.02376		1.52502	3.28883
1.52722	1.60538		1.52636	3.35052		1.526	4.03514		1.52668	3.29016
1.52889	1.60871		1.52803	3.35687		1.52767	4.04822		1.52835	3.28493
1.53056	1.6071		1.5297	3.36284		1.52933	4.04222		1.53002	3.27752
1.53222	1.59877		1.53136	3.36349		1.531	4.04259		1.53168	3.28649
1.53389	1.59655		1.53303	3.35992		1.53267	4.04239		1.53335	3.28927
1.53556	1.60913		1.5347	3.35715		1.53433	4.04673		1.53502	3.29345
1.53722	1.60687		1.53636	3.35483		1.536	4.04126		1.53668	3.2846
1.53889	1.6032		1.53803	3.35662		1.53767	4.04355		1.53835	3.28601
1.54056	1.59858		1.5397	3.3528		1.53933	4.04737		1.54002	3.27378
1.54222	1.60251		1.54136	3.35699		1.541	4.04158		1.54168	3.28505
1.54389	1.60737		1.54303	3.3624		1.54267	4.04267		1.54335	3.28991
1.54556	1.60767		1.5447	3.36471		1.54433	4.05759		1.54502	3.29422
1.54722	1.60343		1.54636	3.36435		1.546	4.04231		1.54668	3.28589
1.54889	1.60477		1.54803	3.36297		1.54767	4.04291		1.54835	3.27813
1.55056	1.60049		1.5497	3.36089		1.54933	4.05864		1.55002	3.2807
1.55222	1.60248		1.55136	3.35817		1.551	4.05087		1.55168	3.28895
1.55389	1.60511		1.55303	3.35731		1.55267	4.03205		1.55335	3.29148
1.55556	1.61004		1.5547	3.35796		1.55433	4.05747		1.55502	3.29394
1.55722	1.60561		1.55636	3.35918		1.556	4.05345		1.55668	3.28613
1.55889	1.60186		1.55803	3.36158		1.55767	4.04041		1.55835	3.27853
1.56056	1.59915		1.5597	3.36654		1.55933	4.05172		1.56002	3.28324
1.56222	1.60775		1.56136	3.36536		1.561	4.05381		1.56168	3.28396
1.56389	1.60966		1.56303	3.36662		1.56267	4.04412		1.56335	3.29257
1.56556	1.60538		1.5647	3.36053		1.56433	4.04464		1.56502	3.29691
1.56722	1.60271		1.56636	3.36276		1.566	4.05884		1.56668	3.28967
1.56889	1.60404		1.56803	3.36601		1.56767	4.04303		1.56835	3.27676
1.57056	1.60309		1.5697	3.36036		1.56933	4.04633		1.57002	3.28308
1.57222	1.60423		1.57136	3.36435		1.571	4.05506		1.57168	3.284
1.57389	1.60916		1.57303	3.36191		1.57267	4.05156		1.57335	3.29816
1.57556	1.60821		1.5747	3.37219		1.57433	4.03909		1.57502	3.2904
1.57722	1.59953		1.57636	3.3698		1.576	4.04689		1.57668	3.28774
1.57889	1.60209		1.57803	3.36483		1.57767	4.0565		1.57835	3.27953
1.58056	1.6089		1.5797	3.3641		1.57933	4.04749		1.58002	3.28372
1.58222	1.60699		1.58136	3.35601		1.581	4.04589		1.58168	3.28999
1.58389	1.60611		1.58303	3.36166		1.58267	4.05872		1.58335	3.29136
1.58556	1.60301		1.5847	3.36028		1.58433	4.05035		1.58502	3.29538
1.58722	1.60221		1.58636	3.36301		1.586	4.05494		1.58668	3.28215
1.58889	1.60404		1.58803	3.36646		1.58767	4.05719		1.58835	3.28565
1.59056	1.61035		1.5897	3.37545		1.58933	4.04629		1.59002	3.28151
1.59222	1.61092		1.59136	3.37134		1.591	4.04263		1.59168	3.29494
1.59389	1.60477		1.59303	3.36544		1.59267	4.05321		1.59335	3.28983
1.59556	1.59992		1.5947	3.36549		1.59433	4.05582		1.59502	3.2974
1.59722	1.60741		1.59636	3.36845		1.596	4.04894		1.59668	3.29458
1.59889	1.60725		1.59803	3.36813		1.59767	4.05301		1.59835	3.28505
1.60056	1.6055		1.5997	3.36549		1.59933	4.05433		1.60002	3.28275
1.60222	1.6084		1.60136	3.37439		1.601	4.04866		1.60168	3.29036
1.60389	1.5985		1.60303	3.3791		1.60267	4.05103		1.60335	3.29639
1.60556	1.60183		1.6047	3.38195		1.60433	4.06998		1.60502	3.29812
1.60722	1.60439		1.60636	3.37581		1.606	4.05542		1.60668	3.28967
1.60889	1.61268		1.60803	3.37284		1.60767	4.04339		1.60835	3.2811
1.61056	1.60832		1.6097	3.37223		1.60933	4.06419		1.61002	3.28814
1.61222	1.60213		1.61136	3.3689		1.611	4.06198		1.61168	3.29394
1.61389	1.60378		1.61303	3.37191		1.61267	4.04516		1.61335	3.29764
1.61556	1.60599		1.6147	3.37516		1.61433	4.05791		1.61502	3.2982
1.61722	1.60985		1.61636	3.38053		1.616	4.06109		1.61668	3.29325
1.61889	1.60683		1.61803	3.38081		1.61767	4.05811		1.61835	3.28291
1.62056	1.60848		1.6197	3.37723		1.61933	4.05216		1.62002	3.29084
1.62222	1.59961		1.62136	3.37837		1.621	4.0621		1.62168	3.29317
1.62389	1.6011		1.62303	3.38053		1.62267	4.05321		1.62335	3.30057
1.62556	1.60599		1.6247	3.37467		1.62433	4.05582		1.62502	3.29796
1.62722	1.60492		1.62636	3.38037		1.626	4.073		1.62668	3.29285
1.62889	1.60362		1.62803	3.37488		1.62767	4.05892		1.62835	3.28493
1.63056	1.60336		1.6297	3.37671		1.62933	4.05015		1.63002	3.28758
1.63222	1.60634		1.63136	3.38077		1.631	4.06535		1.63168	3.29792
1.63389	1.60588		1.63303	3.38898		1.63267	4.06503		1.63335	3.30194
1.63556	1.60699		1.6347	3.38878		1.63433	4.05474		1.63502	3.29953
1.63722	1.60599		1.63636	3.38199		1.636	4.05976		1.63668	3.29442
1.63889	1.60611		1.63803	3.38053		1.63767	4.06608		1.63835	3.28943
1.64056	1.60458		1.6397	3.37744		1.63933	4.05441		1.64002	3.29011
1.64222	1.60408		1.64136	3.37573		1.641	4.05735		1.64168	3.28843
1.64389	1.6058		1.64303	3.37463		1.64267	4.07605		1.64335	3.3023
1.64556	1.60802		1.6447	3.37927		1.64433	4.05852		1.64502	3.3009
1.64722	1.60477		1.64636	3.38423		1.646	4.05031		1.64668	3.29197
1.64889	1.60148		1.64803	3.38512		1.64767	4.06371		1.64835	3.28609
1.65056	1.59843		1.6497	3.38219		1.64933	4.06089		1.65002	3.29064
1.65222	1.60206		1.65136	3.38008		1.651	4.06869		1.65168	3.29941
1.65389	1.60572		1.65303	3.37471		1.65267	4.06777		1.65335	3.30254
1.65556	1.60683		1.6547	3.37089		1.65433	4.067		1.65502	3.30524
1.65722	1.60676		1.65636	3.37711		1.656	4.0514		1.65668	3.2939
1.65889	1.60634		1.65803	3.37394		1.65767	4.05634		1.65835	3.28818
1.66056	1.60519		1.6597	3.37447		1.65933	4.07883		1.66002	3.29683
1.66222	1.6011		1.66136	3.38508		1.661	4.05618		1.66168	3.29989
1.66389	1.6076		1.66303	3.38333		1.66267	4.06141		1.66335	3.30162
1.66556	1.60423		1.6647	3.38463		1.66433	4.06596		1.66502	3.2947
1.66722	1.60634		1.66636	3.37374		1.666	4.05441		1.66668	3.29361
1.66889	1.59908		1.66803	3.36797		1.66767	4.06009		1.66835	3.29422
1.67056	1.60584		1.6697	3.37268		1.66933	4.06684		1.67002	3.29217
1.67222	1.60301		1.67136	3.37122		1.671	4.07191		1.67168	3.30246
1.67389	1.60362		1.67303	3.36947		1.67267	4.04737		1.67335	3.30584
1.67556	1.60515		1.6747	3.37732		1.67433	4.07332		1.67502	3.29711
1.67722	1.60507		1.67636	3.37967		1.676	4.07803		1.67668	3.28883
1.67889	1.60553		1.67803	3.38163		1.67767	4.0631		1.67835	3.28963
1.68056	1.60683		1.6797	3.37414		1.67933	4.06741		1.68002	3.2986
1.68222	1.6076		1.68136	3.37171		1.681	4.08056		1.68168	3.29933
1.68389	1.60507		1.68303	3.37049		1.68267	4.07159		1.68335	3.30814
1.68556	1.6055		1.6847	3.37467		1.68433	4.06282		1.68502	3.29764
1.68722	1.60523		1.68636	3.3715		1.686	4.07702		1.68668	3.29583
1.68889	1.59793		1.68803	3.37752		1.68767	4.07557		1.68835	3.28452
1.69056	1.5993		1.6897	3.38219		1.68933	4.05586		1.69002	3.29896
1.69222	1.60534		1.69136	3.38471		1.691	4.07219		1.69168	3.30198
1.69389	1.60408		1.69303	3.3787		1.69267	4.08137		1.69335	3.30629
1.69556	1.60389		1.6947	3.37906		1.69433	4.0765		1.69502	3.29442
1.69722	1.60584		1.69636	3.37793		1.696	4.07179		1.69668	3.28987
1.69889	1.60523		1.69803	3.37276		1.69767	4.08064		1.69835	3.28999
1.70056	1.60836		1.6997	3.37654		1.69933	4.06781		1.70002	3.30423
1.70222	1.6126		1.70136	3.3839		1.701	4.06837		1.70168	3.30492
1.70389	1.60179		1.70303	3.38037		1.70267	4.08607		1.70335	3.30838
1.70556	1.59728		1.7047	3.38618		1.70433	4.07264		1.70502	3.29671
1.70722	1.6024		1.70636	3.38602		1.706	4.06692		1.70668	3.29514
1.70889	1.60913		1.70803	3.38622		1.70767	4.08068		1.70835	3.29933
1.71056	1.60939		1.7097	3.38163		1.70933	4.0775		1.71002	3.30749
1.71222	1.60458		1.71136	3.38142		1.711	4.07018		1.71168	3.30629
1.71389	1.60122		1.71303	3.37813		1.71267	4.067		1.71335	3.30057
1.71556	1.60328		1.7147	3.3787		1.71433	4.08096		1.71502	3.29631
1.71722	1.60634		1.71636	3.38195		1.716	4.0742		1.71668	3.29599
1.71889	1.60557		1.71803	3.3865		1.71767	4.06708		1.71835	3.30275
1.72056	1.60622		1.7197	3.39098		1.71933	4.08141		1.72002	3.30279
1.72222	1.60534		1.72136	3.39061		1.721	4.0761		1.72168	3.30206
1.72389	1.60477		1.72303	3.37776		1.72267	4.06825		1.72335	3.29884
1.72556	1.60339		1.7247	3.38398		1.72433	4.07923		1.72502	3.29414
1.72722	1.60733		1.72636	3.3763		1.726	4.07722		1.72668	3.29695
1.72889	1.60404		1.72803	3.37919		1.72767	4.07091		1.72835	3.30536
1.73056	1.60137		1.7297	3.38573		1.72933	4.07754		1.73002	3.30681
1.73222	1.59831		1.73136	3.38898		1.731	4.08945		1.73168	3.30753
1.73389	1.60679		1.73303	3.38984		1.73267	4.07151		1.73335	3.30423
1.73556	1.60657		1.7347	3.39378		1.73433	4.07654		1.73502	3.2916
1.73722	1.60752		1.73636	3.38642		1.736	4.08583		1.73668	3.29953
1.73889	1.60775		1.73803	3.3791		1.73767	4.08434		1.73835	3.30934
1.74056	1.60458		1.7397	3.38297		1.73933	4.0732		1.74002	3.30894
1.74222	1.60458		1.74136	3.38134		1.741	4.07175		1.74168	3.30331
1.74389	1.60733		1.74303	3.37971		1.74267	4.0849		1.74335	3.29603
1.74556	1.60916		1.7447	3.38569		1.74433	4.0767		1.74502	3.2918
1.74722	1.6079		1.74636	3.38882		1.746	4.08342		1.74668	3.30822
1.74889	1.60255		1.74803	3.38736		1.74767	4.08466		1.74835	3.31055
1.75056	1.60538		1.7497	3.3913		1.74933	4.0845		1.75002	3.30757
1.75222	1.60408		1.75136	3.38638		1.751	4.08185		1.75168	3.3017
1.75389	1.60794		1.75303	3.37927		1.75267	4.08969		1.75335	3.29422
1.75556	1.60848		1.7547	3.38134		1.75433	4.08651		1.75502	3.29502
1.75722	1.60508		1.75636	3.3848		1.756	4.07626		1.75668	3.30359
1.75889	1.6006		1.75803	3.38215		1.75767	4.07895		1.75835	3.31192
1.76056	1.60057		1.7597	3.39252		1.75933	4.08913		1.76002	3.30946
1.76222	1.60756		1.76136	3.3915		1.761	4.08438		1.76168	3.30858
1.76389	1.61043		1.76303	3.3915		1.76267	4.08418		1.76335	3.29675
1.76556	1.61176		1.7647	3.38959		1.76433	4.09001		1.76502	3.30363
1.76722	1.60423		1.76636	3.38748		1.766	4.087		1.76668	3.30588
1.76889	1.60297		1.76803	3.38488		1.76767	4.08032		1.76835	3.31437
1.77056	1.60603		1.7697	3.38284		1.76933	4.08877		1.77002	3.30822
1.77222	1.60488		1.77136	3.38679		1.771	4.09082		1.77168	3.30134
1.77389	1.60786		1.77303	3.39138		1.77267	4.08386		1.77335	3.29808
1.77556	1.60939		1.7747	3.38931		1.77433	4.09746		1.77502	3.30218
1.77722	1.60515		1.77636	3.39427		1.776	4.09959		1.77668	3.30922
1.77889	1.60469		1.77803	3.38622		1.77767	4.08434		1.77835	3.31156
1.78056	1.60817		1.7797	3.39224		1.77933	4.09211		1.78002	3.3118
1.78222	1.61257		1.78136	3.38419		1.781	4.10232		1.78168	3.29965
1.78389	1.6063		1.78303	3.38398		1.78267	4.07843		1.78335	3.29732
1.78556	1.60565		1.7847	3.38646		1.78433	4.09295		1.78502	3.30427
1.78722	1.6066		1.78636	3.38959		1.786	4.09902		1.78668	3.31216
1.78889	1.60595		1.78803	3.39435		1.78767	4.08486		1.78835	3.31184
1.79056	1.60381		1.7897	3.39281		1.78933	4.08973		1.79002	3.30568
1.79222	1.6066		1.79136	3.4015		1.791	4.09383		1.79168	3.29941
1.79389	1.60844		1.79303	3.39114		1.79267	4.08611		1.79335	3.29937
1.79556	1.60576		1.7947	3.38638		1.79433	4.07509		1.79502	3.30081
1.79722	1.60683		1.79636	3.38776		1.796	4.09669		1.79668	3.31333
1.79889	1.60538		1.79803	3.39309		1.79767	4.09983		1.79835	3.30882
1.80056	1.61161		1.7997	3.39069		1.79933	4.07835		1.80002	3.30616
1.80222	1.60832		1.80136	3.3924		1.801	4.0946		1.80168	3.30669
1.80389	1.60339		1.80303	3.3974		1.80267	4.09766		1.80335	3.30359
1.80556	1.60496		1.8047	3.3961		1.80433	4.08466		1.80502	3.30749
1.80722	1.60599		1.80636	3.40435		1.806	4.08953		1.80668	3.30701
1.80889	1.60817		1.80803	3.39842		1.80767	4.10329		1.80835	3.3157
1.81056	1.6113		1.8097	3.39833		1.80933	4.09219		1.81002	3.30552
1.81222	1.6084		1.81136	3.39301		1.811	4.08865		1.81168	3.30576
1.81389	1.60626		1.81303	3.39561		1.81267	4.10051		1.81335	3.29699
1.81556	1.60561		1.8147	3.39114		1.81433	4.09746		1.81502	3.30246
1.81722	1.60771		1.81636	3.39382		1.816	4.0833		1.81668	3.31377
1.81889	1.60752		1.81803	3.4024		1.81767	4.09009		1.81835	3.31582
1.82056	1.61069		1.8197	3.40492		1.81933	4.10136		1.82002	3.30979
1.82222	1.6076		1.82136	3.40419		1.821	4.09649		1.82168	3.30073
1.82389	1.60404		1.82303	3.4013		1.82267	4.08981		1.82335	3.29643
1.82556	1.60515		1.8247	3.39646		1.82433	4.10023		1.82502	3.30134
1.82722	1.61069		1.82636	3.39988		1.826	4.08623		1.82668	3.31497
1.82889	1.61306		1.82803	3.39496		1.82767	4.08631		1.82835	3.31719
1.83056	1.61192		1.8297	3.3985		1.82933	4.10256		1.83002	3.31324
1.83222	1.60913		1.83136	3.39675		1.831	4.09653		1.83168	3.30234
1.83389	1.6032		1.83303	3.40325		1.83267	4.0876		1.83335	3.30154
1.83556	1.60653		1.8347	3.40634		1.83433	4.09472		1.83502	3.30902
1.83722	1.61234		1.83636	3.40651		1.836	4.10055		1.83668	3.31333
1.83889	1.61157		1.83803	3.40423		1.83767	4.07766		1.83835	3.31461
1.84056	1.60855		1.8397	3.39626		1.83933	4.08844		1.84002	3.31353
1.84222	1.60897		1.84136	3.40232		1.841	4.10212		1.84168	3.30536
1.84389	1.60569		1.84303	3.39402		1.84267	4.08788		1.84335	3.30355
1.84556	1.60741		1.8447	3.39634		1.84433	4.08153		1.84502	3.30621
1.84722	1.61039		1.84636	3.39716		1.846	4.0985		1.84668	3.31075
1.84889	1.60989		1.84803	3.40094		1.84767	4.08132		1.84835	3.31618
1.85056	1.61004		1.8497	3.40809		1.84933	4.07984		1.85002	3.31115
1.85222	1.60534		1.85136	3.40118		1.851	4.09806		1.85168	3.30866
1.85389	1.60496		1.85303	3.40403		1.85267	4.10019		1.85335	3.30238
1.85556	1.60829		1.8547	3.3937		1.85433	4.09025		1.85502	3.30962
1.85722	1.61065		1.85636	3.38854		1.856	4.09295		1.85668	3.32125
1.85889	1.60779		1.85803	3.39744		1.85767	4.09396		1.85835	3.312
1.86056	1.60679		1.8597	3.39557		1.85933	4.09561		1.86002	3.30536
1.86222	1.6042		1.86136	3.40512		1.861	4.09017		1.86168	3.30347
1.86389	1.60592		1.86303	3.3987		1.86267	4.1018		1.86335	3.31292
1.86556	1.61096		1.8647	3.40179		1.86433	4.09367		1.86502	3.31546
1.86722	1.61406		1.86636	3.40199		1.866	4.09122		1.86668	3.32129
1.86889	1.60687		1.86803	3.39419		1.86767	4.10671		1.86835	3.31538
1.87056	1.60718		1.8697	3.3961		1.86933	4.09536		1.87002	3.30608
1.87222	1.6084		1.87136	3.38996		1.871	4.08933		1.87168	3.305
1.87389	1.61287		1.87303	3.40195		1.87267	4.0991		1.87335	3.30842
1.87556	1.61535		1.8747	3.39687		1.87433	4.10816		1.87502	3.31264
1.87722	1.61165		1.87636	3.40659		1.876	4.09355		1.87668	3.31968
1.87889	1.60832		1.87803	3.40252		1.87767	4.09532		1.87835	3.30882
1.88056	1.60863		1.8797	3.4037		1.87933	4.10429		1.88002	3.30427
1.88222	1.61092		1.88136	3.40236		1.881	4.09472		1.88168	3.30391
1.88389	1.6097		1.88303	3.39354		1.88267	4.088		1.88335	3.31381
1.88556	1.61161		1.8847	3.39821		1.88433	4.11202		1.88502	3.31747
1.88722	1.60622		1.88636	3.3911		1.886	4.10051		1.88668	3.3167
1.88889	1.60458		1.88803	3.40232		1.88767	4.08603		1.88835	3.30689
1.89056	1.61054		1.8897	3.41008		1.88933	4.10735		1.89002	3.2976
1.89222	1.61417		1.89136	3.40565		1.891	4.09838		1.89168	3.30383
1.89389	1.61413		1.89303	3.40797		1.89267	4.08969		1.89335	3.31514
1.89556	1.6123		1.8947	3.40667		1.89433	4.11125		1.89502	3.31337
1.89722	1.60767		1.89636	3.39793		1.896	4.10687		1.89668	3.31554
1.89889	1.60611		1.89803	3.39996		1.89767	4.09126		1.89835	3.30645
1.90056	1.60508		1.8997	3.39825		1.89933	4.10558		1.90002	3.30713
1.90222	1.61482		1.90136	3.40049		1.901	4.11431		1.90168	3.30777
1.90389	1.61398		1.90303	3.39951		1.90267	4.09295		1.90335	3.31823
1.90556	1.60863		1.9047	3.40931		1.90433	4.10305		1.90502	3.3229
1.90722	1.60637		1.90636	3.41		1.906	4.10675		1.90668	3.31236
1.90889	1.60465		1.90803	3.40968		1.90767	4.09605		1.90835	3.30882
1.91056	1.60848		1.9097	3.40159		1.90933	4.101		1.91002	3.29949
1.91222	1.61608		1.91136	3.40492		1.911	4.10751		1.91168	3.3122
1.91389	1.61379		1.91303	3.40317		1.91267	4.10176		1.91335	3.32113
1.91556	1.60523		1.9147	3.40114		1.91433	4.09351		1.91502	3.31803
1.91722	1.60569		1.91636	3.40512		1.916	4.10116		1.91668	3.31341
1.91889	1.60809		1.91803	3.4009		1.91767	4.10976		1.91835	3.30842
1.92056	1.60871		1.9197	3.40573		1.91933	4.09263		1.92002	3.30769
1.92222	1.61394		1.92136	3.40984		1.921	4.10381		1.92168	3.31232
1.92389	1.61016		1.92303	3.4039		1.92267	4.11226		1.92335	3.32346
1.92556	1.60546		1.9247	3.40785		1.92433	4.09074		1.92502	3.31514
1.92722	1.6055		1.92636	3.40033		1.926	4.10176		1.92668	3.31916
1.92889	1.60771		1.92803	3.40464		1.92767	4.11379		1.92835	3.30866
1.93056	1.61329		1.9297	3.40256		1.92933	4.09548		1.93002	3.30701
1.93222	1.61161		1.93136	3.40545		1.931	4.10003		1.93168	3.3188
1.93389	1.60626		1.93303	3.40833		1.93267	4.11258		1.93335	3.31847
1.93556	1.60611		1.9347	3.41195		1.93433	4.09975		1.93502	3.31892
1.93722	1.60527		1.93636	3.41167		1.936	4.1055		1.93668	3.31839
1.93889	1.60966		1.93803	3.40573		1.93767	4.11347		1.93835	3.30773
1.94056	1.61356		1.9397	3.40541		1.93933	4.10731		1.94002	3.30741
1.94222	1.61058		1.94136	3.40476		1.941	4.09721		1.94168	3.31558
1.94389	1.61085		1.94303	3.40187		1.94267	4.10272		1.94335	3.32543
1.94556	1.60695		1.9447	3.40203		1.94433	4.10079		1.94502	3.32596
1.94722	1.6071		1.94636	3.41155		1.946	4.10244		1.94668	3.31505
1.94889	1.60939		1.94803	3.41391		1.94767	4.10385		1.94835	3.3083
1.95056	1.61092		1.9497	3.41053		1.94933	4.11676		1.95002	3.305
1.95222	1.61119		1.95136	3.41313		1.951	4.10027		1.95168	3.32101
1.95389	1.60378		1.95303	3.41825		1.95267	4.09653		1.95335	3.32724
1.95556	1.60813		1.9547	3.41114		1.95433	4.11809		1.95502	3.31711
1.95722	1.60832		1.95636	3.40651		1.956	4.10824		1.95668	3.31598
1.95889	1.61276		1.95803	3.40394		1.95767	4.09436		1.95835	3.30729
1.96056	1.61184		1.9597	3.41399		1.95933	4.12067		1.96002	3.31152
1.96222	1.60523		1.96136	3.41577		1.961	4.10695		1.96168	3.32
1.96389	1.60504		1.96303	3.41659		1.96267	4.10031		1.96335	3.32302
1.96556	1.60901		1.9647	3.42204		1.96433	4.11431		1.96502	3.31759
1.96722	1.60809		1.96636	3.41756		1.966	4.11347		1.96668	3.31393
1.96889	1.61237		1.96803	3.4146		1.96767	4.10586		1.96835	3.3118
1.97056	1.61115		1.9697	3.41634		1.96933	4.11041		1.97002	3.31377
1.97222	1.60251		1.97136	3.41565		1.971	4.11954		1.97168	3.32004
1.97389	1.60251		1.97303	3.41342		1.97267	4.10651		1.97335	3.32346
1.97556	1.61218		1.9747	3.42061		1.97433	4.09991		1.97502	3.31546
1.97722	1.61432		1.97636	3.42078		1.976	4.12046		1.97668	3.31083
1.97889	1.61268		1.97803	3.42183		1.97767	4.10799		1.97835	3.3167
1.98056	1.60454		1.9797	3.42504		1.97933	4.10136		1.98002	3.32109
1.98222	1.60079		1.98136	3.42212		1.981	4.11676		1.98168	3.32197
1.98389	1.60798		1.98303	3.42159		1.98267	4.11025		1.98335	3.32165
1.98556	1.60775		1.9847	3.41679		1.98433	4.09886		1.98502	3.31244
1.98722	1.61176		1.98636	3.41651		1.986	4.11745		1.98668	3.31135
1.98889	1.60565		1.98803	3.41602		1.98767	4.1154		1.98835	3.31192
1.99056	1.60198		1.9897	3.41419		1.98933	4.09983		1.99002	3.32
1.99222	1.60565		1.99136	3.41903		1.991	4.10397		1.99168	3.32841
1.99389	1.60951		1.99303	3.41451		1.99267	4.11954		1.99335	3.32427
1.99556	1.61302		1.9947	3.41537		1.99433	4.10916		1.99502	3.31554
1.99722	1.60974		1.99636	3.41541		1.996	4.10735		1.99668	3.30761
1.99889	1.60347		1.99803	3.4163		1.99767	4.11978		1.99835	3.32145
2.00056	1.60251		1.9997	3.40781		1.99933	4.1012		2.00002	3.32576
2.00222	1.60813		2.00136	3.41476		2.001	4.10043		2.00168	3.32539
2.00389	1.61		2.00303	3.41419		2.00267	4.12392		2.00335	3.3196
2.00556	1.60924		2.0047	3.40817		2.00433	4.1117		2.00502	3.31578
2.00722	1.60477		2.00636	3.41045		2.006	4.10631		2.00668	3.31099
2.00889	1.60519		2.00803	3.41033		2.00767	4.11286		2.00835	3.32435
2.01056	1.60653		2.0097	3.41891		2.00933	4.11507		2.01002	3.32954
2.01222	1.60416		2.01136	3.41748		2.011	4.10767		2.01168	3.32258
2.01389	1.61279		2.01303	3.41427		2.01267	4.11089		2.01335	3.32089
2.01556	1.60668		2.0147	3.41232		2.01433	4.12481		2.01502	3.31699
2.01722	1.60764		2.01636	3.41212		2.016	4.10393		2.01668	3.31337
2.01889	1.60267		2.01803	3.41289		2.01767	4.10425		2.01835	3.31956
2.02056	1.60366		2.0197	3.41008		2.01933	4.12545		2.02002	3.32861
2.02222	1.60657		2.02136	3.41391		2.021	4.1082		2.02168	3.32423
2.02389	1.61188		2.02303	3.41976		2.02267	4.10707		2.02335	3.31341
2.02556	1.6066		2.0247	3.41614		2.02433	4.11705		2.02502	3.30769
2.02722	1.6011		2.02636	3.41805		2.026	4.12429		2.02668	3.31787
2.02889	1.59938		2.02803	3.41216		2.02767	4.12046		2.02835	3.32499
2.03056	1.60557		2.0297	3.4172		2.02933	4.11057		2.03002	3.32893
2.03222	1.61352		2.03136	3.41102		2.031	4.12356		2.03168	3.32423
2.03389	1.60588		2.03303	3.41313		2.03267	4.11339		2.03335	3.31855
2.03556	1.60584		2.0347	3.41557		2.03433	4.1092		2.03502	3.31497
2.03722	1.60034		2.03636	3.41675		2.036	4.13036		2.03668	3.32117
2.03889	1.6042		2.03803	3.42569		2.03767	4.11347		2.03835	3.32527
2.04056	1.60542		2.0397	3.41834		2.03933	4.10196		2.04002	3.32744
2.04222	1.6105		2.04136	3.41976		2.041	4.1273		2.04168	3.32057
2.04389	1.60924		2.04303	3.42102		2.04267	4.12284		2.04335	3.3132
2.04556	1.60343		2.0447	3.41699		2.04433	4.11604		2.04502	3.31888
2.04722	1.60003		2.04636	3.41699		2.046	4.11403		2.04668	3.32238
2.04889	1.60664		2.04803	3.41277		2.04767	4.12541		2.04835	3.32708
2.05056	1.60714		2.0497	3.42244		2.04933	4.11431		2.05002	3.32849
2.05222	1.60718		2.05136	3.42122		2.051	4.11318		2.05168	3.32298
2.05389	1.60592		2.05303	3.4174		2.05267	4.13064		2.05335	3.31606
2.05556	1.60718		2.0547	3.42651		2.05433	4.12606		2.05502	3.31799
2.05722	1.6019		2.05636	3.42342		2.056	4.10844		2.05668	3.32817
2.05889	1.60462		2.05803	3.41573		2.05767	4.13402		2.05835	3.32403
2.06056	1.61207		2.0597	3.41492		2.05933	4.13117		2.06002	3.32547
2.06222	1.61169		2.06136	3.41785		2.061	4.11258		2.06168	3.32644
2.06389	1.60133		2.06303	3.41451		2.06267	4.13088		2.06335	3.31799
2.06556	1.59904		2.0647	3.42151		2.06433	4.12481		2.06502	3.31578
2.06722	1.60465		2.06636	3.41964		2.066	4.11258		2.06668	3.32628
2.06889	1.60924		2.06803	3.4235		2.06767	4.11837		2.06835	3.33432
2.07056	1.60928		2.0697	3.42269		2.06933	4.13977		2.07002	3.3301
2.07222	1.60561		2.07136	3.4263		2.071	4.11568		2.07168	3.32399
2.07389	1.59674		2.07303	3.4213		2.07267	4.11837		2.07335	3.31968
2.07556	1.59648		2.0747	3.41269		2.07433	4.12022		2.07502	3.32262
2.07722	1.6063		2.07636	3.42248		2.076	4.11906		2.07668	3.3303
2.07889	1.61039		2.07803	3.41882		2.07767	4.12018		2.07835	3.33195
2.08056	1.61046		2.0797	3.4213		2.07933	4.11785		2.08002	3.32475
2.08222	1.60358		2.08136	3.42846		2.081	4.13261		2.08168	3.3229
2.08389	1.59908		2.08303	3.42578		2.08267	4.11182		2.08335	3.31944
2.08556	1.6071		2.0847	3.42769		2.08433	4.1224		2.08502	3.32551
2.08722	1.60473		2.08636	3.42208		2.086	4.13257		2.08668	3.33103
2.08889	1.61283		2.08803	3.42212		2.08767	4.12135		2.08835	3.33151
2.09056	1.60114		2.0897	3.41882		2.08933	4.11286		2.09002	3.32632
2.09222	1.60305		2.09136	3.41846		2.091	4.1376		2.09168	3.31924
2.09389	1.60175		2.09303	3.41903		2.09267	4.12718		2.09335	3.32266
2.09556	1.60722		2.0947	3.42134		2.09433	4.11391		2.09502	3.3235
2.09722	1.60748		2.09636	3.42468		2.096	4.12976		2.09668	3.32877
2.09889	1.60194		2.09803	3.42712		2.09767	4.12079		2.09835	3.33062
2.10056	1.6055		2.0997	3.42683		2.09933	4.11954		2.10002	3.32551
2.10222	1.60599		2.10136	3.42431		2.101	4.13157		2.10168	3.31872
2.10389	1.60786		2.10303	3.41878		2.10267	4.13121		2.10335	3.32318
2.10556	1.6102		2.1047	3.42216		2.10433	4.1191		2.10502	3.32942
2.10722	1.60909		2.10636	3.41541		2.106	4.12055		2.10668	3.3295
2.10889	1.60366		2.10803	3.42549		2.10767	4.1263		2.10835	3.33541
2.11056	1.60542		2.1097	3.42248		2.10933	4.12223		2.11002	3.32254
2.11222	1.60699		2.11136	3.43004		2.111	4.12388		2.11168	3.319
2.11389	1.60786		2.11303	3.4283		2.11267	4.12622		2.11335	3.32531
2.11556	1.60699		2.1147	3.43159		2.11433	4.13563		2.11502	3.33428
2.11722	1.60664		2.11636	3.43017		2.116	4.10888		2.11668	3.33963
2.11889	1.60332		2.11803	3.42549		2.11767	4.12557		2.11835	3.33505
2.12056	1.60183		2.1197	3.42634		2.11933	4.13217		2.12002	3.32515
2.12222	1.60924		2.12136	3.42191		2.121	4.11507		2.12168	3.32322
2.12389	1.60668		2.12303	3.42854		2.12267	4.12328		2.12335	3.32857
2.12556	1.60267		2.1247	3.42756		2.12433	4.13064		2.12502	3.33646
2.12722	1.60045		2.12636	3.43423		2.126	4.11974		2.12668	3.33014
2.12889	1.60076		2.12803	3.43553		2.12767	4.116		2.12835	3.32628
2.13056	1.60511		2.1297	3.43358		2.12933	4.13483		2.13002	3.32555
2.13222	1.60806		2.13136	3.43082		2.131	4.11998		2.13168	3.32982
2.13389	1.60702		2.13303	3.43208		2.13267	4.12364		2.13335	3.33255
2.13556	1.60271		2.1347	3.43013		2.13433	4.13475		2.13502	3.33851
2.13722	1.60683		2.13636	3.42854		2.136	4.13547		2.13668	3.33287
2.13889	1.60511		2.13803	3.42817		2.13767	4.12099		2.13835	3.32342
2.14056	1.61096		2.1397	3.43643		2.13933	4.12859		2.14002	3.32085
2.14222	1.60767		2.14136	3.43838		2.141	4.13475		2.14168	3.32809
2.14389	1.60431		2.14303	3.43663		2.14267	4.1189		2.14335	3.33565
2.14556	1.60316		2.1447	3.44236		2.14433	4.13265		2.14502	3.33199
2.14722	1.60473		2.14636	3.43781		2.146	4.14211		2.14668	3.32998
2.14889	1.61081		2.14803	3.43045		2.14767	4.13169		2.14835	3.32644
2.15056	1.61192		2.1497	3.43033		2.14933	4.12473		2.15002	3.3299
2.15222	1.60798		2.15136	3.42858		2.151	4.14633		2.15168	3.33235
2.15389	1.60064		2.15303	3.43082		2.15267	4.13744		2.15335	3.33465
2.15556	1.60764		2.1547	3.43439		2.15433	4.12276		2.15502	3.33569
2.15722	1.61081		2.15636	3.43204		2.156	4.14166		2.15668	3.32797
2.15889	1.61402		2.15803	3.43399		2.15767	4.1444		2.15835	3.32423
2.16056	1.60733		2.1597	3.43639		2.15933	4.12738		2.16002	3.3264
2.16222	1.60446		2.16136	3.4357		2.161	4.13712		2.16168	3.33678
2.16389	1.60779		2.16303	3.43147		2.16267	4.14215		2.16335	3.34209
2.16556	1.60939		2.1647	3.41703		2.16433	4.14319		2.16502	3.33537
2.16722	1.60691		2.16636	3.42752		2.166	4.13426		2.16668	3.33312
2.16889	1.60836		2.16803	3.42948		2.16767	4.13973		2.16835	3.32234
2.17056	1.60347		2.1697	3.43582		2.16933	4.14512		2.17002	3.32769
2.17222	1.60213		2.17136	3.43541		2.171	4.1312		2.17168	3.34036
2.17389	1.61085		2.17303	3.43842		2.17267	4.13511		2.17335	3.33895
2.17556	1.61295		2.1747	3.43411		2.17433	4.15192		2.17502	3.33062
2.17722	1.60775		2.17636	3.42683		2.176	4.13941		2.17668	3.32427
2.17889	1.60721		2.17803	3.4309		2.17767	4.14231		2.17835	3.3303
2.18056	1.604		2.1797	3.42911		2.17933	4.15212		2.18002	3.33469
2.18222	1.60565		2.18136	3.42846		2.181	4.14134		2.18168	3.34177
2.18389	1.61192		2.18303	3.43391		2.18267	4.13245		2.18335	3.33561
2.18556	1.61237		2.1847	3.43716		2.18433	4.15273		2.18502	3.32427
2.18722	1.6066		2.18636	3.43923		2.186	4.14532		2.18668	3.32278
2.18889	1.6011		2.18803	3.43911		2.18767	4.12666		2.18835	3.32986
2.19056	1.6045		2.1897	3.43907		2.18933	4.14026		2.19002	3.33758
2.19222	1.60955		2.19136	3.42927		2.191	4.14492		2.19168	3.33613
2.19389	1.61279		2.19303	3.43069		2.19267	4.13595		2.19335	3.33006
2.19556	1.611		2.1947	3.43183		2.19433	4.13784		2.19502	3.32692
2.19722	1.60817		2.19636	3.43025		2.196	4.14006		2.19668	3.32753
2.19889	1.60301		2.19803	3.43261		2.19767	4.13929		2.19835	3.34193
2.20056	1.60825		2.1997	3.43151		2.19933	4.13873		2.20002	3.34333
2.20222	1.61058		2.20136	3.44273		2.201	4.15216		2.20168	3.3336
2.20389	1.60951		2.20303	3.43846		2.20267	4.144		2.20335	3.33062
2.20556	1.60863		2.2047	3.43655		2.20433	4.12203		2.20502	3.32805
2.20722	1.60366		2.20636	3.4359		2.206	4.1409		2.20668	3.33022
2.20889	1.60301		2.20803	3.42862		2.20767	4.15011		2.20835	3.33726
2.21056	1.60744		2.2097	3.42517		2.20933	4.14022		2.21002	3.33766
2.21222	1.60897		2.21136	3.43224		2.211	4.14162		2.21168	3.33408
2.21389	1.60588		2.21303	3.43736		2.21267	4.14448		2.21335	3.32853
2.21556	1.60167		2.2147	3.43964		2.21433	4.13583		2.21502	3.32716
2.21722	1.60393		2.21636	3.43866		2.216	4.13652		2.21668	3.3266
2.21889	1.60901		2.21803	3.44057		2.21767	4.14561		2.21835	3.33642
2.22056	1.61153		2.2197	3.43147		2.21933	4.13048		2.22002	3.34004
2.22222	1.61008		2.22136	3.42943		2.221	4.13346		2.22168	3.33279
2.22389	1.60492		2.22303	3.42691		2.22267	4.14681		2.22335	3.32813
2.22556	1.60496		2.2247	3.42866		2.22433	4.13531		2.22502	3.33452
2.22722	1.60618		2.22636	3.43903		2.226	4.14291		2.22668	3.3381
2.22889	1.61123		2.22803	3.43598		2.22767	4.15019		2.22835	3.34333
2.23056	1.61088		2.2297	3.43781		2.22933	4.14335		2.23002	3.33794
2.23222	1.60821		2.23136	3.43769		2.231	4.12831		2.23168	3.33332
2.23389	1.60378		2.23303	3.43858		2.23267	4.14187		2.23335	3.32785
2.23556	1.60267		2.2347	3.43452		2.23433	4.15409		2.23502	3.33814
2.23722	1.60511		2.23636	3.43411		2.236	4.13294		2.23668	3.3406
2.23889	1.60978		2.23803	3.43744		2.23767	4.15035		2.23835	3.34185
2.24056	1.60649		2.2397	3.43228		2.23933	4.14577		2.24002	3.33754
2.24222	1.60301		2.24136	3.43952		2.241	4.13688		2.24168	3.33404
2.24389	1.60125		2.24303	3.44533		2.24267	4.14444		2.24335	3.33098
2.24556	1.60313		2.2447	3.43956		2.24433	4.14911		2.24502	3.3371
2.24722	1.60458		2.24636	3.43342		2.246	4.13812		2.24668	3.34132
2.24889	1.6055		2.24803	3.42748		2.24767	4.13362		2.24835	3.34
2.25056	1.60565		2.2497	3.42618		2.24933	4.1473		2.25002	3.33646
2.25222	1.6019		2.25136	3.43269		2.251	4.14452		2.25168	3.33094
2.25389	1.59915		2.25303	3.43492		2.25267	4.12964		2.25335	3.32994
2.25556	1.60668		2.2547	3.43598		2.25433	4.15188		2.25502	3.33066
2.25722	1.6063		2.25636	3.4398		2.256	4.1559		2.25668	3.33456
2.25889	1.60454		2.25803	3.44521		2.25767	4.12638		2.25835	3.34104
2.26056	1.6029		2.2597	3.44736		2.25933	4.15474		2.26002	3.33525
2.26222	1.59919		2.26136	3.4409		2.261	4.151		2.26168	3.32954
2.26389	1.60431		2.26303	3.43496		2.26267	4.13881		2.26335	3.32652
2.26556	1.61069		2.2647	3.43561		2.26433	4.14158		2.26502	3.33392
2.26722	1.60691		2.26636	3.43622		2.266	4.15067		2.26668	3.34088
2.26889	1.60446		2.26803	3.43744		2.26767	4.14339		2.26835	3.34144
2.27056	1.5993		2.2697	3.43952		2.26933	4.13672		2.27002	3.33577
2.27222	1.60286		2.27136	3.44379		2.271	4.15329		2.27168	3.33058
2.27389	1.60794		2.27303	3.4448		2.27267	4.14714		2.27335	3.33621
2.27556	1.60836		2.2747	3.43553		2.27433	4.13394		2.27502	3.3365
2.27722	1.60679		2.27636	3.43866		2.276	4.15273		2.27668	3.33867
2.27889	1.60404		2.27803	3.43805		2.27767	4.14915		2.27835	3.34201
2.28056	1.60626		2.2797	3.43248		2.27933	4.13648		2.28002	3.33509
2.28222	1.6071		2.28136	3.43448		2.281	4.14637		2.28168	3.33364
2.28389	1.61184		2.28303	3.43879		2.28267	4.15566		2.28335	3.33517
2.28556	1.60702		2.2847	3.44452		2.28433	4.15329		2.28502	3.33895
2.28722	1.60385		2.28636	3.44143		2.286	4.14709		2.28668	3.34269
2.28889	1.60485		2.28803	3.44403		2.28767	4.16162		2.28835	3.34052
2.29056	1.60676		2.2897	3.44126		2.28933	4.15373		2.29002	3.33621
2.29222	1.60886		2.29136	3.44005		2.291	4.13929		2.29168	3.33119
2.29389	1.60427		2.29303	3.42984		2.29267	4.16178		2.29335	3.33304
2.29556	1.60397		2.2947	3.43261		2.29433	4.16049		2.29502	3.33625
2.29722	1.60393		2.29636	3.43976		2.296	4.1415		2.29668	3.34462
2.29889	1.60794		2.29803	3.44728		2.29767	4.16137		2.29835	3.34478
2.30056	1.60611		2.2997	3.4459		2.29933	4.15812		2.30002	3.33501
2.30222	1.60569		2.30136	3.44814		2.301	4.14098		2.30168	3.32909
2.30389	1.6042		2.30303	3.44301		2.30267	4.15546		2.30335	3.33103
2.30556	1.60423		2.3047	3.44696		2.30433	4.16174		2.30502	3.34289
2.30722	1.60148		2.30636	3.44025		2.306	4.13828		2.30668	3.34281
2.30889	1.61138		2.30803	3.44155		2.30767	4.15349		2.30835	3.34012
2.31056	1.60683		2.3097	3.44131		2.30933	4.15494		2.31002	3.33617
2.31222	1.60595		2.31136	3.43964		2.311	4.15675		2.31168	3.33082
2.31389	1.6066		2.31303	3.4424		2.31267	4.14359		2.31335	3.33666
2.31556	1.60626		2.3147	3.44269		2.31433	4.15969		2.31502	3.34321
2.31722	1.60584		2.31636	3.44403		2.316	4.15948		2.31668	3.34261
2.31889	1.61123		2.31803	3.4409		2.31767	4.14327		2.31835	3.33424
2.32056	1.61073		2.3197	3.44106		2.31933	4.15104		2.32002	3.33171
2.32222	1.60316		2.32136	3.43663		2.321	4.16701		2.32168	3.33658
2.32389	1.60561		2.32303	3.44041		2.32267	4.14275		2.32335	3.34257
2.32556	1.60125		2.3247	3.44435		2.32433	4.151		2.32502	3.34378
2.32722	1.6084		2.32636	3.44757		2.326	4.15771		2.32668	3.34289
2.32889	1.61264		2.32803	3.4483		2.32767	4.14979		2.32835	3.33895
2.33056	1.60786		2.3297	3.44838		2.32933	4.14874		2.33002	3.33263
2.33222	1.60122		2.33136	3.44635		2.331	4.15904		2.33168	3.33376
2.33389	1.60454		2.33303	3.44017		2.33267	4.14882		2.33335	3.34132
2.33556	1.60595		2.3347	3.44033		2.33433	4.14931		2.33502	3.35053
2.33722	1.61176		2.33636	3.43996		2.336	4.15767		2.33668	3.35033
2.33889	1.60737		2.33803	3.44171		2.33767	4.15607		2.33835	3.34378
2.34056	1.6058		2.3397	3.44301		2.33933	4.14516		2.34002	3.34358
2.34222	1.60179		2.34136	3.44915		2.341	4.15357		2.34168	3.34309
2.34389	1.6105		2.34303	3.44875		2.34267	4.1621		2.34335	3.34478
2.34556	1.61134		2.3447	3.44765		2.34433	4.14822		2.34502	3.3523
2.34722	1.60687		2.34636	3.44793		2.346	4.16021		2.34668	3.34981
2.34889	1.60443		2.34803	3.44911		2.34767	4.16246		2.34835	3.3445
2.35056	1.60137		2.3497	3.44659		2.34933	4.14991		2.35002	3.3365
2.35222	1.60488		2.35136	3.44574		2.351	4.14798		2.35168	3.34217
2.35389	1.60676		2.35303	3.44692		2.35267	4.16737		2.35335	3.34985
2.35556	1.61264		2.3547	3.45249		2.35433	4.16266		2.35502	3.35138
2.35722	1.60722		2.35636	3.44732		2.356	4.1518		2.35668	3.34868
2.35889	1.60576		2.35803	3.45212		2.35767	4.15578		2.35835	3.34144
2.36056	1.60737		2.3597	3.45643		2.35933	4.15932		2.36002	3.34454
2.36222	1.60374		2.36136	3.45375		2.361	4.1452		2.36168	3.34233
2.36389	1.61012		2.36303	3.45159		2.36267	4.15293		2.36335	3.35476
2.36556	1.60519		2.3647	3.44765		2.36433	4.16608		2.36502	3.35122
2.36722	1.60664		2.36636	3.44683		2.366	4.1584		2.36668	3.34969
2.36889	1.60294		2.36803	3.44704		2.36767	4.15522		2.36835	3.34052
2.37056	1.60175		2.3697	3.45598		2.36933	4.16902		2.37002	3.3414
2.37222	1.61161		2.37136	3.45558		2.371	4.166		2.37168	3.34607
2.37389	1.60641		2.37303	3.45395		2.37267	4.14782		2.37335	3.35118
2.37556	1.60293		2.3747	3.45761		2.37433	4.17195		2.37502	3.3507
2.37722	1.60225		2.37636	3.45879		2.376	4.1631		2.37668	3.34864
2.37889	1.60614		2.37803	3.4548		2.37767	4.14818		2.37835	3.33835
2.38056	1.60366		2.3797	3.4446		2.37933	4.16294		2.38002	3.33529
2.38222	1.61092		2.38136	3.4461		2.381	4.16681		2.38168	3.34414
2.38389	1.60599		2.38303	3.45322		2.38267	4.15232		2.38335	3.34812
2.38556	1.6063		2.3847	3.45501		2.38433	4.15796		2.38502	3.35037
2.38722	1.60236		2.38636	3.45598		2.386	4.17095		2.38668	3.34587
2.38889	1.60565		2.38803	3.45179		2.38767	4.17035		2.38835	3.34394
2.39056	1.61043		2.3897	3.46017		2.38933	4.15594		2.39002	3.33569
2.39222	1.6126		2.39136	3.45204		2.391	4.17099		2.39168	3.34261
2.39389	1.60561		2.39303	3.44809		2.39267	4.16841		2.39335	3.34828
2.39556	1.60595		2.3947	3.44533		2.39433	4.14641		2.39502	3.35001
2.39722	1.60412		2.39636	3.44875		2.396	4.17372		2.39668	3.3404
2.39889	1.60339		2.39803	3.45289		2.39767	4.17051		2.39835	3.33448
2.40056	1.61161		2.3997	3.45387		2.39933	4.1483		2.40002	3.33718
2.40222	1.60737		2.40136	3.45566		2.401	4.15627		2.40168	3.34096
2.40389	1.60255		2.40303	3.45082		2.40267	4.17055		2.40335	3.34494
2.40556	1.60519		2.4047	3.44744		2.40433	4.15707		2.40502	3.35259
2.40722	1.60255		2.40636	3.44566		2.406	4.16487		2.40668	3.34345
2.40889	1.60607		2.40803	3.4448		2.40767	4.17549		2.40835	3.33569
2.41056	1.60794		2.4097	3.45253		2.40933	4.16194		2.41002	3.33746
2.41222	1.60897		2.41136	3.44797		2.411	4.15152		2.41168	3.34237
2.41389	1.60263		2.41303	3.44846		2.41267	4.17256		2.41335	3.34941
2.41556	1.60515		2.4147	3.457		2.41433	4.17276		2.41502	3.34728
2.41722	1.60519		2.41636	3.45789		2.416	4.15546		2.41668	3.34728
2.41889	1.60981		2.41803	3.45578		2.41767	4.1662		2.41835	3.34164
2.42056	1.60943		2.4197	3.44618		2.41933	4.16781		2.42002	3.33557
2.42222	1.60744		2.42136	3.44781		2.421	4.15429		2.42168	3.33678
2.42389	1.60588		2.42303	3.44423		2.42267	4.16154		2.42335	3.3509
2.42556	1.60691		2.4247	3.4433		2.42433	4.17726		2.42502	3.35271
2.42722	1.60267		2.42636	3.45118		2.426	4.15389		2.42668	3.34555
2.42889	1.6097		2.42803	3.45184		2.42767	4.1487		2.42835	3.33778
2.43056	1.60928		2.4297	3.45708		2.42933	4.1621		2.43002	3.33943
2.43222	1.60286		2.43136	3.45558		2.431	4.1724		2.43168	3.34164
2.43389	1.6016		2.43303	3.45391		2.43267	4.15369		2.43335	3.34957
2.43556	1.60389		2.4347	3.44334		2.43433	4.166		2.43502	3.35009
2.43722	1.61043		2.43636	3.44033		2.436	4.15993		2.43668	3.34349
2.43889	1.61165		2.43803	3.44675		2.43767	4.15317		2.43835	3.33513
2.44056	1.60893		2.4397	3.45228		2.43933	4.17549		2.44002	3.33609
2.44222	1.60504		2.44136	3.45521		2.441	4.16238		2.44168	3.34225
2.44389	1.60259		2.44303	3.45903		2.44267	4.14951		2.44335	3.35013
2.44556	1.60764		2.4447	3.45635		2.44433	4.16125		2.44502	3.34989
2.44722	1.61157		2.44636	3.45423		2.446	4.17006		2.44668	3.3451
2.44889	1.60794		2.44803	3.44566		2.44767	4.15751		2.44835	3.34281
2.45056	1.60336		2.4497	3.44574		2.44933	4.15691		2.45002	3.34068
2.45222	1.60431		2.45136	3.44309		2.451	4.17151		2.45168	3.3486
2.45389	1.60779		2.45303	3.45196		2.45267	4.15844		2.45335	3.3517
2.45556	1.6102		2.4547	3.45159		2.45433	4.14512		2.45502	3.35053
2.45722	1.61318		2.45636	3.45151		2.456	4.17252		2.45668	3.34221
2.45889	1.60653		2.45803	3.45724		2.45767	4.16306		2.45835	3.34309
2.46056	1.60278		2.4597	3.45651		2.45933	4.15063		2.46002	3.33927
2.46222	1.6063		2.46136	3.45923		2.461	4.16785		2.46168	3.34398
2.46389	1.6053		2.46303	3.44862		2.46267	4.16773		2.46335	3.35556
2.46556	1.61008		2.4647	3.45184		2.46433	4.16089		2.46502	3.35037
2.46722	1.61111		2.46636	3.44643		2.466	4.16737		2.46668	3.34486
2.46889	1.60443		2.46803	3.44557		2.46767	4.17401		2.46835	3.33613
2.47056	1.60832		2.4697	3.45123		2.46933	4.15985		2.47002	3.34583
2.47222	1.60389		2.47136	3.45175		2.471	4.16548		2.47168	3.34555
2.47389	1.6079		2.47303	3.45907		2.47267	4.16777		2.47335	3.35287
2.47556	1.60809		2.4747	3.45765		2.47433	4.17107		2.47502	3.34506
2.47722	1.61134		2.47636	3.44879		2.476	4.1582		2.47668	3.3443
2.47889	1.60729		2.47803	3.44801		2.47767	4.17067		2.47835	3.34185
2.48056	1.60595		2.4797	3.44505		2.47933	4.17393		2.48002	3.34345
2.48222	1.60809		2.48136	3.4522		2.481	4.1524		2.48168	3.35299
2.48389	1.61065		2.48303	3.45387		2.48267	4.16837		2.48335	3.34587
2.48556	1.6136		2.4847	3.45907		2.48433	4.17409		2.48502	3.34804
2.48722	1.60607		2.48636	3.45911		2.486	4.1549		2.48668	3.33963
2.48889	1.60481		2.48803	3.457		2.48767	4.16652		2.48835	3.33979
2.49056	1.60576		2.4897	3.44749		2.48933	4.17582		2.49002	3.34438
2.49222	1.61169		2.49136	3.45326		2.491	4.15981		2.49168	3.35114
2.49389	1.61115		2.49303	3.4533		2.49267	4.16242		2.49335	3.35275
2.49556	1.61257		2.4947	3.45204		2.49433	4.16773		2.49502	3.34181
2.49722	1.6024		2.49636	3.44952		2.496	4.1631		2.49668	3.33919
2.49889	1.60607		2.49803	3.45253		2.49767	4.16025		2.49835	3.34193
2.50056	1.60851		2.4997	3.45464		2.49933	4.16222		2.50002	3.35037
2.50222	1.6157		2.50136	3.46062		2.501	4.17031		2.50168	3.35592
2.50389	1.61138		2.50303	3.45862		2.50267	4.16234		2.50335	3.3451
2.50556	1.6029		2.5047	3.45208		2.50433	4.15896		2.50502	3.34366
2.50722	1.60832		2.50636	3.44895		2.506	4.17521		2.50668	3.33694
2.50889	1.60695		2.50803	3.45257		2.50767	4.15172		2.50835	3.34555
2.51056	1.61444		2.5097	3.46261		2.50933	4.16323		2.51002	3.35898
2.51222	1.60955		2.51136	3.45598		2.511	4.18048		2.51168	3.35693
2.51389	1.6092		2.51303	3.45545		2.51267	4.15816		2.51335	3.34868
2.51556	1.60504		2.5147	3.45635		2.51433	4.1617		2.51502	3.34414
2.51722	1.604		2.51636	3.45984		2.516	4.18133		2.51668	3.34925
2.51889	1.61195		2.51803	3.46167		2.51767	4.16966		2.51835	3.35733
2.52056	1.61039		2.5197	3.45444		2.51933	4.16652		2.52002	3.36248
2.52222	1.60993		2.52136	3.45224		2.521	4.17525		2.52168	3.35291
2.52389	1.60679		2.52303	3.45188		2.52267	4.16628		2.52335	3.34679
2.52556	1.60546		2.5247	3.45196		2.52433	4.16395		2.52502	3.35234
2.52722	1.60435		2.52636	3.45932		2.526	4.16427		2.52668	3.35979
2.52889	1.60752		2.52803	3.46098		2.52767	4.17372		2.52835	3.36449
2.53056	1.6102		2.5297	3.45696		2.52933	4.16319		2.53002	3.35971
2.53222	1.60993		2.53136	3.46102		2.531	4.15997		2.53168	3.34607
2.53389	1.60347		2.53303	3.45858		2.53267	4.1802		2.53335	3.35584
2.53556	1.60473		2.5347	3.46098		2.53433	4.17843		2.53502	3.35592
2.53722	1.60076		2.53636	3.45631		2.536	4.16274		2.53668	3.35894
2.53889	1.60538		2.53803	3.45415		2.53767	4.17268		2.53835	3.35934
2.54056	1.60874		2.5397	3.45297		2.53933	4.17477		2.54002	3.35347
2.54222	1.60851		2.54136	3.45684		2.541	4.15116		2.54168	3.34587
2.54389	1.60913		2.54303	3.45944		2.54267	4.16681		2.54335	3.34748
2.54556	1.60144		2.5447	3.46236		2.54433	4.18012		2.54502	3.35926
2.54722	1.60645		2.54636	3.46399		2.546	4.16729		2.54668	3.35862
2.54889	1.605		2.54803	3.45887		2.54767	4.16017		2.54835	3.35564
2.55056	1.61176		2.5497	3.45745		2.54933	4.1728		2.55002	3.34631
2.55222	1.60488		2.55136	3.45659		2.551	4.16379		2.55168	3.34796
2.55389	1.6053		2.55303	3.45549		2.55267	4.16556		2.55335	3.34913
2.55556	1.60064		2.5547	3.45883		2.55433	4.17911		2.55502	3.3548
2.55722	1.60718		2.55636	3.4611		2.556	4.17035		2.55668	3.35387
2.55889	1.60962		2.55803	3.46501		2.55767	4.1559		2.55835	3.35299
2.56056	1.61276		2.5597	3.45984		2.55933	4.17541		2.56002	3.34917
2.56222	1.60653		2.56136	3.4585		2.561	4.17795		2.56168	3.3447
2.56389	1.60358		2.56303	3.45814		2.56267	4.16829		2.56335	3.35512
2.56556	1.60175		2.5647	3.45688		2.56433	4.18109		2.56502	3.35725
2.56722	1.60446		2.56636	3.45976		2.566	4.17368		2.56668	3.36031
2.56889	1.60897		2.56803	3.45647		2.56767	4.16749		2.56835	3.34957
2.57056	1.61222		2.5697	3.46322		2.56933	4.17706		2.57002	3.3408
2.57222	1.60603		2.57136	3.46509		2.571	4.18627		2.57168	3.35094
2.57389	1.6016		2.57303	3.46192		2.57267	4.17493		2.57335	3.35544
2.57556	1.60057		2.5747	3.46651		2.57433	4.1664		2.57502	3.36119
2.57722	1.60618		2.57636	3.45541		2.576	4.18873		2.57668	3.35613
2.57889	1.60687		2.57803	3.45867		2.57767	4.18539		2.57835	3.34699
2.58056	1.60813		2.5797	3.45411		2.57933	4.17352		2.58002	3.34575
2.58222	1.6037		2.58136	3.45932		2.581	4.1833		2.58168	3.34985
2.58389	1.60611		2.58303	3.46082		2.58267	4.17654		2.58335	3.35782
2.58556	1.60614		2.5847	3.45993		2.58433	4.16101		2.58502	3.35697
2.58722	1.60538		2.58636	3.46745		2.586	4.18362		2.58668	3.35033
2.58889	1.60981		2.58803	3.47062		2.58767	4.19106		2.58835	3.34555
2.59056	1.6071		2.5897	3.47135		2.58933	4.18193		2.59002	3.34945
2.59222	1.60255		2.59136	3.46545		2.591	4.17606		2.59168	3.35621
2.59389	1.59908		2.59303	3.46167		2.59267	4.18684		2.59335	3.36035
2.59556	1.60871		2.5947	3.45927		2.59433	4.17497		2.59502	3.35436
2.59722	1.60832		2.59636	3.45773		2.596	4.18451		2.59668	3.35045
2.59889	1.60897		2.59803	3.45911		2.59767	4.18796		2.59835	3.34744
2.60056	1.60015		2.5997	3.46379		2.59933	4.18784		2.60002	3.34977
2.60222	1.60404		2.60136	3.46854		2.601	4.17348		2.60168	3.35367
2.60389	1.60481		2.60303	3.46716		2.60267	4.18515		2.60335	3.36164
2.60556	1.6076		2.6047	3.46773		2.60433	4.18282		2.60502	3.35902
2.60722	1.60695		2.60636	3.46025		2.606	4.17839		2.60668	3.35118
2.60889	1.60416		2.60803	3.45566		2.60767	4.18169		2.60835	3.33987
2.61056	1.604		2.6097	3.45846		2.60933	4.19255		2.61002	3.3447
2.61222	1.60255		2.61136	3.46358		2.611	4.17702		2.61168	3.3579
2.61389	1.60981		2.61303	3.46371		2.61267	4.17175		2.61335	3.36039
2.61556	1.60756		2.6147	3.47139		2.61433	4.18853		2.61502	3.35951
2.61722	1.6011		2.61636	3.47001		2.616	4.17529		2.61668	3.34599
2.61889	1.60339		2.61803	3.4657		2.61767	4.18193		2.61835	3.34635
2.62056	1.60431		2.6197	3.46066		2.61933	4.19146		2.62002	3.35279
2.62222	1.60458		2.62136	3.45923		2.621	4.1833		2.62168	3.36071
2.62389	1.60492		2.62303	3.45602		2.62267	4.17759		2.62335	3.36208
2.62556	1.60676		2.6247	3.45671		2.62433	4.18909		2.62502	3.35009
2.62722	1.60076		2.62636	3.46436		2.626	4.1808		2.62668	3.34406
2.62889	1.60412		2.62803	3.46915		2.62767	4.18623		2.62835	3.35114
2.63056	1.59957		2.6297	3.4683		2.62933	4.18716		2.63002	3.35271
2.63222	1.60702		2.63136	3.46513		2.631	4.18648		2.63168	3.3585
2.63389	1.61065		2.63303	3.4685		2.63267	4.17775		2.63335	3.35556
2.63556	1.60622		2.6347	3.46395		2.63433	4.17159		2.63502	3.35428
2.63722	1.60259		2.63636	3.45972		2.636	4.19368		2.63668	3.34539
2.63889	1.60217		2.63803	3.45838		2.63767	4.18189		2.63835	3.3472
2.64056	1.60431		2.6397	3.45932		2.63933	4.1724		2.64002	3.35436
2.64222	1.60901		2.64136	3.46257		2.641	4.18402		2.64168	3.35842
2.64389	1.61054		2.64303	3.46871		2.64267	4.18495		2.64335	3.36059
2.64556	1.60316		2.6447	3.47562		2.64433	4.17091		2.64502	3.35114
2.64722	1.60236		2.64636	3.47257		2.646	4.18724		2.64668	3.34957
2.64889	1.6024		2.64803	3.46692		2.64767	4.18008		2.64835	3.34965
2.65056	1.6079		2.6497	3.46676		2.64933	4.16733		2.65002	3.36224
2.65222	1.60737		2.65136	3.46537		2.651	4.18672		2.65168	3.36272
2.65389	1.60496		2.65303	3.457		2.65267	4.19038		2.65335	3.35303
2.65556	1.60064		2.6547	3.46013		2.65433	4.17525		2.65502	3.34724
2.65722	1.60037		2.65636	3.46822		2.656	4.18467		2.65668	3.35005
2.65889	1.60676		2.65803	3.47074		2.65767	4.19018		2.65835	3.35657
2.66056	1.60928		2.6597	3.47184		2.65933	4.17035		2.66002	3.36288
2.66222	1.60718		2.66136	3.46838		2.661	4.18129		2.66168	3.36188
2.66389	1.59854		2.66303	3.45932		2.66267	4.19247		2.66335	3.35488
2.66556	1.60423		2.6647	3.46245		2.66433	4.17658		2.66502	3.35094
2.66722	1.60897		2.66636	3.46175		2.666	4.18438		2.66668	3.35645
2.66889	1.60645		2.66803	3.4668		2.66767	4.19191		2.66835	3.36313
2.67056	1.60733		2.6697	3.46033		2.66933	4.18084		2.67002	3.36972
2.67222	1.60542		2.67136	3.46619		2.671	4.17578		2.67168	3.3579
2.67389	1.59816		2.67303	3.47237		2.67267	4.18394		2.67335	3.35315
2.67556	1.60381		2.6747	3.47359		2.67433	4.18692		2.67502	3.35745
2.67722	1.60614		2.67636	3.47574		2.676	4.18221		2.67668	3.36264
2.67889	1.60443		2.67803	3.46753		2.67767	4.1804		2.67835	3.37274
2.68056	1.60607		2.6797	3.4611		2.67933	4.19525		2.68002	3.36337
2.68222	1.59835		2.68136	3.46456		2.681	4.17819		2.68168	3.36453
2.68389	1.60148		2.68303	3.46289		2.68267	4.17578		2.68335	3.36063
2.68556	1.61046		2.6847	3.46395		2.68433	4.19331		2.68502	3.35701
2.68722	1.60534		2.68636	3.47037		2.686	4.18555		2.68668	3.36671
2.68889	1.60611		2.68803	3.47151		2.68767	4.17622		2.68835	3.3692
2.69056	1.59827		2.6897	3.47167		2.68933	4.19239		2.69002	3.36884
2.69222	1.60626		2.69136	3.4746		2.691	4.1833		2.69168	3.35858
2.69389	1.60637		2.69303	3.4705		2.69267	4.17501		2.69335	3.35737
2.69556	1.61081		2.6947	3.45895		2.69433	4.18531		2.69502	3.36115
2.69722	1.60274		2.69636	3.46212		2.696	4.19408		2.69668	3.36377
2.69889	1.60645		2.69803	3.46509		2.69767	4.18213		2.69835	3.36888
2.70056	1.5998		2.6997	3.4696		2.69933	4.18386		2.70002	3.36164
2.70222	1.60809		2.70136	3.4733		2.701	4.19621		2.70168	3.35319
2.70389	1.60756		2.70303	3.46464		2.70267	4.1874		2.70335	3.35206
2.70556	1.60939		2.7047	3.47363		2.70433	4.18302		2.70502	3.36067
2.70722	1.60439		2.70636	3.47452		2.706	4.19432		2.70668	3.37306
2.70889	1.60083		2.70803	3.47546		2.70767	4.18652		2.70835	3.36586
2.71056	1.60068		2.7097	3.46639		2.70933	4.18149		2.71002	3.35649
2.71222	1.60668		2.71136	3.46513		2.711	4.19754		2.71168	3.34909
2.71389	1.60614		2.71303	3.46493		2.71267	4.19794		2.71335	3.3618
2.71556	1.60951		2.7147	3.47001		2.71433	4.18925		2.71502	3.36924
2.71722	1.6032		2.71636	3.4707		2.716	4.19203		2.71668	3.37137
2.71889	1.60649		2.71803	3.46976		2.71767	4.18813		2.71835	3.36751
2.72056	1.60572		2.7197	3.46875		2.71933	4.18273		2.72002	3.35609
2.72222	1.60989		2.72136	3.47167		2.721	4.18611		2.72168	3.35689
2.72389	1.60779		2.72303	3.47281		2.72267	4.19191		2.72335	3.35938
2.72556	1.60576		2.7247	3.46838		2.72433	4.19074		2.72502	3.36602
2.72722	1.60584		2.72636	3.46493		2.726	4.18849		2.72668	3.35741
2.72889	1.60515		2.72803	3.4672		2.72767	4.19146		2.72835	3.35428
2.73056	1.61153		2.7297	3.46989		2.72933	4.18981		2.73002	3.35247
2.73222	1.60867		2.73136	3.47517		2.731	4.17393		2.73168	3.35395
2.73389	1.60309		2.73303	3.47586		2.73267	4.18869		2.73335	3.35938
2.73556	1.6058		2.7347	3.48025		2.73433	4.19488		2.73502	3.36252
2.73722	1.60492		2.73636	3.4768		2.736	4.18201		2.73668	3.36067
2.73889	1.60874		2.73803	3.46968		2.73767	4.18599		2.73835	3.3556
2.74056	1.61363		2.7397	3.46952		2.73933	4.19352		2.74002	3.35609
2.74222	1.61111		2.74136	3.46993		2.741	4.18611		2.74168	3.35576
2.74389	1.60721		2.74303	3.47159		2.74267	4.18374		2.74335	3.3587
2.74556	1.60752		2.7447	3.47659		2.74433	4.19798		2.74502	3.36397
2.74722	1.61065		2.74636	3.47875		2.746	4.18495		2.74668	3.35898
2.74889	1.60676		2.74803	3.48029		2.74767	4.1901		2.74835	3.3478
2.75056	1.60836		2.7497	3.48086		2.74933	4.20047		2.75002	3.35214
2.75222	1.6105		2.75136	3.48184		2.751	4.19271		2.75168	3.35287
2.75389	1.60408		2.75303	3.4748		2.75267	4.18487		2.75335	3.36059
2.75556	1.60771		2.7547	3.47025		2.75433	4.18503		2.75502	3.36638
2.75722	1.60916		2.75636	3.4685		2.756	4.19927		2.75668	3.36172
2.75889	1.61371		2.75803	3.47306		2.75767	4.18756		2.75835	3.34905
2.76056	1.60767		2.7597	3.47863		2.75933	4.18732		2.76002	3.35243
2.76222	1.60328		2.76136	3.48692		2.761	4.19444		2.76168	3.36184
2.76389	1.60423		2.76303	3.49005		2.76267	4.18426		2.76335	3.36671
2.76556	1.60351		2.7647	3.477		2.76433	4.17932		2.76502	3.36719
2.76722	1.60997		2.76636	3.47871		2.766	4.19802		2.76668	3.3556
2.76889	1.6102		2.76803	3.47907		2.76767	4.18479		2.76835	3.35114
2.77056	1.60878		2.7697	3.47566		2.76933	4.18656		2.77002	3.36091
2.77222	1.60496		2.77136	3.47676		2.771	4.19895		2.77168	3.36562
2.77389	1.60752		2.77303	3.47501		2.77267	4.20023		2.77335	3.36968
2.77556	1.61295		2.7747	3.48143		2.77433	4.1866		2.77502	3.36691
2.77722	1.61069		2.77636	3.48326		2.776	4.1911		2.77668	3.36063
2.77889	1.60829		2.77803	3.48724		2.77767	4.2051		2.77835	3.35552
2.78056	1.60423		2.7797	3.48554		2.77933	4.18813		2.78002	3.36272
2.78222	1.60213		2.78136	3.47651		2.781	4.18583		2.78168	3.36912
2.78389	1.60962		2.78303	3.4746		2.78267	4.19798		2.78335	3.36707
2.78556	1.60752		2.7847	3.4807		2.78433	4.19472		2.78502	3.36594
2.78722	1.60817		2.78636	3.47541		2.786	4.19601		2.78668	3.35918
2.78889	1.60186		2.78803	3.47761		2.78767	4.20357		2.78835	3.35488
2.79056	1.60481		2.7897	3.48314		2.78933	4.20341		2.79002	3.35399
2.79222	1.60829		2.79136	3.48241		2.791	4.18346		2.79168	3.36103
2.79389	1.60993		2.79303	3.4868		2.79267	4.20345		2.79335	3.36763
2.79556	1.60993		2.7947	3.48647		2.79433	4.21033		2.79502	3.36051
2.79722	1.60557		2.79636	3.48074		2.796	4.18965		2.79668	3.35327
2.79889	1.60297		2.79803	3.47639		2.79767	4.19368		2.79835	3.3521
2.80056	1.60309		2.7997	3.48009		2.79933	4.20981		2.80002	3.35765
2.80222	1.6102		2.80136	3.48237		2.801	4.19907		2.80168	3.35938
2.80389	1.60936		2.80303	3.48123		2.80267	4.20393		2.80335	3.37093
2.80556	1.60752		2.8047	3.48403		2.80433	4.21689		2.80502	3.36819
2.80722	1.60393		2.80636	3.48924		2.806	4.19681		2.80668	3.36144
2.80889	1.60148		2.80803	3.47659		2.80767	4.19496		2.80835	3.35959
2.81056	1.60695		2.8097	3.48428		2.80933	4.20949		2.81002	3.36421
2.81222	1.61027		2.81136	3.47891		2.811	4.20768		2.81168	3.37065
2.81389	1.61043		2.81303	3.47907		2.81267	4.20116		2.81335	3.36695
2.81556	1.60492		2.8147	3.47676		2.81433	4.19959		2.81502	3.36107
2.81722	1.60729		2.81636	3.48184		2.816	4.20281		2.81668	3.35926
2.81889	1.60435		2.81803	3.47911		2.81767	4.20007		2.81835	3.35218
2.82056	1.60683		2.8197	3.48046		2.81933	4.19042		2.82002	3.35709
2.82222	1.61004		2.82136	3.48424		2.821	4.21689		2.82168	3.36176
2.82389	1.61234		2.82303	3.47761		2.82267	4.20792		2.82335	3.36739
2.82556	1.60653		2.8247	3.47972		2.82433	4.18398		2.82502	3.3614
2.82722	1.60152		2.82636	3.47903		2.826	4.20381		2.82668	3.35669
2.82889	1.60607		2.82803	3.47692		2.82767	4.20558		2.82835	3.35359
2.83056	1.61096		2.8297	3.47867		2.82933	4.19231		2.83002	3.35761
2.83222	1.61127		2.83136	3.48102		2.831	4.20361		2.83168	3.36904
2.83389	1.6032		2.83303	3.48623		2.83267	4.20542		2.83335	3.36751
2.83556	1.59888		2.8347	3.49172		2.83433	4.19472		2.83502	3.36236
2.83722	1.59823		2.83636	3.48651		2.836	4.20212		2.83668	3.35407
2.83889	1.60607		2.83803	3.48761		2.83767	4.20498		2.83835	3.35259
2.84056	1.60985		2.8397	3.47948		2.83933	4.20233		2.84002	3.36176
2.84222	1.60649		2.84136	3.47667		2.841	4.18873		2.84168	3.3655
2.84389	1.60083		2.84303	3.47611		2.84267	4.20293		2.84335	3.36522
2.84556	1.60152		2.8447	3.47972		2.84433	4.20385		2.84502	3.35492
2.84722	1.60271		2.84636	3.47854		2.846	4.18422		2.84668	3.34913
2.84889	1.6079		2.84803	3.48233		2.84767	4.19754		2.84835	3.35609
2.85056	1.60515		2.8497	3.48163		2.84933	4.20108		2.85002	3.36421
2.85222	1.60412		2.85136	3.48094		2.851	4.18849		2.85168	3.36498
2.85389	1.60565		2.85303	3.48265		2.85267	4.19247		2.85335	3.35898
2.85556	1.60427		2.8547	3.47757		2.85433	4.20269		2.85502	3.35717
2.85722	1.60706		2.85636	3.47558		2.856	4.19512		2.85668	3.35749
2.85889	1.60848		2.85803	3.47212		2.85767	4.18515		2.85835	3.35906
2.86056	1.60634		2.8597	3.47627		2.85933	4.20152		2.86002	3.36144
2.86222	1.6029		2.86136	3.47733		2.861	4.20526		2.86168	3.36421
2.86389	1.59873		2.86303	3.48688		2.86267	4.18929		2.86335	3.36389
2.86556	1.60244		2.8647	3.48627		2.86433	4.20164		2.86502	3.3554
2.86722	1.60699		2.86636	3.48785		2.866	4.20337		2.86668	3.35806
2.86889	1.60779		2.86803	3.48472		2.86767	4.18487		2.86835	3.3628
2.87056	1.60332		2.8697	3.48037		2.86933	4.20824		2.87002	3.37387
2.87222	1.60041		2.87136	3.477		2.871	4.20406		2.87168	3.3727
2.87389	1.6011		2.87303	3.47265		2.87267	4.18845		2.87335	3.36807
2.87556	1.605		2.8747	3.47285		2.87433	4.20369		2.87502	3.36296
2.87722	1.60783		2.87636	3.47798		2.876	4.20385		2.87668	3.36389
2.87889	1.6029		2.87803	3.48147		2.87767	4.19742		2.87835	3.36526
2.88056	1.60037		2.8797	3.48562		2.87933	4.19432		2.88002	3.37914
2.88222	1.59797		2.88136	3.48472		2.881	4.19569		2.88168	3.37519
2.88389	1.60209		2.88303	3.47814		2.88267	4.19963		2.88335	3.3659
2.88556	1.60343		2.8847	3.47712		2.88433	4.18306		2.88502	3.35906
2.88722	1.60374		2.88636	3.47724		2.886	4.20518		2.88668	3.36968
2.88889	1.60324		2.88803	3.47899		2.88767	4.2084		2.88835	3.37676
2.89056	1.5993		2.8897	3.47696		2.88933	4.18475		2.89002	3.37672
2.89222	1.5985		2.89136	3.47895		2.891	4.20096		2.89168	3.37012
2.89389	1.60699		2.89303	3.48733		2.89267	4.20224		2.89335	3.3614
2.89556	1.60492		2.8947	3.49046		2.89433	4.19416		2.89502	3.36469
2.89722	1.60404		2.89636	3.49074		2.896	4.1973		2.89668	3.36731
2.89889	1.5969		2.89803	3.47773		2.89767	4.19758		2.89835	3.37218
2.90056	1.60041		2.8997	3.47895		2.89933	4.19597		2.90002	3.37
2.90222	1.60439		2.90136	3.47367		2.901	4.20317		2.90168	3.36514
2.90389	1.6079		2.90303	3.48326		2.90267	4.202		2.90335	3.3624
2.90556	1.60458		2.9047	3.48041		2.90433	4.20784		2.90502	3.36566
2.90722	1.60129		2.90636	3.47907		2.906	4.19247		2.90668	3.37391
2.90889	1.59869		2.90803	3.48712		2.90767	4.19774		2.90835	3.37616
2.91056	1.59972		2.9097	3.48476		2.90933	4.21661		2.91002	3.37073
2.91222	1.60813		2.91136	3.48977		2.911	4.18861		2.91168	3.3628
2.91389	1.60458		2.91303	3.48367		2.91267	4.1948		2.91335	3.36292
2.91556	1.60351		2.9147	3.47972		2.91433	4.21065		2.91502	3.36727
2.91722	1.60454		2.91636	3.47468		2.916	4.20076		2.91668	3.37117
2.91889	1.60072		2.91803	3.47976		2.91767	4.19661		2.91835	3.37873
2.92056	1.60202		2.9197	3.48477		2.91933	4.20599		2.92002	3.36755
2.92222	1.60848		2.92136	3.47972		2.921	4.19758		2.92168	3.36228
2.92389	1.60993		2.92303	3.48379		2.92267	4.19432		2.92335	3.36357
2.92556	1.60435		2.9247	3.48371		2.92433	4.21025		2.92502	3.3698
2.92722	1.60332		2.92636	3.48379		2.926	4.20643		2.92668	3.37346
2.92889	1.59835		2.92803	3.48176		2.92767	4.2043		2.92835	3.37041
2.93056	1.60771		2.9297	3.47546		2.92933	4.20027		2.93002	3.35922
2.93222	1.60955		2.93136	3.47667		2.931	4.20981		2.93168	3.35637
2.93389	1.60595		2.93303	3.47688		2.93267	4.20333		2.93335	3.3659
2.93556	1.60313		2.9347	3.4805		2.93433	4.19203		2.93502	3.37302
2.93722	1.60141		2.93636	3.48936		2.936	4.21484		2.93668	3.36964
2.93889	1.60622		2.93803	3.48375		2.93767	4.2094		2.93835	3.36341
2.94056	1.60767		2.9397	3.48769		2.93933	4.18869		2.94002	3.35597
2.94222	1.60588		2.94136	3.48135		2.941	4.21029		2.94168	3.36232
2.94389	1.60336		2.94303	3.47802		2.94267	4.20856		2.94335	3.37222
2.94556	1.60011		2.9447	3.47728		2.94433	4.19907		2.94502	3.37379
2.94722	1.599		2.94636	3.47753		2.946	4.20667		2.94668	3.36819
2.94889	1.60339		2.94803	3.48712		2.94767	4.20703		2.94835	3.35991
2.95056	1.60527		2.9497	3.49013		2.94933	4.18981		2.95002	3.36317
2.95222	1.60427		2.95136	3.49245		2.951	4.2018		2.95168	3.36304
2.95389	1.60198		2.95303	3.4885		2.95267	4.21612		2.95335	3.36964
2.95556	1.60118		2.9547	3.48712		2.95433	4.19834		2.95502	3.37246
2.95722	1.6055		2.95636	3.48367		2.956	4.20249		2.95668	3.36373
2.95889	1.60935		2.95803	3.4835		2.95767	4.2119		2.95835	3.36015
2.96056	1.60722		2.9597	3.47684		2.95933	4.1934		2.96002	3.36534
2.96222	1.60072		2.96136	3.48277		2.961	4.19935		2.96168	3.3698
2.96389	1.59881		2.96303	3.48546		2.96267	4.21371		2.96335	3.36964
2.96556	1.60485		2.9647	3.48729		2.96433	4.20908		2.96502	3.37
2.96722	1.6066		2.96636	3.49599		2.966	4.20788		2.96668	3.36465
2.96889	1.60978		2.96803	3.48899		2.96767	4.20273		2.96835	3.36345
2.97056	1.60175		2.9697	3.48566		2.96933	4.21206		2.97002	3.36554
2.97222	1.59724		2.97136	3.48607		2.971	4.20466		2.97168	3.37061
2.97389	1.59747		2.97303	3.48363		2.97267	4.19726		2.97335	3.37274
2.97556	1.60179		2.9747	3.48294		2.97433	4.20924		2.97502	3.37069
2.97722	1.6045		2.97636	3.48253		2.976	4.19987		2.97668	3.36123
2.97889	1.60557		2.97803	3.48659		2.97767	4.1878		2.97835	3.35946
2.98056	1.60297		2.9797	3.49245		2.97933	4.21037		2.98002	3.3737
2.98222	1.60267		2.98136	3.4942		2.981	4.21242		2.98168	3.3797
2.98389	1.60167		2.98303	3.48477		2.98267	4.19517		2.98335	3.37029
2.98556	1.60576		2.9847	3.48147		2.98433	4.20651		2.98502	3.36449
2.98722	1.60851		2.98636	3.48009		2.986	4.21246		2.98668	3.36176
2.98889	1.6079		2.98803	3.47854		2.98767	4.20011		2.98835	3.37189
2.99056	1.6037		2.9897	3.48285		2.98933	4.20474		2.99002	3.37576
2.99222	1.59999		2.99136	3.48224		2.991	4.21471		2.99168	3.37403
2.99389	1.59988		2.99303	3.48456		2.99267	4.21117		2.99335	3.36514
2.99556	1.60125		2.9947	3.49245		2.99433	4.20562		2.99502	3.35794
2.99722	1.60744		2.99636	3.49111		2.996	4.20888		2.99668	3.36188
2.99889	1.60358		2.99803	3.49139		2.99767	4.21508		2.99835	3.3692
3.00056	1.59846		2.9997	3.48635		2.99933	4.20108		3.00002	3.37395
3.00222	1.59774		3.00136	3.47708		3.001	4.215		3.00168	3.36972
3.00389	1.60347		3.00303	3.48383		3.00267	4.21838		3.00335	3.3618
3.00556	1.60695		3.0047	3.4798		3.00433	4.20442		3.00502	3.36019
3.00722	1.60534		3.00636	3.48485		3.006	4.21134		3.00668	3.37093
3.00889	1.60366		3.00803	3.48456		3.00767	4.22079		3.00835	3.37141
3.01056	1.60255		3.0097	3.49753		3.00933	4.21459		3.01002	3.37189
3.01222	1.59988		3.01136	3.49074		3.011	4.20824		3.01168	3.36288
3.01389	1.60404		3.01303	3.48863		3.01267	4.2199		3.01335	3.36313
3.01556	1.60515		3.0147	3.48997		3.01433	4.21745		3.01502	3.36268
3.01722	1.60538		3.01636	3.48257		3.016	4.19895		3.01668	3.37125
3.01889	1.60011		3.01803	3.48765		3.01767	4.21492		3.01835	3.37141
3.02056	1.59843		3.0197	3.48334		3.01933	4.22433		3.02002	3.37141
3.02222	1.60068		3.02136	3.49119		3.021	4.20056		3.02168	3.37177
3.02389	1.60263		3.02303	3.49188		3.02267	4.21777		3.02335	3.3591
3.02556	1.60699		3.0247	3.49078		3.02433	4.22035		3.02502	3.35854
3.02722	1.60496		3.02636	3.49261		3.026	4.20458		3.02668	3.37033
3.02889	1.60504		3.02803	3.49737		3.02767	4.21564		3.02835	3.3762
3.03056	1.59755		3.0297	3.49529		3.02933	4.21311		3.03002	3.37206
3.03222	1.6053		3.03136	3.49062		3.031	4.21021		3.03168	3.36401
3.03389	1.6055		3.03303	3.48635		3.03267	4.20333		3.03335	3.3653
3.03556	1.60588		3.0347	3.49379		3.03433	4.21105		3.03502	3.36578
3.03722	1.6011		3.03636	3.4994		3.036	4.21954		3.03668	3.37688
3.03889	1.59823		3.03803	3.50042		3.03767	4.19778		3.03835	3.37354
3.04056	1.59869		3.0397	3.49513		3.03933	4.2119		3.04002	3.37117
3.04222	1.60607		3.04136	3.49912		3.041	4.21222		3.04168	3.36224
3.04389	1.60943		3.04303	3.50046		3.04267	4.19907		3.04335	3.35866
3.04556	1.60427		3.0447	3.4957		3.04433	4.2119		3.04502	3.37286
3.04722	1.59881		3.04636	3.49098		3.046	4.21717		3.04668	3.37608
3.04889	1.59865		3.04803	3.48785		3.04767	4.21504		3.04835	3.3731
3.05056	1.6045		3.0497	3.49375		3.04933	4.20068		3.05002	3.36831
3.05222	1.60672		3.05136	3.49895		3.051	4.20864		3.05168	3.36469
3.05389	1.60454		3.05303	3.50103		3.05267	4.21596		3.05335	3.36051
3.05556	1.60305		3.0547	3.49879		3.05433	4.20297		3.05502	3.36964
3.05722	1.5977		3.05636	3.49387		3.056	4.2113		3.05668	3.37451
3.05889	1.59988		3.05803	3.49241		3.05767	4.21725		3.05835	3.36912
3.06056	1.6045		3.0597	3.49826		3.05933	4.2049		3.06002	3.3698
3.06222	1.60901		3.06136	3.49338		3.061	4.20699		3.06168	3.36168
3.06389	1.60259		3.06303	3.48912		3.06267	4.22831		3.06335	3.37169
3.06556	1.5964		3.0647	3.49525		3.06433	4.21596		3.06502	3.3729
3.06722	1.60037		3.06636	3.50192		3.066	4.19565		3.06668	3.37185
3.06889	1.60175		3.06803	3.50172		3.06767	4.22035		3.06835	3.36835
3.07056	1.6079		3.0697	3.49481		3.06933	4.2189		3.07002	3.36892
3.07222	1.60664		3.07136	3.49716		3.071	4.20888		3.07168	3.3651
3.07389	1.59965		3.07303	3.49078		3.07267	4.2232		3.07335	3.36811
3.07556	1.59919		3.0747	3.49025		3.07433	4.21632		3.07502	3.37946
3.07722	1.60282		3.07636	3.49355		3.076	4.20599		3.07668	3.37451
3.07889	1.60496		3.07803	3.49562		3.07767	4.2162		3.07835	3.36562
3.08056	1.60504		3.0797	3.49664		3.07933	4.21536		3.08002	3.36067
3.08222	1.60351		3.08136	3.50188		3.081	4.20969		3.08168	3.36731
3.08389	1.59888		3.08303	3.49562		3.08267	4.20788		3.08335	3.3758
3.08556	1.60328		3.0847	3.49607		3.08433	4.21013		3.08502	3.37608
3.08722	1.60446		3.08636	3.48753		3.086	4.22381		3.08668	3.37447
3.08889	1.60351		3.08803	3.48863		3.08767	4.20796		3.08835	3.36992
3.09056	1.60018		3.0897	3.48899		3.08933	4.2129		3.09002	3.35987
3.09222	1.59621		3.09136	3.49473		3.091	4.21926		3.09168	3.37403
3.09389	1.60118		3.09303	3.49525		3.09267	4.20406		3.09335	3.38006
3.09556	1.60347		3.0947	3.49005		3.09433	4.2197		3.09502	3.37865
3.09722	1.60943		3.09636	3.49302		3.096	4.22803		3.09668	3.37628
3.09889	1.60198		3.09803	3.49737		3.09767	4.21081		3.09835	3.36103
3.10056	1.60141		3.0997	3.49143		3.09933	4.20566		3.10002	3.36783
3.10222	1.59835		3.10136	3.48781		3.101	4.22131		3.10168	3.38203
3.10389	1.60213		3.10303	3.49432		3.10267	4.21174		3.10335	3.3832
3.10556	1.60271		3.1047	3.4942		3.10433	4.20985		3.10502	3.37069
3.10722	1.60156		3.10636	3.49521		3.106	4.21323		3.10668	3.37165
3.10889	1.59839		3.10803	3.49875		3.10767	4.21838		3.10835	3.3731
3.11056	1.59533		3.1097	3.49253		3.10933	4.21234		3.11002	3.38147
3.11222	1.60595		3.11136	3.49912		3.111	4.22183		3.11168	3.3834
3.11389	1.6029		3.11303	3.49546		3.11267	4.21733		3.11335	3.3799
3.11556	1.60721		3.1147	3.49062		3.11433	4.21379		3.11502	3.38042
3.11722	1.60282		3.11636	3.48814		3.116	4.20989		3.11668	3.37733
3.11889	1.59629		3.11803	3.48745		3.11767	4.21797		3.11835	3.37853
3.12056	1.60351		3.1197	3.49001		3.11933	4.21395		3.12002	3.38312
3.12222	1.60446		3.12136	3.49704		3.121	4.2086		3.12168	3.38203
3.12389	1.60488		3.12303	3.50029		3.12267	4.22023		3.12335	3.38127
3.12556	1.6011		3.1247	3.49473		3.12433	4.22429		3.12502	3.37483
3.12722	1.59827		3.12636	3.49314		3.126	4.20619		3.12668	3.36755
3.12889	1.60095		3.12803	3.49184		3.12767	4.22477		3.12835	3.3793
3.13056	1.60026		3.1297	3.49342		3.12933	4.22159		3.13002	3.3795
3.13222	1.60626		3.13136	3.49416		3.131	4.20611		3.13168	3.38469
3.13389	1.60538		3.13303	3.49603		3.13267	4.21934		3.13335	3.37897
3.13556	1.60504		3.1347	3.49538		3.13433	4.22067		3.13502	3.37407
3.13722	1.60316		3.13636	3.49952		3.136	4.21419		3.13668	3.37741
3.13889	1.60003		3.13803	3.49863		3.13767	4.21327		3.13835	3.38195
3.14056	1.60347		3.1397	3.497		3.13933	4.23068		3.14002	3.38328
3.14222	1.6071		3.14136	3.49151		3.141	4.21974		3.14168	3.37314
3.14389	1.6092		3.14303	3.48936		3.14267	4.21085		3.14335	3.37
3.14556	1.6042		3.1447	3.4868		3.14433	4.22714		3.14502	3.3756
3.14722	1.59942		3.14636	3.49131		3.146	4.22284		3.14668	3.37423
3.14889	1.59732		3.14803	3.49688		3.14767	4.20401		3.14835	3.3865
3.15056	1.60561		3.1497	3.50151		3.14933	4.21612		3.15002	3.38445
3.15222	1.61004		3.15136	3.50257		3.151	4.22393		3.15168	3.37632
3.15389	1.60431		3.15303	3.49542		3.15267	4.20426		3.15335	3.37029
3.15556	1.59801		3.1547	3.49225		3.15433	4.2158		3.15502	3.37041
3.15722	1.59965		3.15636	3.48757		3.156	4.22031		3.15668	3.37266
3.15889	1.60278		3.15803	3.49281		3.15767	4.21528		3.15835	3.38135
3.16056	1.60687		3.1597	3.49582		3.15933	4.21821		3.16002	3.37729
3.16222	1.6076		3.16136	3.4996		3.161	4.21906		3.16168	3.36848
3.16389	1.60263		3.16303	3.50269		3.16267	4.22091		3.16335	3.36711
3.16556	1.5964		3.1647	3.49542		3.16433	4.20751		3.16502	3.37306
3.16722	1.60171		3.16636	3.4946		3.166	4.21725		3.16668	3.37865
3.16889	1.60603		3.16803	3.4968		3.16767	4.22244		3.16835	3.37805
3.17056	1.60565		3.1697	3.49542		3.16933	4.21906		3.17002	3.37499
3.17222	1.6076		3.17136	3.49216		3.171	4.215		3.17168	3.36634
3.17389	1.60194		3.17303	3.49391		3.17267	4.23322		3.17335	3.37045
3.17556	1.59988		3.1747	3.49895		3.17433	4.21544		3.17502	3.37419
3.17722	1.60129		3.17636	3.49908		3.176	4.20876		3.17668	3.37922
3.17889	1.604		3.17803	3.50367		3.17767	4.22932		3.17835	3.38151
3.18056	1.60848		3.1797	3.49741		3.17933	4.22095		3.18002	3.37218
3.18222	1.60404		3.18136	3.49322		3.181	4.21777		3.18168	3.36687
3.18389	1.60305		3.18303	3.49359		3.18267	4.22666		3.18335	3.36876
3.18556	1.60175		3.1847	3.492		3.18433	4.22558		3.18502	3.37724
3.18722	1.60519		3.18636	3.49363		3.186	4.21781		3.18668	3.38404
3.18889	1.60465		3.18803	3.49464		3.18767	4.22256		3.18835	3.3756
3.19056	1.60515		3.1897	3.49973		3.18933	4.23664		3.19002	3.36667
3.19222	1.60286		3.19136	3.50416		3.191	4.21942		3.19168	3.36232
3.19389	1.604		3.19303	3.49989		3.19267	4.22723		3.19335	3.37576
3.19556	1.60725		3.1947	3.5009		3.19433	4.23523		3.19502	3.3762
3.19722	1.60955		3.19636	3.49432		3.196	4.22119		3.19668	3.37552
3.19889	1.60733		3.19803	3.49257		3.19767	4.22139		3.19835	3.36964
3.20056	1.60294		3.1997	3.49676		3.19933	4.23805		3.20002	3.36675
3.20222	1.60171		3.20136	3.49159		3.201	4.22678		3.20168	3.3684
3.20389	1.60259		3.20303	3.49399		3.20267	4.22461		3.20335	3.37081
3.20556	1.60553		3.2047	3.50229		3.20433	4.23077		3.20502	3.37749
3.20722	1.61016		3.20636	3.5092		3.206	4.23362		3.20668	3.37974
3.20889	1.6053		3.20803	3.50456		3.20767	4.22071		3.20835	3.36751
3.21056	1.60664		3.2097	3.50188		3.20933	4.22775		3.21002	3.36703
3.21222	1.60171		3.21136	3.49131		3.211	4.22996		3.21168	3.3735
3.21389	1.60378		3.21303	3.49176		3.21267	4.22296		3.21335	3.37463
3.21556	1.60767		3.2147	3.49639		3.21433	4.22272		3.21502	3.37548
3.21722	1.60779		3.21636	3.49814		3.216	4.23101		3.21668	3.37636
3.21889	1.61054		3.21803	3.49818		3.21767	4.22891		3.21835	3.36767
3.22056	1.60527		3.2197	3.49733		3.21933	4.22216		3.22002	3.3694
3.22222	1.60374		3.22136	3.50428		3.221	4.23089		3.22168	3.37596
3.22389	1.60893		3.22303	3.50192		3.22267	4.23704		3.22335	3.37552
3.22556	1.60978		3.2247	3.49676		3.22433	4.21419		3.22502	3.38642
3.22722	1.60817		3.22636	3.49342		3.226	4.22264		3.22668	3.37197
3.22889	1.60274		3.22803	3.48822		3.22767	4.22928		3.22835	3.36815
3.23056	1.6029		3.2297	3.49371		3.22933	4.21343		3.23002	3.36333
3.23222	1.60232		3.23136	3.49647		3.231	4.21681		3.23168	3.37628
3.23389	1.60649		3.23303	3.49631		3.23267	4.23109		3.23335	3.38099
3.23556	1.60527		3.2347	3.502		3.23433	4.21717		3.23502	3.37222
3.23722	1.60278		3.23636	3.50086		3.236	4.21311		3.23668	3.36876
3.23889	1.60523		3.23803	3.50156		3.23767	4.21713		3.23835	3.3653
3.24056	1.60385		3.2397	3.49668		3.23933	4.21998		3.24002	3.37576
3.24222	1.6066		3.24136	3.49794		3.241	4.21355		3.24168	3.37708
3.24389	1.60744		3.24303	3.49761		3.24267	4.22606		3.24335	3.38517
3.24556	1.6053		3.2447	3.4996		3.24433	4.22405		3.24502	3.37266
3.24722	1.6032		3.24636	3.50265		3.246	4.22248		3.24668	3.3653
3.24889	1.60316		3.24803	3.50286		3.24767	4.21749		3.24835	3.36803
3.25056	1.60232		3.2497	3.5029		3.24933	4.21709		3.25002	3.37423
3.25222	1.60274		3.25136	3.50351		3.251	4.22352		3.25168	3.3803
3.25389	1.60687		3.25303	3.50379		3.25267	4.21773		3.25335	3.37543
3.25556	1.60527		3.2547	3.49155		3.25433	4.21677		3.25502	3.37109
3.25722	1.59858		3.25636	3.49395		3.256	4.23744		3.25668	3.36506
3.25889	1.60083		3.25803	3.4907		3.25767	4.20655		3.25835	3.37338
3.26056	1.60427		3.2597	3.49387		3.25933	4.22787		3.26002	3.38243
3.26222	1.60454		3.26136	3.4994		3.261	4.2339		3.26168	3.38312
3.26389	1.60439		3.26303	3.50168		3.26267	4.21821		3.26335	3.37346
3.26556	1.60427		3.2647	3.50631		3.26433	4.21319		3.26502	3.36779
3.26722	1.60144		3.26636	3.50253		3.266	4.23527		3.26668	3.37053
3.26889	1.59724		3.26803	3.49859		3.26767	4.22626		3.26835	3.36924
3.27056	1.60473		3.2697	3.49538		3.26933	4.22525		3.27002	3.38087
3.27222	1.61088		3.27136	3.49973		3.271	4.22968		3.27168	3.37712
3.27389	1.60764		3.27303	3.50233		3.27267	4.22328		3.27335	3.37889
3.27556	1.59885		3.2747	3.49912		3.27433	4.22091		3.27502	3.3721
3.27722	1.59774		3.27636	3.50212		3.276	4.21536		3.27668	3.36835
3.27889	1.60473		3.27803	3.50379		3.27767	4.23664		3.27835	3.37073
3.28056	1.60599		3.2797	3.5029		3.27933	4.22373		3.28002	3.38686
3.28222	1.60622		3.28136	3.49887		3.281	4.21564		3.28168	3.37978
3.28389	1.599		3.28303	3.49529		3.28267	4.22558		3.28335	3.37157
3.28556	1.59961		3.2847	3.5031		3.28433	4.22666		3.28502	3.36264
3.28722	1.60079		3.28636	3.49956		3.286	4.21914		3.28668	3.36425
3.28889	1.60534		3.28803	3.50164		3.28767	4.22533		3.28835	3.37624
3.29056	1.60752		3.2897	3.49956		3.28933	4.23004		3.29002	3.3828
3.29222	1.60446		3.29136	3.50318		3.291	4.22405		3.29168	3.37897
3.29389	1.59972		3.29303	3.50249		3.29267	4.21556		3.29335	3.37073
3.29556	1.59858		3.2947	3.50208		3.29433	4.23648		3.29502	3.36912
3.29722	1.60068		3.29636	3.49623		3.296	4.22228		3.29668	3.37206
3.29889	1.60015		3.29803	3.49928		3.29767	4.22348		3.29835	3.37451
3.30056	1.60336		3.2997	3.49481		3.29933	4.23193		3.30002	3.38058
3.30222	1.60251		3.30136	3.49818		3.301	4.22059		3.30168	3.37459
3.30389	1.60328		3.30303	3.51078		3.30267	4.22879		3.30335	3.36908
3.30556	1.60026		3.3047	3.50794		3.30433	4.22924		3.30502	3.36996
3.30722	1.60404		3.30636	3.50517		3.306	4.23173		3.30668	3.37447
3.30889	1.6097		3.30803	3.50338		3.30767	4.22449		3.30835	3.38155
3.31056	1.60611		3.3097	3.50253		3.30933	4.22103		3.31002	3.37741
3.31222	1.60271		3.31136	3.49777		3.311	4.22751		3.31168	3.37503
3.31389	1.59846		3.31303	3.50265		3.31267	4.23266		3.31335	3.37608
3.31556	1.60229		3.3147	3.49782		3.31433	4.21926		3.31502	3.3696
3.31722	1.60722		3.31636	3.50387		3.316	4.22159		3.31668	3.37025
3.31889	1.60653		3.31803	3.51062		3.31767	4.22952		3.31835	3.37761
3.32056	1.60358		3.3197	3.50741		3.31933	4.22747		3.32002	3.38135
3.32222	1.59862		3.32136	3.50538		3.321	4.22429		3.32168	3.37813
3.32389	1.59621		3.32303	3.50444		3.32267	4.23579		3.32335	3.36912
3.32556	1.60179		3.3247	3.50249		3.32433	4.22047		3.32502	3.36381
3.32722	1.60859		3.32636	3.50103		3.326	4.22256		3.32668	3.37185
3.32889	1.60871		3.32803	3.50168		3.32767	4.23374		3.32835	3.384
[truncated: 4,004 more rows]
