# Supplementary material for: Decoupling light absorption and carrier transport via heterogeneous doping in Ta3N5 thin film photoanode
Source: Nat Commun. 2022 Dec 15;13:7769. doi: 10.1038/s41467-022-35538-1 (PMC9755297; doi:10.1038/s41467-022-35538-1)
Supplement: Supplementary file 3 — Source Data [file 41467_2022_35538_MOESM3_ESM.zip › Source Data file/Soruce_Data_Supplementary_Figure_13.xlsx]

## Sheet: Figure S13a
Figure S13a
700nm undoped Ta3N5			700nm 2% La-doped Ta3N5
Potential (V vs. RHE)	Current density (mA cm-2)		Potential (V vs. RHE)	Current density (mA cm-2)
0.39995	0.04116		0.39936	0.0344
0.40127	0.03758		0.40015	0.03477
0.4019	0.03722		0.40106	0.03655
0.40304	0.0404		0.40231	0.03426
0.40389	0.04115		0.40343	0.03561
0.40499	0.04064		0.40425	0.03539
0.40582	0.03956		0.40523	0.03517
0.40679	0.03925		0.40627	0.03626
0.40811	0.04174		0.40687	0.03518
0.40901	0.04384		0.40841	0.03624
0.40975	0.043		0.40935	0.03558
0.41105	0.03978		0.41036	0.03571
0.41197	0.03991		0.41138	0.03676
0.41285	0.0426		0.41235	0.03581
0.4141	0.04366		0.41298	0.03616
0.41472	0.04204		0.41391	0.03666
0.41591	0.03946		0.41498	0.03581
0.41704	0.04272		0.41597	0.03538
0.41803	0.04449		0.41693	0.03664
0.41903	0.04636		0.41808	0.03592
0.41999	0.04491		0.41906	0.03677
0.42093	0.04307		0.41988	0.03579
0.42199	0.04355		0.42087	0.03563
0.42309	0.04594		0.42185	0.03625
0.42394	0.0461		0.42304	0.03583
0.42492	0.04465		0.42422	0.03839
0.4259	0.04291		0.42542	0.03662
0.42689	0.04555		0.42588	0.03532
0.42799	0.04819		0.42734	0.03782
0.4291	0.04742		0.42793	0.03647
0.43005	0.04683		0.42914	0.03583
0.43105	0.04495		0.43037	0.03665
0.43205	0.0463		0.43141	0.03691
0.433	0.04921		0.43209	0.03841
0.434	0.04711		0.43282	0.03911
0.4351	0.04488		0.43395	0.03664
0.436	0.04478		0.4353	0.03797
0.43693	0.04816		0.4359	0.03836
0.43787	0.05078		0.43718	0.03777
0.43892	0.05028		0.43809	0.03899
0.44004	0.04743		0.43885	0.03854
0.44089	0.0495		0.43995	0.03861
0.44197	0.05033		0.44131	0.03973
0.44288	0.05386		0.44232	0.03838
0.4439	0.0515		0.44283	0.03917
0.44484	0.04969		0.44437	0.03901
0.44613	0.04884		0.44517	0.04028
0.44684	0.05242		0.44594	0.03962
0.44799	0.05511		0.4472	0.03952
0.4489	0.05326		0.44797	0.04156
0.45	0.05096		0.44891	0.04037
0.4508	0.05312		0.45005	0.03993
0.4518	0.05594		0.45114	0.04222
0.45275	0.05805		0.45225	0.0408
0.45383	0.05514		0.45337	0.04049
0.4549	0.05473		0.45425	0.0424
0.45608	0.05392		0.45499	0.04231
0.45682	0.05839		0.45642	0.04367
0.45782	0.06008		0.45738	0.04263
0.4589	0.057		0.4579	0.04343
0.45997	0.05537		0.45889	0.04146
0.46077	0.05854		0.45992	0.04364
0.46202	0.06131		0.46092	0.04477
0.46292	0.06357		0.4618	0.04413
0.46367	0.06183		0.46279	0.04627
0.46487	0.05906		0.46414	0.04557
0.46585	0.0609		0.46514	0.04515
0.46701	0.06421		0.46603	0.0479
0.46797	0.06509		0.46691	0.04783
0.46895	0.06408		0.46825	0.04578
0.46977	0.06231		0.46933	0.04951
0.47089	0.06413		0.47032	0.04873
0.47191	0.06786		0.47138	0.04961
0.47314	0.06854		0.47184	0.0495
0.47404	0.06787		0.4731	0.05065
0.47503	0.0679		0.47428	0.052
0.47589	0.07017		0.47495	0.05151
0.47694	0.0734		0.47581	0.05449
0.47789	0.07414		0.47683	0.05384
0.47885	0.0723		0.47837	0.05486
0.48004	0.07051		0.47933	0.05588
0.48088	0.07411		0.48025	0.05642
0.48168	0.07806		0.48117	0.0563
0.48266	0.0786		0.48193	0.05781
0.48383	0.0769		0.48304	0.05775
0.48503	0.07593		0.48391	0.05744
0.48593	0.08068		0.48482	0.06157
0.48695	0.08341		0.48633	0.05977
0.48798	0.08285		0.48683	0.06232
0.48915	0.08111		0.48801	0.06335
0.48983	0.08221		0.48887	0.0634
0.49079	0.08488		0.48998	0.06527
0.49171	0.08969		0.49118	0.06472
0.49283	0.08773		0.4922	0.06628
0.4935	0.08893		0.49289	0.06797
0.4948	0.08701		0.49382	0.06763
0.49564	0.09274		0.49483	0.07016
0.49686	0.09693		0.49602	0.0714
0.4978	0.09692		0.49733	0.07224
0.49918	0.10651		0.49801	0.0755
0.50021	0.10733		0.49915	0.07525
0.50099	0.11072		0.50036	0.07819
0.50212	0.11166		0.50131	0.07867
0.50298	0.11018		0.50235	0.08166
0.50421	0.10829		0.5031	0.08106
0.50491	0.1126		0.50379	0.08348
0.50612	0.11575		0.505	0.08501
0.50713	0.11665		0.50626	0.08613
0.50805	0.10957		0.507	0.08834
0.50901	0.11289		0.5082	0.08888
0.50984	0.11824		0.50896	0.09214
0.51111	0.12155		0.50981	0.09364
0.51198	0.11704		0.51101	0.09524
0.51295	0.11677		0.51241	0.0978
0.51426	0.12173		0.51284	0.10104
0.51503	0.12738		0.51397	0.10224
0.51612	0.12842		0.51518	0.10382
0.51719	0.13057		0.51598	0.10917
0.51813	0.12793		0.51715	0.10933
0.51927	0.13311		0.51773	0.11232
0.52006	0.13837		0.51893	0.11297
0.521	0.14078		0.52029	0.11628
0.52193	0.13863		0.52081	0.11767
0.52268	0.13974		0.52195	0.11839
0.52412	0.1441		0.52299	0.1224
0.52499	0.15013		0.5238	0.12535
0.52601	0.15404		0.52508	0.12622
0.52699	0.15382		0.52577	0.12937
0.52802	0.153		0.52707	0.13486
0.52887	0.16153		0.52838	0.13666
0.53016	0.1656		0.52892	0.14051
0.53096	0.16947		0.52985	0.14052
0.53199	0.16248		0.53127	0.14453
0.5331	0.16949		0.53175	0.15122
0.53418	0.17319		0.53332	0.15048
0.53485	0.18248		0.53387	0.15365
0.53574	0.18389		0.53486	0.15586
0.53683	0.18411		0.53624	0.16182
0.53791	0.18618		0.53688	0.16531
0.53929	0.19275		0.53787	0.17044
0.54019	0.20077		0.539	0.17122
0.54106	0.20202		0.5404	0.17663
0.54201	0.2015		0.54095	0.18024
0.54299	0.20098		0.54177	0.18269
0.54414	0.20914		0.54297	0.18716
0.54495	0.21816		0.54428	0.19083
0.54598	0.21906		0.54489	0.19518
0.54712	0.22174		0.54599	0.20013
0.54813	0.22304		0.54721	0.20707
0.54894	0.23308		0.54833	0.20967
0.54995	0.23828		0.54886	0.2144
0.55101	0.24232		0.55019	0.21771
0.55211	0.2371		0.55096	0.22595
0.55294	0.24169		0.55198	0.22901
0.55381	0.24963		0.55319	0.23604
0.55491	0.25791		0.5538	0.23975
0.55583	0.26036		0.55503	0.24561
0.55715	0.26022		0.55618	0.25157
0.55812	0.26526		0.55669	0.25548
0.55889	0.27441		0.55775	0.25857
0.56011	0.28267		0.55911	0.26917
0.56107	0.28554		0.56019	0.27387
0.56203	0.28184		0.56124	0.28154
0.56284	0.29019		0.56185	0.28314
0.56392	0.2986		0.5628	0.29128
0.56499	0.30479		0.56388	0.29106
0.56604	0.30717		0.56528	0.30414
0.56694	0.30594		0.56578	0.31375
0.56793	0.31275		0.56717	0.31933
0.56887	0.32309		0.56811	0.32798
0.57012	0.3267		0.56877	0.33485
0.57097	0.33253		0.56998	0.34904
0.57168	0.3347		0.57133	0.35583
0.5731	0.3431		0.5721	0.3664
0.57401	0.35417		0.57314	0.36998
0.5751	0.36128		0.57434	0.38081
0.57585	0.36338		0.5751	0.38784
0.57686	0.3636		0.57606	0.39659
0.578	0.37238		0.57697	0.40256
0.57876	0.38166		0.57795	0.41367
0.5799	0.38955		0.5793	0.42087
0.58106	0.3929		0.58005	0.42592
0.58194	0.39247		0.58101	0.43639
0.58293	0.40464		0.58234	0.44399
0.58392	0.41292		0.58326	0.44925
0.58488	0.42094		0.58408	0.46014
0.58598	0.41793		0.5849	0.46782
0.58674	0.42801		0.58592	0.47275
0.58806	0.43562		0.58687	0.4799
0.58895	0.44787		0.58816	0.48776
0.58984	0.45358		0.58917	0.49711
0.59131	0.45259		0.58989	0.5095
0.59177	0.46116		0.59145	0.51177
0.59281	0.47274		0.59184	0.52287
0.59373	0.482		0.59289	0.52824
0.59498	0.48717		0.59388	0.54258
0.59604	0.48989		0.59533	0.54503
0.59704	0.49695		0.59642	0.5531
0.59781	0.50687		0.59745	0.56884
0.59893	0.52114		0.5982	0.57532
0.59988	0.52529		0.59886	0.58388
0.60066	0.52902		0.6004	0.59638
0.60192	0.53246		0.60111	0.60543
0.60287	0.54663		0.60191	0.61603
0.60361	0.56183		0.60284	0.6235
0.60492	0.5636		0.60403	0.63633
0.60579	0.56584		0.60509	0.64867
0.60692	0.57818		0.60599	0.65758
0.60786	0.58697		0.60697	0.6664
0.60911	0.59734		0.60778	0.67994
0.6101	0.60248		0.60886	0.68791
0.61123	0.6066		0.61005	0.70147
0.61192	0.61566		0.61135	0.7134
0.61302	0.63068		0.61215	0.72237
0.61415	0.64256		0.61304	0.73383
0.61529	0.64296		0.61384	0.74691
0.61605	0.65168		0.61518	0.75816
0.61707	0.66263		0.61608	0.77216
0.61771	0.67474		0.61712	0.78103
0.61888	0.68143		0.6184	0.79526
0.61964	0.68746		0.61938	0.80509
0.62073	0.69466		0.62026	0.82012
0.62204	0.7053		0.62117	0.83266
0.62298	0.72119		0.62214	0.84089
0.62394	0.72432		0.62334	0.85395
0.62477	0.73109		0.62436	0.87006
0.6258	0.73968		0.62515	0.88099
0.62705	0.75552		0.62635	0.89457
0.62805	0.76923		0.62705	0.90258
0.62911	0.77609		0.62832	0.91825
0.62979	0.78287		0.62927	0.93219
0.63108	0.78872		0.63033	0.94916
0.63216	0.80767		0.63133	0.95758
0.63285	0.81662		0.6323	0.97676
0.63376	0.82406		0.63335	0.9889
0.63493	0.82782		0.63388	1.00559
0.63606	0.84347		0.63489	1.0136
0.63685	0.86089		0.63592	1.02713
0.63778	0.86888		0.63682	1.04065
0.63904	0.87308		0.63796	1.05561
0.63986	0.87831		0.63904	1.07188
0.64088	0.89189		0.64021	1.08424
0.64191	0.90713		0.64116	1.09422
0.6429	0.92152		0.64226	1.11029
0.6437	0.92423		0.64318	1.1364
0.64478	0.92874		0.64413	1.15067
0.6459	0.94657		0.64523	1.1561
0.64692	0.96315		0.64586	1.17593
0.64788	0.97304		0.64684	1.18655
0.64904	0.98076		0.6483	1.20307
0.64989	0.98547		0.64939	1.215
0.65112	1.00446		0.65034	1.23511
0.65245	1.02106		0.6508	1.24038
0.65296	1.03263		0.65181	1.26274
0.65399	1.03364		0.65292	1.27578
0.65484	1.04269		0.65401	1.28669
0.65587	1.05958		0.65496	1.30132
0.65704	1.07649		0.65605	1.3189
0.65799	1.09085		0.65706	1.34084
0.65903	1.08495		0.65827	1.35548
0.65999	1.09842		0.6593	1.37456
0.66089	1.11787		0.66016	1.38964
0.66189	1.13586		0.66091	1.3988
0.6628	1.14415		0.66186	1.41772
0.66391	1.14245		0.66283	1.43276
0.66505	1.16094		0.6642	1.44956
0.66611	1.17792		0.66519	1.45655
0.66702	1.20016		0.66632	1.48344
0.66792	1.2053		0.66732	1.49869
0.66904	1.21427		0.66807	1.517
0.6701	1.22495		0.6691	1.54075
0.67105	1.23304		0.67022	1.55812
0.67209	1.25318		0.67123	1.56919
0.67296	1.26074		0.6723	1.5797
0.67371	1.26794		0.67316	1.60643
0.675	1.30106		0.67429	1.6119
0.6761	1.31679		0.67476	1.63136
0.67714	1.3341		0.6758	1.65228
0.67811	1.34716		0.67687	1.667
0.67905	1.3436		0.67821	1.68756
0.67986	1.35557		0.67894	1.70329
0.68107	1.3749		0.67984	1.72267
0.68191	1.39799		0.6808	1.74085
0.68295	1.38723		0.68181	1.75925
0.68401	1.39366		0.68281	1.77494
0.68509	1.40604		0.68378	1.78638
0.68601	1.42731		0.68495	1.81287
0.68709	1.43734		0.68593	1.83784
0.68801	1.44704		0.68691	1.85076
0.68911	1.45145		0.68787	1.86482
0.69003	1.46629		0.68883	1.879
0.69096	1.48392		0.68986	1.90765
0.6919	1.50871		0.6911	1.91685
0.69291	1.51555		0.69229	1.93528
0.69399	1.52238		0.69318	1.95968
0.69505	1.53281		0.69431	1.9746
0.69614	1.54814		0.6952	1.98964
0.69702	1.56306		0.69607	2.01592
0.69822	1.5614		0.69731	2.03137
0.69891	1.56953		0.69825	2.0458
0.70012	1.59566		0.69929	2.0664
0.70096	1.62166		0.69999	2.08172
0.70222	1.638		0.70082	2.09852
0.70292	1.64697		0.70178	2.12407
0.70388	1.65522		0.70278	2.14115
0.705	1.66105		0.70401	2.1658
0.70583	1.6824		0.70519	2.17769
0.70699	1.697		0.70585	2.19661
0.70802	1.7124		0.70725	2.22706
0.70902	1.71774		0.70777	2.2334
0.71023	1.72951		0.70903	2.26037
0.71096	1.74411		0.7103	2.2793
0.71196	1.76028		0.71114	2.28371
0.71318	1.77359		0.71177	2.31261
0.71411	1.78196		0.71276	2.33746
0.71519	1.79688		0.71383	2.35201
0.71606	1.81577		0.71481	2.37645
0.71715	1.8359		0.71598	2.39929
0.71812	1.84427		0.71729	2.41115
0.71921	1.84496		0.71805	2.43571
0.71997	1.85964		0.71929	2.45913
0.72111	1.88358		0.72023	2.46395
0.72207	1.90206		0.7208	2.49669
0.72314	1.90328		0.72229	2.51602
0.72397	1.90987		0.72314	2.5271
0.72531	1.92265		0.72374	2.5468
0.72613	1.9425		0.72478	2.56883
0.72726	1.96228		0.72574	2.58199
0.72817	1.95884		0.72684	2.61195
0.7292	1.97206		0.72792	2.61873
0.73004	1.98884		0.72883	2.65777
0.73113	2.01303		0.72983	2.67506
0.73202	2.02302		0.73093	2.6957
0.73297	2.03268		0.73216	2.7239
0.73396	2.03867		0.73307	2.72692
0.73511	2.05589		0.73389	2.75839
0.7361	2.0821		0.73529	2.76902
0.73698	2.09342		0.73621	2.78884
0.73796	2.10406		0.7369	2.80969
0.73904	2.10733		0.73828	2.83356
0.74015	2.12634		0.73898	2.85207
0.74108	2.14397		0.73977	2.87479
0.74199	2.16573		0.74076	2.89879
0.74305	2.1673		0.74199	2.92732
0.74428	2.17317		0.74277	2.93998
0.74498	2.18704		0.74386	2.95425
0.7459	2.21239		0.74493	2.98478
0.74693	2.23156		0.74619	2.99798
0.748	2.23184		0.74681	3.01098
0.74899	2.24786		0.74825	3.03787
0.75011	2.25279		0.74888	3.05418
0.75095	2.25918		0.74982	3.07368
0.75201	2.29096		0.75108	3.11357
0.75315	2.29626		0.75227	3.13094
0.7538	2.30196		0.75326	3.1472
0.75494	2.31798		0.75404	3.15452
0.75593	2.33254		0.75498	3.18832
0.75691	2.36541		0.7562	3.21223
0.75791	2.36412		0.75688	3.23512
0.759	2.37031		0.75782	3.24955
0.7601	2.38672		0.75886	3.28318
0.76098	2.40763		0.76009	3.30104
0.76194	2.43153		0.76124	3.3122
0.76318	2.43173		0.76178	3.33386
0.76393	2.44253		0.76274	3.36333
0.76498	2.45774		0.76424	3.38708
0.76616	2.47719		0.76484	3.40564
0.76701	2.49373		0.76607	3.42881
0.76806	2.49547		0.76708	3.4488
0.76896	2.50404		0.76824	3.46707
0.77006	2.52252		0.76916	3.47471
0.77108	2.55111		0.76985	3.51186
0.77204	2.56336		0.77073	3.52719
0.77304	2.56817		0.77184	3.56749
0.77404	2.57934		0.77292	3.59213
0.7751	2.59438		0.77396	3.61167
0.77619	2.61848		0.77472	3.63358
0.77712	2.63045		0.77591	3.65597
0.77791	2.63619		0.77734	3.67482
0.77897	2.64177		0.7779	3.70228
0.77989	2.65568		0.77914	3.71638
0.78102	2.68209		0.78026	3.74671
0.78211	2.69228		0.78112	3.7568
0.78317	2.69451		0.78191	3.77348
0.78414	2.70365		0.78287	3.79539
0.78513	2.72771		0.78396	3.82011
0.78602	2.74267		0.78533	3.84312
0.78688	2.76499		0.78626	3.85657
0.78808	2.76499		0.78722	3.88563
0.7891	2.77813		0.78788	3.90059
0.79002	2.79079		0.7892	3.90733
0.79094	2.81493		0.79032	3.93966
0.79189	2.83046		0.79132	3.96713
0.79312	2.83519		0.79208	3.97857
0.7942	2.84009		0.79326	3.9977
0.7952	2.85626		0.79395	4.02059
0.79609	2.88186		0.79501	4.04601
0.79703	2.8914		0.79594	4.06923
0.79798	2.89229		0.79693	4.10744
0.79917	2.90831		0.79789	4.10904
0.80001	2.92432		0.79895	4.14218
0.80101	2.94757		0.8003	4.16315
0.80209	2.95744		0.80133	4.18399
0.80292	2.96937		0.80206	4.20026
0.80409	2.97289		0.803	4.2189
0.80511	2.98409		0.80398	4.24027
0.806	3.00552		0.80513	4.26512
0.807	3.02134		0.80622	4.28605
0.80804	3.02752		0.8073	4.29778
0.8091	3.03549		0.80816	4.33019
0.80994	3.04584		0.80927	4.34625
0.81103	3.06339		0.81004	4.36587
0.81198	3.07787		0.81091	4.3839
0.813	3.08972		0.81232	4.41753
0.81412	3.08624		0.81331	4.43454
0.81493	3.10023		0.81429	4.4546
0.81607	3.1194		0.81503	4.47369
0.81712	3.13723		0.81583	4.49789
0.81793	3.15515		0.81686	4.51967
0.81883	3.15402		0.81817	4.53345
0.82	3.16117		0.81886	4.55932
0.82105	3.18843		0.81995	4.5874
0.82196	3.19874		0.82118	4.60411
0.82287	3.20946		0.82235	4.62295
0.82406	3.20942		0.82333	4.65655
0.82502	3.21079		0.82382	4.66979
0.82605	3.25062		0.82478	4.68418
0.82713	3.26644		0.82588	4.71545
0.8281	3.27194		0.82729	4.72661
0.82901	3.27363		0.82806	4.76041
0.83001	3.27412		0.82931	4.7763
0.83085	3.30502		0.83026	4.78877
0.83212	3.32653		0.83125	4.81722
0.83303	3.33288		0.83202	4.83463
0.83401	3.33251		0.83309	4.85629
0.83498	3.35532		0.8342	4.87673
0.83596	3.38011		0.8353	4.89679
0.83693	3.38897		0.83631	4.92136
0.83801	3.39058		0.8373	4.94167
0.83894	3.39681		0.83788	4.95606
0.83999	3.40725		0.83914	4.99333
0.84082	3.43224		0.84025	5.00719
0.84188	3.44837		0.8413	5.02325
0.84307	3.45751		0.84226	5.05092
0.84398	3.46253		0.84314	5.07365
0.84506	3.47607		0.84415	5.08734
0.84589	3.49472		0.84503	5.10704
0.84691	3.50923		0.84591	5.11954
0.84811	3.51368		0.84722	5.14186
0.84911	3.5134		0.84814	5.16434
0.85004	3.52674		0.84911	5.1701
0.85109	3.56492		0.85006	5.20067
0.85195	3.56265		0.85105	5.22438
0.85298	3.56633		0.85214	5.23615
0.85384	3.57616		0.85332	5.2722
0.85499	3.5967		0.85428	5.29746
0.85596	3.61862		0.85528	5.31274
0.85712	3.62307		0.85586	5.31859
0.858	3.61943		0.85689	5.35047
0.85896	3.63912		0.85793	5.36228
0.85998	3.65615		0.85887	5.38406
0.86104	3.6735		0.85985	5.40475
0.86195	3.68361		0.86088	5.44104
0.86307	3.68628		0.86192	5.4569
0.86412	3.69311		0.86294	5.4777
0.86495	3.71616		0.86421	5.50374
0.86589	3.72655		0.86527	5.5189
0.86698	3.735		0.86603	5.53096
0.86789	3.73703		0.86688	5.55936
0.86919	3.77763		0.86827	5.57534
0.87018	3.79821		0.86928	5.58197
0.87094	3.8103		0.87025	5.60919
0.87203	3.81127		0.87138	5.63167
0.87315	3.80905		0.87184	5.64045
0.87413	3.82478		0.87288	5.66567
0.87508	3.84807		0.87428	5.6969
0.87606	3.8412		0.8749	5.71582
0.87704	3.84795		0.8762	5.74292
0.87812	3.84884		0.87684	5.75269
0.87907	3.87007		0.87802	5.76515
0.88003	3.9021		0.87885	5.78645
0.88096	3.91047		0.87992	5.81399
0.88206	3.90897		0.88106	5.82711
0.88318	3.91225		0.88237	5.83839
0.88415	3.92685		0.88326	5.86394
0.88507	3.94468		0.88383	5.89239
0.88595	3.95054		0.88508	5.89345
0.88711	3.93942		0.88613	5.93326
0.88812	3.95871		0.8872	5.93346
0.88911	3.98249		0.88827	5.95353
0.89016	4.00113		0.88926	5.98144
0.89096	4.01371		0.88993	5.99387
0.89215	4.00647		0.89083	6.00768
0.89324	4.01084		0.89186	6.03049
0.89409	4.03377		0.8929	6.05661
0.89489	4.05557		0.89393	6.06041
0.89606	4.05896		0.89483	6.07647
0.89704	4.05269		0.89581	6.09842
0.89796	4.0734		0.89689	6.12163
0.89913	4.08682		0.89777	6.13537
0.90001	4.10963		0.89898	6.17473
0.90115	4.11481		0.90025	6.17007
0.90202	4.10846		0.90098	6.17575
0.90307	4.11885		0.90186	6.22488
0.90409	4.14785		0.90305	6.24045
0.90505	4.16277		0.90423	6.24331
0.90611	4.15521		0.9053	6.26616
0.90697	4.15553		0.90638	6.28953
0.90802	4.17162		0.90709	6.29922
0.90897	4.20151		0.90816	6.31455
0.91008	4.21061		0.9088	6.33061
0.91108	4.19884		0.91007	6.35624
0.91191	4.21267		0.91129	6.37974
0.913	4.23208		0.91191	6.38178
0.91399	4.2466		0.91284	6.40242
0.91511	4.25914		0.91424	6.41178
0.91611	4.25998		0.91533	6.4316
0.9171	4.24587		0.91613	6.4576
0.91802	4.25582		0.91681	6.45833
0.91908	4.2963		0.91814	6.48163
0.91999	4.31013		0.91886	6.50141
0.92097	4.30883		0.91986	6.53509
0.92208	4.30989		0.92108	6.54698
0.92302	4.32946		0.92186	6.56059
0.92391	4.35231		0.92279	6.58222
0.925	4.34964		0.92386	6.59607
0.92603	4.35716		0.92483	6.60972
0.92709	4.35902		0.92601	6.61226
0.92801	4.37301		0.92731	6.64536
0.92904	4.39198		0.92788	6.67806
0.93	4.40662		0.92929	6.67315
0.93107	4.40342		0.93027	6.6958
0.93197	4.40229		0.93089	6.71754
0.93309	4.40993		0.93234	6.71358
0.9342	4.43327		0.9331	6.73577
0.93521	4.44528		0.93388	6.74423
0.93617	4.44706		0.93501	6.76009
0.93696	4.45563		0.93621	6.77811
0.93807	4.46182		0.93726	6.80762
0.93914	4.47953		0.93818	6.81506
0.94007	4.48135		0.93875	6.83472
0.94117	4.48871		0.93994	6.85773
0.9422	4.4976		0.94123	6.86129
0.94308	4.50998		0.94177	6.87424
0.94405	4.5319		0.94335	6.89807
0.94493	4.53194		0.94402	6.9042
0.946	4.53554		0.94521	6.92958
0.94714	4.53877		0.94616	6.94082
0.9482	4.55729		0.94697	6.93338
0.9491	4.57238		0.94825	6.97303
0.9502	4.5835		0.94904	6.98803
0.95107	4.58208		0.94981	6.99551
0.95199	4.59053		0.95087	7.02702
0.95297	4.60639		0.95225	7.03376
0.95405	4.60396		0.9528	7.04313
0.95491	4.62612		0.95391	7.06556
0.95602	4.6239		0.95479	7.08404
0.95692	4.63352		0.95587	7.08812
0.95797	4.64104		0.95685	7.10402
0.95921	4.66219		0.95798	7.1245
0.95997	4.67444		0.9588	7.13092
0.96089	4.65976		0.95983	7.13623
0.96202	4.6706		0.96076	7.15336
0.9632	4.68864		0.96217	7.17453
0.96401	4.70409		0.96277	7.18601
0.96508	4.69357		0.96414	7.18458
0.96592	4.68747		0.96519	7.23469
0.96685	4.71581		0.96598	7.22917
0.96792	4.72366		0.96688	7.25263
0.96903	4.75112		0.96784	7.26637
0.97015	4.7573		0.96886	7.27184
0.97106	4.74141		0.96982	7.28725
0.97204	4.72912		0.97074	7.29588
0.97299	4.76386		0.97225	7.31177
0.97404	4.78759		0.97288	7.32706
0.97521	4.79398		0.97416	7.35289
0.97617	4.78161		0.97516	7.36572
0.9771	4.79329		0.976	7.36838
0.97799	4.81283		0.97683	7.38232
0.97891	4.83588		0.97829	7.39331
0.98003	4.83984		0.97931	7.43018
0.98099	4.82977		0.98028	7.43672
0.98199	4.83369		0.9811	7.43517
0.98309	4.84562		0.98188	7.45997
0.98401	4.86936		0.98323	7.47669
0.98517	4.87781		0.98402	7.47522
0.98595	4.86317		0.98494	7.49553
0.98692	4.8673		0.98634	7.49737
0.98814	4.89836		0.98693	7.51805
0.98911	4.90883		0.98821	7.52741
0.99011	4.91178		0.98938	7.54074
0.99106	4.91336		0.9903	7.53886
0.99214	4.91615		0.9912	7.56375
0.99303	4.93758		0.99186	7.58516
0.99396	4.95109		0.99344	7.58296
0.99514	4.94632		0.994	7.60552
0.99601	4.93685		0.99504	7.61847
0.99704	4.95267		0.99638	7.61717
0.99798	4.96617		0.99736	7.63666
0.99895	4.97855		0.99807	7.64414
0.99983	4.97151		0.99902	7.65849
1.00089	4.97487		1.0001	7.65918
1.00201	4.99323		1.0011	7.68366
1.00294	5.01179		1.00191	7.6983
1.00396	5.02182		1.00292	7.71538
1.00489	5.00754		1.00423	7.72503
1.00601	5.00665		1.0049	7.72012
1.00698	5.02428		1.00593	7.74971
1.00794	5.05651		1.00735	7.75323
1.00898	5.05583		1.00831	7.76872
1.00994	5.05033		1.00908	7.79504
1.01116	5.05655		1.01028	7.78106
1.0119	5.07621		1.01121	7.80779
1.013	5.07916		1.01226	7.80877
1.01397	5.09283		1.01334	7.81723
1.01491	5.0902		1.0138	7.82283
1.01587	5.09461		1.01537	7.84028
1.017	5.10929		1.01619	7.86481
1.01797	5.12999		1.01689	7.86419
1.01894	5.12874		1.01787	7.87838
1.01988	5.13209		1.01941	7.89158
1.02101	5.13314		1.02044	7.90584
1.02215	5.13933		1.02137	7.90241
1.02313	5.16841		1.02213	7.90221
1.02401	5.16885		1.02287	7.94569
1.02504	5.15858		1.02432	7.9349
1.02588	5.16497		1.02508	7.93376
1.027	5.17767		1.02585	7.95967
1.02815	5.19845		1.02737	7.97201
1.02926	5.20242		1.02826	7.97774
1.0299	5.19886		1.02889	8.00594
1.03082	5.19514		1.03031	8.00173
1.03203	5.21653		1.03131	8.01403
1.03291	5.22676		1.03231	8.02498
1.03389	5.23287		1.03341	8.03422
1.03491	5.21956		1.034	8.04432
1.03592	5.2285		1.03527	8.0531
1.03677	5.25357		1.0359	8.0594
1.03791	5.26789		1.03734	8.0623
1.03895	5.26057		1.03828	8.07975
1.03999	5.26295		1.03884	8.09863
1.041	5.2583		1.04004	8.10448
1.04202	5.27727		1.04097	8.10566
1.04301	5.30392		1.04184	8.11653
1.04403	5.29963		1.04291	8.12565
1.04507	5.29377		1.04406	8.12038
1.04598	5.30214		1.04489	8.15524
1.04688	5.32604		1.04633	8.15111
1.04797	5.33105		1.04681	8.1657
1.04911	5.32693		1.04781	8.18602
1.05015	5.32636		1.04928	8.18005
1.05101	5.32426		1.04978	8.20347
1.05182	5.3465		1.05087	8.19787
1.05292	5.35653		1.05195	8.20192
1.05421	5.35989		1.05336	8.21504
1.05496	5.34873		1.05385	8.21626
1.05589	5.3668		1.05526	8.2385
1.05719	5.38451		1.05628	8.24152
1.05792	5.39066		1.05705	8.2584
1.05906	5.38346		1.05809	8.25979
1.06009	5.38637		1.05919	8.27021
1.06097	5.40194		1.05985	8.26588
1.06203	5.44331		1.06101	8.27136
1.06316	5.45055		1.06203	8.29989
1.06413	5.44546		1.06288	8.29837
1.06508	5.44295		1.06421	8.31386
1.06608	5.46054		1.06527	8.34546
1.06712	5.46535		1.06585	8.33606
1.06801	5.46406		1.06717	8.34321
1.06918	5.45884		1.0681	8.36303
1.07012	5.45912		1.06906	8.36422
1.07101	5.47817		1.07028	8.37256
1.07209	5.48687		1.07116	8.371
1.07306	5.49273		1.07226	8.37869
1.07412	5.47453		1.07292	8.39389
1.07505	5.48432		1.07384	8.40922
1.07605	5.49338		1.07517	8.40897
1.0769	5.5049		1.07632	8.41727
1.07802	5.51178		1.07693	8.4299
1.07903	5.50575		1.07829	8.42303
1.08015	5.51809		1.07889	8.44972
1.0811	5.53669		1.08027	8.46268
1.08206	5.54025		1.08122	8.44686
1.08295	5.53341		1.08229	8.47927
1.08408	5.5396		1.08335	8.48512
1.08502	5.54388		1.08416	8.48234
1.08608	5.56467		1.08503	8.49084
1.08702	5.58238		1.08626	8.49419
1.0883	5.55824		1.08722	8.49967
1.08887	5.56451		1.08835	8.51291
1.08989	5.57571		1.0889	8.5127
1.09127	5.59265		1.09012	8.52922
1.092	5.58865		1.09128	8.54495
1.09307	5.58194		1.09227	8.54471
1.09403	5.57579		1.0933	8.54372
1.09509	5.59237		1.09386	8.5575
1.09597	5.61506		1.09537	8.55586
1.09714	5.61627		1.09614	8.55881
1.09822	5.61142		1.09687	8.57103
1.09922	5.60826		1.09789	8.5837
1.10013	5.62476		1.09905	8.57172
1.10116	5.63504		1.10031	8.58656
1.10208	5.61979		1.10136	8.60818
1.10321	5.62278		1.10222	8.60503
1.10401	5.63803		1.10298	8.61292
1.10479	5.65481		1.10428	8.63928
1.10604	5.66609		1.1053	8.62122
1.10721	5.6667		1.1062	8.62857
1.10811	5.65295		1.1069	8.6334
1.10914	5.66977		1.10791	8.6486
1.11001	5.68797		1.10928	8.64084
1.11104	5.6944		1.10999	8.64921
1.1122	5.68138		1.11129	8.66548
1.1132	5.67669		1.112	8.67018
1.11419	5.68756		1.11301	8.66626
1.11489	5.72226		1.11422	8.68306
1.11614	5.72542		1.11485	8.69082
1.11704	5.70273		1.1159	8.68633
1.11802	5.70253		1.11692	8.67926
1.11915	5.71769		1.11782	8.70043
1.11994	5.73787		1.1193	8.71563
1.12098	5.73726		1.11983	8.70913
1.12221	5.72687		1.12115	8.72675
1.12311	5.72566		1.12226	8.73492
1.12419	5.74863		1.12314	8.73468
1.12514	5.76254		1.12389	8.74056
1.12611	5.76286		1.12517	8.7543
1.12696	5.75247		1.12614	8.73619
1.12791	5.75841		1.12684	8.75009
1.12904	5.78446		1.12784	8.76263
1.13016	5.79529		1.12926	8.76488
1.13103	5.79222		1.12995	8.76778
1.13193	5.77827		1.1311	8.78229
1.13299	5.77807		1.13232	8.78397
1.13402	5.79093		1.13308	8.79962
1.13506	5.81519		1.1343	8.79778
1.13604	5.8164		1.1349	8.80359
1.13706	5.80306		1.13582	8.80906
1.13811	5.80314		1.13681	8.81671
1.13903	5.83027		1.13787	8.8275
1.14011	5.84184		1.13912	8.83522
1.14101	5.84144		1.13999	8.83236
1.14206	5.82486		1.1412	8.82799
1.14306	5.82809		1.14194	8.83968
1.14389	5.84685		1.14312	8.84352
1.14481	5.86396		1.14379	8.84368
1.14595	5.85899		1.14483	8.86453
1.14709	5.84467		1.14576	8.8622
1.14802	5.85454		1.14707	8.87499
1.14912	5.86877		1.148	8.86984
1.15004	5.8801		1.14913	8.87131
1.15092	5.86085		1.15027	8.89596
1.15196	5.85409		1.15089	8.90344
1.1529	5.88171		1.1518	8.88169
1.1539	5.85737		1.15284	8.90008
1.15501	5.90573		1.15423	8.91459
1.15597	5.89595		1.15485	8.91002
1.15695	5.8917		1.15582	8.91075
1.15809	5.8949		1.15728	8.91435
1.15893	5.92713		1.15826	8.92845
1.16002	5.92749		1.15916	8.92171
1.16104	5.91034		1.15978	8.93078
1.16205	5.91095		1.16084	8.93764
1.16287	5.92037		1.1619	8.96409
1.164	5.9414		1.16284	8.95379
1.16521	5.94682		1.16423	8.9562
1.16608	5.93598		1.16478	8.96936
1.16694	5.94015		1.16625	8.95183
1.16798	5.95685		1.16707	8.96916
1.16902	5.97331		1.16825	8.97463
1.17006	5.96659		1.1688	8.96903
1.17089	5.95329		1.1702	8.99033
1.17194	5.96162		1.17125	8.99482
1.17287	5.98439		1.17229	8.97627
1.17397	5.99268		1.17334	8.99192
1.17499	5.98354		1.17389	8.99384
1.17594	5.97901		1.17495	8.99585
1.17699	5.99155		1.17622	9.01158
1.17809	6.02212		1.17692	9.02756
1.17888	6.01735		1.17806	9.01383
1.17991	6.00234		1.17913	9.02474
1.18092	6.01512		1.1799	9.04076
1.18203	6.01282		1.18077	9.05544
1.18291	6.02689		1.18183	9.03059
1.18398	6.03344		1.18289	9.03067
1.18512	6.02349		1.18396	9.04489
1.18609	6.02713		1.18481	9.05082
1.18693	6.03575		1.18615	9.07056
1.18791	6.0503		1.18725	9.07035
1.18886	6.05111		1.18817	9.09308
1.18982	6.03449		1.18912	9.09128
1.19108	6.04027		1.18997	9.09533
1.19206	6.05269		1.19091	9.08503
1.19305	6.06098		1.19196	9.09296
1.19414	6.05544		1.19317	9.09075
1.19508	6.05528		1.19431	9.08409
1.19614	6.06118		1.19536	9.09271
1.19701	6.0772		1.19639	9.09418
1.19788	6.08298		1.19719	9.09128
1.19884	6.07048		1.19823	9.10685
1.19986	6.07319		1.19909	9.10649
1.20101	6.07906		1.20002	9.12786
1.20198	6.10162		1.20102	9.11952
1.20305	6.10575		1.20199	9.11499
1.20399	6.08913		1.20293	9.12165
1.20508	6.08824		1.20408	9.11924
1.20594	6.09499		1.20537	9.12492
1.20683	6.12876		1.20595	9.13019
1.2079	6.12685		1.20682	9.1176
1.20902	6.11949		1.2079	9.13456
1.20997	6.10854		1.20913	9.14728
1.21093	6.11707		1.21035	9.1407
1.2118	6.14178		1.2114	9.15104
1.21301	6.12358		1.21224	9.16358
1.21395	6.11812		1.21287	9.16256
1.21504	6.12532		1.21396	9.15819
1.21607	6.13923		1.21502	9.16824
1.21707	6.15108		1.21594	9.18541
1.21796	6.14683		1.21691	9.18668
1.21887	6.13514		1.2179	9.19113
1.21983	6.14623		1.21891	9.18888
1.22089	6.15844		1.2199	9.19162
1.22189	6.17033		1.22117	9.17221
1.22317	6.17457		1.22234	9.18496
1.22391	6.15977		1.22293	9.20025
1.22509	6.16293		1.22438	9.19563
1.22629	6.177		1.22533	9.21864
1.22696	6.1941		1.22594	9.20568
1.22806	6.18598		1.227	9.20756
1.22895	6.18642		1.22828	9.20225
1.2301	6.18391		1.22933	9.21361
1.23123	6.20357		1.23018	9.23499
1.23201	6.20373		1.23103	9.2027
1.23303	6.2009		1.23192	9.24651
1.23405	6.19807		1.23295	9.22943
1.23496	6.20551		1.23418	9.22669
1.23593	6.22055		1.23495	9.23801
1.23696	6.22629		1.23638	9.24815
1.23795	6.22383		1.23736	9.2329
1.23891	6.22613		1.23808	9.23752
1.23997	6.23248		1.23897	9.26503
1.24085	6.24105		1.23989	9.23797
1.2419	6.24154		1.2409	9.26981
1.24314	6.22836		1.24197	9.27725
1.24401	6.23329		1.24302	9.24733
1.24502	6.23143		1.24396	9.27925
1.24604	6.25998		1.24504	9.28146
1.24696	6.24842		1.24624	9.28166
1.24787	6.24704		1.2473	9.27541
1.24894	6.25675		1.24817	9.27974
1.25001	6.27231		1.24923	9.30189
1.25082	6.27308		1.24984	9.29989
1.25191	6.27058		1.2509	9.31518

## Sheet: Figure S13b
Figure S13b
700nm undoped Ta3N5			700nm 2% La-doped Ta3N5
Time (min)	Current density (mA cm-2)		Time (min)	Current density (mA cm-2)
0	-2.55374e-05		0	-2.56732e-05
0.00212	0.26586		0.00167	0.03072
0.00429	0.17931		0.00379	0.02188
0.00595	0.15799		0.00545	0.02006
0.00762	0.14402		0.00712	0.01897
0.00929	0.13227		0.00879	0.01804
0.01095	0.12463		0.01045	0.01772
0.01262	0.11972		0.01212	0.01727
0.01429	0.11481		0.01379	0.01677
0.01595	0.11126		0.01545	0.01655
0.01762	0.10722		0.01712	0.01599
0.01929	0.10381		0.01879	0.01555
0.02095	0.10448		0.02045	0.01603
0.02262	0.10082		0.02212	0.01559
0.02429	0.09828		0.02379	0.01554
0.02595	0.09571		0.02545	0.01486
0.02762	0.09477		0.02712	0.01509
0.02929	0.08937		0.02879	0.01456
0.03095	0.09159		0.03045	0.01458
0.03262	0.08871		0.03212	0.01438
0.03429	0.08885		0.03379	0.01445
0.03595	0.086		0.03545	0.01365
0.03762	0.08787		0.03712	0.01376
0.03929	0.0851		0.03879	0.0141
0.04095	0.08377		0.04045	0.01417
0.04262	0.0819		0.04212	0.01284
0.04429	0.08092		0.04379	0.0128
0.04595	0.08006		0.04545	0.01317
0.04762	0.07961		0.04712	0.01333
0.04929	0.07883		0.04879	0.01297
0.05095	0.07946		0.05045	0.013
0.05262	0.08254		0.05212	0.01366
0.05429	0.07745		0.05379	0.01255
0.05595	0.07435		0.05545	0.01245
0.05762	0.07628		0.05712	0.01256
0.05929	0.07574		0.05879	0.01296
0.06095	0.07396		0.06045	0.01257
0.06262	0.0741		0.06212	0.01178
0.06429	0.07511		0.06379	0.01234
0.06595	0.07191		0.06545	0.01218
0.06762	0.06955		0.06712	0.01264
0.06929	0.0712		0.06879	0.01209
0.07095	0.07193		0.07045	0.01114
0.07262	0.07073		0.07212	0.0119
0.07429	0.0688		0.07379	0.01187
0.07595	0.07		0.07545	0.01213
0.07762	0.06762		0.07712	0.01147
0.07929	0.06887		0.07879	0.0116
0.08095	0.06757		0.08045	0.01095
0.08262	0.06589		0.08212	0.01099
0.08429	0.06704		0.08379	0.01119
0.08595	0.06645		0.08545	0.01179
0.08762	0.06571		0.08712	0.01066
0.08929	0.06499		0.08879	0.01103
0.09095	0.06508		0.09045	0.01057
0.09262	0.06392		0.09212	0.0104
0.09429	0.06378		0.09379	0.01091
0.09595	0.06102		0.09545	0.01097
0.09762	0.06345		0.09712	0.01094
0.09929	0.0602		0.09879	0.01057
0.10095	0.06073		0.10045	0.01046
0.10262	0.06152		0.10212	0.01036
0.10429	0.06084		0.10379	0.01061
0.10595	0.06047		0.10545	0.01136
0.10762	0.05802		0.10712	0.0109
0.10929	0.05863		0.10879	0.01076
0.11095	0.05869		0.11045	0.01007
0.11262	0.05874		0.11212	0.0098
0.11429	0.05673		0.11379	0.01042
0.11595	0.05662		0.11545	0.01056
0.11762	0.05816		0.11712	0.00994
0.11929	0.0583		0.11879	0.00991
0.12095	0.05922		0.12045	0.00994
0.12262	0.05569		0.12212	0.01026
0.12429	0.05782		0.12379	0.01079
0.12595	0.05575		0.12545	0.00936
0.12762	0.05531		0.12712	0.01085
0.12929	0.05486		0.12879	0.00985
0.13095	0.05456		0.13045	0.01029
0.13262	0.0572		0.13212	0.01024
0.13429	0.05336		0.13379	0.01008
0.13595	0.05259		0.13545	0.00969
0.13762	0.0539		0.13712	0.00952
0.13929	0.05468		0.13879	0.00967
0.14095	0.05114		0.14045	0.0107
0.14262	0.04952		0.14212	0.00974
0.14429	0.05269		0.14379	0.01004
0.14595	0.05038		0.14545	0.00895
0.14762	0.0537		0.14712	0.0098
0.14929	0.05202		0.14879	0.0099
0.15095	0.05065		0.15045	0.01035
0.15262	0.05207		0.15212	0.00904
0.15429	0.05027		0.15379	0.00988
0.15595	0.05569		0.15545	0.00939
0.15762	0.05684		0.15712	0.00916
0.15929	0.0551		0.15879	0.00944
0.16095	0.05433		0.16045	0.00967
0.16262	0.05546		0.16212	0.00905
0.16429	0.05474		0.16379	0.00947
0.16595	0.05555		0.16545	0.00931
0.16762	0.0553		0.16712	0.00907
0.16929	0.05391		0.16879	0.00862
0.17095	0.05457		0.17045	0.00867
0.17262	0.05329		0.17212	0.00919
0.17429	0.05244		0.17379	0.00952
0.17595	0.05351		0.17545	0.00914
0.17762	0.05171		0.17712	0.00928
0.17929	0.05137		0.17879	0.00958
0.18095	0.05234		0.18045	0.00922
0.18262	0.05115		0.18212	0.00891
0.18429	0.05098		0.18379	0.00933
0.18595	0.04997		0.18545	0.00891
0.18762	0.05038		0.18712	0.00853
0.18929	0.0483		0.18879	0.00907
0.19095	0.04746		0.19045	0.00921
0.19262	0.0475		0.19212	0.00872
0.19429	0.04693		0.19379	0.0092
0.19595	0.04631		0.19545	0.00908
0.19762	0.04539		0.19712	0.00831
0.19929	0.04609		0.19879	0.00898
0.20095	0.04461		0.20045	0.00838
0.20262	0.0449		0.20212	0.00881
0.20429	0.04342		0.20379	0.00867
0.20595	0.04419		0.20545	0.00849
0.20762	0.04256		0.20712	0.00886
0.20929	0.04262		0.20879	0.00775
0.21095	0.04286		0.21045	0.00919
0.21262	0.04227		0.21212	0.00845
0.21429	0.04077		0.21379	0.00842
0.21595	0.04171		0.21545	0.00828
0.21762	0.0406		0.21712	0.00832
0.21929	0.04		0.21879	0.0084
0.22095	0.03913		0.22045	0.00828
0.22262	0.03913		0.22212	0.00887
0.22429	0.03886		0.22379	0.00856
0.22595	0.03751		0.22545	0.0089
0.22762	0.03751		0.22712	0.0082
0.22929	0.03898		0.22879	0.00889
0.23095	0.03753		0.23045	0.00849
0.23262	0.03734		0.23212	0.00818
0.23429	0.03736		0.23379	0.00913
0.23595	0.03688		0.23545	0.00873
0.23762	0.03646		0.23712	0.00886
0.23929	0.03668		0.23879	0.00817
0.24095	0.03593		0.24045	0.00868
0.24262	0.03696		0.24212	0.00903
0.24429	0.03541		0.24379	0.00811
0.24595	0.03737		0.24545	0.0087
0.24762	0.03508		0.24712	0.00872
0.24929	0.03776		0.24879	0.00854
0.25095	0.03582		0.25045	0.00806
0.25262	0.03671		0.25212	0.00855
0.25429	0.03649		0.25379	0.00868
0.25595	0.03671		0.25545	0.00857
0.25762	0.03687		0.25712	0.0083
0.25929	0.03775		0.25879	0.00866
0.26095	0.03758		0.26045	0.00894
0.26262	0.03749		0.26212	0.00863
0.26429	0.03684		0.26379	0.00842
0.26595	0.03647		0.26545	0.00876
0.26762	0.03734		0.26712	0.00888
0.26929	0.03717		0.26879	0.00821
0.27095	0.03793		0.27045	0.00894
0.27262	0.03686		0.27212	0.00856
0.27429	0.03611		0.27379	0.00885
0.27595	0.03855		0.27545	0.00804
0.27762	0.03691		0.27712	0.00846
0.27929	0.0361		0.27879	0.00859
0.28095	0.03687		0.28045	0.00893
0.28262	0.03587		0.28212	0.00835
0.28429	0.03567		0.28379	0.00892
0.28595	0.03726		0.28545	0.00806
0.28762	0.03613		0.28712	0.00864
0.28929	0.03746		0.28879	0.00881
0.29095	0.03753		0.29045	0.00891
0.29262	0.03692		0.29212	0.00911
0.29429	0.03717		0.29379	0.00847
0.29595	0.03596		0.29545	0.00842
0.29762	0.03674		0.29712	0.00844
0.29929	0.03665		0.29879	0.00891
0.30095	0.03595		0.30045	0.009
0.30262	0.03539		0.30212	0.00983
0.30429	0.03518		0.30379	0.00976
0.30595	0.03622		0.30545	0.00928
0.30762	0.03699		0.30712	0.00947
0.30929	0.03666		0.30879	0.00979
0.31095	0.0357		0.31045	0.01047
0.31262	0.037		0.31212	0.0099
0.31429	0.03677		0.31379	0.00966
0.31595	0.03659		0.31545	0.00916
0.31762	0.03725		0.31712	0.00885
0.31929	0.0364		0.31879	0.00911
0.32095	0.03746		0.32045	0.00864
0.32262	0.03757		0.32212	0.00885
0.32429	0.03824		0.32379	0.00885
0.32595	0.03803		0.32545	0.00924
0.32762	0.03654		0.32712	0.00965
0.32929	0.03747		0.32879	0.00896
0.33095	0.03682		0.33045	0.00866
0.33262	0.03725		0.33212	0.00828
0.33429	0.03654		0.33379	0.00829
0.33595	0.03644		0.33545	0.00793
0.33762	0.03556		0.33712	0.00773
0.33929	0.03603		0.33879	0.00822
0.34095	0.03601		0.34045	0.00922
0.34262	0.03592		0.34212	0.00824
0.34429	0.03509		0.34379	0.00809
0.34595	0.03409		0.34545	0.00818
0.34762	0.03581		0.34712	0.00701
0.34929	0.03342		0.34879	0.00852
0.35095	0.0336		0.35045	0.00857
0.35262	0.03349		0.35212	0.00695
0.35429	0.0335		0.35379	0.00776
0.35595	0.03295		0.35545	0.00739
0.35762	0.03462		0.35712	0.00776
0.35929	0.03295		0.35879	0.00694
0.36095	0.03217		0.36045	0.00814
0.36262	0.03244		0.36212	0.00635
0.36429	0.03221		0.36379	0.00722
0.36595	0.03201		0.36545	0.00704
0.36762	0.03155		0.36712	0.00728
0.36929	0.03045		0.36879	0.00704
0.37095	0.03105		0.37045	0.007
0.37262	0.03011		0.37212	0.00641
0.37429	0.03069		0.37379	0.00737
0.37595	0.02899		0.37545	0.00641
0.37762	0.02997		0.37712	0.00627
0.37929	0.02897		0.37879	0.00682
0.38095	0.02944		0.38045	0.00593
0.38262	0.0287		0.38212	0.00666
0.38429	0.02955		0.38379	0.00607
0.38595	0.02901		0.38545	0.00626
0.38762	0.02769		0.38712	0.0058
0.38929	0.0271		0.38879	0.00637
0.39095	0.02752		0.39045	0.00595
0.39262	0.02963		0.39212	0.0064
0.39429	0.02853		0.39379	0.00665
0.39595	0.02948		0.39545	0.00666
0.39762	0.02961		0.39712	0.00646
0.39929	0.02853		0.39879	0.00506
0.40095	0.02833		0.40045	0.00544
0.40262	0.02816		0.40212	0.00606
0.40429	0.02847		0.40379	0.00577
0.40595	0.02888		0.40545	0.00555
0.40762	0.02824		0.40712	0.00621
0.40929	0.03029		0.40879	0.006
0.41095	0.02973		0.41045	0.00547
0.41262	0.03002		0.41212	0.00621
0.41429	0.03002		0.41379	0.00619
0.41595	0.02977		0.41545	0.00535
0.41762	0.03088		0.41712	0.00527
0.41929	0.0319		0.41879	0.00587
0.42095	0.03184		0.42045	0.00419
0.42262	0.03131		0.42212	0.00615
0.42429	0.03037		0.42379	0.00527
0.42595	0.0307		0.42545	0.00507
0.42762	0.03023		0.42712	0.00507
0.42929	0.0309		0.42879	0.00523
0.43095	0.0309		0.43045	0.00561
0.43262	0.03143		0.43212	0.00567
0.43429	0.03156		0.43379	0.00617
0.43595	0.0315		0.43545	0.00555
0.43762	0.03081		0.43712	0.00561
0.43929	0.03285		0.43879	0.00607
0.44095	0.03145		0.44045	0.00592
0.44262	0.03144		0.44212	0.00587
0.44429	0.0317		0.44379	0.00549
0.44595	0.0318		0.44545	0.00514
0.44762	0.03146		0.44712	0.00521
0.44929	0.03084		0.44879	0.00605
0.45095	0.03143		0.45045	0.00566
0.45262	0.03169		0.45212	0.00596
0.45429	0.03086		0.45379	0.00577
0.45595	0.03146		0.45545	0.00565
0.45762	0.03123		0.45712	0.00531
0.45929	0.03209		0.45879	0.00533
0.46095	0.03078		0.46045	0.00537
0.46262	0.03057		0.46212	0.0049
0.46429	0.02974		0.46379	0.00461
0.46595	0.02994		0.46545	0.00521
0.46762	0.02924		0.46712	0.00577
0.46929	0.02949		0.46879	0.0052
0.47095	0.02923		0.47045	0.00478
0.47262	0.02976		0.47212	0.00518
0.47429	0.02945		0.47379	0.00552
0.47595	0.02724		0.47545	0.00527
0.47762	0.02818		0.47712	0.00535
0.47929	0.02786		0.47879	0.0052
0.48095	0.02843		0.48045	0.00406
0.48262	0.02797		0.48212	0.00558
0.48429	0.02602		0.48379	0.00541
0.48595	0.02648		0.48545	0.00514
0.48762	0.02561		0.48712	0.00525
0.48929	0.02679		0.48879	0.00526
0.49095	0.0269		0.49045	0.00502
0.49262	0.02467		0.49212	0.0053
0.49429	0.02476		0.49379	0.00485
0.49595	0.02478		0.49545	0.00485
0.49762	0.02509		0.49712	0.00535
0.49929	0.02403		0.49879	0.00509
0.50095	0.0235		0.50045	0.00424
0.50262	0.02517		0.50212	0.00446
0.50429	0.02327		0.50379	0.00512
0.50595	0.02271		0.50545	0.00545
0.50762	0.02394		0.50712	0.00501
0.50929	0.02307		0.50879	0.00452
0.51095	0.02224		0.51104	8.88258
0.51262	0.0212		0.51271	8.44677
0.51429	0.02101		0.51438	8.40457
0.51643	6.76082		0.51604	8.45092
0.5181	6.37988		0.51771	8.43742
0.51977	6.24761		0.51938	8.47779
0.52143	6.20959		0.52104	8.50056
0.5231	6.20773		0.52271	8.51523
0.52477	6.18917		0.52438	8.53906
0.52643	6.16814		0.52604	8.53564
0.5281	6.15411		0.52771	8.55503
0.52977	6.18003		0.52938	8.5532
0.53143	6.18913		0.53104	8.57979
0.5331	6.17223		0.53271	8.59235
0.53477	6.14922		0.53438	8.57719
0.53643	6.17053		0.53604	8.60321
0.5381	6.16653		0.53771	8.60918
0.53977	6.19026		0.53938	8.61386
0.54143	6.1698		0.54104	8.62967
0.5431	6.17037		0.54271	8.62228
0.54477	6.17943		0.54438	8.63683
0.54643	6.19629		0.54604	8.64411
0.5481	6.19443		0.54771	8.64423
0.54977	6.18137		0.54938	8.64545
0.55143	6.17882		0.55104	8.6489
0.5531	6.19629		0.55271	8.65805
0.55477	6.20102		0.55438	8.67045
0.55643	6.19022		0.55604	8.66764
0.5581	6.18173		0.55771	8.65789
0.55977	6.18755		0.55938	8.66073
0.56143	6.19981		0.56104	8.67992
0.5631	6.20607		0.56271	8.67537
0.56477	6.19358		0.56438	8.6813
0.56643	6.18743		0.56604	8.67866
0.5681	6.19584		0.56771	8.68574
0.56977	6.20478		0.56938	8.69952
0.57143	6.21578		0.57104	8.70533
0.5731	6.19366		0.57271	8.70013
0.57477	6.19253		0.57438	8.71428
0.57643	6.20438		0.57604	8.70728
0.5781	6.20907		0.57771	8.71985
0.57977	6.20963		0.57938	8.72342
0.58143	6.19568		0.58104	8.6935
0.5831	6.18877		0.58271	8.72298
0.58477	6.20458		0.58438	8.75509
0.58643	6.22209		0.58604	8.71798
0.5881	6.21525		0.58771	8.73659
0.58977	6.19855		0.58938	8.76087
0.59143	6.18108		0.59104	8.73785
0.5931	6.19499		0.59271	8.73582
0.59477	6.2231		0.59438	8.73834
0.59643	6.21077		0.59604	8.73907
0.5981	6.20474		0.59771	8.75127
0.59977	6.19904		0.59938	8.74103
0.60143	6.221		0.60104	8.73964
0.6031	6.22367		0.60271	8.75871
0.60477	6.21352		0.60438	8.76241
0.60643	6.19791		0.60604	8.77261
0.6081	6.20656		0.60771	8.75338
0.60977	6.21926		0.60938	8.76107
0.61143	6.20288		0.61104	8.77107
0.6131	6.21323		0.61271	8.76956
0.61477	6.20789		0.61438	8.76891
0.61643	6.22213		0.61604	8.757
0.6181	6.22767		0.61771	8.76501
0.61977	6.22682		0.61938	8.7657
0.62143	6.20163		0.62104	8.76721
0.6231	6.19123		0.62271	8.76977
0.62477	6.19843		0.62438	8.79201
0.62643	6.23705		0.62604	8.78717
0.6281	6.23018		0.62771	8.79485
0.62977	6.22464		0.62938	8.79627
0.63143	6.20466		0.63104	8.79298
0.6331	6.24223		0.63271	8.78912
0.63477	6.2468		0.63438	8.79294
0.63643	6.23167		0.63604	8.8079
0.6381	6.2117		0.63771	8.80083
0.63977	6.21323		0.63938	8.78875
0.64143	6.24494		0.64104	8.80176
0.6431	6.24668		0.64271	8.80835
0.64477	6.2375		0.64438	8.80676
0.64643	6.21776		0.64604	8.8064
0.6481	6.23511		0.64771	8.80449
0.64977	6.25719		0.64938	8.80941
0.65143	6.24684		0.65104	8.81656
0.6531	6.24166		0.65271	8.8179
0.65477	6.22452		0.65438	8.8155
0.65643	6.23936		0.65604	8.84043
0.6581	6.25869		0.65771	8.81164
0.65977	6.25116		0.65938	8.81644
0.66143	6.23139		0.66104	8.83364
0.6631	6.23446		0.66271	8.8242
0.66477	6.25311		0.66438	8.82225
0.66643	6.26079		0.66604	8.83002
0.6681	6.23847		0.66771	8.83648
0.66977	6.24243		0.66938	8.84486
0.67143	6.24534		0.67104	8.8201
0.6731	6.26427		0.67271	8.82843
0.67477	6.25545		0.67438	8.82209
0.67643	6.25408		0.67604	8.83595
0.6781	6.23948		0.67771	8.83551
0.67977	6.24902		0.67938	8.84506
0.68143	6.27029		0.68104	8.84904
0.6831	6.26758		0.68271	8.85148
0.68477	6.24943		0.68438	8.84152
0.68643	6.24534		0.68604	8.84591
0.6881	6.25351		0.68771	8.8373
0.68977	6.27256		0.68938	8.85307
0.69143	6.2637		0.69104	8.8412
0.6931	6.24433		0.69271	8.85051
0.69477	6.23891		0.69438	8.84624
0.69643	6.26411		0.69604	8.84872
0.6981	6.2749		0.69771	8.82477
0.69977	6.27025		0.69938	8.83713
0.70143	6.24255		0.70104	8.87486
0.7031	6.23814		0.70271	8.8612
0.70477	6.26471		0.70438	8.84782
0.70643	6.28242		0.70604	8.86722
0.7081	6.26463		0.70771	8.8553
0.70977	6.23628		0.70938	8.86876
0.71143	6.25169		0.71104	8.85466
0.7131	6.26916		0.71271	8.8573
0.71477	6.27955		0.71438	8.86774
0.71643	6.2561		0.71604	8.87514
0.7181	6.2489		0.71771	8.86453
0.71977	6.26192		0.71938	8.87583
0.72143	6.27931		0.72104	8.86746
0.7231	6.27644		0.72271	8.87726
0.72477	6.25776		0.72438	8.86868
0.72643	6.25282		0.72604	8.86644
0.7281	6.27082		0.72771	8.86774
0.72977	6.27887		0.72938	8.87498
0.73143	6.27167		0.73104	8.85441
0.7331	6.24922		0.73271	8.88925
0.73477	6.2493		0.73438	8.87742
0.73643	6.27203		0.73604	8.87396
0.7381	6.28174		0.73771	8.88539
0.73977	6.27058		0.73938	8.88006
0.74143	6.25832		0.74104	8.88592
0.7431	6.25375		0.74271	8.8686
0.74477	6.27498		0.74438	8.886
0.74643	6.29067		0.74604	8.88567
0.7481	6.27692		0.74771	8.86669
0.74977	6.25695		0.74938	8.87522
0.75143	6.25274		0.75104	8.88864
0.7531	6.27296		0.75271	8.86291
0.75477	6.28068		0.75438	8.89799
0.75643	6.25974		0.75604	8.90559
0.7581	6.25404		0.75771	8.88775
0.75977	6.26411		0.75938	8.89742
0.76143	6.28315		0.76104	8.89031
0.7631	6.28356		0.76271	8.88815
0.76477	6.26508		0.76438	8.88681
0.76643	6.25505		0.76604	8.90486
0.7681	6.27211		0.76771	8.88767
0.76977	6.2872		0.76938	8.88909
0.77143	6.27927		0.77104	8.90145
0.7731	6.25537		0.77271	8.88986
0.77477	6.26504		0.77438	8.91373
0.77643	6.27858		0.77604	8.90405
0.7781	6.28804		0.77771	8.89807
0.77977	6.28655		0.77938	8.91771
0.78143	6.27405		0.78104	8.9023
0.7831	6.24538		0.78271	8.90685
0.78477	6.24267		0.78438	8.90657
0.78643	6.29177		0.78604	8.90657
0.7881	6.2838		0.78771	8.90742
0.78977	6.26969		0.78938	8.90795
0.79143	6.26787		0.79104	8.90405
0.7931	6.28509		0.79271	8.90559
0.79477	6.2893		0.79438	8.92556
0.79643	6.2707		0.79604	8.93365
0.7981	6.26483		0.79771	8.90694
0.79977	6.26305		0.79938	8.91978
0.80143	6.28303		0.80104	8.92263
0.8031	6.28995		0.80271	8.9332
0.80477	6.27733		0.80438	8.91287
0.80643	6.2658		0.80604	8.91324
0.8081	6.26657		0.80771	8.91039
0.80977	6.28194		0.80938	8.92019
0.81143	6.27203		0.81104	8.90478
0.8131	6.2578		0.81271	8.92767
0.81477	6.25331		0.81438	8.92718
0.81643	6.26807		0.81604	8.91994
0.8181	6.30006		0.81771	8.92958
0.81977	6.27947		0.81938	8.91698
0.82143	6.26584		0.82104	8.93771
0.8231	6.26876		0.82271	8.90946
0.82477	6.28804		0.82438	8.91816
0.82643	6.29557		0.82604	8.92259
0.8281	6.28327		0.82771	8.91828
0.82977	6.26839		0.82938	8.90116
0.83143	6.27413		0.83104	8.93348
0.8331	6.2973		0.83271	8.93279
0.83477	6.29799		0.83438	8.91145
0.83643	6.2855		0.83604	8.93938
0.8381	6.27369		0.83771	8.94401
0.83977	6.29003		0.83938	8.92678
0.84143	6.29597		0.84104	8.93795
0.8431	6.29646		0.84271	8.92783
0.84477	6.28837		0.84438	8.94015
0.84643	6.28254		0.84604	8.93974
0.8481	6.28178		0.84771	8.93442
0.84977	6.30175		0.84938	8.92352
0.85143	6.28542		0.85104	8.948
0.8531	6.27939		0.85271	8.93913
0.85477	6.28651		0.85438	8.93604
0.85643	6.28902		0.85604	8.93641
0.8581	6.30851		0.85771	8.9347
0.85977	6.29589		0.85938	8.93901
0.86143	6.28546		0.86104	8.95893
0.8631	6.28263		0.86271	8.94072
0.86477	6.29775		0.86438	8.94641
0.86643	6.30046		0.86604	8.96186
0.8681	6.29464		0.86771	8.938
0.86977	6.28445		0.86938	8.96267
0.87143	6.28558		0.87104	8.95731
0.8731	6.30115		0.87271	8.93934
0.87477	6.30806		0.87438	8.94674
0.87643	6.30786		0.87604	8.94222
0.8781	6.28699		0.87771	8.95149
0.87977	6.28857		0.87938	8.94966
0.88143	6.30123		0.88104	8.94507
0.8831	6.30208		0.88271	8.96613
0.88477	6.3058		0.88438	8.95519
0.88643	6.28501		0.88604	8.94869
0.8881	6.28287		0.88771	8.94377
0.88977	6.29735		0.88938	8.95804
0.89143	6.31332		0.89104	8.95519
0.8931	6.30693		0.89271	8.93645
0.89477	6.29363		0.89438	8.96223
0.89643	6.29848		0.89604	8.96389
0.8981	6.29593		0.89771	8.96434
0.89977	6.31514		0.89938	8.97987
0.90143	6.31364		0.90104	8.95962
0.9031	6.29387		0.90271	8.96527
0.90477	6.28954		0.90438	8.97979
0.90643	6.30175		0.90604	8.97336
0.9081	6.31918		0.90771	8.948
0.90977	6.30475		0.90938	8.94722
0.91143	6.29367		0.91104	8.94194
0.9131	6.29136		0.91271	8.94478
0.91477	6.30758		0.91438	8.95751
0.91643	6.31753		0.91604	8.9597
0.9181	6.27802		0.91771	8.96129
0.91977	6.26034		0.91938	8.96304
0.92143	6.26188		0.92104	8.96938
0.9231	6.28962		0.92271	8.95389
0.92477	6.31947		0.92438	8.95446
0.92643	6.30082		0.92604	8.96946
0.9281	6.26783		0.92771	8.95568
0.92977	6.29516		0.92938	8.95613
0.93143	6.31336		0.93104	8.96718
0.9331	6.31991		0.93271	8.96247
0.93477	6.29811		0.93438	8.94678
0.93643	6.2954		0.93604	8.97507
0.9381	6.30022		0.93771	8.97845
0.93977	6.31449		0.93938	8.95088
0.94143	6.30491		0.94104	8.96649
0.9431	6.2967		0.94271	8.96243
0.94477	6.29565		0.94438	8.96369
0.94643	6.29977		0.94604	8.96853
0.9481	6.31162		0.94771	8.97385
0.94977	6.30608		0.94938	8.96836
0.95143	6.28986		0.95104	8.97568
0.9531	6.29629		0.95271	8.98755
0.95477	6.30738		0.95438	8.96544
0.95643	6.30333		0.95604	8.97328
0.9581	6.3039		0.95771	8.97934
0.95977	6.29253		0.95938	8.97267
0.96143	6.29743		0.96104	8.9802
0.9631	6.31655		0.96271	8.98946
0.96477	6.30256		0.96438	8.96702
0.96643	6.29941		0.96604	8.98499
0.9681	6.28202		0.96771	8.98967
0.96977	6.29043		0.96938	8.99438
0.97143	6.31081		0.97104	8.97906
0.9731	6.30479		0.97271	8.99609
0.97477	6.28865		0.97438	8.99219
0.97643	6.28372		0.97604	8.98483
0.9781	6.29775		0.97771	8.98759
0.97977	6.31918		0.97938	8.99113
0.98143	6.31433		0.98104	8.97052
0.9831	6.2935		0.98271	8.98336
0.98477	6.28618		0.98438	8.97568
0.98643	6.29799		0.98604	8.99085
0.9881	6.31053		0.98771	8.98922
0.98977	6.30086		0.98938	8.98926
0.99143	6.28667		0.99104	8.9917
0.9931	6.28566		0.99271	8.98645
0.99477	6.30798		0.99438	8.98715
0.99643	6.30847		0.99604	8.99442
0.9981	6.31304		0.99771	8.98967
0.99977	6.29359		0.99938	8.983
1.00143	6.28505		1.00104	8.9882
1.0031	6.30438		1.00271	8.98719
1.00477	6.31809		1.00438	9.00007
1.00643	6.30721		1.00604	8.97832
1.0081	6.28453		1.00771	8.97897
1.00977	6.29314		1.00938	8.99211
1.01143	6.31178		1.01104	9.00101
1.0131	6.3193		1.01271	8.9943
1.01477	6.29573		1.01438	9.00272
1.01643	6.28542		1.01604	8.99239
1.0181	6.29739		1.01771	8.99048
1.01977	6.30782		1.01938	8.9978
1.02143	6.30879		1.02104	8.98621
1.0231	6.30349		1.02271	8.99117
1.02477	6.29528		1.02438	8.99597
1.02643	6.30503		1.02604	8.99865
1.0281	6.31186		1.02771	8.9845
1.02977	6.31223		1.02938	8.98922
1.03143	6.2984		1.03104	8.99276
1.0331	6.29783		1.03271	8.99125
1.03477	6.3185		1.03438	8.9982
1.03643	6.31874		1.03604	8.98812
1.0381	6.30596		1.03771	9.00784
1.03977	6.28162		1.03938	8.98715
1.04143	6.28954		1.04104	8.98137
1.0431	6.30758		1.04271	8.99121
1.04477	6.31773		1.04438	8.9893
1.04643	6.30212		1.04604	8.97536
1.0481	6.28174		1.04771	8.99426
1.04977	6.299		1.04938	8.98983
1.05143	6.32294		1.05104	8.97174
1.0531	6.3149		1.05271	9.00316
1.05477	6.2982		1.05438	8.99763
1.05643	6.28986		1.05604	8.98467
1.0581	6.29799		1.05771	9.00093
1.05977	6.31465		1.05938	9.01349
1.06143	6.31882		1.06104	9.00182
1.0631	6.29811		1.06271	9.00158
1.06477	6.28825		1.06438	9.01292
1.06643	6.29985		1.06604	8.9954
1.0681	6.31595		1.06771	8.99125
1.06977	6.30657		1.06938	9.01597
1.07143	6.29686		1.07104	9.00829
1.0731	6.29666		1.07271	8.99442
1.07477	6.31546		1.07438	9.0226
1.07643	6.32116		1.07604	9.01219
1.0781	6.30839		1.07771	8.99772
1.07977	6.29516		1.07938	9.01166
1.08143	6.291		1.08104	9.01796
1.0831	6.3026		1.08271	8.99589
1.08477	6.32116		1.08438	9.00085
1.08643	6.31275		1.08604	8.99479
1.0881	6.30252		1.08771	9.00349
1.08977	6.29274		1.08938	9.00251
1.09143	6.32141		1.09104	8.99926
1.0931	6.32104		1.09271	8.99857
1.09477	6.3058		1.09438	9.01548
1.09643	6.2982		1.09604	9.0089
1.0981	6.29561		1.09771	8.99873
1.09977	6.31947		1.09938	9.02093
1.10143	6.31356		1.10104	9.02203
1.1031	6.29836		1.10271	9.00536
1.10477	6.29553		1.10438	9.0193
1.10643	6.30697		1.10604	9.02191
1.1081	6.31967		1.10771	9.00699
1.10977	6.32007		1.10938	9.00385
1.11143	6.30519		1.11104	9.01117
1.1131	6.29569		1.11271	9.01162
1.11477	6.30843		1.11438	8.99255
1.11643	6.31198		1.11604	9.01178
1.1181	6.30305		1.11771	9.01556
1.11977	6.29654		1.11938	9.00219
1.12143	6.27701		1.12104	9.03243
1.1231	6.27721		1.12271	9.01272
1.12477	6.28736		1.12438	9.00495
1.12643	6.28089		1.12604	9.03097
1.1281	6.28254		1.12771	9.02097
1.12977	6.29557		1.12938	9.0056
1.13143	6.30107		1.13104	9.0278
1.1331	6.32177		1.13271	9.04235
1.13477	6.30418		1.13438	9.01658
1.13643	6.30163		1.13604	9.00845
1.1381	6.29338		1.13771	9.01272
1.13977	6.30907		1.13938	9.02882
1.14143	6.31785		1.14104	9.01646
1.1431	6.31105		1.14271	9.01243
1.14477	6.30527		1.14438	9.01743
1.14643	6.30099		1.14604	9.02353
1.1481	6.30547		1.14771	9.01833
1.14977	6.31716		1.14938	9.01016
1.15143	6.31186		1.15104	9.01268
1.1531	6.29706		1.15271	9.02971
1.15477	6.29747		1.15438	9.01711
1.15643	6.3079		1.15604	9.02593
1.1581	6.32796		1.15771	9.0254
1.15977	6.3172		1.15938	9.02398
1.16143	6.30628		1.16104	9.02024
1.1631	6.30179		1.16271	9.04032
1.16477	6.30851		1.16438	9.01463
1.16643	6.31728		1.16604	9.01756
1.1681	6.31194		1.16771	9.03276
1.16977	6.29249		1.16938	9.02975
1.17143	6.30022		1.17104	9.04268
1.1731	6.31114		1.17271	9.0193
1.17477	6.31777		1.17438	9.02581
1.17643	6.3151		1.17604	9.0341
1.1781	6.29549		1.17771	9.0417
1.17977	6.31279		1.17938	9.03508
1.18143	6.32027		1.18104	9.02036
1.1831	6.31866		1.18271	9.01068
1.18477	6.3134		1.18438	9.028
1.18643	6.28898		1.18604	9.04488
1.1881	6.31437		1.18771	9.02849
1.18977	6.32023		1.18938	9.03134
1.19143	6.30891		1.19104	9.04406
1.1931	6.30499		1.19271	9.02817
1.19477	6.30026		1.19438	9.03516
1.19643	6.32048		1.19604	9.03239
1.1981	6.31975		1.19771	9.03012
1.19977	6.31449		1.19938	9.03674
1.20143	6.30446		1.20104	9.03666
1.2031	6.3149		1.20271	9.0276
1.20477	6.32383		1.20438	9.03321
1.20643	6.32209		1.20604	9.02922
1.2081	6.30365		1.20771	9.02487
1.20977	6.30123		1.20938	9.02239
1.21143	6.31453		1.21104	9.04435
1.2131	6.32646		1.21271	9.02894
1.21477	6.32642		1.21438	9.03459
1.21643	6.30782		1.21604	9.04203
1.2181	6.30196		1.21771	9.03467
1.21977	6.31534		1.21938	9.05024
1.22143	6.33253		1.22104	9.03016
1.2231	6.32675		1.22271	9.02398
1.22477	6.30285		1.22438	9.02878
1.22643	6.30479		1.22604	9.03044
1.2281	6.32472		1.22771	9.0091
1.22977	6.33018		1.22938	9.02235
1.23143	6.31781		1.23104	9.03264
1.2331	6.30604		1.23271	9.03138
1.23477	6.3111		1.23438	9.03512
1.23643	6.31494		1.23604	9.04748
1.2381	6.32416		1.23771	9.03987
1.23977	6.32015		1.23938	9.04211
1.24143	6.30644		1.24104	9.05821
1.2431	6.31138		1.24271	9.0328
1.24477	6.32302		1.24438	9.03914
1.24643	6.33188		1.24604	9.05236
1.2481	6.3119		1.24771	9.03487
1.24977	6.31583		1.24938	9.02963
1.25143	6.29532		1.25104	9.04788
1.2531	6.32565		1.25271	9.04427
1.25477	6.32958		1.25438	9.04272
1.25643	6.30653		1.25604	9.05179
1.2581	6.31473		1.25771	9.04918
1.25977	6.31522		1.25938	9.03768
1.26143	6.32311		1.26104	9.06122
1.2631	6.32472		1.26271	9.04374
1.26477	6.30972		1.26438	9.04443
1.26643	6.31296		1.26604	9.0363
1.2681	6.31676		1.26771	9.05215
1.26977	6.32784		1.26938	9.03878
1.27143	6.32424		1.27104	9.05561
1.2731	6.31498		1.27271	9.05309
1.27477	6.31215		1.27438	9.06297
1.27643	6.32307		1.27604	9.05577
1.2781	6.34098		1.27771	9.03435
1.27977	6.3151		1.27938	9.03841
1.28143	6.30774		1.28104	9.0315
1.2831	6.31389		1.28271	9.03699
1.28477	6.32889		1.28438	9.03809
1.28643	6.32739		1.28604	9.05142
1.2881	6.30596		1.28771	9.06545
1.28977	6.31186		1.28938	9.04329
1.29143	6.30802		1.29104	9.05475
1.2931	6.33597		1.29271	9.06931
1.29477	6.32614		1.29438	9.05288
1.29643	6.31542		1.29604	9.05341
1.2981	6.31138		1.29771	9.05715
1.29977	6.32302		1.29938	9.04979
1.30143	6.33508		1.30104	9.04134
1.3031	6.32019		1.30271	9.04268
1.30477	6.30899		1.30438	9.05406
1.30643	6.30697		1.30604	9.03788
1.3081	6.32881		1.30771	9.0502
1.30977	6.33499		1.30938	9.05297
1.31143	6.31664		1.31104	9.04548
1.3131	6.3117		1.31271	9.05061
1.31477	6.31292		1.31438	9.05683
1.31643	6.33835		1.31604	9.03479
1.3181	6.33803		1.31771	9.04817
1.31977	6.30454		1.31938	9.06858
1.32143	6.31518		1.32104	9.05748
1.3231	6.31514		1.32271	9.05353
1.32477	6.3377		1.32438	9.06431
1.32643	6.32747		1.32604	9.04862
1.3281	6.30919		1.32771	9.0624
1.32977	6.3077		1.32938	9.06699
1.33143	6.31635		1.33104	9.05187
1.3331	6.33499		1.33271	9.05866
1.33477	6.33285		1.33438	9.0628
1.33643	6.31401		1.33604	9.06776
1.3381	6.31142		1.33771	9.06906
1.33977	6.32994		1.33938	9.04589
1.34143	6.33948		1.34104	9.06134
1.3431	6.32675		1.34271	9.05203
1.34477	6.31296		1.34438	9.06927
1.34643	6.31842		1.34604	9.05731
1.3481	6.32582		1.34771	9.05349
1.34977	6.33083		1.34938	9.04971
1.35143	6.31805		1.35104	9.05691
1.3531	6.31983		1.35271	9.07874
1.35477	6.33075		1.35438	9.06207
1.35643	6.34519		1.35604	9.05723
1.3581	6.34045		1.35771	9.06524
1.35977	6.31926		1.35938	9.05914
1.36143	6.30281		1.36104	9.06126
1.3631	6.32751		1.36271	9.06707
1.36477	6.34324		1.36438	9.05536
1.36643	6.33819		1.36604	9.06423
1.3681	6.32723		1.36771	9.05353
1.36977	6.324		1.36938	9.04561
1.37143	6.33766		1.37104	9.05813
1.3731	6.35275		1.37271	9.06703
1.37477	6.33871		1.37438	9.07553
1.37643	6.32622		1.37604	9.06557
1.3781	6.32529		1.37771	9.05618
1.37977	6.34195		1.37938	9.04642
1.38143	6.35028		1.38104	9.07191
1.3831	6.33358		1.38271	9.06061
1.38477	6.31441		1.38438	9.0517
1.38643	6.32084		1.38604	9.07996
1.3881	6.35036		1.38771	9.07919
1.38977	6.34729		1.38938	9.05736
1.39143	6.3337		1.39104	9.06337
1.3931	6.31854		1.39271	9.07354
1.39477	6.32161		1.39438	9.05955
1.39643	6.343		1.39604	9.0885
1.3981	6.34207		1.39771	9.06309
1.39977	6.31461		1.39938	9.06801
1.40143	6.31203		1.40104	9.08549
1.4031	6.34328		1.40271	9.06638
1.40477	6.35056		1.40438	9.05671
1.40643	6.34058		1.40604	9.06703
1.4081	6.32335		1.40771	9.06073
1.40977	6.32594		1.40938	9.06601
1.41143	6.34773		1.41104	9.07333
1.4131	6.34652		1.41271	9.05439
1.41477	6.33103		1.41438	9.05878
1.41643	6.31154		1.41604	9.07585
1.4181	6.32848		1.41771	9.05069
1.41977	6.34866		1.41938	9.07756
1.42143	6.33944		1.42104	9.08077
1.4231	6.32476		1.42271	9.0615
1.42477	6.3193		1.42438	9.08236
1.42643	6.32646		1.42604	9.06667
1.4281	6.34361		1.42771	9.06171
1.42977	6.33851		1.42938	9.08313
1.43143	6.33427		1.43104	9.07935
1.4331	6.31146		1.43271	9.06715
1.43477	6.3356		1.43438	9.07073
1.43643	6.34551		1.43604	9.06813
1.4381	6.34761		1.43771	9.07118
1.43977	6.32513		1.43938	9.08524
1.44143	6.31914		1.44104	9.06183
1.4431	6.33289		1.44271	9.07976
1.44477	6.33791		1.44438	9.08252
1.44643	6.34086		1.44604	9.07228
1.4481	6.31401		1.44771	9.065
1.44977	6.30471		1.44938	9.07163
1.45143	6.324		1.45104	9.07037
1.4531	6.34191		1.45271	9.07976
1.45477	6.34021		1.45438	9.07102
1.45643	6.3079		1.45604	9.08374
1.4581	6.31575		1.45771	9.08146
1.45977	6.32735		1.45938	9.0735
1.46143	6.34195		1.46104	9.0711
1.4631	6.33216		1.46271	9.07911
1.46477	6.31304		1.46438	9.06386
1.46643	6.31575		1.46604	9.06935
1.4681	6.32404		1.46771	9.07374
1.46977	6.3466		1.46938	9.08187
1.47143	6.32929		1.47104	9.06577
1.4731	6.31312		1.47271	9.07719
1.47477	6.31239		1.47438	9.0722
1.47643	6.33479		1.47604	9.07512
1.4781	6.34369		1.47771	9.09037
1.47977	6.33115		1.47938	9.09325
1.48143	6.31267		1.48104	9.08041
1.4831	6.32347		1.48271	9.09549
1.48477	6.33172		1.48438	9.08642
1.48643	6.34195		1.48604	9.08663
1.4881	6.33374		1.48771	9.08451
1.48977	6.32395		1.48938	9.09447
1.49143	6.32675		1.49104	9.07626
1.4931	6.32945		1.49271	9.07736
1.49477	6.34397		1.49438	9.0698
1.49643	6.33386		1.49604	9.08028
1.4981	6.32351		1.49771	9.08183
1.49977	6.31166		1.49938	9.08781
1.50143	6.32468		1.50104	9.07598
1.5031	6.34223		1.50271	9.10232
1.50477	6.33835		1.50438	9.10984
1.50643	6.32978		1.50604	9.07423
1.5081	6.31045		1.50771	9.09492
1.50977	6.33552		1.50938	9.08232
1.51143	6.33354		1.51104	9.07972
1.5131	6.34296		1.51271	9.09947
1.51477	6.33123		1.51438	9.09061
1.51643	6.32614		1.51604	9.07955
1.5181	6.32691		1.51771	9.08427
1.51977	6.33819		1.51938	9.0802
1.52143	6.32347		1.52104	9.085
1.5231	6.33552		1.52271	9.08512
1.52477	6.33063		1.52438	9.07837
1.52643	6.3259		1.52604	9.08236
1.5281	6.32917		1.52771	9.09195
1.52977	6.335		1.52938	9.08992
1.53143	6.33916		1.53104	9.08992
1.5331	6.32509		1.53271	9.07724
1.53477	6.31291		1.53438	9.08276
1.53643	6.33726		1.53604	9.08707
1.5381	6.34591		1.53771	9.08463
1.53977	6.34644		1.53938	9.07931
1.54143	6.324		1.54104	9.09106
1.5431	6.31554		1.54271	9.08866
1.54477	6.33261		1.54438	9.08293
1.54643	6.34951		1.54604	9.09232
1.5481	6.34765		1.54771	9.09053
1.54977	6.324		1.54938	9.09244
1.55143	6.30802		1.55104	9.0939
1.5531	6.32116		1.55271	9.10029
1.55477	6.33803		1.55438	9.08862
1.55643	6.33572		1.55604	9.09504
1.5581	6.32383		1.55771	9.09285
1.55977	6.32015		1.55938	9.0985
1.56143	6.33495		1.56104	9.10748
1.5631	6.34235		1.56271	9.08842
1.56477	6.34049		1.56438	9.09187
1.56643	6.32921		1.56604	9.10313
1.5681	6.3166		1.56771	9.0963
1.56977	6.32626		1.56938	9.08646
1.57143	6.33928		1.57104	9.08947
1.5731	6.34583		1.57271	9.08053
1.57477	6.32387		1.57438	9.09037
1.57643	6.28756		1.57604	9.09329
1.5781	6.30551		1.57771	9.07264
1.57977	6.32723		1.57938	9.08553
1.58143	6.33702		1.58104	9.08549
1.5831	6.32796		1.58271	9.07285
1.58477	6.32274		1.58438	9.08285
1.58643	6.31566		1.58604	9.08976
1.5881	6.32921		1.58771	9.06699
1.58977	6.33475		1.58938	9.08029
1.59143	6.32792		1.59104	9.08224
1.5931	6.32242		1.59271	9.07346
1.59477	6.31882		1.59438	9.07748
1.59643	6.33208		1.59604	9.09293
1.5981	6.32909		1.59771	9.08049
1.59977	6.33843		1.59938	9.09972
1.60143	6.31724		1.60104	9.10395
1.6031	6.31514		1.60271	9.06439
1.60477	6.32885		1.60438	9.09211
1.60643	6.33455		1.60604	9.10996
1.6081	6.34013		1.60771	9.09045
1.60977	6.32517		1.60938	9.09882
1.61143	6.32112		1.61104	9.10252
1.6131	6.32331		1.61271	9.09085
1.61477	6.34519		1.61438	9.10216
1.61643	6.3428		1.61604	9.0972
1.6181	6.31174		1.61771	9.10025
1.61977	6.31502		1.61938	9.10338
1.62143	6.32909		1.62104	9.09744
1.6231	6.32776		1.62271	9.09
1.62477	6.34992		1.62438	9.09415
1.62643	6.34531		1.62604	9.08854
1.6281	6.33216		1.62771	9.09224
1.62977	6.33354		1.62938	9.08939
1.63143	6.34688		1.63104	9.08581
1.6331	6.35699		1.63271	9.10708
1.63477	6.34195		1.63438	9.08931
1.63643	6.32311		1.63604	9.09638
1.6381	6.32844		1.63771	9.09207
1.63977	6.34114		1.63938	9.10659
1.64143	6.34583		1.64104	9.08028
1.6431	6.34721		1.64271	9.08155
1.64477	6.33398		1.64438	9.0998
1.64643	6.33783		1.64604	9.07951
1.6481	6.34373		1.64771	9.09557
1.64977	6.36043		1.64938	9.08748
1.65143	6.35449		1.65104	9.08118
1.6531	6.33447		1.65271	9.10256
1.65477	6.33099		1.65438	9.08642
1.65643	6.34191		1.65604	9.08398
1.6581	6.31914		1.65771	9.09094
1.65977	6.33378		1.65938	9.09968
1.66143	6.32209		1.66104	9.085
1.6631	6.32456		1.66271	9.09891
1.66477	6.33629		1.66438	9.09537
1.66643	6.34648		1.66604	9.08073
1.6681	6.34146		1.66771	9.11082
1.66977	6.32869		1.66938	9.10996
1.67143	6.32379		1.67104	9.09138
1.6731	6.32764		1.67271	9.10313
1.67477	6.34417		1.67438	9.11057
1.67643	6.3375		1.67604	9.09744
1.6781	6.33087		1.67771	9.10212
1.67977	6.31437		1.67938	9.1039
1.68143	6.33613		1.68104	9.10195
1.6831	6.34474		1.68271	9.09122
1.68477	6.34612		1.68438	9.08224
1.68643	6.33625		1.68604	9.10232
1.6881	6.33204		1.68771	9.11659
1.68977	6.32751		1.68938	9.11098
1.69143	6.34239		1.69104	9.0939
1.6931	6.34146		1.69271	9.09025
1.69477	6.34256		1.69438	9.11228
1.69643	6.32881		1.69604	9.11411
1.6981	6.32812		1.69771	9.08301
1.69977	6.34086		1.69938	9.11057
1.70143	6.34543		1.70104	9.11273
1.7031	6.34931		1.70271	9.10817
1.70477	6.32792		1.70438	9.10793
1.70643	6.32828		1.70604	9.11456
1.7081	6.32929		1.70771	9.0996
1.70977	6.34939		1.70938	9.08789
1.71143	6.34417		1.71104	9.09923
1.7131	6.33172		1.71271	9.10606
1.71477	6.31971		1.71438	9.1026
1.71643	6.3295		1.71604	9.11346
1.7181	6.34066		1.71771	9.09935
1.71977	6.35679		1.71938	9.11504
1.72143	6.33746		1.72104	9.11557
1.7231	6.31093		1.72271	9.12
1.72477	6.32112		1.72438	9.11842
1.72643	6.33855		1.72604	9.1233
1.7281	6.34939		1.72771	9.11399
1.72977	6.33087		1.72938	9.1198
1.73143	6.31732		1.73104	9.13895
1.7331	6.31846		1.73271	9.0972
1.73477	6.32112		1.73438	9.10651
1.73643	6.31971		1.73604	9.10049
1.7381	6.31651		1.73771	9.12281
1.73977	6.29156		1.73938	9.11236
1.74143	6.31821		1.74104	9.10447
1.7431	6.32634		1.74271	9.10175
1.74477	6.34951		1.74438	9.11106
1.74643	6.33148		1.74604	9.11029
1.7481	6.30923		1.74771	9.09943
1.74977	6.31348		1.74938	9.1159
1.75143	6.328		1.75104	9.11208
1.7531	6.3466		1.75271	9.09679
1.75477	6.34017		1.75438	9.12529
1.75643	6.33144		1.75604	9.10606
1.7581	6.31813		1.75771	9.13842
1.75977	6.32974		1.75938	9.12509
1.76143	6.3449		1.76104	9.10773
1.7631	6.33722		1.76271	9.1235
1.76477	6.33342		1.76438	9.12126
1.76643	6.31801		1.76604	9.10386
1.7681	6.33305		1.76771	9.10338
1.76977	6.34365		1.76938	9.12273
1.77143	6.33738		1.77104	9.11504
1.7731	6.33447		1.77271	9.1013
1.77477	6.32852		1.77438	9.12037
1.77643	6.33762		1.77604	9.1187
1.7781	6.34337		1.77771	9.09984
1.77977	6.3466		1.77938	9.1098
1.78143	6.33884		1.78104	9.10301
1.7831	6.32582		1.78271	9.11724
1.78477	6.32242		1.78438	9.12232
1.78643	6.33718		1.78604	9.11114
1.7881	6.34644		1.78771	9.11439
1.78977	6.34094		1.78938	9.115
1.79143	6.32735		1.79104	9.12777
1.7931	6.32719		1.79271	9.10659
1.79477	6.33908		1.79438	9.11508
1.79643	6.34729		1.79604	9.1161
1.7981	6.32994		1.79771	9.10899
1.79977	6.32666		1.79938	9.11013
1.80143	6.32937		1.80104	9.12976
1.8031	6.34446		1.80271	9.10183
1.80477	6.35186		1.80438	9.12561
1.80643	6.33034		1.80604	9.1283
1.8081	6.32901		1.80771	9.12057
1.80977	6.32149		1.80938	9.12159
1.81143	6.33601		1.81104	9.11322
1.8131	6.35861		1.81271	9.11655
1.81477	6.34231		1.81438	9.13574
1.81643	6.32788		1.81604	9.12606
1.8181	6.32735		1.81771	9.11858
1.81977	6.34373		1.81938	9.12236
1.82143	6.35614		1.82104	9.11338
1.8231	6.34705		1.82271	9.11326
1.82477	6.32375		1.82438	9.13131
1.82643	6.31506		1.82604	9.12232
1.8281	6.33859		1.82771	9.10964
1.82977	6.35291		1.82938	9.12875
1.83143	6.34907		1.83104	9.10175
1.8331	6.32238		1.83271	9.11553
1.83477	6.3138		1.83438	9.13228
1.83643	6.33188		1.83604	9.12655
1.8381	6.34349		1.83771	9.12
1.83977	6.34037		1.83938	9.12029
1.84143	6.31631		1.84104	9.13411
1.8431	6.32472		1.84271	9.12208
1.84477	6.33617		1.84438	9.12171
1.84643	6.3574		1.84604	9.12488
1.8481	6.35416		1.84771	9.09915
1.84977	6.3297		1.84938	9.12342
1.85143	6.32776		1.85104	9.11765
1.8531	6.33896		1.85271	9.12017
1.85477	6.35631		1.85438	9.12492
1.85643	6.35028		1.85604	9.10769
1.8581	6.3246		1.85771	9.13533
1.85977	6.32246		1.85938	9.13289
1.86143	6.33835		1.86104	9.12484
1.8631	6.35153		1.86271	9.11496
1.86477	6.32084		1.86438	9.12346
1.86643	6.33119		1.86604	9.11777
1.8681	6.33346		1.86771	9.11362
1.86977	6.34943		1.86938	9.12354
1.87143	6.36541		1.87104	9.11586
1.8731	6.35667		1.87271	9.12488
1.87477	6.34895		1.87438	9.14102
1.87643	6.33576		1.87604	9.13122
1.8781	6.33734		1.87771	9.13293
1.87977	6.35441		1.87938	9.14192
1.88143	6.35109		1.88104	9.15131
1.8831	6.32226		1.88271	9.13671
1.88477	6.34292		1.88438	9.14269
1.88643	6.35056		1.88604	9.13492
1.8881	6.35246		1.88771	9.13005
1.88977	6.36209		1.88938	9.13545
1.89143	6.3462		1.89104	9.12927
1.8931	6.34033		1.89271	9.12192
1.89477	6.34268		1.89438	9.15558
1.89643	6.36654		1.89604	9.15009
1.8981	6.36767		1.89771	9.14871
1.89977	6.34939		1.89938	9.1509
1.90143	6.33863		1.90104	9.13118
1.9031	6.33758		1.90271	9.14509
1.90477	6.36116		1.90438	9.14098
1.90643	6.3591		1.90604	9.14033
1.9081	6.33439		1.90771	9.13143
1.90977	6.32553		1.90938	9.14318
1.91143	6.3314		1.91104	9.15765
1.9131	6.34955		1.91271	9.13143
1.91477	6.36524		1.91438	9.14354
1.91643	6.34179		1.91604	9.14643
1.9181	6.32497		1.91771	9.1372
1.91977	6.34074		1.91938	9.15159
1.92143	6.35182		1.92104	9.15017
1.9231	6.36625		1.92271	9.13582
1.92477	6.34826		1.92438	9.16505
1.92643	6.34045		1.92604	9.14301
1.9281	6.33774		1.92771	9.14163
1.92977	6.3631		1.92938	9.13805
1.93143	6.36253		1.93104	9.15086
1.9331	6.35008		1.93271	9.14858
1.93477	6.33087		1.93438	9.14427
1.93643	6.33932		1.93604	9.14566
1.9381	6.35829		1.93771	9.14724
1.93977	6.3555		1.93938	9.14602
1.94143	6.34571		1.94104	9.1372
1.9431	6.3301		1.94271	9.1531
1.94477	6.34082		1.94438	9.15566
1.94643	6.36601		1.94604	9.1546
1.9481	6.36136		1.94771	9.16659
1.94977	6.33791		1.94938	9.14789
1.95143	6.33006		1.95104	9.15993
1.9531	6.34373		1.95271	9.14598
1.95477	6.35627		1.95438	9.15159
1.95643	6.34971		1.95604	9.14578
1.9581	6.33257		1.95771	9.13952
1.95977	6.335		1.95938	9.14923
1.96143	6.3481		1.96104	9.13391
1.9631	6.36205		1.96271	9.12691
1.96477	6.3561		1.96438	9.14594
1.96643	6.32893		1.96604	9.13838
1.9681	6.33059		1.96771	9.13744
1.96977	6.34713		1.96938	9.14236
1.97143	6.35505		1.97104	9.13155
1.9731	6.34834		1.97271	9.1359
1.97477	6.32234		1.97438	9.13431
1.97643	6.32048		1.97604	9.13769
1.9781	6.34668		1.97771	9.11846
1.97977	6.35538		1.97938	9.13163
1.98143	6.3464		1.98104	9.13354
1.9831	6.33439		1.98271	9.13192
1.98477	6.32582		1.98438	9.13525
1.98643	6.34531		1.98604	9.13049
1.9881	6.35837		1.98771	9.12346
1.98977	6.35089		1.98938	9.14493
1.99143	6.32921		1.99104	9.15895
1.9931	6.33241		1.99271	9.12411
1.99477	6.34417		1.99438	9.15232
1.99643	6.35877		1.99604	9.15948
1.9981	6.34842		1.99771	9.14399
1.99977	6.32856		1.99938	9.1357
2.00143	6.33034		2.00104	9.13988
2.0031	6.34725		2.00271	9.13814
2.00477	6.35732		2.00438	9.13684
2.00643	6.34353		2.00604	9.14314
2.0081	6.33888		2.00771	9.14025
2.00977	6.31623		2.00938	9.13866
2.01143	6.32796		2.01104	9.13606
2.0131	6.34733		2.01271	9.157
2.01477	6.33657		2.01438	9.13334
2.01643	6.32577		2.01604	9.14338
2.0181	6.32205		2.01771	9.1594
2.01977	6.33495		2.01938	9.1359
2.02143	6.34684		2.02104	9.12996
2.0231	6.33334		2.02271	9.14745
2.02477	6.33095		2.02438	9.12716
2.02643	6.33075		2.02604	9.12192
2.0281	6.34612		2.02771	9.13541
2.02977	6.34106		2.02938	9.14212
2.03143	6.33904		2.03104	9.13692
2.0331	6.33265		2.03271	9.12358
2.03477	6.32865		2.03438	9.13688
2.03643	6.35372		2.03604	9.14566
2.0381	6.35032		2.03771	9.12574
2.03977	6.34248		2.03938	9.14399
2.04143	6.32954		2.04104	9.12805
2.0431	6.33212		2.04271	9.14301
2.04477	6.34183		2.04438	9.13814
2.04643	6.3481		2.04604	9.12484
2.0481	6.34705		2.04771	9.14131
2.04977	6.32553		2.04938	9.13704
2.05143	6.33216		2.05104	9.12879
2.0531	6.34223		2.05271	9.14017
2.05477	6.35481		2.05438	9.14098
2.05643	6.3413		2.05604	9.13346
2.0581	6.32856		2.05771	9.14265
2.05977	6.32699		2.05938	9.13639
2.06143	6.33742		2.06104	9.13724
2.0631	6.34045		2.06271	9.14001
2.06477	6.33334		2.06438	9.13053
2.06643	6.32205		2.06604	9.15021
2.0681	6.32747		2.06771	9.14257
2.06977	6.34252		2.06938	9.13143
2.07143	6.35052		2.07104	9.1457
2.0731	6.34284		2.07271	9.14253
2.07477	6.33451		2.07438	9.14371
2.07643	6.33281		2.07604	9.147
2.0781	6.34591		2.07771	9.15387
2.07977	6.3462		2.07938	9.14041
2.08143	6.33358		2.08104	9.13663
2.0831	6.3413		2.08271	9.11866
2.08477	6.33131		2.08438	9.14399
2.08643	6.32541		2.08604	9.13533
2.0881	6.3483		2.08771	9.11801
2.08977	6.3369		2.08938	9.15358
2.09143	6.32525		2.09104	9.15846
2.0931	6.33863		2.09271	9.15326
2.09477	6.36124		2.09438	9.14676
2.09643	6.35283		2.09604	9.13574
2.0981	6.32796		2.09771	9.13761
2.09977	6.32739		2.09938	9.15025
2.10143	6.33322		2.10104	9.15322
2.1031	6.35675		2.10271	9.14789
2.10477	6.35315		2.10438	9.15688
2.10643	6.33188		2.10604	9.15049
2.1081	6.32731		2.10771	9.13618
2.10977	6.34025		2.10938	9.15013
2.11143	6.35517		2.11104	9.14907
2.1131	6.35315		2.11271	9.14627
2.11477	6.33002		2.11438	9.13875
2.11643	6.32695		2.11604	9.15033
2.1181	6.34721		2.11771	9.1359
2.11977	6.35893		2.11938	9.13407
2.12143	6.34037		2.12104	9.1357
2.1231	6.32909		2.12271	9.14188
2.12477	6.33471		2.12438	9.13753
2.12643	6.35133		2.12604	9.14476
2.1281	6.34935		2.12771	9.1583
2.12977	6.33791		2.12938	9.13423
2.13143	6.32331		2.13104	9.15269
2.1331	6.32921		2.13271	9.14928
2.13477	6.3517		2.13438	9.14208
2.13643	6.34138		2.13604	9.15525
2.1381	6.32998		2.13771	9.12919
2.13977	6.32606		2.13938	9.14871
2.14143	6.34705		2.14104	9.14123
2.1431	6.35437		2.14271	9.13098
2.14477	6.32739		2.14438	9.13598
2.14643	6.32735		2.14604	9.13875
2.1481	6.2982		2.14771	9.12911
2.14977	6.35926		2.14938	9.14777
2.15143	6.36237		2.15104	9.15249
2.1531	6.34814		2.15271	9.13423
2.15477	6.33083		2.15438	9.14842
2.15643	6.33313		2.15604	9.15025
2.1581	6.36084		2.15771	9.13891
2.15977	6.35999		2.15938	9.15375
2.16143	6.34543		2.16104	9.14192
2.1631	6.33192		2.16271	9.13606
2.16477	6.3358		2.16438	9.14001
2.16643	6.35861		2.16604	9.14923
2.1681	6.35068		2.16771	9.13948
2.16977	6.33969		2.16938	9.14789
2.17143	6.33273		2.17104	9.16688
2.1731	6.35246		2.17271	9.15208
2.17477	6.3646		2.17438	9.1546
2.17643	6.35825		2.17604	9.1533
2.1781	6.34114		2.17771	9.1518
2.17977	6.33172		2.17938	9.14411
2.18143	6.34652		2.18104	9.1385
2.1831	6.36488		2.18271	9.15033
2.18477	6.35582		2.18438	9.1483
2.18643	6.34466		2.18604	9.15273
2.1881	6.34252		2.18771	9.15684
2.18977	6.361		2.18938	9.17168
2.19143	6.36888		2.19104	9.15358
2.1931	6.34745		2.19271	9.13854
2.19477	6.32832		2.19438	9.15033
2.19643	6.33997		2.19604	9.15737
2.1981	6.3555		2.19771	9.13574
2.19977	6.36439		2.19938	9.15102
2.20143	6.34636		2.20104	9.14858
2.2031	6.33362		2.20271	9.15639
2.20477	6.33775		2.20438	9.14732
2.20643	6.36997		2.20604	9.1507
2.2081	6.36646		2.20771	9.16058
2.20977	6.33871		2.20938	9.16066
2.21143	6.34078		2.21104	9.15184
2.2131	6.36443		2.21271	9.16497
2.21477	6.35954		2.21438	9.15602
2.21643	6.35982		2.21604	9.14639
2.2181	6.33621		2.21771	9.15354
2.21977	6.33427		2.21938	9.13066
2.22143	6.36516		2.22104	9.14818
2.2231	6.36884		2.22271	9.15667
2.22477	6.35344		2.22438	9.13927
2.22643	6.33532		2.22604	9.14724
2.2281	6.34563		2.22771	9.17814
2.22977	6.36067		2.22938	9.15346
2.23143	6.36039		2.23104	9.15903
2.2331	6.3358		2.23271	9.1759
2.23477	6.33568		2.23438	9.1607
2.23643	6.35311		2.23604	9.15371
2.2381	6.36965		2.23771	9.15501
2.23977	6.3525		2.23938	9.15395
2.24143	6.33677		2.24104	9.1594
2.2431	6.33617		2.24271	9.14769
2.24477	6.35716		2.24438	9.14594
2.24643	6.35562		2.24604	9.1448
2.2481	6.33233		2.24771	9.16615
2.24977	6.33552		2.24938	9.14574
2.25143	6.33714		2.25104	9.15119
2.2531	6.3574		2.25271	9.15985
2.25477	6.3394		2.25438	9.15387
2.25643	6.32869		2.25604	9.15285
2.2581	6.32586		2.25771	9.16724
2.25977	6.34146		2.25938	9.14655
2.26143	6.3538		2.26104	9.15106
2.2631	6.34713		2.26271	9.16403
2.26477	6.32027		2.26438	9.15655
2.26643	6.33123		2.26604	9.16578
2.2681	6.35032		2.26771	9.16184
2.26977	6.34757		2.26938	9.15863
2.27143	6.34438		2.27104	9.14358
2.2731	6.31558		2.27271	9.16041
2.27477	6.33487		2.27438	9.16777
2.27643	6.35161		2.27604	9.15895
2.2781	6.33087		2.27771	9.17416
2.27977	6.34498		2.27938	9.15574
2.28143	6.32703		2.28104	9.15745
2.2831	6.34191		2.28271	9.16066
2.28477	6.34907		2.28438	9.16928
2.28643	6.34785		2.28604	9.16306
2.2881	6.33447		2.28771	9.16355
2.28977	6.32153		2.28938	9.18139
2.29143	6.3341		2.29104	9.16676
2.2931	6.35263		2.29271	9.16729
2.29477	6.34215		2.29438	9.16712
2.29643	6.33402		2.29604	9.17184
2.2981	6.32856		2.29771	9.1731
2.29977	6.3428		2.29938	9.17416
2.30143	6.36011		2.30104	9.17001
2.3031	6.34175		2.30271	9.17708
2.30477	6.32646		2.30438	9.16387
2.30643	6.33556		2.30604	9.15586
2.3081	6.35574		2.30771	9.16944
2.30977	6.35558		2.30938	9.15761
2.31143	6.3371		2.31104	9.14724
2.3131	6.32772		2.31271	9.16692
2.31477	6.32133		2.31438	9.16773
2.31643	6.32456		2.31604	9.16964
2.3181	6.32747		2.31771	9.18058
2.31977	6.33297		2.31938	9.16521
2.32143	6.32327		2.32104	9.16204
2.3231	6.33172		2.32271	9.18737
2.32477	6.35004		2.32438	9.18928
2.32643	6.34608		2.32604	9.17481
2.3281	6.33038		2.32771	9.18277
2.32977	6.32339		2.32938	9.1609
2.33143	6.3502		2.33104	9.162
2.3331	6.3536		2.33271	9.17106
2.33477	6.354		2.33438	9.15228
2.33643	6.32371		2.33604	9.16115
2.3381	6.32933		2.33771	9.18086
2.33977	6.3504		2.33938	9.16838
2.34143	6.35501		2.34104	9.15932
2.3431	6.33212		2.34271	9.17009
2.34477	6.31837		2.34438	9.15013
2.34643	6.32638		2.34604	9.15236
2.3481	6.35141		2.34771	9.15423
2.34977	6.35307		2.34938	9.16143
2.35143	6.33811		2.35104	9.17155
2.3531	6.33168		2.35271	9.16537
2.35477	6.34248		2.35438	9.17013
2.35643	6.36241		2.35604	9.17261
2.3581	6.34713		2.35771	9.16948
2.35977	6.33075		2.35938	9.15818
2.36143	6.32675		2.36104	9.16241
2.3631	6.33989		2.36271	9.15253
2.36477	6.35081		2.36438	9.16785
2.36643	6.34826		2.36604	9.15326
2.3681	6.32351		2.36771	9.14781
2.36977	6.32351		2.36938	9.15863
2.37143	6.33985		2.37104	9.15354
2.3731	6.35873		2.37271	9.1474
2.37477	6.35307		2.37438	9.1722
2.37643	6.3062		2.37604	9.16131
2.3781	6.33297		2.37771	9.14838
2.37977	6.35109		2.37938	9.16204
2.38143	6.3536		2.38104	9.15399
2.3831	6.32768		2.38271	9.14769
2.38477	6.30568		2.38438	9.1631
2.38643	6.32573		2.38604	9.15106
2.3881	6.34717		2.38771	9.15517
2.38977	6.34729		2.38938	9.15549
2.39143	6.33633		2.39104	9.15757
2.3931	6.33216		2.39271	9.15602
2.39477	6.33083		2.39438	9.17249
2.39643	6.34858		2.39604	9.16216
2.3981	6.35186		2.39771	9.15745
2.39977	6.33799		2.39938	9.18212
2.40143	6.32925		2.40104	9.1646
2.4031	6.33297		2.40271	9.15606
2.40477	6.35056		2.40438	9.16302
2.40643	6.34377		2.40604	9.14826
2.4081	6.3248		2.40771	9.17627
2.40977	6.33326		2.40938	9.16891
2.41143	6.34417		2.41104	9.16346
2.4131	6.35691		2.41271	9.15362
2.41477	6.34369		2.41438	9.16627
2.41643	6.33459		2.41604	9.17428
2.4181	6.31979		2.41771	9.16574
2.41977	6.35226		2.41938	9.1609
2.42143	6.35101		2.42104	9.17932
2.4231	6.33677		2.42271	9.17619
2.42477	6.32044		2.42438	9.16899
2.42643	6.33212		2.42604	9.16899
2.4281	6.34798		2.42771	9.17379
2.42977	6.35234		2.42938	9.17147
2.43143	6.35		2.43104	9.16802
2.4331	6.3339		2.43271	9.14452
2.43477	6.33168		2.43438	9.16924
2.43643	6.35432		2.43604	9.15891
2.4381	6.34559		2.43771	9.16098
2.43977	6.33847		2.43938	9.15517
2.44143	6.33851		2.44104	9.18013
2.4431	6.34049		2.44271	9.1744
2.44477	6.34907		2.44438	9.16224
2.44643	6.35024		2.44604	9.16115
2.4481	6.32719		2.44771	9.15773
2.44977	6.30499		2.44938	9.14818
2.45143	6.31118		2.45104	9.15598
2.4531	6.3498		2.45271	9.15334
2.45477	6.33762		2.45438	9.15883
2.45643	6.33099		2.45604	9.16794
2.4581	6.33229		2.45771	9.15521
2.45977	6.34745		2.45938	9.16733
2.46143	6.35129		2.46104	9.16891
2.4631	6.34142		2.46271	9.16135
2.46477	6.33119		2.46438	9.15793
2.46643	6.33572		2.46604	9.16972
2.4681	6.34951		2.46771	9.1644
2.46977	6.33948		2.46938	9.17948
2.47143	6.3388		2.47104	9.17017
2.4731	6.32456		2.47271	9.18261
2.47477	6.33313		2.47438	9.1742
2.47643	6.34001		2.47604	9.17005
2.4781	6.34975		2.47771	9.16001
2.47977	6.33993		2.47938	9.16525
2.48143	6.32901		2.48104	9.16521
2.4831	6.33819		2.48271	9.1707
2.48477	6.34672		2.48438	9.17184
2.48643	6.3542		2.48604	9.17387
2.4881	6.34268		2.48771	9.17663
2.48977	6.33014		2.48938	9.17521
2.49143	6.33394		2.49104	9.19038
2.4931	6.34846		2.49271	9.17359
2.49477	6.35137		2.49438	9.17696
2.49643	6.33783		2.49604	9.18094
2.4981	6.33398		2.49771	9.16241
2.49977	6.3375		2.49938	9.17355
2.50143	6.3316		2.50104	9.1792
2.5031	6.3282		2.50271	9.1696
2.50477	6.33136		2.50438	9.18428
2.50643	6.33544		2.50604	9.17655
2.5081	6.34454		2.50771	9.19603
2.50977	6.35105		2.50938	9.19481
2.51143	6.34244		2.51104	9.19217
2.5131	6.33229		2.51271	9.19107
2.51477	6.32941		2.51438	9.19965
2.51643	6.35056		2.51604	9.18562
2.5181	6.35097		2.51771	9.17663
2.51977	6.3407		2.51938	9.17298
2.52143	6.3261		2.52104	9.17424
2.5231	6.32549		2.52271	9.17391
2.52477	6.3506		2.52438	9.17306
2.52643	6.35497		2.52604	9.19241
2.5281	6.33548		2.52771	9.18151
2.52977	6.32497		2.52938	9.17631
2.53143	6.33322		2.53104	9.18326
2.5331	6.34757		2.53271	9.18838
2.53477	6.34757		2.53438	9.18005
2.53643	6.3373		2.53604	9.18505
2.5381	6.32921		2.53771	9.18302
2.53977	6.33269		2.53938	9.19009
2.54143	6.35178		2.54104	9.16834
2.5431	6.34664		2.54271	9.18485
2.54477	6.3358		2.54438	9.17269
2.54643	6.32844		2.54604	9.15928
2.5481	6.33224		2.54771	9.18432
2.54977	6.35776		2.54938	9.17318
2.55143	6.36007		2.55104	9.16611
2.5531	6.33297		2.55271	9.17989
2.55477	6.32444		2.55438	9.18058
2.55643	6.33358		2.55604	9.15802
2.5581	6.35089		2.55771	9.17777
2.55977	6.35081		2.55938	9.19802
2.56143	6.32675		2.56104	9.17554
2.5631	6.32315		2.56271	9.18229
2.56477	6.34842		2.56438	9.16948
2.56643	6.358		2.56604	9.17257
2.5681	6.34324		2.56771	9.17476
2.56977	6.335		2.56938	9.18944
2.57143	6.2971		2.57104	9.17993
2.5731	6.33661		2.57271	9.17529
2.57477	6.32832		2.57438	9.18826
2.57643	6.32355		2.57604	9.17094
2.5781	6.3119		2.57771	9.16188
2.57977	6.33649		2.57938	9.19017
2.58143	6.34025		2.58104	9.16537
2.5831	6.36177		2.58271	9.16322
2.58477	6.34268		2.58438	9.19513
2.58643	6.29666		2.58604	9.17338
2.5881	6.33435		2.58771	9.16546
2.58977	6.35602		2.58938	9.16005
2.59143	6.34988		2.59104	9.18212
2.5931	6.34025		2.59271	9.15635
2.59477	6.3284		2.59438	9.17997
2.59643	6.34029		2.59604	9.16598
2.5981	6.35683		2.59771	9.16326
2.59977	6.35631		2.59938	9.18517
2.60143	6.34066		2.60104	9.17184
2.6031	6.32569		2.60271	9.18688
2.60477	6.3591		2.60438	9.18932
2.60643	6.35255		2.60604	9.1729
2.6081	6.34223		2.60771	9.18842
2.60977	6.33556		2.60938	9.17009
2.61143	6.33224		2.61104	9.17521
2.6131	6.35707		2.61271	9.16781
2.61477	6.35683		2.61438	9.16586
2.61643	6.33952		2.61604	9.16834
2.6181	6.33406		2.61771	9.17342
2.61977	6.34155		2.61938	9.16493
2.62143	6.35744		2.62104	9.16541
2.6231	6.35724		2.62271	9.17509
2.62477	6.33855		2.62438	9.16676
2.62643	6.32788		2.62604	9.15062
2.6281	6.34777		2.62771	9.17777
2.62977	6.35655		2.62938	9.16855
2.63143	6.35517		2.63104	9.1583
2.6331	6.33216		2.63271	9.18188
2.63477	6.32719		2.63438	9.18074
2.63643	6.35044		2.63604	9.17139
2.6381	6.35416		2.63771	9.17025
2.63977	6.35028		2.63938	9.18147
2.64143	6.32032		2.64104	9.17875
2.6431	6.33229		2.64271	9.18257
2.64477	6.35186		2.64438	9.17936
2.64643	6.34878		2.64604	9.16468
2.6481	6.33985		2.64771	9.18521
2.64977	6.31761		2.64938	9.18688
2.65143	6.30592		2.65104	9.1757
2.6531	6.33362		2.65271	9.17981
2.65477	6.35352		2.65438	9.16851
2.65643	6.33423		2.65604	9.17371
2.6581	6.32614		2.65771	9.17042
2.65977	6.34672		2.65938	9.18038
2.66143	6.36156		2.66104	9.1981
2.6631	6.35756		2.66271	9.16635
2.66477	6.33665		2.66438	9.17692
2.66643	6.33119		2.66604	9.19452
2.6681	6.3468		2.66771	9.17802
2.66977	6.36257		2.66938	9.16521
2.67143	6.35432		2.67104	9.18054
2.6731	6.32521		2.67271	9.17948
2.67477	6.32424		2.67438	9.18481
2.67643	6.35408		2.67604	9.18342
2.6781	6.36185		2.67771	9.17611
2.67977	6.33973		2.67938	9.17416
2.68143	6.33795		2.68104	9.18391
2.6831	6.3432		2.68271	9.16745
2.68477	6.35861		2.68438	9.17208
2.68643	6.36071		2.68604	9.19001
2.6881	6.34098		2.68771	9.17798
2.68977	6.33253		2.68938	9.19737
2.69143	6.34049		2.69104	9.17314
2.6931	6.36128		2.69271	9.17781
2.69477	6.36221		2.69438	9.18233
2.69643	6.33067		2.69604	9.18367
2.6981	6.33196		2.69771	9.15631
2.69977	6.34365		2.69938	9.18525
2.70143	6.36747		2.70104	9.18782
2.7031	6.3646		2.70271	9.17383
2.70477	6.34713		2.70438	9.18074
2.70643	6.33617		2.70604	9.20172
2.7081	6.36205		2.70771	9.17989
2.70977	6.36342		2.70938	9.17993
2.71143	6.36524		2.71104	9.18566
2.7131	6.33876		2.71271	9.18188
2.71477	6.34122		2.71438	9.1766
2.71643	6.36354		2.71604	9.19818
2.7181	6.36569		2.71771	9.16993
2.71977	6.35582		2.71938	9.18834
2.72143	6.33746		2.72104	9.19387
2.7231	6.33657		2.72271	9.18501
2.72477	6.35922		2.72438	9.18046
2.72643	6.37147		2.72604	9.1735
2.7281	6.35105		2.72771	9.17916
2.72977	6.33326		2.72938	9.17131
2.73143	6.31		2.73104	9.17647
2.7331	6.33512		2.73271	9.19619
2.73477	6.36852		2.73438	9.19465
2.73643	6.35732		2.73604	9.17989
2.7381	6.33742		2.73771	9.18656
2.73977	6.33863		2.73938	9.18826
2.74143	6.3542		2.74104	9.16745
2.7431	6.3737		2.74271	9.19034
2.74477	6.34826		2.74438	9.19135
2.74643	6.33419		2.74604	9.19912
2.7481	6.34757		2.74771	9.19367
2.74977	6.35562		2.74938	9.1892
2.75143	6.36168		2.75104	9.19046
2.7531	6.35012		2.75271	9.17513
2.75477	6.34725		2.75438	9.18395
2.75643	6.34891		2.75604	9.19013
2.7581	6.36015		2.75771	9.20245
2.75977	6.36419		2.75938	9.21074
2.76143	6.34421		2.76104	9.1933
2.7631	6.33908		2.76271	9.177
2.76477	6.34017		2.76438	9.20814
2.76643	6.35707		2.76604	9.18038
2.7681	6.34834		2.76771	9.18578
2.76977	6.33977		2.76938	9.1983
2.77143	6.33746		2.77104	9.18416
2.7731	6.35259		2.77271	9.18139
2.77477	6.36302		2.77438	9.1868
2.77643	6.35477		2.77604	9.20627
2.7781	6.33095		2.77771	9.17899
2.77977	6.3322		2.77938	9.202
2.78143	6.35534		2.78104	9.17668
2.7831	6.34701		2.78271	9.18038
2.78477	6.33779		2.78438	9.19456
2.78643	6.33394		2.78604	9.19058
2.7881	6.33144		2.78771	9.20017
2.78977	6.35663		2.78938	9.21847
2.79143	6.36039		2.79104	9.20367
2.7931	6.3396		2.79271	9.18375
2.79477	6.33297		2.79438	9.18956
2.79643	6.33787		2.79604	9.209
2.7981	6.35707		2.79771	9.18973
2.79977	6.354		2.79938	9.19948
2.80143	6.34345		2.80104	9.20603
2.8031	6.32691		2.80271	9.1944
2.80477	6.33863		2.80438	9.20591
2.80643	6.34737		2.80604	9.19936
2.8081	6.34239		2.80771	9.187
2.80977	6.33912		2.80938	9.20562
2.81143	6.34118		2.81104	9.19631
2.8131	6.33055		2.81271	9.18627
2.81477	6.34761		2.81438	9.21375
2.81643	6.35283		2.81604	9.19704
2.8181	6.33775		2.81771	9.19835
2.81977	6.33997		2.81938	9.17355
2.82143	6.35125		2.82104	9.18371
2.8231	6.34587		2.82271	9.17737
2.82477	6.33871		2.82438	9.18269
2.82643	6.33253		2.82604	9.17883
2.8281	6.34049		2.82771	9.16924
2.82977	6.3538		2.82938	9.19363
2.83143	6.35598		2.83104	9.19095
2.8331	6.3445		2.83271	9.19387
2.83477	6.3333		2.83438	9.20363
2.83643	6.33924		2.83604	9.17924
2.8381	6.34227		2.83771	9.21042
2.83977	6.34571		2.83938	9.19582
2.84143	6.33285		2.84104	9.19436
2.8431	6.33212		2.84271	9.19692
2.84477	6.32982		2.84438	9.18969
2.84643	6.34434		2.84604	9.19481
2.8481	6.3411		2.84771	9.19233
2.84977	6.33257		2.84938	9.19973
2.85143	6.32424		2.85104	9.18485
2.8531	6.33952		2.85271	9.19151
2.85477	6.35048		2.85438	9.20839
2.85643	6.34818		2.85604	9.20103
2.8581	6.33018		2.85771	9.182
2.85977	6.33123		2.85938	9.18534
2.86143	6.34563		2.86104	9.20505
2.8631	6.34971		2.86271	9.19416
2.86477	6.3487		2.86438	9.19273
2.86643	6.32675		2.86604	9.1955
2.8681	6.3409		2.86771	9.19237
2.86977	6.32476		2.86938	9.18399
2.87143	6.3445		2.87104	9.1957
2.8731	6.34802		2.87271	9.19143
2.87477	6.33605		2.87438	9.1957
2.87643	6.33334		2.87604	9.19164
2.8781	6.34066		2.87771	9.18777
2.87977	6.34264		2.87938	9.19172
2.88143	6.3339		2.88104	9.19818
2.8831	6.33192		2.88271	9.19757
2.88477	6.33645		2.88438	9.19818
2.88643	6.34349		2.88604	9.18822
2.8881	6.35141		2.88771	9.19993
2.88977	6.33398		2.88938	9.18733
2.89143	6.33588		2.89104	9.18806
2.8931	6.33451		2.89271	9.19412
2.89477	6.34365		2.89438	9.18436
2.89643	6.35671		2.89604	9.20733
2.8981	6.30281		2.89771	9.19485
2.89977	6.30074		2.89938	9.20363
2.90143	6.31211		2.90104	9.2029
2.9031	6.35639		2.90271	9.18712
2.90477	6.34834		2.90438	9.20135
2.90643	6.34146		2.90604	9.18038
2.9081	6.33398		2.90771	9.20225
2.90977	6.34223		2.90938	9.17907
2.91143	6.34215		2.91104	9.19883
2.9131	6.33969		2.91271	9.20684
2.91477	6.33038		2.91438	9.20424
2.91643	6.3396		2.91604	9.18542
2.9181	6.35182		2.91771	9.20473
2.91977	6.35012		2.91938	9.20282
2.92143	6.32036		2.92104	9.21022
2.9231	6.31368		2.92271	9.19875
2.92477	6.33718		2.92438	9.20428
2.92643	6.35157		2.92604	9.19961
2.9281	6.35137		2.92771	9.18416
2.92977	6.33637		2.92938	9.19318
2.93143	6.32901		2.93104	9.19261
2.9331	6.34539		2.93271	9.19444
2.93477	6.34753		2.93438	9.20879
2.93643	6.34587		2.93604	9.20245
2.9381	6.32982		2.93771	9.18973
2.93977	6.33289		2.93938	9.20892
2.94143	6.3358		2.94104	9.19591
2.9431	6.34826		2.94271	9.19025
2.94477	6.34494		2.94438	9.19822
2.94643	6.33443		2.94604	9.20225
2.9481	6.32909		2.94771	9.20318
2.94977	6.34535		2.94938	9.20204
2.95143	6.35315		2.95104	9.20676
2.9531	6.3447		2.95271	9.21017
2.95477	6.33839		2.95438	9.20164
2.95643	6.32719		2.95604	9.20428
2.9581	6.35679		2.95771	9.19908
2.95977	6.34721		2.95938	9.19546
2.96143	6.3388		2.96104	9.19928
2.9631	6.33524		2.96271	9.21135
2.96477	6.33969		2.96438	9.20733
2.96643	6.35914		2.96604	9.21233
2.9681	6.35081		2.96771	9.18802
2.96977	6.33524		2.96938	9.21375
2.97143	6.32751		2.97104	9.21428
2.9731	6.32234		2.97271	9.21554
2.97477	6.34923		2.97438	9.22396
2.97643	6.34765		2.97604	9.20977
2.9781	6.32634		2.97771	9.20737
2.97977	6.32569		2.97938	9.20664
2.98143	6.33924		2.98104	9.20566
2.9831	6.35825		2.98271	9.18952
2.98477	6.34223		2.98438	9.21213
2.98643	6.32266		2.98604	9.20583
2.9881	6.33309		2.98771	9.20591
2.98977	6.34612		2.98938	9.2118
2.99143	6.35008		2.99104	9.2016
2.9931	6.34167		2.99271	9.21688
2.99477	6.32505		2.99438	9.21127
2.99643	6.32828		2.99604	9.21721
2.9981	6.35796		2.99771	9.2107
2.99977	6.3612		2.99938	9.18786
3.00143	6.34235		3.00104	9.20839
3.0031	6.32472		3.00271	9.21489
3.00477	6.32707		3.00438	9.22806
3.00643	6.34591		3.00604	9.22327
3.0081	6.34041		3.00771	9.21083
3.00977	6.34017		3.00938	9.23302
3.01143	6.32561		3.01104	9.21335
3.0131	6.34001		3.01271	9.20778
3.01477	6.36435		3.01438	9.21656
3.01643	6.35404		3.01604	9.18895
3.0181	6.32735		3.01771	9.20635
3.01977	6.32893		3.01938	9.21111
3.02143	6.3411		3.02104	9.20192
3.0231	6.36229		3.02271	9.19249
3.02477	6.34551		3.02438	9.21392
3.02643	6.32768		3.02604	9.21526
3.0281	6.32958		3.02771	9.17887
3.02977	6.34907		3.02938	9.22436
3.03143	6.34721		3.03104	9.22018
3.0331	6.33867		3.03271	9.1879
3.03477	6.32505		3.03438	9.20871
3.03643	6.33783		3.03604	9.20253
3.0381	6.34789		3.03771	9.20965
3.03977	6.34668		3.03938	9.20176
3.04143	6.32828		3.04104	9.20977
3.0431	6.33216		3.04271	9.2005
3.04477	6.32743		3.04438	9.204
3.04643	6.35024		3.04604	9.19607
3.0481	6.3521		3.04771	9.21802
3.04977	6.32905		3.04938	9.20757
3.05143	6.32339		3.05104	9.21099
3.0531	6.32998		3.05271	9.21119
3.05477	6.34543		3.05438	9.21184
3.05643	6.35416		3.05604	9.19485
3.0581	6.34025		3.05771	9.1844
3.05977	6.33342		3.05938	9.19208
3.06143	6.34049		3.06104	9.20644
3.0631	6.35897		3.06271	9.20233
3.06477	6.34397		3.06438	9.19091
3.06643	6.33556		3.06604	9.2029
3.0681	6.32695		3.06771	9.2144
3.06977	6.33795		3.06938	9.1905
3.07143	6.35004		3.07104	9.2018
3.0731	6.3521		3.07271	9.19631
3.07477	6.33051		3.07438	9.20017
3.07643	6.32945		3.07604	9.20456
3.0781	6.35582		3.07771	9.20761
3.07977	6.35728		3.07938	9.20599
3.08143	6.35145		3.08104	9.21188
3.0831	6.33386		3.08271	9.19517
3.08477	6.33034		3.08438	9.18704
3.08643	6.35214		3.08604	9.20639
3.0881	6.35841		3.08771	9.19017
3.08977	6.34579		3.08938	9.18403
3.09143	6.33419		3.09104	9.23095
3.0931	6.33924		3.09271	9.20375
3.09477	6.35028		3.09438	9.19895
3.09643	6.3542		3.09604	9.21692
3.0981	6.34769		3.09771	9.1883
3.09977	6.33241		3.09938	9.20001
3.10143	6.34062		3.10104	9.20444
3.1031	6.35546		3.10271	9.18127
3.10477	6.361		3.10438	9.1929
3.10643	6.34446		3.10604	9.20371
3.1081	6.32679		3.10771	9.2044
3.10977	6.34761		3.10938	9.19525
3.11143	6.35263		3.11104	9.22745
3.1131	6.35129		3.11271	9.20123
3.11477	6.34798		3.11438	9.18696
3.11643	6.33702		3.11604	9.20644
3.1181	6.3432		3.11771	9.20774
3.11977	6.34749		3.11938	9.19924
3.12143	6.35889		3.12104	9.19412
3.1231	6.34822		3.12271	9.19989
3.12477	6.33876		3.12438	9.20083
3.12643	6.35485		3.12604	9.20412
3.1281	6.36063		3.12771	9.19566
3.12977	6.34531		3.12938	9.19143
3.13143	6.34134		3.13104	9.20778
3.1331	6.3377		3.13271	9.1981
3.13477	6.34369		3.13438	9.19212
3.13643	6.35493		3.13604	9.19806
3.1381	6.35182		3.13771	9.19887
3.13977	6.33908		3.13938	9.19257
3.14143	6.31643		3.14104	9.19875
3.1431	6.35		3.14271	9.20253
3.14477	6.35813		3.14438	9.19461
3.14643	6.35489		3.14604	9.19497
3.1481	6.32246		3.14771	9.19448
3.14977	6.33888		3.14938	9.19383
3.15143	6.35093		3.15104	9.20814
3.1531	6.35837		3.15271	9.20127
3.15477	6.35966		3.15438	9.20066
3.15643	6.34709		3.15604	9.20733
3.1581	6.339		3.15771	9.20542
3.15977	6.34741		3.15938	9.19871
3.16143	6.36391		3.16104	9.20282
3.1631	6.35352		3.16271	9.20017
3.16477	6.34349		3.16438	9.19375
3.16643	6.33528		3.16604	9.18216
3.1681	6.34466		3.16771	9.20818
3.16977	6.34806		3.16938	9.21026
3.17143	6.3574		3.17104	9.18623
3.1731	6.34288		3.17271	9.20944
3.17477	6.33985		3.17438	9.207
3.17643	6.34899		3.17604	9.20184
3.1781	6.34717		3.17771	9.19867
3.17977	6.33002		3.17938	9.20648
3.18143	6.32856		3.18104	9.19843
3.1831	6.32185		3.18271	9.20371
3.18477	6.3498		3.18438	9.21107
3.18643	6.36241		3.18604	9.19273
3.1881	6.34142		3.18771	9.20765
3.18977	6.32666		3.18938	9.19977
3.19143	6.33148		3.19104	9.21794
3.1931	6.35331		3.19271	9.199
3.19477	6.35441		3.19438	9.18294
3.19643	6.3396		3.19604	9.20404
3.1981	6.3278		3.19771	9.21245
3.19977	6.31336		3.19938	9.18924
3.20143	6.3223		3.20104	9.21509
3.2031	6.3559		3.20271	9.20367
3.20477	6.33512		3.20438	9.20774
3.20643	6.32214		3.20604	9.20026
3.2081	6.32719		3.20771	9.212
3.20977	6.34785		3.20938	9.20574
3.21143	6.35631		3.21104	9.22034
3.2131	6.33026		3.21271	9.21066
3.21477	6.33467		3.21438	9.20839
3.21643	6.33778		3.21604	9.21335
3.2181	6.35319		3.21771	9.20981
3.21977	6.35287		3.21938	9.21729
3.22143	6.33435		3.22104	9.22664
3.2231	6.33095		3.22271	9.21387
3.22477	6.33738		3.22438	9.22392
3.22643	6.36088		3.22604	9.22306
3.2281	6.34324		3.22771	9.21542
3.22977	6.33322		3.22938	9.21587
3.23143	6.33892		3.23104	9.20375
3.2331	6.34519		3.23271	9.21233
3.23477	6.35627		3.23438	9.20599
3.23643	6.33184		3.23604	9.21286
3.2381	6.33067		3.23771	9.22282
3.23977	6.335		3.23938	9.22875
3.24143	6.34563		3.24104	9.23318
3.2431	6.35469		3.24271	9.21762
3.24477	6.33273		3.24438	9.21448
3.24643	6.32808		3.24604	9.19562
3.2481	6.33483		3.24771	9.20664
3.24977	6.35716		3.24938	9.20887
3.25143	6.34971		3.25104	9.20839
3.2531	6.32379		3.25271	9.22558
3.25477	6.33119		3.25438	9.22172
3.25643	6.34304		3.25604	9.19806
3.2581	6.32747		3.25771	9.21741
3.25977	6.35044		3.25938	9.2068
3.26143	6.32626		3.26104	9.19294
3.2631	6.32311		3.26271	9.20944
3.26477	6.33855		3.26438	9.21627
3.26643	6.34826		3.26604	9.18765
3.2681	6.34927		3.26771	9.21375
3.26977	6.32298		3.26938	9.20855
3.27143	6.32064		3.27104	9.19591
3.2731	6.33952		3.27271	9.21204
3.27477	6.35206		3.27438	9.20371
3.27643	6.34765		3.27604	9.2018
3.2781	6.32679		3.27771	9.20615
3.27977	6.31283		3.27938	9.2103
3.28143	6.33787		3.28104	9.20343
3.2831	6.3396		3.28271	9.20814
3.28477	6.35101		3.28438	9.19969
3.28643	6.32529		3.28604	9.20127
3.2881	6.33406		3.28771	9.20139
3.28977	6.34963		3.28938	9.19546
3.29143	6.34494		3.29104	9.19741
3.2931	6.33629		3.29271	9.21843
3.29477	6.29476		3.29438	9.20078
3.29643	6.29678		3.29604	9.20891
3.2981	6.31332		3.29771	9.20213
3.29977	6.317		3.29938	9.19745
3.30143	6.32925		3.30104	9.19172
3.3031	6.32339		3.30271	9.20306
3.30477	6.3301		3.30438	9.19964
3.30643	6.34134		3.30604	9.19269
3.3081	6.34664		3.30771	9.18566
3.30977	6.31987		3.30938	9.20371
3.31143	6.31344		3.31104	9.19404
3.3131	6.32553		3.31271	9.20119
3.31477	6.35097		3.31438	9.21188
3.31643	6.35125		3.31604	9.19741
3.3181	6.33803		3.31771	9.20534
3.31977	6.3229		3.31938	9.21733
3.32143	6.33398		3.32104	9.19542
3.3231	6.34931		3.32271	9.18351
3.32477	6.35271		3.32438	9.18599
3.32643	6.33188		3.32604	9.1957
3.3281	6.32719		3.32771	9.21241
[truncated: 4,003 more rows]

## Sheet: Figure S13c
Figure S13c
700nm undoped Ta3N5			700nm 2% La-doped Ta3N5
Potential (V vs. RHE)	HC-STH (%)		Potential (V vs. RHE)	HC-STH (%)
0.3	-0.01487		0.29999	-0.01291
0.3009	-0.01428		0.30085	-0.01173
0.3017	-0.01265		0.30189	-0.01201
0.30286	-0.01185		0.303	-0.01006
0.304	-0.01188		0.30387	-0.01108
0.30526	-0.01258		0.30516	-0.00934
0.30562	-0.00917		0.30613	-0.00759
0.30674	-0.00786		0.30707	-0.00774
0.30765	-0.00762		0.30809	-0.0074
0.30866	-0.0077		0.30909	-0.00677
0.30961	-0.00681		0.31022	-0.00615
0.31093	-0.00578		0.31101	-0.0051
0.31186	-0.00396		0.3121	-0.00476
0.31272	-0.00349		0.31272	-0.00509
0.31387	-0.00417		0.31373	-0.00325
0.31489	-0.00456		0.31465	-0.00311
0.31593	-0.00307		0.31606	-0.00275
0.31697	-0.000685127		0.31672	-0.00254
0.31792	5.36956e-05		0.31829	-0.0016
0.3191	-0.00175		0.31908	-0.000132343
0.31992	-0.000502195		0.32021	-0.000582158
0.32087	0.00122		0.32121	0.00064137
0.32182	0.00376		0.32184	0.00139
0.32277	0.00297		0.32318	0.00136
0.32371	0.00125		0.32408	0.00271
0.32477	0.00192		0.32471	0.00204
0.32587	0.00433		0.32616	0.00431
0.3271	0.0049		0.32722	0.00452
0.32796	0.00378		0.32784	0.00312
0.32877	0.00457		0.32872	0.00535
0.33007	0.00607		0.32997	0.00607
0.33081	0.0079		0.33132	0.00637
0.3317	0.00778		0.332	0.00714
0.33267	0.00691		0.33311	0.00761
0.33416	0.00703		0.33372	0.00658
0.33483	0.0091		0.33487	0.00837
0.33597	0.01024		0.33609	0.00841
0.33676	0.01006		0.33699	0.00857
0.33785	0.00766		0.33794	0.00944
0.33893	0.00792		0.33877	0.00924
0.33978	0.01015		0.34	0.01028
0.34091	0.012		0.34113	0.01005
0.34201	0.01189		0.3419	0.01108
0.34278	0.01074		0.34319	0.01138
0.34403	0.01101		0.34382	0.01228
0.34488	0.01312		0.34507	0.01239
0.34601	0.01401		0.34615	0.01149
0.34676	0.0127		0.3467	0.01304
0.34748	0.01101		0.34771	0.01277
0.34879	0.01219		0.34889	0.01266
0.35001	0.01323		0.3501	0.01322
0.35087	0.01491		0.35118	0.01392
0.35186	0.01342		0.35173	0.01324
0.35275	0.01366		0.353	0.01436
0.35396	0.01541		0.35421	0.01412
0.35491	0.0168		0.35504	0.01553
0.35548	0.01661		0.35603	0.01584
0.35705	0.01753		0.35704	0.01452
0.35782	0.01683		0.35809	0.01401
0.35887	0.01819		0.35913	0.0162
0.35932	0.0184		0.36013	0.01715
0.36058	0.0197		0.36115	0.01686
0.36166	0.01918		0.36214	0.01693
0.36266	0.01756		0.36276	0.01887
0.36386	0.01902		0.36361	0.01883
0.36516	0.02363		0.36485	0.01822
0.36589	0.02363		0.36603	0.0186
0.36704	0.02178		0.36703	0.02076
0.36802	0.0211		0.36786	0.02068
0.36889	0.02407		0.36899	0.02168
0.36982	0.02549		0.37025	0.02085
0.37088	0.02436		0.37133	0.02216
0.37173	0.02342		0.37208	0.02265
0.3732	0.02496		0.37288	0.02232
0.37378	0.02678		0.37377	0.0232
0.37509	0.0275		0.37482	0.0229
0.37632	0.02668		0.37629	0.02355
0.37697	0.02605		0.37726	0.02486
0.37782	0.02593		0.37776	0.02503
0.37886	0.02835		0.37916	0.02531
0.37992	0.0287		0.38026	0.02595
0.38092	0.02728		0.38135	0.02553
0.38212	0.02549		0.38221	0.02608
0.38293	0.02848		0.38276	0.02558
0.38402	0.02943		0.38424	0.0266
0.38478	0.03097		0.38489	0.02705
0.38591	0.02827		0.38623	0.02533
0.38676	0.02836		0.38737	0.02667
0.38795	0.03049		0.38776	0.02752
0.38892	0.03279		0.38907	0.0271
0.38998	0.03157		0.39016	0.02669
0.39085	0.03119		0.39121	0.02771
0.39204	0.02862		0.39229	0.02841
0.39278	0.03052		0.39317	0.0288
0.39398	0.03287		0.39393	0.0271
0.39477	0.03269		0.39518	0.02803
0.39609	0.0311		0.39634	0.02853
0.39712	0.03048		0.39691	0.02885
0.39782	0.03291		0.3984	0.02848
0.39915	0.03496		0.39936	0.02858
0.39995	0.03416		0.40015	0.02885
0.40127	0.03114		0.40106	0.0303
0.4019	0.03082		0.40231	0.02836
0.40304	0.03341		0.40343	0.02943
0.40389	0.03399		0.40425	0.02922
0.40499	0.03353		0.40523	0.02901
0.40582	0.03261		0.40627	0.02986
0.40679	0.03231		0.40687	0.02896
0.40811	0.03431		0.40841	0.02977
0.40901	0.03599		0.40935	0.0292
0.40975	0.03527		0.41036	0.02927
0.41105	0.03258		0.41138	0.03009
0.41197	0.03265		0.41235	0.02928
0.41285	0.03481		0.41298	0.02955
0.4141	0.03562		0.41391	0.02992
0.41472	0.03427		0.41498	0.02919
0.41591	0.03213		0.41597	0.0288
0.41704	0.03473		0.41693	0.02979
0.41803	0.03612		0.41808	0.02916
0.41903	0.0376		0.41906	0.02982
0.41999	0.03637		0.41988	0.02899
0.42093	0.03485		0.42087	0.02883
0.42199	0.03519		0.42185	0.02929
0.42309	0.03707		0.42304	0.02891
0.42394	0.03716		0.42422	0.03093
0.42492	0.03595		0.42542	0.02947
0.4259	0.0345		0.42588	0.0284
0.42689	0.03658		0.42734	0.03036
0.42799	0.03865		0.42793	0.02925
0.4291	0.03798		0.42914	0.0287
0.43005	0.03746		0.43037	0.02931
0.43105	0.03591		0.43141	0.02948
0.43205	0.03694		0.43209	0.03065
0.433	0.03922		0.43282	0.03118
0.434	0.0375		0.43395	0.02917
0.4351	0.03568		0.4353	0.03017
0.436	0.03555		0.4359	0.03046
0.43693	0.03819		0.43718	0.02995
0.43787	0.04022		0.43809	0.03088
0.43892	0.03978		0.43885	0.03049
0.44004	0.03747		0.43995	0.0305
0.44089	0.03906		0.44131	0.03133
0.44197	0.03966		0.44232	0.03023
0.44288	0.04239		0.44283	0.03083
0.4439	0.04048		0.44437	0.03065
0.44484	0.03901		0.44517	0.03161
0.44613	0.03828		0.44594	0.03106
0.44684	0.04105		0.4472	0.03094
0.44799	0.0431		0.44797	0.0325
0.4489	0.0416		0.44891	0.03153
0.45	0.03975		0.45005	0.03115
0.4508	0.04139		0.45114	0.03288
0.4518	0.04353		0.45225	0.03173
0.45275	0.04512		0.45337	0.03145
0.45383	0.0428		0.45425	0.03289
0.4549	0.04242		0.45499	0.03279
0.45608	0.04173		0.45642	0.03378
0.45682	0.04515		0.45738	0.03294
0.45782	0.04639		0.4579	0.03353
0.4589	0.04395		0.45889	0.03197
0.45997	0.04264		0.45992	0.03361
0.46077	0.04503		0.46092	0.03443
0.46202	0.04709		0.4618	0.0339
0.46292	0.04876		0.46279	0.0355
0.46367	0.04738		0.46414	0.0349
0.46487	0.04519		0.46514	0.03453
0.46585	0.04654		0.46603	0.0366
0.46701	0.04899		0.46691	0.0365
0.46797	0.0496		0.46825	0.03487
0.46895	0.04876		0.46933	0.03766
0.46977	0.04737		0.47032	0.03702
0.47089	0.04868		0.47138	0.03764
0.47191	0.05145		0.47184	0.03753
0.47314	0.05187		0.4731	0.03834
0.47404	0.0513		0.47428	0.0393
0.47503	0.05126		0.47495	0.03889
0.47589	0.05292		0.47581	0.04109
0.47694	0.05528		0.47683	0.04055
0.47789	0.05576		0.47837	0.04124
0.47885	0.05431		0.47933	0.04195
0.48004	0.05288		0.48025	0.0423
0.48088	0.05552		0.48117	0.04216
0.48168	0.05842		0.48193	0.04325
0.48266	0.05874		0.48304	0.04314
0.48383	0.05738		0.48391	0.04285
0.48503	0.05657		0.48482	0.04588
0.48593	0.06003		0.48633	0.04445
0.48695	0.06198		0.48683	0.04632
0.48798	0.06148		0.48801	0.04701
0.48915	0.06009		0.48887	0.04699
0.48983	0.06085		0.48998	0.0483
0.49079	0.06274		0.49118	0.04782
0.49171	0.06622		0.4922	0.0489
0.49283	0.06467		0.49289	0.0501
0.4935	0.0655		0.49382	0.04979
0.4948	0.06397		0.49483	0.05158
0.49564	0.06811		0.49602	0.05241
0.49686	0.07107		0.49733	0.05293
0.4978	0.07097		0.49801	0.05526
0.49918	0.07784		0.49915	0.05499
0.50021	0.07833		0.50036	0.05705
0.50099	0.08071		0.50131	0.05733
0.50212	0.08127		0.50235	0.05942
0.50298	0.0801		0.5031	0.05892
0.50421	0.0786		0.50379	0.06062
0.50491	0.08165		0.505	0.06163
0.50612	0.08379		0.50626	0.06234
0.50713	0.08433		0.507	0.06387
0.50805	0.07911		0.5082	0.06415
0.50901	0.08139		0.50896	0.06644
0.50984	0.08515		0.50981	0.06744
0.51111	0.08738		0.51101	0.06848
0.51198	0.08404		0.51241	0.07018
0.51295	0.08373		0.51284	0.07246
0.51426	0.08712		0.51397	0.07321
0.51503	0.09107		0.51518	0.07421
0.51612	0.09168		0.51598	0.07795
0.51719	0.09307		0.51715	0.07794
0.51813	0.09107		0.51773	0.08
0.51927	0.09461		0.51893	0.08033
0.52006	0.09823		0.52029	0.08253
0.521	0.09981		0.52081	0.08345
0.52193	0.09816		0.52195	0.08383
0.52268	0.09884		0.52299	0.08654
0.52412	0.10172		0.5238	0.08852
0.52499	0.10584		0.52508	0.08898
0.52601	0.10844		0.52577	0.09111
0.52699	0.10814		0.52707	0.0948
0.52802	0.10741		0.52838	0.09588
0.52887	0.11326		0.52892	0.09851
0.53016	0.11589		0.52985	0.09838
0.53096	0.11847		0.53127	0.10099
0.53199	0.11341		0.53175	0.10559
0.5331	0.11812		0.53332	0.10483
0.53418	0.12051		0.53387	0.10696
0.53485	0.12685		0.53486	0.10834
0.53574	0.12767		0.53624	0.11226
0.53683	0.12762		0.53688	0.11458
0.53791	0.12885		0.53787	0.11797
0.53929	0.13314		0.539	0.11831
0.54019	0.1385		0.5404	0.12181
0.54106	0.13918		0.54095	0.12419
0.54201	0.13863		0.54177	0.12574
0.54299	0.13808		0.54297	0.12858
0.54414	0.14344		0.54428	0.13085
0.54495	0.14945		0.54489	0.13372
0.54598	0.14984		0.54599	0.13689
0.54712	0.15142		0.54721	0.14139
0.54813	0.15208		0.54833	0.14293
0.54894	0.15874		0.54886	0.14603
0.54995	0.16204		0.55019	0.148
0.55101	0.16453		0.55096	0.15343
0.55211	0.16073		0.55198	0.15528
0.55294	0.16364		0.55319	0.15975
0.55381	0.1688		0.5538	0.16212
0.55491	0.17411		0.55503	0.16578
0.55583	0.17553		0.55618	0.16952
0.55715	0.17509		0.55669	0.17202
0.55812	0.17822		0.55775	0.17382
0.55889	0.18416		0.55911	0.18058
0.56011	0.18936		0.56019	0.18344
0.56107	0.191		0.56124	0.18828
0.56203	0.18826		0.56185	0.18918
0.56284	0.1936		0.5628	0.19434
0.56392	0.19889		0.56388	0.19388
0.56499	0.20269		0.56528	0.20217
0.56604	0.20395		0.56578	0.2084
0.56694	0.20286		0.56717	0.21166
0.56793	0.20706		0.56811	0.21709
0.56887	0.2136		0.56877	0.22141
0.57012	0.21558		0.56998	0.23037
0.57097	0.21914		0.57133	0.23438
0.57168	0.22034		0.5721	0.24105
0.5731	0.22538		0.57314	0.24303
0.57401	0.23233		0.57434	0.24968
0.5751	0.2366		0.5751	0.25399
0.57585	0.2377		0.57606	0.25935
0.57686	0.23748		0.57697	0.26289
0.578	0.24279		0.57795	0.26974
0.57876	0.24855		0.5793	0.27386
0.5799	0.25325		0.58005	0.27683
0.58106	0.25497		0.58101	0.28321
0.58194	0.25434		0.58234	0.28755
0.58293	0.26183		0.58326	0.29055
0.58392	0.26678		0.58408	0.29721
0.58488	0.27156		0.5849	0.30179
0.58598	0.26916		0.58592	0.30449
0.58674	0.27533		0.58687	0.30864
0.58806	0.27964		0.58816	0.31306
0.58895	0.2871		0.58917	0.31856
0.58984	0.29036		0.58989	0.32614
0.59131	0.28906		0.59145	0.32679
0.59177	0.29433		0.59184	0.33368
0.59281	0.30122		0.59289	0.33654
0.59373	0.30668		0.59388	0.34515
0.59498	0.30936		0.59533	0.34591
0.59604	0.31057		0.59642	0.35043
0.59704	0.31455		0.59745	0.35982
0.59781	0.32044		0.5982	0.36349
0.59893	0.32887		0.59886	0.36851
0.59988	0.33099		0.6004	0.37548
0.60066	0.33293		0.60111	0.38075
0.60192	0.33443		0.60191	0.38692
0.60287	0.34281		0.60284	0.39103
0.60361	0.35192		0.60403	0.39832
0.60492	0.3523		0.60509	0.40536
0.60579	0.35321		0.60599	0.41034
0.60692	0.36025		0.60697	0.41519
0.60786	0.36518		0.60778	0.42307
0.60911	0.37088		0.60886	0.42729
0.6101	0.37348		0.61005	0.43487
0.61123	0.37535		0.61135	0.44135
0.61192	0.38053		0.61215	0.44632
0.61302	0.38912		0.61304	0.45274
0.61415	0.39572		0.61384	0.46022
0.61529	0.39523		0.61518	0.46613
0.61605	0.4001		0.61608	0.47404
0.61707	0.40615		0.61712	0.47868
0.61771	0.41313		0.6184	0.48639
0.61888	0.41643		0.61938	0.4916
0.61964	0.4196		0.62026	0.50006
0.62073	0.42323		0.62117	0.50695
0.62204	0.42879		0.62214	0.51115
0.62298	0.43777		0.62334	0.51806
0.62394	0.43898		0.62436	0.52695
0.62477	0.44248		0.62515	0.53287
0.6258	0.44691		0.62635	0.54001
0.62705	0.45554		0.62705	0.54421
0.62805	0.46304		0.62832	0.55249
0.62911	0.46635		0.62927	0.55999
0.62979	0.46989		0.63033	0.56918
0.63108	0.47238		0.63133	0.57328
0.63216	0.48286		0.6323	0.58381
0.63285	0.48764		0.63335	0.59003
0.63376	0.49134		0.63388	0.59945
0.63493	0.49262		0.63489	0.60321
0.63606	0.50097		0.63592	0.6102
0.63685	0.51064		0.63682	0.61729
0.63778	0.51457		0.63796	0.62496
0.63904	0.51595		0.63904	0.63344
0.63986	0.51832		0.64021	0.63947
0.64088	0.52543		0.64116	0.64433
0.64191	0.53348		0.64226	0.65256
0.6429	0.54103		0.64318	0.66686
0.6437	0.54187		0.64413	0.67414
0.64478	0.54352		0.64523	0.67605
0.6459	0.55289		0.64586	0.68691
0.64692	0.56159		0.64684	0.69194
0.64788	0.56642		0.6483	0.69983
0.64904	0.56979		0.64939	0.70544
0.64989	0.57168		0.65034	0.71594
0.65112	0.58146		0.6508	0.71842
0.65245	0.58972		0.65181	0.7301
0.65296	0.59587		0.65292	0.73622
0.65399	0.59539		0.65401	0.74113
0.65484	0.59971		0.65496	0.74831
0.65587	0.60833		0.65605	0.75698
0.65704	0.61678		0.65706	0.76822
0.65799	0.62398		0.65827	0.77496
0.65903	0.61947		0.6593	0.78446
0.65999	0.62611		0.66016	0.79188
0.66089	0.63619		0.66091	0.79604
0.66189	0.6453		0.66186	0.80546
0.6628	0.64897		0.66283	0.81262
0.66391	0.64673		0.6642	0.82016
0.66505	0.65587		0.66519	0.82267
0.66611	0.66422		0.66632	0.83618
0.66702	0.67567		0.66732	0.84329
0.66792	0.67747		0.66807	0.85245
0.66904	0.68116		0.6691	0.8642
0.6701	0.68585		0.67022	0.8722
0.67105	0.68921		0.67123	0.87681
0.67209	0.69916		0.6723	0.88099
0.67296	0.70228		0.67316	0.89453
0.67371	0.70534		0.67429	0.89576
0.675	0.72209		0.67476	0.90579
0.6761	0.72937		0.6758	0.91569
0.67714	0.73756		0.67687	0.92206
0.67811	0.74348		0.67821	0.93118
0.67905	0.74025		0.67894	0.93861
0.67986	0.74576		0.67984	0.94775
0.68107	0.75472		0.6808	0.95608
0.68191	0.76622		0.68181	0.9644
0.68295	0.75889		0.68281	0.97124
0.68401	0.76092		0.68378	0.97576
0.68509	0.76616		0.68495	0.9881
0.68601	0.77644		0.68593	0.99992
0.68709	0.78034		0.68691	1.00513
0.68801	0.78429		0.68787	1.01097
0.68911	0.78508		0.68883	1.01685
0.69003	0.79176		0.68986	1.03039
0.69096	0.79989		0.6911	1.03299
0.6919	0.81184		0.69229	1.04062
0.69291	0.81398		0.69318	1.05199
0.69399	0.81602		0.69431	1.05776
0.69505	0.81998		0.6952	1.06406
0.69614	0.82648		0.69607	1.07635
0.69702	0.83308		0.69731	1.08208
0.69822	0.83032		0.69825	1.08785
0.69891	0.83357		0.69929	1.09665
0.70012	0.8455		0.69999	1.10333
0.70096	0.85791		0.70082	1.11049
0.70222	0.86449		0.70178	1.12197
0.70292	0.86809		0.70278	1.12886
0.70388	0.87084		0.70401	1.13919
0.705	0.87204		0.70519	1.14288
0.70583	0.88187		0.70585	1.15135
0.70699	0.88754		0.70725	1.16419
0.70802	0.89384		0.70777	1.16634
0.70902	0.8949		0.70903	1.1776
0.71023	0.89896		0.7103	1.18456
0.71096	0.90526		0.71114	1.18494
0.71196	0.91189		0.71177	1.19846
0.71318	0.91663		0.71276	1.20903
0.71411	0.91929		0.71383	1.21404
0.71519	0.92506		0.71481	1.22432
0.71606	0.93319		0.71598	1.2333
0.71715	0.94154		0.71729	1.23621
0.71812	0.94404		0.71805	1.24697
0.71921	0.94238		0.71929	1.2559
0.71997	0.94847		0.72023	1.25605
0.72111	0.95854		0.7208	1.27132
0.72207	0.96612		0.72229	1.27742
0.72314	0.96469		0.72314	1.28087
0.72397	0.96646		0.72374	1.28935
0.72531	0.97034		0.72478	1.29783
0.72613	0.97877		0.72574	1.30198
0.72726	0.98652		0.72684	1.31423
0.72817	0.983		0.72792	1.31481
0.7292	0.9876		0.72883	1.33199
0.73004	0.99435		0.72983	1.33798
0.73113	1.00424		0.73093	1.34534
0.73202	1.00742		0.73216	1.35606
0.73297	1.01031		0.73307	1.35508
0.73396	1.01125		0.73389	1.36848
0.73511	1.01744		0.73529	1.36986
0.7361	1.02834		0.73621	1.3771
0.73698	1.03211		0.7369	1.38545
0.73796	1.03527		0.73828	1.39331
0.73904	1.03461		0.73898	1.40043
0.74015	1.04158		0.73977	1.40931
0.74108	1.04822		0.74076	1.4182
0.74199	1.05689		0.74199	1.42855
0.74305	1.05536		0.74277	1.43244
0.74428	1.05554		0.74386	1.43619
0.74498	1.06076		0.74493	1.44783
0.7459	1.07102		0.74619	1.45045
0.74693	1.07799		0.74681	1.45486
0.748	1.07576		0.74825	1.4635
0.74899	1.08124		0.74888	1.46944
0.75011	1.0811		0.74982	1.47592
0.75095	1.08227		0.75108	1.49116
0.75201	1.09505		0.75227	1.49576
0.75315	1.09497		0.75326	1.50039
0.7538	1.0962		0.75404	1.50144
0.75494	1.10118		0.75498	1.51453
0.75593	1.10579		0.7562	1.52197
0.75691	1.11906		0.75688	1.53061
0.75791	1.11608		0.75782	1.53437
0.759	1.11641		0.75886	1.54684
0.7601	1.12151		0.76009	1.55121
0.76098	1.12922		0.76124	1.55264
0.76194	1.13811		0.76178	1.56098
0.76318	1.13518		0.76274	1.57155
0.76393	1.13839		0.76424	1.57758
0.76498	1.14288		0.76484	1.58417
0.76616	1.14902		0.76607	1.59072
0.76701	1.15457		0.76708	1.59652
0.76806	1.15275		0.76824	1.60097
0.76896	1.15447		0.76916	1.6013
0.77006	1.16021		0.76985	1.61597
0.77108	1.17076		0.77073	1.61994
0.77204	1.17393		0.77184	1.63448
0.77304	1.17356		0.77292	1.64188
0.77404	1.17608		0.77396	1.64706
0.7751	1.18019		0.77472	1.65429
0.77619	1.1883		0.77591	1.66013
0.77712	1.19129		0.77734	1.66344
0.77791	1.1918		0.7779	1.67378
0.77897	1.19153		0.77914	1.67558
0.77989	1.19536		0.78026	1.68503
0.78102	1.20421		0.78112	1.68635
0.78211	1.20585		0.78191	1.69085
0.78317	1.20398		0.78287	1.69702
0.78414	1.20546		0.78396	1.70392
0.78513	1.21347		0.78533	1.70893
0.78602	1.21769		0.78626	1.71131
0.78688	1.22521		0.78722	1.72049
0.78808	1.22191		0.78788	1.72453
0.7891	1.22488		0.7892	1.72237
0.79002	1.22789		0.79032	1.7322
0.79094	1.23592		0.79132	1.74031
0.79189	1.24006		0.79208	1.74229
0.79312	1.23864		0.79326	1.74594
0.7942	1.2377		0.79395	1.75319
0.7952	1.2419		0.79501	1.75996
0.79609	1.25047		0.79594	1.76629
0.79703	1.25189		0.79693	1.77881
0.79798	1.24952		0.79789	1.77555
0.79917	1.25298		0.79895	1.7855
0.80001	1.25742		0.8003	1.78891
0.80101	1.26448		0.80133	1.79355
0.80209	1.26553		0.80206	1.79745
0.80292	1.26817		0.803	1.80148
0.80409	1.26618		0.80398	1.80645
0.80511	1.26792		0.80513	1.81213
0.806	1.27434		0.80622	1.81636
0.807	1.27804		0.8073	1.81667
0.80804	1.2775		0.80816	1.82665
0.8091	1.27763		0.80927	1.82859
0.80994	1.27943		0.81004	1.83351
0.81103	1.28347		0.81091	1.83726
0.81198	1.2866		0.81232	1.8451
0.813	1.28842		0.81331	1.84784
0.81412	1.28351		0.81429	1.85181
0.81493	1.28682		0.81503	1.85647
0.81607	1.29122		0.81583	1.86287
0.81712	1.29529		0.81686	1.86725
0.81793	1.30015		0.81817	1.86702
0.81883	1.29685		0.81886	1.87453
0.82	1.29608		0.81995	1.88108
0.82105	1.3039		0.82118	1.88224
0.82196	1.30521		0.82235	1.88456
0.82287	1.30668		0.82333	1.89369
0.82406	1.30284		0.82382	1.89678
0.82502	1.30031		0.82478	1.89813
0.82605	1.31308		0.82588	1.90562
0.82713	1.31593		0.82729	1.90345
0.8281	1.31499		0.82806	1.91341
0.82901	1.31269		0.82931	1.91382
0.83001	1.30962		0.83026	1.91425
0.83085	1.3192		0.83125	1.92087
0.83212	1.32357		0.83202	1.92409
0.83303	1.32306		0.83309	1.92752
0.83401	1.31964		0.8342	1.93021
0.83498	1.32544		0.8353	1.93276
0.83596	1.3319		0.83631	1.93749
0.83693	1.33212		0.8373	1.9406
0.83801	1.32908		0.83788	1.94338
0.83894	1.32835		0.83914	1.95168
0.83999	1.32887		0.84025	1.95154
0.84082	1.33576		0.8413	1.95254
0.84188	1.33839		0.84226	1.95842
0.84307	1.3378		0.84314	1.9628
0.84398	1.33659		0.84415	1.96295
0.84506	1.33809		0.84503	1.96605
0.84589	1.34235		0.84591	1.96637
0.84691	1.34433		0.84722	1.96819
0.84811	1.34183		0.84814	1.97206
0.84911	1.33822		0.84911	1.96923
0.85004	1.34002		0.85006	1.97593
0.85109	1.35079		0.85105	1.97979
0.85195	1.34686		0.85214	1.97856
0.85298	1.34456		0.85332	1.98594
0.85384	1.3452		0.85428	1.99036
0.85499	1.34881		0.85528	1.99081
0.85596	1.3535		0.85586	1.98989
0.85712	1.35096		0.85689	1.99631
0.858	1.34644		0.85793	1.99515
0.85896	1.35025		0.85887	1.9982
0.85998	1.35286		0.85985	2.00055
0.86104	1.35538		0.86088	2.00842
0.86195	1.35575		0.86192	2.00856
0.86307	1.3526		0.86294	2.01064
0.86412	1.35123		0.86421	2.0132
0.86495	1.35658		0.86527	2.01293
0.86589	1.35689		0.86603	2.01311
0.86698	1.35589		0.86688	2.01871
0.86789	1.35323		0.86827	2.01677
0.86919	1.36301		0.86928	2.01354
0.87018	1.36669		0.87025	2.01792
0.87094	1.36814		0.87138	2.01964
0.87203	1.36433		0.87184	2.02017
0.87315	1.35927		0.87288	2.02334
0.87413	1.36111		0.87428	2.02649
0.87508	1.36575		0.8749	2.02971
0.87606	1.35954		0.8762	2.03185
0.87704	1.35819		0.87684	2.03162
0.87812	1.35433		0.87802	2.0292
0.87907	1.35811		0.87885	2.03188
0.88003	1.36561		0.87992	2.03536
0.88096	1.3649		0.88106	2.03333
0.88206	1.36011		0.88237	2.0296
0.88318	1.35683		0.88326	2.03324
0.88415	1.35811		0.88383	2.03978
0.88507	1.36065		0.88508	2.03276
0.88595	1.35919		0.88613	2.04027
0.88711	1.35081		0.8872	2.03402
0.88812	1.35342		0.88827	2.03451
0.88911	1.35758		0.88926	2.03812
0.89016	1.35975		0.88993	2.03832
0.89096	1.36079		0.89083	2.03763
0.89215	1.35358		0.89186	2.03917
0.89324	1.35069		0.8929	2.04167
0.89409	1.35498		0.89393	2.03671
0.89489	1.35905		0.89483	2.03668
0.89606	1.35547		0.89581	2.038
0.89704	1.3494		0.89689	2.03917
0.89796	1.35254		0.89777	2.03834
0.89913	1.35221		0.89898	2.04394
0.90001	1.35612		0.90025	2.03456
0.90115	1.35316		0.90098	2.03193
0.90202	1.3475		0.90186	2.04263
0.90307	1.34657		0.90305	2.04031
0.90409	1.3518		0.90423	2.0339
0.90505	1.35268		0.9053	2.0346
0.90611	1.34584		0.90638	2.03542
0.90697	1.34238		0.90709	2.03408
0.90802	1.3432		0.90816	2.03226
0.90897	1.34881		0.9088	2.03342
0.91008	1.34704		0.91007	2.03352
0.91108	1.33911		0.91129	2.03329
0.91191	1.34		0.91191	2.03
0.913	1.34157		0.91284	2.0306
0.91399	1.34199		0.91424	2.02456
0.91511	1.34115		0.91533	2.0238
0.91611	1.33716		0.91613	2.02685
0.9171	1.32855		0.91681	2.02267
0.91802	1.32772		0.91814	2.02136
0.91908	1.33579		0.91886	2.02284
0.91999	1.33617		0.91986	2.02678
0.92097	1.33157		0.92108	2.02247
0.92208	1.32711		0.92186	2.02159
0.92302	1.32906		0.92279	2.02212
0.92391	1.3322		0.92386	2.01933
0.925	1.32662		0.92483	2.01708
0.92603	1.32444		0.92601	2.01008
0.92709	1.32039		0.92731	2.01147
0.92801	1.32059		0.92788	2.01756
0.92904	1.32179		0.92929	2.00668
0.93	1.322		0.93027	2.00692
0.93107	1.3163		0.93089	2.00926
0.93197	1.31203		0.93234	1.99834
0.93309	1.30937		0.9331	1.99983
0.9342	1.31136		0.93388	1.99711
0.93521	1.31043		0.93501	1.99415
0.93617	1.30666		0.93621	1.99131
0.93696	1.30569		0.93726	1.99289
0.93807	1.30252		0.93818	1.9888
0.93914	1.3029		0.93875	1.99065
0.94007	1.29929		0.93994	1.98918
0.94117	1.29649		0.94123	1.98133
0.9422	1.29439		0.94177	1.98135
0.94308	1.29401		0.94335	1.97734
0.94405	1.29589		0.94402	1.97449
0.94493	1.2919		0.94521	1.97349
0.946	1.2881		0.94616	1.9701
0.94714	1.28385		0.94697	1.96238
0.9482	1.28426		0.94825	1.96463
0.9491	1.28437		0.94904	1.96336
0.9502	1.28246		0.94981	1.96007
0.95107	1.27809		0.95087	1.96147
0.95199	1.27621		0.95225	1.95366
0.95297	1.27609		0.9528	1.95236
0.95405	1.27047		0.95391	1.95076
0.95491	1.27261		0.95479	1.94961
0.95602	1.26686		0.95587	1.94305
0.95692	1.26531		0.95685	1.94047
0.95797	1.26249		0.95798	1.93804
0.95921	1.26249		0.9588	1.9339
0.95997	1.26224		0.95983	1.92799
0.96089	1.25399		0.96076	1.92598
0.96202	1.25165		0.96217	1.92152
0.9632	1.25092		0.96277	1.92032
0.96401	1.25123		0.96414	1.91012
0.96508	1.24342		0.96519	1.91579
0.96592	1.23786		0.96598	1.90865
0.96685	1.24098		0.96688	1.90828
0.96792	1.23796		0.96784	1.90496
0.96903	1.23989		0.96886	1.89898
0.97015	1.23617		0.96982	1.89597
0.97106	1.22773		0.97074	1.89156
0.97204	1.21993		0.97225	1.8846
0.97299	1.22434		0.97288	1.88395
0.97404	1.22545		0.97416	1.88119
0.97521	1.22145		0.97516	1.87705
0.97617	1.21374		0.976	1.87154
0.9771	1.2122		0.97683	1.869
0.97799	1.21286		0.97829	1.86094
0.97891	1.21422		0.97931	1.86265
0.98003	1.20982		0.98028	1.85708
0.98099	1.20264		0.9811	1.85059
0.98199	1.1988		0.98188	1.85098
0.98309	1.19643		0.98323	1.845
0.98401	1.1978		0.98402	1.83876
0.98517	1.19422		0.98494	1.83683
0.98595	1.18685		0.98634	1.82684
0.98692	1.18315		0.98693	1.8274
0.98814	1.1847		0.98821	1.82005
0.98911	1.18249		0.98938	1.81446
0.99011	1.17831		0.9903	1.80707
0.99106	1.17402		0.9912	1.80626
0.99214	1.16936		0.99186	1.80636
0.99303	1.17006		0.99344	1.79382
0.99396	1.16865		0.994	1.79489
0.99514	1.16169		0.99504	1.79007
0.99601	1.15515		0.99638	1.7795
0.99704	1.15379		0.99736	1.77662
0.99798	1.15223		0.99807	1.7729
0.99895	1.15028		0.99902	1.76898
0.99983	1.14429		1.0001	1.76081
1.00089	1.13978		1.0011	1.75881
1.00201	1.13842		1.00191	1.75593
1.00294	1.13798		1.00292	1.752
1.00396	1.13512		1.00423	1.74404
1.00489	1.12725		1.0049	1.73778
1.00601	1.12145		1.00593	1.73645
1.00698	1.12049		1.00735	1.72629
1.00794	1.12287		1.00831	1.72224
1.00898	1.11743		1.00908	1.72206
1.00994	1.11138		1.01028	1.70962
1.01116	1.10659		1.01121	1.70828
1.0119	1.1071		1.01226	1.70029
1.013	1.10216		1.01334	1.69366
1.01397	1.1002		1.0138	1.69126
1.01491	1.09484		1.01537	1.6828
1.01587	1.09092		1.01619	1.6816
1.017	1.08829		1.01689	1.67595
1.01797	1.08773		1.01787	1.67121
1.01894	1.08247		1.01941	1.66188
1.01988	1.07836		1.02044	1.65676
1.02101	1.07278		1.02137	1.64871
1.02215	1.06823		1.02213	1.64267
1.02313	1.06918		1.02287	1.64582
1.02401	1.06472		1.02432	1.63208
1.02504	1.05733		1.02508	1.62582
1.02588	1.0543		1.02585	1.62496
1.027	1.05106		1.02737	1.61534
1.02815	1.04931		1.02826	1.60943
1.02926	1.04431		1.02889	1.61005
1.0299	1.04028		1.03031	1.59787
1.03082	1.03476		1.03131	1.59228
1.03203	1.03272		1.03231	1.58649
1.03291	1.03014		1.03341	1.57946
1.03389	1.02623		1.034	1.57665
1.03491	1.0183		1.03527	1.56817
1.03592	1.01474		1.0359	1.56432
1.03677	1.01513		1.03734	1.55325
1.03791	1.01191		1.03828	1.54909
1.03895	1.00502		1.03884	1.5481
1.03999	1.00001		1.04004	1.5395
1.041	0.99383		1.04097	1.53218
1.04202	0.99201		1.04184	1.52717
1.04301	0.9918		1.04291	1.52023
1.04403	0.98556		1.04406	1.50988
1.04507	0.97899		1.04489	1.50964
1.04598	0.97572		1.04633	1.49715
1.04688	0.97528		1.04681	1.49584
1.04797	0.97042		1.04781	1.4914
1.04911	0.96359		1.04928	1.47827
1.05015	0.95796		1.04978	1.4784
1.05101	0.95298		1.05087	1.46847
1.05182	0.95266		1.05195	1.46033
1.05292	0.94852		1.05336	1.45113
1.05421	0.94222		1.05385	1.44733
1.05496	0.93625		1.05526	1.43958
1.05589	0.93444		1.05628	1.43174
1.05719	0.93051		1.05705	1.42831
1.05792	0.92761		1.05809	1.41991
1.05906	0.92026		1.05919	1.41267
1.06009	0.91519		1.05985	1.40644
1.06097	0.91311		1.06101	1.39777
1.06203	0.91429		1.06203	1.39417
1.06316	0.90937		1.06288	1.38685
1.06413	0.90322		1.06421	1.37833
1.06508	0.89765		1.06527	1.37471
1.06608	0.89509		1.06585	1.36839
1.06712	0.89022		1.06717	1.35848
1.06801	0.88511		1.0681	1.35399
1.06918	0.87791		1.06906	1.34613
1.07012	0.87281		1.07028	1.33728
1.07101	0.87098		1.07116	1.32962
1.07209	0.86644		1.07226	1.32163
1.07306	0.86204		1.07292	1.31855
1.07412	0.85337		1.07384	1.31322
1.07505	0.84979		1.07517	1.30198
1.07605	0.84568		1.07632	1.29353
1.0769	0.84279		1.07693	1.29039
1.07802	0.83768		1.07829	1.27789
1.07903	0.83119		1.07889	1.27687
1.08015	0.8269		1.08027	1.26711
1.0811	0.82441		1.08122	1.25671
1.08206	0.81961		1.08229	1.2525
1.08295	0.81368		1.08335	1.24436
1.08408	0.80835		1.08416	1.23706
1.08502	0.80377		1.08503	1.23094
1.08608	0.80085		1.08626	1.22095
1.08702	0.79816		1.08722	1.21356
1.0883	0.78758		1.08835	1.20584
1.08887	0.7853		1.0889	1.20113
1.08989	0.7812		1.09012	1.19307
1.09127	0.77589		1.09128	1.18539
1.092	0.77124		1.09227	1.17688
1.09307	0.76433		1.0933	1.16794
1.09403	0.75814		1.09386	1.16498
1.09509	0.75446		1.09537	1.15186
1.09597	0.75259		1.09614	1.14569
1.09714	0.74618		1.09687	1.14105
1.09822	0.73949		1.09789	1.13402
1.09922	0.73347		1.09905	1.12249
1.10013	0.73047		1.10031	1.11362
1.10116	0.726		1.10136	1.10735
1.10208	0.71889		1.10222	1.09956
1.10321	0.71294		1.10298	1.09402
1.10401	0.71033		1.10428	1.08616
1.10479	0.70806		1.1053	1.0751
1.10604	0.70238		1.1062	1.06821
1.10721	0.69584		1.1069	1.06274
1.10811	0.68901		1.10791	1.05587
1.10914	0.68526		1.10928	1.04308
1.11001	0.68251		1.10999	1.03798
1.11104	0.67739		1.11129	1.02872
1.1122	0.66927		1.112	1.02312
1.1132	0.66307		1.11301	1.01383
1.11419	0.65869		1.11422	1.00532
1.11489	0.65867		1.11485	1.00071
1.11614	0.65191		1.1159	0.99108
1.11704	0.64419		1.11692	0.98146
1.11802	0.63859		1.11782	0.97605
1.11915	0.63379		1.1193	0.96481
1.11994	0.63153		1.11983	0.9595
1.12098	0.62549		1.12115	0.94989
1.12221	0.61729		1.12226	0.94107
1.12311	0.61201		1.12314	0.93338
1.12419	0.60827		1.12389	0.9275
1.12514	0.60425		1.12517	0.9177
1.12611	0.59869		1.12614	0.90736
1.12696	0.59276		1.12684	0.90266
1.12791	0.58786		1.12784	0.89519
1.12904	0.58402		1.12926	0.88294
1.13016	0.57861		1.12995	0.87718
1.13103	0.57326		1.1311	0.86857
1.13193	0.56666		1.13232	0.85804
1.13299	0.56053		1.13308	0.85282
1.13402	0.55583		1.1343	0.84196
1.13506	0.55208		1.1349	0.83724
1.13604	0.54653		1.13582	0.82963
1.13706	0.53934		1.13681	0.82166
1.13811	0.53326		1.13787	0.81327
1.13903	0.53036		1.13912	0.80299
1.14011	0.52513		1.13999	0.795
1.14101	0.51983		1.1412	0.7839
1.14206	0.51222		1.14194	0.77842
1.14306	0.50667		1.14312	0.76829
1.14389	0.50346		1.14379	0.7624
1.14481	0.49954		1.14483	0.75499
1.14595	0.49247		1.14576	0.74654
1.14709	0.48458		1.14707	0.736
1.14802	0.47996		1.148	0.72735
1.14912	0.47468		1.14913	0.71741
1.15004	0.47016		1.15027	0.70928
1.15092	0.4635		1.15089	0.70437
1.15196	0.45685		1.1518	0.69459
1.1529	0.45346		1.15284	0.68675
1.1539	0.44574		1.15423	0.67541
1.15501	0.44286		1.15485	0.66959
1.15597	0.43648		1.15582	0.66097
1.15695	0.43039		1.15728	0.64821
1.15809	0.42389		1.15826	0.64051
1.15893	0.42123		1.15916	0.63199
1.16002	0.41481		1.15978	0.62711
1.16104	0.40759		1.16084	0.61811
1.16205	0.40167		1.1619	0.61042
1.16287	0.39745		1.16284	0.60131
1.164	0.39211		1.16423	0.58903
1.16521	0.38531		1.16478	0.585
1.16608	0.37942		1.16625	0.57063
1.16694	0.37459		1.16707	0.56441
1.16798	0.36946		1.16825	0.55417
1.16902	0.36423		1.1688	0.54886
1.17006	0.35765		1.1702	0.53764
1.17089	0.35192		1.17125	0.52843
1.17194	0.34611		1.17229	0.51799
1.17287	0.34188		1.17334	0.50945
1.17397	0.33574		1.17389	0.50462
1.17499	0.32916		1.17495	0.49518
1.17594	0.3232		1.17622	0.48463
1.17699	0.31763		1.17692	0.47918
1.17809	0.31263		1.17806	0.46817
1.17888	0.30761		1.17913	0.45909
1.17991	0.30068		1.1799	0.45297
1.18092	0.29521		1.18077	0.44579
1.18203	0.28844		1.18183	0.43502
1.18291	0.28383		1.18289	0.4254
1.18398	0.27769		1.18396	0.41644
1.18512	0.27031		1.18481	0.40897
1.18609	0.26467		1.18615	0.39778
1.18693	0.25996		1.18725	0.38777
1.18791	0.25468		1.18817	0.38037
1.18886	0.24891		1.18912	0.37169
1.18982	0.24247		1.18997	0.36405
1.19108	0.23512		1.19091	0.35514
1.19206	0.22964		1.19196	0.34587
1.19305	0.22394		1.19317	0.33485
1.19414	0.21717		1.19431	0.32424
1.19508	0.21143		1.19536	0.31497
1.19614	0.20523		1.19639	0.30568
1.19701	0.20048		1.19719	0.2983
1.19788	0.19538		1.19823	0.28935
1.19884	0.18914		1.19909	0.28149
1.19986	0.18306		1.20002	0.27361
1.20101	0.17623		1.20102	0.26431
1.20198	0.17099		1.20199	0.25531
1.20305	0.16458		1.20293	0.24696
1.20399	0.15837		1.20408	0.23638
1.20508	0.1517		1.20537	0.22472
1.20594	0.14663		1.20595	0.21963
1.20683	0.14199		1.20682	0.21132
1.2079	0.1354		1.2079	0.20188
1.20902	0.12839		1.20913	0.19092
1.20997	0.12233		1.21035	0.17965
1.21093	0.11664		1.2114	0.17025
1.2118	0.11179		1.21224	0.16279
1.21301	0.10405		1.21287	0.15693
1.21395	0.09821		1.21396	0.14685
1.21504	0.09162		1.21502	0.13732
1.21607	0.0855		1.21594	0.12913
1.21707	0.07951		1.21691	0.12024
1.21796	0.07404		1.2179	0.11125
1.21887	0.06828		1.21891	0.10189
1.21983	0.06254		1.2199	0.09287
1.22089	0.05612		1.22117	0.08098
1.22189	0.05004		1.22234	0.0704
1.22317	0.0422		1.22293	0.065
1.22391	0.03749		1.22438	0.05167
1.22509	0.03024		1.22533	0.04303
1.22629	0.02293		1.22594	0.03742
1.22696	0.01881		1.227	0.02762
1.22806	0.01203		1.22828	0.01587
1.22895	0.00648		1.22933	0.00619
1.2301	-0.000648198		1.23018	-0.00166
