# Supplementary material for: Decoupling light absorption and carrier transport via heterogeneous doping in Ta3N5 thin film photoanode
Source: Nat Commun. 2022 Dec 15;13:7769. doi: 10.1038/s41467-022-35538-1 (PMC9755297; doi:10.1038/s41467-022-35538-1)
Supplement: Supplementary file 3 — Source Data [file 41467_2022_35538_MOESM3_ESM.zip › Source Data file/Soruce_Data_Supplementary_Figure_16.xlsx]

## Sheet: Figure S16a
Figure S16a
	Intensity (arb. units)
Etch time (min) Binding energy (eV)	0	0.4	0.8	1.5	2.2	2.9	3.6	4.3	5	5.7	6.4	7.1	7.8	8.5	9.2	9.9	11.4	12.9	14.9	16.9	19.9	22.9	25.9	28.9	31.9	34.9	37.9	40.9	43.9	46.9	49.9	52.9	55.9	58.9	61.9	64.9	67.9	70.9	73.9	76.9	79.9	82.9	85.9	88.9	91.9	94.9	97.9	100.9	103.9
37	14600	18583.3	19706.7	20880	21516.7	23193.3	23263.3	23890	24130	25726.7	25123.3	25423.3	25526.7	25530	25573.3	25650	25800	26416.7	26813.3	26500	26440	26603.3	26160	25953.3	26743.3	26813.3	26343.3	26676.7	26500	27050	26516.7	26810	26543.3	26020	25960	26146.7	25803.3	26176.7	25853.3	25250	25656.7	24386.7	24463.3	23010	20983.3	18373.3	15336.7	12860	10830
36.875	14350	18510	19520	21030	22050	23676.7	23603.3	24700	24790	24903.3	25823.3	25336.7	25670	25543.3	25300	25560	26150	26003.3	26740	25756.7	26763.3	26896.7	26363.3	27310	26873.3	26916.7	26470	26670	26580	26710	26246.7	26183.3	26513.3	25743.3	26113.3	26620	26336.7	26143.3	25523.3	25996.7	25210	24860	24283.3	23650	21130	18773.3	16083.3	13180	10873.3
36.75	13736.7	18326.7	19303.3	21673.3	22143.3	22883.3	23640	23876.7	24290	25186.7	24940	25206.7	26043.3	26156.7	26473.3	25840	26570	26330	26933.3	26220	26703.3	26983.3	26280	26853.3	26360	26690	26976.7	26803.3	27266.7	26576.7	26776.7	26463.3	26280	26940	26596.7	26460	26356.7	26490	25666.7	25330	25156.7	25283.3	24100	23446.7	21080	19060	16180	12940	11583.3
36.625	13576.7	18520	19886.7	21270	22026.7	23226.7	23486.7	24706.7	24596.7	25496.7	25440	25536.7	26630	25960	25676.7	25836.7	26193.3	26063.3	27003.3	26536.7	27293.3	26643.3	26990	26546.7	27216.7	27066.7	26720	26483.3	26496.7	26760	26423.3	26700	26743.3	26910	26623.3	26526.7	26276.7	26296.7	26443.3	26183.3	25866.7	25506.7	25010	23756.7	21120	19050	16050	13613.3	11296.7
36.5	13473.3	18830	20223.3	21596.7	22846.7	23596.7	24436.7	24906.7	25506.7	25846.7	25500	25506.7	26293.3	25896.7	25726.7	26643.3	26363.3	26510	26720	26930	27550	26853.3	26700	26933.3	27390	27313.3	27346.7	26970	27476.7	27406.7	26753.3	26816.7	26663.3	27026.7	27140	27026.7	26846.7	26246.7	26263.3	25906.7	26613.3	25226.7	24953.3	23930	21406.7	19566.7	16133.3	13663.3	11616.7
36.375	13026.7	19016.7	19976.7	21563.3	22383.3	23720	24356.7	25076.7	25343.3	25490	25663.3	25890	26043.3	26350	26476.7	25860	26673.3	27016.7	26776.7	26610	27123.3	27786.7	27056.7	27270	27253.3	27403.3	27866.7	27536.7	27113.3	27190	27053.3	27163.3	27206.7	26566.7	27163.3	26980	26856.7	27206.7	25966.7	26910	26236.7	25833.3	24760	23976.7	22293.3	19366.7	16636.7	13906.7	11633.3
36.25	12830	18266.7	19860	21656.7	23006.7	24276.7	24856.7	25380	25626.7	25756.7	25743.3	25926.7	26043.3	26620	27213.3	26760	27036.7	26886.7	27070	27023.3	27530	27340	27480	27223.3	27193.3	27230	27400	27170	27186.7	27696.7	27950	27240	27146.7	27136.7	27153.3	27476.7	27406.7	27083.3	26803.3	26163.3	25930	25953.3	25303.3	24013.3	22323.3	19953.3	17106.7	13923.3	12056.7
36.125	12803.3	18583.3	20153.3	21873.3	22760	24586.7	24680	25760	25953.3	25766.7	25990	26550	26833.3	26796.7	27066.7	26340	27280	27536.7	27800	27170	27746.7	27413.3	27453.3	27650	27333.3	27410	27820	27213.3	27963.3	27696.7	26646.7	27516.7	27413.3	27750	27153.3	27296.7	27866.7	27080	27260	26930	26290	26316.7	25323.3	24550	21940	20290	17286.7	14460	12346.7
36	12173.3	18723.3	20133.3	21300	23430	23646.7	25100	26086.7	25613.3	26550	26646.7	26796.7	27393.3	27050	27033.3	27553.3	27196.7	27833.3	27776.7	27680	27980	28030	27873.3	27913.3	27986.7	27940	28203.3	28120	28300	27996.7	27916.7	27700	27540	27613.3	27850	27626.7	27556.7	27636.7	27120	27890	27380	26426.7	25703.3	24540	22760	20690	16996.7	14720	12670
35.875	11823.3	17863.3	20023.3	22140	23670	24726.7	25100	25633.3	25773.3	26786.7	26950	27493.3	27126.7	27023.3	27540	27123.3	27906.7	27666.7	28456.7	28130	28390	28303.3	28263.3	28810	28663.3	28286.7	28110	28166.7	28233.3	28413.3	27933.3	27810	28300	27640	27953.3	27663.3	28190	28416.7	27523.3	27810	27213.3	27156.7	26266.7	24450	22693.3	19970	17390	15410	12806.7
35.75	11560	18263.3	19866.7	22276.7	24010	24663.3	25650	26493.3	26546.7	26846.7	27276.7	27493.3	27626.7	27616.7	27963.3	27573.3	28633.3	27736.7	28750	28910	28713.3	29273.3	28723.3	28520	29063.3	28470	28566.7	29130	28240	28326.7	29036.7	27936.7	28070	28940	28260	28966.7	28210	28430	28066.7	27653.3	27176.7	27396.7	26596.7	25116.7	23350	20903.3	17683.3	15236.7	13310
35.625	11526.7	18466.7	20226.7	22456.7	23143.3	25096.7	25893.3	26400	26950	27290	27506.7	27936.7	27616.7	27636.7	28320	27890	28146.7	28293.3	28793.3	29400	28570	29273.3	28846.7	28733.3	28973.3	28440	29093.3	28850	29003.3	28963.3	28736.7	28373.3	28956.7	29010	28543.3	28296.7	28993.3	28433.3	28576.7	28896.7	28113.3	28180	27286.7	25863.3	23993.3	21136.7	18426.7	15290	13380
35.5	10606.7	17990	20093.3	22300	24056.7	25113.3	25993.3	27010	27126.7	28163.3	28080	28103.3	28453.3	28623.3	27796.7	28450	28816.7	29150	29366.7	29306.7	29630	29350	29053.3	29510	29656.7	29603.3	29153.3	29426.7	29866.7	30276.7	28973.3	28966.7	29316.7	28990	29386.7	29076.7	29023.3	29396.7	28113.3	28590	28673.3	28086.7	27253.3	26656.7	24226.7	21653.3	18520	16173.3	14040
35.375	10236.7	17573.3	19653.3	22166.7	24583.3	25460	26366.7	27293.3	27310	27600	28570	28243.3	29053.3	29126.7	28753.3	28873.3	29066.7	29163.3	29443.3	30280	29870	29733.3	29840	30140	29706.7	30136.7	30203.3	29763.3	29616.7	29583.3	29743.3	29796.7	29536.7	29690	29976.7	29606.7	29066.7	29816.7	29253.3	29090	28350	29043.3	28170	26553.3	24666.7	21986.7	18620	16553.3	14016.7
35.25	10106.7	17760	19536.7	22526.7	24503.3	25650	26313.3	27316.7	27780	28726.7	28786.7	28746.7	28860	28746.7	29263.3	29073.3	28966.7	29830	29830	30153.3	30666.7	30416.7	29970	30980	30250	30150	30023.3	30260	30760	29860	30046.7	30370	30100	30190	30496.7	30393.3	30360	30270	29486.7	29473.3	29486.7	28763.3	28553.3	27073.3	25153.3	22933.3	19660	16743.3	14490
35.125	9856.67	17426.7	19390	22566.7	24313.3	25643.3	26386.7	28240	28470	28820	29263.3	29693.3	29473.3	29523.3	29593.3	29850	29450	30413.3	30473.3	30713.3	30636.7	30926.7	30626.7	31040	30580	30983.3	30563.3	30980	30256.7	30416.7	30353.3	30630	30490	30683.3	29690	30516.7	30930	30570	30713.3	30300	29836.7	29403.3	28706.7	27680	25660	23240	20010	17086.7	15000
35	9046.67	16790	19560	22126.7	24846.7	26340	27090	28156.7	28256.7	28856.7	29690	28980	30213.3	30293.3	30723.3	30340	30763.3	30873.3	30913.3	30646.7	31856.7	31426.7	31710	31220	31090	31070	31486.7	31430	31060	30860	31200	31386.7	31163.3	31286.7	30623.3	30956.7	30830	31353.3	30550	30823.3	30386.7	30256.7	29186.7	28336.7	26100	23466.7	20696.7	17736.7	15430
34.875	8970	16463.3	19126.7	22246.7	24700	25666.7	27240	28890	28903.3	28833.3	29410	29326.7	30660	30590	30380	30706.7	30640	31243.3	31703.3	30756.7	31490	31596.7	31703.3	31480	31606.7	31650	31456.7	31896.7	31216.7	31120	31593.3	31166.7	31760	31436.7	31450	30643.3	31340	30973.3	30986.7	31010	31290	30766.7	30230	27973.3	27000	24073.3	21293.3	18146.7	15726.7
34.75	8993.33	16106.7	18273.3	21830	24200	26090	27373.3	28540	28470	29266.7	30423.3	30130	30296.7	30436.7	30986.7	30723.3	31206.7	31090	31396.7	32380	32723.3	32230	31976.7	31886.7	31956.7	32103.3	32236.7	32146.7	31976.7	32183.3	32076.7	31843.3	31680	31483.3	31796.7	31326.7	31876.7	31750	31686.7	30886.7	31133.3	31006.7	30440	28900	26783.3	24723.3	21183.3	18343.3	16203.3
34.625	8773.33	16200	18690	21933.3	24556.7	26060	27533.3	29243.3	29380	30590	30600	30320	30613.3	31640	29846.7	31113.3	31936.7	32073.3	32153.3	32426.7	32330	32326.7	32503.3	32113.3	32590	33356.7	32726.7	32433.3	32420	32383.3	31670	32770	32790	32270	31503.3	32313.3	32130	32316.7	32686.7	32250	31983.3	31900	30920	29666.7	27556.7	24696.7	21633.3	18780	16626.7
34.5	8550	15900	18250	21706.7	24296.7	26186.7	27646.7	28493.3	29313.3	29873.3	30873.3	31073.3	30453.3	31853.3	31333.3	31406.7	32266.7	32800	32626.7	31730	32563.3	32783.3	32186.7	32800	32663.3	32266.7	32950	32200	32670	33106.7	32536.7	32406.7	32966.7	33016.7	32853.3	32533.3	32616.7	31956.7	32453.3	32240	32043.3	31973.3	31430	30150	27956.7	25360	22140	19343.3	17033.3
34.375	8466.67	15586.7	18440	21706.7	24183.3	26243.3	27553.3	29270	29916.7	30743.3	30966.7	31003.3	31240	31390	30906.7	30906.7	32070	32203.3	32640	32493.3	32636.7	33450	32990	32760	32986.7	32796.7	32936.7	32300	32950	32910	33086.7	32146.7	33333.3	33200	32890	32553.3	32876.7	32910	32683.3	33096.7	32346.7	32210	31330	29906.7	27886.7	25506.7	22620	19856.7	17296.7
34.25	8326.67	15133.3	17413.3	21290	23783.3	25826.7	27406.7	28873.3	29190	30030	31063.3	30766.7	31436.7	31346.7	31633.3	31863.3	32420	32160	32656.7	32310	33250	33463.3	33293.3	33340	32870	33400	33423.3	32906.7	33506.7	32910	33606.7	32786.7	32873.3	33273.3	32970	32856.7	32976.7	32970	33486.7	33326.7	32700	32296.7	31630	31146.7	28863.3	26076.7	22973.3	20016.7	18196.7
34.125	8080	14560	17483.3	21103.3	23623.3	25703.3	27280	28620	29580	30766.7	30516.7	30870	31066.7	31466.7	31510	31643.3	31843.3	32246.7	33240	33080	32486.7	33173.3	34070	33276.7	33106.7	33333.3	33143.3	33456.7	32746.7	33396.7	32933.3	33456.7	33633.3	33220	32976.7	33276.7	32730	33616.7	33213.3	32890	32896.7	32566.7	32386.7	31060	28406.7	26756.7	23396.7	20180	18340
34	7840	14580	16786.7	20533.3	23573.3	25736.7	27100	29250	29176.7	29780	30623.3	30816.7	30960	31246.7	31170	31263.3	32113.3	32610	32736.7	32466.7	32573.3	33443.3	33876.7	33420	33056.7	32666.7	33366.7	33960	33523.3	33370	33206.7	33133.3	33323.3	32996.7	33320	33330	32626.7	33420	32336.7	33260	32800	32476.7	32000	31170	29203.3	26283.3	23290	20386.7	18353.3
33.875	7836.67	14176.7	17033.3	20016.7	22736.7	25100	26910	28130	28776.7	29433.3	29626.7	30540	31210	30820	30873.3	30363.3	32196.7	32106.7	32706.7	32643.3	32830	33463.3	33160	33063.3	32756.7	32893.3	32823.3	32806.7	32913.3	32920	32716.7	33080	32890	32280	33353.3	33183.3	32810	32796.7	32743.3	33186.7	32486.7	32686.7	31300	30933.3	28316.7	26123.3	23103.3	20833.3	18750
33.75	7733.33	14063.3	16713.3	19323.3	22380	24686.7	26076.7	27973.3	28466.7	29553.3	29613.3	30173.3	30333.3	30210	30636.7	30486.7	31760	31480	32183.3	32263.3	32460	32616.7	32516.7	32953.3	32573.3	33090	32360	32446.7	33246.7	33486.7	33030	32930	32463.3	32196.7	33156.7	32583.3	32503.3	32760	32786.7	32676.7	32003.3	32110	31493.3	30366.7	28203.3	26720	23666.7	21040	18843.3
33.625	7656.67	13883.3	16050	19286.7	21576.7	24620	25093.3	26806.7	28063.3	28846.7	28993.3	29626.7	30480	29903.3	31146.7	29723.3	30516.7	31256.7	31606.7	31526.7	31903.3	31843.3	32423.3	31933.3	32040	32133.3	31836.7	32460	31823.3	32256.7	32306.7	31626.7	32176.7	32280	32153.3	32660	31516.7	31696.7	32220	31770	31570	32046.7	30633.3	29913.3	27973.3	25953.3	23336.7	21696.7	19223.3
33.5	7576.67	13353.3	15436.7	18503.3	21273.3	24150	25116.7	26370	27310	27776.7	28216.7	28543.3	29410	29103.3	29606.7	29356.7	30700	30723.3	30886.7	31446.7	30896.7	31323.3	31866.7	31350	31090	31593.3	31370	31463.3	31493.3	31553.3	30673.3	31166.7	31126.7	31366.7	31200	31400	31760	30956.7	31123.3	30900	31470	31266.7	30566.7	29773.3	28086.7	25700	22860	21313.3	19243.3
33.375	7726.67	13163.3	15920	18643.3	20416.7	22836.7	24403.3	25843.3	26353.3	26770	28203.3	27906.7	28836.7	28883.3	28973.3	28860	29946.7	30070	30220	30306.7	30673.3	31326.7	30876.7	31260	30946.7	30280	30780	30943.3	31520	30966.7	30673.3	30643.3	30713.3	30380	31120	31213.3	30673.3	30283.3	31010	30030	30336.7	30220	30443.3	29540	26870	25326.7	22816.7	20793.3	19633.3
33.25	7500	13103.3	15226.7	17890	20010	21836.7	23556.7	24980	25593.3	26406.7	26703.3	27323.3	28143.3	27943.3	27883.3	28020	29160	29533.3	29576.7	29066.7	30596.7	29353.3	29916.7	30376.7	29730	30796.7	29743.3	30280	30340	29896.7	29970	29723.3	29530	29273.3	29890	29736.7	30316.7	30383.3	29980	29776.7	30130	29563.3	28933.3	28533.3	26530	25456.7	22900	21423.3	19830
33.125	7423.33	12773.3	14853.3	17700	19893.3	21893.3	23563.3	24110	24840	25946.7	26200	26456.7	26563.3	26483.3	27460	27150	27873.3	28150	28313.3	28703.3	28583.3	29280	29133.3	29473.3	29343.3	28570	28100	28916.7	28986.7	28876.7	29673.3	29240	28756.7	29293.3	29056.7	29306.7	28780	29383.3	29156.7	29073.3	28690	28210	28296.7	27800	25816.7	24656.7	23243.3	21080	19993.3
33	7276.67	12340	14136.7	17243.3	19356.7	21510	22366.7	23383.3	23896.7	24863.3	24866.7	25746.7	25923.3	26506.7	26213.3	25983.3	27100	27360	27416.7	27846.7	27913.3	28063.3	28240	27980	28083.3	28043.3	27983.3	28190	29013.3	28813.3	27816.7	28373.3	27466.7	28243.3	28536.7	27850	27956.7	27986.7	28170	27613.3	28166.7	27703.3	27743.3	27060	25773.3	24210	22106.7	20893.3	20213.3
32.875	7436.67	12830	14473.3	16880	18733.3	19943.3	22216.7	22353.3	23413.3	24163.3	24780	24746.7	24813.3	25690	25086.7	25733.3	25410	26300	27216.7	26540	27170	27493.3	27223.3	28140	27320	27180	27906.7	27843.3	27160	27106.7	27366.7	27330	27683.3	27700	27486.7	27326.7	27093.3	26976.7	27226.7	26796.7	27090	26546.7	26780	26153.3	24546.7	23740	22360	20690	20050
32.75	7143.33	12476.7	14363.3	16700	18110	20270	21376.7	22173.3	22873.3	23560	23553.3	23456.7	24686.7	24736.7	24436.7	24853.3	25800	26086.7	26023.3	25430	26343.3	26506.7	26610	26693.3	26406.7	26333.3	26060	27190	26163.3	26400	26730	25923.3	25960	26543.3	26573.3	25910	26740	26516.7	26380	26233.3	26253.3	26353.3	26026.7	25760	24016.7	23360	22520	20280	20233.3
32.625	7160	11853.3	13686.7	15863.3	18290	19460	20810	21800	22606.7	22410	23316.7	23576.7	23650	23456.7	23820	23630	24863.3	25536.7	25286.7	25463.3	25260	26113.3	25920	25980	25940	25636.7	25313.3	25966.7	25590	25406.7	25790	25290	24863.3	25713.3	25510	25430	25560	25706.7	25453.3	25356.7	25770	25780	25256.7	24796.7	23906.7	22506.7	22083.3	20973.3	20063.3
32.5	7043.33	12126.7	13790	16293.3	17983.3	19680	20436.7	21230	21666.7	22410	22330	22993.3	23066.7	23560	23590	23710	23763.3	24246.7	24780	24656.7	24886.7	25433.3	24733.3	25130	24980	24633.3	25026.7	24676.7	25000	25010	25133.3	24846.7	24836.7	23913.3	24770	24456.7	24633.3	24753.3	25483.3	24546.7	24773.3	25003.3	24593.3	23880	23240	22740	21236.7	21096.7	20176.7
32.375	7100	12283.3	14180	15980	17510	19100	19990	20790	21570	22323.3	22126.7	22876.7	22886.7	22406.7	22843.3	23236.7	23470	23763.3	23830	24036.7	24483.3	24183.3	24786.7	24363.3	24560	24013.3	24426.7	25010	24530	24346.7	24396.7	24616.7	24296.7	24680	24466.7	24606.7	24666.7	24616.7	24083.3	24276.7	23923.3	24086.7	24103.3	24003.3	22543.3	22406.7	21713.3	20620	20020
32.25	6930	11850	14006.7	15930	17746.7	19196.7	19713.3	20600	21203.3	21683.3	21533.3	21816.7	22463.3	22533.3	22430	22706.7	23603.3	23476.7	23046.7	23676.7	23833.3	23786.7	23443.3	23906.7	23823.3	23573.3	23623.3	24080	23753.3	23163.3	23943.3	23850	23270	23666.7	23806.7	23806.7	24280	23910	23730	23843.3	23436.7	24083.3	23863.3	23380	22590	21350	20696.7	20573.3	19720
32.125	7020	12090	14160	15986.7	17593.3	18176.7	19613.3	19980	21176.7	21406.7	21413.3	21406.7	21900	21666.7	22340	21670	22783.3	23143.3	22660	23593.3	23110	23223.3	23640	23440	23356.7	22640	23230	22946.7	23223.3	23293.3	23606.7	23276.7	22866.7	23583.3	23520	22870	23673.3	23473.3	23496.7	23820	22833.3	23506.7	23116.7	23136.7	22500	22163.3	21100	20680	19650
32	7043.33	12430	13816.7	15673.3	17086.7	18843.3	19006.7	20196.7	20306.7	21010	21553.3	21976.7	21586.7	21946.7	21873.3	21843.3	22640	22503.3	23460	22750	22803.3	23060	23036.7	23060	22783.3	22620	23370	23020	23303.3	23173.3	23246.7	22320	22946.7	22493.3	22770	23220	22796.7	22633.3	23620	23073.3	22796.7	23130	23103.3	22843.3	21670	22040	20150	19903.3	19646.7
31.875	7180	12540	13746.7	15700	16960	18683.3	19250	19833.3	20623.3	21193.3	21546.7	21180	21360	21180	21620	22050	21783.3	22583.3	22353.3	22490	22510	22653.3	22446.7	23070	23050	23096.7	22723.3	23223.3	23320	22340	22660	22910	22550	22520	22276.7	22600	22766.7	22950	22636.7	22760	22976.7	22700	22510	22433.3	21773.3	20736.7	20366.7	19960	19176.7
31.75	7270	12026.7	13756.7	16050	17056.7	18476.7	19213.3	19460	20013.3	20666.7	21086.7	21026.7	21540	20920	21680	22046.7	22053.3	22090	22616.7	22556.7	22913.3	22956.7	22440	22530	22890	23180	22923.3	23333.3	22626.7	22366.7	22570	22510	22756.7	21950	22293.3	22236.7	22760	22420	22283.3	22520	22640	22083.3	21880	22203.3	21736.7	20863.3	19750	19116.7	18636.7
31.625	7046.67	12533.3	14436.7	15950	17223.3	18183.3	19026.7	19466.7	20316.7	20623.3	20890	20810	21493.3	21906.7	21470	21393.3	21920	22160	21930	22016.7	21606.7	22686.7	22600	22910	22586.7	22210	22340	22150	23063.3	22273.3	22336.7	22020	22340	22010	22156.7	22193.3	22036.7	22446.7	22363.3	22423.3	21716.7	22780	21796.7	21996.7	20636.7	20866.7	19360	18153.3	18306.7
31.5	7156.67	12893.3	13830	16226.7	17533.3	18480	19013.3	19943.3	20000	20300	20946.7	20633.3	21300	21200	21346.7	21256.7	21736.7	22096.7	22363.3	22163.3	22426.7	22733.3	22216.7	21906.7	22216.7	22473.3	22790	22350	22156.7	22013.3	22416.7	22466.7	22070	22126.7	22383.3	22643.3	22160	22546.7	22153.3	22306.7	22120	22140	21796.7	21606.7	20370	19803.3	18910	17723.3	17203.3
31.375	7156.67	12833.3	14503.3	15566.7	17083.3	18283.3	18996.7	19513.3	20163.3	20460	20620	21260	20826.7	21086.7	21320	21356.7	21706.7	21773.3	22446.7	21893.3	22853.3	22586.7	22010	22280	22510	22403.3	22303.3	22636.7	22473.3	23026.7	22823.3	22203.3	21840	22003.3	22306.7	22053.3	22293.3	21953.3	22083.3	22033.3	22496.7	22213.3	21753.3	21346.7	20466.7	19590	18563.3	16753.3	16070
31.25	7200	12600	14223.3	16470	17396.7	19006.7	19690	19733.3	20266.7	20713.3	20753.3	20840	21286.7	20733.3	21803.3	21500	21966.7	21370	22113.3	22523.3	22326.7	22570	22746.7	22563.3	22060	22476.7	22230	22470	22176.7	21870	22130	22323.3	22250	22390	21910	22093.3	22233.3	22236.7	21930	21986.7	21536.7	21550	21326.7	21170	19663.3	18916.7	17236.7	16320	15193.3
31.125	7503.33	12983.3	14686.7	16576.7	17756.7	18443.3	19660	19620	19893.3	20253.3	20650	20993.3	20826.7	21340	21210	21500	21890	21516.7	22263.3	22213.3	22296.7	22060	22340	22450	22476.7	22123.3	22250	22343.3	22056.7	22060	22606.7	22176.7	22320	21840	21936.7	22236.7	22016.7	22066.7	21463.3	21983.3	21540	21553.3	21880	20580	19610	18456.7	16713.3	15153.3	14246.7
31	7920	13390	14516.7	16450	17900	18630	19163.3	19856.7	20500	20133.3	21133.3	20950	21603.3	21203.3	21493.3	21406.7	22140	22423.3	22363.3	21970	22753.3	22353.3	22303.3	22320	22503.3	22650	22533.3	22620	22443.3	22616.7	22673.3	22440	21833.3	22363.3	22200	22853.3	22443.3	22273.3	21753.3	21620	21936.7	21773.3	21153.3	20370	19333.3	18250	16090	14163.3	13330
30.875	8050	13470	15093.3	16690	18003.3	18893.3	20156.7	20353.3	20540	20890	20946.7	21363.3	21356.7	21686.7	21740	21996.7	21546.7	21850	22033.3	22106.7	22173.3	22310	22173.3	22176.7	22600	22383.3	22640	22336.7	22506.7	22216.7	22763.3	21723.3	22426.7	22186.7	22080	22026.7	22293.3	21790	22470	22403.3	21813.3	21800	21093.3	20540	19226.7	17726.7	15310	13556.7	11916.7
30.75	8723.33	13866.7	14780	17070	18290	18793.3	20216.7	20026.7	20706.7	20640	21410	21410	20823.3	21186.7	21753.3	21913.3	21873.3	22320	22480	21963.3	22683.3	22966.7	22596.7	22966.7	22713.3	22440	22513.3	22060	22363.3	22650	22303.3	22216.7	22673.3	21976.7	21753.3	22000	22146.7	22110	22326.7	22033.3	21740	21623.3	21143.3	20316.7	18393.3	17203.3	15173.3	12953.3	11413.3
30.625	9970	14220	15423.3	17063.3	18686.7	19130	20140	20456.7	20763.3	21283.3	21343.3	21560	21716.7	22176.7	21703.3	21920	21936.7	21860	22530	22643.3	22680	23023.3	22616.7	22106.7	22720	22670	22950	22360	22333.3	22483.3	22480	22583.3	22760	22230	22523.3	22496.7	23020	22006.7	22363.3	22580	21623.3	21573.3	21550	19950	18646.7	16403.3	14383.3	12253.3	10473.3
30.5	10643.3	14733.3	15456.7	17823.3	18926.7	19773.3	20293.3	20773.3	20986.7	21030	21526.7	21123.3	21486.7	22203.3	22250	21606.7	22370	22546.7	22823.3	22150	22790	22793.3	22666.7	22633.3	22646.7	23216.7	22593.3	22826.7	23026.7	23230	22963.3	22710	22456.7	22656.7	22516.7	22546.7	22730	22340	22383.3	22160	22233.3	21946.7	20956.7	19906.7	18406.7	16070	13293.3	11310	9920
30.375	12323.3	15226.7	15903.3	18010	18860	19993.3	20350	21140	21333.3	21520	21716.7	22130	22136.7	22173.3	22233.3	21670	22316.7	22540	22483.3	22463.3	22956.7	22013.3	23050	21826.7	22990	22706.7	22516.7	23166.7	23056.7	22890	22870	22613.3	22500	23180	22560	23266.7	22893.3	22513.3	23020	22473.3	21826.7	21556.7	21113.3	19810	18253.3	16060	13573.3	11223.3	9066.67
30.25	13870	16053.3	16576.7	17946.7	18936.7	19830	20320	20790	21190	21610	22263.3	22430	22050	21690	22770	22113.3	22680	22726.7	22520	23146.7	23710	23456.7	23810	23220	23056.7	23500	23296.7	22713.3	23050	22693.3	23073.3	22540	22906.7	22860	22883.3	22420	23213.3	23470	22416.7	22200	21630	21416.7	20353.3	19890	18060	15403.3	13336.7	10606.7	8553.33
30.125	15970	16423.3	16873.3	18673.3	19863.3	20120	21203.3	21553.3	22130	21890	22446.7	22193.3	23033.3	22086.7	22240	22070	22486.7	22726.7	23200	23300	23343.3	23376.7	23023.3	23536.7	23170	23593.3	23326.7	23346.7	23320	23726.7	23380	23050	23476.7	23750	23570	23450	22870	23313.3	22620	22466.7	21933.3	21956.7	21323.3	20043.3	17766.7	15106.7	12836.7	10273.3	8480
30	18723.3	16853.3	17663.3	19330	20376.7	20796.7	21300	21803.3	22006.7	22430	22673.3	22553.3	22880	22936.7	22613.3	22596.7	22946.7	23443.3	23926.7	22826.7	23490	23136.7	23386.7	23246.7	23420	23650	23370	23240	23533.3	23560	23316.7	23656.7	23110	23556.7	23086.7	23363.3	23466.7	22623.3	22986.7	22433.3	21786.7	22056.7	20903.3	20170	18280	15573.3	12560	9820	8163.33
29.875	21616.7	18146.7	18556.7	19716.7	20270	21120	21740	21876.7	22166.7	22540	23113.3	23183.3	22730	22910	22883.3	22566.7	23330	23233.3	23840	23816.7	24043.3	23243.3	23896.7	23413.3	23780	24180	23856.7	24013.3	23583.3	23520	23670	23313.3	23666.7	24073.3	23346.7	23310	23283.3	23660	23303.3	22963.3	22400	22346.7	21420	20133.3	18590	15406.7	12186.7	9666.67	7683.33
29.75	23780	19300	19113.3	19710	20976.7	21683.3	21596.7	22243.3	22750	22993.3	23246.7	23146.7	23800	23386.7	23340	23056.7	23936.7	24053.3	23983.3	23856.7	23956.7	24270	24666.7	24040	23900	23820	24330	24060	24490	23466.7	23970	23970	23476.7	23830	24053.3	23490	23503.3	23253.3	23296.7	22976.7	22870	22313.3	21236.7	20576.7	18110	15233.3	12543.3	9686.67	7533.33
29.625	27503.3	20466.7	19846.7	20340	21486.7	21680	22013.3	22446.7	22990	23076.7	23783.3	23620	23066.7	23280	23703.3	23490	24310	23490	24353.3	24136.7	24163.3	24473.3	24266.7	24146.7	23810	24226.7	24723.3	24786.7	24556.7	24273.3	24626.7	23680	24423.3	24216.7	24603.3	23766.7	23463.3	23556.7	23280	23033.3	22620	22856.7	21473.3	20470	18130	15326.7	12240	9413.33	7356.67
29.5	29816.7	22010	21030	21443.3	22073.3	22393.3	22793.3	22780	23436.7	23663.3	23650	23623.3	24093.3	23420	23973.3	23576.7	24446.7	25030	24213.3	24173.3	24866.7	24373.3	24516.7	24613.3	24996.7	25090	24700	24450	25016.7	25076.7	24980	24590	24490	24496.7	24463.3	24430	23986.7	23850	23783.3	23256.7	23146.7	22813.3	21936.7	20210	18776.7	15863.3	12510	9633.33	7226.67
29.375	32440	23176.7	21326.7	22046.7	22423.3	23240	23040	23426.7	24270	23553.3	24310	24376.7	24566.7	24370	23420	24490	25123.3	24290	24833.3	25066.7	24673.3	24450	24973.3	24896.7	25306.7	25120	24490	24850	25103.3	24653.3	25176.7	24636.7	24633.3	24923.3	24610	24870	24616.7	24906.7	24540	23943.3	23840	23023.3	22106.7	20213.3	18626.7	15233.3	12410	9090	7096.67
29.25	33983.3	24300	22773.3	22780	23346.7	23330	23136.7	24186.7	24463.3	24586.7	24210	24536.7	24823.3	25106.7	24923.3	25363.3	25276.7	25160	25283.3	25353.3	25380	25406.7	25063.3	25543.3	25476.7	25240	24820	26006.7	25260	25216.7	25236.7	25870	25210	24903.3	24550	24896.7	25130	24810	24606.7	24370	23583.3	23150	22213.3	21003.3	18786.7	15280	12316.7	9653.33	7163.33
29.125	35086.7	25580	23580	23670	24360	23703.3	23906.7	24916.7	23996.7	24486.7	25396.7	24696.7	25233.3	24910	25360	25426.7	25300	25526.7	25733.3	25866.7	25253.3	25496.7	25053.3	25530	25493.3	25880	26146.7	25983.3	26090	25753.3	26180	25733.3	25853.3	25290	25766.7	25773.3	25336.7	25346.7	25173.3	25096.7	24326.7	24046.7	22350	21090	18873.3	15656.7	12306.7	9523.33	7206.67
29	36206.7	26973.3	24673.3	24456.7	24036.7	24830	25146.7	25153.3	25023.3	25443.3	25096.7	25313.3	25336.7	25196.7	26320	25646.7	25680	26313.3	26550	26360	26630	25883.3	26313.3	26483.3	26243.3	26046.7	26196.7	26163.3	25873.3	26106.7	25806.7	26203.3	26450	25516.7	25830	25376.7	25510	25670	25316.7	25310	24943.3	24353.3	22776.7	21176.7	19086.7	15966.7	12366.7	9500	6893.33
28.875	35816.7	27986.7	25910	25646.7	25020	25063.3	26436.7	26066.7	26186.7	25836.7	26196.7	26266.7	26190	26020	25840	26133.3	26433.3	25926.7	26736.7	26026.7	26666.7	26133.3	26660	26396.7	26336.7	26770	26626.7	26630	26310	26430	26960	26850	26646.7	26200	26206.7	26640	26136.7	25860	25726.7	25293.3	24996.7	24450	23483.3	21480	19333.3	16186.7	12683.3	9453.33	7103.33
28.75	35836.7	29646.7	27256.7	26583.3	26433.3	26440	25956.7	26353.3	26423.3	26860	26716.7	26703.3	26733.3	26930	26720	27186.7	27026.7	27416.7	27433.3	27116.7	27180	27560	27086.7	27393.3	26560	27400	27086.7	27350	27676.7	27270	27076.7	27016.7	27286.7	27440	27113.3	26696.7	25880	26576.7	26113.3	25683.3	25483.3	25220	23826.7	22520	19866.7	16493.3	13016.7	9726.67	7250
28.625	35733.3	30603.3	28393.3	27213.3	27280	27636.7	27340	27233.3	27033.3	27626.7	27506.7	27086.7	27470	27330	27146.7	27703.3	27766.7	27593.3	27696.7	27416.7	27766.7	27890	27556.7	28226.7	28136.7	27443.3	27796.7	27370	27823.3	27496.7	28183.3	27860	27033.3	27756.7	27510	27410	27190	27293.3	27170	27020	26076.7	25033.3	23603.3	22256.7	20200	16543.3	12880	9443.33	7086.67
28.5	36593.3	32806.7	29490	28700	28376.7	28033.3	28486.7	27723.3	27240	28006.7	27990	27726.7	27983.3	28420	27986.7	28490	28213.3	28343.3	28173.3	28746.7	29266.7	28126.7	28610	28323.3	28313.3	28326.7	28186.7	28726.7	28800	28570	28003.3	28540	29026.7	28343.3	28256.7	28013.3	27876.7	27673.3	27220	26816.7	26623.3	25506.7	23850	22906.7	19966.7	16633.3	12656.7	9756.67	7070
28.375	36870	33940	31476.7	29506.7	29396.7	28866.7	28690	28693.3	28670	28660	28400	29180	28710	29186.7	28583.3	29046.7	28353.3	28610	28536.7	28816.7	29896.7	29043.3	29436.7	29930	28203.3	29196.7	29136.7	28663.3	29323.3	28826.7	29520	29083.3	28813.3	28730	28543.3	29063.3	28800	28336.7	27943.3	27793.3	27166.7	26506.7	25473.3	23423.3	20556.7	17073.3	13183.3	9786.67	7260
28.25	40230	34680	32736.7	31690	30163.3	30193.3	29693.3	29530	30270	29973.3	29806.7	29860	29103.3	29486.7	29510	30113.3	29663.3	29540	30343.3	29910	29970	30033.3	29436.7	30026.7	29260	29850	29900	29926.7	29933.3	29100	29930	29350	30006.7	29716.7	29100	29446.7	28650	29910	28480	28226.7	27366.7	26833.3	25363.3	23406.7	20730	17193.3	13356.7	10216.7	7093.33
28.125	43520	37550	34943.3	33056.7	31806.7	31610	30836.7	31243.3	30356.7	30496.7	30320	30286.7	30993.3	30710	30136.7	30543.3	30203.3	30653.3	30946.7	30773.3	30643.3	30616.7	30846.7	30910	30953.3	30763.3	31190	30223.3	30740	30256.7	30416.7	30103.3	30760	30993.3	30080	30276.7	30283.3	30193.3	29323.3	29503.3	27550	27276.7	25870	24060	21630	17880	13790	10056.7	7190
28	48040	40473.3	36343.3	35310	33353.3	32100	32016.7	32030	31570	31646.7	31660	31380	31146.7	32310	31380	31600	31856.7	31566.7	31566.7	31820	31963.3	31870	31956.7	31410	31740	32183.3	31026.7	31376.7	31343.3	31593.3	31683.3	31556.7	31596.7	31890	31596.7	31250	31176.7	31153.3	30493.3	29520	28863.3	27643.3	26193.3	24823.3	22096.7	18406.7	13996.7	9996.67	7320
27.875	53263.3	42126.7	38723.3	36643.3	35213.3	33670	33453.3	33533.3	32920	32393.3	32820	33040	32513.3	33183.3	32296.7	32933.3	32666.7	32800	32966.7	32523.3	32763.3	32750	32786.7	32520	32843.3	32846.7	31903.3	32126.7	33216.7	32970	33186.7	32270	31813.3	32133.3	32463.3	32500	32103.3	31796.7	31633.3	30976.7	29943.3	29050	27440	25446.7	22656.7	18990	14046.7	10723.3	7456.67
27.75	59836.7	46040	41380	38696.7	37336.7	35713.3	35300	35283.3	35346.7	34880	33916.7	33886.7	34096.7	34480	33306.7	34006.7	33350	34650	34146.7	34243.3	34013.3	33860	33906.7	33393.3	34540	34100	33830	33676.7	33983.3	34136.7	33893.3	33943.3	34070	33320	33343.3	32953.3	33163.3	32903.3	32053.3	31270	30560	29716.7	28540	26443.3	22693.3	19240	14473.3	10616.7	7556.67
27.625	63913.3	48500	43276.7	41140	39403.3	37693.3	37463.3	36416.7	35636.7	36130	35956.7	35756.7	35830	35170	34680	35513.3	35043.3	35853.3	35583.3	34920	35423.3	34840	35176.7	35446.7	34923.3	35013.3	34903.3	35236.7	35246.7	34936.7	35490	35300	35690	34953.3	35450	34670	34583.3	34003.3	33820	33270	31583.3	30873.3	28860	26243.3	23616.7	19093.3	14933.3	11186.7	7470
27.5	67006.7	52863.3	46580	44046.7	41093.3	39760	39516.7	38100	38266.7	37006.7	38106.7	36973.3	37360	37983.3	37426.7	36863.3	36926.7	38116.7	36150	36940	36876.7	37250	36620	36516.7	36646.7	37093.3	36600	36373.3	36736.7	36606.7	36993.3	36746.7	36990	36676.7	36573.3	36033.3	35530	35836.7	35106.7	34286.7	33266.7	32670	30053.3	27963.3	24653.3	20180	15386.7	11343.3	7883.33
27.375	69656.7	55730	49476.7	46290	43630	41666.7	41316.7	40636.7	39260	39100	39883.3	38670	39080	39216.7	38963.3	38993.3	38736.7	39063.3	39113.3	37976.7	38400	38996.7	38626.7	38236.7	37983.3	38720	37833.3	38416.7	38376.7	38730	38546.7	38543.3	38970	37840	37703.3	37346.7	38106.7	36960	37063.3	36103.3	33826.7	33533.3	30896.7	29143.3	25810	20966.7	15870	11450	8170
27.25	71646.7	59193.3	53293.3	48703.3	45516.7	44383.3	42990	42500	42000	41876.7	41793.3	41363.3	41210	40760	40906.7	40896.7	39983.3	40273.3	40196.7	40580	40530	40213.3	40180	40606.7	40186.7	40123.3	39830	40023.3	40026.7	40393.3	39270	39736.7	40766.7	40136.7	39186.7	39226.7	38873.3	39370	37723.3	37760	35503.3	34363.3	33173.3	30103.3	26626.7	21800	16813.3	11850	8363.33
27.125	68616.7	61423.3	55116.7	50936.7	48166.7	46916.7	45993.3	45743.3	44676.7	43796.7	44556.7	43956.7	43306.7	43173.3	42670	43593.3	42070	42673.3	42576.7	42456.7	42596.7	42120	41590	42230	41996.7	42090	42033.3	42140	42323.3	42110	41700	42053.3	43033.3	42816.7	41803.3	41780	41443.3	41366.7	39916.7	39723.3	37393.3	36286.7	34553.3	31216.7	27526.7	22073.3	17320	12153.3	8336.67
27	65583.3	63173.3	57276.7	54153.3	50866.7	48850	48256.7	46896.7	46443.3	45640	46073.3	45726.7	45500	45776.7	46220	45563.3	45206.7	45193.3	44386.7	44590	44576.7	44610	44543.3	43930	44520	44930	44306.7	43900	44106.7	44280	44623.3	44280	44433.3	44466.7	44570	44446.7	43153.3	43633.3	41890	41350	40176.7	38726.7	35716.7	32693.3	29760	23723.3	17936.7	12850	8766.67
26.875	59360	64726.7	59343.3	55476.7	52803.3	52096.7	50553.3	50270	49163.3	49383.3	49133.3	48650	48756.7	47503.3	47623.3	48066.7	48370	47520	47186.7	46780	48530	47856.7	46943.3	47053.3	46686.7	47556.7	47183.3	46266.7	47010	46356.7	47456.7	47513.3	47833.3	46213.3	46723.3	45840	46200	45283.3	44993.3	43393.3	41813.3	41026.7	37783.3	35423.3	31026.7	25140	18936.7	13013.3	9193.33
26.75	54540	65696.7	62250	58923.3	55823.3	54580	53703.3	52893.3	51966.7	52553.3	51993.3	50633.3	50810	51526.7	50836.7	50820	50493.3	49490	50453.3	49270	49890	49070	49820	48880	49840	49756.7	49613.3	49740	49890	49313.3	49750	49090	50643.3	50113.3	49433.3	48786.7	48380	48413.3	47383.3	46973.3	44686.7	42933.3	40803.3	37950	33170	26236.7	20493.3	14416.7	9700
26.625	49210	66110	63596.7	61430	59056.7	57736.7	57643.3	55890	55716.7	55586.7	55626.7	53623.3	54160	55043.3	53990	54356.7	53783.3	53430	53990	53600	53233.3	52556.7	52570	53006.7	52943.3	52843.3	53536.7	53106.7	53216.7	52603.3	53096.7	52800	52713.3	52913.3	52990	52266.7	51190	52460	50123.3	49666.7	47913.3	46396.7	43203.3	40433.3	34996.7	28676.7	21550	15186.7	10363.3
26.5	44850	66236.7	64840	65050	61980	61110	59013.3	60333.3	58616.7	58796.7	58870	57390	58496.7	57703.3	58100	57573.3	56806.7	58573.3	56886.7	57316.7	56893.3	57420	55660	56866.7	56453.3	56463.3	56076.7	56523.3	56723.3	57126.7	56733.3	56230	56433.3	56286.7	55833.3	55733.3	54690	54403.3	54803.3	52926.7	51663.3	49566.7	46240	43093.3	38603.3	31080	23393.3	16060	10620
26.375	40696.7	65910	66673.3	66356.7	65953.3	63553.3	63760	62893.3	62753.3	62573.3	62410	61286.7	61306.7	61663.3	61313.3	62153.3	61313.3	60853.3	61306.7	59730	61273.3	60950	60373.3	60340	60340	60343.3	59686.7	59896.7	60310	60200	60190	59583.3	61593.3	59753.3	59646.7	58823.3	58170	59810	57610	56216.7	55103.3	52946.7	49970	47203.3	41486.7	33613.3	24510	17260	12040
26.25	39253.3	66593.3	68200	68890	67940	67756.7	67090	67133.3	66573.3	67040	66993.3	65463.3	66333.3	65956.7	66500	65700	65666.7	65610	65963.3	64520	64890	65783.3	63993.3	65200	64146.7	64863.3	64236.7	64466.7	64296.7	64113.3	64400	64800	65650	64770	63680	63680	62850	63510	62280	61396.7	59166.7	57790	53663.3	51366.7	45240	36496.7	27616.7	18900	12703.3
26.125	37996.7	67570	69876.7	72620	72323.3	71913.3	73010	72033.3	69953.3	71783.3	71220	70466.7	70466.7	70816.7	70173.3	70906.7	69923.3	70426.7	69370	69026.7	69566.7	68923.3	68993.3	69233.3	69310	69463.3	69490	69016.7	69400	69963.3	70226.7	69060	70090	69020	68946.7	68460	67590	68900	66623.3	66453.3	64020	63433.3	58630	55406.7	48976.7	39753.3	30080	20800	14263.3
26	39356.7	66303.3	70680	74926.7	75106.7	76576.7	75340	76243.3	76496.7	75863.3	76083.3	74890	75810	76046.7	75623.3	75883.3	76493.3	75340	75296.7	74630	75053.3	74486.7	74826.7	75576.7	74250	74553.3	74966.7	74366.7	75213.3	74843.3	74573.3	74570	76156.7	73513.3	72906.7	73210	72373.3	72946.7	72796.7	71803.3	70256.7	67870	63993.3	60840	54040	43530	32590	23393.3	14993.3
25.875	40973.3	68316.7	72526.7	78256.7	78656.7	80060	80643.3	80813.3	81630	81123.3	81680	80786.7	81730	81323.3	81493.3	81720	81676.7	82266.7	81203.3	81013.3	80916.7	80143.3	80560	80853.3	79953.3	80556.7	80176.7	80516.7	80483.3	80396.7	80146.7	80226.7	80700	81256.7	79593.3	77316.7	77916.7	78173.3	77570	77696.7	75173.3	74516.7	69300	65666.7	58350	47876.7	35930	24606.7	16773.3
25.75	43273.3	69316.7	73650	79813.3	83690	85220	85253.3	86173.3	85946.7	87526.7	88600	86083.3	86843.3	87183.3	87853.3	86986.7	87090	87963.3	88536.7	87783.3	86323.3	86620	85676.7	86840	86873.3	86940	86460	85613.3	86486.7	86023.3	87710	86226.7	88170	85950	84843.3	84063.3	84186.7	86263.3	83200	84096.7	81763.3	81303.3	74940	71663.3	64003.3	52763.3	38956.7	26956.7	17966.7
25.625	44973.3	70400	76260	82756.7	85963.3	88793.3	90050	91626.7	92413.3	93820	94633.3	93333.3	92983.3	93580	93856.7	94590	92780	93850	91900	92943.3	93166.7	93603.3	92840	93770	93133.3	92166.7	94070	92530	93026.7	92986.7	92926.7	92900	94000	91726.7	92503.3	91793.3	89583.3	92680	91053.3	90130	88176.7	86500	81823.3	78176.7	69916.7	57510	42883.3	29840	19626.7
25.5	45063.3	70300	76056.7	84833.3	89733.3	93103.3	95476.7	96456.7	98060	99366.7	98726.7	98426.7	98933.3	99920	99330	100760	99336.7	99883.3	100600	99690	99673.3	100450	99256.7	100543	99026.7	100437	100353	98950	100590	100340	100377	99266.7	100430	98386.7	98320	98743.3	96063.3	99550	97740	98176.7	96220	94830	88946.7	85436.7	75770	61526.7	46323.3	32283.3	20576.7
25.375	43950	69560	76753.3	85323.3	90406.7	96076.7	99363.3	101413	102573	103657	106433	104260	105293	105400	106077	106810	106820	106323	107083	106533	106463	107113	106727	107103	106377	106207	106180	106423	106010	105980	105240	106427	107723	106477	105140	104380	103723	105013	103920	103633	102167	101207	96520	90510	79843.3	65763.3	49566.7	34040	22463.3
25.25	41686.7	70020	76103.3	86390	93970	99170	101987	105327	106657	108133	109527	110213	109823	109963	111350	110163	112440	113197	112410	112340	111000	114587	112980	113423	113053	112597	111300	111427	114037	110633	112500	111697	113280	111233	111450	110387	109947	112120	110090	109353	107863	107120	100217	97023.3	86126.7	70550	52016.7	36283.3	23573.3
25.125	37613.3	67676.7	76050	86996.7	93803.3	99180	104843	107557	110660	111803	113437	113213	114110	115827	116427	116517	116680	116800	117697	117053	118070	118620	118557	118090	117633	117347	117823	116343	117167	117103	117907	117827	118670	116833	116360	116140	116527	117907	115047	114973	113663	111900	106753	100787	88453.3	72966.7	54970	38033.3	24346.7
25	33966.7	65790	74926.7	86873.3	94846.7	100590	106473	109447	113190	113617	117400	116253	117850	118317	116807	118350	120610	120253	122097	121833	121880	122513	120507	122257	121043	123033	122310	121187	121390	121873	120460	121487	121577	120753	120307	120020	119577	120483	120433	117620	117360	114467	109910	102483	90940	74973.3	56386.7	38626.7	25433.3
24.875	28256.7	64086.7	72953.3	84586.7	93156.7	100997	106827	109947	113337	115527	117467	118710	119550	120837	119887	120483	122483	122487	124233	123240	123447	124227	125447	124660	124490	125070	124583	125787	124273	124083	126067	123753	124880	123380	122457	123497	122770	122450	120743	120820	118220	116297	111020	106920	92400	75510	57636.7	38716.7	26060
24.75	23280	61166.7	70286.7	82210	91760	98836.7	105103	110600	112063	115217	116303	118177	118843	119200	120263	120663	122640	123977	124593	125260	125853	125697	126440	126587	126423	125320	125080	125783	125320	124407	125300	124810	124123	124233	124953	123907	123590	124037	123943	122537	120820	117380	113420	105640	92920	75546.7	56200	39080	26173.3
24.625	18533.3	58233.3	67940	80486.7	89403.3	96253.3	102557	109217	111160	113397	115693	116993	117247	119920	120027	119530	121993	122467	123883	123337	125687	125507	124577	125010	125223	125283	125293	123997	124087	125000	123637	123590	123933	123567	124250	122823	122977	123443	122883	120617	119387	117370	111780	104933	91250	75946.7	55260	38586.7	25306.7
24.5	14666.7	54866.7	65220	78706.7	86336.7	94310	100880	104973	107600	111927	114490	114717	115017	116093	116457	116740	118790	120347	120683	122633	122860	122330	123540	123410	123363	122670	123313	123473	122757	122253	121690	122970	122110	121550	122443	120720	121583	120540	121437	118880	116400	113510	109983	102430	89560	73790	54966.7	37653.3	25553.3
24.375	10970	52473.3	63973.3	75163.3	84750	92586.7	98153.3	101460	105350	106847	109793	110310	111913	112967	113830	113593	115933	116917	119007	119723	119783	119613	119897	119673	120897	119753	119290	121400	119680	121117	121593	119807	118493	117860	119550	118743	119780	118243	116700	116043	113273	111047	107380	100507	86180	70896.7	53366.7	36320	24876.7
24.25	8400	49003.3	60460	73966.7	83076.7	89213.3	95033.3	99613.3	103927	104303	107067	108617	108393	110223	110733	111133	113193	114183	115037	115870	116593	116990	117340	116647	115647	116353	115340	117337	115083	116283	116250	115313	115757	114810	115743	115640	114837	113420	114510	113190	111270	106900	103850	97820	85133.3	69126.7	51103.3	35873.3	23413.3
24.125	6473.33	46470	58800	71833.3	80483.3	87160	93696.7	97460	99250	102173	102307	105553	105713	106623	108227	108303	109433	109303	110857	112443	113250	113183	113613	112463	113197	113430	113780	112110	112703	112417	112507	113333	111297	111890	113440	111180	112653	110657	110830	109283	108057	104457	99953.3	94966.7	82046.7	68093.3	50890	35050	23050
24	5626.67	43720	56036.7	70063.3	79410	86746.7	91653.3	95570	97150	100263	102383	102687	104027	103943	104737	104533	107213	108453	109580	109967	110470	110797	110407	111027	110607	110790	110837	112037	109793	110463	109837	110510	109777	109510	108713	109457	109527	108317	108687	106727	104560	104160	99256.7	93620	81820	66840	49973.3	34840	22843.3
23.875	4790	40896.7	54383.3	68213.3	78773.3	85520	90553.3	95226.7	96576.7	98716.7	101643	102297	103033	103783	104310	104540	105480	106790	108170	108430	109543	107660	109737	108900	109420	108897	108613	109187	109290	108413	108210	108470	106220	106793	106680	107100	108443	108097	107163	105873	105817	102983	98676.7	92786.7	81700	66986.7	49633.3	34096.7	22576.7
23.75	4096.67	38870	51596.7	67436.7	77476.7	85740	90956.7	95186.7	97070	99800	101717	101163	102900	103243	103343	104823	105197	106967	107527	108490	108827	109137	109793	107903	108530	108383	108020	107753	108380	108820	107953	108497	107630	107373	107063	107180	107127	108027	107463	107537	104400	103153	100267	94503.3	83026.7	68536.7	51313.3	35070	23330
23.625	3900	35656.7	49880	66193.3	77420	84936.7	91443.3	95366.7	96586.7	100603	102460	102627	103273	104660	105840	105330	106957	106960	107940	109607	109880	109093	109400	110670	110117	109863	109690	109703	110153	110217	108470	108947	108630	107990	109320	109427	108637	108573	108943	107973	107033	106683	100853	95483.3	84843.3	70046.7	52950	35780	23613.3
23.5	3536.67	33396.7	47323.3	63373.3	76813.3	85500	92810	95913.3	98940	102157	103083	104403	105600	107160	107407	108033	109760	110003	110983	110313	112263	111193	112553	111017	110750	110967	111580	110733	111617	111287	111533	111517	111063	110287	110417	109787	110623	111163	111650	111223	108597	109263	103527	100167	87976.7	73063.3	53826.7	37423.3	24526.7
23.375	3326.67	30486.7	45153.3	61993.3	74906.7	85816.7	92130	96886.7	100530	103643	105493	107227	107663	108403	108690	108430	110873	111337	112800	112727	114683	115673	114550	114820	115130	114103	114057	113673	112877	112390	113643	112160	112483	111550	112287	113213	112267	113013	114550	113367	112623	111737	108023	101777	90723.3	74353.3	55543.3	38500	25143.3
23.25	3320	27296.7	41630	58593.3	72606.7	84050	91463.3	98023.3	101447	103087	104753	107400	109590	109397	109250	110447	112277	113927	114580	115187	116170	116147	116157	116100	115737	115990	115357	115550	115950	114580	115553	113687	114747	114337	114937	114010	114220	115227	115207	115983	113980	113110	109850	103600	93330	76333.3	57040	39266.7	26193.3
23.125	3313.33	24306.7	38276.7	55340	70346.7	81053.3	89240	96100	98956.7	103263	105617	107390	107900	108717	109943	111273	113267	113580	115620	115797	117420	117807	116737	117560	117253	117280	117190	117410	115843	116520	116070	115787	115120	115477	114790	115380	115863	117093	116950	117693	115270	114673	111103	105497	93663.3	75766.7	57530	39580	25716.7
23	3100	20833.3	34830	50413.3	65470	77410	86760	93456.7	95616.7	100677	102653	104730	106100	107383	108607	109543	112390	113290	114573	115660	116400	116327	116930	116840	116957	117497	116073	116213	115280	114407	115690	116640	115443	115723	115640	114720	115070	115077	116820	115797	114907	114003	109743	105497	93063.3	76623.3	56696.7	38900	25770
22.875	3286.67	18300	30260	45150	60153.3	72343.3	81000	87526.7	93646.7	95886.7	97860	101673	102417	103503	104293	104920	108380	109603	111800	111413	114427	114743	114410	113630	112647	113813	113560	112620	113913	113903	113080	112333	110913	111383	112477	113227	112717	112610	113187	111950	112063	110643	108257	102113	88616.7	73646.7	55803.3	38406.7	25553.3
22.75	2966.67	15283.3	25840	39150	52876.7	65030	75370	80480	86296.7	89763.3	92563.3	95476.7	97073.3	97126.7	99280	98730	101403	103907	107467	106757	107903	108213	108767	108540	109510	107693	107833	109343	107647	108317	109103	107833	105583	106143	107877	107633	107587	107260	109100	107663	104820	105177	104223	96730	83216.7	70146.7	52486.7	35860	24013.3
22.625	3033.33	12733.3	22023.3	33683.3	47390	57723.3	66873.3	72543.3	78026.7	81800	84010	87916.7	88933.3	89046.7	90323.3	90280	94500	95426.7	99176.7	99560	100013	100967	101370	100677	100353	99453.3	100740	100533	100233	99406.7	99596.7	99910	98733.3	99410	100257	100550	101253	98303.3	99630	99740	98943.3	96043.3	95113.3	88236.7	76100	64113.3	47333.3	32720	22070
22.5	2766.67	10303.3	18590	28490	39753.3	50260	58556.7	64206.7	68066.7	71910	73563.3	77363.3	78263.3	80043.3	81053.3	80533.3	84786.7	87046.7	88773.3	90066.7	89660	90373.3	91473.3	90186.7	91456.7	91813.3	90723.3	92150	91456.7	91340	90340	90126.7	87523.3	89826.7	90396.7	91453.3	91010	89213.3	90416.7	88616.7	88980	86193.3	85313.3	79293.3	68056.7	57340	42486.7	28470	19803.3
22.375	2810	8473.33	15130	23140	33413.3	41833.3	49356.7	54413.3	59213.3	61363.3	62240	67053.3	67483.3	68026.7	69180	70090	74196.7	75566.7	76953.3	78716.7	79176.7	79233.3	81093.3	80030	80153.3	79883.3	80400	80606.7	80083.3	79653.3	79703.3	79346.7	77396.7	79546.7	80366.7	80846.7	81936.7	77446.7	79263.3	77256.7	77393.3	74740	75996.7	68883.3	57590	49190	36050	25726.7	17240
22.25	2603.33	6910	11796.7	18653.3	26613.3	34456.7	40263.3	45180	48940	51643.3	52540	55793.3	56746.7	57610	58840	58916.7	62280	63520	65710	67206.7	68596.7	68443.3	69023.3	67783.3	68490	68486.7	69366.7	69543.3	68806.7	68406.7	68066.7	68436.7	65373.3	67506.7	68190	68673.3	69276.7	66223.3	67726.7	67056.7	64873.3	62773.3	64866.7	58120	48380	41740	30533.3	21136.7	14353.3
22.125	2413.33	5673.33	9370	14546.7	21216.7	27040	32570	36510	39486.7	41896.7	42656.7	45906.7	46776.7	46050	47003.3	47436.7	50630	52793.3	54413.3	55133.3	56356.7	56040	58020	56093.3	57280	56436.7	56730	57320	57030	58013.3	56573.3	57220	54040	55950	57186.7	57776.7	58020	55153.3	55670	53850	54196.7	52246.7	52796.7	47813.3	38933.3	33806.7	24840	17460	12193.3
22	2386.67	4686.67	7346.67	11686.7	16426.7	21506.7	25333.3	28290	30723.3	33263.3	33216.7	36396.7	36586.7	36803.3	38306.7	37880	40086.7	42300	43730	45366.7	44343.3	45376.7	46013.3	45000	46073.3	45490	45900	46840	45883.3	47336.7	45643.3	46213.3	43613.3	45163.3	46333.3	47153.3	46496.7	44756.7	45253.3	43263.3	43253.3	41100	42013.3	38320	30246.7	27176.7	19906.7	13510	9660
21.875	2266.67	4140	6370	9023.33	12673.3	16616.7	19233.3	21190	23833.3	25040	25693.3	28550	29103.3	28590	29506.7	29926.7	31526.7	32430	33510	35716.7	34996.7	35373.3	36490	35380	36313.3	35830	36090	36580	35423.3	36673.3	35906.7	35506.7	33740	35510	36680	36276.7	37163.3	33760	34903.3	33410	33686.7	31716.7	32916.7	29013.3	23470	20530	14803.3	10523.3	7740
21.75	2243.33	3593.33	5033.33	7170	9683.33	12096.7	14226.7	16030	18026.7	19136.7	19686.7	20820	21643.3	21533.3	22560	22370	24476.7	25186.7	25980	26563.3	27430	26926.7	27783.3	26800	27583.3	26916.7	27353.3	28263.3	26933.3	27793.3	27196.7	27313.3	25623.3	27200	27600	27976.7	28090	25846.7	26606.7	25606.7	25563.3	23913.3	24913.3	22270	18056.7	15253.3	11740	8243.33	5850
21.625	2023.33	3016.67	4246.67	5740	7306.67	9670	11040	12226.7	13666.7	14290	15120	16073.3	16016.7	16380	16440	16566.7	18353.3	18026.7	19053.3	19930	20066.7	20256.7	21130	20110	20650	20416.7	20606.7	21240	20463.3	21000	20300	20596.7	19076.7	20180	21266.7	21080	21153.3	19543.3	20120	19320	19150	18033.3	18950	16593.3	13446.7	12126.7	8696.67	6363.33	4676.67
21.5	1913.33	2943.33	3793.33	4556.67	6223.33	7660	8823.33	9380	10213.3	10796.7	11146.7	12326.7	12216.7	12346.7	12320	12593.3	13360	14080	14616.7	15276.7	14793.3	14953.3	15616.7	15243.3	15160	15270	15483.3	15820	15056.7	15720	15920	15416.7	14460	15320	15873.3	15896.7	15716.7	14790	14753.3	14313.3	14056.7	13200	13910	12530	10060	9110	6566.67	4710	3683.33
21.375	1910	2696.67	3276.67	3900	5140	5776.67	6353.33	7476.67	7923.33	7986.67	8240	9280	8953.33	9176.67	9673.33	9736.67	10280	10176.7	11340	10980	10986.7	11640	11436.7	11270	11853.3	11116.7	11666.7	11956.7	11606.7	11820	12090	11690	10616.7	11373.3	11763.3	12053.3	11943.3	11066.7	11063.3	10786.7	10820	10156.7	10406.7	9390	7506.67	6393.33	5223.33	3776.67	2996.67
21.25	1973.33	2680	3130	3710	4393.33	4733.33	5390	5823.33	6313.33	7073.33	6830	7083.33	7453.33	7250	7676.67	7570	7796.67	8313.33	8270	9090	8936.67	8913.33	9230	8783.33	8753.33	8950	8753.33	9116.67	8613.33	8976.67	8863.33	9030	8250	8740	8973.33	9030	8976.67	8220	8886.67	8383.33	8360	7990	8120	7370	6170	5233.33	4203.33	3273.33	2503.33
21.125	1880	2530	2906.67	3306.67	3783.33	4340	4603.33	5133.33	5336.67	5676.67	5636.67	5753.33	6096.67	5743.33	5776.67	6056.67	6583.33	6456.67	6723.33	7040	6933.33	7016.67	7076.67	7206.67	7156.67	7216.67	7143.33	7270	7096.67	7293.33	7010	7066.67	7070	7016.67	7133.33	7260	7356.67	6560	6906.67	6750	6830	6396.67	6646.67	6080	5040	4443.33	3476.67	2796.67	2366.67
21	1803.33	2190	2636.67	3203.33	3533.33	3930	4290	4553.33	4750	4756.67	4806.67	5280	5170	4966.67	5363.33	5120	5403.33	5500	5543.33	5913.33	5593.33	5793.33	6093.33	5616.67	5916.67	5766.67	5853.33	6026.67	5856.67	5906.67	5790	6036.67	5540	5780	5910	6006.67	6076.67	5990	5890	5820	5573.33	5516.67	5450	5053.33	4663.33	3943.33	3226.67	2660	2150
20.875	1753.33	2273.33	2550	2906.67	3420	3690	3926.67	3990	4376.67	4323.33	4503.33	4453.33	4650	4673.33	4653.33	4603.33	4830	4780	5136.67	5326.67	5323.33	4983.33	5270	5160	4990	5070	5183.33	5203.33	5320	5306.67	5326.67	5093.33	5150	5093.33	5230	5236.67	5303.33	5133.33	4976.67	4683.33	4866.67	4860	4356.67	4433.33	3773.33	3450	2973.33	2403.33	1880
20.75	1510	2183.33	2466.67	2990	3023.33	3386.67	3530	3846.67	3976.67	4126.67	3806.67	4153.33	4206.67	4253.33	4493.33	4266.67	4333.33	4243.33	4423.33	4593.33	4713.33	4520	4720	4680	4706.67	4766.67	4536.67	4533.33	4550	4493.33	4816.67	4510	4426.67	4746.67	4540	4653.33	4496.67	4833.33	4613.33	4263.33	4563.33	4236.67	4440	4003.33	3620	3233.33	2526.67	2253.33	1873.33
20.625	1606.67	2220	2520	2770	2916.67	3090	3326.67	3670	3713.33	3683.33	3873.33	3980	3816.67	4083.33	3893.33	4016.67	4196.67	4246.67	4226.67	4370	4353.33	4220	4033.33	4210	4273.33	4326.67	4280	4453.33	4310	4323.33	4403.33	4280	4326.67	4413.33	4230	4346.67	4290	3976.67	4150	4346.67	4180	4010	4063.33	3703.33	3340	2963.33	2500	2210	1890
20.5	1463.33	1960	2383.33	2596.67	2916.67	3033.33	3406.67	3590	3496.67	3676.67	3740	3586.67	3906.67	3583.33	3896.67	3773.33	4090	3896.67	4133.33	3896.67	3753.33	4070	4206.67	4160	4216.67	3980	3920	4090	4056.67	4013.33	4260	4000	3713.33	4026.67	3990	3950	4106.67	3986.67	4036.67	4023.33	4073.33	3920	3746.67	3743.33	3306.67	2833.33	2536.67	2003.33	1883.33
20.375	1543.33	2180	2176.67	2506.67	2706.67	2870	3173.33	2990	3553.33	3403.33	3576.67	3496.67	3510	3606.67	3523.33	3876.67	3836.67	3883.33	4016.67	3916.67	3820	3860	3926.67	3970	3833.33	4043.33	4113.33	3766.67	3776.67	3993.33	3973.33	3933.33	3836.67	3830	3830	4010	3770	3710	3680	3706.67	3876.67	3813.33	3650	3486.67	3136.67	2863.33	2426.67	2043.33	1716.67
20.25	1506.67	1920	2153.33	2510	2856.67	2740	2980	3173.33	3320	3530	3453.33	3590	3446.67	3500	3510	3516.67	3683.33	3656.67	3770	3533.33	3576.67	3820	3706.67	3746.67	3813.33	3640	3656.67	3756.67	3630	3596.67	3820	3640	3606.67	3673.33	3540	3540	3650	3683.33	3583.33	3696.67	3463.33	3436.67	3473.33	3386.67	2856.67	2880	2403.33	2036.67	1766.67
20.125	1416.67	1920	2276.67	2476.67	2600	2726.67	2773.33	3076.67	3040	3273.33	3283.33	3366.67	3306.67	3436.67	3313.33	3450	3253.33	3690	3550	3650	3436.67	3663.33	3420	3596.67	3696.67	3550	3383.33	3313.33	3503.33	3426.67	3513.33	3300	3590	3796.67	3503.33	3553.33	3600	3293.33	3333.33	3513.33	3373.33	3310	3353.33	3206.67	2863.33	2800	2110	2023.33	1773.33
20	1423.33	1803.33	2140	2123.33	2683.33	2786.67	2916.67	2986.67	3233.33	3086.67	3210	3063.33	3410	3243.33	3203.33	3216.67	3190	3366.67	3313.33	3446.67	3493.33	3433.33	3420	3676.67	3520	3293.33	3386.67	3540	3413.33	3300	3516.67	3390	3346.67	3526.67	3340	3266.67	3540	3313.33	3616.67	3320	3500	3420	3473.33	3006.67	2930	2713.33	2290	1746.67	1690
19.875	1250	2006.67	1960	2350	2440	2616.67	2766.67	2920	2953.33	2970	3220	2876.67	3096.67	3043.33	3186.67	3233.33	3073.33	3376.67	3333.33	3406.67	3363.33	3256.67	3430	3290	3320	3450	3443.33	3323.33	3240	3336.67	3360	3193.33	3303.33	3313.33	3386.67	3150	3376.67	3173.33	3196.67	3196.67	3290	3063.33	3010	2966.67	2663.33	2543.33	2156.67	1946.67	1706.67
19.75	1300	1840	2006.67	2276.67	2556.67	2450	2746.67	2900	2806.67	3036.67	3000	2853.33	2953.33	3063.33	2970	3003.33	3040	3280	3086.67	3143.33	3183.33	3246.67	3210	3373.33	3073.33	3240	3136.67	3280	3100	2943.33	3333.33	3253.33	3000	3080	3106.67	3110	3133.33	3123.33	3196.67	3163.33	3090	3163.33	3123.33	2706.67	2626.67	2320	2226.67	1850	1616.67
19.625	1200	1826.67	1913.33	2113.33	2283.33	2466.67	2566.67	2673.33	2766.67	2970	2883.33	2880	2863.33	3026.67	3013.33	2963.33	2976.67	3103.33	3033.33	3213.33	3096.67	2993.33	3203.33	3053.33	3196.67	3033.33	3126.67	3246.67	2986.67	2926.67	3003.33	3056.67	3010	3103.33	3130	3073.33	2983.33	3223.33	3160	3033.33	2963.33	2833.33	2996.67	2766.67	2666.67	2480	2053.33	1843.33	1600
19.5	1316.67	1893.33	1873.33	2086.67	2326.67	2450	2616.67	2713.33	2753.33	2840	2646.67	2840	2956.67	2973.33	2846.67	3113.33	2760	3163.33	3086.67	3176.67	2980	3040	3166.67	3230	2950	3063.33	3233.33	3123.33	2973.33	3106.67	3030	3030	2880	2980	2956.67	2960	3100	3110	2970	2923.33	3076.67	3076.67	2913.33	2706.67	2543.33	2273.33	2036.67	1683.33	1616.67
19.375	1153.33	1720	1820	2043.33	2023.33	2520	2526.67	2626.67	2653.33	2713.33	2823.33	2660	2890	2723.33	2916.67	2863.33	2853.33	3096.67	3060	3096.67	3006.67	2936.67	2876.67	2853.33	2883.33	2876.67	3010	3010	3010	2833.33	2833.33	3046.67	3096.67	2926.67	2880	2836.67	2916.67	2893.33	2913.33	2830	2770	2893.33	2806.67	2623.33	2563.33	2310	2113.33	1813.33	1660
19.25	1196.67	1763.33	1943.33	2093.33	2210	2393.33	2506.67	2673.33	2673.33	2700	2663.33	2703.33	2706.67	2786.67	2690	2610	3000	2880	2806.67	2846.67	3030	2836.67	2903.33	2800	2840	2926.67	2860	2673.33	3080	2743.33	2883.33	2820	2906.67	2870	2776.67	2780	2753.33	2910	2883.33	2923.33	2910	2743.33	2740	2686.67	2530	2520	2146.67	1703.33	1740
19.125	1203.33	1613.33	1926.67	2110	2120	2516.67	2540	2516.67	2513.33	2560	2666.67	2633.33	2610	2830	2790	2663.33	2646.67	2840	2816.67	2870	2770	2740	2780	2786.67	2850	2896.67	2973.33	3033.33	2853.33	2920	2913.33	2820	2760	2743.33	2813.33	2913.33	2760	2710	2840	2833.33	2803.33	2723.33	2806.67	2706.67	2473.33	2106.67	2283.33	1913.33	1703.33
19	1263.33	1750	1993.33	1986.67	2416.67	2420	2273.33	2576.67	2563.33	2520	2513.33	2576.67	2656.67	2653.33	2696.67	2673.33	2780	2940	2766.67	2896.67	2603.33	2853.33	2840	2893.33	2643.33	2726.67	2773.33	2976.67	2856.67	3003.33	2630	2956.67	2703.33	2890	2883.33	2833.33	2770	2733.33	2710	2666.67	2763.33	2753.33	2690	2660	2406.67	2456.67	2100	1870	1753.33
18.875	1263.33	1586.67	1866.67	2030	2143.33	2413.33	2360	2620	2553.33	2593.33	2570	2606.67	2640	2606.67	2533.33	2523.33	2720	2800	2740	2840	2763.33	2676.67	2826.67	2616.67	2653.33	2713.33	2766.67	2656.67	2686.67	2626.67	2946.67	2596.67	2816.67	2713.33	2756.67	2816.67	2800	2866.67	2800	2603.33	2673.33	2613.33	2563.33	2490	2393.33	2296.67	1943.33	1890	1713.33
18.75	1220	1736.67	1790	2030	2240	2210	2236.67	2516.67	2523.33	2543.33	2560	2686.67	2520	2670	2840	2633.33	2686.67	2690	2590	2893.33	2696.67	2640	2630	2653.33	2713.33	2756.67	2700	2906.67	2706.67	2640	2676.67	2646.67	2770	2790	2536.67	2750	2713.33	2673.33	2663.33	2690	2776.67	2616.67	2336.67	2620	2493.33	2203.33	1973.33	1790	1700
18.625	1140	1873.33	1833.33	2096.67	1963.33	2340	2406.67	2346.67	2403.33	2600	2516.67	2573.33	2553.33	2560	2616.67	2510	2723.33	2700	2773.33	2813.33	2660	2533.33	2556.67	2810	2913.33	2713.33	2786.67	2696.67	2746.67	2793.33	2520	2560	2580	2823.33	2650	2493.33	2653.33	2760	2580	2540	2540	2660	2650	2593.33	2366.67	2106.67	2130	1856.67	1723.33
18.5	1160	1776.67	1806.67	2056.67	2296.67	2306.67	2390	2566.67	2450	2510	2580	2450	2496.67	2536.67	2683.33	2740	2580	2670	2773.33	2853.33	2646.67	2830	2653.33	2820	2710	2653.33	2753.33	2736.67	2676.67	2823.33	2520	2743.33	2616.67	2500	2786.67	2660	2753.33	2686.67	2646.67	2510	2696.67	2656.67	2690	2400	2550	2286.67	2166.67	1900	1790
18.375	1210	1630	1856.67	2143.33	2233.33	2190	2270	2490	2410	2440	2493.33	2556.67	2493.33	2590	2560	2560	2506.67	2640	2573.33	2726.67	2606.67	2713.33	2640	2640	2456.67	2610	2796.67	2706.67	2776.67	2476.67	2640	2523.33	2700	2563.33	2490	2476.67	2520	2700	2690	2440	2626.67	2566.67	2626.67	2480	2470	2440	1960	1950	1756.67
18.25	1166.67	1866.67	1690	2056.67	2053.33	2170	2156.67	2426.67	2456.67	2533.33	2400	2540	2440	2446.67	2703.33	2406.67	2636.67	2796.67	2503.33	2633.33	2743.33	2553.33	2660	2570	2640	2666.67	2550	2576.67	2626.67	2623.33	2403.33	2356.67	2600	2616.67	2690	2706.67	2546.67	2506.67	2450	2560	2700	2633.33	2453.33	2463.33	2493.33	2233.33	2046.67	1890	1893.33
18.125	1126.67	1656.67	1926.67	1900	2166.67	2153.33	2313.33	2323.33	2446.67	2356.67	2556.67	2346.67	2533.33	2476.67	2763.33	2593.33	2596.67	2620	2723.33	2553.33	2626.67	2536.67	2410	2600	2723.33	2530	2563.33	2690	2630	2690	2513.33	2430	2750	2653.33	2673.33	2580	2626.67	2506.67	2610	2570	2543.33	2366.67	2576.67	2476.67	2420	2360	2230	2120	1743.33
18	1230	1686.67	1953.33	2016.67	2220	2140	2483.33	2373.33	2410	2370	2670	2566.67	2496.67	2593.33	2680	2533.33	2480	2550	2633.33	2586.67	2690	2633.33	2540	2726.67	2686.67	2373.33	2566.67	2573.33	2626.67	2480	2493.33	2703.33	2560	2363.33	2756.67	2446.67	2540	2683.33	2536.67	2560	2610	2590	2506.67	2566.67	2323.33	2303.33	2126.67	2003.33	2056.67
17.875	1126.67	1720	1840	1923.33	2160	2226.67	2133.33	2400	2390	2320	2353.33	2523.33	2673.33	2576.67	2613.33	2456.67	2470	2380	2586.67	2543.33	2626.67	2550	2546.67	2503.33	2560	2520	2556.67	2446.67	2576.67	2603.33	2560	2616.67	2636.67	2393.33	2450	2346.67	2400	2553.33	2630	2386.67	2446.67	2626.67	2563.33	2440	2453.33	2540	2013.33	2050	1940
17.75	1273.33	1896.67	1820	2093.33	2326.67	2263.33	2326.67	2326.67	2260	2430	2440	2490	2470	2500	2550	2463.33	2523.33	2676.67	2853.33	2463.33	2490	2586.67	2466.67	2343.33	2530	2426.67	2593.33	2450	2396.67	2490	2423.33	2500	2533.33	2500	2540	2506.67	2463.33	2526.67	2516.67	2443.33	2480	2416.67	2436.67	2396.67	2326.67	2360	2183.33	1990	2020
17.625	1200	1730	1926.67	2003.33	2213.33	2296.67	2246.67	2180	2193.33	2400	2496.67	2233.33	2406.67	2476.67	2456.67	2506.67	2480	2646.67	2556.67	2566.67	2603.33	2503.33	2490	2556.67	2616.67	2593.33	2510	2483.33	2593.33	2603.33	2650	2440	2456.67	2396.67	2376.67	2446.67	2383.33	2450	2486.67	2556.67	2426.67	2143.33	2556.67	2550	2396.67	2256.67	2203.33	2053.33	1890
17.5	1206.67	1743.33	1920	2146.67	2156.67	2243.33	2233.33	2450	2236.67	2380	2376.67	2476.67	2380	2390	2513.33	2296.67	2563.33	2756.67	2370	2643.33	2526.67	2316.67	2516.67	2393.33	2540	2393.33	2473.33	2490	2476.67	2396.67	2363.33	2493.33	2390	2403.33	2406.67	2383.33	2210	2606.67	2456.67	2516.67	2326.67	2530	2380	2420	2300	2323.33	2146.67	2210	1920
17.375	1243.33	1710	1826.67	2006.67	1816.67	2130	2240	2303.33	2313.33	2143.33	2226.67	2270	2466.67	2366.67	2470	2326.67	2440	2403.33	2390	2536.67	2446.67	2430	2546.67	2400	2326.67	2380	2490	2610	2420	2663.33	2306.67	2393.33	2420	2300	2533.33	2450	2396.67	2520	2236.67	2410	2423.33	2446.67	2490	2346.67	2290	2296.67	2090	2110	2190
17.25	1333.33	1863.33	1880	2103.33	2143.33	2123.33	2226.67	2113.33	2340	2250	2173.33	2333.33	2326.67	2270	2420	2266.67	2310	2243.33	2493.33	2436.67	2303.33	2460	2453.33	2373.33	2420	2286.67	2333.33	2436.67	2416.67	2416.67	2280	2396.67	2496.67	2390	2266.67	2373.33	2293.33	2343.33	2280	2570	2406.67	2306.67	2416.67	2360	2373.33	2170	2223.33	2103.33	2076.67
17.125	1176.67	1763.33	1923.33	1963.33	2043.33	2120	2076.67	2130	2243.33	2286.67	2250	2346.67	2273.33	2336.67	2356.67	2296.67	2333.33	2280	2356.67	2403.33	2213.33	2313.33	2466.67	2296.67	2250	2296.67	2273.33	2276.67	2240	2303.33	2420	2226.67	2326.67	2243.33	2316.67	2340	2310	2233.33	2530	2410	2270	2163.33	2293.33	2256.67	2320	2293.33	2186.67	2153.33	2056.67
17	1190	1713.33	1793.33	1990	1906.67	2110	2116.67	2150	2240	2356.67	2243.33	2363.33	2193.33	2103.33	2180	2086.67	2376.67	2213.33	2346.67	2283.33	2143.33	2320	2166.67	2336.67	2333.33	2370	2363.33	2263.33	2253.33	2376.67	2273.33	2266.67	2280	2156.67	2383.33	2366.67	2166.67	2256.67	2300	2416.67	2186.67	2413.33	2233.33	2326.67	2356.67	2340	2026.67	2193.33	2103.33
16.875	1350	1866.67	1740	1933.33	1996.67	2003.33	2080	2186.67	2133.33	2056.67	2163.33	2120	2066.67	2210	2110	2176.67	2276.67	2166.67	2196.67	2200	2190	2080	2303.33	2076.67	1956.67	2323.33	2183.33	2406.67	2163.33	2243.33	2163.33	2366.67	2193.33	2166.67	2193.33	2133.33	2320	2206.67	2216.67	2060	2163.33	2343.33	2143.33	2230	2040	2023.33	2036.67	2116.67	2060
16.75	1336.67	1823.33	1853.33	2050	2000	1896.67	2026.67	2126.67	2123.33	2140	2100	2116.67	2056.67	2106.67	2086.67	2083.33	2133.33	2176.67	2130	2176.67	2196.67	2203.33	2300	2183.33	2173.33	2103.33	2053.33	2233.33	2126.67	2270	2086.67	2103.33	1973.33	2273.33	2113.33	2066.67	2196.67	1973.33	2186.67	2006.67	2063.33	2076.67	2100	1973.33	2130	2163.33	2183.33	1993.33	2036.67
16.625	1136.67	1633.33	1733.33	1986.67	1840	1970	1943.33	1943.33	2000	2043.33	1993.33	2020	2056.67	2150	1990	2106.67	2090	2163.33	2113.33	2030	2203.33	2150	2103.33	1993.33	2140	1963.33	2040	2033.33	2030	2166.67	2023.33	1943.33	2153.33	1740	2066.67	1990	2216.67	2070	1956.67	2063.33	2016.67	2033.33	2193.33	2010	2053.33	1983.33	2060	2096.67	1913.33
16.5	1343.33	1606.67	1790	1876.67	1926.67	1836.67	1953.33	2056.67	2006.67	1983.33	1970	1993.33	1966.67	2033.33	1953.33	1973.33	2166.67	2033.33	2120	2063.33	2053.33	1993.33	2090	1966.67	1936.67	1970	1976.67	2066.67	2056.67	2046.67	2016.67	1906.67	2093.33	2000	2036.67	2086.67	2116.67	2000	2116.67	1920	1990	2046.67	2043.33	2163.33	2080	2196.67	1850	1876.67	1856.67
16.375	1163.33	1556.67	1660	1833.33	1790	1803.33	1946.67	1790	1786.67	1843.33	1850	1786.67	1930	1793.33	1953.33	1833.33	1903.33	1940	2053.33	1920	2053.33	1870	1926.67	2083.33	1963.33	1926.67	1896.67	2116.67	1800	1853.33	1743.33	1900	1870	1946.67	1833.33	2006.67	2130	1903.33	1836.67	1946.67	1926.67	2093.33	1920	1926.67	1793.33	1946.67	1790	1836.67	1956.67
16.25	1166.67	1486.67	1603.33	1753.33	1693.33	1646.67	1736.67	1790	1803.33	1766.67	1773.33	1813.33	1863.33	1996.67	1873.33	1720	1893.33	1836.67	1953.33	2120	1890	1883.33	1880	1846.67	1826.67	1783.33	1813.33	1873.33	1843.33	2033.33	1863.33	1950	1823.33	1853.33	1896.67	1816.67	1840	1736.67	1726.67	1870	1846.67	1750	1853.33	1760	1756.67	1763.33	2013.33	1766.67	1813.33
16.125	1033.33	1613.33	1643.33	1703.33	1693.33	1606.67	1676.67	1830	1710	1866.67	1696.67	1883.33	1753.33	1773.33	1793.33	1890	1896.67	1876.67	1753.33	1846.67	2003.33	1766.67	1840	1866.67	1826.67	1793.33	1833.33	1903.33	1833.33	1723.33	1773.33	1753.33	1846.67	1813.33	1896.67	1723.33	1773.33	1816.67	1680	1806.67	1750	1866.67	1873.33	1683.33	1723.33	1863.33	1766.67	1883.33	1733.33
16	1143.33	1380	1580	1470	1610	1670	1640	1616.67	1813.33	1696.67	1750	1800	1586.67	1626.67	1710	1803.33	1720	1743.33	1740	1740	1600	1856.67	1720	1726.67	1710	1706.67	1783.33	1733.33	1800	1760	1750	1683.33	1666.67	1723.33	1720	1776.67	1733.33	1800	1776.67	1730	1710	1663.33	1700	1836.67	1746.67	1720	1713.33	1683.33	1620
[truncated: 15 more columns]

## Sheet: Figure S16b
Figure S16b
	Intensity (arb. units)
Etch time (min) Binding energy (eV)	0	0.4	0.8	1.5	2.2	2.9	3.6	4.3	5	5.7	6.4	7.1	7.8	8.5	9.2	9.9	11.4	12.9	14.9	16.9	19.9	22.9	25.9	28.9	31.9	34.9	37.9	40.9	43.9	46.9	49.9	52.9	55.9	58.9	61.9	64.9	67.9	70.9	73.9	76.9	79.9	82.9	85.9	88.9	91.9	94.9	97.9	100.9	103.9
1313	26612.5	37970	40310	43195	45332.5	46572.5	47117.5	48692.5	49095	48757.5	49555	49720	49637.5	49917.5	49895	50072.5	50965	51245	51780	51182.5	51755	51532.5	51957.5	51555	52727.5	51290	51755	51940	51832.5	51980	51755	51945	51797.5	51367.5	51870	51460	51632.5	51742.5	50975	50470	49407.5	48117.5	46105	43262.5	39810	34677.5	29122.5	24185	20522.5
1312.88	26612.5	38025	39910	42815	45287.5	46950	47240	47830	48880	49217.5	49072.5	49302.5	49567.5	49367.5	50257.5	50697.5	50827.5	50817.5	51037.5	51392.5	51517.5	52175	51607.5	51737.5	51967.5	52187.5	52360	51412.5	51555	51120	51767.5	51365	51412.5	51587.5	51380	51575	51315	51175	50402.5	50240	49642.5	46905	45885	42505	38937.5	33837.5	28972.5	23885	20412.5
1312.75	26507.5	38057.5	40370	43432.5	44582.5	46810	47995	48340	48600	48970	49650	49095	49505	49082.5	50270	50392.5	50210	50530	51462.5	50665	51530	51670	51380	50732.5	51840	51260	52077.5	50970	51555	50997.5	50082.5	51242.5	51105	51285	51322.5	50752.5	51375	50815	51147.5	50597.5	49380	47432.5	45915	42752.5	39520	33900	29020	23945	19827.5
1312.62	26345	37727.5	39815	43417.5	44737.5	46595	46940	48205	48840	48040	48747.5	49660	49017.5	49820	49402.5	49570	50657.5	51555	51260	51067.5	51497.5	51395	51287.5	51870	52255	51672.5	51682.5	51910	51405	50862.5	50797.5	51832.5	51592.5	51072.5	51107.5	51075	51502.5	50577.5	51140	49612.5	48242.5	47067.5	45320	43362.5	39557.5	34047.5	28745	23767.5	19775
1312.5	26597.5	37402.5	40120	42545	44272.5	45967.5	47757.5	47970	47677.5	48782.5	49145	48602.5	49227.5	49702.5	49610	50565	50552.5	50155	50600	50565	51020	51550	51185	51422.5	51757.5	51652.5	51657.5	51280	51145	51395	51405	51702.5	51585	50692.5	50230	51197.5	51895	50602.5	50525	50620	48910	47522.5	45575	42260	39412.5	33602.5	28772.5	23687.5	20117.5
1312.38	26300	37680	39912.5	43137.5	44057.5	46762.5	46795	48262.5	48305	48657.5	48620	48707.5	49052.5	50282.5	48980	49682.5	49872.5	49772.5	50945	50737.5	51020	51145	50662.5	51012.5	51215	50787.5	51242.5	50462.5	50600	51020	51065	50885	50705	50882.5	50775	50645	50627.5	50715	49962.5	49602.5	48630	47497.5	44960	41827.5	38715	33557.5	28512.5	23442.5	20232.5
1312.25	26255	37867.5	40047.5	42710	44602.5	45657.5	46707.5	47710	47617.5	48382.5	48607.5	48577.5	49420	48817.5	49360	49145	49892.5	50105	50185	50317.5	51432.5	50827.5	50182.5	50580	51057.5	50640	50280	50537.5	50657.5	50467.5	50370	51262.5	50895	50225	50682.5	50640	50805	50247.5	49595	49745	48045	46595	45035	42142.5	38432.5	33820	28225	23597.5	19672.5
1312.12	26812.5	36930	39775	42435	44620	45735	46602.5	47162.5	47547.5	48227.5	48687.5	48715	48037.5	48240	49125	49477.5	50107.5	50367.5	50582.5	50492.5	50505	50730	50857.5	50485	50620	50705	51280	51420	51220	50502.5	50060	50977.5	51027.5	50492.5	50827.5	50680	51155	50390	50062.5	49402.5	48467.5	47787.5	44995	42062.5	39095	33390	28547.5	23182.5	19675
1312	26750	37685	40075	42395	43835	45482.5	46365	46947.5	47140	47457.5	48080	48317.5	48705	49042.5	49860	48525	49640	49890	50595	50175	50857.5	50195	50335	50275	50405	50592.5	50430	50335	50645	50810	49930	51080	50105	50572.5	49350	49867.5	50722.5	49870	49367.5	49127.5	47930	47212.5	44955	42175	38712.5	33122.5	27805	23225	19660
1311.88	25857.5	37585	39355	41757.5	44245	44915	46047.5	47072.5	48295	47527.5	48130	48450	48735	48752.5	49045	48640	49352.5	49665	50235	50115	50340	50835	50725	49625	50090	50155	50877.5	49837.5	49837.5	50492.5	49695	49775	49790	50067.5	50400	49590	50025	49457.5	49702.5	48685	47622.5	46000	45087.5	41125	38555	32840	27917.5	23120	19842.5
1311.75	26345	36710	39982.5	42422.5	43612.5	45585	46235	46915	47285	46977.5	48165	47840	48242.5	48002.5	48130	48775	49422.5	48342.5	49697.5	49665	49577.5	50167.5	50360	50300	50220	50642.5	50287.5	50187.5	50320	49957.5	49780	49880	49927.5	49967.5	50167.5	50975	50137.5	49947.5	48827.5	48920	47150	46995	44082.5	41705	38100	33057.5	27955	23180	19592.5
1311.62	26330	36527.5	39635	42065	43490	44575	46450	46352.5	47085	46792.5	47950	47892.5	47522.5	48265	48130	48665	49402.5	49647.5	49987.5	49500	49700	49417.5	50077.5	50062.5	50125	49952.5	49757.5	50847.5	49532.5	49365	49147.5	49717.5	49887.5	49515	49607.5	49907.5	49887.5	50280	48807.5	48942.5	47092.5	46692.5	43960	41877.5	38152.5	32557.5	28087.5	22987.5	19437.5
1311.5	26335	37215	39222.5	42052.5	43600	44787.5	46217.5	46157.5	46685	46917.5	47130	47500	48655	48110	48670	48292.5	49105	48875	48480	49760	49855	49530	48950	49647.5	49897.5	49405	49735	50527.5	49400	49635	50127.5	49925	48700	50020	49050	49360	49537.5	48937.5	49117.5	48322.5	47610	46147.5	43852.5	41025	37740	32880	27972.5	22377.5	19347.5
1311.38	26330	36797.5	39370	42215	43615	44562.5	45692.5	46215	46927.5	47705	47202.5	47747.5	47895	47615	47962.5	48252.5	48337.5	48777.5	48950	49270	48312.5	49485	49332.5	49565	49197.5	49412.5	50065	49205	49252.5	49480	50137.5	49532.5	48975	49255	49530	48850	48717.5	48782.5	49250	47752.5	46100	45680	44407.5	40855	37522.5	33110	27540	22952.5	19652.5
1311.25	26505	36435	39307.5	41697.5	43657.5	44910	45367.5	46020	46147.5	47080	46962.5	47710	47785	47710	47295	48632.5	49085	48022.5	49152.5	49190	48780	49125	49012.5	49252.5	49510	49247.5	49347.5	49292.5	49025	48885	49315	49620	49460	49342.5	49132.5	49685	49667.5	49990	48705	48142.5	46532.5	44930	43625	40792.5	37747.5	32125	27140	22672.5	19217.5
1311.12	25910	36802.5	38742.5	41285	43132.5	43710	45167.5	46252.5	45672.5	46292.5	47152.5	47012.5	47352.5	47087.5	46927.5	48030	48312.5	48997.5	48492.5	47907.5	48907.5	48735	48792.5	48925	48487.5	49585	49727.5	49462.5	48565	49200	48220	49357.5	48992.5	48935	48595	49602.5	49200	49195	47465	47717.5	46525	45195	42955	40377.5	36817.5	32422.5	27522.5	22612.5	19147.5
1311	26117.5	37010	38717.5	41465	43160	44085	45595	45990	46062.5	46660	46990	46835	47097.5	47797.5	47720	47472.5	47697.5	48222.5	48422.5	48950	49192.5	48762.5	48890	49222.5	49505	49390	48662.5	48802.5	48225	49312.5	48475	49037.5	48507.5	49365	48645	48652.5	49102.5	48517.5	48092.5	47670	45900	45212.5	43785	40622.5	36985	32297.5	27352.5	22640	19002.5
1310.88	25800	36477.5	39225	41575	43212.5	44222.5	44785	45147.5	46475	46712.5	46302.5	46967.5	46945	47255	47512.5	47345	47587.5	48467.5	48050	48070	48402.5	48707.5	48895	49145	48582.5	48742.5	48790	48835	49155	48447.5	48705	48665	48715	48855	48942.5	49180	49040	47862.5	47912.5	46970	46155	44897.5	43737.5	40867.5	36930	31982.5	26982.5	22470	18987.5
1310.75	25717.5	36535	39095	41415	43347.5	44610	45135	45715	46745	45952.5	46197.5	46860	46335	46940	47142.5	47090	48250	48860	48202.5	48645	48015	49090	48807.5	48730	49022.5	48120	49512.5	48540	48715	48455	48575	48380	48227.5	48375	48352.5	48445	48127.5	48567.5	47232.5	47297.5	45960	44832.5	42652.5	39875	37665	32092.5	26647.5	22565	19180
1310.62	25425	36500	38485	41740	43402.5	44220	44847.5	45870	46182.5	46470	46562.5	46487.5	47415	46765	47032.5	47582.5	47665	47700	48345	47827.5	48422.5	48455	47870	48252.5	48837.5	49192.5	48997.5	48630	48722.5	49002.5	48412.5	48427.5	48090	49132.5	48122.5	48650	48392.5	48100	47807.5	46780	45575	44170	43035	39945	37005	32717.5	27460	22660	18620
1310.5	26107.5	36687.5	38650	40740	43240	43550	44457.5	45687.5	45542.5	45625	46222.5	45930	46900	46772.5	47270	47262.5	47980	47250	48540	48535	48160	48645	48202.5	48672.5	49007.5	48480	48507.5	48810	48240	48697.5	48180	48132.5	47977.5	48322.5	47797.5	47612.5	48265	48415	47662.5	46780	45465	44842.5	42870	39782.5	36682.5	31997.5	26942.5	22145	18955
1310.38	25647.5	36275	38677.5	41400	42672.5	44215	44282.5	46105	46530	46045	45805	46187.5	46492.5	46755	46550	47332.5	47400	48317.5	47945	48362.5	47685	48502.5	48845	48572.5	48155	47415	48500	48390	47742.5	47947.5	48700	48207.5	48552.5	48070	48367.5	48452.5	48215	47222.5	47405	46600	45495	44587.5	42612.5	39485	37155	31905	26865	22095	18990
1310.25	25402.5	36997.5	38572.5	41510	42577.5	44075	44507.5	45030	45835	45595	46140	46420	46677.5	46350	47000	47392.5	47462.5	47927.5	47635	48510	48355	48650	48397.5	48455	48360	48637.5	48477.5	47517.5	48155	47787.5	47942.5	48440	47802.5	48180	47700	48532.5	47125	47495	47152.5	46212.5	45517.5	44232.5	42520	40152.5	36705	31162.5	26295	22302.5	19180
1310.12	25365	35685	38460	41632.5	42942.5	44275	44575	45332.5	45285	45575	46415	46012.5	46822.5	47130	46717.5	47347.5	47497.5	47270	48095	47637.5	48345	48027.5	47090	48427.5	47745	48152.5	48122.5	48912.5	47720	47280	48175	47525	47920	48222.5	47730	47800	48090	47462.5	47435	46335	45162.5	44130	42760	39590	36837.5	31792.5	26760	22390	18775
1310	25830	35967.5	38712.5	40670	42555	44157.5	44290	45310	45455	45597.5	45947.5	46340	46772.5	46540	47270	46252.5	46665	47112.5	48072.5	47542.5	47590	48140	48550	48287.5	48267.5	47920	48230	48212.5	47867.5	48157.5	48452.5	48350	47837.5	47700	47830	48275	47287.5	47685	47055	46200	45392.5	44227.5	42155	39850	36080	31430	26695	22577.5	19230
1309.88	25287.5	36370	38150	40517.5	42705	43412.5	44147.5	44917.5	44880	45612.5	45840	46155	46397.5	46430	46750	46452.5	46905	47197.5	47380	47107.5	47497.5	47612.5	47345	47702.5	48345	47145	48372.5	48347.5	47935	47705	48195	48032.5	47732.5	47467.5	47885	47532.5	47782.5	47927.5	46430	46395	45280	43795	42842.5	39497.5	36152.5	31660	26412.5	22102.5	18960
1309.75	25472.5	36492.5	38610	41250	42487.5	43852.5	44610	45402.5	45045	45302.5	46162.5	45730	46500	46402.5	47255	46635	47575	47005	47730	47467.5	47610	47717.5	47782.5	47925	47852.5	47165	47980	48070	47867.5	47720	47630	47357.5	47707.5	47882.5	47470	48082.5	47635	47645	46775	46525	45275	44297.5	41835	39560	36377.5	31760	26780	22327.5	19052.5
1309.62	25330	36215	39195	41197.5	43032.5	43877.5	44355	45292.5	45427.5	45260	45875	45925	46720	46502.5	46547.5	47065	47022.5	47365	48087.5	47255	47775	47705	47797.5	47942.5	47772.5	47752.5	47777.5	47960	48167.5	47895	48072.5	47750	47475	47972.5	48185	47482.5	47455	47042.5	46652.5	45982.5	45020	44095	42162.5	39357.5	36545	31905	26615	22260	19100
1309.5	25540	36552.5	38505	40820	42172.5	43672.5	44195	44565	45155	45435	45292.5	46305	46542.5	46742.5	46625	46412.5	47342.5	46695	47215	48010	46832.5	47740	48652.5	47657.5	47937.5	47622.5	47850	47882.5	48212.5	47925	48137.5	48330	47415	48322.5	47290	47470	47952.5	47395	46995	46312.5	44850	44010	42327.5	39610	35830	31102.5	26697.5	22620	19055
1309.38	25040	35920	38652.5	40897.5	42432.5	43817.5	44190	45072.5	44932.5	45477.5	46177.5	45622.5	46355	45850	46287.5	46857.5	46780	46607.5	47640	47362.5	47737.5	48052.5	47850	48047.5	47827.5	47597.5	47190	47845	48475	48025	47707.5	47745	47660	47937.5	47615	47622.5	47960	47587.5	46557.5	46455	44275	44020	42497.5	39575	36005	31852.5	26942.5	22322.5	18967.5
1309.25	25645	36280	37990	41305	42547.5	43565	44385	45710	45177.5	45462.5	46447.5	46055	46802.5	46407.5	45825	46450	46997.5	47310	47260	47375	47270	47490	47627.5	48037.5	47657.5	48250	47217.5	47247.5	47680	48155	47732.5	47487.5	47682.5	47687.5	47787.5	47847.5	47745	47640	46790	46295	45672.5	43987.5	41305	39087.5	36420	31622.5	26135	21815	18767.5
1309.12	24842.5	35815	38740	41005	42782.5	43647.5	44547.5	44805	44955	46180	46250	46170	45862.5	46227.5	46630	46897.5	47040	47265	47510	47725	48145	47510	47955	47570	47947.5	48550	47215	47685	47470	48102.5	47770	48002.5	47862.5	47877.5	47295	47312.5	47412.5	47260	46282.5	46400	45472.5	44030	41802.5	39397.5	36320	31957.5	26457.5	21772.5	18650
1309	25147.5	35885	38120	40887.5	42542.5	43355	44352.5	45125	45647.5	44957.5	45385	46072.5	46072.5	45872.5	46510	46527.5	47192.5	46795	47895	48157.5	47702.5	47625	47435	47960	48070	48270	47845	47222.5	47260	47320	47670	47895	48010	48315	47662.5	47272.5	47670	47457.5	46840	46220	45507.5	43657.5	41812.5	39537.5	36335	31672.5	26392.5	21697.5	18647.5
1308.88	25007.5	36187.5	38560	40845	43277.5	43170	44887.5	45257.5	45407.5	44985	45420	46390	45677.5	45715	46307.5	46012.5	47072.5	47277.5	47565	47477.5	47447.5	47910	47702.5	47877.5	48457.5	47557.5	47360	48175	47967.5	47067.5	47222.5	47467.5	47857.5	47157.5	47092.5	47635	47830	47137.5	46150	46182.5	44857.5	44125	42725	39470	36032.5	31040	26280	22025	19140
1308.75	25402.5	36212.5	38810	41680	42547.5	44062.5	44992.5	45487.5	45042.5	46465	45887.5	45727.5	46550	46327.5	46567.5	46832.5	47232.5	47280	47272.5	47312.5	47682.5	47745	47845	47727.5	47665	47367.5	47562.5	47147.5	47577.5	46842.5	47912.5	47587.5	47690	47242.5	47752.5	47920	47950	47157.5	46862.5	46952.5	45045	43962.5	42067.5	39300	36077.5	31377.5	26637.5	22145	18542.5
1308.62	24912.5	36145	38220	41145	43020	43387.5	44292.5	44400	45177.5	45772.5	45460	45312.5	46122.5	45872.5	46140	46837.5	46985	46830	47277.5	47727.5	47980	47985	48027.5	47827.5	47915	48132.5	47692.5	47565	47417.5	47585	47727.5	47862.5	47475	47725	47080	47372.5	47212.5	47817.5	46690	46082.5	44607.5	43560	42205	38967.5	36237.5	31442.5	26602.5	21915	18695
1308.5	24917.5	36300	38760	41067.5	42625	43327.5	44517.5	44845	45697.5	46640	45597.5	45947.5	46300	46402.5	46495	46537.5	46965	46885	47020	47415	47857.5	48292.5	47272.5	47470	47385	47377.5	47907.5	48452.5	47517.5	47935	48237.5	47542.5	47912.5	47830	48097.5	47480	47582.5	47350	47165	46015	44817.5	43465	42160	39797.5	36457.5	31447.5	26435	21672.5	18582.5
1308.38	25390	35600	38400	41117.5	42522.5	43967.5	45202.5	44897.5	45575	45935	45902.5	46650	46020	46292.5	46587.5	46547.5	47517.5	47625	47667.5	48197.5	47892.5	47895	47347.5	48165	48030	47897.5	47952.5	47870	47872.5	47320	47020	47915	47440	47447.5	47875	48050	47357.5	47380	47375	46102.5	45500	44347.5	42190	38812.5	35967.5	31077.5	26367.5	22097.5	18830
1308.25	24845	36220	39415	41297.5	42825	43382.5	44855	45162.5	45767.5	45430	46092.5	46685	46397.5	46797.5	46825	46477.5	47267.5	47590	47117.5	47830	47637.5	48392.5	47787.5	48060	47250	48070	47882.5	47617.5	48050	47962.5	47912.5	47305	48227.5	47915	47937.5	47332.5	47622.5	47947.5	46685	46430	45250	43782.5	42325	39272.5	36387.5	31642.5	26765	22155	18627.5
1308.12	24727.5	36527.5	38885	40910	42732.5	43522.5	44775	44920	45592.5	45435	46135	45940	45835	45952.5	46660	46807.5	47837.5	46952.5	47275	47622.5	47852.5	48620	48167.5	47850	48387.5	48107.5	48390	48135	47570	47750	47797.5	47895	47457.5	48122.5	48177.5	48075	47382.5	47617.5	47587.5	46620	45415	43637.5	42675	39360	36442.5	31365	26860	21795	18625
1308	25070	36297.5	38760	41217.5	42135	44145	44612.5	45382.5	45767.5	45927.5	45472.5	46202.5	46057.5	45995	46585	46387.5	46915	47477.5	47587.5	47547.5	47512.5	48145	48115	47565	47632.5	47977.5	48380	47912.5	47967.5	47802.5	48020	48095	47892.5	48032.5	48225	47660	48037.5	47120	47330	46390	45310	44292.5	42742.5	39382.5	36570	31657.5	26632.5	22342.5	18835
1307.88	25260	36025	38055	41087.5	42990	44047.5	44847.5	45527.5	45862.5	46345	45855	45670	46142.5	46382.5	47015	46987.5	46882.5	47055	47090	48015	47405	48375	48537.5	47825	48007.5	48320	47735	47757.5	48180	47537.5	47567.5	47347.5	47875	48392.5	48252.5	47862.5	47567.5	47612.5	47210	46012.5	44892.5	43777.5	42560	39832.5	36002.5	31672.5	26710	22032.5	18557.5
1307.75	25152.5	36030	38695	41635	43037.5	43480	44592.5	45320	45695	45827.5	45642.5	45535	46082.5	46342.5	46300	47035	47287.5	47360	48042.5	47585	47517.5	47155	48035	47920	47555	48842.5	47815	47807.5	47947.5	48040	47717.5	47850	47960	47860	47515	47405	47040	47307.5	47205	46162.5	45432.5	44035	41765	39192.5	36370	31535	26735	22430	18497.5
1307.62	24880	36672.5	38955	41692.5	43442.5	44170	45090	45342.5	45775	45015	46465	46457.5	45975	46582.5	46157.5	46825	46885	47360	47607.5	47817.5	47530	47630	47865	48047.5	48265	47292.5	47742.5	48442.5	48092.5	47665	47995	47517.5	47717.5	48607.5	47900	48105	47332.5	47990	47287.5	46675	45400	43537.5	43187.5	40065	36527.5	31422.5	26735	22480	18332.5
1307.5	24867.5	36030	39107.5	41830	42892.5	44307.5	44462.5	45362.5	45870	45612.5	46122.5	46905	45875	46937.5	46077.5	46520	47050	47187.5	47347.5	47787.5	47027.5	47990	47785	48175	47695	48442.5	48362.5	47675	47887.5	48387.5	47830	47872.5	48005	47997.5	47492.5	48352.5	47497.5	47602.5	47240	45845	45390	44610	42637.5	39442.5	36727.5	31702.5	27027.5	21852.5	18792.5
1307.38	25125	35987.5	38642.5	41440	43545	44175	45225	45897.5	45565	46162.5	45395	46215	45987.5	46360	46392.5	46917.5	47065	47377.5	47680	47362.5	48440	48640	47640	47592.5	47457.5	48057.5	48247.5	47992.5	48432.5	47297.5	48115	47987.5	47632.5	47987.5	48057.5	47945	47532.5	47625	46950	46590	45075	44607.5	42487.5	40325	36982.5	32020	26185	21975	18210
1307.25	25542.5	37110	39107.5	41582.5	42957.5	44045	44755	45077.5	45440	46092.5	45942.5	45632.5	46140	46605	46862.5	46827.5	46987.5	47412.5	48300	47897.5	48020	47415	46815	47965	47580	47665	47570	47355	48112.5	48185	47460	47930	48007.5	48192.5	47752.5	47247.5	47712.5	47552.5	47192.5	46342.5	45227.5	44482.5	42010	39790	36867.5	31477.5	26670	22450	18980
1307.12	25692.5	36490	38895	41867.5	43215	43870	44697.5	45467.5	46285	45755	46610	45780	46462.5	46317.5	46215	46850	47592.5	47082.5	47677.5	47602.5	47695	47485	48407.5	48390	47690	48190	47292.5	47767.5	47622.5	47437.5	47947.5	47427.5	48045	47995	47910	47507.5	46952.5	47567.5	47390	46395	45002.5	44922.5	42210	40072.5	36745	31427.5	26432.5	22472.5	18927.5
1307	25230	37370	39857.5	42242.5	43422.5	44680	44402.5	45612.5	44842.5	45787.5	46252.5	46310	45895	45700	46372.5	46322.5	46880	47265	47457.5	47940	47812.5	48005	47772.5	47857.5	47380	47822.5	48140	47892.5	48035	48197.5	47780	47815	48340	48152.5	47887.5	47315	47025	47502.5	46910	46492.5	45410	43877.5	42507.5	39362.5	36787.5	32207.5	26952.5	21867.5	18595
1306.88	25485	37632.5	40430	42442.5	43165	44420	45175	44862.5	45877.5	46180	45570	46410	45750	47110	46337.5	46562.5	46910	47187.5	47277.5	47665	47530	47652.5	47200	47852.5	47272.5	47952.5	47900	47645	47682.5	46447.5	47615	47782.5	47302.5	48187.5	47980	47405	48122.5	47590	46767.5	46422.5	45177.5	44575	43007.5	39832.5	36615	31532.5	26417.5	22025	18870
1306.75	26310	38320	40245	43050	43637.5	44422.5	44840	45707.5	45742.5	45730	46212.5	45370	46330	46722.5	46960	45995	47162.5	47362.5	47767.5	47452.5	47765	47835	47752.5	47285	47262.5	47555	47935	47872.5	47510	47557.5	47495	47285	47115	48020	47632.5	47767.5	47740	46470	47692.5	45685	44930	44307.5	42695	39372.5	36680	31517.5	26590	22287.5	18482.5
1306.62	26652.5	39135	40637.5	42637.5	43692.5	44092.5	45157.5	45160	46012.5	46652.5	45805	45990	46190	46880	46890	46022.5	46860	46605	47595	47155	47615	47382.5	47497.5	47777.5	47367.5	47170	47445	47955	47405	47717.5	47965	47617.5	47835	47155	47620	47820	47525	47530	46810	46130	45032.5	44077.5	42370	38860	36612.5	31467.5	26910	22170	18612.5
1306.5	26570	39542.5	41130	43060	43852.5	44257.5	44920	45270	45450	46730	45520	46180	45975	46167.5	46315	45885	46632.5	47127.5	47065	47185	47335	47135	47482.5	47875	47655	46907.5	47770	47622.5	47220	47220	46790	47345	47565	48245	47520	47517.5	46542.5	47387.5	46617.5	46222.5	44862.5	44127.5	42192.5	39570	36105	31320	26480	22040	18820
1306.38	27235	40300	42100	43670	43407.5	44815	45060	45442.5	45460	45430	45165	45595	45977.5	46680	46372.5	46095	46632.5	46822.5	47027.5	46967.5	47100	47752.5	47260	47120	47577.5	47347.5	47480	46955	47302.5	47590	47057.5	47002.5	47452.5	47027.5	47995	47362.5	47237.5	46932.5	46602.5	45972.5	44467.5	44007.5	41702.5	39425	35825	31175	26282.5	22057.5	18602.5
1306.25	27312.5	41937.5	42927.5	43700	44827.5	44455	45335	45387.5	46247.5	45607.5	45825	46400	46657.5	45970	46692.5	46235	46567.5	47292.5	46672.5	46290	46432.5	47050	47305	47172.5	47185	46905	46382.5	46947.5	46975	47142.5	46910	47462.5	47127.5	47192.5	46802.5	47287.5	46980	47277.5	46192.5	45527.5	45347.5	44167.5	42155	38685	35845	31215	26812.5	22147.5	19055
1306.12	28397.5	42840	44330	45142.5	44387.5	44620	45402.5	45822.5	45342.5	45625	44857.5	45317.5	45785	46165	45922.5	45957.5	46830	46250	46417.5	46552.5	46577.5	47047.5	46245	47000	47067.5	47232.5	47357.5	47152.5	47577.5	47172.5	47010	47280	46925	46615	47305	47092.5	46780	46385	46052.5	46040	45257.5	43200	41730	39247.5	35862.5	31160	26190	21722.5	18517.5
1306	28430	43855	44250	45650	45492.5	45325	45655	45007.5	45835	45825	46085	45792.5	45605	45250	45547.5	45240	46250	46372.5	46550	46925	46595	46770	46265	47180	47190	47192.5	47675	46887.5	46702.5	47590	46762.5	46910	46635	46685	46972.5	46387.5	46517.5	46835	46427.5	45820	43957.5	43647.5	41765	38640	35752.5	31307.5	25992.5	21927.5	18755
1305.88	29447.5	44602.5	45730	45727.5	45462.5	45520	45040	45742.5	45422.5	45025	45662.5	44867.5	46052.5	45700	45837.5	46025	45885	46052.5	45892.5	46135	46687.5	47067.5	46695	46395	46495	47142.5	46915	46780	46682.5	46757.5	47060	46925	46787.5	46472.5	46675	47035	46495	46447.5	45935	45390	44315	43487.5	41382.5	38582.5	35410	31265	25675	21697.5	18572.5
1305.75	29820	46092.5	46415	46422.5	45992.5	44687.5	45120	45092.5	44815	45105	44925	45322.5	45342.5	45547.5	45600	45990	45562.5	46042.5	46260	46597.5	45910	46502.5	46872.5	46340	46525	46277.5	45982.5	46757.5	46882.5	46100	46665	46772.5	46055	46380	46292.5	46807.5	46687.5	46497.5	45985	44657.5	44305	44117.5	41732.5	38110	35930	30682.5	26377.5	21410	18565
1305.62	30337.5	46622.5	47432.5	47847.5	46330	46077.5	45715	45545	45675	44532.5	45025	45012.5	45222.5	45607.5	45132.5	45920	45920	45642.5	46112.5	46097.5	46032.5	46742.5	46195	46540	46712.5	46650	46312.5	46657.5	46505	46752.5	45910	47090	46205	46407.5	47150	46057.5	46695	45845	45085	45195	43925	42925	41407.5	38537.5	35365	30827.5	25687.5	21657.5	18522.5
1305.5	30947.5	47802.5	49000	48692.5	47280	46630	45940	46205	45740	45602.5	45057.5	44942.5	45735	44730	45337.5	45200	45545	45637.5	45935	46062.5	45800	46962.5	46040	46350	46480	46255	46352.5	46382.5	46365	45997.5	46237.5	46132.5	46342.5	45465	46600	46137.5	46580	45930	45917.5	45077.5	43765	43022.5	40590	38690	35587.5	30412.5	25465	21457.5	18317.5
1305.38	30232.5	49382.5	49782.5	49202.5	47707.5	46600	46640	45630	44727.5	45065	45400	45290	44570	44917.5	44252.5	45612.5	44905	45687.5	46190	45822.5	45787.5	45485	45577.5	45237.5	45697.5	45555	46512.5	46020	46642.5	46675	46232.5	45945	45530	45740	46045	45990	46105	45897.5	45590	45050	43420	42290	40522.5	38255	34802.5	30507.5	25772.5	21535	18620
1305.25	30615	50582.5	50032.5	48942.5	48507.5	46840	45880	45257.5	45202.5	44557.5	44577.5	44790	45755	45302.5	44832.5	44552.5	44892.5	44997.5	45477.5	45897.5	45297.5	45495	45635	45755	45610	45640	46477.5	46210	46035	46337.5	45952.5	45537.5	46625	46077.5	45245	45572.5	45597.5	45795	44547.5	44445	43777.5	42500	41142.5	38702.5	34827.5	30365	25475	21485	18600
1305.12	31165	50545	50607.5	49417.5	48765	47390	46042.5	46132.5	44822.5	45607.5	44595	44382.5	44632.5	44575	44490	44827.5	44957.5	45217.5	45197.5	45405	45130	45527.5	45402.5	45647.5	44757.5	45540	45927.5	45240	45512.5	44807.5	45330	45920	45202.5	45325	46145	45660	45500	45217.5	45090	44772.5	43535	42082.5	40447.5	37605	34895	30352.5	25305	21410	18170
1305	30510	50507.5	51260	50602.5	48840	46772.5	46195	45665	45147.5	44785	44560	44252.5	44495	43922.5	44500	44640	45407.5	44642.5	45245	45150	45602.5	45407.5	45072.5	45162.5	45585	44790	44682.5	45812.5	45357.5	45090	45747.5	45032.5	45732.5	45587.5	45467.5	44697.5	45087.5	44852.5	45065	44192.5	43175	42140	40437.5	37590	34265	30200	25702.5	21392.5	18572.5
1304.88	30195	51105	52525	50797.5	49257.5	47275	46942.5	45332.5	44607.5	44312.5	44500	44165	44450	43525	43510	44467.5	44692.5	44412.5	44542.5	44535	44895	44755	45322.5	45195	44277.5	44502.5	44947.5	44652.5	44945	45205	44900	45407.5	45547.5	45610	45315	45530	44880	45230	45005	44102.5	42242.5	41485	39822.5	37312.5	34380	30137.5	25427.5	21320	18550
1304.75	30507.5	50390	52005	50647.5	48990	47902.5	46840	45385	45215	44342.5	44892.5	44350	43832.5	43805	44007.5	43595	44700	44997.5	44617.5	44542.5	44835	44770	45150	45082.5	44550	44502.5	44860	44382.5	44595	45015	44890	45130	45247.5	45177.5	45417.5	44707.5	45150	44557.5	45000	42945	43195	40610	39660	37510	34260	30472.5	25007.5	21075	18035
1304.62	29282.5	50187.5	51677.5	50935	49387.5	47825	46795	45365	44760	44702.5	44735	43002.5	43827.5	43602.5	43572.5	44287.5	43747.5	43980	44225	44107.5	44682.5	44580	44572.5	44842.5	44597.5	44692.5	45040	45277.5	44147.5	44715	44802.5	44630	44787.5	44517.5	44592.5	45175	44642.5	44392.5	43682.5	43490	42540	40887.5	39437.5	37377.5	34020	29650	25257.5	21137.5	18035
1304.5	29210	49492.5	50717.5	50975	49747.5	47077.5	46205	45242.5	44727.5	44422.5	43657.5	43380	43870	43325	43830	43477.5	43627.5	43895	44542.5	44375	43802.5	43935	44507.5	44745	44375	43545	44072.5	44042.5	44555	44320	44957.5	44027.5	44105	43895	44017.5	44930	44255	43792.5	43667.5	42565	42505	41400	39715	36767.5	34387.5	29800	25407.5	21017.5	18152.5
1304.38	29042.5	48345	50622.5	50837.5	48810	47822.5	46260	45960	44262.5	43542.5	43485	43365	43100	42785	43017.5	43180	42955	43945	43610	43750	43657.5	43815	43945	44080	43845	44212.5	44532.5	44395	44150	44500	43900	43900	44145	44287.5	45352.5	43987.5	44182.5	43772.5	43370	42740	42055	40590	39802.5	37165	33937.5	29727.5	25137.5	21130	17997.5
1304.25	28797.5	48075	49942.5	49692.5	48102.5	47072.5	45767.5	44495	44415	43487.5	43387.5	43415	42972.5	42980	43417.5	42920	43022.5	43355	43240	43375	42920	43680	44132.5	44450	43745	43875	43872.5	43560	43870	44147.5	44167.5	44007.5	43432.5	43817.5	44082.5	43607.5	44312.5	43742.5	43172.5	43115	41887.5	40680	39065	36182.5	34192.5	29320	24710	21167.5	17765
1304.12	27612.5	46052.5	48060	49322.5	47625	46117.5	45800	44500	44122.5	43482.5	43335	42627.5	42577.5	42872.5	42702.5	43160	42590	42947.5	42885	42445	43355	43115	44257.5	43467.5	43972.5	43642.5	43917.5	43450	43157.5	43907.5	43412.5	43910	43667.5	43837.5	43487.5	43502.5	43537.5	43612.5	43402.5	42200	41512.5	39965	38847.5	35862.5	33695	29385	24840	21267.5	17652.5
1304	26925	44745	46790	48135	47520	45865	45360	44710	43002.5	43112.5	42420	42440	42390	42297.5	42447.5	42172.5	42962.5	43210	42712.5	42765	42750	43170	43255	43502.5	43085	42892.5	43670	42850	43282.5	43407.5	43820	42967.5	43107.5	43447.5	43245	43160	43107.5	42577.5	42377.5	41927.5	41737.5	40017.5	38160	36525	33777.5	29197.5	24380	20632.5	17920
1303.88	27005	43260	45805	46450	46057.5	45335	44712.5	44090	43192.5	42677.5	41900	41260	41735	41970	42030	42222.5	42022.5	42495	41550	43040	42915	43292.5	42835	42882.5	43040	43277.5	43110	43072.5	43142.5	43675	43415	43485	43187.5	43105	43567.5	43047.5	42730	43275	42502.5	41892.5	40395	40335	38482.5	35997.5	33390	29172.5	25095	20767.5	18290
1303.75	26210	41717.5	44640	45620	45527.5	43882.5	44327.5	42885	42825	42245	41712.5	42065	41660	41322.5	41512.5	42257.5	42267.5	42672.5	42542.5	42397.5	42560	43047.5	42690	42245	42492.5	43062.5	43002.5	42645	42340	42297.5	43277.5	42740	43047.5	42620	42895	42592.5	42877.5	42795	42320	42237.5	41110	39330	38447.5	35550	33052.5	28560	24777.5	20695	17787.5
1303.62	25787.5	39625	42507.5	43632.5	44192.5	43377.5	43077.5	42285	42797.5	42247.5	41657.5	41820	41782.5	41840	41385	40997.5	41417.5	42147.5	41830	42497.5	43027.5	42105	42165	42530	42357.5	42245	42125	42082.5	42740	43540	42082.5	42537.5	42240	42845	41952.5	42777.5	42537.5	42025	42017.5	41242.5	41135	39790	37710	35520	32797.5	28260	24835	20397.5	17390
1303.5	25037.5	38617.5	40440	42462.5	42387.5	42435	42272.5	41722.5	41605	41662.5	40545	41140	41397.5	40427.5	41112.5	40107.5	41865	41315	41407.5	41695	42180	42172.5	41735	42142.5	42157.5	42012.5	41730	41562.5	42092.5	42262.5	42025	42482.5	42180	41785	42542.5	41630	41845	41377.5	41720	41290	39780	38940	37830	35675	32660	28347.5	24207.5	20575	17660
1303.38	24732.5	37685	39290	41382.5	42017.5	41700	41722.5	40630	40955	40452.5	40505	40090	39982.5	40640	40777.5	40075	40950	41092.5	41447.5	41097.5	41765	41835	42127.5	41655	41957.5	41952.5	41755	41777.5	41745	41545	41910	41850	41965	41872.5	41797.5	41757.5	41667.5	42185	40980	40937.5	40562.5	39620	37185	34930	32262.5	27882.5	24127.5	20195	17812.5
1303.25	24527.5	35310	37742.5	39717.5	40917.5	40575	41572.5	40762.5	40455	41150	40010	40902.5	40885	39670	40215	40587.5	40695	40702.5	40692.5	41047.5	41370	42015	41392.5	41387.5	41350	41745	41332.5	41372.5	41305	40985	41442.5	41762.5	41150	41425	41050	41530	41215	41012.5	41005	40602.5	39865	38617.5	37632.5	34420	31922.5	27675	23802.5	20097.5	17520
1303.12	24567.5	34417.5	36827.5	38432.5	39662.5	40205	40372.5	39852.5	40270	40077.5	39427.5	40365	39722.5	40310	40090	40445	40555	40790	40897.5	40755	41100	41630	41262.5	41095	41212.5	41477.5	41102.5	41072.5	41775	41430	41702.5	41225	41197.5	41242.5	41622.5	41667.5	41237.5	40545	40915	39530	39332.5	38762.5	36925	34240	31470	27767.5	23740	20012.5	17345
1303	24022.5	33347.5	35325	37652.5	38970	38657.5	39145	39535	39790	39750	39285	39555	39567.5	39680	39627.5	39830	39957.5	40745	40185	40710	41010	40305	40370	41132.5	41597.5	40867.5	41082.5	41250	40322.5	40830	41242.5	41272.5	40587.5	41120	41237.5	41150	40845	40820	39815	40227.5	38830	38162.5	36595	34645	31725	27790	23332.5	19532.5	17415
1302.88	23642.5	32252.5	34810	36580	37850	38522.5	38415	39172.5	38830	38775	38935	39197.5	38745	39282.5	39257.5	39290	39910	40140	40182.5	40380	40450	40587.5	41020	40817.5	40942.5	40647.5	40117.5	40570	40490	40450	40540	40635	40965	41292.5	40685	40470	40152.5	40647.5	39985	39380	38805	38535	36897.5	34565	31682.5	28255	23545	20222.5	17807.5
1302.75	23875	32330	33357.5	35812.5	37292.5	37865	38212.5	38862.5	38475	38747.5	39015	38665	38777.5	38972.5	38935	39105	39505	40072.5	39942.5	40092.5	39905	40567.5	40720	40365	40802.5	40390	40300	40042.5	40387.5	39882.5	40287.5	40632.5	40185	40320	40380	40472.5	40082.5	39885	39762.5	39172.5	38307.5	37637.5	36490	33935	31382.5	27590	23772.5	19947.5	17190
1302.62	23845	31275	33057.5	34947.5	36135	37422.5	37897.5	37860	38240	38307.5	38715	38122.5	38737.5	38905	39192.5	39295	39202.5	39247.5	39570	39882.5	39990	40700	40280	40382.5	41040	41155	40052.5	40500	40285	40722.5	40327.5	39890	40177.5	40640	40122.5	39675	40020	39922.5	39657.5	38852.5	38160	36977.5	35860	33387.5	30820	27112.5	23647.5	19827.5	17097.5
1302.5	23857.5	30535	32537.5	34490	36247.5	36080	36922.5	38147.5	38057.5	37950	38670	37930	38712.5	38540	38642.5	38707.5	39115	39280	39690	39832.5	39135	39495	39957.5	39442.5	39577.5	40237.5	40080	40325	39557.5	39280	39932.5	40625	39467.5	39787.5	39835	39320	40190	39160	39172.5	39157.5	37787.5	36520	35842.5	33465	30597.5	26965	23205	19537.5	17020
1302.38	23230	30380	32725	34552.5	35757.5	36495	37170	37752.5	37830	38137.5	38360	37747.5	38160	37892.5	38297.5	37900	38850	38770	38930	39280	38877.5	39940	39565	39897.5	39465	39497.5	39575	39400	39720	39227.5	39097.5	39860	40065	39540	39677.5	40075	39722.5	39982.5	39870	38862.5	38255	36890	34890	32810	30667.5	27245	22692.5	19630	17182.5
1302.25	23427.5	29885	32005	33347.5	34870	35577.5	36550	36962.5	37150	37340	38102.5	37760	38172.5	37815	38200	38307.5	38707.5	38925	38687.5	39447.5	39632.5	39510	39520	39100	39397.5	39755	39340	39427.5	39905	39400	39482.5	39510	39535	39295	39795	39705	39062.5	39105	38975	38182.5	37392.5	36497.5	35262.5	33237.5	30125	27042.5	22672.5	19710	16765
1302.12	23462.5	29555	31430	33912.5	34850	35372.5	36165	37017.5	37200	37407.5	37210	37670	38005	37875	38502.5	37950	38642.5	39137.5	39050	39122.5	39555	39195	38582.5	39305	39430	38875	39110	39602.5	38805	39237.5	39377.5	39235	39130	38940	39105	39087.5	39140	38385	39070	38070	37735	36167.5	34777.5	32885	29797.5	26442.5	22560	19465	17347.5
1302	23057.5	29572.5	31510	33242.5	34167.5	35130	35812.5	36505	37022.5	37255	37020	37125	38052.5	37840	37645	37895	37830	38430	38525	38917.5	39327.5	38957.5	38780	38872.5	38942.5	39157.5	38855	38887.5	38892.5	38370	39085	38890	38825	38780	38495	39320	38780	38660	37915	37535	37182.5	35700	34290	32452.5	29997.5	26517.5	22482.5	19115	17092.5
1301.88	23170	29792.5	31325	32505	34192.5	34792.5	35837.5	36520	36575	36970	37102.5	36982.5	37375	36997.5	37062.5	37645	37910	38202.5	38485	38765	38072.5	39162.5	38662.5	38942.5	38375	38137.5	39282.5	38792.5	38935	38472.5	38860	38417.5	39025	39060	38965	38732.5	38615	38660	38170	37760	37067.5	35320	34130	32247.5	29707.5	25830	22332.5	19490	16962.5
1301.75	23680	29317.5	30850	33077.5	34020	35002.5	35107.5	35862.5	36080	36875	36872.5	37277.5	36740	37005	37332.5	37357.5	37235	37647.5	38097.5	38652.5	38787.5	39002.5	38352.5	38305	38605	38490	38550	38705	38895	38825	38462.5	38807.5	38407.5	38210	38875	38905	38242.5	38022.5	37615	37690	36430	35292.5	34062.5	32690	29560	26282.5	22392.5	19650	16877.5
1301.62	23330	28860	30667.5	32392.5	33990	34205	35227.5	35900	35767.5	36082.5	36530	35842.5	36780	37067.5	37330	37412.5	37460	37135	37772.5	38275	38647.5	38632.5	38030	38270	38010	37922.5	38280	38105	38630	38310	38387.5	38612.5	38020	37660	38275	38120	38045	37512.5	38102.5	37375	36490	35617.5	33715	32057.5	29675	25805	22287.5	19100	16740
1301.5	23457.5	29072.5	30397.5	32150	33422.5	34355	34675	36132.5	35695	36637.5	36050	36452.5	36830	37190	36765	36937.5	37177.5	36840	37555	37757.5	37520	37805	38150	37787.5	37332.5	38122.5	38362.5	37707.5	37472.5	37827.5	37862.5	37267.5	37825	38072.5	37042.5	38432.5	37942.5	37765	37120	36517.5	35530	35092.5	33782.5	31360	29132.5	26002.5	22135	19105	16997.5
1301.38	23155	28917.5	30017.5	31740	33112.5	34480	35122.5	35515	35857.5	35277.5	36735	35967.5	36255	36175	36197.5	36180	37575	37482.5	37285	37680	37445	37995	37580	38150	38107.5	37730	37925	38090	37827.5	38017.5	38052.5	38010	37640	37902.5	38350	37577.5	37237.5	38057.5	37565	36352.5	35732.5	34650	33820	31247.5	29037.5	25860	22332.5	18737.5	16840
1301.25	23387.5	28345	30535	31990	32682.5	34555	34855	34662.5	35402.5	35085	35590	35790	36290	36372.5	36357.5	36395	36767.5	36782.5	36860	37177.5	37610	37477.5	37872.5	37392.5	38115	37702.5	37845	37545	37410	38067.5	37972.5	37832.5	37602.5	37910	37332.5	37452.5	37450	37622.5	37062.5	35827.5	35855	34740	33420	31025	28855	25485	21927.5	19027.5	16780
1301.12	23845	28597.5	29512.5	31645	33435	33942.5	34652.5	34830	34902.5	35425	35950	36002.5	35942.5	36397.5	36192.5	36255	36667.5	36425	36782.5	37165	37077.5	37570	37762.5	37615	37412.5	37887.5	36720	37632.5	36957.5	37147.5	37415	37105	37392.5	37505	37227.5	36792.5	37175	36885	36990	36137.5	35587.5	34455	33272.5	31090	28942.5	25025	22137.5	18722.5	16372.5
1301	22917.5	28630	30500	31825	33057.5	33722.5	34600	34617.5	35072.5	34982.5	35642.5	35477.5	36020	35822.5	35547.5	35747.5	36117.5	36767.5	37272.5	36992.5	36955	36772.5	37312.5	36912.5	37020	37147.5	36795	36935	37115	37030	37365	37382.5	37237.5	37870	36480	37462.5	37302.5	37290	36542.5	36360	34560	34375	32695	30605	28820	25325	22432.5	18957.5	16447.5
1300.88	23042.5	28927.5	29907.5	31630	32865	33955	33932.5	34615	35370	35095	35752.5	35665	35982.5	35925	35607.5	36472.5	36550	36837.5	36202.5	37035	37160	36495	36875	37142.5	37347.5	36932.5	37662.5	37082.5	36447.5	37160	36952.5	37297.5	36940	36615	36977.5	37145	36212.5	36800	36452.5	36037.5	35307.5	34535	32370	30342.5	28630	25375	21410	18782.5	16272.5
1300.75	23062.5	28725	29932.5	31137.5	32222.5	33782.5	34282.5	33655	34537.5	35212.5	34680	35380	35582.5	35645	35662.5	36090	36137.5	36512.5	36670	36707.5	36630	36997.5	36732.5	36700	36552.5	36557.5	36735	36502.5	36815	36842.5	37140	37030	36570	37380	36910	36765	36717.5	36592.5	35707.5	35527.5	34357.5	33465	32897.5	30602.5	27645	24942.5	21945	18690	16512.5
1300.62	23105	27862.5	29640	31300	32882.5	33105	33622.5	34282.5	34760	34845	34855	35322.5	35775	35150	35702.5	35475	35807.5	36277.5	36165	36832.5	35850	36790	36375	36492.5	36467.5	36852.5	36860	36977.5	36152.5	36365	36525	36750	36625	36805	37330	36415	36225	35915	36725	35540	35130	33470	32502.5	30350	28092.5	24995	21447.5	18825	16205
1300.5	23095	28175	29880	31657.5	32350	33992.5	34140	33970	34880	34262.5	35005	34592.5	35352.5	35405	35277.5	34967.5	35875	36175	36467.5	35820	36405	36597.5	36555	36457.5	36350	36465	36317.5	36140	36302.5	36587.5	36415	36490	36757.5	37250	36562.5	36287.5	36500	36625	36137.5	35002.5	34487.5	32672.5	31762.5	30627.5	28085	24592.5	21625	18710	16305
1300.38	22962.5	28212.5	29212.5	31490	32310	33062.5	33202.5	34255	34045	34210	34627.5	34657.5	35312.5	35495	34955	35240	35765	36302.5	35880	35977.5	36452.5	36500	36590	36005	36357.5	36717.5	36257.5	36277.5	36115	36127.5	36167.5	36340	36347.5	36010	36387.5	36682.5	35722.5	36422.5	35785	34962.5	34147.5	33297.5	32150	30835	28000	24665	21617.5	18550	16000
1300.25	22580	27985	29630	31310	32302.5	32720	33302.5	33910	33912.5	34300	34772.5	34532.5	34825	35392.5	35237.5	35330	35217.5	36205	35782.5	36225	36377.5	35992.5	35952.5	36087.5	36600	35625	36005	36237.5	36450	35970	35557.5	35850	36362.5	35815	36092.5	36100	36170	36605	35625	35125	33885	32987.5	31707.5	30167.5	27657.5	24635	21647.5	18217.5	16042.5
1300.12	22545	28002.5	29442.5	30550	31672.5	32912.5	33002.5	33485	34295	34390	34820	34610	34412.5	34330	34987.5	34877.5	35530	35680	35720	36097.5	35442.5	35862.5	36035	35940	36147.5	35995	35787.5	35670	36272.5	36035	36110	36160	36230	35770	35975	35655	36537.5	35807.5	34670	34540	34065	33060	31812.5	29785	27617.5	24535	21770	18762.5	16122.5
1300	22872.5	27675	29495	30925	31877.5	32792.5	33242.5	32992.5	34337.5	34200	33930	34195	34577.5	34470	34580	35267.5	35120	35407.5	35810	35685	35947.5	35507.5	35995	35907.5	35240	35930	36067.5	35350	36042.5	36230	35062.5	36087.5	35760	36097.5	36240	35707.5	36047.5	35677.5	34672.5	34805	34037.5	32690	31215	30235	26855	24520	21187.5	18452.5	16355
1299.88	22240	27997.5	28962.5	30832.5	32145	32695	32945	33560	33780	33830	34075	34367.5	33900	34392.5	34155	34777.5	34855	35277.5	35207.5	35887.5	35595	36197.5	35210	35192.5	35562.5	35690	35707.5	35537.5	35707.5	35575	35095	35400	36012.5	35992.5	35415	35530	34805	35875	35217.5	34227.5	33500	33082.5	31957.5	29442.5	27437.5	24375	21162.5	17955	16270
1299.75	22972.5	27535	28287.5	31112.5	31652.5	32197.5	32782.5	33015	33950	33850	33902.5	34000	34322.5	34097.5	34492.5	34572.5	34535	35392.5	35630	35437.5	35582.5	35157.5	35182.5	35362.5	35255	36132.5	35485	35650	35587.5	35920	35720	35535	35727.5	36030	35705	35802.5	35527.5	35207.5	35720	34432.5	33957.5	32670	31552.5	29502.5	27372.5	24377.5	21160	18017.5	16352.5
1299.62	23000	27727.5	29105	30240	31350	31987.5	32332.5	32535	33882.5	33175	33862.5	34052.5	33912.5	34345	33920	33695	34430	35285	34945	35237.5	35107.5	36475	35472.5	35420	34925	35690	35647.5	35537.5	35547.5	35717.5	35092.5	35307.5	35657.5	35042.5	35852.5	35302.5	35920	35057.5	35045	34317.5	33482.5	33015	31360	29442.5	27227.5	24402.5	21327.5	18520	16432.5
1299.5	23022.5	27782.5	28875	30392.5	31307.5	32160	32257.5	33132.5	33087.5	33767.5	33332.5	33682.5	33990	34135	33992.5	34000	35102.5	34640	34395	35050	34535	35350	35537.5	35622.5	34815	35465	35092.5	35045	34750	35642.5	35122.5	36022.5	35362.5	35190	34950	35222.5	35202.5	35317.5	34375	34280	33715	32552.5	31720	29152.5	27197.5	23750	20750	18475	16082.5
1299.38	22707.5	28210	28930	30160	31255	31902.5	32357.5	32735	33275	33432.5	33262.5	33695	34055	33875	34105	34340	34340	34955	34447.5	35177.5	35305	35652.5	34675	35787.5	35070	35160	34895	35545	35522.5	35705	35527.5	35310	35355	35282.5	34767.5	35057.5	34142.5	35192.5	34292.5	34077.5	33090	32317.5	31157.5	28730	27305	23940	20870	18187.5	15980
1299.25	22542.5	27925	28817.5	30677.5	31175	31475	32815	32602.5	33177.5	33457.5	33245	33615	33887.5	33825	33692.5	34237.5	34365	35130	35127.5	35012.5	35315	34785	35160	35307.5	35365	34990	35165	35237.5	35070	35582.5	34955	35330	35195	34747.5	34617.5	34845	35365	35505	34385	33952.5	33122.5	32212.5	30615	29327.5	26892.5	23832.5	20722.5	17967.5	15885
1299.12	23112.5	27637.5	29372.5	30045	31240	31517.5	32255	32442.5	33542.5	33095	32662.5	33805	33882.5	34370	33162.5	34180	33880	34705	34617.5	34917.5	34937.5	35425	34985	34742.5	34887.5	34790	34670	34972.5	34860	35055	34592.5	34770	34457.5	34590	34677.5	34985	34902.5	34392.5	34000	33530	32605	32402.5	30552.5	28502.5	26760	23962.5	20910	17765	16012.5
1299	22825	27560	28687.5	29895	31235	31772.5	32282.5	32987.5	32657.5	32885	32882.5	32762.5	33625	34020	33930	33870	34490	34695	34660	34532.5	35080	35202.5	34562.5	35405	35302.5	35270	35045	34295	34430	34392.5	34390	34420	34665	35012.5	34525	34810	34592.5	34867.5	33990	33925	32935	32287.5	30355	28770	26900	23712.5	20640	17755	15967.5
1298.88	22800	27420	29312.5	30277.5	31482.5	31715	32232.5	32235	32802.5	33290	32872.5	33167.5	33430	33687.5	33295	34102.5	34175	34405	34297.5	34385	34980	34860	34385	34672.5	34595	34985	34900	34720	34707.5	35295	34982.5	34705	35022.5	34877.5	34620	34630	34717.5	34280	34432.5	33300	32985	32087.5	30605	28310	27077.5	23337.5	20987.5	18267.5	15862.5
1298.75	22747.5	27907.5	28775	29907.5	30542.5	31555	31797.5	32085	32937.5	32725	33157.5	33470	33575	33885	32897.5	33437.5	33490	34962.5	34185	34607.5	34690	34405	34507.5	34185	34582.5	34385	34545	34735	34390	35037.5	34722.5	34250	34190	34765	34495	35175	34047.5	34380	34122.5	32987.5	33102.5	31485	30067.5	28690	26155	23830	20520	17772.5	15890
1298.62	23157.5	26952.5	28860	30585	30672.5	31805	31785	32525	32470	33045	32927.5	33222.5	33335	32970	33290	33750	34350	34637.5	34150	34175	34557.5	34350	34337.5	34395	34725	35130	34405	34415	34777.5	34467.5	34342.5	34800	34272.5	34392.5	34487.5	35427.5	34707.5	34097.5	33567.5	33247.5	32992.5	31632.5	30502.5	29110	26925	23902.5	20492.5	17877.5	15932.5
1298.5	23110	27650	28632.5	30605	30807.5	31760	32387.5	32405	32275	32777.5	32787.5	33132.5	33182.5	33487.5	34205	33200	33850	34800	34227.5	34205	34670	34552.5	34197.5	34600	34302.5	34645	34220	34470	34105	34700	34495	34465	34720	34255	34600	34360	33900	34380	34517.5	33325	32657.5	31200	30450	28350	26257.5	23277.5	20880	17827.5	16037.5
1298.38	22430	27107.5	28812.5	30392.5	30880	31890	31595	32065	32492.5	32872.5	32990	32797.5	33370	33120	33055	33940	33945	34450	33790	33927.5	34220	34410	33960	34710	33912.5	34222.5	34705	34530	34577.5	34830	34482.5	34745	34787.5	34510	34515	34327.5	34272.5	34047.5	33337.5	33080	32560	31097.5	29970	27947.5	26750	23190	20407.5	18402.5	16135
1298.25	22845	27090	28600	29512.5	31122.5	30947.5	31325	31950	32467.5	32860	33230	32315	33227.5	33357.5	33262.5	33597.5	33802.5	33550	34440	33757.5	34667.5	34365	33907.5	33935	34582.5	34462.5	33855	34062.5	34590	34085	34412.5	34250	34230	34020	34035	34230	33947.5	34230	33660	32940	32292.5	31880	30380	28425	26105	23617.5	20560	17752.5	15857.5
1298.12	22880	27455	28635	29710	30595	31300	31157.5	31752.5	32095	32635	32710	33065	32622.5	32617.5	33205	33610	33310	34012.5	33890	33952.5	34085	34485	33970	34600	34465	34385	33612.5	33640	34692.5	34065	34750	34027.5	33952.5	34422.5	33802.5	34525	33937.5	33910	33512.5	33395	32542.5	30802.5	30042.5	28642.5	26527.5	23162.5	20197.5	17870	16110
1298	22735	27537.5	28445	29812.5	30547.5	31170	31895	31967.5	32182.5	31862.5	32742.5	32810	32927.5	33260	33252.5	33080	33285	34212.5	34040	34002.5	34022.5	34220	34140	33737.5	34090	33877.5	34105	34445	33790	34095	33550	33747.5	34047.5	33932.5	34152.5	33602.5	34057.5	34372.5	33695	33457.5	32060	31595	30082.5	28162.5	26200	23417.5	20842.5	17492.5	15757.5
1297.88	22990	27132.5	28527.5	29975	30442.5	31270	31712.5	32027.5	31907.5	32225	32545	32492.5	32555	33400	32987.5	33355	33082.5	33692.5	33850	33627.5	33995	34190	33982.5	33950	33850	33742.5	34665	34332.5	34092.5	34425	33907.5	34480	34127.5	34080	34252.5	34410	34215	34055	33292.5	32860	32422.5	31235	29905	27962.5	25857.5	22492.5	20322.5	17962.5	15830
1297.75	22577.5	27107.5	28347.5	29752.5	30480	30967.5	31402.5	31932.5	31797.5	32440	33027.5	32425	32862.5	33377.5	32857.5	32750	33070	33497.5	33817.5	34022.5	33967.5	34060	34185	33865	34467.5	33537.5	33967.5	33962.5	34137.5	33495	34177.5	33910	33802.5	33682.5	34102.5	33957.5	33620	34180	33262.5	32517.5	32010	31315	30170	28392.5	26150	23307.5	20590	17895	16000
1297.62	23017.5	27102.5	28462.5	29422.5	30670	31132.5	31005	31670	32397.5	32640	32727.5	32447.5	32292.5	33055	32715	33387.5	34195	33097.5	33450	33937.5	33595	33615	34160	34005	33670	33245	33542.5	33157.5	34375	33565	34150	34037.5	33890	33567.5	33710	33992.5	34407.5	33600	33447.5	32667.5	32125	31265	29962.5	28245	26112.5	22950	20240	17707.5	16135
1297.5	22992.5	26887.5	28577.5	29857.5	30950	30892.5	31985	31275	31135	32077.5	32630	32827.5	32535	32855	32897.5	33277.5	33205	33385	33260	33412.5	33282.5	33982.5	34137.5	33445	33965	34162.5	33990	33637.5	33367.5	34205	33772.5	33567.5	33995	33917.5	33835	33497.5	33425	33685	33027.5	33030	32127.5	30622.5	29335	27797.5	25640	23275	20325	17332.5	16197.5
1297.38	22632.5	26430	28135	29315	30715	31137.5	30977.5	31552.5	31840	32015	32007.5	32215	32437.5	32580	32617.5	32885	32940	33075	34347.5	33402.5	33385	34242.5	33355	33402.5	33502.5	34412.5	34127.5	33680	33777.5	33602.5	34025	33865	34037.5	33557.5	34130	33655	33905	33340	33320	32497.5	32140	30777.5	30157.5	27552.5	26117.5	22437.5	20492.5	17835	15922.5
1297.25	22680	26560	28500	29370	30552.5	30712.5	31095	31720	31580	31707.5	32532.5	32585	32875	32940	33312.5	33015	32992.5	33222.5	33865	33962.5	33505	34040	33732.5	33732.5	34082.5	33072.5	33705	33622.5	33815	33420	34107.5	33542.5	33422.5	33830	33772.5	33735	33437.5	34080	32850	32680	31720	30937.5	30135	28032.5	25497.5	22937.5	20215	17827.5	15682.5
1297.12	22410	26972.5	28202.5	29075	30500	31100	30792.5	31817.5	31540	32222.5	32952.5	32645	32280	32230	32452.5	32492.5	33417.5	33452.5	33612.5	33847.5	33757.5	33897.5	33590	33702.5	33750	33682.5	33962.5	33570	33660	33825	33727.5	33635	34135	33707.5	34132.5	33612.5	34110	33225	32927.5	32480	31922.5	30602.5	29210	27417.5	25965	23042.5	20390	17642.5	16157.5
1297	22842.5	27187.5	27675	29190	30520	30987.5	31450	31165	31640	32117.5	32372.5	32162.5	32415	32672.5	32005	33117.5	32835	32885	33317.5	33270	33050	34145	33502.5	33552.5	33612.5	33965	33850	33252.5	33577.5	33537.5	33425	33565	33745	33597.5	33900	33025	33007.5	32872.5	32342.5	32580	31945	30800	29165	27822.5	25937.5	22727.5	20615	17650	16200
[truncated: 15 more columns]

## Sheet: Figure S16c
Figure S16c
	Intensity (arb. units)
Etch time (min) Binding energy (eV)	0	0.4	0.8	1.5	2.2	2.9	3.6	4.3	5	5.7	6.4	7.1	7.8	8.5	9.2	9.9	11.4	12.9	14.9	16.9	19.9	22.9	25.9	28.9	31.9	34.9	37.9	40.9	43.9	46.9	49.9	52.9	55.9	58.9	61.9	64.9	67.9	70.9	73.9	76.9	79.9	82.9	85.9	88.9	91.9	94.9	97.9	100.9	103.9
870	47176.7	48625	49248.3	48645	47571.7	47520	46623.3	46918.3	47196.7	46928.3	47061.7	46956.7	47133.3	47156.7	47401.7	47713.3	47518.3	47445	47103.3	47223.3	46965	47445	47050	47075	47141.7	46676.7	46663.3	46976.7	46700	47106.7	46790	47458.3	46980	47116.7	46826.7	47425	47070	46836.7	46335	46025	44653.3	44326.7	43298.3	42066.7	40731.7	38255	36766.7	34173.3	33240
869.9	47333.3	49050	48653.3	48866.7	48301.7	47871.7	47995	46668.3	46971.7	46861.7	46715	46515	46725	47046.7	47110	47288.3	47776.7	47525	46970	47265	46608.3	47108.3	46315	46626.7	46781.7	47200	46973.3	47385	46768.3	47090	47186.7	47158.3	46236.7	46951.7	46466.7	47025	46838.3	47031.7	46498.3	45885	44485	44023.3	43048.3	42220	40071.7	38146.7	36416.7	34806.7	33366.7
869.8	47128.3	48933.3	48556.7	48628.3	48160	47538.3	46816.7	46923.3	46795	47281.7	46876.7	46623.3	47253.3	47640	47138.3	47265	47440	47071.7	47070	46990	46308.3	46750	46730	47110	46903.3	47391.7	46675	47111.7	46851.7	46731.7	47250	46665	47145	47353.3	46666.7	46905	46995	46823.3	46760	46163.3	45161.7	44628.3	43641.7	41693.3	40536.7	37843.3	35826.7	34313.3	33043.3
869.7	47323.3	48975	48793.3	48480	47673.3	47588.3	47495	46883.3	46815	46936.7	46950	47303.3	47660	47873.3	47435	47275	46955	47101.7	46480	47278.3	47326.7	47123.3	47078.3	46930	47438.3	47065	46921.7	46706.7	46611.7	46925	46701.7	46878.3	47416.7	47440	46993.3	46975	46838.3	46253.3	46605	46058.3	45476.7	44083.3	42731.7	41795	40585	38588.3	36448.3	34546.7	33571.7
869.6	47041.7	48503.3	48888.3	48576.7	48475	47986.7	47021.7	46971.7	46638.3	47225	46698.3	46888.3	47575	47318.3	47368.3	47723.3	47770	47231.7	47221.7	47963.3	47811.7	47256.7	47046.7	47191.7	46775	46770	47396.7	47041.7	47261.7	46456.7	46790	47105	46736.7	46900	47110	46851.7	47018.3	47386.7	47033.3	46090	45675	44575	44058.3	41856.7	40381.7	38820	36433.3	34593.3	32841.7
869.5	47106.7	48595	49148.3	49060	48298.3	47505	47775	47151.7	46550	46833.3	46770	47086.7	47225	46783.3	47611.7	47513.3	47458.3	47810	47670	47460	46830	47255	47111.7	46810	47256.7	47356.7	47106.7	47686.7	46888.3	47705	46721.7	47438.3	47403.3	46733.3	46420	46716.7	47300	46893.3	46826.7	46311.7	45618.3	44313.3	43405	41536.7	40350	38163.3	36515	34715	33231.7
869.4	47270	48636.7	48415	49023.3	48498.3	47431.7	47100	47105	46875	46876.7	46660	46606.7	46726.7	47101.7	46676.7	47286.7	47876.7	47225	47161.7	47681.7	47518.3	47106.7	47158.3	46470	46368.3	47103.3	46700	47013.3	47255	46826.7	46695	46580	47033.3	46806.7	47230	46815	47178.3	46898.3	46280	46356.7	45280	44668.3	43170	41598.3	40708.3	38355	36280	34723.3	33478.3
869.3	47093.3	48606.7	48561.7	48411.7	48256.7	47641.7	47513.3	47213.3	47150	46871.7	47060	47376.7	47405	47125	47153.3	47176.7	47501.7	46865	46873.3	47310	46923.3	47098.3	46866.7	46990	47168.3	46803.3	47530	47041.7	47585	47296.7	46891.7	47390	46880	47413.3	47091.7	46981.7	47243.3	46755	46541.7	46076.7	45201.7	44446.7	43373.3	41566.7	40398.3	38601.7	36846.7	35111.7	33136.7
869.2	47561.7	48646.7	48775	48311.7	47763.3	47683.3	47340	46555	46740	47026.7	47030	47395	47350	47303.3	47700	47106.7	47668.3	47415	47865	46823.3	47298.3	46903.3	46870	47015	47263.3	46891.7	47455	46593.3	46988.3	46845	46556.7	47220	47155	46991.7	46990	46645	47016.7	47033.3	47186.7	45916.7	44751.7	44356.7	43008.3	41781.7	40448.3	38441.7	36898.3	34810	33693.3
869.1	47400	49071.7	49078.3	48185	47930	47916.7	47695	46871.7	46923.3	46448.3	47288.3	47136.7	46965	46676.7	47281.7	47185	47346.7	46941.7	47328.3	47636.7	46968.3	46841.7	47123.3	46426.7	47126.7	46800	47261.7	47318.3	47040	46776.7	46985	46450	46930	47098.3	47493.3	47681.7	47421.7	46720	46476.7	46030	45118.3	44571.7	43220	41890	40335	38505	36625	34620	33458.3
869	47203.3	48878.3	49215	48645	48638.3	47860	47621.7	46890	46795	46808.3	46880	47320	46831.7	47445	48006.7	47123.3	47351.7	47088.3	47380	47361.7	47330	46863.3	46881.7	46965	46645	46686.7	46918.3	47098.3	46700	47471.7	47243.3	47301.7	46906.7	47078.3	46978.3	47140	46940	46853.3	46360	46110	45285	44046.7	43296.7	41480	40661.7	38235	36306.7	34736.7	33443.3
868.9	47046.7	48456.7	48680	48465	47908.3	47976.7	47108.3	47015	47313.3	46870	47091.7	46703.3	46831.7	47201.7	47100	47005	47383.3	47711.7	47246.7	47183.3	47468.3	46936.7	47066.7	46978.3	47408.3	46416.7	47326.7	46603.3	46896.7	47036.7	47070	46903.3	46868.3	46986.7	47073.3	47221.7	46980	47185	47223.3	45876.7	45083.3	44418.3	43178.3	41930	40345	38563.3	36448.3	34346.7	33146.7
868.8	47323.3	48820	48936.7	48648.3	48208.3	48338.3	47273.3	46566.7	46980	47110	47031.7	46988.3	47555	47316.7	47598.3	47351.7	47071.7	47291.7	47828.3	47341.7	47408.3	46783.3	47298.3	46840	46845	47113.3	47311.7	46915	46733.3	47461.7	46665	47436.7	47503.3	47425	47103.3	47126.7	46831.7	46901.7	46531.7	46293.3	45638.3	44458.3	43926.7	41636.7	40433.3	38798.3	36790	34546.7	33623.3
868.7	47583.3	49178.3	49253.3	48635	48496.7	48203.3	47436.7	47011.7	46931.7	47030	47015	46926.7	47878.3	47593.3	48025	47386.7	47733.3	47625	47265	46938.3	47500	47135	46948.3	47115	46901.7	46506.7	47718.3	47255	46465	47463.3	47621.7	47410	47110	47121.7	47151.7	47658.3	47096.7	47490	46656.7	46233.3	44970	44786.7	43568.3	41918.3	40296.7	38658.3	36733.3	34741.7	33168.3
868.6	47326.7	49180	48535	49138.3	48423.3	47998.3	47361.7	46973.3	47306.7	47145	47090	46936.7	47121.7	47400	47233.3	47658.3	47146.7	47821.7	47426.7	47423.3	47343.3	47556.7	47151.7	46586.7	46845	47163.3	46725	47131.7	46845	47063.3	47091.7	46908.3	47511.7	46591.7	47186.7	47010	47418.3	47076.7	47083.3	45720	45286.7	44695	43390	41863.3	40381.7	38410	36811.7	35028.3	33970
868.5	47353.3	49286.7	48793.3	48715	48880	47760	47178.3	47028.3	47023.3	47211.7	47040	47505	47301.7	47413.3	47388.3	47448.3	48000	47263.3	47553.3	47296.7	46753.3	47403.3	47045	47125	47140	46700	47060	47041.7	47365	47173.3	46800	47176.7	47183.3	47033.3	46818.3	47305	47015	46768.3	46706.7	46663.3	45616.7	44076.7	43791.7	41761.7	40395	38588.3	36601.7	35046.7	33490
868.4	47765	48813.3	48905	48206.7	48010	48033.3	46985	46993.3	47243.3	47345	47150	47253.3	47138.3	47403.3	47266.7	47763.3	47238.3	47901.7	47535	47115	47228.3	47028.3	47130	46786.7	46978.3	46786.7	46473.3	47158.3	47460	47285	47166.7	47193.3	46661.7	46920	46946.7	46815	47908.3	46710	46911.7	46328.3	45251.7	44320	43268.3	41926.7	40616.7	38460	36493.3	34641.7	33571.7
868.3	47166.7	48818.3	49120	48495	48626.7	48188.3	47405	47286.7	47353.3	46483.3	46923.3	47136.7	46883.3	47253.3	47056.7	47410	47858.3	47463.3	47415	47390	47426.7	47251.7	47263.3	47075	47001.7	46610	46511.7	46953.3	47355	46940	46610	47156.7	47300	46906.7	47498.3	47056.7	47026.7	47051.7	46930	46260	45113.3	44216.7	43536.7	41981.7	40551.7	38098.3	36420	34678.3	33278.3
868.2	47611.7	48688.3	48865	48566.7	48418.3	47965	47741.7	47276.7	46511.7	47085	47215	47246.7	47058.3	47331.7	47720	47068.3	47265	47083.3	47906.7	47305	47236.7	47030	47048.3	47081.7	46345	46888.3	47511.7	46836.7	47766.7	47380	46926.7	47236.7	46935	47261.7	47226.7	46575	47241.7	47041.7	46475	46040	45435	44180	43855	41263.3	40240	38745	36316.7	34821.7	33428.3
868.1	47323.3	48426.7	49435	48606.7	48450	47736.7	47478.3	47326.7	47248.3	46885	46888.3	47125	46856.7	47483.3	47523.3	47390	47253.3	47545	47636.7	46921.7	47378.3	47465	47353.3	46951.7	47251.7	46860	46841.7	47308.3	47558.3	46426.7	46945	46968.3	46453.3	46885	47696.7	47056.7	47355	46781.7	46896.7	45865	45191.7	44700	43241.7	41526.7	39996.7	38031.7	36863.3	34405	33958.3
868	47961.7	49053.3	48838.3	49166.7	48428.3	47711.7	47633.3	47113.3	46868.3	47306.7	47120	46983.3	47673.3	47313.3	47601.7	47875	47528.3	47256.7	47476.7	47388.3	47666.7	47263.3	47701.7	47303.3	47080	47076.7	47400	47256.7	47038.3	47706.7	47115	47600	47513.3	47616.7	46893.3	46980	47110	46885	46405	46305	45856.7	44625	43746.7	41615	40638.3	39053.3	36471.7	34583.3	33381.7
867.9	47241.7	48701.7	49046.7	48780	48360	48070	47555	47591.7	47521.7	47753.3	46853.3	47223.3	47401.7	47438.3	47943.3	47986.7	47331.7	48006.7	47673.3	47260	47293.3	46958.3	47098.3	47191.7	47080	46878.3	47153.3	47046.7	46958.3	47433.3	47025	47360	47413.3	47213.3	47558.3	47085	47260	47085	46631.7	46066.7	45400	44906.7	43325	41591.7	40905	38256.7	36888.3	34691.7	33398.3
867.8	47170	48708.3	48581.7	48783.3	48565	47736.7	47900	47531.7	47050	47290	47128.3	47191.7	46766.7	47626.7	47550	47858.3	47271.7	47848.3	47430	47321.7	47180	47031.7	46890	46903.3	47036.7	47193.3	47120	48065	47440	46563.3	47165	47100	47200	46931.7	47438.3	47131.7	47776.7	46848.3	46851.7	45791.7	45305	44045	43328.3	41888.3	40413.3	38608.3	36506.7	35211.7	33518.3
867.7	47171.7	48585	49158.3	49080	48340	47870	47826.7	47121.7	47688.3	47493.3	47165	47336.7	47195	47210	48185	47133.3	47598.3	47655	48120	47696.7	46875	46670	47535	46893.3	47286.7	47486.7	47185	47030	47395	46611.7	47028.3	46896.7	47005	46893.3	47050	47100	47153.3	47226.7	46491.7	45973.3	45715	44193.3	43771.7	41476.7	40500	38391.7	36278.3	34936.7	33365
867.6	47743.3	48901.7	49093.3	49438.3	48413.3	48146.7	47506.7	46721.7	46786.7	47511.7	47778.3	46685	47321.7	46498.3	47263.3	47596.7	47735	47743.3	47836.7	47378.3	47338.3	47693.3	46720	47285	47566.7	46635	47208.3	46996.7	47438.3	47375	47045	47473.3	47088.3	46930	47568.3	47315	47745	46641.7	46821.7	46413.3	45533.3	44371.7	43801.7	41841.7	40650	39001.7	36756.7	35025	33268.3
867.5	47008.3	49290	49075	49293.3	48763.3	48761.7	47180	47385	46906.7	47086.7	47161.7	46881.7	46826.7	47621.7	46961.7	47191.7	47800	46928.3	47530	47446.7	47526.7	47253.3	46978.3	46946.7	47095	47366.7	46778.3	47168.3	47531.7	46735	46946.7	47145	46943.3	47200	47135	46975	47340	47220	47106.7	45841.7	45001.7	44470	43506.7	41701.7	40335	38841.7	36273.3	34495	33476.7
867.4	47223.3	48748.3	49053.3	48755	48321.7	48186.7	47365	47388.3	46736.7	47086.7	47141.7	47055	47090	47241.7	48180	47721.7	47208.3	47391.7	47633.3	47273.3	46926.7	47393.3	47141.7	47753.3	46988.3	47310	47468.3	47421.7	47410	46603.3	47388.3	47361.7	47140	47030	47481.7	46948.3	47130	46915	46528.3	46151.7	45486.7	44696.7	43308.3	41515	40590	38463.3	36801.7	34215	32846.7
867.3	46865	49513.3	49265	48818.3	47918.3	48050	47650	47245	47205	47191.7	46993.3	47058.3	47296.7	47716.7	47403.3	47008.3	47545	47368.3	47235	47248.3	47206.7	46986.7	47105	47061.7	46605	46725	47808.3	47190	46825	46968.3	47166.7	47128.3	46801.7	46966.7	47691.7	47218.3	47718.3	47426.7	46736.7	45986.7	45466.7	43928.3	43313.3	41688.3	40553.3	38250	36633.3	34543.3	33543.3
867.2	47245	48840	48856.7	48756.7	48421.7	47511.7	48573.3	47146.7	46838.3	47415	46721.7	47290	47741.7	47225	47283.3	47813.3	47745	47281.7	46856.7	47451.7	47513.3	47421.7	47286.7	47625	47115	47653.3	47288.3	47531.7	46770	48275	47241.7	47481.7	47036.7	47086.7	47261.7	47515	47490	47076.7	47091.7	46326.7	45103.3	44740	43666.7	41760	40688.3	38226.7	36546.7	34813.3	33626.7
867.1	47293.3	49103.3	49055	49066.7	48403.3	47706.7	47936.7	47621.7	47138.3	47256.7	47005	47170	47541.7	47206.7	47450	47951.7	48096.7	47278.3	47518.3	47588.3	47270	47608.3	47131.7	47506.7	47498.3	47231.7	46735	47181.7	46785	46785	47013.3	47368.3	47426.7	47326.7	47361.7	46951.7	47888.3	47671.7	46535	45976.7	45510	44428.3	43280	41831.7	40955	38616.7	36163.3	34876.7	33633.3
867	47931.7	48600	49246.7	49158.3	48310	47670	47981.7	47698.3	46885	47618.3	46718.3	47663.3	47105	47193.3	47415	47555	47441.7	47336.7	47518.3	47793.3	47355	47695	47140	46831.7	47100	46801.7	46976.7	48071.7	46916.7	47416.7	47133.3	47325	47006.7	48173.3	47020	46891.7	47191.7	46861.7	47126.7	46028.3	45736.7	44563.3	43698.3	42348.3	40753.3	38465	36546.7	34806.7	33786.7
866.9	47266.7	48693.3	49336.7	48816.7	48603.3	48061.7	47691.7	47410	47630	47125	47166.7	46910	47270	47483.3	47983.3	47911.7	47825	47456.7	48256.7	47006.7	47648.3	47405	47433.3	47216.7	47478.3	47640	47316.7	47638.3	47293.3	47071.7	47435	47021.7	47035	47061.7	46966.7	47196.7	47413.3	47083.3	46565	46676.7	45531.7	44286.7	43301.7	41726.7	40378.3	38660	36296.7	35078.3	33393.3
866.8	47091.7	49328.3	49053.3	48733.3	48531.7	48128.3	47575	47448.3	47871.7	47400	46940	47075	47245	47351.7	46983.3	47790	47543.3	47238.3	47536.7	47521.7	47270	48030	46825	47345	47080	47106.7	46953.3	47421.7	47236.7	47398.3	47541.7	46875	47463.3	47118.3	47151.7	47230	47790	47320	46583.3	45901.7	45206.7	44396.7	43413.3	41996.7	40765	38945	36331.7	35138.3	33570
866.7	47810	49345	49775	49143.3	48556.7	47478.3	47643.3	47453.3	47745	46768.3	47273.3	47013.3	47218.3	47543.3	47560	47280	47876.7	47446.7	47661.7	47325	47136.7	47223.3	47506.7	46965	47348.3	47268.3	47568.3	46996.7	47235	47285	47281.7	46845	46798.3	47548.3	46950	47143.3	47231.7	47373.3	46775	46220	45591.7	44010	43708.3	41476.7	40251.7	38856.7	36473.3	34608.3	33395
866.6	47386.7	48573.3	49163.3	48905	48453.3	47966.7	47590	47415	47661.7	46830	47253.3	47110	47356.7	47948.3	47918.3	47890	47501.7	47421.7	47405	47608.3	47733.3	46448.3	47366.7	47600	47028.3	47213.3	47146.7	47145	47223.3	47298.3	47620	47551.7	47263.3	46828.3	47086.7	47340	46793.3	47603.3	46661.7	46480	45703.3	44376.7	43426.7	42033.3	39925	38385	36543.3	34733.3	33068.3
866.5	47390	49533.3	49506.7	48440	48278.3	48023.3	48075	47300	47280	47231.7	47488.3	47693.3	47680	47030	47801.7	47293.3	47665	47568.3	47400	46846.7	47220	47541.7	47726.7	46980	47196.7	47346.7	47535	46965	46911.7	46930	46908.3	46968.3	47158.3	47325	47493.3	47050	47211.7	47535	46223.3	46326.7	45408.3	43965	43178.3	41416.7	40750	38386.7	36556.7	34245	33655
866.4	47583.3	49533.3	49590	49055	48558.3	48208.3	47783.3	47226.7	47075	47510	47188.3	46788.3	47238.3	47625	47678.3	47215	48010	47621.7	47361.7	47348.3	47530	47381.7	47463.3	47645	47393.3	47741.7	47120	47535	47100	47825	47183.3	47233.3	47206.7	47863.3	47470	47701.7	47308.3	47258.3	47188.3	46821.7	45608.3	44643.3	43790	41455	40543.3	38470	36813.3	34958.3	33810
866.3	47665	48666.7	49510	49090	48406.7	47796.7	48071.7	47600	47538.3	47125	47751.7	47588.3	47535	47176.7	47863.3	47820	47573.3	47876.7	47410	47350	47591.7	47700	47583.3	47200	47196.7	47198.3	46843.3	47110	47016.7	47386.7	46860	47176.7	47296.7	47136.7	46878.3	47335	47543.3	47081.7	46800	46366.7	45825	44945	43613.3	41365	41216.7	38733.3	36985	34958.3	33415
866.2	47135	49080	49285	48903.3	48183.3	48035	47543.3	47633.3	47133.3	46883.3	47313.3	47411.7	47105	46955	47585	47640	47973.3	47751.7	47823.3	47146.7	47718.3	47215	47546.7	47658.3	47071.7	47081.7	47216.7	47440	47316.7	47711.7	46920	47531.7	47340	47698.3	46728.3	47761.7	47251.7	46926.7	47028.3	46276.7	45561.7	44618.3	43790	41858.3	40798.3	38161.7	36348.3	34590	33730
866.1	47145	49063.3	49111.7	48900	48931.7	47963.3	48221.7	47300	47405	47011.7	47228.3	47243.3	47703.3	47805	47558.3	47538.3	47731.7	47421.7	47761.7	47518.3	46938.3	46931.7	47761.7	47371.7	47486.7	47703.3	47388.3	47245	47153.3	47538.3	46775	47578.3	46768.3	47158.3	47550	46886.7	47981.7	47195	47073.3	46765	45271.7	44496.7	43903.3	41868.3	41058.3	38871.7	37008.3	34288.3	33505
866	47330	49435	49685	48733.3	48600	48265	48141.7	46950	47595	47411.7	47616.7	47340	47361.7	47318.3	47546.7	47680	47980	47480	47350	47768.3	47836.7	47310	47090	47596.7	47586.7	47355	47286.7	47903.3	47421.7	47343.3	47178.3	47135	47238.3	47646.7	47483.3	47290	47773.3	46915	47028.3	46410	45948.3	44680	43500	41775	40431.7	38813.3	36305	34918.3	33445
865.9	47233.3	48880	49558.3	48760	48480	47915	47413.3	47140	47410	47355	46903.3	47315	47205	47646.7	46818.3	48080	47646.7	47305	48008.3	47686.7	47673.3	47705	46981.7	46800	47415	47195	47513.3	47068.3	47455	47270	47205	47436.7	47126.7	47221.7	46941.7	47796.7	47873.3	46751.7	47001.7	45911.7	45783.3	44886.7	43636.7	41686.7	40930	38410	36581.7	34881.7	33683.3
865.8	47340	49420	49530	48720	48735	48050	47910	47306.7	47685	47213.3	47546.7	47196.7	47225	47068.3	47486.7	47628.3	48385	47385	47725	47456.7	47451.7	47595	47860	47426.7	47140	46686.7	47048.3	47000	47266.7	47498.3	47336.7	47610	47550	47421.7	47400	47150	47906.7	47340	46781.7	46098.3	45333.3	44713.3	43798.3	41235	40485	38441.7	36491.7	34758.3	33848.3
865.7	47366.7	49298.3	48940	48763.3	48681.7	47928.3	47611.7	47751.7	47423.3	47346.7	47365	47295	47570	47700	47828.3	47451.7	47520	47351.7	47380	47086.7	47580	47328.3	47740	47163.3	47396.7	46983.3	46973.3	47121.7	47358.3	46468.3	47550	47000	47150	47415	47443.3	47296.7	47193.3	47263.3	46693.3	46690	45681.7	44723.3	43680	41685	40348.3	38586.7	36581.7	34833.3	33676.7
865.6	47598.3	48761.7	48925	49405	48358.3	48270	47836.7	47558.3	46750	47155	47175	47658.3	47571.7	47345	47273.3	48086.7	47765	48115	47773.3	47786.7	47170	47675	47103.3	47208.3	47900	47555	47105	47615	47260	47321.7	47445	47668.3	47535	47461.7	47946.7	47268.3	47845	47498.3	47205	46043.3	46096.7	44685	43926.7	42515	40993.3	38926.7	36923.3	34861.7	33551.7
865.5	48166.7	49385	49498.3	48981.7	48608.3	48181.7	47823.3	47320	47546.7	47613.3	47848.3	47468.3	47595	47263.3	48121.7	47910	47418.3	48205	47281.7	48186.7	47686.7	47675	47548.3	46825	47178.3	47176.7	47578.3	47440	47475	47340	47283.3	47921.7	47448.3	47185	47206.7	47453.3	47436.7	47055	46913.3	46846.7	45783.3	44770	43655	41575	40823.3	39141.7	37218.3	35035	33763.3
865.4	47171.7	48956.7	48771.7	49228.3	48518.3	47858.3	47320	47605	47686.7	47020	47053.3	47361.7	47348.3	47708.3	48006.7	47656.7	47655	47451.7	47483.3	47180	47720	47323.3	47501.7	46870	47338.3	47046.7	47150	47516.7	46950	47291.7	47573.3	47196.7	47673.3	47615	48225	47415	47436.7	47661.7	47470	46346.7	45423.3	44853.3	43263.3	41670	40828.3	38220	36680	35410	33343.3
865.3	47750	49528.3	48981.7	48868.3	48596.7	48380	48110	47600	47298.3	47268.3	47890	47176.7	47233.3	47645	47373.3	47106.7	48176.7	48251.7	47896.7	47348.3	47341.7	46950	47245	47481.7	47223.3	47301.7	47300	47436.7	47141.7	47163.3	47500	47240	47063.3	47558.3	47228.3	47301.7	47530	47723.3	47366.7	46190	45945	44495	43600	42245	40926.7	38845	36860	34848.3	33665
865.2	47350	49090	49271.7	49298.3	48171.7	48311.7	48108.3	47481.7	47583.3	47416.7	47518.3	47666.7	47865	46933.3	47940	47430	48243.3	47653.3	47816.7	47803.3	47501.7	47511.7	47710	47831.7	47470	47321.7	47013.3	47826.7	47851.7	47556.7	47518.3	47671.7	47528.3	47190	47608.3	47583.3	47616.7	46846.7	46383.3	46611.7	45548.3	44346.7	43176.7	41948.3	40580	38276.7	36851.7	34408.3	33463.3
865.1	47776.7	49161.7	50015	49448.3	48420	48546.7	47741.7	47626.7	47378.3	47410	47168.3	47215	47445	47541.7	47438.3	47935	47800	47816.7	47680	47736.7	47618.3	47163.3	47231.7	46971.7	47486.7	47595	47100	47170	47575	47390	47505	47456.7	47333.3	46765	47146.7	47261.7	47275	46795	46941.7	46701.7	45708.3	44510	43713.3	41575	40685	38621.7	36765	34926.7	33783.3
865	47456.7	49585	49348.3	48701.7	47926.7	48188.3	47551.7	47840	46675	47451.7	47195	47700	47173.3	47178.3	47396.7	47700	48070	47793.3	47326.7	47965	46593.3	47588.3	47448.3	47438.3	47411.7	47480	47546.7	47396.7	47511.7	47270	47256.7	47135	47326.7	47496.7	47438.3	47265	47828.3	46858.3	46753.3	46178.3	45420	44530	43123.3	41671.7	40050	38500	36516.7	34853.3	33865
864.9	47810	49245	48685	48920	48506.7	47741.7	47858.3	47625	47393.3	46891.7	47235	47473.3	47310	47638.3	47593.3	47096.7	47851.7	47598.3	47268.3	47705	47593.3	47720	47110	46855	47091.7	47225	47295	47448.3	47128.3	47293.3	47195	47576.7	47596.7	47393.3	47080	47250	47493.3	47576.7	46538.3	46993.3	45481.7	44400	43171.7	42485	40431.7	38513.3	36775	34663.3	33561.7
864.8	47483.3	48956.7	49218.3	49521.7	48845	48258.3	47615	47695	47176.7	47405	47650	47516.7	47688.3	48226.7	47881.7	48241.7	48171.7	47745	48055	47980	47316.7	47321.7	47290	47470	47393.3	46930	47748.3	47555	47290	47798.3	47308.3	46968.3	47620	47473.3	47633.3	47400	47733.3	47521.7	46973.3	46848.3	46336.7	44785	43840	42535	40468.3	38803.3	36778.3	34983.3	33533.3
864.7	48346.7	49388.3	49358.3	49241.7	48845	48710	48046.7	46671.7	47151.7	47755	48080	47566.7	47555	47636.7	47803.3	47285	47915	47493.3	47188.3	48288.3	47278.3	47590	47493.3	46798.3	46943.3	46861.7	47405	47560	47546.7	47310	47353.3	47635	47276.7	47640	47321.7	47488.3	47298.3	47308.3	46951.7	46566.7	45890	44541.7	43396.7	42015	40441.7	38858.3	36685	34606.7	33578.3
864.6	47171.7	48880	49568.3	48956.7	48826.7	48138.3	47998.3	47143.3	47128.3	47668.3	47126.7	47251.7	48258.3	47563.3	47811.7	47581.7	48070	47821.7	48338.3	47875	47525	47170	47883.3	47968.3	47421.7	46980	47385	47471.7	47411.7	47435	47071.7	47051.7	47573.3	47318.3	47505	47055	47373.3	47978.3	46958.3	46271.7	45705	44848.3	43265	42183.3	40911.7	38298.3	36605	34876.7	33471.7
864.5	47353.3	49091.7	49201.7	49111.7	48136.7	48081.7	47695	47708.3	47766.7	47930	47895	47683.3	47531.7	48108.3	47683.3	47868.3	48113.3	47910	47890	47616.7	47710	47583.3	47190	47201.7	47395	47483.3	47360	47506.7	47843.3	47361.7	47336.7	47081.7	47200	47243.3	47458.3	47681.7	47076.7	47951.7	47041.7	46405	45233.3	44723.3	43791.7	41833.3	40685	39066.7	36841.7	35046.7	33533.3
864.4	47310	49003.3	49610	49308.3	48130	48586.7	48351.7	47465	47491.7	47623.3	47335	47345	47801.7	47305	47476.7	47535	48086.7	47931.7	47845	47566.7	47665	47628.3	47240	47648.3	47325	47586.7	46998.3	47798.3	47731.7	47676.7	47385	47646.7	47300	47378.3	47606.7	47105	47315	47160	46963.3	46705	45555	44858.3	43275	41586.7	40478.3	38321.7	36831.7	35255	33638.3
864.3	47703.3	49250	49993.3	49556.7	48540	48076.7	47535	47533.3	47788.3	47690	46566.7	47423.3	47066.7	47793.3	48000	47591.7	47556.7	47775	47416.7	47621.7	47993.3	47553.3	47805	47041.7	47465	47725	47570	47286.7	46955	47130	47513.3	47468.3	47470	47235	47295	47241.7	47396.7	47278.3	47070	46318.3	45321.7	44843.3	43706.7	42236.7	40153.3	38661.7	36836.7	35253.3	34050
864.2	47596.7	49228.3	49388.3	48651.7	48336.7	48155	47658.3	48010	47413.3	47028.3	47281.7	47476.7	47663.3	47408.3	47873.3	47928.3	47760	48066.7	47023.3	47340	47888.3	47553.3	47646.7	47475	47660	47256.7	47285	47648.3	47431.7	46840	47348.3	47621.7	47555	47520	47121.7	47513.3	47608.3	47326.7	47058.3	46345	45433.3	44963.3	43813.3	41863.3	40566.7	38675	36528.3	34631.7	33508.3
864.1	47616.7	49421.7	49185	49160	48546.7	47888.3	47926.7	47511.7	47526.7	47330	47620	47463.3	47960	47910	47363.3	47555	48065	47508.3	47586.7	47900	47318.3	47775	47861.7	47056.7	47906.7	47395	47536.7	47096.7	47263.3	47130	47683.3	47103.3	47475	47655	47503.3	47453.3	47558.3	46878.3	46505	46680	45598.3	44263.3	43620	41716.7	40915	38371.7	36398.3	35123.3	33425
864	46941.7	48871.7	49510	49335	49056.7	47785	47716.7	47638.3	47453.3	47410	47440	47605	48050	47835	47646.7	48051.7	47666.7	48083.3	48046.7	47496.7	47376.7	47456.7	47341.7	47066.7	47478.3	47603.3	47470	47455	47231.7	47421.7	47456.7	47848.3	47641.7	47960	47436.7	47856.7	47738.3	46960	46726.7	46391.7	46050	44713.3	43561.7	42231.7	40305	38556.7	36928.3	35230	33206.7
863.9	47400	49828.3	49206.7	49025	48453.3	48496.7	48270	47826.7	47435	47500	47848.3	47770	47428.3	47413.3	47765	47921.7	48095	47961.7	47651.7	47650	47973.3	47680	47470	47096.7	47395	47248.3	47781.7	47100	47123.3	47633.3	47875	47695	47526.7	46971.7	47218.3	47308.3	47303.3	47538.3	47151.7	46925	45856.7	45025	43563.3	41803.3	41020	38951.7	36823.3	34471.7	33435
863.8	47391.7	49041.7	49773.3	49195	48508.3	48416.7	47535	47790	46993.3	47908.3	47416.7	47133.3	47958.3	48141.7	47080	48216.7	47665	48283.3	47861.7	48003.3	47791.7	47441.7	47835	47643.3	47420	47836.7	47568.3	47786.7	47243.3	47466.7	47453.3	47641.7	47788.3	47256.7	47513.3	47348.3	46806.7	47236.7	46803.3	46698.3	45283.3	44866.7	43791.7	42056.7	40880	38423.3	37025	34961.7	34393.3
863.7	47440	49755	49241.7	49261.7	49136.7	47845	48146.7	47921.7	47453.3	47555	47950	47536.7	47333.3	48131.7	47928.3	48086.7	48350	47841.7	48276.7	46896.7	47513.3	47348.3	47670	47296.7	47096.7	47533.3	46901.7	47476.7	47461.7	47835	47328.3	47233.3	47498.3	47480	48015	47766.7	47701.7	47655	46828.3	46535	45983.3	44993.3	43580	41886.7	40871.7	38980	36560	35051.7	33581.7
863.6	47510	49108.3	49530	49598.3	48765	48480	48041.7	47351.7	47635	47711.7	47165	47293.3	47236.7	47586.7	47703.3	47950	47881.7	48328.3	47756.7	48255	47251.7	47063.3	47620	47853.3	47650	47471.7	47271.7	47248.3	47450	47306.7	47505	47385	47826.7	47156.7	47978.3	47703.3	47748.3	47265	46605	46623.3	45478.3	44660	43715	41686.7	40683.3	38843.3	36116.7	35185	34050
863.5	47318.3	49356.7	49560	49491.7	48933.3	48335	47936.7	47211.7	47580	47711.7	47293.3	47638.3	47225	48183.3	47808.3	47578.3	48241.7	48095	47770	47461.7	47626.7	47558.3	47465	47363.3	47478.3	47685	47015	47498.3	47026.7	47683.3	47226.7	47585	48261.7	47601.7	47428.3	47521.7	47605	47418.3	46911.7	47151.7	45261.7	44391.7	43881.7	42528.3	40563.3	38855	37018.3	35055	33491.7
863.4	47475	48765	49500	49050	48291.7	48158.3	47945	47736.7	47478.3	47350	47955	47798.3	47233.3	47716.7	47468.3	47058.3	47813.3	47788.3	47801.7	47661.7	47686.7	47680	47266.7	47283.3	47340	47105	47811.7	47275	47906.7	47418.3	47263.3	47931.7	47455	47598.3	47035	47400	47458.3	47085	47166.7	46470	45733.3	45041.7	43648.3	41780	40445	38481.7	36710	34645	33955
863.3	47571.7	49675	49438.3	49331.7	48621.7	48435	47688.3	47658.3	46993.3	47615	47311.7	47183.3	47560	47561.7	47788.3	47890	47878.3	48436.7	47668.3	47230	47851.7	47540	47600	47343.3	47965	47388.3	47708.3	47565	47848.3	47235	48211.7	48175	47570	47015	47615	48023.3	47151.7	47240	46545	46578.3	45573.3	44395	43293.3	41878.3	40268.3	38420	36715	35005	33246.7
863.2	47430	48925	48958.3	49675	48693.3	48681.7	47955	47748.3	47521.7	47820	47346.7	47725	47145	47926.7	47890	47721.7	47635	48026.7	48230	47881.7	47323.3	48056.7	47348.3	47715	46791.7	48005	47506.7	47733.3	47386.7	47275	47033.3	47163.3	48068.3	47133.3	47256.7	47428.3	47560	47536.7	47025	46826.7	45835	44605	43740	42146.7	41003.3	38606.7	36903.3	34916.7	33496.7
863.1	47585	49783.3	49950	49606.7	48573.3	48068.3	48613.3	47898.3	47100	48151.7	47746.7	47486.7	47695	47875	47730	47645	47668.3	47851.7	48181.7	47951.7	47951.7	47306.7	47415	47390	47206.7	47460	47515	47096.7	47263.3	48220	47868.3	47573.3	47446.7	47215	48145	48043.3	47235	47621.7	47513.3	46878.3	46371.7	44765	43746.7	42146.7	40623.3	38690	36573.3	34936.7	34138.3
863	47668.3	49108.3	49376.7	49385	48895	48413.3	47450	47768.3	47715	47625	47470	47255	47715	47728.3	47750	47905	48416.7	47913.3	47991.7	47965	47748.3	47375	47951.7	47346.7	47423.3	47181.7	47758.3	47735	47735	47450	47091.7	47553.3	47735	47268.3	47513.3	47708.3	47405	47366.7	47185	46373.3	45665	45005	43835	42315	40761.7	38953.3	37083.3	34998.3	34145
862.9	47230	48868.3	49531.7	48808.3	49295	48500	48323.3	47820	47491.7	47831.7	47086.7	47590	48146.7	47355	47766.7	48083.3	47875	48055	48116.7	47476.7	47625	47136.7	48346.7	47420	47768.3	46946.7	47226.7	47621.7	47448.3	47786.7	47495	47886.7	47313.3	47093.3	47871.7	48225	47633.3	47288.3	47126.7	46293.3	46165	45215	44371.7	42331.7	40646.7	38956.7	36780	35330	33348.3
862.8	47798.3	48855	49731.7	49195	48616.7	48108.3	47970	47878.3	47258.3	47186.7	47971.7	47798.3	47585	47551.7	47705	47943.3	48128.3	47951.7	47843.3	48030	47561.7	47350	47188.3	47683.3	47733.3	47378.3	47751.7	46811.7	47423.3	47243.3	47546.7	47341.7	47738.3	47416.7	47491.7	47631.7	47846.7	47010	47108.3	46406.7	45320	44635	43710	41793.3	40055	38813.3	37028.3	35078.3	33833.3
862.7	47191.7	48853.3	49481.7	48945	48938.3	48220	48031.7	47525	47390	47388.3	47041.7	47636.7	47360	47910	48045	47243.3	47913.3	47963.3	47815	48015	48200	47416.7	47458.3	47696.7	47821.7	47170	47916.7	47573.3	47526.7	47910	47960	47513.3	47565	48066.7	47390	46898.3	46945	47520	47140	46950	45806.7	45178.3	43568.3	42080	41046.7	38506.7	36728.3	35130	33988.3
862.6	47706.7	49126.7	49390	48926.7	48481.7	48543.3	47701.7	47386.7	48030	47048.3	47995	47465	47268.3	47823.3	48160	47816.7	47993.3	48060	47901.7	48008.3	47673.3	47695	47025	48005	47581.7	47633.3	47725	47596.7	47510	47460	47756.7	47603.3	47483.3	47711.7	47690	48001.7	47430	47640	46785	46360	45651.7	45548.3	43911.7	41981.7	40686.7	38805	36800	35043.3	34046.7
862.5	47035	49083.3	49171.7	49620	48373.3	48763.3	47920	47541.7	47540	47576.7	47533.3	47615	47658.3	47433.3	47705	48243.3	48201.7	47645	48308.3	47776.7	47411.7	47713.3	47231.7	47568.3	47600	47485	47241.7	47401.7	47418.3	47131.7	47753.3	48018.3	47296.7	47570	48225	48121.7	47298.3	47421.7	46900	46788.3	45965	44858.3	44046.7	42100	40426.7	38471.7	36908.3	35028.3	34070
862.4	47383.3	49656.7	49161.7	49280	49045	48433.3	48325	47753.3	48108.3	47543.3	47753.3	47501.7	47880	48316.7	47436.7	48346.7	48258.3	47953.3	48091.7	47865	47213.3	47633.3	48021.7	47865	47256.7	47570	47831.7	47800	47625	47885	47498.3	47915	47826.7	47928.3	47206.7	47551.7	47503.3	47520	47243.3	46571.7	45413.3	45201.7	44156.7	42008.3	40591.7	39031.7	36791.7	35055	33798.3
862.3	46991.7	49396.7	49668.3	49321.7	48743.3	48503.3	48125	47575	47691.7	47825	47643.3	47680	48085	47953.3	47928.3	48321.7	48218.3	48211.7	48113.3	48028.3	48048.3	47050	47235	47530	47081.7	47286.7	47533.3	47495	47465	47633.3	47690	47883.3	47948.3	47385	47523.3	47391.7	47870	47895	47265	46568.3	46090	44545	44223.3	42066.7	41225	38570	36933.3	35268.3	33751.7
862.2	48063.3	49535	50113.3	48995	49103.3	48278.3	47601.7	47776.7	48055	47553.3	47571.7	47618.3	47936.7	47666.7	47996.7	48361.7	47603.3	47710	48138.3	47983.3	47808.3	47721.7	47700	47625	47613.3	47213.3	47255	47781.7	47648.3	47525	47493.3	47600	47696.7	47340	47593.3	47618.3	47100	47311.7	46870	46495	45998.3	44880	44223.3	42311.7	40685	38780	36928.3	34996.7	34185
862.1	47826.7	48851.7	49208.3	49320	48993.3	48403.3	47670	47531.7	47646.7	47996.7	47131.7	47073.3	47760	47710	48396.7	47971.7	47725	48028.3	48216.7	47760	47435	47360	47695	47246.7	47953.3	47726.7	47355	47928.3	47751.7	47608.3	47425	47518.3	47680	47455	47486.7	47553.3	47766.7	47641.7	47618.3	46945	46425	44778.3	43948.3	41780	40111.7	38953.3	37341.7	35066.7	33850
862	47498.3	49165	49581.7	48930	48610	48555	47771.7	47631.7	47558.3	47253.3	47433.3	47268.3	47278.3	47621.7	47821.7	47378.3	48021.7	47901.7	47460	47990	47781.7	47583.3	47311.7	47668.3	47256.7	47666.7	47363.3	47276.7	47046.7	47258.3	47460	47525	47335	47060	47890	47640	46936.7	47083.3	46956.7	46465	45643.3	45030	43865	42020	40793.3	38726.7	36850	35101.7	33596.7
861.9	47715	49183.3	49086.7	49026.7	49158.3	48668.3	48126.7	47495	47496.7	48021.7	47491.7	47315	47496.7	47906.7	47836.7	48420	47976.7	48276.7	48393.3	47701.7	47728.3	47463.3	47745	47430	47808.3	47713.3	47815	47196.7	48050	47380	47353.3	47408.3	47416.7	47966.7	47358.3	47653.3	47795	47353.3	47166.7	46865	45881.7	44496.7	44163.3	41740	40771.7	38948.3	37060	35025	34028.3
861.8	47338.3	48790	49205	48993.3	48431.7	48118.3	48133.3	47356.7	47431.7	47380	48201.7	48123.3	47426.7	48238.3	48483.3	47723.3	48026.7	47733.3	47576.7	48091.7	48186.7	47543.3	46958.3	47258.3	47773.3	47853.3	47316.7	47646.7	48116.7	48073.3	47506.7	47555	47760	47615	47463.3	48026.7	47511.7	48026.7	46971.7	47301.7	45965	44646.7	44023.3	41773.3	40536.7	38828.3	36445	35405	34053.3
861.7	47386.7	49166.7	49781.7	48813.3	48830	48098.3	48041.7	47403.3	47513.3	47161.7	47198.3	47240	47441.7	47926.7	48033.3	48221.7	48068.3	47975	47853.3	47595	47971.7	48273.3	47405	47350	47430	47368.3	47228.3	47705	47540	47346.7	47733.3	47005	47440	47635	47750	47498.3	47378.3	47226.7	46846.7	46856.7	45926.7	44701.7	44121.7	42020	41121.7	38930	36983.3	34688.3	33730
861.6	47268.3	49463.3	49335	49276.7	48778.3	48216.7	47900	48125	47916.7	47473.3	47365	47478.3	48100	47663.3	47618.3	48026.7	48238.3	48313.3	48300	47975	47965	47983.3	48158.3	47328.3	47713.3	47345	47303.3	47158.3	48043.3	47823.3	48058.3	47260	47736.7	47738.3	47603.3	47063.3	47405	47540	47141.7	47131.7	45875	45603.3	43871.7	42575	40901.7	38713.3	37093.3	35248.3	33871.7
861.5	47488.3	49453.3	49611.7	49455	49263.3	48363.3	48398.3	48068.3	47351.7	47726.7	47876.7	47480	47570	48225	48356.7	48048.3	48175	47675	47996.7	48400	47960	47690	47676.7	47731.7	47585	47100	47918.3	47675	47686.7	48035	47675	47903.3	47598.3	47898.3	48045	47868.3	47545	47360	47780	46633.3	45321.7	44616.7	43831.7	42135	40936.7	38950	36883.3	34991.7	33668.3
861.4	47330	49258.3	49461.7	49378.3	48903.3	48353.3	48195	47858.3	47763.3	47773.3	47973.3	47925	48193.3	47463.3	47893.3	47768.3	48013.3	48221.7	47900	48203.3	47980	47778.3	48278.3	47861.7	47656.7	47880	47398.3	47643.3	48091.7	46920	47695	47240	47183.3	48033.3	47800	47735	47555	47913.3	47276.7	47041.7	46098.3	44881.7	44118.3	42450	40613.3	39080	36880	35055	33995
861.3	47500	49206.7	49330	49343.3	49063.3	48895	48258.3	47886.7	47763.3	47113.3	46865	47468.3	47771.7	48191.7	47995	48135	47836.7	48060	48375	48085	47756.7	48026.7	47498.3	47708.3	47393.3	47203.3	47840	47293.3	47316.7	47293.3	48086.7	47376.7	47161.7	47506.7	47116.7	47873.3	47405	47636.7	47098.3	46885	45753.3	45148.3	43661.7	42320	40830	39438.3	37490	35213.3	33540
861.2	47565	49078.3	49550	48675	48520	48445	48095	48003.3	47548.3	47630	47455	47695	47573.3	48010	47636.7	47490	48028.3	48518.3	47575	47956.7	47321.7	47805	47260	47258.3	47660	47083.3	47405	47415	47188.3	47706.7	47316.7	47523.3	47766.7	48060	47793.3	47131.7	47515	47725	47285	46181.7	45751.7	45088.3	43961.7	42300	40923.3	38763.3	36945	35363.3	33821.7
861.1	47956.7	48750	49821.7	48930	48765	48691.7	48411.7	47866.7	47180	47706.7	47590	47843.3	47556.7	47646.7	47683.3	47553.3	48060	48355	48165	47796.7	48223.3	47561.7	46746.7	47723.3	47493.3	47690	47248.3	47526.7	47545	47361.7	47131.7	47175	47648.3	47341.7	47633.3	47395	47658.3	47461.7	47043.3	46520	46221.7	45516.7	43745	42165	40783.3	39090	36913.3	35806.7	33898.3
861	47681.7	49490	49530	49680	48876.7	48490	48506.7	47365	47446.7	47498.3	47468.3	47835	48256.7	48125	48391.7	47960	48118.3	47463.3	47688.3	47606.7	47971.7	47826.7	48086.7	47535	47595	47531.7	47860	47801.7	47728.3	47193.3	47653.3	47400	47785	47346.7	47053.3	47775	47540	47940	46600	46910	46261.7	45005	43935	42245	40568.3	39148.3	36585	35475	33815
860.9	47726.7	49218.3	49613.3	49723.3	49133.3	48008.3	47956.7	47976.7	47673.3	47770	47060	47335	47378.3	47493.3	48078.3	47925	48466.7	47941.7	47991.7	47998.3	48515	47318.3	47603.3	47876.7	47241.7	47635	47303.3	47388.3	47481.7	47701.7	47583.3	47075	47118.3	47703.3	47433.3	47998.3	47930	47875	46868.3	46955	45823.3	44888.3	43596.7	42021.7	40601.7	38538.3	36835	35171.7	34158.3
860.8	47518.3	49283.3	49546.7	49326.7	49040	48441.7	48288.3	47616.7	47848.3	47376.7	47750	47706.7	47816.7	47930	47405	48555	48460	47851.7	48431.7	47723.3	47521.7	47888.3	47430	47993.3	47536.7	47673.3	47466.7	47253.3	47740	48228.3	47101.7	47490	47635	47900	47590	47770	47585	47623.3	47240	46655	45845	44773.3	44513.3	42563.3	41081.7	39248.3	36943.3	35316.7	33878.3
860.7	47736.7	49793.3	50335	49788.3	48995	48103.3	48591.7	47800	48186.7	47840	47616.7	47815	47898.3	47811.7	48155	47935	47996.7	48101.7	47823.3	48386.7	47753.3	48036.7	47735	47755	47925	47778.3	47491.7	47758.3	47791.7	47480	47273.3	47561.7	47678.3	48100	48296.7	48135	47691.7	47508.3	47035	46501.7	45606.7	44975	44206.7	42765	40688.3	38846.7	36721.7	35123.3	33803.3
860.6	47773.3	49325	49623.3	49216.7	48758.3	48808.3	48528.3	47931.7	47846.7	46793.3	48145	47718.3	48145	47858.3	48056.7	47723.3	48691.7	48320	48126.7	47620	47958.3	47896.7	47848.3	47861.7	47990	48151.7	47515	47793.3	48170	47391.7	47636.7	47870	46995	47748.3	47605	47780	48231.7	47476.7	47520	46568.3	45931.7	45216.7	44148.3	42893.3	41226.7	39308.3	37055	35093.3	34058.3
860.5	47730	49810	49373.3	49621.7	48810	48353.3	48330	47708.3	47520	47641.7	47470	47976.7	47943.3	47623.3	47825	47870	48305	48223.3	48373.3	48370	48085	47706.7	47563.3	48243.3	47851.7	48290	47590	47586.7	48220	47708.3	47501.7	47756.7	47241.7	48118.3	48210	47690	47638.3	47808.3	47221.7	46860	45566.7	45481.7	43310	42371.7	41080	38950	37596.7	35088.3	34290
860.4	47815	49416.7	49140	49155	49006.7	48781.7	48278.3	47701.7	47831.7	47371.7	48161.7	47531.7	47808.3	47563.3	47773.3	48008.3	48318.3	48116.7	47905	47705	47465	48076.7	47815	47276.7	47520	47170	47073.3	46993.3	47498.3	47431.7	48006.7	47530	47010	47673.3	48255	47335	47873.3	47913.3	47530	46875	45586.7	44700	43888.3	42475	41410	39036.7	36786.7	35415	33720
860.3	47531.7	49388.3	50015	49481.7	48596.7	48096.7	47936.7	47968.3	47893.3	47738.3	47271.7	48041.7	47655	48106.7	47900	47810	47630	47971.7	48583.3	47978.3	47898.3	47906.7	47973.3	47535	47633.3	47531.7	47616.7	47550	47636.7	47351.7	48238.3	47595	47783.3	47706.7	47520	48326.7	47853.3	47545	47171.7	46860	46018.3	45438.3	43581.7	42328.3	41095	39013.3	37243.3	34991.7	33878.3
860.2	47446.7	48976.7	49535	49786.7	48946.7	48285	48098.3	47853.3	47493.3	47233.3	47810	47543.3	48015	47688.3	48215	48820	47625	47931.7	47251.7	47980	48113.3	47720	47960	47511.7	47591.7	48080	47686.7	47648.3	48191.7	48298.3	47805	47976.7	47955	47623.3	47808.3	48021.7	47728.3	47635	46881.7	46710	45630	45305	44035	42450	41043.3	38721.7	36808.3	35580	33910
860.1	48000	49518.3	49373.3	49290	49481.7	48113.3	48430	47911.7	48160	47560	47388.3	47585	47830	47770	48158.3	47881.7	48168.3	47915	48125	48345	47561.7	47523.3	47478.3	47655	48268.3	47931.7	47565	47666.7	47538.3	47603.3	47690	47535	47730	47508.3	47708.3	47786.7	48290	47591.7	47151.7	46566.7	45993.3	45003.3	44128.3	42458.3	40943.3	38925	36690	34985	34081.7
860	48068.3	49906.7	49823.3	49456.7	48760	48613.3	48581.7	47886.7	47310	47821.7	47600	47886.7	48471.7	47668.3	48025	47995	48160	47616.7	48123.3	48468.3	47826.7	47406.7	48070	47623.3	47645	48238.3	47876.7	47986.7	47358.3	47700	47688.3	47391.7	47541.7	47646.7	48496.7	48130	47773.3	47673.3	47196.7	46951.7	45958.3	45063.3	44088.3	42675	40191.7	39361.7	37333.3	35943.3	33853.3
859.9	47701.7	49686.7	49713.3	49375	49158.3	48040	48640	48130	48093.3	47768.3	47988.3	47930	47845	48036.7	47873.3	47905	47805	48161.7	48063.3	48243.3	47848.3	47793.3	47285	47618.3	47856.7	47501.7	48008.3	47691.7	47596.7	47236.7	47556.7	47800	48070	48223.3	47596.7	47543.3	47838.3	47313.3	47486.7	47261.7	46201.7	45023.3	44313.3	42371.7	40568.3	39135	36808.3	35086.7	34033.3
859.8	47268.3	49056.7	49526.7	49511.7	48765	48988.3	48271.7	47656.7	48131.7	47455	47740	47871.7	48433.3	47818.3	47985	47823.3	47790	48310	48215	47943.3	48351.7	47683.3	47943.3	47368.3	47611.7	48070	47723.3	47525	47928.3	47965	47985	47656.7	47845	48061.7	48418.3	47838.3	47566.7	47370	47651.7	46410	45761.7	45570	44315	42403.3	41143.3	39601.7	37351.7	35353.3	34085
859.7	47926.7	49583.3	49240	49481.7	48770	48216.7	48220	47423.3	47843.3	47605	47158.3	47696.7	47750	48270	47798.3	47843.3	48413.3	48230	48750	48208.3	47583.3	48065	47641.7	48031.7	48125	47941.7	47645	48221.7	47726.7	47635	47708.3	47571.7	47543.3	47821.7	47911.7	47715	48181.7	47281.7	47405	46748.3	46078.3	45433.3	44181.7	42086.7	41196.7	38881.7	36996.7	35405	34120
859.6	47711.7	49321.7	49710	49283.3	49363.3	48265	47778.3	47905	47913.3	46963.3	46975	47753.3	47595	47986.7	48001.7	48416.7	48525	47948.3	47620	47406.7	47710	47990	47995	47880	47913.3	47680	47986.7	47563.3	47675	47336.7	47793.3	48265	46993.3	47690	48178.3	48363.3	48123.3	47423.3	46798.3	47335	46038.3	45048.3	44163.3	42038.3	40706.7	38986.7	37313.3	34936.7	33761.7
859.5	47945	49516.7	50188.3	49718.3	49040	48530	47998.3	48180	47323.3	47870	47675	47790	48183.3	47865	47578.3	47830	48478.3	48561.7	48443.3	48153.3	48090	48361.7	48170	47271.7	47876.7	47420	47713.3	47680	47881.7	47810	47630	47600	47878.3	47670	47926.7	47713.3	47901.7	47350	47381.7	47223.3	46371.7	45125	44118.3	42561.7	40533.3	38773.3	37393.3	35083.3	33908.3
859.4	47718.3	49580	49738.3	49746.7	49171.7	48675	48188.3	48270	48070	47183.3	47973.3	47975	47403.3	47650	48083.3	48386.7	48206.7	47965	47650	48263.3	47726.7	47743.3	47921.7	47733.3	47026.7	47460	47636.7	47801.7	47935	47835	47833.3	48018.3	47616.7	47546.7	47716.7	47658.3	47866.7	47886.7	47293.3	47225	46006.7	45198.3	43785	42221.7	40895	39081.7	37175	35416.7	34030
859.3	47810	49593.3	49901.7	49216.7	48845	48521.7	48745	48405	47853.3	48011.7	48016.7	47841.7	47698.3	47966.7	48168.3	48261.7	48373.3	48043.3	47976.7	48193.3	47593.3	47428.3	47761.7	47511.7	47808.3	47856.7	48641.7	47631.7	47528.3	47753.3	48210	47415	48493.3	47471.7	47908.3	48095	48106.7	47891.7	46870	46866.7	45635	44850	43996.7	42300	41050	39291.7	37250	35213.3	33958.3
859.2	48281.7	50296.7	49981.7	49495	49078.3	49350	48608.3	48120	48083.3	47923.3	47918.3	47901.7	48451.7	48181.7	48015	48211.7	48676.7	48351.7	48066.7	47950	48121.7	47726.7	48273.3	48155	48305	47536.7	48305	47983.3	47921.7	47461.7	47413.3	47666.7	47806.7	47651.7	47695	48045	47655	47851.7	47451.7	46693.3	46000	45000	44463.3	42461.7	40711.7	39231.7	37046.7	35763.3	33576.7
859.1	48085	49768.3	50031.7	49256.7	49215	48393.3	47836.7	48296.7	47928.3	47873.3	47945	48468.3	48228.3	48028.3	48475	48303.3	48898.3	48161.7	48265	47961.7	48436.7	47440	48203.3	47788.3	47813.3	47855	47745	48135	47938.3	47830	47610	47466.7	48358.3	48375	48173.3	48235	48115	47865	46873.3	46731.7	45961.7	44871.7	44178.3	42906.7	40910	39051.7	37046.7	35240	33938.3
859	47601.7	49805	50295	49983.3	49306.7	49028.3	48718.3	48285	48070	47763.3	48128.3	47945	48181.7	48471.7	47933.3	48546.7	48523.3	47915	47880	48068.3	48461.7	48156.7	48163.3	48206.7	48056.7	48036.7	47600	47661.7	47623.3	47518.3	47665	47833.3	48175	47486.7	47930	48243.3	47821.7	47676.7	47836.7	47673.3	46215	45261.7	44161.7	42570	41278.3	39591.7	37025	35410	34216.7
858.9	48381.7	49888.3	49368.3	49741.7	49005	48788.3	48875	48260	48048.3	47968.3	47503.3	47830	48195	47840	48236.7	48163.3	48170	47511.7	47993.3	47838.3	48115	47663.3	47886.7	47540	47693.3	47378.3	47748.3	48126.7	47255	48040	48233.3	47431.7	47628.3	47483.3	48000	48235	48040	48021.7	47416.7	46720	46131.7	45541.7	44040	42276.7	41165	39095	37203.3	35836.7	34196.7
858.8	48323.3	49826.7	49871.7	50085	49488.3	48603.3	48211.7	48186.7	47451.7	47400	47300	48003.3	48215	48130	48290	48431.7	48253.3	48230	48185	47755	48020	47723.3	48040	47798.3	47543.3	47915	48016.7	48121.7	47850	47548.3	47705	48198.3	47951.7	47631.7	48036.7	48166.7	47828.3	47716.7	47676.7	47500	46005	45433.3	43778.3	42293.3	40988.3	39066.7	36898.3	35553.3	34053.3
858.7	48098.3	49853.3	49470	50075	48800	48781.7	48576.7	48073.3	47910	47506.7	47448.3	48088.3	47593.3	48493.3	48241.7	48275	48933.3	48498.3	48306.7	48381.7	48190	48288.3	48285	48038.3	47686.7	47648.3	47615	47533.3	48176.7	47725	47655	47633.3	47368.3	47871.7	47898.3	47720	48148.3	47886.7	47598.3	47078.3	46136.7	45493.3	44055	42735	41105	39393.3	36981.7	35091.7	34058.3
858.6	48106.7	50506.7	49843.3	49795	49556.7	48855	48593.3	47988.3	47878.3	47950	47796.7	47315	48155	48170	48055	48781.7	48043.3	48188.3	48153.3	47983.3	48333.3	47751.7	47691.7	48391.7	47490	47578.3	48235	48085	47630	47361.7	47453.3	47371.7	48335	47823.3	48043.3	47991.7	48005	48175	47508.3	46931.7	46095	45266.7	44095	41836.7	41258.3	39291.7	37166.7	35046.7	34196.7
858.5	48086.7	49900	50215	49460	49208.3	48731.7	48070	47753.3	47766.7	47943.3	47543.3	48176.7	48463.3	48306.7	47918.3	48163.3	48296.7	48486.7	48331.7	47628.3	47833.3	47788.3	47560	47966.7	47540	47925	48020	47848.3	47816.7	48008.3	47690	47723.3	47893.3	48161.7	47748.3	47858.3	47666.7	47861.7	47345	46835	46196.7	45123.3	43863.3	42611.7	40945	39178.3	36611.7	35401.7	34223.3
858.4	48453.3	49698.3	50651.7	50301.7	49341.7	48848.3	48933.3	47996.7	48193.3	48046.7	47701.7	47983.3	48041.7	47913.3	48350	47886.7	48961.7	48868.3	47991.7	48385	47855	48051.7	47755	47723.3	47658.3	47760	47613.3	47468.3	48166.7	48101.7	48078.3	48191.7	48000	47831.7	48443.3	48096.7	47785	48228.3	47431.7	46980	46261.7	45131.7	44565	42658.3	41350	38768.3	37223.3	35403.3	34130
858.3	48326.7	50588.3	50871.7	50498.3	49526.7	49151.7	48403.3	47976.7	48075	47788.3	48038.3	48300	48515	48810	48515	48608.3	48300	48838.3	47983.3	48206.7	48320	47823.3	48188.3	47681.7	47941.7	47476.7	48680	48071.7	48471.7	48010	47310	47488.3	48193.3	47863.3	47908.3	47893.3	47991.7	47566.7	47016.7	46780	45986.7	45281.7	43701.7	42583.3	41496.7	39443.3	37038.3	35160	33928.3
858.2	48115	50233.3	50131.7	50263.3	49613.3	48568.3	48760	48750	48070	47781.7	47828.3	47913.3	47783.3	48331.7	47986.7	48638.3	48366.7	48108.3	47565	48425	48661.7	48410	47743.3	47831.7	47823.3	47971.7	47905	47543.3	47770	48248.3	47661.7	48016.7	47971.7	47408.3	47696.7	48331.7	47753.3	48025	47125	47481.7	46155	45713.3	44213.3	42458.3	41186.7	39111.7	37481.7	35096.7	34096.7
858.1	48461.7	50413.3	50426.7	49791.7	49438.3	49058.3	48555	48258.3	48005	47298.3	47943.3	47893.3	47568.3	48425	48243.3	48463.3	48740	48363.3	48446.7	48346.7	48113.3	47330	48201.7	47883.3	47483.3	48468.3	47995	48065	48160	48091.7	47455	47833.3	47728.3	47995	48426.7	48320	48178.3	47716.7	47680	46303.3	45783.3	45471.7	44245	42893.3	40720	39095	36901.7	35701.7	33963.3
858	48693.3	50356.7	50360	50325	49158.3	48421.7	48578.3	48600	48125	47840	47690	48711.7	47886.7	48340	48148.3	48490	48728.3	48378.3	48158.3	48403.3	48153.3	48101.7	47880	48168.3	47640	48010	48256.7	48136.7	47846.7	48478.3	47911.7	47671.7	47843.3	48205	47760	47518.3	48153.3	47795	47436.7	47455	46380	45781.7	44026.7	42321.7	41608.3	39220	37026.7	35581.7	33890
857.9	48213.3	49993.3	50476.7	50178.3	49351.7	49013.3	48348.3	48303.3	48068.3	48691.7	48320	47600	48195	48523.3	48078.3	48650	48570	48326.7	48366.7	48466.7	48093.3	48001.7	47793.3	47695	48035	47255	47893.3	48251.7	48635	48170	48178.3	47190	48128.3	48033.3	47580	47673.3	47530	47453.3	48151.7	46978.3	46215	45606.7	44288.3	42390	40875	39648.3	37188.3	35403.3	34228.3
857.8	49001.7	50420	50683.3	50140	49960	49051.7	48353.3	48418.3	47716.7	48256.7	48108.3	48050	48710	48173.3	48176.7	48416.7	48588.3	48980	48510	48236.7	48018.3	48266.7	48276.7	48288.3	47480	47611.7	48253.3	47835	47221.7	47481.7	47485	47626.7	47721.7	48043.3	48231.7	48143.3	48311.7	47578.3	47360	46805	46593.3	45920	44031.7	41811.7	41061.7	38928.3	37115	35790	33846.7
857.7	48490	49903.3	49953.3	50178.3	49538.3	48823.3	48520	48321.7	47995	47940	47793.3	47715	47985	48353.3	48543.3	48430	49310	48741.7	48688.3	48311.7	48653.3	47943.3	48093.3	48006.7	48066.7	47958.3	48541.7	48065	48195	48173.3	48326.7	48303.3	48288.3	48301.7	47556.7	48045	48173.3	48005	47790	46841.7	46428.3	45128.3	44278.3	42700	40890	39175	36958.3	35185	34375
857.6	48973.3	50403.3	50555	50061.7	49816.7	49648.3	48980	48313.3	48313.3	47948.3	48205	48450	48380	47728.3	48831.7	48813.3	48706.7	48323.3	48170	48231.7	47881.7	48163.3	47468.3	47950	48021.7	47831.7	48403.3	47806.7	47763.3	48126.7	48351.7	47666.7	48213.3	48016.7	48270	48218.3	47873.3	48393.3	47100	46856.7	46140	45550	44645	43040	40670	39246.7	37090	35153.3	34468.3
857.5	48685	50718.3	50408.3	50655	50068.3	49336.7	48253.3	48105	48003.3	48360	47710	48318.3	47876.7	48733.3	48571.7	48545	48593.3	49171.7	48745	48435	48365	48095	48456.7	47616.7	48230	47808.3	48253.3	48413.3	48071.7	48626.7	48085	47390	47978.3	47756.7	48381.7	47638.3	48031.7	47898.3	47938.3	46551.7	45850	45360	44146.7	42800	41588.3	39300	37131.7	35700	34680
857.4	49105	50655	50265	50208.3	49648.3	48921.7	49181.7	48988.3	48136.7	48103.3	48060	48375	48238.3	48573.3	48931.7	48925	48405	48405	48531.7	48035	48496.7	48391.7	47706.7	48041.7	48371.7	48045	48586.7	48300	47820	48011.7	47213.3	48440	48028.3	47988.3	48328.3	48281.7	47643.3	47696.7	47733.3	46843.3	46056.7	44840	44585	42343.3	40996.7	39213.3	37688.3	35255	34000
857.3	49573.3	50891.7	50801.7	50533.3	50111.7	48896.7	49213.3	48163.3	48658.3	47980	48071.7	48451.7	48563.3	48896.7	48748.3	48675	48620	48418.3	48313.3	48541.7	48400	48196.7	48030	47860	47993.3	47761.7	47781.7	48426.7	48168.3	48238.3	48476.7	47945	48276.7	48255	47695	47960	48316.7	48016.7	47681.7	46555	46363.3	45348.3	44311.7	43015	41395	38995	37191.7	35550	33900
857.2	49256.7	50761.7	50703.3	49818.3	49408.3	49248.3	48568.3	48235	48271.7	47985	47876.7	48316.7	48511.7	49040	48126.7	48868.3	48655	48330	48693.3	48725	48326.7	48446.7	48368.3	47733.3	48163.3	47965	48270	47925	47831.7	48336.7	48046.7	48230	47893.3	48138.3	48483.3	47975	48020	48108.3	47603.3	46968.3	46308.3	45383.3	44353.3	42418.3	41136.7	39148.3	36821.7	35303.3	34291.7
857.1	49010	50480	50345	50598.3	50191.7	49023.3	48393.3	48171.7	48471.7	47890	48285	48070	48590	48738.3	48891.7	48403.3	48453.3	48830	48293.3	48040	47675	48390	48263.3	48005	48233.3	48213.3	47958.3	48048.3	48025	48078.3	48088.3	48461.7	47888.3	48118.3	47701.7	48128.3	48158.3	47498.3	48236.7	46880	46616.7	45341.7	43695	42090	40671.7	39161.7	37220	35186.7	34391.7
857	48901.7	50343.3	50981.7	50555	49823.3	49706.7	48765	48593.3	48360	48508.3	48250	48368.3	48258.3	48353.3	48606.7	48666.7	48440	48635	48580	48370	48261.7	48185	47970	48596.7	48615	48136.7	48533.3	48291.7	47818.3	48145	48171.7	48233.3	47758.3	47835	48403.3	48201.7	48011.7	48163.3	47946.7	46991.7	46645	45455	44246.7	42595	41301.7	38886.7	37626.7	35281.7	33966.7
856.9	48566.7	50511.7	50911.7	49963.3	49831.7	49161.7	48930	48491.7	47976.7	48103.3	47971.7	48645	48631.7	48553.3	48330	48931.7	48848.3	48531.7	48578.3	48396.7	48243.3	47926.7	47941.7	47665	48106.7	47928.3	48033.3	48105	48278.3	48341.7	48136.7	47921.7	48241.7	47770	48200	48435	47191.7	48141.7	47146.7	46718.3	46610	44945	44010	42785	41395	39311.7	37308.3	35651.7	34111.7
856.8	49660	50606.7	50581.7	50560	49965	48655	49320	48820	48401.7	48215	48128.3	48111.7	48663.3	48570	48781.7	48820	48948.3	48680	49338.3	47986.7	47986.7	47676.7	48131.7	48196.7	48806.7	48406.7	48335	48901.7	48575	48361.7	48378.3	48123.3	48171.7	48303.3	48356.7	48471.7	48291.7	47936.7	47736.7	46906.7	46205	45545	44745	42841.7	41185	39285	37676.7	35135	34721.7
856.7	49321.7	50758.3	50976.7	50220	49733.3	49088.3	49036.7	48570	48776.7	48558.3	48600	48690	48448.3	49025	49111.7	48540	48985	49085	48976.7	48153.3	48478.3	48661.7	48316.7	48056.7	48305	48490	48378.3	48068.3	48200	48328.3	48311.7	47846.7	47843.3	47803.3	48326.7	48225	47828.3	48410	48063.3	47135	46496.7	46020	44471.7	42515	41335	39991.7	37251.7	35763.3	34191.7
856.6	49021.7	50771.7	50433.3	50471.7	49958.3	49475	48958.3	48671.7	48463.3	48075	48648.3	48423.3	48350	49055	49123.3	49358.3	48763.3	48786.7	48918.3	48795	48693.3	48480	48558.3	47931.7	48273.3	47905	48815	48421.7	48136.7	48833.3	48213.3	48431.7	48418.3	48565	47930	48048.3	48223.3	48068.3	47668.3	46835	46248.3	45311.7	44585	42410	41000	39315	37526.7	35133.3	34580
856.5	49143.3	50320	50813.3	50590	50251.7	48930	48965	48048.3	48273.3	47903.3	48426.7	48655	48625	48751.7	48753.3	48703.3	49241.7	48923.3	48633.3	48605	48761.7	48800	47875	48316.7	48238.3	48193.3	48330	48200	48636.7	47736.7	48165	47930	48163.3	48355	48505	48695	48565	48106.7	47605	46911.7	45936.7	45076.7	44255	42676.7	41115	39205	37433.3	35365	34090
856.4	49583.3	51030	50780	50000	50008.3	49266.7	48985	48623.3	48356.7	48281.7	48246.7	48998.3	48313.3	48618.3	48198.3	48993.3	49288.3	48463.3	49181.7	49373.3	48355	48566.7	48121.7	47848.3	47998.3	48670	48625	47906.7	48448.3	48483.3	48491.7	47975	48251.7	48336.7	48368.3	48268.3	48133.3	47495	47860	47486.7	46860	45385	44806.7	42900	41065	39008.3	36951.7	35253.3	33715
856.3	49000	50310	50891.7	50898.3	49931.7	49335	49386.7	48456.7	48481.7	48571.7	48791.7	48200	48291.7	48193.3	48815	48598.3	48216.7	48835	48553.3	48418.3	48258.3	48511.7	48070	47811.7	48240	48366.7	48086.7	48236.7	47705	48116.7	47790	48006.7	48410	48280	47891.7	48056.7	47876.7	48355	47921.7	47105	46525	45396.7	44025	42548.3	41421.7	39660	37126.7	35535	34685
856.2	49185	50433.3	50986.7	50606.7	49885	49513.3	49151.7	48441.7	48645	48070	48308.3	48720	48760	48750	48795	48756.7	48760	48465	48943.3	48623.3	48708.3	48345	49065	48316.7	48313.3	48181.7	48091.7	48208.3	47758.3	48330	47930	47943.3	48101.7	48083.3	48146.7	48621.7	48601.7	48513.3	48201.7	47153.3	46433.3	45075	44493.3	42446.7	41395	39116.7	37770	35256.7	34275
856.1	48676.7	50830	50411.7	50723.3	49741.7	49665	49328.3	48693.3	48450	48215	48103.3	49056.7	48910	48898.3	48551.7	48851.7	49126.7	48588.3	48466.7	48468.3	48511.7	48048.3	48325	48605	48675	48456.7	48721.7	48876.7	48415	47866.7	48178.3	47865	48358.3	48053.3	48196.7	48211.7	47940	48593.3	47450	47073.3	46190	45293.3	44271.7	42948.3	41068.3	39760	37176.7	35530	34061.7
856	49156.7	51515	51063.3	50361.7	49970	49771.7	49011.7	48980	48331.7	48758.3	48201.7	48850	48493.3	48856.7	48745	48815	48848.3	48908.3	48641.7	48413.3	48425	48910	48481.7	48371.7	48173.3	48466.7	48235	48058.3	48103.3	48068.3	48130	47700	48431.7	48608.3	48076.7	47771.7	48710	47875	47801.7	47590	46278.3	45440	44791.7	43256.7	41328.3	39128.3	37646.7	35431.7	34481.7
855.9	49638.3	51186.7	50950	50235	50091.7	49645	49370	48368.3	48876.7	49006.7	48965	48406.7	48231.7	49010	48933.3	49008.3	49498.3	48711.7	48963.3	49121.7	49051.7	48096.7	48493.3	47986.7	48126.7	47768.3	48875	48365	48588.3	48853.3	48436.7	48870	47985	48223.3	48325	48361.7	48276.7	48161.7	48035	46780	46338.3	45593.3	44660	42486.7	41571.7	39313.3	37445	35685	34546.7
855.8	49336.7	50745	51056.7	50401.7	49913.3	49080	49151.7	49168.3	48351.7	48673.3	48830	49108.3	48495	49318.3	48671.7	49033.3	48865	49286.7	48746.7	48893.3	48478.3	48563.3	48591.7	48208.3	48311.7	48318.3	48468.3	48625	48135	49180	47756.7	48073.3	48115	48130	48351.7	47858.3	48436.7	48040	47753.3	47301.7	46445	45761.7	44638.3	42648.3	41088.3	39586.7	37520	35191.7	34595
855.7	49085	51201.7	50888.3	51008.3	49761.7	49656.7	48908.3	48316.7	48581.7	48233.3	48383.3	48706.7	48848.3	48766.7	49196.7	49303.3	49055	48450	49010	49175	48568.3	48438.3	48560	48340	47880	48391.7	48235	48195	48690	47951.7	47873.3	48073.3	47846.7	47901.7	48398.3	48616.7	48176.7	48105	47605	47075	46621.7	45400	44386.7	42643.3	41708.3	39073.3	37630	35735	33856.7
855.6	49525	51088.3	50785	50128.3	49680	49516.7	48783.3	48598.3	48708.3	48156.7	48553.3	48246.7	48713.3	48498.3	48800	48941.7	49350	48513.3	49326.7	48863.3	49065	48466.7	48300	48261.7	48105	48335	48631.7	48746.7	48348.3	49056.7	48305	48476.7	48670	48051.7	48406.7	48321.7	48246.7	48175	47718.3	47078.3	46075	45758.3	44480	42625	41368.3	38860	37275	35693.3	34520
855.5	49443.3	50691.7	50876.7	50645	50288.3	49571.7	49190	48748.3	48518.3	48268.3	48266.7	48305	48223.3	48653.3	49075	48943.3	49008.3	49096.7	48940	48403.3	48303.3	48928.3	48641.7	47961.7	48218.3	48480	48251.7	47968.3	48678.3	48535	48886.7	48648.3	48666.7	48408.3	47945	48746.7	48431.7	48161.7	48053.3	46993.3	46623.3	45191.7	44260	42746.7	41021.7	39273.3	37498.3	35353.3	34461.7
855.4	49685	50788.3	50816.7	49956.7	50510	49891.7	48958.3	48251.7	48593.3	48510	49056.7	49196.7	48653.3	48958.3	48900	49365	49228.3	49185	49131.7	48358.3	49040	48731.7	48151.7	48523.3	48323.3	48330	48391.7	47908.3	48540	48116.7	48728.3	47915	48631.7	48833.3	48296.7	48498.3	48533.3	47945	48135	47316.7	46910	45150	44315	42458.3	41480	39161.7	37491.7	35690	33960
855.3	49280	50748.3	50640	50308.3	49858.3	48840	49085	48813.3	48516.7	48456.7	48326.7	48860	49425	49006.7	48580	49675	49345	48810	49078.3	48911.7	48815	49106.7	48498.3	48576.7	47945	48293.3	48133.3	48128.3	48508.3	48631.7	48311.7	48206.7	48320	48225	47873.3	48180	48506.7	48373.3	47323.3	47368.3	45705	45793.3	44470	42621.7	41263.3	39226.7	37123.3	35470	33783.3
855.2	49375	51068.3	50711.7	50810	50283.3	49685	49206.7	48943.3	48760	48778.3	48663.3	48961.7	48596.7	48986.7	48826.7	48678.3	48731.7	49295	48593.3	48638.3	48718.3	48341.7	48431.7	48436.7	48210	48435	48626.7	48786.7	47640	48605	48281.7	47746.7	48545	48641.7	48266.7	48503.3	48540	48403.3	47843.3	47740	45931.7	45210	44921.7	43321.7	41306.7	39663.3	37366.7	35785	34650
855.1	49248.3	50731.7	50156.7	50453.3	49840	49813.3	49120	48501.7	48793.3	48853.3	48903.3	49106.7	48978.3	49158.3	49313.3	48903.3	49171.7	49110	49066.7	48918.3	48670	48556.7	48596.7	48088.3	48645	48225	48448.3	48888.3	48678.3	48313.3	48656.7	48380	48496.7	48375	49160	48505	48625	48416.7	47861.7	47323.3	46608.3	45380	44540	42326.7	41616.7	39160	37773.3	35815	34295
855	49413.3	51326.7	51141.7	50586.7	49973.3	49498.3	48881.7	48903.3	48483.3	48533.3	48816.7	48481.7	48493.3	49195	49113.3	49356.7	48780	48653.3	48450	49258.3	48705	48448.3	48643.3	48551.7	48505	48291.7	48313.3	48276.7	48263.3	48210	48438.3	47936.7	48626.7	48518.3	48776.7	48225	48938.3	48161.7	48473.3	47003.3	46313.3	45605	44490	43138.3	41075	39511.7	37526.7	35775	34080
854.9	49548.3	50956.7	50926.7	50751.7	50206.7	49536.7	49245	48353.3	48641.7	48246.7	48491.7	48618.3	48900	48760	48965	48871.7	49176.7	48563.3	49248.3	49146.7	48610	48678.3	48073.3	48111.7	48420	48276.7	48678.3	48645	48368.3	48663.3	48130	48155	48638.3	48440	49106.7	48620	48603.3	48593.3	47853.3	47205	46563.3	45535	45033.3	42561.7	41176.7	38986.7	37343.3	35383.3	34340
854.8	49581.7	50638.3	50570	50553.3	49946.7	49400	48808.3	49005	48888.3	48823.3	48658.3	48426.7	48506.7	48745	48810	48906.7	49890	48940	48750	48643.3	48850	48315	48928.3	48191.7	48126.7	48870	48648.3	48680	48416.7	48355	48760	47906.7	48385	48178.3	48128.3	48461.7	48413.3	47968.3	47966.7	47298.3	46736.7	45705	44513.3	42831.7	41266.7	39091.7	37516.7	35190	34710
854.7	49490	51070	50790	50628.3	50143.3	50033.3	49281.7	48015	48540	48500	48301.7	48513.3	48990	49316.7	48496.7	49546.7	48746.7	48471.7	49220	48661.7	48715	48618.3	48548.3	47980	47940	48255	48155	48183.3	47968.3	48581.7	48831.7	47795	48340	48533.3	48243.3	48456.7	47976.7	47806.7	47765	47111.7	46591.7	45976.7	44228.3	42500	41301.7	39530	37268.3	36060	34295
854.6	49406.7	50796.7	50611.7	50108.3	49766.7	50410	49040	48260	49280	48760	48793.3	49141.7	48696.7	49136.7	49305	48866.7	48841.7	49473.3	49165	48361.7	48395	48443.3	48000	48413.3	49030	48045	48143.3	47700	48181.7	48115	47970	48218.3	47923.3	48211.7	48215	47933.3	47906.7	47811.7	47435	47385	46205	45775	44573.3	42596.7	42046.7	39150	37625	35815	33790
854.5	49151.7	50950	50576.7	50255	50085	49405	49578.3	48638.3	48310	48238.3	48126.7	48836.7	49366.7	48735	49080	49256.7	49140	49041.7	48741.7	48768.3	48438.3	48830	48068.3	48386.7	47926.7	49126.7	48455	48551.7	48475	48520	48601.7	48375	48170	48178.3	48316.7	47900	48515	48438.3	48041.7	47036.7	46528.3	45845	44626.7	43283.3	41421.7	39576.7	37321.7	35140	34231.7
854.4	49688.3	51285	50890	50698.3	49578.3	50236.7	49246.7	49288.3	48965	48845	48866.7	48571.7	49006.7	48696.7	48933.3	49180	49193.3	48661.7	49183.3	48340	48506.7	48351.7	48766.7	48533.3	48130	48546.7	48243.3	48123.3	47786.7	48856.7	48111.7	48191.7	48665	47981.7	48143.3	48525	48446.7	48518.3	47611.7	47340	46535	45815	44986.7	42833.3	41465	39480	37705	35465	34295
854.3	49168.3	51151.7	50858.3	50766.7	50021.7	49540	49710	48546.7	48973.3	48746.7	48581.7	48795	48746.7	48820	49340	49323.3	49060	48970	49106.7	49040	48898.3	48585	48461.7	48510	48310	47925	48635	48326.7	47890	47751.7	48213.3	48461.7	48578.3	48778.3	48508.3	48466.7	48655	48243.3	48206.7	47463.3	46318.3	46248.3	44428.3	43258.3	41601.7	39043.3	37720	35745	34561.7
854.2	49355	51180	51168.3	50820	49891.7	49558.3	49011.7	48583.3	48656.7	48513.3	48640	48493.3	48933.3	49173.3	49136.7	49248.3	49068.3	48970	49251.7	48651.7	48663.3	48848.3	48598.3	48485	48393.3	48445	47963.3	48553.3	48098.3	48396.7	48328.3	48368.3	48568.3	48306.7	48008.3	48756.7	48781.7	48443.3	47620	47326.7	46315	45200	44663.3	43006.7	41003.3	39405	37438.3	35983.3	34098.3
854.1	49128.3	51031.7	50905	50440	50321.7	49658.3	49153.3	48406.7	48018.3	48571.7	48315	48275	48701.7	49500	49441.7	48885	49100	48998.3	49320	49091.7	48343.3	48830	48716.7	47998.3	48241.7	48545	48305	48236.7	48181.7	48405	48596.7	48355	47776.7	48753.3	48605	48463.3	48471.7	48450	47991.7	47210	46528.3	45480	44508.3	42841.7	41235	39306.7	37760	35821.7	34118.3
854	49351.7	50763.3	50703.3	50106.7	50186.7	49598.3	48940	48426.7	49190	48388.3	48716.7	48325	49350	49270	49018.3	48943.3	49610	48971.7	48516.7	48896.7	48740	48331.7	48335	48670	48450	48476.7	48106.7	48756.7	48313.3	48296.7	48366.7	48040	48381.7	48930	47988.3	48518.3	48113.3	48286.7	47975	47025	46368.3	45853.3	44475	43148.3	41325	39490	37331.7	35751.7	34535
853.9	49483.3	51088.3	50518.3	50510	50311.7	49838.3	49231.7	48498.3	48435	48518.3	48786.7	48803.3	48855	48755	49393.3	48613.3	48841.7	49075	49688.3	49133.3	48233.3	48251.7	48620	47936.7	48333.3	48335	48478.3	47966.7	48490	47981.7	48490	48315	48291.7	48536.7	48265	47818.3	48423.3	48740	47980	47126.7	47003.3	45416.7	44565	42996.7	41128.3	39598.3	36813.3	35885	34588.3
853.8	49416.7	50765	50790	50683.3	49933.3	49483.3	49431.7	48691.7	48830	48948.3	48413.3	48661.7	48411.7	48981.7	49221.7	48886.7	48861.7	49088.3	48776.7	48985	48991.7	47941.7	48593.3	48603.3	48648.3	48320	47805	48190	48158.3	48840	48680	48241.7	48710	48080	48146.7	48590	48021.7	48038.3	48381.7	47693.3	46171.7	45880	44261.7	42818.3	41221.7	39395	37915	35353.3	34630
853.7	49551.7	51246.7	51018.3	50783.3	49990	49468.3	49370	49088.3	48348.3	48046.7	48686.7	48821.7	48893.3	49190	48748.3	49070	48991.7	49161.7	48705	48828.3	48281.7	47986.7	48645	49106.7	48583.3	48500	47893.3	48716.7	47963.3	48568.3	48485	48603.3	48160	48700	48271.7	48258.3	48453.3	48538.3	48246.7	46748.3	46595	46175	44711.7	43166.7	41746.7	39578.3	37293.3	35271.7	34648.3
853.6	49540	51326.7	51868.3	50136.7	50530	49658.3	48955	48800	48748.3	48578.3	48698.3	48190	48870	48878.3	49236.7	49271.7	49230	48888.3	49055	49331.7	48930	49010	48368.3	48413.3	48190	48696.7	48780	48431.7	47718.3	48906.7	48168.3	48390	48610	48633.3	48651.7	48293.3	47851.7	48198.3	48148.3	47485	46706.7	45800	45166.7	43135	41691.7	39678.3	37761.7	35291.7	34665
853.5	49441.7	51403.3	50890	50591.7	49825	49745	49215	48965	48691.7	48296.7	48595	48686.7	49043.3	48620	49525	49085	48965	49303.3	49033.3	48813.3	48731.7	48775	48225	48443.3	48163.3	48488.3	48830	48365	48300	48485	48496.7	48240	48340	48555	48531.7	48901.7	48788.3	48651.7	48041.7	47278.3	46711.7	45463.3	44583.3	43345	41535	39268.3	37401.7	35765	34855
853.4	48925	50443.3	50938.3	50506.7	50476.7	48956.7	49286.7	48516.7	48675	48413.3	48735	48435	48743.3	49231.7	48535	48916.7	49088.3	48746.7	48666.7	49380	48520	48405	48521.7	48345	48461.7	48311.7	47921.7	48583.3	47905	48960	48070	48481.7	48258.3	48805	48046.7	48215	48406.7	48355	47600	47296.7	46320	45946.7	44468.3	43201.7	41635	39571.7	37953.3	35588.3	34146.7
853.3	49111.7	51523.3	51135	51331.7	50265	49483.3	49350	48383.3	48473.3	48420	48866.7	48735	48690	49035	49306.7	49010	49335	48998.3	49100	49620	49050	48948.3	48565	47995	48776.7	48633.3	48338.3	48106.7	48328.3	48058.3	48863.3	48866.7	48380	48825	48415	48168.3	47995	48791.7	47978.3	47158.3	46810	45521.7	44798.3	42976.7	41216.7	39678.3	37571.7	36111.7	34528.3
853.2	48951.7	50025	51075	50743.3	50190	49565	48600	48866.7	49090	48703.3	48466.7	48833.3	48055	48946.7	48796.7	49298.3	48810	49213.3	48918.3	49145	48563.3	48801.7	48701.7	48133.3	48905	49043.3	48905	48646.7	48423.3	48326.7	48371.7	48026.7	49073.3	48620	48588.3	48305	48456.7	47968.3	47921.7	47281.7	45918.3	45735	44248.3	42625	41503.3	39478.3	37275	36125	34568.3
853.1	49653.3	50920	51046.7	50716.7	50106.7	49308.3	49415	49205	48455	49066.7	48295	48413.3	49260	48641.7	49661.7	48536.7	49041.7	48566.7	48645	48915	48791.7	48818.3	48436.7	48941.7	48385	48523.3	48261.7	48551.7	48046.7	47983.3	48246.7	48671.7	48468.3	48758.3	48386.7	48651.7	48578.3	48193.3	47705	47340	46793.3	45293.3	44335	43190	41576.7	39563.3	37468.3	35726.7	34635
853	48860	51053.3	50553.3	50806.7	49961.7	49478.3	49430	48620	48628.3	48770	48720	48950	48571.7	48326.7	49468.3	48826.7	48840	48920	48900	49228.3	49005	48865	48728.3	48456.7	48000	48465	48118.3	48393.3	47905	48213.3	48390	48293.3	47638.3	48028.3	48188.3	48250	48196.7	48230	47870	46961.7	46688.3	46040	44493.3	43120	41855	39896.7	37918.3	35668.3	34693.3
852.9	49701.7	50790	51108.3	50505	50238.3	49465	49295	48625	48683.3	48300	48536.7	48230	48778.3	48763.3	48870	48615	49056.7	49161.7	49355	48973.3	48680	48448.3	48530	48328.3	48225	48030	48356.7	48743.3	48961.7	48668.3	48600	48490	48556.7	48155	48368.3	48128.3	47960	48255	47921.7	47391.7	46405	45708.3	44498.3	43156.7	41423.3	39530	37925	35340	34725
852.8	49275	50898.3	50716.7	50238.3	50616.7	49461.7	49826.7	49083.3	48735	47971.7	48506.7	48430	48536.7	49211.7	49266.7	48888.3	49843.3	49151.7	49426.7	48843.3	48278.3	48726.7	47681.7	48831.7	48770	48691.7	48243.3	48703.3	47518.3	48778.3	48268.3	49018.3	48603.3	48641.7	48841.7	48525	48501.7	48031.7	47718.3	47276.7	46911.7	45600	44486.7	42793.3	41641.7	39930	37703.3	35990	34775
852.7	49486.7	51323.3	50783.3	51006.7	50043.3	49796.7	48850	48821.7	48463.3	48303.3	49228.3	49048.3	49113.3	48973.3	49108.3	48823.3	49256.7	49265	48745	48870	48693.3	48471.7	48440	48111.7	48591.7	48598.3	48443.3	48530	48426.7	47876.7	48345	48151.7	48153.3	48291.7	48171.7	48268.3	48403.3	48545	48345	46978.3	46186.7	45680	44710	42998.3	41730	39476.7	37388.3	35828.3	34601.7
852.6	48740	50871.7	51283.3	50378.3	50278.3	49491.7	49040	48793.3	48751.7	48485	48881.7	48938.3	48850	49038.3	48666.7	49445	49268.3	48878.3	48948.3	48893.3	49255	48490	48590	48170	47928.3	48265	47958.3	48311.7	48145	48780	48441.7	48668.3	49276.7	48420	48301.7	49051.7	48768.3	47778.3	48180	47516.7	46880	45725	45301.7	43013.3	41476.7	39471.7	37815	35513.3	34716.7
852.5	48918.3	50756.7	51053.3	50321.7	50008.3	49641.7	49073.3	49120	48798.3	48523.3	48613.3	48636.7	48451.7	48915	49006.7	49148.3	49288.3	49546.7	48410	49078.3	48846.7	48838.3	48993.3	48266.7	48420	48195	49003.3	48416.7	48641.7	48435	48405	48656.7	47875	48165	48426.7	48076.7	47910	48603.3	47593.3	47238.3	46878.3	45691.7	44703.3	43185	41073.3	40115	37908.3	35706.7	34483.3
852.4	48388.3	50498.3	50648.3	50395	50410	49711.7	49308.3	48660	49065	48713.3	48955	48225	48868.3	48733.3	49190	49463.3	49080	49260	48736.7	48381.7	48605	47991.7	48531.7	48363.3	49301.7	48013.3	48310	48711.7	48175	48443.3	48136.7	48300	48755	48090	49136.7	48325	48443.3	48466.7	48071.7	47263.3	46626.7	45798.3	44225	43003.3	41631.7	39735	37286.7	35625	34556.7
852.3	48558.3	50955	50416.7	51143.3	50140	49743.3	49281.7	48685	48420	48515	48995	48335	48491.7	48851.7	48885	49278.3	48473.3	49308.3	48705	48760	48866.7	48325	48248.3	48476.7	48785	48601.7	48598.3	48340	48428.3	48713.3	47986.7	48301.7	48868.3	48640	48485	48496.7	48071.7	48218.3	47901.7	47070	46566.7	45871.7	44820	42695	41066.7	39330	37546.7	35578.3	34401.7
852.2	48675	50736.7	50463.3	50541.7	50280	49208.3	48615	48491.7	48781.7	48728.3	48401.7	49101.7	48935	48290	49320	49415	49288.3	48901.7	48953.3	48691.7	48955	48265	48415	48255	48701.7	48246.7	48613.3	47603.3	48470	48145	48090	48921.7	48521.7	48413.3	48185	47948.3	48611.7	47523.3	48146.7	46801.7	46490	45863.3	44526.7	42541.7	41965	39833.3	37698.3	35756.7	34616.7
852.1	49268.3	50620	50591.7	50416.7	49861.7	49225	48838.3	48430	48361.7	48565	48395	48476.7	48328.3	48928.3	49061.7	49196.7	48871.7	48896.7	48580	49090	48721.7	48760	48426.7	48416.7	48410	48293.3	48571.7	48783.3	48730	48711.7	48381.7	48588.3	48255	48526.7	48690	48346.7	48145	47945	48393.3	46948.3	46511.7	45848.3	44421.7	43005	41593.3	39135	37866.7	35680	34441.7
852	48870	50753.3	51341.7	50565	49975	49246.7	49075	49133.3	48460	48556.7	48796.7	48828.3	49293.3	48891.7	49211.7	48981.7	48393.3	49061.7	48823.3	48673.3	48445	48526.7	48388.3	48436.7	48738.3	48208.3	48325	48801.7	48360	48226.7	48851.7	48651.7	48713.3	48546.7	48523.3	48240	48268.3	48440	48025	47155	46278.3	45806.7	44330	42718.3	41795	39945	37615	35903.3	34558.3
851.9	48773.3	50551.7	50411.7	50758.3	50111.7	49196.7	49790	49028.3	48810	48463.3	48715	48538.3	49128.3	48753.3	48483.3	49021.7	48568.3	48556.7	49051.7	48998.3	48463.3	48608.3	48110	48076.7	48101.7	48766.7	48820	48353.3	48666.7	48108.3	48560	48676.7	48345	48363.3	48330	48530	48301.7	48173.3	48183.3	47610	46863.3	45736.7	44900	42745	41206.7	39700	38031.7	35493.3	34523.3
851.8	48090	50448.3	50648.3	50093.3	49478.3	49295	48951.7	48603.3	48281.7	48333.3	48106.7	48375	48676.7	49008.3	49090	49106.7	49041.7	48420	49053.3	48418.3	48876.7	48986.7	48743.3	48246.7	48348.3	49013.3	48385	48121.7	48226.7	48256.7	48450	48696.7	48371.7	48033.3	48350	48435	48616.7	48853.3	48166.7	46908.3	47348.3	45663.3	44925	43675	41776.7	39303.3	38260	35991.7	34805
851.7	48031.7	50363.3	50876.7	50445	50101.7	48841.7	48726.7	48740	48238.3	48155	48013.3	48555	48426.7	49055	49030	48748.3	48815	48953.3	48093.3	48468.3	48491.7	48283.3	48705	47998.3	48565	48113.3	48208.3	48128.3	48800	48356.7	48483.3	48658.3	48085	48305	48190	48523.3	48515	48693.3	48023.3	47005	46771.7	45808.3	44526.7	42723.3	41753.3	39410	37948.3	35861.7	34535
851.6	48355	50240	51316.7	50185	50231.7	49326.7	49003.3	48996.7	48631.7	48185	48268.3	48373.3	48945	48308.3	48933.3	48850	49470	48411.7	48163.3	48791.7	48830	48536.7	48590	48130	48425	49096.7	48990	48436.7	48706.7	48286.7	48366.7	48840	49016.7	48076.7	48035	48590	48361.7	48420	48095	47496.7	46171.7	46068.3	44563.3	43010	41498.3	39563.3	37348.3	35981.7	34380
851.5	48495	50478.3	50181.7	50528.3	50195	49316.7	49171.7	48473.3	47948.3	48565	48705	48101.7	48746.7	49420	49108.3	48695	49081.7	48868.3	48901.7	48950	47951.7	48685	48803.3	48478.3	48640	48253.3	48361.7	48470	48413.3	48571.7	48455	48356.7	48095	48240	48548.3	48541.7	48533.3	47955	47865	47721.7	46726.7	45551.7	44533.3	43045	41483.3	39303.3	37510	35268.3	34421.7
851.4	47890	50218.3	50485	50021.7	49775	49155	48615	48791.7	48550	47790	47898.3	48296.7	48108.3	48188.3	48830	49573.3	48900	49518.3	48306.7	48280	49076.7	48440	48363.3	48206.7	48433.3	48293.3	48368.3	48085	47648.3	48763.3	48480	48518.3	48658.3	48566.7	48216.7	48700	48805	47533.3	47731.7	47346.7	46650	45700	44256.7	42763.3	41463.3	39826.7	37380	35770	34696.7
851.3	48286.7	50011.7	50860	50138.3	49495	49108.3	48413.3	48410	48420	48056.7	47843.3	48090	48293.3	48466.7	48973.3	48758.3	48890	48588.3	49018.3	48701.7	48441.7	48320	47995	48015	48538.3	48120	48118.3	48135	47930	48950	48260	48163.3	47925	48696.7	48331.7	48140	48033.3	48111.7	48020	47050	47023.3	45508.3	44521.7	42855	41131.7	39345	37730	35785	34745
851.2	48055	50326.7	50341.7	50206.7	49986.7	49040	48613.3	48620	47908.3	48281.7	48311.7	48223.3	48131.7	48813.3	48746.7	48408.3	49046.7	48895	48540	48680	49013.3	48666.7	48440	48200	48425	48098.3	47910	48201.7	48530	48073.3	48451.7	48761.7	48533.3	48833.3	48765	48478.3	48491.7	48206.7	47948.3	47375	46525	45240	44418.3	43413.3	41136.7	39571.7	37678.3	35930	34305
851.1	47865	49940	50600	49980	49795	48988.3	49065	48561.7	48593.3	48065	48441.7	48931.7	48733.3	48858.3	48708.3	48430	48368.3	48898.3	49023.3	48771.7	48313.3	48488.3	48108.3	48315	47876.7	48300	48406.7	47955	48560	48445	48283.3	48378.3	48263.3	48285	48118.3	48505	48098.3	48306.7	48346.7	46895	46893.3	45878.3	44570	42905	41688.3	38988.3	37541.7	36081.7	34635
851	47825	49966.7	50516.7	49905	49608.3	48620	48571.7	48891.7	48133.3	48280	48295	48141.7	48191.7	48810	48533.3	48741.7	48700	48486.7	48958.3	48576.7	48538.3	48758.3	48400	48518.3	48060	48561.7	47918.3	47778.3	48248.3	48040	48421.7	48293.3	48195	48191.7	48651.7	48221.7	48266.7	48206.7	47773.3	47801.7	46533.3	45436.7	44370	43196.7	41585	39520	37506.7	35933.3	34560
850.9	47863.3	49923.3	49940	50086.7	50138.3	49050	48743.3	48180	48610	48081.7	48301.7	48141.7	48471.7	48903.3	48396.7	48905	48935	48186.7	48413.3	48680	48370	48093.3	48365	48033.3	48348.3	48313.3	48693.3	47916.7	48355	48600	48103.3	48491.7	48313.3	48290	48298.3	48321.7	48040	48480	47698.3	47051.7	46583.3	46338.3	45110	42913.3	41491.7	39731.7	37611.7	35870	34616.7
850.8	47650	49496.7	50273.3	50086.7	49538.3	49078.3	49061.7	48138.3	48223.3	48146.7	47678.3	48633.3	48551.7	48298.3	48348.3	48420	48713.3	48863.3	48993.3	48248.3	48190	47943.3	48591.7	48053.3	48625	48386.7	48713.3	48030	48398.3	48511.7	48090	48271.7	48735	48305	47986.7	48193.3	48510	48233.3	48106.7	47241.7	46336.7	45486.7	44773.3	42911.7	41025	39668.3	37780	36420	34606.7
850.7	47730	49388.3	50248.3	49768.3	49338.3	48983.3	48783.3	48728.3	48173.3	47875	47980	48391.7	48098.3	48221.7	48731.7	48333.3	48125	48823.3	48540	48826.7	48525	48698.3	48636.7	47935	49063.3	48538.3	48623.3	48476.7	48721.7	48231.7	47918.3	48091.7	47953.3	48700	48025	48058.3	48563.3	47798.3	48471.7	47475	46493.3	46008.3	45115	42551.7	41598.3	38913.3	37920	35790	34676.7
850.6	47733.3	49691.7	49925	49618.3	49043.3	48616.7	48436.7	48136.7	48468.3	47761.7	48468.3	47753.3	48136.7	48585	48268.3	48930	48925	48345	48771.7	48610	47933.3	48431.7	48088.3	47998.3	48030	48006.7	48278.3	47945	47638.3	48198.3	48251.7	48360	48081.7	48028.3	48421.7	48588.3	48150	48238.3	47815	47405	46253.3	45716.7	44330	42758.3	41373.3	40070	38111.7	35808.3	34943.3
850.5	48001.7	49700	50450	49570	49870	49090	48826.7	48213.3	48218.3	48313.3	47580	48305	48251.7	48665	48688.3	48678.3	48798.3	48686.7	48685	48796.7	47948.3	48036.7	48371.7	48198.3	48290	48186.7	48423.3	48821.7	48103.3	48316.7	48028.3	48110	48413.3	48250	48408.3	48720	48246.7	47450	48228.3	47403.3	46616.7	45221.7	44070	42841.7	41273.3	39785	37598.3	35428.3	34361.7
850.4	47263.3	49926.7	49240	49668.3	49830	48875	48620	48175	47630	47930	47900	47991.7	48046.7	49070	48428.3	48151.7	49038.3	48683.3	49126.7	49165	48545	48506.7	48135	48270	48425	48501.7	48253.3	47888.3	48158.3	48211.7	49028.3	48240	48228.3	48558.3	47916.7	48001.7	48136.7	48123.3	47538.3	48206.7	46328.3	45008.3	44316.7	43383.3	41901.7	39641.7	37691.7	35660	34643.3
850.3	48023.3	50050	49571.7	49711.7	49540	48986.7	48761.7	47925	48451.7	48000	48141.7	48321.7	47886.7	48185	48281.7	48441.7	48638.3	48195	48090	48596.7	48381.7	48491.7	47958.3	48731.7	47891.7	48078.3	48743.3	47981.7	48535	48870	47968.3	48318.3	48816.7	47983.3	48585	48070	48273.3	48358.3	48248.3	47370	46330	45551.7	44816.7	42600	41986.7	39718.3	37908.3	35918.3	34525
850.2	47603.3	48906.7	50006.7	50131.7	49311.7	48943.3	48325	48486.7	48195	48228.3	47821.7	48470	48735	47878.3	48745	48595	48703.3	48355	48026.7	48811.7	48020	48288.3	48481.7	48401.7	48623.3	48145	48136.7	48261.7	48711.7	48056.7	48481.7	48238.3	48311.7	48080	48681.7	48065	48123.3	48525	47751.7	47436.7	46300	45243.3	45133.3	43090	41623.3	39386.7	37855	35918.3	34373.3
850.1	47378.3	49336.7	49731.7	49836.7	49628.3	48801.7	48178.3	48118.3	48163.3	47446.7	47885	48691.7	48426.7	48596.7	48360	48386.7	48263.3	48745	48545	48281.7	48581.7	48256.7	48296.7	48510	48361.7	48305	48583.3	48105	47790	48723.3	47908.3	48616.7	48118.3	47936.7	47858.3	48533.3	48100	48466.7	47445	47495	46150	45723.3	44193.3	42885	41596.7	39413.3	37541.7	35553.3	34711.7
850	47253.3	49828.3	49960	49380	49110	48683.3	48098.3	48500	47613.3	47988.3	47943.3	47851.7	48681.7	48306.7	48310	48241.7	48598.3	48545	48525	48648.3	48610	47971.7	48218.3	48113.3	48558.3	48236.7	48260	47886.7	48036.7	48515	48626.7	48755	48298.3	48330	48515	48316.7	48361.7	47678.3	47736.7	47531.7	46598.3	45655	44708.3	43326.7	41538.3	39716.7	37626.7	36023.3	34631.7
849.9	46946.7	49501.7	49660	49198.3	49106.7	48833.3	48981.7	47770	48101.7	48030	47885	48390	48110	48226.7	48673.3	48000	49076.7	47871.7	48758.3	48718.3	48498.3	48426.7	48155	47700	48320	47706.7	48700	48741.7	48223.3	48318.3	48121.7	48380	48078.3	48350	48481.7	48033.3	48476.7	47688.3	47660	47535	46761.7	45458.3	45068.3	42765	42015	39586.7	37376.7	36011.7	34463.3
849.8	47935	49328.3	49711.7	49503.3	49090	48790	48205	48173.3	47963.3	48053.3	48335	47830	47530	48721.7	47998.3	48526.7	48483.3	48588.3	48880	48855	48636.7	48103.3	48013.3	47820	48205	48095	48293.3	48325	48363.3	47998.3	48273.3	48410	48021.7	48110	47901.7	47968.3	48320	48243.3	48215	47385	46743.3	45620	44296.7	43245	41378.3	39558.3	37561.7	36341.7	34635
849.7	47095	48826.7	49896.7	49646.7	49200	48983.3	48496.7	47718.3	48441.7	47930	47880	47643.3	48343.3	48440	48270	48136.7	48370	48143.3	48355	48128.3	48280	47835	48420	48271.7	48388.3	47658.3	47993.3	48558.3	48323.3	48218.3	48400	48170	48816.7	48021.7	48105	48151.7	48628.3	47960	47710	47370	46563.3	46051.7	44770	42961.7	41508.3	39698.3	37891.7	36090	34413.3
849.6	47360	49208.3	49678.3	49361.7	49286.7	48536.7	48968.3	48581.7	47661.7	48001.7	48141.7	48476.7	47858.3	48148.3	48260	48396.7	48555	47945	48591.7	48620	48570	48390	48706.7	48143.3	48330	48478.3	48550	48196.7	47823.3	48441.7	47785	48516.7	47803.3	48051.7	48420	48305	48305	48220	47885	47320	46731.7	45378.3	44768.3	43823.3	41725	40033.3	37686.7	35591.7	34870
849.5	47655	49633.3	49396.7	49676.7	49616.7	49245	48205	48216.7	48310	47785	47688.3	48226.7	48518.3	47761.7	47865	48015	48366.7	48553.3	48275	48086.7	47920	47648.3	48206.7	47743.3	48348.3	48175	48416.7	47771.7	47703.3	48276.7	48228.3	48380	48450	48233.3	48168.3	48675	48050	48336.7	48950	47376.7	46528.3	45528.3	44681.7	42906.7	41595	39640	37851.7	36263.3	34485
849.4	47783.3	49081.7	49953.3	49955	48925	49208.3	48558.3	48426.7	47761.7	47821.7	47683.3	48665	48618.3	47893.3	48018.3	48351.7	48546.7	48075	48506.7	48500	48331.7	48490	48563.3	48145	48520	48000	48845	48221.7	47936.7	48446.7	48285	48531.7	47858.3	48160	48271.7	48475	48526.7	48530	47676.7	47528.3	46823.3	45671.7	44433.3	43481.7	41671.7	39546.7	38193.3	36016.7	34363.3
849.3	47273.3	48985	49498.3	49645	49395	48688.3	48450	47871.7	48215	47583.3	48008.3	48036.7	47871.7	48281.7	48460	48655	48640	49118.3	48458.3	48615	48366.7	48298.3	48461.7	48508.3	47960	48305	48651.7	47641.7	48423.3	48241.7	48405	48205	48028.3	48038.3	48295	48415	47923.3	48396.7	47908.3	47235	47033.3	45855	44471.7	42930	41510	39475	37726.7	36160	34661.7
849.2	47493.3	49115	49758.3	49323.3	49443.3	48443.3	48626.7	48123.3	48806.7	47608.3	48238.3	47820	47810	47690	47765	48046.7	48603.3	48085	48713.3	48400	49448.3	48141.7	47801.7	48111.7	48586.7	48023.3	48331.7	47838.3	47501.7	48433.3	48250	48575	47833.3	48410	48005	47718.3	48515	48281.7	48258.3	47128.3	46471.7	45173.3	44453.3	42923.3	41708.3	39123.3	37756.7	35793.3	35101.7
849.1	47240	49575	49455	49555	49006.7	48455	48593.3	48408.3	48051.7	48046.7	47451.7	47898.3	47891.7	48155	48303.3	48275	48710	48501.7	48356.7	48441.7	48318.3	48416.7	48575	48120	48633.3	48390	48421.7	48190	48088.3	48318.3	48723.3	48898.3	48493.3	48386.7	48610	48463.3	48091.7	48255	47168.3	47563.3	46630	46075	45026.7	42853.3	41900	39445	37638.3	36055	34303.3
849	47398.3	49243.3	49760	49130	48743.3	48280	48721.7	47778.3	47693.3	48441.7	48150	47896.7	47933.3	47645	48161.7	48100	48641.7	48956.7	48080	48843.3	48345	48353.3	47663.3	48311.7	48045	47883.3	48010	48031.7	48091.7	48128.3	47978.3	48248.3	48345	48145	47940	48078.3	48235	48360	47803.3	47553.3	46888.3	45320	44518.3	43116.7	41013.3	39873.3	37321.7	36381.7	34656.7
848.9	47153.3	48840	49521.7	48956.7	49381.7	48578.3	47933.3	48053.3	48023.3	48185	48351.7	47945	47481.7	48288.3	47981.7	48285	47868.3	47800	48453.3	48418.3	48185	47831.7	48606.7	47890	47746.7	48135	47838.3	48140	49003.3	47810	47630	48640	48253.3	48056.7	48063.3	48393.3	48583.3	47956.7	47813.3	47560	46436.7	45208.3	44611.7	42830	41428.3	39756.7	37891.7	36136.7	34930
848.8	47138.3	48971.7	49685	49321.7	49385	48465	48408.3	48111.7	47888.3	47933.3	48086.7	47921.7	47778.3	48423.3	48465	48003.3	48373.3	48131.7	48805	48516.7	48211.7	48351.7	48270	47980	48008.3	48368.3	47838.3	48498.3	48620	48493.3	48486.7	48615	48098.3	48455	48238.3	48438.3	48243.3	48183.3	48155	47381.7	46911.7	45823.3	44345	43398.3	41876.7	40065	37890	35986.7	34706.7
848.7	48221.7	49260	49566.7	49580	49036.7	48678.3	48636.7	47743.3	47810	48220	47808.3	47695	47300	48750	48015	48751.7	48370	48658.3	47986.7	48445	48003.3	48391.7	48675	48341.7	48268.3	48223.3	47893.3	48410	48210	47951.7	48285	48303.3	48458.3	48543.3	47961.7	48486.7	48635	48038.3	48011.7	47328.3	46371.7	45476.7	44218.3	42730	41866.7	39506.7	37733.3	36025	34870
848.6	47176.7	49161.7	49803.3	49225	49083.3	48675	48530	47923.3	48225	47595	47716.7	48233.3	48023.3	47703.3	47933.3	47591.7	48303.3	48950	48193.3	48341.7	48396.7	48765	48353.3	48228.3	48811.7	48806.7	48720	48475	48060	48095	47861.7	48578.3	48040	48148.3	48438.3	48495	48221.7	48348.3	47170	47521.7	46886.7	45706.7	44585	43205	41816.7	39745	37580	36021.7	34581.7
848.5	47258.3	49230	49013.3	49333.3	48970	48730	48925	47871.7	48230	47646.7	47510	48018.3	47823.3	47841.7	48398.3	48300	48583.3	48813.3	48191.7	48381.7	48225	47968.3	48011.7	48525	48221.7	47741.7	48343.3	47910	48611.7	48663.3	47865	48381.7	48325	48455	48268.3	48121.7	48183.3	48560	47781.7	47271.7	46818.3	46245	44106.7	43281.7	41280	39586.7	37865	36248.3	34528.3
848.4	47138.3	48755	49645	49311.7	49018.3	48828.3	48515	47573.3	47748.3	47710	47816.7	48150	48256.7	48088.3	48091.7	48238.3	48535	48133.3	48211.7	48588.3	48311.7	49128.3	48178.3	47588.3	48161.7	47866.7	48005	47961.7	48080	48201.7	48243.3	48066.7	47765	48111.7	48763.3	47796.7	48278.3	48506.7	47911.7	47198.3	46286.7	45411.7	44441.7	43345	41855	39766.7	37605	35935	34765
848.3	47178.3	49220	49448.3	49583.3	48800	48236.7	48281.7	48055	47696.7	47401.7	47598.3	47825	47916.7	48155	48423.3	48531.7	47840	48135	48301.7	48276.7	48181.7	47963.3	48106.7	48436.7	48036.7	47920	48110	48618.3	47925	48318.3	48680	48123.3	48276.7	48435	48286.7	48383.3	48153.3	48313.3	47550	47275	46513.3	45805	45021.7	42603.3	41320	39756.7	37621.7	35660	34633.3
848.2	47411.7	48938.3	49281.7	49760	49003.3	48793.3	48183.3	47616.7	48233.3	48081.7	47723.3	47581.7	47896.7	47883.3	48378.3	48136.7	48428.3	48396.7	48200	48573.3	47991.7	48581.7	48055	47850	48100	48415	48216.7	47958.3	47878.3	47798.3	48071.7	48163.3	47916.7	48093.3	48266.7	48056.7	47738.3	47918.3	47768.3	47236.7	46925	45418.3	44331.7	43176.7	41656.7	39566.7	37751.7	35896.7	34498.3
848.1	46778.3	49168.3	49205	49060	49233.3	47790	48076.7	48013.3	48235	47540	47740	47403.3	47680	48350	48025	47926.7	48185	48011.7	48306.7	48200	48275	48503.3	48701.7	48218.3	48141.7	47941.7	48098.3	47925	48073.3	48100	48686.7	47623.3	48460	48136.7	48351.7	48721.7	48120	48251.7	47373.3	47380	46855	45486.7	44331.7	42938.3	41613.3	39515	37743.3	36153.3	34300
848	47373.3	49315	49915	49301.7	48610	48943.3	48480	47855	47456.7	47738.3	47806.7	47618.3	47955	48371.7	48860	48245	48418.3	48186.7	48508.3	49021.7	47965	48256.7	47970	48603.3	48386.7	48733.3	47855	48220	48298.3	48163.3	48063.3	47933.3	48073.3	48688.3	48060	48523.3	48718.3	48035	47751.7	46693.3	46705	45751.7	44621.7	42780	42465	39461.7	37420	36301.7	34836.7
847.9	47416.7	49388.3	49261.7	49716.7	49138.3	48583.3	48135	47980	47863.3	47965	48258.3	47843.3	47568.3	48508.3	47881.7	48108.3	48141.7	48718.3	48341.7	48731.7	48635	48553.3	48351.7	48508.3	48600	48340	48435	48323.3	48115	48241.7	48751.7	48103.3	48321.7	49060	47968.3	49296.7	48305	48691.7	47850	47400	46275	45186.7	44768.3	43126.7	41713.3	39246.7	37846.7	36326.7	34826.7
847.8	47078.3	48943.3	49705	49355	49180	48416.7	48825	47663.3	48441.7	47708.3	47980	47631.7	47785	48111.7	48285	48408.3	48618.3	48090	48640	48356.7	48255	48696.7	48708.3	48371.7	48086.7	47983.3	48116.7	48205	47765	47803.3	47850	48871.7	48151.7	48160	48483.3	48448.3	47851.7	48486.7	47625	47801.7	46655	45501.7	44885	43316.7	41641.7	39915	37850	36308.3	34438.3
847.7	47385	48611.7	49391.7	49610	48261.7	49040	48640	48081.7	48263.3	48421.7	48180	48576.7	47921.7	47501.7	48311.7	47855	48346.7	48105	48585	48636.7	49010	48481.7	48441.7	48053.3	48665	48398.3	48938.3	48770	47865	48216.7	47410	48485	47930	47755	48433.3	48513.3	48590	47980	47610	46826.7	46553.3	46221.7	44828.3	43153.3	41606.7	39948.3	37628.3	35953.3	34665
847.6	47256.7	49070	49543.3	49163.3	49528.3	48471.7	48498.3	47851.7	48241.7	47891.7	48035	47676.7	48018.3	47825	48066.7	47520	48351.7	47868.3	47800	48611.7	48071.7	48198.3	48333.3	47925	48323.3	48416.7	48916.7	48220	47426.7	48253.3	48603.3	48608.3	47975	48490	48141.7	48233.3	48063.3	47970	47686.7	47408.3	46335	46010	44878.3	43635	41540	39771.7	37771.7	36260	35255
847.5	46750	48663.3	49426.7	48860	48878.3	48915	48523.3	47653.3	47521.7	47576.7	47828.3	47951.7	47516.7	47925	48253.3	48918.3	48200	48188.3	48506.7	48026.7	48366.7	48186.7	47936.7	48198.3	47845	48276.7	48180	48431.7	48093.3	48253.3	48208.3	47731.7	48431.7	48666.7	48201.7	48521.7	48756.7	48653.3	47676.7	47130	46433.3	45953.3	44633.3	42703.3	41926.7	39716.7	37451.7	36118.3	35085
847.4	47168.3	49140	49093.3	49136.7	48588.3	48453.3	48040	47890	47896.7	47616.7	47800	47726.7	48085	48053.3	47586.7	48033.3	48611.7	48390	48475	48658.3	48041.7	47813.3	48691.7	48305	47981.7	48230	48063.3	47910	48438.3	47956.7	48401.7	48321.7	48313.3	48080	47811.7	48166.7	48035	48603.3	47893.3	47110	46896.7	45575	44801.7	43251.7	41608.3	40071.7	37660	36240	34868.3
847.3	47393.3	48566.7	49225	48945	49085	47996.7	48365	48045	48280	47835	47505	47336.7	47650	48528.3	47695	48363.3	48236.7	48295	48606.7	48225	47768.3	47908.3	48720	48133.3	48228.3	48043.3	48145	48555	48251.7	48615	48401.7	48205	48505	48395	48270	47681.7	48153.3	47796.7	48318.3	47438.3	46835	45720	44075	42880	41876.7	39825	37458.3	35883.3	34493.3
847.2	47398.3	48616.7	49651.7	49305	48861.7	48291.7	48456.7	47441.7	47725	47900	48048.3	47778.3	47765	48133.3	48536.7	48318.3	48241.7	47996.7	48660	48526.7	48280	48431.7	48671.7	48266.7	48478.3	48436.7	48195	48120	48681.7	48476.7	48155	48253.3	47826.7	48320	48450	48191.7	48481.7	48180	48565	46905	46956.7	46308.3	44685	42673.3	41808.3	39543.3	37851.7	35823.3	34721.7
847.1	47258.3	49113.3	49435	49128.3	49473.3	48923.3	48625	48480	47795	48570	48278.3	48048.3	47151.7	48663.3	48371.7	47606.7	48460	48938.3	48858.3	48810	48256.7	48021.7	48758.3	47713.3	48600	47886.7	48606.7	48088.3	48441.7	48318.3	48156.7	48613.3	47995	48708.3	48221.7	48915	47975	48085	47845	47553.3	46886.7	45946.7	44133.3	42960	41718.3	39705	38038.3	35960	34818.3
847	46830	47865	49566.7	49093.3	48900	48616.7	47803.3	47290	47981.7	47988.3	47763.3	47803.3	47936.7	47841.7	48486.7	48596.7	48608.3	48391.7	48110	47973.3	48228.3	47653.3	48048.3	48260	48000	47961.7	47846.7	48193.3	48151.7	48111.7	48118.3	48150	48225	48445	48290	48155	48273.3	48615	47865	47935	46410	45748.3	44855	43536.7	41661.7	39446.7	37655	36091.7	34943.3
846.9	47291.7	49125	48908.3	49513.3	48471.7	48323.3	48196.7	48048.3	47801.7	47681.7	47780	48051.7	47691.7	48080	48508.3	47893.3	48258.3	48100	48518.3	48840	47978.3	48396.7	48723.3	48383.3	48331.7	48513.3	48693.3	48470	48460	48206.7	48051.7	48015	48316.7	47918.3	48391.7	48323.3	48601.7	48440	47893.3	47170	46851.7	45865	44495	42555	41871.7	39608.3	38238.3	36381.7	35050
846.8	47008.3	48823.3	49081.7	48916.7	48723.3	48221.7	48286.7	48423.3	47628.3	47926.7	48058.3	48188.3	47918.3	48581.7	47671.7	48058.3	48426.7	48200	48031.7	47953.3	48520	48386.7	48478.3	47881.7	48445	48241.7	48456.7	48126.7	48463.3	48148.3	48096.7	48290	48100	47956.7	48640	48011.7	48028.3	47986.7	48051.7	47311.7	46483.3	45966.7	44556.7	43113.3	41841.7	39531.7	37888.3	35851.7	34771.7
846.7	47011.7	48945	49278.3	49446.7	48966.7	48446.7	48533.3	47951.7	47575	47771.7	47518.3	48136.7	47660	47950	47768.3	47626.7	48105	48446.7	47976.7	48346.7	48113.3	48711.7	48348.3	48013.3	48318.3	48325	47506.7	48150	48221.7	48216.7	48236.7	47765	48388.3	48243.3	47861.7	48128.3	48875	48058.3	48283.3	47018.3	46118.3	45706.7	45040	42855	41888.3	39606.7	37601.7	36286.7	34661.7
846.6	47156.7	49426.7	49361.7	49455	48550	48571.7	48451.7	48291.7	48081.7	47286.7	48075	47648.3	48380	47980	48333.3	48191.7	48530	47980	48691.7	48560	47908.3	47995	47655	48570	48281.7	48250	48375	47446.7	48591.7	48148.3	48096.7	47951.7	48578.3	48163.3	48290	48070	48093.3	48000	47823.3	47543.3	46526.7	46095	44403.3	43163.3	41278.3	39715	37328.3	35950	35081.7
846.5	47445	48785	49341.7	48645	48985	48395	48218.3	47695	48036.7	48265	47370	48408.3	47423.3	47830	47428.3	48230	47740	48618.3	48168.3	48468.3	48471.7	47888.3	48163.3	48236.7	48148.3	48255	48226.7	48335	48270	48646.7	48245	48413.3	48110	48476.7	47920	48446.7	48666.7	48696.7	47783.3	47220	46805	45948.3	44490	42565	41611.7	39740	37835	36001.7	34798.3
846.4	47073.3	49041.7	49496.7	49288.3	48510	48685	48388.3	48280	48150	47473.3	47576.7	47941.7	47901.7	48091.7	48040	48656.7	48388.3	48416.7	47998.3	48573.3	47981.7	47993.3	48618.3	48395	47930	48673.3	48491.7	48411.7	48701.7	48993.3	48675	48248.3	48735	48430	48625	48691.7	48191.7	48376.7	48128.3	47020	46730	45630	45165	43218.3	41896.7	39875	38028.3	35668.3	35001.7
846.3	47091.7	49291.7	49413.3	49265	49115	48778.3	48565	47808.3	47388.3	47411.7	47483.3	48148.3	47761.7	48370	48150	47821.7	48678.3	48678.3	48981.7	48258.3	48131.7	48380	48253.3	48051.7	48408.3	47921.7	48701.7	48410	48676.7	48271.7	48460	48798.3	48173.3	48086.7	48433.3	48695	48271.7	48011.7	48280	47821.7	46421.7	46540	44836.7	43493.3	41315	40040	38190	36008.3	34823.3
846.2	47131.7	48928.3	49388.3	48761.7	48760	49216.7	48045	48318.3	47663.3	48101.7	47508.3	47763.3	47906.7	47946.7	48161.7	48385	48550	48460	48035	48593.3	48633.3	48033.3	48508.3	47921.7	47996.7	48173.3	48403.3	48023.3	48105	48390	47695	47933.3	48131.7	48318.3	48265	48213.3	48230	48546.7	48240	47325	46558.3	45671.7	45026.7	43445	41916.7	39771.7	37640	36165	34328.3
846.1	47485	48946.7	48781.7	49366.7	49355	48170	49100	47588.3	48426.7	46900	47878.3	47948.3	47786.7	47830	48216.7	48056.7	48613.3	48423.3	48218.3	48546.7	48258.3	48563.3	47778.3	48505	48456.7	48400	48463.3	48130	48146.7	48471.7	48345	48146.7	48396.7	48595	48480	48970	48521.7	48121.7	47956.7	47160	46513.3	45538.3	45176.7	42911.7	41565	39770	37613.3	36161.7	35140
846	47245	48735	48945	49005	48971.7	48725	49005	48048.3	47651.7	47471.7	47408.3	47425	47818.3	47961.7	48560	48341.7	48268.3	48148.3	48480	48106.7	48113.3	48548.3	48066.7	48198.3	48118.3	48320	48440	48036.7	48601.7	48290	48298.3	48603.3	48241.7	48045	48191.7	48156.7	48273.3	48380	48140	47256.7	46885	45818.3	44371.7	43028.3	41771.7	39743.3	38105	35993.3	35071.7
845.9	46933.3	48696.7	48976.7	48936.7	49083.3	48353.3	48285	48390	47591.7	47358.3	47768.3	47706.7	47715	48213.3	48306.7	48420	48263.3	47890	48151.7	48400	48373.3	48296.7	48320	48605	47543.3	48545	48298.3	48128.3	47821.7	48488.3	48593.3	48271.7	48480	47695	48165	48308.3	48208.3	47833.3	47960	47778.3	46858.3	45578.3	44656.7	43081.7	41660	39875	37678.3	36011.7	35475
845.8	46810	48995	49878.3	49578.3	49338.3	48453.3	48241.7	47948.3	47533.3	47425	47488.3	47658.3	47866.7	47776.7	48128.3	48183.3	48350	47746.7	48438.3	48913.3	48383.3	48065	48460	48038.3	48413.3	47923.3	48301.7	48695	48723.3	48621.7	48101.7	48261.7	48375	48290	48383.3	48716.7	48323.3	47410	48055	47155	46346.7	45963.3	44428.3	43421.7	41798.3	39385	37990	36750	35030
845.7	46655	49103.3	49090	49310	48888.3	48253.3	48705	47551.7	47871.7	47858.3	47686.7	47996.7	47715	48121.7	48005	48091.7	48538.3	48658.3	47760	48441.7	48240	48865	48121.7	48398.3	47783.3	48476.7	48038.3	48140	48225	48416.7	48115	48305	48305	48221.7	48793.3	48188.3	47840	48485	48148.3	47213.3	46648.3	46105	45040	42771.7	41711.7	39921.7	37778.3	36310	34858.3
845.6	47201.7	48993.3	48751.7	48710	48205	48656.7	48618.3	47825	47678.3	47756.7	47798.3	47741.7	47385	48218.3	48440	47451.7	48140	48505	48408.3	48391.7	48250	48246.7	48701.7	48178.3	48245	48383.3	48406.7	47733.3	47636.7	48986.7	48191.7	48388.3	48023.3	48751.7	48118.3	48603.3	47861.7	48606.7	48055	47261.7	46201.7	45611.7	44820	43058.3	41798.3	39916.7	37725	35843.3	35051.7
845.5	46621.7	49665	49058.3	48693.3	49058.3	48695	48388.3	47651.7	47838.3	47955	47916.7	48000	47913.3	48306.7	48233.3	47956.7	48491.7	48251.7	47880	48381.7	48300	47538.3	48250	48485	48240	47910	48131.7	48098.3	48340	48578.3	48025	48381.7	48350	48105	48263.3	48506.7	48188.3	48286.7	48215	47363.3	46658.3	46148.3	45165	43231.7	41540	39963.3	37968.3	36241.7	34880
845.4	46886.7	48770	49246.7	48951.7	49056.7	48645	48061.7	48186.7	47688.3	47971.7	47946.7	47765	47881.7	47753.3	47666.7	48536.7	48208.3	48266.7	48068.3	48443.3	48186.7	48330	48475	48253.3	48153.3	48288.3	48280	48130	48065	48285	48373.3	47403.3	48491.7	48381.7	48296.7	48265	48445	48286.7	48353.3	47085	46950	45390	44716.7	42675	41700	40278.3	37991.7	36146.7	34830
845.3	47066.7	48923.3	48931.7	48851.7	48508.3	48623.3	48063.3	47583.3	47863.3	47821.7	47766.7	48231.7	47481.7	48021.7	48043.3	48113.3	48203.3	48433.3	48591.7	48813.3	48576.7	48750	48503.3	48183.3	48580	47971.7	48970	47900	47906.7	48083.3	48616.7	48120	48521.7	48395	48131.7	48558.3	49416.7	48443.3	48075	47421.7	46398.3	45723.3	44650	43430	42126.7	39823.3	38045	36203.3	35155
845.2	46381.7	49266.7	49223.3	49183.3	49150	48583.3	48730	47570	47678.3	48010	47420	47308.3	47631.7	47935	48566.7	47990	48781.7	48150	48076.7	48411.7	48741.7	48303.3	48090	47941.7	48098.3	48250	47915	48010	48030	48596.7	48623.3	48360	48066.7	48130	48708.3	48593.3	48310	48448.3	48078.3	47616.7	47063.3	45713.3	44641.7	43240	41590	40023.3	37965	36438.3	34826.7
845.1	46966.7	48735	48800	49373.3	49225	47931.7	48335	47698.3	48285	48003.3	48003.3	47343.3	47813.3	48083.3	48195	48071.7	48566.7	48645	48265	48565	48543.3	48716.7	48540	48270	48125	48376.7	48490	47931.7	48043.3	48398.3	48481.7	48475	48525	48178.3	47798.3	48395	47670	48310	47440	47411.7	46746.7	45878.3	44916.7	43070	41501.7	40210	38046.7	36776.7	35135
845	47411.7	49330	49118.3	49320	48895	48531.7	48626.7	48128.3	47613.3	47088.3	47671.7	48078.3	48126.7	47665	47488.3	47965	47908.3	47981.7	48805	48100	48188.3	48235	49151.7	48590	48133.3	48543.3	48575	48376.7	48368.3	48526.7	48598.3	48195	48290	48231.7	48515	48196.7	48001.7	47805	48211.7	46981.7	46926.7	46101.7	44340	42983.3	41550	39611.7	37686.7	35931.7	35080
844.9	47355	48695	49171.7	48676.7	48940	49135	48458.3	47830	48283.3	47866.7	48210	48141.7	47878.3	47848.3	47953.3	48066.7	48430	48041.7	48328.3	48210	48241.7	48421.7	48588.3	48363.3	47775	48325	48325	48598.3	48438.3	48350	48416.7	48228.3	48585	48703.3	48491.7	48358.3	47966.7	48280	48285	47555	46946.7	46311.7	44366.7	43358.3	42070	40383.3	37821.7	36438.3	35186.7
844.8	47328.3	48831.7	49321.7	49130	48658.3	48340	48271.7	47743.3	47541.7	47936.7	48426.7	47781.7	48165	48511.7	47988.3	47641.7	48261.7	47963.3	48466.7	48750	48396.7	47913.3	48776.7	48381.7	48501.7	48238.3	48405	47913.3	48401.7	48491.7	48306.7	48596.7	48351.7	48171.7	48853.3	48593.3	48856.7	48575	48001.7	47438.3	46363.3	45618.3	45143.3	42896.7	42005	39958.3	38071.7	36380	35230
844.7	47216.7	48910	49026.7	48815	48638.3	48013.3	47956.7	47841.7	47893.3	47685	48175	47996.7	47535	48058.3	47806.7	48190	48441.7	48443.3	48558.3	48181.7	48261.7	48523.3	48621.7	48311.7	48130	47963.3	48830	48041.7	48143.3	47996.7	48771.7	49220	48108.3	48395	48480	48448.3	48623.3	48196.7	48483.3	47290	46593.3	45575	45100	43301.7	41641.7	40610	37778.3	36285	35010
844.6	46890	48583.3	48665	49066.7	48770	48216.7	48661.7	47641.7	47905	47606.7	48190	48335	48121.7	48086.7	48153.3	47888.3	47955	48311.7	48715	48588.3	48391.7	48281.7	48331.7	48578.3	48333.3	47861.7	48280	48103.3	48378.3	48688.3	48168.3	48156.7	48315	48446.7	49061.7	48816.7	48528.3	48278.3	47955	47375	46526.7	46275	45068.3	43471.7	41771.7	39818.3	37995	36550	34768.3
844.5	46836.7	48585	49461.7	49278.3	48411.7	48840	48663.3	48231.7	47930	48111.7	47655	48015	47991.7	48010	47895	47798.3	47645	48670	48290	48021.7	48923.3	48401.7	47835	48826.7	48278.3	48113.3	48705	47878.3	47973.3	48545	48620	48153.3	48138.3	48398.3	48030	48483.3	48651.7	48426.7	48053.3	47558.3	46673.3	45506.7	44791.7	42768.3	41655	39890	38113.3	36275	35261.7
844.4	47418.3	49401.7	49760	48951.7	49245	48590	48433.3	47880	47578.3	47706.7	48136.7	47478.3	48085	47698.3	48826.7	48225	47788.3	48678.3	48083.3	48186.7	48575	47865	48030	47943.3	47986.7	48513.3	47970	48700	48183.3	48858.3	48271.7	48381.7	47848.3	48055	48123.3	49058.3	48266.7	48190	47461.7	47528.3	46906.7	45788.3	44903.3	43823.3	41846.7	40026.7	37645	36461.7	35326.7
844.3	46808.3	49118.3	49460	48808.3	49038.3	48898.3	48296.7	47838.3	48150	47653.3	47661.7	48006.7	47621.7	47671.7	47690	48121.7	48565	48175	48441.7	48330	48571.7	48340	48015	47668.3	48331.7	47878.3	48320	48053.3	48333.3	48866.7	47978.3	48268.3	48400	48585	48408.3	48208.3	48168.3	47900	48248.3	47570	46691.7	45830	44853.3	43208.3	41608.3	40105	38098.3	36615	35208.3
844.2	47258.3	49316.7	49031.7	49245	49161.7	48488.3	48401.7	48253.3	47523.3	47561.7	47365	47611.7	47806.7	48121.7	48233.3	48310	48565	48093.3	48130	48513.3	48943.3	48643.3	48721.7	48268.3	48543.3	48358.3	48068.3	48770	48218.3	48145	48001.7	48046.7	48585	48541.7	47928.3	48150	48510	47970	47688.3	47338.3	46536.7	46081.7	44738.3	43310	41325	39561.7	38151.7	36210	35056.7
844.1	47443.3	48746.7	49301.7	48863.3	49011.7	48450	48296.7	47351.7	47900	47640	47863.3	47543.3	47878.3	47435	47948.3	48275	48911.7	48368.3	48635	48200	48168.3	48445	47921.7	48288.3	48190	48441.7	47780	48465	48050	48800	48223.3	48376.7	47758.3	48770	48453.3	48251.7	48551.7	49051.7	48093.3	47073.3	46753.3	46145	45423.3	43523.3	42285	40241.7	38015	36048.3	34755
844	47206.7	48445	49473.3	49715	48615	48678.3	48833.3	48081.7	48296.7	47858.3	48165	47866.7	47673.3	48200	48728.3	48566.7	47708.3	48148.3	48855	48406.7	48518.3	47940	48558.3	48551.7	48700	48521.7	48461.7	48940	48313.3	48781.7	48478.3	48403.3	48210	48516.7	48583.3	48596.7	48448.3	48876.7	48821.7	47370	46668.3	46128.3	45128.3	43428.3	42051.7	39961.7	37890	36366.7	35303.3
843.9	47638.3	49006.7	49768.3	49206.7	48793.3	48315	48530	48478.3	48081.7	47766.7	48146.7	47660	47985	48046.7	48341.7	48631.7	48118.3	48515	48271.7	48453.3	48490	48510	48563.3	48230	48240	48666.7	48625	48381.7	48505	48728.3	48560	48261.7	47966.7	48406.7	48598.3	48420	48883.3	48343.3	48278.3	47216.7	46880	45725	44641.7	43308.3	41656.7	40603.3	38018.3	36698.3	34811.7
843.8	47255	48868.3	48143.3	49820	48736.7	48165	48393.3	48261.7	48460	47326.7	47588.3	48613.3	47613.3	47841.7	48606.7	48001.7	47888.3	48305	48240	48088.3	48525	48456.7	48361.7	48178.3	48248.3	48116.7	48108.3	48246.7	48613.3	48241.7	49205	48233.3	48326.7	48550	48680	49038.3	47875	48456.7	47756.7	47031.7	46598.3	46011.7	44633.3	43670	41480	39713.3	38270	36226.7	35053.3
843.7	47168.3	48715	49321.7	48981.7	49141.7	48685	48351.7	47598.3	47565	47688.3	47195	48081.7	48250	48313.3	48326.7	48431.7	47906.7	47916.7	48630	48633.3	48530	48803.3	48603.3	48866.7	48835	47768.3	48456.7	48618.3	48863.3	48810	48295	48741.7	48448.3	47931.7	48098.3	48661.7	48801.7	48745	48071.7	47290	46305	46128.3	44383.3	43263.3	41925	39805	37985	36316.7	35046.7
843.6	47648.3	49803.3	48896.7	49740	48890	48783.3	48158.3	48580	48353.3	48245	48085	47548.3	47930	48210	48435	48568.3	48453.3	48288.3	48095	48520	48466.7	48286.7	48900	47888.3	48448.3	48115	48625	48540	48993.3	48410	48418.3	48373.3	47888.3	47603.3	48450	48471.7	47950	48575	47758.3	47668.3	47283.3	45870	44963.3	43341.7	42208.3	39715	38280	36698.3	35325
843.5	47113.3	49295	50060	49213.3	48813.3	48866.7	48636.7	47935	48543.3	48083.3	47941.7	47971.7	47928.3	47598.3	47923.3	48640	48231.7	47901.7	48855	48235	48761.7	48303.3	47956.7	48831.7	48006.7	48480	48678.3	48316.7	48281.7	48761.7	48491.7	48393.3	48325	48603.3	48345	48183.3	48083.3	48483.3	48360	47418.3	47100	45510	44658.3	43018.3	41860	39966.7	38315	36305	34883.3
843.4	47668.3	48941.7	48826.7	49355	48406.7	48793.3	48063.3	48123.3	47955	47635	47861.7	47928.3	48253.3	48206.7	48233.3	48146.7	48206.7	48278.3	48071.7	48808.3	48490	48560	48165	48433.3	48628.3	48110	48293.3	48281.7	48193.3	48570	47798.3	47786.7	48215	48548.3	48355	48188.3	48388.3	48430	47990	47616.7	47145	45720	44978.3	43780	41373.3	39858.3	38605	36216.7	34636.7
843.3	47990	49190	49116.7	48975	49286.7	48088.3	48400	47851.7	47913.3	47940	47701.7	47616.7	47790	48170	48003.3	48460	48155	48128.3	47840	48266.7	48391.7	48088.3	48301.7	48770	48450	48395	47963.3	48890	48610	48748.3	48356.7	47965	48431.7	48615	48225	48655	48220	48375	47950	47865	46515	45853.3	44698.3	43686.7	42348.3	40425	38321.7	36188.3	35298.3
843.2	47255	49081.7	49361.7	49318.3	48761.7	48643.3	48405	48310	47456.7	48018.3	47971.7	48346.7	48323.3	48150	48410	48368.3	48576.7	48871.7	48136.7	48118.3	48140	48281.7	48740	48853.3	49190	48236.7	48258.3	48541.7	48630	48338.3	48361.7	48433.3	47958.3	48401.7	48590	48311.7	48926.7	49001.7	48351.7	47221.7	46533.3	46268.3	44933.3	42930	42575	39890	38086.7	36285	35108.3
843.1	47541.7	49448.3	49438.3	49023.3	49628.3	48628.3	48956.7	47811.7	47810	48198.3	48286.7	48101.7	47900	47708.3	48146.7	48693.3	48241.7	48283.3	48376.7	48671.7	48650	48431.7	48658.3	47988.3	48188.3	48711.7	48638.3	48568.3	48916.7	48635	48430	48440	48211.7	48895	48516.7	48266.7	47663.3	48231.7	48163.3	47581.7	46566.7	45726.7	44973.3	43365	41976.7	39951.7	38056.7	36261.7	35158.3
843	47830	49230	49060	49640	49318.3	48665	48860	48341.7	48268.3	47336.7	48040	48113.3	47596.7	48536.7	47696.7	48500	48211.7	48161.7	48506.7	48641.7	48591.7	48886.7	48378.3	48683.3	48475	48576.7	48256.7	48208.3	48180	48401.7	48673.3	48850	48483.3	48666.7	48068.3	48873.3	48490	48220	48526.7	47318.3	46875	46506.7	44865	43631.7	41980	40263.3	38096.7	35971.7	35468.3
842.9	48330	49456.7	49483.3	49231.7	48711.7	49100	48488.3	47578.3	47736.7	47485	48113.3	48183.3	48253.3	48603.3	48243.3	48413.3	48171.7	48413.3	48123.3	48485	48786.7	48763.3	47683.3	48231.7	48436.7	48473.3	48570	48698.3	48283.3	48491.7	48270	48503.3	48440	48293.3	48770	48485	48595	48381.7	47785	48276.7	46696.7	45898.3	44661.7	42800	42056.7	40453.3	38320	36398.3	34775
842.8	48115	49328.3	49846.7	49426.7	49336.7	48463.3	48155	48166.7	47958.3	47410	47825	48360	48408.3	48156.7	48268.3	48588.3	48405	48413.3	48368.3	48405	48478.3	47983.3	48918.3	48808.3	48745	48006.7	48245	48185	48648.3	48313.3	48505	48671.7	48703.3	48463.3	48398.3	48323.3	48411.7	48386.7	47613.3	47578.3	46851.7	46265	45386.7	43465	42198.3	40510	38418.3	36638.3	35291.7
842.7	47608.3	49353.3	50176.7	49160	49038.3	49008.3	48430	47608.3	48056.7	47850	47731.7	48036.7	47800	48181.7	48110	48318.3	49138.3	48658.3	48116.7	48576.7	48516.7	48783.3	48271.7	48771.7	48660	49001.7	48128.3	48371.7	48328.3	48458.3	48205	48096.7	48321.7	48420	48291.7	48698.3	48583.3	48628.3	47861.7	47808.3	46871.7	45920	44603.3	43510	41930	39710	38196.7	36198.3	35090
842.6	48280	49355	49030	49553.3	49065	48996.7	48280	47988.3	47785	47703.3	48646.7	48418.3	48211.7	48126.7	48810	48363.3	47931.7	48571.7	48506.7	48918.3	48308.3	48240	48723.3	48535	49098.3	48471.7	48733.3	48333.3	48968.3	48018.3	48028.3	48351.7	48186.7	48721.7	48500	48270	48793.3	48308.3	48371.7	47926.7	46635	45503.3	45058.3	43613.3	42020	39400	38851.7	36455	35068.3
842.5	47123.3	49441.7	49345	49541.7	49153.3	49016.7	47918.3	47998.3	47918.3	48366.7	48393.3	47928.3	47983.3	48415	48538.3	48585	48916.7	48725	48293.3	48783.3	48095	48290	48596.7	47773.3	48178.3	48373.3	48613.3	48581.7	48435	48465	48631.7	48563.3	48383.3	48998.3	48251.7	47860	48546.7	48515	48573.3	48388.3	46648.3	45798.3	44658.3	43591.7	42351.7	40053.3	38258.3	36286.7	35216.7
842.4	48718.3	49720	49456.7	49355	49341.7	49420	48390	48310	47801.7	48123.3	48548.3	48625	48365	48733.3	48985	48288.3	48533.3	48840	48238.3	49053.3	48600	48291.7	48791.7	48811.7	48528.3	48113.3	48595	48093.3	48046.7	49221.7	48550	48808.3	47950	48961.7	49070	48578.3	48773.3	48465	48085	47608.3	46841.7	46225	44900	44001.7	41983.3	40150	38596.7	36468.3	35033.3
842.3	47653.3	49631.7	49718.3	49390	49376.7	48966.7	47956.7	47735	48006.7	48185	48726.7	48063.3	48101.7	48276.7	48485	48480	49033.3	49180	48436.7	48616.7	48855	48876.7	48101.7	48606.7	48110	49156.7	49200	48851.7	48446.7	47881.7	48115	48523.3	48635	48751.7	48765	48475	49040	48511.7	47908.3	48666.7	46608.3	46203.3	45163.3	43146.7	41871.7	40726.7	38021.7	36423.3	34913.3
842.2	48471.7	49625	49693.3	49726.7	49286.7	48696.7	48645	48790	48566.7	47985	47701.7	48251.7	48705	48061.7	47920	48775	48350	48686.7	48285	48633.3	48303.3	48440	48821.7	48538.3	48265	48591.7	48396.7	48540	48705	48570	48510	48168.3	48293.3	48176.7	48818.3	48520	48565	48678.3	48048.3	47331.7	46941.7	46295	44618.3	43496.7	41340	39895	38133.3	36083.3	35183.3
842.1	47981.7	50001.7	49500	49156.7	49076.7	49511.7	48690	48426.7	48091.7	48276.7	47965	48043.3	48268.3	48960	48306.7	49133.3	48323.3	48350	48390	48541.7	49246.7	48880	48076.7	48713.3	48880	48290	48436.7	48676.7	48873.3	49190	48418.3	48323.3	48776.7	48941.7	48416.7	48636.7	48523.3	48936.7	48478.3	47511.7	47103.3	46468.3	44650	43273.3	42741.7	39975	38215	36460	34768.3
842	48231.7	49726.7	50015	49805	49180	48556.7	48566.7	48516.7	48131.7	48376.7	47411.7	48061.7	48678.3	48238.3	48035	48595	48326.7	48283.3	48496.7	48820	48378.3	47978.3	48226.7	48661.7	48298.3	48375	48455	48660	48753.3	48261.7	48400	48696.7	48726.7	48648.3	48521.7	48865	48231.7	47888.3	47963.3	47365	46813.3	45773.3	45071.7	43798.3	41496.7	39946.7	38436.7	36536.7	34881.7
841.9	47916.7	49700	49923.3	50001.7	49823.3	48610	48798.3	47831.7	47855	47998.3	48085	48631.7	47736.7	48783.3	48578.3	48203.3	48443.3	48375	48328.3	48956.7	48518.3	48263.3	48648.3	48358.3	47861.7	48706.7	47886.7	48405	48695	48680	48590	48755	48480	48420	48353.3	48765	48801.7	48346.7	48370	47601.7	46641.7	46373.3	45460	43316.7	41978.3	40236.7	38290	36783.3	35055
841.8	47975	49595	49851.7	49320	49675	48610	48848.3	48421.7	47353.3	47961.7	48511.7	48623.3	48156.7	48321.7	48633.3	48446.7	48443.3	49121.7	48970	48566.7	48813.3	48960	48838.3	48368.3	48485	49011.7	48543.3	48761.7	49068.3	48756.7	48570	48293.3	47910	48620	48993.3	48368.3	48736.7	48425	48498.3	47686.7	46725	46215	45398.3	43845	42268.3	40426.7	38306.7	36480	35495
841.7	48560	49541.7	50240	49286.7	49440	48965	48085	48776.7	47891.7	48485	48010	47991.7	47870	48188.3	48945	48986.7	48833.3	48373.3	48890	48080	48453.3	48213.3	48920	48946.7	48216.7	48788.3	48570	48538.3	48208.3	48841.7	48391.7	48401.7	48800	48458.3	48755	48423.3	48391.7	48800	47853.3	47945	47368.3	46161.7	44900	43366.7	41981.7	40805	38165	36726.7	35170
841.6	48391.7	50311.7	50531.7	49820	49983.3	49155	48820	48370	48395	48623.3	48138.3	48351.7	48075	48895	48901.7	48838.3	48801.7	48641.7	48995	49100	49033.3	48581.7	48946.7	48493.3	49078.3	49318.3	49026.7	48426.7	48398.3	48485	48858.3	48940	48646.7	47971.7	48721.7	48360	48486.7	48081.7	48738.3	47795	47161.7	46661.7	45048.3	44071.7	41961.7	40191.7	38288.3	36326.7	35261.7
841.5	48415	50486.7	50061.7	49781.7	49305	48880	49106.7	48506.7	48560	48045	48113.3	48390	48256.7	48636.7	49261.7	48710	49071.7	49030	49158.3	48933.3	48760	49041.7	48601.7	48856.7	48611.7	49005	48995	48593.3	48750	48825	48805	48498.3	48481.7	48436.7	48698.3	48531.7	48450	48655	48298.3	47843.3	47041.7	46175	45100	43498.3	41680	40598.3	38063.3	36403.3	35060
841.4	48330	49621.7	50446.7	50771.7	49963.3	49321.7	49260	48463.3	48403.3	48031.7	48190	48048.3	48563.3	48035	49158.3	48518.3	48445	48886.7	48965	48781.7	48933.3	49295	49035	48595	48916.7	48865	48971.7	49206.7	49025	49116.7	48380	48980	48416.7	48795	48903.3	48528.3	49320	48185	47716.7	47621.7	46841.7	46206.7	45015	43083.3	42183.3	40115	38600	36393.3	35233.3
841.3	48405	50538.3	50363.3	49875	49710	49141.7	48693.3	48535	48146.7	48060	48151.7	48380	48131.7	48715	49028.3	48473.3	48628.3	48493.3	48706.7	48916.7	48763.3	48881.7	48978.3	48858.3	48708.3	48753.3	48783.3	48988.3	48226.7	48873.3	48956.7	48631.7	48943.3	49400	48981.7	48581.7	48695	48840	48200	47088.3	47435	46126.7	44946.7	43498.3	42333.3	40448.3	38836.7	36416.7	35300
841.2	48685	50248.3	50093.3	50523.3	49605	49300	49488.3	48156.7	48640	48728.3	48013.3	48310	48426.7	48723.3	48530	48611.7	48406.7	48485	48810	49018.3	48631.7	49165	48525	48773.3	48845	48165	48851.7	48500	48656.7	48388.3	48901.7	48695	49226.7	48896.7	48816.7	48833.3	48608.3	48616.7	48415	47093.3	47113.3	45588.3	45265	43838.3	41886.7	40186.7	38295	36453.3	34926.7
841.1	48261.7	50755	50583.3	50451.7	49240	49328.3	48800	48333.3	48818.3	48276.7	48153.3	47720	48170	48346.7	48658.3	48046.7	48855	49223.3	49176.7	48748.3	48413.3	49105	48575	48858.3	48596.7	48266.7	48901.7	48776.7	48906.7	49153.3	48651.7	48866.7	48543.3	48855	47985	48245	48595	48780	47953.3	47788.3	47530	46271.7	45026.7	43381.7	42053.3	40136.7	38835	36573.3	35561.7
841	48536.7	50426.7	50151.7	50363.3	50336.7	49716.7	48910	48676.7	48423.3	48390	48643.3	48281.7	48451.7	48441.7	48471.7	48943.3	49301.7	48870	49151.7	48880	48868.3	49088.3	48941.7	49051.7	48041.7	48651.7	48768.3	48616.7	48915	48771.7	48411.7	48651.7	48711.7	49040	48638.3	48803.3	48786.7	48665	48985	48213.3	46490	46443.3	45368.3	43500	42183.3	40126.7	38331.7	36706.7	35218.3
840.9	48741.7	50311.7	50911.7	50000	49648.3	49190	48431.7	48768.3	48446.7	48083.3	48465	48718.3	48348.3	49073.3	49110	49100	49111.7	48913.3	48478.3	48951.7	48486.7	48850	48853.3	48921.7	48931.7	48398.3	48806.7	48223.3	48875	48836.7	49006.7	48618.3	48593.3	48665	48873.3	48560	48661.7	48591.7	48211.7	47711.7	47453.3	46513.3	44885	43450	42451.7	40020	38345	36535	35400
840.8	49020	50183.3	50421.7	50563.3	50506.7	49341.7	49171.7	48951.7	49015	49063.3	48770	48386.7	49183.3	48625	49330	48821.7	49385	48841.7	48890	49315	48356.7	48566.7	48486.7	48851.7	48843.3	49146.7	48751.7	48991.7	48541.7	48750	48791.7	48953.3	49001.7	48436.7	48803.3	48835	49270	48536.7	48766.7	48111.7	47341.7	46728.3	45143.3	43338.3	41456.7	39993.3	38556.7	36188.3	35523.3
840.7	48678.3	50660	50183.3	50266.7	50145	49061.7	49853.3	49128.3	48998.3	48803.3	48828.3	48506.7	49075	48595	49143.3	48686.7	49330	48691.7	49853.3	49376.7	48780	49493.3	49076.7	48901.7	49250	48823.3	48300	48820	49231.7	48460	48670	48775	48751.7	48366.7	48826.7	49321.7	49253.3	49160	48053.3	47773.3	46436.7	46706.7	45225	43666.7	42185	40358.3	38281.7	36773.3	35353.3
840.6	49336.7	50578.3	50903.3	50665	50265	49698.3	49293.3	49078.3	48698.3	48816.7	48163.3	48935	48743.3	48770	49038.3	48980	48800	49688.3	49173.3	48663.3	48860	48935	48333.3	48406.7	48881.7	48885	49110	48888.3	48740	48830	48531.7	48091.7	48853.3	48788.3	48703.3	48831.7	49513.3	48863.3	48183.3	47611.7	46923.3	46293.3	45171.7	43806.7	42370	40430	38496.7	36605	35395
840.5	49176.7	51023.3	51145	50463.3	50156.7	49311.7	49155	48711.7	49206.7	48800	48366.7	49010	48856.7	49496.7	49240	49436.7	48971.7	49051.7	48993.3	49466.7	48378.3	48960	48978.3	48948.3	48858.3	48963.3	49135	48430	48690	48940	48853.3	49048.3	48988.3	49120	48686.7	49408.3	49141.7	48865	48393.3	47583.3	47186.7	45953.3	45478.3	43371.7	42066.7	40385	38595	36738.3	35573.3
840.4	49358.3	50835	51475	50428.3	49913.3	49656.7	49330	48640	48908.3	49005	48363.3	48601.7	48816.7	49061.7	48705	49385	48695	49051.7	49086.7	49016.7	49193.3	49031.7	48580	49076.7	48680	48228.3	48616.7	48630	48830	48920	48698.3	48455	49175	48798.3	49425	48876.7	48531.7	48711.7	48491.7	47673.3	47268.3	46801.7	45051.7	43760	42350	40193.3	38393.3	36711.7	35121.7
840.3	48933.3	51113.3	50980	50378.3	49468.3	49871.7	49520	48965	48453.3	48975	48345	48478.3	47970	48736.7	49030	48636.7	48761.7	49306.7	49050	49785	48798.3	48915	49195	49095	48846.7	48615	48953.3	49431.7	49371.7	49431.7	48560	48651.7	48848.3	48808.3	48178.3	48720	48821.7	48893.3	48393.3	47820	47505	45765	45061.7	43453.3	42083.3	40766.7	38286.7	36965	35138.3
840.2	49721.7	50711.7	51065	50431.7	50138.3	49723.3	49203.3	48833.3	48538.3	48553.3	48335	48721.7	48848.3	48593.3	49120	49248.3	49123.3	49191.7	49165	49208.3	49126.7	48816.7	49305	49083.3	49478.3	48818.3	49185	49105	48786.7	48815	49150	48648.3	48978.3	49235	48848.3	48993.3	48680	48888.3	48210	48160	46728.3	46221.7	45413.3	43383.3	42456.7	40635	38760	36705	35391.7
840.1	49011.7	51180	51075	50993.3	49811.7	50095	48928.3	48635	49261.7	49405	49041.7	49180	49228.3	49066.7	49075	48921.7	49748.3	49423.3	48418.3	49318.3	49696.7	48601.7	48715	48830	49353.3	49480	48886.7	48443.3	48830	49201.7	49313.3	48930	48985	49396.7	49155	49493.3	48775	48431.7	48273.3	47910	46703.3	46220	45496.7	43838.3	42131.7	40278.3	38458.3	36141.7	35648.3
840	49681.7	51151.7	51528.3	51101.7	50650	50015	49136.7	49625	49096.7	48733.3	48993.3	49323.3	49200	48850	49065	49330	49725	49886.7	49121.7	49453.3	49168.3	49411.7	49030	48786.7	48970	49370	48863.3	49043.3	48780	48420	48800	48746.7	49100	49223.3	49255	49280	48890	49155	48841.7	48308.3	47230	46538.3	45308.3	43738.3	42060	40176.7	38293.3	36606.7	35458.3
839.9	49313.3	51110	51085	50871.7	51036.7	50236.7	49808.3	49111.7	49296.7	48626.7	48496.7	49400	49475	48618.3	49483.3	49701.7	49518.3	49351.7	49606.7	49813.3	49535	49141.7	48895	49241.7	49638.3	49043.3	48815	49171.7	49501.7	48578.3	48165	48905	48556.7	49276.7	48970	49001.7	48966.7	49191.7	48343.3	47581.7	47205	47038.3	45188.3	43778.3	42481.7	40015	38656.7	36943.3	35383.3
839.8	49263.3	51375	51111.7	50683.3	50608.3	49940	49738.3	49426.7	48860	49020	48911.7	49316.7	49273.3	49490	49105	49075	49168.3	49558.3	49786.7	49391.7	49363.3	48971.7	48456.7	48701.7	49738.3	49206.7	49186.7	49238.3	49053.3	49123.3	48681.7	48500	49201.7	48695	49140	49183.3	48945	48745	48736.7	47781.7	47083.3	46286.7	45366.7	43240	42153.3	40698.3	38348.3	36693.3	35195
839.7	49450	51533.3	52086.7	51361.7	50118.3	49770	50093.3	49196.7	49238.3	49241.7	48848.3	48960	49735	49738.3	49418.3	49528.3	49296.7	49811.7	49661.7	49128.3	49188.3	49396.7	49173.3	48850	49341.7	49383.3	49590	48855	48871.7	49023.3	49523.3	49028.3	49115	49345	48498.3	49413.3	48726.7	49570	49213.3	48005	47211.7	46286.7	45208.3	44008.3	42636.7	40450	38130	36833.3	35648.3
839.6	50011.7	51991.7	51676.7	50878.3	50630	50343.3	49620	49250	49311.7	49188.3	48860	49280	48928.3	49568.3	49345	49478.3	49343.3	49060	48760	49211.7	49218.3	49221.7	48950	49203.3	48733.3	48603.3	48755	48985	48963.3	49125	48690	48590	48981.7	49258.3	49286.7	49513.3	48815	48546.7	48638.3	47826.7	46993.3	46361.7	44993.3	43258.3	42378.3	40948.3	38781.7	36693.3	35200
839.5	49431.7	50980	51670	51901.7	50900	50380	49480	49081.7	48753.3	49251.7	48975	49216.7	49098.3	49080	49618.3	48873.3	49428.3	49670	49405	48985	49208.3	49288.3	49280	48805	49121.7	48641.7	49393.3	49216.7	49010	49873.3	49106.7	48851.7	48476.7	49923.3	48666.7	48788.3	48883.3	49256.7	48376.7	48388.3	47020	46333.3	45621.7	43523.3	42080	40198.3	38390	36823.3	35196.7
839.4	50233.3	51716.7	51571.7	51001.7	49971.7	50180	49735	49136.7	49226.7	48625	49011.7	49203.3	48645	48868.3	49708.3	49396.7	49278.3	49288.3	49281.7	49098.3	49108.3	49210	49650	49131.7	49400	49588.3	49386.7	49138.3	49610	49231.7	49181.7	48885	49163.3	49273.3	49341.7	48861.7	48961.7	49050	48120	47980	47165	46436.7	45136.7	43915	42328.3	40611.7	38491.7	36415	35695
839.3	50098.3	51300	51111.7	51226.7	50401.7	50148.3	49638.3	48870	49071.7	49145	48633.3	49153.3	49291.7	49413.3	49290	49435	49786.7	49956.7	49230	49643.3	49336.7	49031.7	49651.7	49211.7	49233.3	49433.3	48791.7	49306.7	48966.7	49530	49175	48923.3	48858.3	49310	49178.3	49141.7	49275	48801.7	48750	48103.3	47185	46400	45883.3	43986.7	42720	39876.7	38621.7	36598.3	35305
839.2	49836.7	51663.3	52163.3	51876.7	50553.3	50378.3	49741.7	49461.7	49250	49068.3	48625	49718.3	48930	49443.3	49563.3	49586.7	49708.3	49585	49491.7	49493.3	49178.3	48830	49380	49346.7	49315	48768.3	48821.7	49080	48978.3	49128.3	49378.3	49451.7	48996.7	49206.7	49336.7	48855	49200	49720	48693.3	47918.3	47078.3	46256.7	45363.3	43968.3	42223.3	40256.7	38531.7	36175	34956.7
839.1	50528.3	51778.3	51791.7	51335	51098.3	49955	49303.3	49243.3	49416.7	49096.7	49135	49533.3	49488.3	49085	49778.3	49740	49803.3	50181.7	49083.3	49645	49771.7	49248.3	49411.7	50000	49268.3	49120	49343.3	49395	49503.3	48598.3	49290	48975	49128.3	49268.3	49601.7	48826.7	49110	49268.3	48383.3	48375	47485	46643.3	45695	43776.7	42340	40161.7	38993.3	36871.7	35318.3
839	50245	51470	51803.3	50860	50828.3	49903.3	49271.7	49456.7	49611.7	49400	49245	48956.7	49668.3	49763.3	49461.7	50028.3	49400	49993.3	49740	49595	49501.7	49288.3	48865	49128.3	49270	48931.7	49160	49465	49221.7	49086.7	49088.3	49101.7	49283.3	48745	48958.3	49386.7	49490	49183.3	48768.3	48230	47620	46373.3	45095	43748.3	42761.7	40670	38666.7	36448.3	35256.7
838.9	50171.7	51700	51376.7	51445	50855	50350	49416.7	49921.7	49133.3	49465	49660	48570	49388.3	49335	49390	49313.3	49356.7	50276.7	49676.7	49461.7	48725	49040	49483.3	49161.7	49638.3	49346.7	49296.7	49465	49036.7	49531.7	48831.7	49423.3	49173.3	49116.7	49211.7	48945	49073.3	49798.3	49078.3	48323.3	47433.3	46845	45100	43466.7	42641.7	40545	38508.3	36845	35798.3
838.8	50245	51510	51528.3	50813.3	50548.3	49960	49573.3	49603.3	49591.7	49916.7	49045	49313.3	49328.3	50018.3	49563.3	49620	49818.3	49558.3	49361.7	49828.3	49703.3	48961.7	49283.3	49911.7	49093.3	49018.3	49085	48810	48763.3	49236.7	49971.7	49275	49330	49376.7	49113.3	49345	49480	48970	48498.3	47898.3	47145	46555	45301.7	43758.3	42705	40530	37978.3	36265	35435
838.7	49958.3	51048.3	51971.7	51320	51705	50165	49766.7	49471.7	49436.7	49453.3	49001.7	49173.3	49270	48993.3	49455	49645	49248.3	49190	49703.3	49313.3	49193.3	49660	49428.3	49065	49543.3	49245	48960	49103.3	49433.3	49436.7	48845	49010	48916.7	49270	49526.7	48878.3	49618.3	49426.7	48478.3	47991.7	47070	46371.7	45168.3	44080	41883.3	40705	38695	36826.7	35238.3
838.6	50940	52543.3	51630	50790	50446.7	50155	49585	49828.3	49518.3	49221.7	49343.3	49653.3	48943.3	49625	49541.7	49746.7	49726.7	50531.7	49295	49598.3	48986.7	48800	49383.3	49371.7	49365	49221.7	49736.7	48903.3	49023.3	49263.3	49423.3	48745	49120	49481.7	49263.3	49196.7	48856.7	49348.3	48791.7	48430	47543.3	46638.3	45225	43990	42528.3	40060	38675	36613.3	35898.3
838.5	50240	51630	51196.7	50803.3	51016.7	49826.7	49598.3	49430	48948.3	49235	49300	49613.3	49541.7	49313.3	49346.7	49693.3	49885	49406.7	50068.3	49493.3	49216.7	49341.7	49353.3	48955	49263.3	49081.7	48726.7	49530	48483.3	49066.7	49388.3	49108.3	49425	48900	49518.3	49271.7	49031.7	49036.7	49081.7	48116.7	47490	46871.7	45700	44080	41730	39871.7	38526.7	36393.3	35745
838.4	50428.3	52150	51523.3	51375	51246.7	50645	50200	49308.3	49455	49183.3	49521.7	49455	49536.7	49088.3	49150	49850	49291.7	49976.7	49875	49841.7	49600	49660	48951.7	49275	49161.7	49220	48823.3	49588.3	49255	49478.3	49188.3	49453.3	49466.7	49325	49035	49028.3	49330	49365	48890	47998.3	47255	46791.7	45718.3	44111.7	42243.3	40286.7	38406.7	36560	34691.7
838.3	50118.3	52143.3	51491.7	51260	51000	50521.7	49820	49266.7	49596.7	49370	49261.7	49950	49938.3	49700	50410	49465	50008.3	50105	49871.7	49840	49165	49546.7	49365	49560	49460	48878.3	49088.3	49696.7	49436.7	49216.7	49395	49706.7	49325	49428.3	49490	49401.7	49790	49353.3	49123.3	48230	47838.3	46663.3	45823.3	43823.3	42408.3	40183.3	38510	36713.3	35075
838.2	50626.7	51648.3	51083.3	51298.3	50846.7	50395	49853.3	49571.7	49183.3	49181.7	48856.7	49440	49390	49903.3	50043.3	49348.3	50240	49498.3	49658.3	49936.7	49786.7	49288.3	49263.3	49448.3	48846.7	48850	49123.3	49666.7	48915	49640	48791.7	49381.7	49395	49623.3	49151.7	49166.7	49360	49385	48671.7	48691.7	47705	46193.3	45055	44185	42548.3	40511.7	38310	36808.3	35221.7
838.1	50758.3	51460	51553.3	51351.7	50555	50050	49708.3	49220	49441.7	49258.3	49575	49255	49435	49460	49776.7	49678.3	49798.3	48661.7	49858.3	49646.7	49406.7	49405	49133.3	49058.3	49731.7	48908.3	49105	49110	49253.3	49161.7	49130	49821.7	49366.7	49160	49313.3	48791.7	49810	50178.3	48710	47673.3	47576.7	46613.3	45590	44028.3	42735	41035	38325	36508.3	35465
838	49860	51656.7	51600	50713.3	51275	50326.7	49815	49328.3	49091.7	49906.7	49326.7	49820	49061.7	49403.3	49656.7	49998.3	50113.3	49571.7	49570	49606.7	49395	49218.3	48965	49746.7	48970	49395	49916.7	49503.3	48381.7	49360	49263.3	49451.7	49423.3	49415	49513.3	49546.7	49496.7	48860	48578.3	48228.3	47365	46855	46180	43756.7	42370	40156.7	38323.3	36195	35901.7
837.9	50178.3	51250	51901.7	50650	51060	50165	49880	49355	49213.3	49266.7	49166.7	49155	49528.3	49245	49615	49890	49528.3	49826.7	49966.7	49751.7	49255	49986.7	49185	49738.3	49501.7	48556.7	49060	49310	48936.7	49216.7	48976.7	49366.7	49450	49216.7	49515	49525	49088.3	49166.7	48948.3	48386.7	47171.7	46425	45540	43460	42255	40970	38701.7	36706.7	35570
837.8	50466.7	51960	51316.7	51018.3	50730	50098.3	49251.7	49138.3	48941.7	49760	49890	49298.3	49163.3	49626.7	49758.3	49563.3	49705	50255	49311.7	49393.3	49278.3	49465	48981.7	49066.7	49398.3	49441.7	49563.3	49285	49483.3	49746.7	49403.3	49218.3	49135	49071.7	49828.3	49078.3	49423.3	49871.7	48453.3	48275	47596.7	46776.7	45583.3	43676.7	42080	40136.7	38640	36620	35170
837.7	50175	51630	51960	51243.3	50781.7	49685	49250	49160	49205	49460	49061.7	49258.3	49508.3	49663.3	49310	49976.7	50080	49710	49553.3	49335	49558.3	49280	49240	49070	49263.3	49323.3	49666.7	48973.3	49308.3	49976.7	48960	49163.3	49606.7	49043.3	49286.7	49520	49466.7	49411.7	48835	48545	48353.3	46471.7	45175	43921.7	42823.3	40301.7	38983.3	36428.3	35706.7
837.6	50115	51686.7	51981.7	51058.3	51315	50461.7	49853.3	49328.3	49293.3	49333.3	49838.3	49761.7	49945	49720	49748.3	49856.7	50281.7	50238.3	49980	49800	49801.7	49330	49488.3	49486.7	49108.3	49081.7	48745	49355	49121.7	49661.7	49215	49388.3	49400	49515	49225	49791.7	49413.3	49193.3	49126.7	48803.3	47450	46955	45835	43823.3	42770	40938.3	38525	35948.3	35523.3
837.5	50348.3	52238.3	52035	50948.3	50290	51280	49745	49558.3	49235	49140	49113.3	49628.3	49653.3	49488.3	50246.7	49510	50001.7	49333.3	49970	49823.3	49403.3	49350	49210	49196.7	49653.3	48866.7	49573.3	49025	49765	49251.7	49168.3	49391.7	49533.3	49511.7	48888.3	49240	49681.7	49578.3	48780	48601.7	47498.3	46696.7	45621.7	43690	42791.7	40405	38228.3	36556.7	35710
837.4	50561.7	52035	51595	51391.7	50581.7	49913.3	49771.7	49806.7	49340	48986.7	49235	49836.7	49520	49718.3	49646.7	49705	49355	49735	49603.3	50428.3	49726.7	49496.7	49511.7	49180	49531.7	49778.3	49356.7	49726.7	49525	49445	49375	49560	49280	49088.3	49313.3	49600	49083.3	49163.3	49278.3	48310	47071.7	46580	45113.3	44151.7	42148.3	40710	38580	36806.7	35246.7
837.3	50556.7	51708.3	51300	51061.7	50305	50038.3	49816.7	49993.3	48971.7	49446.7	49135	49615	49386.7	49553.3	49848.3	50393.3	49665	49011.7	49973.3	50145	49415	49615	49500	49406.7	49533.3	49113.3	48726.7	49376.7	49031.7	49108.3	49268.3	49195	49753.3	49230	49100	49536.7	48976.7	49083.3	49155	48286.7	48028.3	47088.3	45395	43901.7	42240	40386.7	39040	36970	35450
837.2	50205	51323.3	51630	51486.7	50803.3	50648.3	49223.3	48916.7	49841.7	48976.7	48735	49620	49503.3	49330	49730	50160	50176.7	50240	49466.7	49448.3	49555	49380	49168.3	49506.7	49140	49308.3	50298.3	49196.7	49173.3	49050	49160	49100	49576.7	49230	49255	49693.3	49413.3	49075	48631.7	48758.3	47690	47123.3	45928.3	43765	42085	40166.7	38900	37025	35608.3
837.1	49970	51421.7	51683.3	51281.7	50405	50323.3	49565	49048.3	48978.3	49440	49298.3	49226.7	49533.3	49770	49581.7	49953.3	49880	49975	48903.3	49613.3	49730	49936.7	49188.3	49340	48890	49265	49390	49260	49386.7	49253.3	49018.3	49291.7	49538.3	49105	48758.3	49593.3	49678.3	49501.7	48945	48440	47940	46641.7	45265	43825	42533.3	40421.7	38696.7	37231.7	35261.7
837	49981.7	51500	51730	51503.3	50568.3	50301.7	49715	49815	49795	49131.7	49955	49163.3	49033.3	49481.7	49988.3	50476.7	49778.3	50175	49565	49393.3	49610	50236.7	49486.7	49098.3	48855	49366.7	49748.3	49691.7	49218.3	49718.3	49708.3	48985	49433.3	49098.3	49231.7	49415	49560	48675	49053.3	48560	47180	46931.7	46148.3	43701.7	42273.3	40516.7	38551.7	36835	35918.3
836.9	49936.7	51886.7	51341.7	51350	50321.7	50395	50170	49041.7	49426.7	48903.3	49351.7	49688.3	49823.3	49851.7	50065	50125	49533.3	49683.3	49498.3	49570	49628.3	49158.3	49888.3	49008.3	49226.7	48843.3	49280	49490	49765	49473.3	48676.7	49546.7	49403.3	49678.3	49493.3	49261.7	49313.3	49041.7	48393.3	48716.7	47263.3	46473.3	45401.7	43586.7	42358.3	40346.7	38765	37030	35563.3
836.8	50075	52151.7	51665	50940	51391.7	50215	50173.3	49691.7	49790	49340	49650	49795	49448.3	49758.3	50105	50125	49801.7	49860	49461.7	49626.7	49725	49766.7	49478.3	49161.7	49621.7	49513.3	48765	49455	49680	49391.7	49661.7	49121.7	49020	49186.7	49135	49550	49260	49208.3	49675	49015	47688.3	46365	45686.7	44275	42353.3	40303.3	38170	36733.3	35881.7
836.7	49820	52226.7	51506.7	51301.7	50965	50341.7	49940	49701.7	49356.7	49358.3	49485	49200	49338.3	49926.7	49736.7	49973.3	49888.3	49531.7	49731.7	49873.3	49285	49408.3	49456.7	48975	49630	49213.3	49230	49443.3	48966.7	49526.7	49238.3	49448.3	48893.3	49443.3	48660	49446.7	49146.7	48865	49296.7	48618.3	47338.3	47458.3	45458.3	43871.7	42448.3	40685	38700	36678.3	35680
836.6	49968.3	51766.7	51861.7	51666.7	50448.3	50195	50516.7	49376.7	49635	49190	49215	49711.7	49395	50025	49860	49633.3	49655	49518.3	49845	49350	49366.7	49401.7	49768.3	48901.7	49616.7	49365	49271.7	49671.7	48896.7	49378.3	49625	49531.7	49261.7	49498.3	49016.7	49588.3	49240	49535	49406.7	48460	47881.7	46473.3	45796.7	44265	42781.7	40810	39335	36936.7	35800
836.5	50003.3	52286.7	52025	51550	50601.7	50588.3	50060	49903.3	49426.7	49145	49135	49900	49766.7	50196.7	50120	49606.7	49921.7	49343.3	49725	49921.7	49600	49185	49291.7	49528.3	49708.3	48843.3	49586.7	49505	49106.7	49795	49453.3	49003.3	49348.3	49640	49328.3	49806.7	49660	49203.3	48983.3	48133.3	47491.7	46888.3	45731.7	43786.7	42790	40783.3	38718.3	36656.7	35495
836.4	49911.7	52010	51740	51318.3	50616.7	50370	50070	49146.7	49921.7	49291.7	49226.7	49280	49683.3	49301.7	49798.3	49865	49478.3	49975	50038.3	49041.7	49491.7	49570	49611.7	49671.7	49030	49166.7	49831.7	49241.7	48776.7	49101.7	49325	48658.3	49165	49513.3	49418.3	50098.3	49288.3	48855	49516.7	48220	47640	46695	45850	43728.3	42493.3	40910	38395	36871.7	35823.3
836.3	49343.3	51706.7	51225	51550	50421.7	49886.7	50338.3	49496.7	49291.7	49436.7	49616.7	49666.7	49580	49520	49998.3	49535	50006.7	49878.3	49820	49541.7	49716.7	49463.3	49718.3	49275	48986.7	49458.3	48956.7	49218.3	49380	49650	49483.3	49045	49358.3	48858.3	49271.7	49841.7	49961.7	49235	48890	48088.3	47788.3	46845	45953.3	43640	42923.3	40461.7	38626.7	37063.3	35350
836.2	49793.3	51703.3	51901.7	51438.3	50658.3	50281.7	50063.3	49231.7	49543.3	49335	48786.7	49360	48813.3	49610	49991.7	49811.7	50306.7	50438.3	49415	50121.7	49486.7	49408.3	49490	49731.7	49848.3	49566.7	49331.7	49460	48720	49306.7	49805	48980	49703.3	49010	49105	49586.7	49186.7	48763.3	49076.7	48316.7	47601.7	46281.7	45298.3	44505	42755	40423.3	38363.3	37185	35060
836.1	49656.7	51895	51141.7	51350	50805	50718.3	49870	49091.7	48960	48546.7	49446.7	49746.7	49563.3	49681.7	49161.7	49910	49626.7	50008.3	49863.3	49505	49355	49756.7	49613.3	49185	49421.7	48763.3	49270	49476.7	48916.7	49370	48776.7	49431.7	49500	49291.7	49096.7	48935	49606.7	48785	48578.3	48853.3	47686.7	46580	45615	43771.7	42270	41028.3	38886.7	36703.3	35465
836	49643.3	51810	51743.3	51686.7	50923.3	50256.7	50281.7	50291.7	49803.3	48891.7	49365	49848.3	49118.3	49765	49755	50140	49998.3	49785	49613.3	49843.3	49808.3	49651.7	49895	49686.7	49025	49121.7	49335	49435	49858.3	48961.7	48851.7	49078.3	49440	49098.3	49643.3	49280	49760	49501.7	48925	48583.3	47746.7	46915	46171.7	44295	42603.3	40341.7	38620	36625	36120
835.9	49828.3	51855	51928.3	51893.3	50935	50233.3	50216.7	49571.7	49076.7	49255	49588.3	49343.3	50475	50298.3	49781.7	50305	49473.3	49963.3	49860	49535	49040	50086.7	48981.7	49573.3	48891.7	49525	49343.3	49293.3	49330	49950	49646.7	49221.7	49268.3	49535	49378.3	49445	49546.7	49690	49020	48428.3	47181.7	47021.7	46168.3	44006.7	42690	40510	38961.7	37066.7	35800
835.8	49313.3	51828.3	51500	51268.3	51323.3	50535	49898.3	49171.7	49490	49231.7	49515	49245	49905	49268.3	50025	49851.7	49476.7	49801.7	49751.7	50021.7	49543.3	49830	49763.3	49815	49855	49048.3	49481.7	49398.3	49626.7	49425	49185	49328.3	49395	49550	49318.3	49601.7	49210	49351.7	48960	48411.7	47555	47168.3	45651.7	43926.7	42753.3	40840	38530	37078.3	35785
835.7	50013.3	52006.7	51403.3	51983.3	50605	49946.7	49600	49958.3	49426.7	48996.7	49168.3	49166.7	49845	50085	49856.7	49255	49935	49593.3	49736.7	49913.3	50091.7	49741.7	49270	49816.7	49611.7	49560	49186.7	49276.7	49393.3	49521.7	48785	49270	49473.3	49500	49538.3	49445	49725	48948.3	49376.7	48188.3	47400	46730	45778.3	44065	42341.7	40613.3	38710	37331.7	35238.3
835.6	49428.3	51505	52033.3	51318.3	51116.7	50720	49660	49481.7	49398.3	49603.3	49188.3	48833.3	49403.3	49045	49610	49236.7	49801.7	49665	49501.7	49618.3	49821.7	49981.7	49320	49645	49940	49043.3	49266.7	49073.3	48996.7	49400	49343.3	49125	49603.3	49308.3	49873.3	49456.7	49500	49058.3	49116.7	48363.3	47721.7	46841.7	45766.7	44168.3	42370	40958.3	38406.7	36865	35520
835.5	49451.7	51516.7	51215	51473.3	50943.3	50550	50300	49290	49341.7	49396.7	49265	49065	49258.3	49205	49926.7	49826.7	49783.3	50068.3	49963.3	49308.3	49853.3	50138.3	49375	49188.3	49470	49376.7	49468.3	49205	49268.3	49871.7	49431.7	49778.3	49703.3	49460	49361.7	49486.7	49333.3	49263.3	48956.7	48530	46920	46700	45510	44058.3	42226.7	40436.7	38700	37078.3	35386.7
835.4	49285	50725	51545	51283.3	51028.3	50168.3	49691.7	49456.7	49088.3	49160	48951.7	49881.7	49386.7	49493.3	50025	50006.7	50485	49651.7	49503.3	49776.7	49471.7	49226.7	48973.3	49216.7	49518.3	49131.7	49400	49850	48846.7	49350	49848.3	49203.3	49920	49331.7	49645	49505	49298.3	49265	48878.3	48245	47770	46533.3	45833.3	43891.7	42416.7	41001.7	39150	36503.3	35568.3
835.3	49223.3	51116.7	51371.7	51138.3	50843.3	50518.3	49688.3	49328.3	49165	49323.3	49490	48951.7	49171.7	49618.3	49193.3	49325	49668.3	49718.3	49620	49503.3	49043.3	49265	49576.7	49340	49265	49113.3	48833.3	48966.7	49208.3	49523.3	48681.7	49270	49496.7	49546.7	49576.7	49356.7	49766.7	48536.7	49361.7	48670	47958.3	46593.3	45461.7	43750	42860	40346.7	38621.7	37271.7	35728.3
835.2	48803.3	51600	51596.7	51511.7	50586.7	50450	49983.3	49538.3	49511.7	48985	49255	48903.3	49468.3	49858.3	49778.3	49373.3	49748.3	49931.7	49968.3	49576.7	49205	49066.7	49296.7	49555	49175	49000	49366.7	49181.7	49093.3	49416.7	48843.3	49458.3	49206.7	49661.7	49163.3	49588.3	49625	49901.7	49053.3	48261.7	47673.3	47023.3	45780	44076.7	42521.7	41013.3	38508.3	36913.3	35706.7
835.1	49318.3	51440	52011.7	51631.7	51010	50381.7	49661.7	49095	48946.7	48948.3	49645	49011.7	49555	49825	49905	49711.7	49696.7	49638.3	49661.7	49738.3	49555	49416.7	49750	49800	49465	49471.7	49190	49631.7	49981.7	48908.3	49496.7	49166.7	49500	49331.7	49450	49313.3	49778.3	50000	49263.3	48710	47440	46515	46216.7	43741.7	42928.3	40540	39026.7	37065	36041.7
835	48675	51546.7	51140	51260	50776.7	50271.7	50250	49361.7	49905	49225	49061.7	49311.7	49806.7	49480	49455	49575	49125	50023.3	49453.3	50231.7	49373.3	49496.7	49896.7	49428.3	49010	49160	49761.7	49121.7	49090	49043.3	48685	49690	49036.7	49375	49538.3	49620	49061.7	48941.7	48861.7	48170	47406.7	46325	45770	43810	42566.7	40786.7	38676.7	37031.7	35935
834.9	49023.3	51088.3	51548.3	50806.7	50261.7	50805	49856.7	49365	48905	49311.7	49285	49261.7	49545	49718.3	49540	49026.7	49251.7	49566.7	49500	49713.3	49816.7	49598.3	49410	49188.3	49343.3	49373.3	49386.7	49478.3	49168.3	49755	49521.7	49456.7	49601.7	49375	49475	49441.7	49363.3	49221.7	49595	48005	46845	46751.7	45015	44011.7	42395	40608.3	38553.3	37546.7	35455
834.8	48320	50426.7	50836.7	51013.3	50968.3	50073.3	49783.3	49066.7	49491.7	49388.3	48805	48861.7	49410	49281.7	49595	49653.3	50395	49441.7	49168.3	49376.7	50003.3	49606.7	49146.7	49290	49953.3	49298.3	48810	49700	49635	49331.7	49231.7	49731.7	49791.7	49698.3	49103.3	49470	49116.7	49473.3	48876.7	48231.7	47613.3	46970	45696.7	44106.7	42700	40840	39175	36575	35781.7
834.7	48433.3	50908.3	51245	50395	50640	50145	49075	49635	49443.3	49155	49446.7	48933.3	49258.3	49018.3	49595	49486.7	49140	49343.3	49678.3	49208.3	49311.7	49068.3	49388.3	48726.7	48875	49556.7	49906.7	49431.7	49515	50071.7	49336.7	49203.3	49541.7	49233.3	48998.3	49273.3	48913.3	49283.3	48791.7	48451.7	47596.7	46105	45478.3	43603.3	42660	40491.7	38638.3	37105	35258.3
834.6	47933.3	50738.3	51138.3	50693.3	50531.7	50041.7	49295	49361.7	48990	49061.7	48681.7	49091.7	49083.3	49711.7	49441.7	49465	49213.3	49900	49170	49581.7	49346.7	49313.3	49433.3	49580	49343.3	49551.7	49675	49360	49291.7	49626.7	49136.7	49186.7	48710	49405	49248.3	49616.7	49286.7	49511.7	48816.7	48388.3	47470	46693.3	45700	43978.3	42780	40940	38701.7	36863.3	35275
834.5	48435	51063.3	51341.7	50655	50676.7	49686.7	49316.7	49363.3	48710	48965	48840	48851.7	49100	49291.7	49048.3	49196.7	49833.3	49506.7	49368.3	49165	49105	49358.3	49125	49755	49418.3	48708.3	49513.3	49180	49078.3	48990	48946.7	49240	49456.7	49231.7	49166.7	49341.7	49203.3	49155	48853.3	48785	47908.3	46588.3	46140	43943.3	42391.7	40446.7	38580	37418.3	35738.3
834.4	48535	50073.3	50815	50798.3	50670	50175	49153.3	48991.7	49246.7	49090	48293.3	49273.3	49131.7	49656.7	49926.7	49411.7	49156.7	49513.3	49355	49628.3	49316.7	49411.7	49391.7	49438.3	49383.3	49098.3	49155	49200	49248.3	49693.3	49150	49093.3	49013.3	49398.3	49710	49541.7	48911.7	49348.3	48965	48858.3	47685	47300	46250	43983.3	42638.3	41323.3	38523.3	37140	36505
834.3	48393.3	50336.7	50843.3	50806.7	50026.7	49916.7	49428.3	48601.7	49093.3	48208.3	48986.7	49053.3	49383.3	49161.7	49820	48701.7	49933.3	49188.3	49783.3	49735	49323.3	49021.7	49888.3	49270	49373.3	49543.3	49541.7	49441.7	49703.3	49790	49256.7	49245	49376.7	49588.3	48801.7	49576.7	49273.3	49768.3	48896.7	49291.7	47981.7	46928.3	45863.3	44081.7	43001.7	40565	38850	36990	35670
834.2	48246.7	50683.3	50683.3	50646.7	50280	49733.3	49475	48720	49296.7	49113.3	48418.3	49540	48608.3	48795	49408.3	49750	48855	49855	49291.7	49885	49380	49208.3	49715	49060	48953.3	48963.3	49700	49438.3	48676.7	49043.3	49021.7	49473.3	49303.3	49323.3	48981.7	49173.3	49660	49198.3	49223.3	48108.3	47736.7	46691.7	45535	44106.7	42780	40640	38593.3	36863.3	36078.3
834.1	47935	50660	50391.7	50676.7	49685	49706.7	50058.3	49180	49041.7	48950	49050	48658.3	48928.3	49145	49150	48878.3	49808.3	49091.7	49623.3	49186.7	49098.3	49373.3	49131.7	48655	49500	48255	49171.7	49118.3	49245	49738.3	49296.7	48940	49903.3	49850	49416.7	49586.7	49563.3	49450	49123.3	48473.3	47483.3	46511.7	45770	44495	42815	40566.7	38498.3	36646.7	35850
834	47520	50048.3	50095	50456.7	50230	49401.7	49515	48848.3	49580	48656.7	48751.7	48950	48948.3	49146.7	48895	49455	49405	49401.7	49423.3	49120	49030	49618.3	49125	48861.7	49376.7	49098.3	49451.7	49600	48915	49416.7	49551.7	49128.3	49473.3	49541.7	48953.3	49001.7	49506.7	49235	48893.3	48275	47261.7	46708.3	45890	43993.3	42583.3	40931.7	38985	37253.3	35351.7
833.9	48028.3	50565	50780	50440	49740	49260	48946.7	49241.7	48735	48993.3	48315	48663.3	48851.7	48936.7	49830	48915	49320	49535	49366.7	48930	49415	49158.3	49131.7	49078.3	49573.3	48808.3	49293.3	48856.7	49131.7	49211.7	48961.7	48795	49281.7	49240	48900	49356.7	49415	48696.7	48941.7	48223.3	47206.7	46430	45748.3	43463.3	41973.3	40873.3	38776.7	37540	35633.3
833.8	47898.3	50153.3	50768.3	50500	50428.3	49540	49268.3	48493.3	48188.3	48540	48763.3	48898.3	48818.3	49548.3	48826.7	49300	48761.7	49128.3	48835	49255	48958.3	49178.3	49288.3	48986.7	49335	49143.3	49225	49368.3	49078.3	49481.7	49491.7	49008.3	49343.3	49273.3	49183.3	49418.3	49650	48963.3	48685	47705	47731.7	46966.7	45675	43666.7	42118.3	40766.7	38810	36693.3	36010
833.7	48310	50190	50570	50305	50083.3	49180	49436.7	48583.3	48251.7	48740	48753.3	48670	48225	48998.3	49131.7	49456.7	49053.3	49920	49701.7	48748.3	49438.3	49218.3	48788.3	48965	49401.7	48926.7	49218.3	49148.3	48916.7	49110	49451.7	49193.3	48906.7	49268.3	48973.3	48563.3	48736.7	49096.7	48678.3	48526.7	47713.3	46695	45703.3	44373.3	42795	40725	38640	37103.3	35776.7
833.6	47858.3	50055	50685	50825	49581.7	49576.7	49156.7	48425	48670	48581.7	48441.7	48915	48706.7	48941.7	49043.3	48828.3	48798.3	49265	49328.3	48721.7	49150	48671.7	49546.7	49483.3	49338.3	48881.7	49038.3	49293.3	48791.7	49485	49196.7	49365	49518.3	49338.3	49173.3	49388.3	49185	48968.3	48676.7	48320	47593.3	47071.7	45778.3	44271.7	42780	40551.7	38921.7	37200	35683.3
833.5	47713.3	50566.7	50063.3	49403.3	49753.3	48830	49118.3	48991.7	48978.3	48826.7	48995	49310	48238.3	48806.7	49391.7	48698.3	49398.3	49071.7	49196.7	49321.7	49266.7	49131.7	49375	49176.7	49473.3	49430	49045	49443.3	49268.3	49531.7	49493.3	48916.7	49276.7	49328.3	49030	49653.3	49131.7	49441.7	49141.7	48566.7	47493.3	46271.7	46028.3	44241.7	43083.3	40358.3	38960	36873.3	35538.3
833.4	48171.7	50310	50038.3	49676.7	49871.7	49461.7	49413.3	48623.3	48946.7	48533.3	48966.7	48295	48598.3	48255	49361.7	48535	49021.7	49403.3	49056.7	49773.3	49400	49463.3	49131.7	49450	49176.7	49045	49128.3	49413.3	49046.7	48695	49015	49093.3	49161.7	50006.7	49610	49388.3	49290	49270	48518.3	48218.3	48010	46721.7	45738.3	43936.7	42163.3	41243.3	38336.7	36885	35736.7
833.3	48028.3	49743.3	49748.3	50015	49373.3	49610	49481.7	49168.3	48676.7	48843.3	48568.3	48803.3	48578.3	48306.7	49416.7	48903.3	48958.3	49446.7	49028.3	48738.3	48733.3	48893.3	48648.3	49501.7	48991.7	49155	49661.7	49246.7	48771.7	48938.3	49028.3	49006.7	48965	49540	49055	49360	49088.3	49261.7	49301.7	48398.3	47710	46981.7	45646.7	44111.7	42708.3	40521.7	38723.3	36711.7	36265
833.2	48098.3	49405	50288.3	50236.7	49581.7	49880	49261.7	48418.3	49123.3	48378.3	48201.7	48486.7	48890	48738.3	48920	48993.3	49610	48928.3	48965	48878.3	49203.3	49033.3	49290	48803.3	48955	49406.7	49771.7	49346.7	49241.7	48783.3	49291.7	49151.7	49126.7	49136.7	48755	49486.7	48805	49135	48841.7	48036.7	47711.7	46843.3	45768.3	44186.7	42716.7	40676.7	38990	37243.3	35515
833.1	48713.3	49760	51001.7	50491.7	49745	49025	48871.7	48573.3	48246.7	48725	48645	48566.7	48596.7	48365	49323.3	48933.3	48698.3	49238.3	49025	48761.7	48703.3	49396.7	49375	49180	49363.3	49013.3	48298.3	48953.3	49375	48936.7	48866.7	49033.3	49298.3	48926.7	49598.3	49205	49288.3	48790	48820	47978.3	47783.3	46863.3	45770	44160	42980	40650	39000	37465	35546.7
833	48281.7	50165	49901.7	49356.7	50211.7	49245	48701.7	48415	48293.3	48831.7	48638.3	48858.3	48415	48758.3	48818.3	49011.7	48765	48551.7	48708.3	49320	48668.3	49371.7	48991.7	49015	49213.3	48765	49056.7	48871.7	48513.3	48521.7	48953.3	49498.3	49100	49465	49191.7	49266.7	49421.7	48965	48940	48201.7	47575	47091.7	46260	43981.7	42785	40836.7	39061.7	36675	35941.7
832.9	48455	50238.3	50386.7	50306.7	49648.3	49301.7	49136.7	48925	48525	48603.3	48251.7	48536.7	48670	48341.7	48811.7	48960	48966.7	48841.7	48951.7	48821.7	49496.7	49088.3	49293.3	49206.7	49661.7	49215	48961.7	48945	49360	48815	49598.3	49026.7	49315	49133.3	49251.7	49241.7	49123.3	48966.7	48833.3	47985	46756.7	46830	45416.7	44490	42391.7	40575	39005	37341.7	36423.3
832.8	48240	49540	50725	50643.3	50166.7	49828.3	49036.7	48711.7	48513.3	48790	48283.3	48686.7	48766.7	48178.3	48935	48493.3	49225	48816.7	48951.7	48843.3	49070	48775	49546.7	49300	49250	49191.7	49598.3	49601.7	48993.3	49235	48843.3	49668.3	49105	49558.3	49786.7	49011.7	49285	48761.7	48718.3	48206.7	47243.3	47221.7	46071.7	44160	42828.3	41010	38686.7	37328.3	36213.3
832.7	47935	50188.3	49890	49845	49966.7	49263.3	49015	49165	48508.3	48943.3	48463.3	49106.7	48473.3	48355	49085	49123.3	49353.3	49215	48628.3	48903.3	49046.7	48971.7	48863.3	48840	48830	49346.7	49063.3	48840	48976.7	48648.3	49638.3	49035	49441.7	49161.7	48711.7	49365	49068.3	49341.7	48593.3	48756.7	48161.7	46531.7	45653.3	44446.7	42785	40610	38393.3	37395	36261.7
832.6	48305	49475	50045	50206.7	48933.3	49365	49258.3	48338.3	48266.7	48458.3	48491.7	48566.7	48875	48608.3	49271.7	48703.3	49431.7	48706.7	48995	49360	49051.7	49105	49270	49470	49166.7	48978.3	49293.3	48918.3	49108.3	48941.7	49476.7	49556.7	49396.7	49260	48858.3	48923.3	49030	49116.7	48851.7	48045	47586.7	46751.7	45920	44026.7	42561.7	40661.7	39161.7	37415	36080
832.5	48488.3	50426.7	49243.3	50656.7	49670	49636.7	49415	49126.7	48355	48511.7	48550	48601.7	48348.3	48720	49385	48986.7	48983.3	48603.3	49055	48706.7	48948.3	49120	49450	48933.3	48750	48876.7	49360	48788.3	49131.7	48960	48966.7	49116.7	49046.7	49423.3	48693.3	48561.7	49420	49206.7	48776.7	48075	47711.7	47051.7	45900	44141.7	43088.3	40656.7	39185	37071.7	36181.7
832.4	48030	49760	50726.7	50363.3	49220	49626.7	49306.7	48278.3	48556.7	48535	48368.3	48563.3	48666.7	48381.7	48791.7	48811.7	49198.3	48653.3	48803.3	49683.3	48761.7	49216.7	49311.7	49086.7	49456.7	48988.3	48816.7	49006.7	48608.3	49125	49078.3	48715	48991.7	48533.3	49191.7	49716.7	49525	49418.3	49091.7	48385	47548.3	46693.3	45876.7	44116.7	42778.3	40970	38920	36740	35490
832.3	48343.3	49360	50800	49688.3	49361.7	49520	48843.3	48508.3	48310	48335	48186.7	48618.3	48743.3	48275	49315	49145	48403.3	48940	49205	49201.7	48478.3	49281.7	49030	48780	49148.3	48976.7	48568.3	48938.3	49216.7	48910	48853.3	49026.7	49298.3	48866.7	49040	49393.3	49578.3	48941.7	48781.7	48248.3	47398.3	46495	45575	43765	42536.7	40593.3	39428.3	37060	35286.7
832.2	48403.3	49280	49870	50208.3	49931.7	49625	49080	48966.7	48115	48393.3	48508.3	48163.3	48283.3	48730	48768.3	48745	49356.7	48948.3	49003.3	49031.7	48915	49070	49618.3	48436.7	48893.3	49193.3	49215	48846.7	49313.3	48731.7	48763.3	48628.3	49198.3	49631.7	49836.7	49623.3	49440	48773.3	48743.3	48271.7	47548.3	46250	46061.7	44131.7	42958.3	40731.7	38696.7	37116.7	36081.7
832.1	48361.7	50026.7	49915	50196.7	49525	49018.3	48981.7	48718.3	48830	48173.3	48455	48695	48233.3	48315	48713.3	49111.7	48976.7	48815	49328.3	49043.3	49015	48880	49043.3	48963.3	49155	48825	49231.7	48883.3	49275	48920	49185	48880	49021.7	49093.3	49138.3	49010	49066.7	48875	49385	48135	47033.3	46975	45333.3	44061.7	42115	40818.3	39315	37615	36033.3
832	48145	50100	49760	49795	49876.7	49445	49360	48830	48271.7	48751.7	48516.7	48705	49078.3	49073.3	49018.3	48278.3	49615	49065	49021.7	49381.7	49068.3	49460	49533.3	49315	48973.3	49073.3	49426.7	48831.7	48981.7	49005	48881.7	49391.7	48978.3	49733.3	48980	49050	48768.3	49145	49436.7	48196.7	47208.3	46563.3	45986.7	44315	42731.7	40700	39401.7	36953.3	36141.7
831.9	48353.3	49950	50091.7	49878.3	48960	49498.3	49056.7	48551.7	48470	48733.3	48448.3	48573.3	48490	48200	48870	48213.3	48868.3	49145	49188.3	49276.7	49331.7	49340	49466.7	48960	48973.3	49118.3	48906.7	48753.3	49050	48421.7	49196.7	49220	49315	49195	48921.7	49266.7	49370	50016.7	48100	48581.7	47930	46205	46146.7	43698.3	42496.7	41021.7	39103.3	37000	36100
831.8	47953.3	49846.7	49665	50296.7	49943.3	49696.7	49173.3	48710	48401.7	48480	48251.7	48930	49016.7	48686.7	48406.7	49426.7	49073.3	48726.7	49501.7	49863.3	48988.3	49443.3	48296.7	48675	48921.7	48553.3	49305	49211.7	49100	49640	48690	49461.7	49443.3	49613.3	49441.7	49303.3	49256.7	48906.7	48971.7	48321.7	48308.3	46946.7	45450	44526.7	42983.3	41056.7	38430	36958.3	35963.3
831.7	48263.3	49806.7	50090	50691.7	49810	49856.7	50093.3	48376.7	48373.3	48270	48286.7	48683.3	48791.7	48490	48405	49251.7	49036.7	48553.3	48905	48775	49386.7	48796.7	49533.3	49125	48886.7	48978.3	49356.7	48990	49316.7	49518.3	48675	49126.7	49048.3	49315	49246.7	49480	49093.3	48993.3	48640	48201.7	48176.7	46341.7	45376.7	44506.7	42666.7	40871.7	38331.7	36906.7	35933.3
831.6	48196.7	49878.3	50091.7	50116.7	48795	49320	49181.7	48660	48665	48228.3	47973.3	48631.7	48200	49008.3	48618.3	48563.3	48965	49201.7	49210	49068.3	48541.7	49178.3	48773.3	49075	48620	48886.7	49038.3	48915	49400	49166.7	49538.3	48758.3	48813.3	49341.7	48838.3	49733.3	49418.3	48966.7	48950	48683.3	46811.7	47016.7	46170	44321.7	43058.3	41478.3	39231.7	37165	35770
831.5	48470	50173.3	49976.7	49790	49596.7	49351.7	48521.7	48475	48741.7	48606.7	48303.3	48711.7	48355	48811.7	48831.7	48516.7	49111.7	48758.3	48421.7	48821.7	49375	49141.7	48933.3	49246.7	49260	49116.7	48930	49071.7	49006.7	49036.7	49271.7	49051.7	49178.3	49135	49285	49106.7	49423.3	49396.7	48893.3	48503.3	47736.7	47138.3	45791.7	43958.3	42431.7	40808.3	38718.3	36586.7	35956.7
831.4	48716.7	50145	50338.3	50281.7	49401.7	49165	48830	48736.7	48290	48631.7	48506.7	48536.7	48535	48463.3	48941.7	48581.7	49165	49015	48936.7	49280	48635	49070	48841.7	49066.7	49171.7	48690	48811.7	49001.7	49128.3	48885	49460	49171.7	49346.7	49200	49068.3	49971.7	48851.7	49376.7	48810	48710	47600	46936.7	45918.3	43798.3	42928.3	40640	38915	36906.7	36010
831.3	48341.7	49546.7	50440	49726.7	49903.3	48745	49170	48768.3	48496.7	48421.7	48491.7	48766.7	48666.7	49203.3	48446.7	48395	49103.3	49350	49295	49458.3	48878.3	48786.7	48941.7	49518.3	48806.7	48981.7	49156.7	49011.7	49276.7	49306.7	49128.3	49081.7	49328.3	48680	49280	49126.7	49061.7	49068.3	49198.3	48576.7	47536.7	46636.7	45256.7	44188.3	42748.3	40851.7	38706.7	36658.3	36208.3
831.2	48748.3	49625	50025	50160	49880	49988.3	48915	49085	48690	48918.3	48456.7	48448.3	48403.3	49158.3	48498.3	48696.7	49073.3	49208.3	49345	48650	48911.7	49363.3	49998.3	49328.3	49053.3	48900	49116.7	49156.7	49006.7	49253.3	49891.7	49491.7	49156.7	49675	49783.3	49060	49561.7	49138.3	48655	48121.7	47836.7	46795	45623.3	43896.7	43448.3	41310	39013.3	37686.7	36186.7
831.1	47981.7	49425	50493.3	49873.3	49920	48881.7	49318.3	48923.3	48495	48575	48390	48948.3	48306.7	48461.7	48641.7	48390	49273.3	49406.7	48628.3	49196.7	49246.7	48825	48798.3	49433.3	49176.7	48683.3	49575	48745	49143.3	49295	49630	49195	49390	49393.3	48840	48990	49363.3	49048.3	48736.7	47853.3	47903.3	47088.3	46021.7	44220	42786.7	40838.3	39071.7	37298.3	36305
831	48366.7	49415	49301.7	49898.3	49246.7	49278.3	49416.7	49076.7	48455	48360	48378.3	48373.3	48083.3	48338.3	48586.7	48970	48585	48551.7	48900	49093.3	49418.3	49330	49380	49171.7	49513.3	49158.3	49543.3	49475	49148.3	49263.3	48988.3	48990	49811.7	49330	49536.7	49068.3	49041.7	48873.3	49306.7	47896.7	47875	46995	45030	44318.3	41831.7	41278.3	39033.3	37236.7	36070
830.9	48343.3	49645	50155	50226.7	49268.3	48645	49418.3	48773.3	48543.3	48681.7	48558.3	48265	48346.7	48758.3	49048.3	48481.7	49080	49071.7	48960	49040	49335	49415	49003.3	49216.7	48813.3	48846.7	49031.7	49305	48948.3	49200	49061.7	49446.7	48925	48985	49221.7	49485	49361.7	49398.3	49463.3	48261.7	48246.7	47236.7	45506.7	44026.7	42751.7	41495	39223.3	36903.3	35688.3
830.8	48201.7	49715	49601.7	49488.3	49286.7	49181.7	48673.3	48231.7	48851.7	48003.3	48293.3	48466.7	48800	48585	48338.3	48861.7	49238.3	48931.7	49280	49265	49370	49435	49398.3	49335	49223.3	49385	49076.7	49190	49116.7	49361.7	48803.3	49086.7	48531.7	48803.3	49100	49558.3	49425	48928.3	48803.3	48198.3	47766.7	46535	46033.3	44441.7	42806.7	41101.7	39223.3	37445	35490
830.7	47910	49823.3	49821.7	50143.3	49500	49450	48670	48543.3	48326.7	48698.3	48438.3	48781.7	48845	48701.7	48570	48551.7	48901.7	49260	48675	49185	48523.3	48773.3	49310	49006.7	49656.7	49096.7	49415	49065	49263.3	49218.3	49241.7	49100	49040	49525	48763.3	49510	49628.3	49461.7	48430	48323.3	47260	46596.7	45751.7	44411.7	43220	41020	38786.7	37345	35773.3
830.6	48315	49680	50113.3	49533.3	49600	49291.7	49048.3	47656.7	48286.7	48393.3	48753.3	48326.7	48753.3	48701.7	48901.7	49003.3	48638.3	49091.7	48915	48861.7	49170	49586.7	48643.3	48968.3	49468.3	48983.3	48985	49041.7	49190	49226.7	49033.3	49080	48845	48990	49388.3	49250	49141.7	48943.3	49071.7	48036.7	47853.3	46883.3	46225	44420	42921.7	41398.3	38638.3	37100	36148.3
830.5	48505	49773.3	49245	50085	49090	48535	48973.3	48720	48311.7	48200	48318.3	48153.3	48973.3	48906.7	49176.7	48550	49026.7	48573.3	48906.7	48373.3	48791.7	49490	49543.3	49166.7	48945	49015	49073.3	49421.7	49406.7	49265	49601.7	49035	49595	49076.7	49476.7	49478.3	49178.3	49311.7	49125	48315	47758.3	46613.3	45931.7	44550	42725	40808.3	38415	37050	35543.3
830.4	48113.3	49566.7	50428.3	50023.3	49331.7	49215	49346.7	48741.7	48628.3	48308.3	48411.7	49055	48386.7	49053.3	48418.3	48763.3	49248.3	49223.3	49351.7	49135	49450	49290	49463.3	49256.7	49281.7	48993.3	49381.7	49596.7	49228.3	49528.3	49161.7	49388.3	49396.7	49670	49371.7	49608.3	49483.3	49045	48763.3	48573.3	47558.3	47410	45310	44618.3	42638.3	41198.3	38813.3	37770	36340
830.3	48206.7	50231.7	50103.3	49528.3	49143.3	49388.3	48496.7	48153.3	48480	48225	48318.3	48988.3	48476.7	48188.3	49068.3	48783.3	49031.7	49313.3	49331.7	49176.7	48655	49096.7	49746.7	49253.3	48796.7	49215	49140	49281.7	49190	49783.3	49226.7	49566.7	49738.3	49151.7	49056.7	48978.3	49281.7	49091.7	48771.7	48466.7	48093.3	46493.3	45201.7	43666.7	43140	41331.7	38615	36960	36311.7
830.2	48475	49635	49915	49533.3	49095	49001.7	48891.7	48315	48716.7	47823.3	48403.3	48606.7	48373.3	48621.7	48673.3	48121.7	49131.7	49126.7	49090	49333.3	48650	49246.7	49156.7	49391.7	48881.7	49220	49441.7	49618.3	49450	49258.3	49696.7	48816.7	49040	49306.7	49260	49040	49276.7	49261.7	49391.7	48080	47796.7	46745	45306.7	44160	43133.3	41200	39271.7	36900	36548.3
830.1	48311.7	49426.7	49843.3	50326.7	49200	49018.3	48521.7	48498.3	48506.7	48415	48801.7	48413.3	48251.7	48533.3	48875	48448.3	48910	48463.3	49295	48841.7	48898.3	49660	49071.7	49523.3	49143.3	48628.3	49168.3	49143.3	49118.3	49588.3	49071.7	49503.3	49620	49231.7	49623.3	49408.3	49560	49275	49501.7	48635	47360	46631.7	45145	43955	42883.3	41395	39133.3	37451.7	36518.3
830	47813.3	49513.3	49168.3	49331.7	49176.7	48576.7	48778.3	48891.7	47863.3	48348.3	48361.7	48896.7	48513.3	48625	49023.3	49513.3	48733.3	48605	48773.3	49198.3	48816.7	49031.7	49571.7	48586.7	49220	48515	49140	48690	49505	49100	49418.3	49191.7	49111.7	49025	49366.7	48510	49620	49358.3	48638.3	48438.3	47598.3	47065	45501.7	43555	42793.3	40778.3	39205	37138.3	36001.7
829.9	47926.7	49503.3	49463.3	49831.7	49523.3	49148.3	49148.3	48938.3	48535	48881.7	48025	48261.7	48455	48771.7	48753.3	48871.7	49153.3	49560	49238.3	48818.3	48771.7	48890	49311.7	49380	48933.3	49130	49405	49200	48748.3	49968.3	49116.7	48890	49058.3	49558.3	49498.3	49213.3	49593.3	48758.3	48841.7	48576.7	47768.3	46440	46033.3	43733.3	42828.3	41140	39055	37101.7	36378.3
829.8	48126.7	49380	49616.7	49695	49921.7	49711.7	48343.3	48583.3	48441.7	48238.3	48480	48191.7	48563.3	48493.3	48166.7	48636.7	48355	48628.3	48923.3	48945	48890	48598.3	48968.3	49546.7	49686.7	48615	48946.7	49390	49163.3	49000	48993.3	49078.3	49558.3	49593.3	48991.7	49445	49531.7	49130	48535	48260	47665	46581.7	45643.3	43953.3	42911.7	41041.7	38688.3	37240	36125
829.7	47993.3	49300	49576.7	49641.7	49235	48338.3	48990	48391.7	48591.7	48498.3	48428.3	48425	48058.3	48798.3	49021.7	48616.7	49135	49070	48790	48665	48605	49135	49388.3	49388.3	49301.7	49250	49551.7	49263.3	49183.3	49200	49088.3	49155	49351.7	49641.7	49175	49221.7	49196.7	48965	48638.3	48613.3	47746.7	46751.7	46110	44500	43091.7	40520	38553.3	37301.7	35678.3
829.6	47781.7	49250	49903.3	49785	48460	48863.3	49313.3	48036.7	48623.3	48401.7	48171.7	48690	48680	48900	48060	48466.7	48603.3	48808.3	48990	49270	49196.7	49428.3	49178.3	49621.7	49100	49095	49251.7	49243.3	49211.7	49726.7	48785	49690	48991.7	49523.3	49213.3	49558.3	49121.7	48646.7	49180	47908.3	47531.7	47145	45535	44813.3	43038.3	41260	39463.3	37438.3	36146.7
829.5	47890	49566.7	49608.3	49513.3	49250	48840	48830	48445	48605	48338.3	49035	48333.3	48641.7	48860	48790	48818.3	49101.7	49031.7	49093.3	49121.7	49533.3	49615	49533.3	49058.3	48933.3	48860	49278.3	48983.3	49241.7	49265	49480	49223.3	49995	49743.3	48948.3	49146.7	49093.3	49433.3	48608.3	48580	47885	46673.3	45678.3	44623.3	42966.7	41053.3	39735	37406.7	36355
829.4	47691.7	49543.3	49371.7	50105	49298.3	49178.3	48513.3	48420	48438.3	48175	48446.7	48281.7	48005	48968.3	48253.3	48935	48920	49281.7	48911.7	49385	48820	48848.3	49383.3	49338.3	49435	48776.7	49198.3	49703.3	50031.7	49231.7	49278.3	49110	49760	48816.7	49616.7	49258.3	49290	48878.3	49048.3	48593.3	47660	46898.3	45826.7	44576.7	42968.3	41081.7	39273.3	37660	35946.7
829.3	48321.7	48761.7	50056.7	49881.7	49105	49030	49275	48390	48690	48258.3	48146.7	48263.3	48298.3	48660	49305	48948.3	48946.7	48880	49330	48955	49020	49535	49406.7	49131.7	48881.7	48601.7	49335	49116.7	49321.7	49418.3	49510	49770	49470	49746.7	49381.7	49280	48995	49518.3	48961.7	49026.7	47815	47516.7	45485	44261.7	42860	41208.3	39223.3	37355	36221.7
829.2	47895	49378.3	49301.7	49231.7	49213.3	48803.3	48955	48061.7	48088.3	48346.7	48341.7	48901.7	48225	48890	48336.7	49018.3	48821.7	48565	49526.7	48620	49020	49148.3	49211.7	48780	49248.3	48975	49086.7	49341.7	49023.3	49121.7	49433.3	48888.3	49261.7	49336.7	49121.7	49295	49148.3	49105	49333.3	48620	47880	47193.3	45838.3	44313.3	43121.7	41353.3	39160	37141.7	35866.7
829.1	47830	49321.7	49480	49621.7	49480	49135	48840	48553.3	48346.7	48746.7	47988.3	48520	48415	48781.7	47986.7	48790	49070	48851.7	48961.7	49006.7	49011.7	48968.3	49803.3	49226.7	49488.3	49131.7	49296.7	48900	49245	49548.3	49073.3	49635	49135	49485	49258.3	49596.7	49086.7	49525	49128.3	48455	47916.7	47413.3	45946.7	43733.3	43410	41375	39368.3	37596.7	35595
829	47150	48990	49310	49481.7	49098.3	48860	48698.3	48225	48470	48218.3	48448.3	48640	48736.7	48530	48745	48718.3	48753.3	48438.3	49078.3	49108.3	49510	48576.7	49171.7	49473.3	49448.3	49135	49148.3	49910	49315	49505	48803.3	49331.7	49370	49540	48868.3	49356.7	49888.3	49418.3	48658.3	48260	47641.7	47128.3	45860	44408.3	42243.3	41098.3	38753.3	37266.7	36058.3
828.9	47275	49173.3	49338.3	49153.3	49491.7	48556.7	48310	48065	48785	47925	48338.3	48368.3	48303.3	48420	49170	48496.7	48403.3	49365	48755	48771.7	48993.3	48730	49341.7	49286.7	49413.3	49640	49853.3	49300	49363.3	49406.7	49213.3	49101.7	49171.7	49561.7	49526.7	49316.7	49091.7	48755	48490	48731.7	47645	46881.7	45768.3	43450	42771.7	40723.3	39068.3	37253.3	35370
828.8	47821.7	49246.7	49358.3	49840	49426.7	48798.3	48641.7	48843.3	48916.7	48251.7	47973.3	48870	49051.7	48803.3	49161.7	48860	48846.7	48998.3	49226.7	48820	49716.7	49620	49130	49261.7	49641.7	49088.3	49051.7	49028.3	48901.7	49291.7	48865	49260	49308.3	49846.7	49208.3	49535	49021.7	49350	49068.3	48665	47796.7	46778.3	45625	44608.3	43460	40711.7	39201.7	37300	36473.3
828.7	47815	49485	49508.3	49405	49511.7	48605	48843.3	48506.7	48623.3	48255	48603.3	48431.7	48725	47968.3	48716.7	48920	49028.3	49613.3	49286.7	49078.3	48876.7	49405	49200	49736.7	49050	49603.3	49631.7	49765	49420	49181.7	49126.7	49630	49635	49060	49413.3	48828.3	49468.3	49321.7	49306.7	48218.3	47868.3	46590	45525	44251.7	43281.7	41508.3	39358.3	37606.7	36248.3
828.6	47428.3	48858.3	49431.7	49290	49451.7	49160	48491.7	48663.3	48138.3	48870	48456.7	48408.3	48621.7	48658.3	48456.7	49186.7	48871.7	49161.7	49291.7	48700	48955	49168.3	49483.3	49168.3	49075	49261.7	49443.3	49060	49143.3	49403.3	49238.3	49453.3	49050	49423.3	49601.7	49611.7	49383.3	49071.7	49408.3	48378.3	47710	47035	46213.3	44290	42361.7	41345	39203.3	37403.3	36058.3
828.5	47330	49088.3	49903.3	49325	49593.3	48818.3	48830	48568.3	48620	48121.7	48040	48426.7	48455	48365	48681.7	49336.7	48898.3	49236.7	48643.3	49431.7	49741.7	49021.7	48878.3	49416.7	48933.3	49193.3	49425	49568.3	49136.7	49363.3	49385	49546.7	49471.7	49328.3	49241.7	49268.3	49418.3	49843.3	49053.3	48578.3	47660	46840	46065	44676.7	42705	41331.7	38853.3	37218.3	36300
828.4	47470	49263.3	49055	49256.7	49270	48830	48610	48490	48261.7	47853.3	48521.7	48370	48691.7	49240	48760	48685	48671.7	48636.7	48940	49401.7	49546.7	48686.7	49483.3	49445	49070	49360	48978.3	49361.7	49206.7	49268.3	49505	49255	49196.7	49256.7	49346.7	49506.7	49085	49421.7	48900	48521.7	48350	46996.7	46468.3	44395	43460	40593.3	39776.7	37363.3	36471.7
828.3	47003.3	49263.3	49533.3	49375	49126.7	48778.3	48841.7	48688.3	48341.7	48708.3	48188.3	48021.7	48440	48066.7	47898.3	48880	48261.7	49200	49380	49298.3	49228.3	49206.7	49698.3	49523.3	48958.3	49333.3	49228.3	49726.7	49726.7	49008.3	49595	49288.3	48625	49803.3	49448.3	49536.7	49330	49190	49171.7	48825	48556.7	47150	46391.7	44465	43180	40881.7	39328.3	37450	36015
828.2	47535	48513.3	49388.3	49571.7	48840	49298.3	48670	48436.7	48480	48320	48788.3	49106.7	48778.3	48406.7	48365	48663.3	48640	48793.3	49071.7	49075	49018.3	49050	48743.3	48786.7	49295	48688.3	49468.3	49738.3	48998.3	49228.3	49685	49145	49103.3	49388.3	49175	49071.7	48743.3	49076.7	48611.7	48345	48361.7	47123.3	45708.3	44503.3	42943.3	41435	39421.7	37206.7	36515
828.1	47175	48748.3	49111.7	49308.3	49768.3	48785	48151.7	48580	48356.7	48455	47933.3	48783.3	48400	48463.3	48723.3	48836.7	48478.3	49130	49188.3	49048.3	49298.3	49281.7	48745	49343.3	49006.7	48981.7	49071.7	49355	48760	50023.3	49560	49551.7	49271.7	49090	49585	49836.7	48923.3	49128.3	48708.3	48778.3	48021.7	47065	45551.7	43873.3	42803.3	41330	39758.3	37098.3	36043.3
828	47686.7	49305	49423.3	49665	49303.3	49410	48775	48123.3	48673.3	48425	48000	48515	49368.3	48546.7	49018.3	48885	48805	48888.3	49620	49278.3	49515	49588.3	49461.7	49238.3	49738.3	49443.3	49406.7	49485	49458.3	49338.3	48991.7	49378.3	49413.3	49673.3	49163.3	49065	49371.7	49600	49311.7	48873.3	47855	46870	45736.7	44313.3	43420	41141.7	39533.3	37456.7	36348.3
827.9	47641.7	48293.3	49211.7	49370	49823.3	49203.3	48573.3	48726.7	49120	48098.3	48680	48255	48590	48771.7	49121.7	48413.3	49041.7	48858.3	49228.3	49106.7	49385	48936.7	49658.3	49445	48918.3	49348.3	49673.3	49066.7	49163.3	48831.7	49251.7	49708.3	49331.7	49183.3	49410	49481.7	49733.3	49410	49181.7	48341.7	47705	46796.7	46013.3	44706.7	43348.3	41646.7	39431.7	37711.7	36003.3
827.8	47406.7	49231.7	49136.7	49853.3	49011.7	48726.7	48771.7	48323.3	48436.7	48563.3	48468.3	48451.7	48226.7	48621.7	48828.3	48471.7	48683.3	48908.3	49295	48736.7	49448.3	48960	49481.7	49320	49733.3	48855	48873.3	49628.3	49676.7	49296.7	49205	49581.7	49068.3	49818.3	49635	49793.3	49086.7	49501.7	48913.3	49085	47946.7	47231.7	45901.7	44763.3	42986.7	41583.3	38770	37660	36843.3
827.7	47066.7	49160	49161.7	49236.7	49276.7	48601.7	48673.3	48335	48646.7	47848.3	47995	48025	48365	48396.7	48988.3	48628.3	48683.3	48971.7	48691.7	49350	48778.3	48985	48780	49205	49393.3	49585	49310	49505	49196.7	49083.3	49195	49291.7	49208.3	49013.3	48890	49385	49265	49455	49178.3	48171.7	47933.3	46893.3	46361.7	44293.3	43065	41641.7	39308.3	37788.3	36610
827.6	47300	48835	49226.7	49280	49150	48821.7	48471.7	48270	48341.7	48373.3	48793.3	49243.3	48418.3	48810	48653.3	48588.3	48743.3	48828.3	48965	49241.7	48605	49121.7	49845	49101.7	49298.3	49093.3	48981.7	48771.7	49618.3	49025	49525	49305	49646.7	49688.3	48933.3	49403.3	48970	49216.7	48483.3	48318.3	47568.3	47220	45991.7	44480	43895	41098.3	39435	37818.3	36230
827.5	47161.7	49351.7	49235	49450	49100	49171.7	49073.3	48663.3	48213.3	48095	48641.7	48598.3	47941.7	48491.7	48688.3	48801.7	48998.3	49166.7	49108.3	49066.7	49075	49036.7	49258.3	49556.7	48980	49411.7	49726.7	49283.3	49400	48995	48923.3	49500	49513.3	48990	49173.3	49610	49703.3	49021.7	48786.7	48678.3	48310	47215	46391.7	44541.7	43356.7	41170	39046.7	37305	36245
827.4	47636.7	48708.3	49531.7	49231.7	48878.3	49320	48421.7	48113.3	48780	48426.7	48113.3	48848.3	48611.7	48395	48480	48825	48423.3	48785	49003.3	48723.3	49215	48773.3	49546.7	49076.7	49423.3	48956.7	49341.7	49725	49285	49381.7	49028.3	49030	49063.3	48856.7	49396.7	49523.3	48866.7	48831.7	48906.7	48473.3	47261.7	46960	45775	44086.7	42906.7	41183.3	39018.3	37153.3	36193.3
827.3	47106.7	48698.3	49520	49098.3	49140	48706.7	48581.7	48081.7	48640	48123.3	47768.3	48656.7	48165	48558.3	47948.3	48666.7	49071.7	48553.3	48960	48851.7	49023.3	49101.7	49036.7	48826.7	49785	49325	49155	49631.7	49615	49343.3	49708.3	49011.7	48908.3	49358.3	49713.3	49560	49485	49605	49103.3	48486.7	47931.7	46481.7	45786.7	44501.7	43105	41436.7	39493.3	37000	36655
827.2	47408.3	49170	49433.3	49378.3	49351.7	49715	48850	48305	48600	48721.7	48155	48616.7	48303.3	48691.7	49061.7	48635	49391.7	48868.3	49540	49426.7	49285	49868.3	49416.7	49385	49448.3	48945	49671.7	48941.7	49498.3	49665	49220	49806.7	49728.3	49310	49333.3	49498.3	48696.7	49408.3	49113.3	48583.3	48101.7	47123.3	46520	44571.7	42675	41273.3	39598.3	37821.7	36536.7
827.1	47623.3	48828.3	49246.7	49448.3	49080	48950	49051.7	48900	48585	48493.3	48185	49001.7	48531.7	48670	49046.7	48783.3	48906.7	48338.3	49168.3	48611.7	48736.7	49156.7	49375	49278.3	49150	49523.3	49048.3	49156.7	49186.7	49271.7	49005	49643.3	48710	48510	49571.7	49750	49108.3	49253.3	49258.3	48365	48141.7	46790	45585	43878.3	42825	41463.3	39398.3	37820	36338.3
827	47158.3	49341.7	49346.7	49703.3	48631.7	49275	48108.3	48610	48661.7	48291.7	48036.7	48180	48593.3	47905	48693.3	48700	49526.7	49268.3	49178.3	49208.3	48808.3	49305	48835	49195	49321.7	48633.3	49613.3	49156.7	49350	49055	49471.7	48893.3	49410	50266.7	49501.7	48668.3	49245	49100	49246.7	48918.3	48131.7	46970	46658.3	45413.3	43153.3	40850	39130	37135	36396.7
826.9	47196.7	49125	49350	49051.7	49160	48941.7	49020	48286.7	47985	48335	47981.7	47983.3	48453.3	48060	48890	48666.7	49101.7	49070	49000	49063.3	48766.7	48423.3	48991.7	49148.3	49081.7	49715	48851.7	49250	49283.3	49083.3	48946.7	49283.3	49180	49073.3	49541.7	49486.7	49331.7	49433.3	48960	48131.7	48428.3	46995	46043.3	44525	43051.7	41663.3	39320	37490	36315
826.8	46996.7	49001.7	48918.3	49386.7	49848.3	48378.3	48805	48345	48335	48490	48578.3	48548.3	47626.7	48645	48613.3	48431.7	49175	48800	49263.3	49085	48916.7	49220	48996.7	49155	49273.3	49593.3	49058.3	49125	49668.3	49353.3	49213.3	49493.3	49398.3	49390	48953.3	49115	48963.3	49016.7	49175	48406.7	47785	47283.3	45956.7	44253.3	42830	41383.3	39388.3	37605	36401.7
826.7	46495	48643.3	49056.7	49790	48653.3	48705	49050	48548.3	48206.7	47820	48518.3	48146.7	48418.3	48375	48773.3	49093.3	48288.3	49085	49011.7	49266.7	49028.3	49051.7	48990	49015	49811.7	49551.7	48740	48956.7	49265	49150	49018.3	49608.3	49508.3	48915	49495	49548.3	49016.7	48870	49151.7	48308.3	48565	46855	45558.3	44383.3	43041.7	41393.3	38503.3	37696.7	36911.7
826.6	47043.3	48903.3	49408.3	49331.7	48985	49126.7	48743.3	48138.3	48635	48431.7	47960	48295	48286.7	48323.3	48260	48378.3	49168.3	48881.7	48858.3	48898.3	48630	48868.3	49263.3	48781.7	49255	48738.3	49430	48861.7	49210	49238.3	48900	49150	49246.7	49336.7	49406.7	49116.7	49276.7	49235	48596.7	48288.3	47366.7	46801.7	45845	43721.7	42935	40668.3	39648.3	37433.3	36140
826.5	47100	48563.3	49376.7	49603.3	49345	48633.3	48310	48335	48480	48328.3	48318.3	47843.3	48300	48546.7	48606.7	48290	48775	48568.3	48751.7	48918.3	49145	48860	49226.7	49211.7	49840	49228.3	49225	49193.3	49061.7	48890	49626.7	49365	49116.7	49791.7	49808.3	49455	49173.3	49245	49216.7	48740	47750	46170	46533.3	44125	43023.3	41585	39378.3	37386.7	36248.3
826.4	47448.3	48931.7	49046.7	49961.7	49350	49015	49226.7	48148.3	48410	48586.7	47971.7	48111.7	48471.7	48403.3	48720	48681.7	49108.3	49060	48968.3	48671.7	49131.7	49511.7	49035	49888.3	49408.3	48873.3	49545	48980	49490	49058.3	48990	49773.3	49435	49083.3	49210	49688.3	49310	49113.3	49045	48706.7	47781.7	47211.7	45683.3	44218.3	42711.7	41278.3	39240	37516.7	36225
826.3	47565	48961.7	49170	49663.3	49003.3	49225	48575	48403.3	48386.7	47840	48420	48546.7	48776.7	48485	48640	49056.7	48728.3	48768.3	49246.7	49263.3	48728.3	48926.7	48790	49246.7	49038.3	49156.7	49211.7	49093.3	49408.3	49715	49168.3	49125	48801.7	49101.7	49251.7	49590	49331.7	48975	48731.7	48303.3	48071.7	46711.7	45681.7	44453.3	43041.7	41565	39703.3	37791.7	36591.7
826.2	47185	49038.3	49171.7	49990	48970	48873.3	48935	48630	48515	48596.7	47971.7	48218.3	48663.3	47956.7	48565	48835	48951.7	48901.7	49348.3	48608.3	49243.3	49263.3	48705	49218.3	49336.7	49730	49216.7	49520	48990	49386.7	49158.3	49901.7	49235	49641.7	49706.7	49336.7	48825	49070	48648.3	48318.3	47671.7	47203.3	46043.3	44610	43398.3	41201.7	39103.3	37856.7	36400
826.1	47060	49016.7	49323.3	49126.7	48550	49081.7	48691.7	47745	48231.7	48486.7	48031.7	48093.3	48035	48113.3	48258.3	48621.7	49181.7	49033.3	49045	49453.3	49185	48850	49351.7	48565	48565	49270	48820	49518.3	49165	49090	49023.3	49325	49655	49418.3	48883.3	49505	49258.3	49411.7	48990	48726.7	48176.7	46546.7	45620	44906.7	43095	40748.3	39473.3	37511.7	36048.3
826	47260	48296.7	49235	49301.7	48983.3	48668.3	49020	48378.3	48110	48023.3	48198.3	48303.3	48458.3	48515	47925	48538.3	49203.3	48575	48978.3	48663.3	48838.3	48886.7	49375	48458.3	49278.3	48590	49193.3	48793.3	49145	49453.3	49425	49305	49026.7	49385	49380	49183.3	49343.3	49088.3	48586.7	48525	47881.7	47116.7	45881.7	44326.7	43456.7	41108.3	38993.3	37775	36420
825.9	46993.3	48913.3	49143.3	49308.3	49028.3	48520	48665	48868.3	47850	48136.7	48460	48118.3	48235	48141.7	48345	48521.7	48358.3	48803.3	48976.7	49110	48980	49138.3	48821.7	49011.7	49418.3	49161.7	48883.3	49608.3	49345	48676.7	49145	49065	49106.7	49458.3	49006.7	49368.3	49066.7	48651.7	48971.7	48585	47905	47145	45616.7	44246.7	42748.3	40893.3	38926.7	37296.7	37191.7
825.8	47323.3	48668.3	49341.7	49123.3	48791.7	48930	48323.3	48008.3	48183.3	48483.3	48138.3	47835	48275	48271.7	48195	48358.3	49165	48921.7	48701.7	48911.7	49671.7	49315	49370	48843.3	49165	48860	49490	49385	49800	49240	49740	48971.7	48906.7	48960	49173.3	49118.3	49780	49631.7	48735	47880	48063.3	47113.3	45416.7	43768.3	42641.7	40828.3	39436.7	37456.7	36278.3
825.7	47408.3	48618.3	49408.3	49635	49108.3	49113.3	48040	48301.7	48463.3	48091.7	48105	48205	48058.3	48645	48588.3	48695	48331.7	48875	48916.7	49105	48605	48608.3	48791.7	49291.7	49296.7	48858.3	49123.3	49485	48730	49775	49391.7	49318.3	48986.7	49385	49391.7	49311.7	49061.7	49178.3	49178.3	48195	47938.3	46843.3	45691.7	44350	43230	41005	39365	37493.3	36280
825.6	47116.7	49123.3	49390	49561.7	49261.7	48776.7	48638.3	48638.3	48433.3	48106.7	48696.7	48075	48028.3	48045	48636.7	48666.7	48775	48988.3	48586.7	49425	49365	48855	48968.3	49263.3	49836.7	49255	49176.7	49248.3	49510	49195	49081.7	49511.7	49498.3	50248.3	49225	49705	49411.7	49335	49028.3	48500	47580	46641.7	46638.3	44156.7	43211.7	41625	39241.7	37865	36156.7
825.5	47521.7	48763.3	49648.3	49548.3	49158.3	48853.3	48568.3	48075	48370	48418.3	48246.7	48401.7	48306.7	48730	47946.7	48511.7	48798.3	48673.3	48345	48700	48481.7	48826.7	48956.7	49151.7	49163.3	49156.7	49383.3	49363.3	48985	49430	49485	49366.7	49560	49556.7	48885	49285	49685	49508.3	48971.7	48678.3	48086.7	46701.7	45800	44385	43066.7	41243.3	39301.7	37181.7	36330
825.4	47048.3	48948.3	49308.3	49481.7	49160	48640	48328.3	48566.7	48240	48310	47956.7	48286.7	48381.7	48745	48310	48420	48713.3	49456.7	49221.7	48996.7	49026.7	49261.7	49256.7	48916.7	49348.3	49113.3	49291.7	49083.3	48991.7	49220	49553.3	49410	49520	49313.3	49410	49266.7	49026.7	49001.7	49215	48648.3	47690	47096.7	45995	44331.7	43481.7	41031.7	39243.3	37848.3	36735
825.3	47405	48621.7	49146.7	49071.7	49043.3	48411.7	48506.7	48195	48300	48051.7	48006.7	47960	47763.3	48205	48715	48968.3	48758.3	48756.7	49075	49115	49006.7	48921.7	49271.7	48928.3	48553.3	49711.7	49370	48893.3	49565	49450	49333.3	49471.7	49401.7	50075	48955	49651.7	49010	48545	48578.3	48191.7	47943.3	46441.7	46071.7	44115	43075	40846.7	39295	37418.3	36290
825.2	47410	48908.3	49335	49365	48971.7	48493.3	48491.7	48343.3	48256.7	48531.7	47951.7	48600	48046.7	48433.3	48261.7	48275	48990	48926.7	48965	48835	49378.3	49050	49008.3	48796.7	48973.3	49088.3	49170	49065	49460	49450	49133.3	49358.3	48986.7	49638.3	49285	49126.7	49040	49206.7	48736.7	48608.3	47488.3	47051.7	46351.7	44313.3	43043.3	40611.7	39098.3	37638.3	36326.7
825.1	47000	48568.3	49986.7	49233.3	49281.7	49315	48956.7	47796.7	47758.3	48111.7	48896.7	48213.3	48838.3	48393.3	48878.3	48703.3	48720	48656.7	48608.3	48876.7	48995	49218.3	49121.7	49525	49070	48648.3	48953.3	49498.3	49066.7	48785	48883.3	49363.3	49063.3	49183.3	49513.3	49625	49083.3	49441.7	49241.7	48751.7	48043.3	47138.3	45785	44310	43398.3	41301.7	39313.3	37113.3	36888.3
825	47761.7	49031.7	49325	48900	49178.3	48625	48843.3	48675	48261.7	47691.7	48178.3	47883.3	47790	48223.3	48760	48058.3	49071.7	48931.7	48755	48826.7	48581.7	48993.3	49303.3	48666.7	48420	49145	49261.7	48815	49685	48986.7	49250	48653.3	49246.7	49300	48948.3	49256.7	49401.7	48898.3	48466.7	47980	47925	46698.3	45668.3	44546.7	43200	40940	39225	37268.3	36710
824.9	46726.7	49001.7	48970	48685	48280	48926.7	48630	47828.3	48653.3	48310	47913.3	48368.3	48151.7	48318.3	48536.7	48171.7	48925	48840	48566.7	49338.3	48793.3	48776.7	49041.7	48811.7	49830	49300	49145	49221.7	49038.3	49465	49505	49246.7	48950	49516.7	49401.7	48740	49263.3	49346.7	48776.7	47891.7	47896.7	46921.7	46001.7	44670	42185	40661.7	39335	37608.3	36420
824.8	47491.7	48663.3	49598.3	49385	49013.3	48426.7	49251.7	47973.3	48376.7	48258.3	48943.3	48040	48396.7	48771.7	48705	48621.7	48893.3	49203.3	48816.7	49748.3	49346.7	49268.3	49320	49258.3	49201.7	49131.7	48560	49328.3	49493.3	49276.7	49925	49348.3	49633.3	49461.7	49251.7	49590	49476.7	49328.3	49448.3	48561.7	47756.7	46693.3	46258.3	44576.7	43030	41071.7	39466.7	37271.7	36603.3
824.7	47638.3	49045	49070	50301.7	49250	49075	49098.3	48485	48026.7	48515	48148.3	48333.3	48605	48531.7	48436.7	48461.7	48975	49003.3	48791.7	49391.7	49698.3	49510	49220	48871.7	49661.7	48983.3	49465	48861.7	49206.7	49040	49210	49283.3	49956.7	49188.3	48528.3	49286.7	49708.3	49503.3	48833.3	48343.3	47965	46835	45865	44728.3	42933.3	41170	39446.7	37436.7	36190
824.6	47265	48915	49513.3	49638.3	48980	48500	48728.3	48060	48695	48608.3	48320	48341.7	47866.7	48948.3	48845	48903.3	49266.7	48750	49051.7	49323.3	49071.7	49468.3	49361.7	49001.7	49686.7	48848.3	48913.3	49073.3	49751.7	49291.7	49420	49236.7	49645	49518.3	49416.7	49615	49460	49631.7	48533.3	48986.7	47635	46855	46190	44666.7	43265	41363.3	39543.3	37758.3	36400
824.5	47288.3	48440	48926.7	48873.3	48738.3	48686.7	48638.3	47905	48678.3	48028.3	48426.7	48395	47833.3	48248.3	48408.3	48166.7	48945	48828.3	48380	48798.3	49131.7	48820	49348.3	49406.7	49186.7	49516.7	48621.7	49025	48766.7	49246.7	49226.7	49603.3	50096.7	49040	49213.3	49503.3	48890	49096.7	48935	48743.3	47675	46878.3	45746.7	44548.3	43340	41286.7	39220	37176.7	36461.7
824.4	47863.3	48688.3	49338.3	49006.7	48863.3	49180	48686.7	48716.7	48383.3	48120	48578.3	48196.7	48326.7	48691.7	48236.7	48455	48890	48308.3	48846.7	48690	49000	49375	49196.7	48651.7	49813.3	49548.3	49025	49241.7	49216.7	49640	49171.7	49646.7	48933.3	48790	48726.7	49556.7	49256.7	49240	49496.7	48120	47555	47435	46000	44378.3	43101.7	41040	39235	37448.3	36476.7
824.3	47433.3	48641.7	49425	49433.3	49100	48588.3	48606.7	48511.7	47963.3	48436.7	48201.7	47933.3	48853.3	48173.3	48391.7	48600	48703.3	48771.7	48951.7	49031.7	49233.3	49461.7	49340	49318.3	49070	48940	48660	48408.3	48711.7	49171.7	49320	49210	49128.3	49666.7	49210	49798.3	49325	49485	48900	48618.3	47800	47156.7	46155	44293.3	43110	41431.7	39115	37585	36485
824.2	47133.3	49055	49893.3	49560	49038.3	49026.7	48793.3	48398.3	47978.3	48113.3	47941.7	48196.7	48868.3	48873.3	48826.7	48316.7	48578.3	49175	48805	48956.7	49270	48860	49026.7	49033.3	49171.7	48953.3	49025	48858.3	49145	49033.3	48663.3	49018.3	49206.7	48860	48920	49593.3	49401.7	49186.7	48808.3	48341.7	47756.7	47151.7	45903.3	44461.7	43445	41086.7	39805	37105	36831.7
824.1	47078.3	49001.7	48993.3	49543.3	49411.7	48765	48556.7	48360	48285	48445	48363.3	48296.7	48335	48648.3	48683.3	48255	48511.7	48821.7	48478.3	49598.3	49458.3	48793.3	48956.7	48588.3	49230	49036.7	49310	48968.3	48903.3	49445	49065	48855	48713.3	49378.3	49448.3	49118.3	49425	49295	49121.7	47910	47813.3	46595	45518.3	44635	43160	41111.7	39286.7	37778.3	36665
824	46930	49183.3	49871.7	49066.7	49590	48650	48671.7	48885	48473.3	48361.7	48355	48360	48125	48680	48215	48423.3	48216.7	49533.3	49338.3	49078.3	48885	49095	49486.7	48563.3	49246.7	49313.3	49525	49151.7	49528.3	49448.3	49606.7	48921.7	49113.3	49773.3	48776.7	49341.7	49665	49433.3	49273.3	48381.7	47970	46963.3	46320	44641.7	43631.7	41228.3	39533.3	37681.7	36485
823.9	47950	48988.3	49700	49511.7	48995	49151.7	49040	48598.3	48531.7	48520	48476.7	48393.3	48506.7	48916.7	48358.3	48398.3	48716.7	49015	49091.7	49095	49736.7	49230	48846.7	48980	49401.7	49318.3	49143.3	49320	49170	49475	49411.7	49528.3	49366.7	49895	49546.7	49435	49536.7	49035	49140	48735	47680	46683.3	46393.3	44715	43243.3	41531.7	39586.7	37725	36598.3
823.8	47531.7	49311.7	49716.7	49281.7	49040	49148.3	49096.7	47863.3	48875	48486.7	47896.7	47886.7	48363.3	48940	48828.3	48563.3	48938.3	49173.3	49388.3	49340	49053.3	49271.7	48965	49271.7	49013.3	49068.3	49130	49518.3	49086.7	48821.7	49180	49033.3	49346.7	49271.7	49515	49680	48985	49721.7	49038.3	48438.3	47151.7	47313.3	46003.3	44713.3	42958.3	41343.3	39421.7	37571.7	36251.7
823.7	47935	48643.3	49201.7	49215	49530	48601.7	49293.3	48235	48750	48823.3	48083.3	48235	48273.3	48861.7	48146.7	48763.3	48933.3	49133.3	48840	49101.7	48650	49336.7	49173.3	49276.7	48893.3	49150	49380	49235	49441.7	49990	49186.7	49265	48981.7	49105	49200	49575	49403.3	49083.3	48926.7	48541.7	48028.3	46903.3	46020	43868.3	43276.7	41408.3	39016.7	37616.7	36635
823.6	47291.7	48635	49375	49706.7	48841.7	48978.3	48965	48440	48351.7	48548.3	49048.3	48420	48596.7	48436.7	48385	48561.7	48756.7	48788.3	49396.7	49231.7	48875	49245	49001.7	48868.3	49573.3	49260	49033.3	48895	49363.3	48765	49230	48870	49235	49483.3	48718.3	49846.7	49355	49698.3	49140	48150	47706.7	47498.3	45811.7	44520	43390	40963.3	39313.3	37931.7	36190
823.5	48001.7	48761.7	49503.3	49568.3	48831.7	49480	49090	48831.7	48203.3	48773.3	47695	48221.7	48233.3	48476.7	48766.7	48415	48960	49210	49293.3	49541.7	49496.7	49325	49470	49308.3	49131.7	49018.3	49206.7	49321.7	48770	49691.7	49125	48866.7	48841.7	49418.3	49553.3	49530	48763.3	49335	49286.7	48506.7	47793.3	47155	45956.7	44271.7	43480	41570	39033.3	37601.7	36253.3
823.4	47003.3	49021.7	49588.3	49120	48631.7	48938.3	48795	48456.7	48166.7	48305	48461.7	48483.3	48076.7	48385	48630	48426.7	48816.7	49183.3	49346.7	49626.7	49091.7	48618.3	48968.3	48680	49643.3	49176.7	49246.7	48831.7	49415	49626.7	48968.3	49256.7	49031.7	49321.7	48871.7	50063.3	49401.7	49063.3	48836.7	48180	47758.3	46841.7	45416.7	44468.3	43173.3	41358.3	39165	37366.7	36333.3
823.3	46860	49133.3	48753.3	49748.3	49163.3	48880	48516.7	48055	48553.3	48748.3	48323.3	48410	47938.3	48418.3	48468.3	48146.7	48790	48930	49186.7	49038.3	49651.7	49206.7	49666.7	49121.7	49533.3	49351.7	49235	49503.3	48796.7	48885	49048.3	49525	49311.7	49393.3	49585	49590	49683.3	49390	48431.7	48083.3	47618.3	46760	45796.7	44461.7	42595	41776.7	39326.7	37401.7	36326.7
823.2	47365	49225	49416.7	49433.3	49543.3	49143.3	48645	48258.3	48523.3	48383.3	48716.7	48183.3	48130	48246.7	48951.7	48826.7	49018.3	48688.3	48170	48871.7	49203.3	49485	49051.7	48853.3	49898.3	49121.7	49395	49601.7	49515	49263.3	49408.3	49496.7	49388.3	49601.7	49465	49256.7	49241.7	49393.3	49196.7	48600	48230	46825	46061.7	44366.7	43503.3	41588.3	39445	37378.3	36188.3
823.1	47460	48833.3	49650	49580	49246.7	48983.3	48891.7	49365	48151.7	48300	48608.3	48226.7	48463.3	48733.3	48923.3	48471.7	49028.3	48983.3	49251.7	49011.7	48910	49066.7	49428.3	49203.3	49043.3	49421.7	49243.3	49428.3	49356.7	49643.3	48993.3	49491.7	49480	49431.7	49590	49708.3	48971.7	49241.7	49078.3	48756.7	48245	47553.3	46508.3	44658.3	42711.7	41170	39710	37651.7	36051.7
823	47456.7	48385	50170	49445	49481.7	48953.3	48638.3	48365	48660	48240	48231.7	48280	48461.7	48826.7	48668.3	48641.7	49603.3	48836.7	49123.3	49731.7	49241.7	48840	49601.7	49306.7	49241.7	49640	49751.7	49371.7	49665	49085	49405	49445	49433.3	49318.3	49765	49428.3	48950	49496.7	48748.3	48458.3	47666.7	47253.3	46116.7	44768.3	43323.3	41185	39461.7	37580	36475
822.9	47618.3	49211.7	49406.7	49416.7	49838.3	49108.3	48861.7	48575	48441.7	48273.3	47756.7	47881.7	48216.7	48443.3	48375	48536.7	48918.3	49020	48836.7	48823.3	49103.3	49211.7	49645	49296.7	48953.3	49335	49475	49531.7	49298.3	50095	49670	48930	49248.3	49396.7	49700	49705	49045	49640	49138.3	48898.3	48098.3	47020	45978.3	44426.7	43378.3	41680	39618.3	37565	36473.3
822.8	47256.7	48883.3	49410	48830	49003.3	49281.7	49206.7	48518.3	48445	48436.7	48820	48881.7	48248.3	48540	48836.7	48658.3	49436.7	48806.7	49441.7	49121.7	49690	49418.3	48943.3	49465	49341.7	49170	49426.7	49225	49490	49075	49283.3	48713.3	49366.7	49878.3	49136.7	50018.3	49178.3	49253.3	48706.7	47730	47568.3	47460	46403.3	44341.7	42943.3	40710	39098.3	37701.7	36015
822.7	47510	48793.3	49448.3	49971.7	49085	49530	48806.7	48475	48156.7	48593.3	47893.3	48168.3	48568.3	48315	48585	48515	49190	48740	49223.3	49068.3	49200	49345	49346.7	49520	49113.3	49675	48701.7	49305	49193.3	49056.7	49300	49463.3	48721.7	49443.3	49766.7	50151.7	49116.7	49240	48893.3	48561.7	47600	46603.3	46190	44418.3	43286.7	41821.7	39853.3	37686.7	36733.3
822.6	47275	48621.7	49226.7	49040	49326.7	49191.7	48915	48336.7	48363.3	48156.7	48193.3	48748.3	48990	48460	48726.7	48375	49186.7	49476.7	48475	49071.7	49266.7	49115	49090	48950	49246.7	49245	49948.3	49345	49263.3	49175	49251.7	49450	49101.7	48730	49726.7	49501.7	49740	49173.3	49113.3	48701.7	48160	46948.3	45968.3	44750	43215	40688.3	39218.3	37790	36410
822.5	47760	48888.3	49243.3	49765	49526.7	48978.3	48581.7	47960	48351.7	48416.7	47926.7	48720	48215	48568.3	48628.3	48433.3	48628.3	48880	49043.3	49226.7	48840	49188.3	49786.7	49115	49998.3	49721.7	49440	49511.7	48618.3	49183.3	49510	49280	48483.3	49720	49295	49555	49595	48896.7	48646.7	48455	47756.7	47256.7	46000	44250	42976.7	40856.7	39133.3	37520	36671.7
822.4	47406.7	48880	49441.7	49165	49415	49100	48850	48693.3	48545	48040	47848.3	48600	48506.7	48530	49230	48485	48753.3	48843.3	48628.3	49356.7	49170	49603.3	49471.7	49123.3	49141.7	49215	48878.3	49640	49643.3	49700	49233.3	49390	49260	49943.3	49278.3	49161.7	49296.7	49466.7	49061.7	48738.3	48103.3	47233.3	46291.7	44608.3	43008.3	41913.3	40098.3	37395	36410
822.3	47465	49148.3	49268.3	49705	49285	49300	48628.3	48560	47881.7	48593.3	48161.7	48175	48741.7	49703.3	48955	49083.3	49421.7	49038.3	48985	48893.3	48663.3	49558.3	49113.3	49553.3	49351.7	49075	49628.3	49705	49171.7	49251.7	49456.7	49445	49271.7	49301.7	49491.7	48991.7	49698.3	49036.7	49038.3	48696.7	47660	47408.3	45976.7	44845	43256.7	41706.7	39448.3	37690	37251.7
822.2	47920	48343.3	49733.3	49683.3	49733.3	48491.7	48316.7	48543.3	48691.7	48120	48831.7	48716.7	47680	48683.3	48843.3	48673.3	48968.3	48956.7	49260	49511.7	49723.3	49246.7	49551.7	49078.3	49636.7	49398.3	49645	49725	49285	48940	49713.3	49663.3	49431.7	49738.3	49621.7	49933.3	49751.7	49285	49155	48215	48080	46898.3	45785	44378.3	43126.7	41786.7	39760	37595	36511.7
822.1	47593.3	49223.3	49458.3	49666.7	49896.7	48980	48733.3	48616.7	48135	48831.7	47823.3	48988.3	48585	49145	48938.3	48546.7	48640	49595	48468.3	48635	48586.7	49076.7	49466.7	48850	49608.3	49230	49388.3	49938.3	49228.3	49946.7	49418.3	49401.7	49060	49306.7	49390	49758.3	49640	49580	49158.3	48418.3	48171.7	47373.3	46100	44636.7	43928.3	41241.7	39415	37380	36428.3
822	47355	49026.7	49061.7	49883.3	49453.3	49095	48605	48880	48758.3	48268.3	48385	49211.7	48871.7	48740	48763.3	48931.7	48215	49046.7	49111.7	49475	49161.7	49746.7	49128.3	49188.3	49576.7	49398.3	49345	49051.7	49431.7	48910	49400	49335	48995	49535	49518.3	49168.3	49730	49366.7	49238.3	48840	48031.7	47393.3	46025	44860	43118.3	40605	39238.3	37571.7	36471.7
821.9	48121.7	49283.3	49650	49541.7	49258.3	49098.3	49238.3	49078.3	48588.3	48160	47776.7	48910	48543.3	48633.3	48936.7	48661.7	49211.7	49078.3	48790	48996.7	49155	49416.7	49201.7	49485	48903.3	49465	49235	49270	50125	49263.3	49650	49633.3	49205	49593.3	49723.3	49433.3	49500	48976.7	49176.7	48715	47823.3	47058.3	46278.3	44286.7	43543.3	41306.7	39541.7	37765	36853.3
821.8	47626.7	48535	49241.7	49133.3	49498.3	49486.7	49253.3	49003.3	48571.7	48065	48571.7	48868.3	48530	48796.7	49091.7	48428.3	48756.7	49008.3	49383.3	48116.7	49075	49236.7	49178.3	49446.7	49343.3	48731.7	49221.7	49488.3	49321.7	49786.7	49161.7	49825	49733.3	50041.7	49566.7	49873.3	48816.7	49321.7	48570	48193.3	48155	46926.7	45885	44478.3	43158.3	42003.3	39438.3	37328.3	36466.7
821.7	47633.3	48991.7	48856.7	49678.3	49230	48951.7	48631.7	48661.7	48085	48830	48600	48838.3	48431.7	48698.3	48380	48605	48518.3	49016.7	49278.3	49291.7	49031.7	49603.3	49496.7	49100	49425	49563.3	49323.3	49500	49466.7	49345	49678.3	49266.7	49253.3	49323.3	49613.3	49380	49975	49173.3	48668.3	48821.7	48658.3	47176.7	45923.3	44703.3	43118.3	41890	39756.7	37760	36426.7
821.6	48133.3	48430	49593.3	48931.7	48988.3	49926.7	48621.7	48451.7	48646.7	48663.3	48648.3	48763.3	48603.3	48213.3	49053.3	48850	48941.7	48891.7	49378.3	49410	49135	49078.3	49085	49363.3	49491.7	48970	48600	49608.3	50055	49725	49598.3	49938.3	49431.7	49776.7	49416.7	49023.3	50011.7	49606.7	48500	48808.3	48186.7	47650	46033.3	44420	43408.3	41980	39746.7	37558.3	36473.3
821.5	47530	49340	49920	49951.7	49423.3	49571.7	48495	48576.7	48443.3	48455	49278.3	48383.3	49166.7	49065	48718.3	48538.3	49120	49030	49253.3	48928.3	48956.7	49410	49160	49666.7	49511.7	49945	49623.3	49681.7	49506.7	49220	49556.7	50216.7	49316.7	49273.3	49438.3	49273.3	49538.3	49408.3	48661.7	48803.3	48360	47303.3	46181.7	44921.7	42928.3	41891.7	39858.3	38170	35898.3
821.4	47326.7	48898.3	49676.7	49783.3	49646.7	49035	49141.7	48678.3	48546.7	48018.3	48756.7	48245	48985	48653.3	48928.3	48448.3	49155	49185	48938.3	49173.3	49238.3	49598.3	49715	49116.7	49481.7	49928.3	49383.3	49488.3	49673.3	49126.7	49276.7	49410	49485	49056.7	49661.7	49970	49511.7	49706.7	49275	48786.7	47775	47063.3	46906.7	44335	42996.7	41666.7	39878.3	37491.7	36228.3
821.3	47658.3	49443.3	49611.7	49451.7	48865	48878.3	49086.7	48076.7	48156.7	48220	47961.7	48460	48660	48163.3	48813.3	48981.7	48843.3	49235	49040	49078.3	49373.3	49760	49221.7	49120	49033.3	49168.3	49566.7	49548.3	49508.3	49696.7	49330	49530	49576.7	49711.7	48960	49383.3	49446.7	49231.7	49235	48563.3	48640	46980	46166.7	44968.3	43371.7	41223.3	39913.3	37666.7	36313.3
821.2	47128.3	48981.7	49456.7	49505	49050	48618.3	48700	48580	48820	48450	48745	48705	48325	48615	48646.7	48506.7	48950	49698.3	49153.3	49573.3	48993.3	49373.3	48780	49436.7	49558.3	49490	49350	49368.3	49565	48935	49568.3	49816.7	49230	49570	49406.7	49278.3	49670	49816.7	48926.7	48808.3	48115	47138.3	46238.3	44856.7	43131.7	41220	39371.7	37680	36563.3
821.1	47235	49041.7	49646.7	49603.3	49841.7	49195	48796.7	49168.3	48633.3	48488.3	48696.7	48138.3	48721.7	48561.7	48686.7	49150	48598.3	49036.7	49156.7	48958.3	49265	49523.3	49555	49175	49268.3	49308.3	48970	49063.3	49761.7	49385	49843.3	49753.3	49123.3	49703.3	49450	49486.7	49218.3	49903.3	48968.3	48746.7	47741.7	46691.7	46225	44745	43740	41846.7	39876.7	37803.3	36825
821	47370	49533.3	50011.7	49360	49356.7	48536.7	48738.3	48545	48886.7	48526.7	48126.7	48606.7	48415	49108.3	48658.3	48755	49115	49175	49185	49075	49306.7	49633.3	49435	50015	49545	49251.7	49383.3	49705	49515	49568.3	49001.7	48978.3	49241.7	49353.3	49365	49636.7	49158.3	49675	49113.3	48353.3	48505	47145	46175	44363.3	43123.3	41926.7	39411.7	37870	36371.7
820.9	48043.3	49101.7	49328.3	49753.3	50046.7	48928.3	49243.3	48910	48425	48211.7	48638.3	48698.3	48550	48336.7	48548.3	48533.3	48513.3	48930	48586.7	49775	49535	49876.7	49383.3	49210	49930	49666.7	49495	49603.3	49146.7	49328.3	49600	49043.3	49971.7	49548.3	49455	50095	49386.7	49998.3	48733.3	48375	48133.3	47075	46550	44953.3	43433.3	41395	39200	37500	36671.7
820.8	47225	48710	49723.3	49366.7	50068.3	49076.7	48716.7	49313.3	48896.7	48788.3	48651.7	48373.3	48048.3	48340	48723.3	48756.7	49401.7	49148.3	49743.3	49591.7	49183.3	48571.7	49305	49343.3	49768.3	49593.3	49335	49936.7	49920	49356.7	49455	49661.7	49578.3	49546.7	49345	49591.7	49486.7	49583.3	48848.3	48713.3	48481.7	47075	45913.3	44818.3	43213.3	41800	39101.7	37935	36988.3
820.7	47698.3	49163.3	49728.3	49328.3	49391.7	48801.7	48793.3	48918.3	48683.3	48800	48698.3	48996.7	48181.7	48636.7	48765	48868.3	49236.7	49391.7	49561.7	49610	49690	49373.3	49548.3	49285	49110	49746.7	49511.7	49731.7	50085	49120	49526.7	49553.3	49936.7	49908.3	49660	49436.7	49653.3	49893.3	49203.3	48720	47993.3	47238.3	46298.3	44686.7	43446.7	41280	39298.3	37830	37018.3
820.6	47540	49471.7	49573.3	49678.3	49978.3	49120	49450	48898.3	48591.7	48373.3	48666.7	48231.7	48505	48905	48735	48746.7	49203.3	49513.3	49031.7	49791.7	49561.7	49418.3	49486.7	49171.7	49403.3	49005	49863.3	49373.3	49061.7	49648.3	49651.7	50150	49048.3	49768.3	49180	49813.3	49336.7	49610	49551.7	48845	48193.3	47468.3	46661.7	45073.3	43186.7	41898.3	39833.3	38258.3	36388.3
820.5	47670	49290	49913.3	49945	49570	49063.3	49348.3	48360	48283.3	48268.3	48386.7	48510	48518.3	48703.3	48488.3	48448.3	48256.7	48706.7	49185	49228.3	49120	49351.7	49263.3	49768.3	49193.3	49721.7	49450	49195	49468.3	49846.7	49671.7	49141.7	49385	49575	50118.3	49290	49718.3	49685	48786.7	48933.3	48178.3	47110	46033.3	44961.7	43350	41393.3	39571.7	37641.7	36763.3
820.4	47318.3	49483.3	49178.3	49636.7	49281.7	49586.7	48708.3	48871.7	48485	48371.7	49171.7	48388.3	48816.7	48291.7	48380	48501.7	49055	49625	49438.3	49031.7	49581.7	49305	49393.3	49315	49668.3	49371.7	50171.7	48655	49281.7	49395	49315	50291.7	49320	50058.3	49801.7	49116.7	49786.7	49696.7	49025	48895	48491.7	47533.3	46066.7	45011.7	43458.3	41735	40105	37411.7	36823.3
820.3	47628.3	49083.3	50326.7	49708.3	49316.7	49078.3	48573.3	49106.7	49106.7	48621.7	48333.3	48975	48810	48663.3	48551.7	48971.7	48775	49440	48961.7	49083.3	49086.7	49588.3	49731.7	49421.7	48835	49685	49678.3	49455	49296.7	49280	49593.3	49590	49888.3	49330	49533.3	49695	49448.3	49570	49250	49160	48165	46746.7	46448.3	45191.7	43073.3	42128.3	39106.7	37641.7	36306.7
820.2	47718.3	49335	49291.7	49198.3	48978.3	48910	49355	48523.3	48548.3	48241.7	48483.3	48838.3	48971.7	48783.3	48790	49110	49325	49070	49326.7	49316.7	49250	49243.3	49808.3	49636.7	49131.7	49576.7	49120	49206.7	49291.7	49798.3	49926.7	49750	49356.7	50020	50038.3	49273.3	49666.7	48605	49115	48636.7	47213.3	47253.3	46696.7	44996.7	42886.7	41711.7	39261.7	38023.3	36183.3
820.1	47433.3	49006.7	49456.7	50271.7	49258.3	49078.3	49205	48650	48740	48258.3	48280	48653.3	48141.7	48200	49190	49078.3	49115	49213.3	49330	49678.3	49180	49230	49295	49183.3	49616.7	49576.7	49691.7	49048.3	49345	49190	49226.7	49900	49480	49413.3	49435	49120	49810	49673.3	49095	48316.7	47830	46638.3	46495	44623.3	43936.7	41310	39531.7	37743.3	36530
820	47933.3	49358.3	49381.7	49553.3	49983.3	48803.3	48846.7	48911.7	48613.3	49218.3	48681.7	48256.7	48930	48263.3	48648.3	48408.3	49260	49296.7	49583.3	49420	49436.7	49300	49428.3	49003.3	49531.7	49451.7	49475	49733.3	49811.7	49280	49815	49650	49956.7	49838.3	49770	49586.7	49788.3	49636.7	49261.7	48751.7	47816.7	47046.7	46816.7	44623.3	43750	41848.3	39916.7	38260	36626.7
[truncated: 15 more columns]

## Sheet: Figure S16d
Figure S16d
	Intensity (arb. units)
Etch time (min) Binding energy (eV)	0	0.4	0.8	1.5	2.2	2.9	3.6	4.3	5	5.7	6.4	7.1	7.8	8.5	9.2	9.9	11.4	12.9	14.9	16.9	19.9	22.9	25.9	28.9	31.9	34.9	37.9	40.9	43.9	46.9	49.9	52.9	55.9	58.9	61.9	64.9	67.9	70.9	73.9	76.9	79.9	82.9	85.9	88.9	91.9	94.9	97.9	100.9	103.9
416	43552.5	46730	48617.5	48527.5	49500	48920	49130	49005	48550	47932.5	48012.5	48140	48087.5	48465	47700	48107.5	48460	48842.5	48387.5	49600	48607.5	48352.5	49470	48157.5	49330	48675	48187.5	48782.5	48542.5	49185	49110	48580	49115	49160	48407.5	48402.5	48845	49447.5	48810	49072.5	48685	48517.5	48195	46572.5	46222.5	45085	44800	43240	42792.5
415.875	43212.5	48217.5	49080	48630	48560	48857.5	48495	48935	48275	48592.5	48700	47977.5	47892.5	49032.5	48740	47862.5	48495	48545	48615	48240	48782.5	48462.5	48597.5	48595	49577.5	48762.5	49362.5	48620	48637.5	49467.5	49750	48667.5	48047.5	48442.5	49245	48482.5	49525	48222.5	48547.5	49695	48372.5	48445	48355	47277.5	46637.5	45772.5	44375	43307.5	42605
415.75	43067.5	47407.5	48675	49300	48782.5	48905	48712.5	48687.5	47612.5	47812.5	48112.5	47725	47662.5	48382.5	48472.5	48687.5	48292.5	48550	48505	48642.5	48930	48730	49520	49060	49135	48967.5	48795	48372.5	49017.5	49315	48417.5	49327.5	49262.5	48845	48417.5	48675	49337.5	48432.5	48765	49205	48520	49022.5	47875	46447.5	46725	45890	45050	43425	42730
415.625	43310	47752.5	48550	48717.5	48855	48735	48502.5	48187.5	48817.5	48140	48510	47970	48417.5	48405	48147.5	47970	48422.5	48750	47940	48902.5	48967.5	49122.5	48695	48807.5	48942.5	49482.5	48132.5	49522.5	49060	49322.5	49147.5	48490	48842.5	49105	48547.5	48802.5	49137.5	49095	49007.5	48605	49175	48462.5	48262.5	47035	46782.5	45262.5	43925	43372.5	42585
415.5	42570	46812.5	48422.5	48922.5	50000	48615	49030	48475	48242.5	48425	47932.5	47887.5	47775	47892.5	47490	47660	48495	48177.5	48732.5	49310	48215	49022.5	48172.5	48570	48680	49182.5	48942.5	48912.5	48347.5	49200	49030	48687.5	48630	48675	47570	49037.5	48640	48835	49247.5	48992.5	48525	48420	48270	47087.5	46630	44937.5	44825	43127.5	42160
415.375	43430	47065	48865	49005	48735	48530	48610	48570	48232.5	48157.5	48470	48310	48190	48192.5	48195	47920	47940	48575	48605	48720	48802.5	48672.5	48565	48697.5	48547.5	48325	49050	48650	49105	49067.5	49232.5	48380	48922.5	49135	49382.5	48847.5	49377.5	48435	49295	48725	49185	48180	48252.5	47345	47287.5	45712.5	43855	43395	42407.5
415.25	43402.5	48027.5	48705	48977.5	48840	48807.5	49137.5	48327.5	48327.5	48307.5	48447.5	48235	48132.5	48325	47987.5	48477.5	48180	48487.5	48787.5	48600	48642.5	48642.5	49015	48622.5	49675	49292.5	48972.5	48692.5	48492.5	49300	49097.5	48660	48107.5	48775	48305	48792.5	49045	48455	49122.5	49090	49295	49052.5	49152.5	46952.5	46555	45482.5	44707.5	43370	42560
415.125	43350	47540	47447.5	48610	49125	48775	48895	48292.5	48217.5	47420	48060	48052.5	48450	48680	48417.5	48172.5	47910	48600	48870	48572.5	48527.5	48817.5	48827.5	48525	49207.5	48835	48870	48932.5	48812.5	48980	48555	48995	48450	49212.5	48335	48682.5	48940	49142.5	49162.5	49087.5	48780	48330	47760	47195	46112.5	44915	44527.5	43700	42887.5
415	42875	46612.5	47965	48755	49162.5	48467.5	48552.5	48950	48000	48002.5	47982.5	48785	48212.5	48330	48817.5	48140	48062.5	48257.5	48430	49437.5	48425	48892.5	48515	48655	48937.5	48040	48837.5	48645	48622.5	48997.5	49067.5	49042.5	47967.5	48635	48210	49430	48417.5	48737.5	49117.5	49292.5	48827.5	48292.5	48040	47220	47040	45925	44157.5	43807.5	42315
414.875	43347.5	47755	48012.5	49007.5	49432.5	48780	48732.5	48775	48135	48415	48157.5	48537.5	48942.5	47962.5	48265	47685	48420	48740	49157.5	48705	48450	48937.5	48965	48670	48970	48407.5	48872.5	49060	49195	48330	48480	48535	48217.5	49132.5	48495	48685	48357.5	48920	48280	48975	48575	48837.5	48545	47642.5	47190	46095	44240	43435	42040
414.75	42857.5	47785	48122.5	48660	48980	49220	49102.5	47820	48492.5	48722.5	47850	48907.5	47460	47240	48130	48252.5	48355	47600	48582.5	48327.5	48817.5	48012.5	48842.5	48545	48675	48260	48787.5	49317.5	48442.5	48850	49005	48850	49177.5	49017.5	48412.5	49245	48865	48447.5	49395	48960	48765	48782.5	47907.5	47592.5	46867.5	45845	44877.5	43855	42827.5
414.625	43187.5	47755	47807.5	48805	49567.5	49040	48900	48537.5	48207.5	47847.5	48387.5	47492.5	48837.5	47985	47685	48470	47920	48557.5	48720	48082.5	48677.5	48330	48877.5	48077.5	48637.5	48982.5	48570	48637.5	48612.5	48487.5	49052.5	48752.5	49002.5	48962.5	48342.5	48885	48425	48832.5	49560	48807.5	48417.5	48430	48237.5	47010	46765	45942.5	43905	43155	42532.5
414.5	42377.5	47270	48147.5	48747.5	48610	48785	48780	48585	48800	48017.5	48450	48352.5	48755	48042.5	48285	48130	48322.5	48300	48485	48607.5	49067.5	48795	49050	48345	49190	48160	49232.5	48380	48572.5	48580	49060	49012.5	48772.5	48315	48505	48910	48375	49315	49532.5	49187.5	48692.5	48375	48475	47162.5	46840	45815	44087.5	43222.5	42412.5
414.375	42450	47477.5	48177.5	48907.5	49395	48860	48585	48472.5	48140	48805	47820	48332.5	47800	48175	48562.5	48007.5	48427.5	48797.5	48220	49227.5	48635	48867.5	49215	48450	48415	48630	48935	48850	48145	48887.5	49085	48945	48175	48687.5	48035	48515	48702.5	49257.5	48435	48842.5	49235	48720	47612.5	47230	47312.5	45650	45097.5	43747.5	42472.5
414.25	43322.5	47760	48347.5	48407.5	48430	49367.5	48882.5	48607.5	48367.5	48620	47795	48102.5	47887.5	47857.5	48287.5	47572.5	48522.5	48472.5	48202.5	49272.5	49127.5	49012.5	49002.5	48350	48935	48937.5	49392.5	49282.5	48527.5	48902.5	48807.5	49122.5	48287.5	48732.5	48690	48437.5	48872.5	49337.5	49117.5	48680	49040	48247.5	48342.5	47602.5	46447.5	46017.5	44880	43702.5	42727.5
414.125	43457.5	47555	47660	48650	48985	48372.5	49230	48555	49127.5	48482.5	48797.5	48692.5	48160	48070	48467.5	48542.5	48420	47917.5	48422.5	48432.5	48692.5	48452.5	48967.5	48752.5	49055	48297.5	48622.5	48050	48250	49542.5	49190	48457.5	49200	48950	47982.5	48407.5	48947.5	48832.5	49062.5	49175	48947.5	48410	47687.5	47075	46715	45605	44830	42927.5	42907.5
414	42082.5	47212.5	48402.5	48630	48620	48442.5	48412.5	48390	48280	47985	48277.5	47862.5	47310	47912.5	47860	47922.5	48295	48247.5	48525	48792.5	48990	48732.5	48875	48612.5	49227.5	48520	49122.5	48617.5	49300	48637.5	48390	49145	48482.5	48557.5	47915	48997.5	49047.5	48900	48150	48602.5	48605	48032.5	48072.5	46935	47042.5	45880	44630	44172.5	42472.5
413.875	42737.5	47470	48832.5	48620	49192.5	48905	48760	48767.5	48205	48432.5	47932.5	47947.5	47680	47745	48310	48192.5	48272.5	47947.5	48760	48195	48897.5	48740	48487.5	48647.5	48497.5	49370	47730	48447.5	48675	49392.5	49197.5	49095	48652.5	48860	48722.5	49147.5	48270	48320	48572.5	48765	48675	48180	48327.5	47040	46037.5	45552.5	44522.5	43875	42722.5
413.75	43645	47220	48470	48900	48622.5	49157.5	48840	49052.5	48550	48707.5	48212.5	47535	48515	47495	47662.5	48352.5	49162.5	48517.5	48610	48970	48322.5	48297.5	48807.5	48415	49482.5	48895	48277.5	49652.5	48465	48507.5	49287.5	49187.5	48380	49262.5	48510	48645	49085	48845	48927.5	49122.5	48545	48522.5	47677.5	47007.5	46562.5	45892.5	44652.5	43250	43015
413.625	43045	47085	48072.5	48400	48452.5	48872.5	48925	48595	48270	48227.5	47862.5	48390	48060	47832.5	48352.5	47840	48315	48852.5	48672.5	48750	48162.5	47617.5	48647.5	48540	48557.5	48555	48740	48500	48180	48887.5	48155	48912.5	48705	49217.5	48505	49295	48550	49012.5	48835	49230	48817.5	49160	48930	46585	46490	45797.5	44805	43072.5	42837.5
413.5	42842.5	47225	48192.5	48890	49047.5	48580	49125	49080	48502.5	47687.5	47237.5	48252.5	48535	47607.5	48192.5	47692.5	47472.5	47970	48850	48677.5	48465	48237.5	48945	48690	48852.5	49502.5	48750	48840	48572.5	48185	48830	48780	49197.5	49320	49067.5	49035	48997.5	49002.5	48280	49262.5	48567.5	49117.5	48720	46732.5	46625	45460	44477.5	43685	42760
413.375	42832.5	47495	47810	48572.5	48022.5	48937.5	48827.5	48615	48815	47840	47977.5	47390	48735	47667.5	48392.5	48317.5	48072.5	48055	47990	48692.5	48985	48080	49015	49135	48920	49022.5	48742.5	49400	48955	49045	48662.5	48780	48650	48895	48687.5	48392.5	49015	49042.5	49597.5	48967.5	49250	48380	48662.5	47085	47207.5	45185	44840	42730	42712.5
413.25	42700	46810	47825	48350	48870	48687.5	48582.5	48422.5	48677.5	48300	48310	48365	48400	47927.5	48350	47467.5	47970	48422.5	48507.5	49267.5	48845	49057.5	48102.5	48352.5	49402.5	48535	48845	49055	49312.5	48122.5	48167.5	48887.5	48470	49147.5	48572.5	48632.5	48872.5	48737.5	48617.5	49405	49022.5	48735	47600	47537.5	47342.5	45897.5	45040	43467.5	42520
413.125	42847.5	47922.5	48575	47897.5	48897.5	49595	49000	48940	48070	48212.5	47830	48432.5	47555	48555	48260	47817.5	48877.5	48897.5	48467.5	48542.5	48712.5	49047.5	48795	48282.5	49157.5	48835	48480	48840	48772.5	49287.5	49130	48920	48960	48652.5	49250	49082.5	49190	49232.5	48737.5	48860	48137.5	49245	48890	46870	46390	45540	45052.5	43390	42685
413	42890	47515	48270	48860	48655	48792.5	48410	48942.5	48662.5	48100	48415	48015	48485	48017.5	49092.5	47597.5	48280	48517.5	49160	48692.5	49012.5	49162.5	48522.5	48025	49127.5	48830	48717.5	48680	48575	48622.5	48957.5	49260	48997.5	49095	49200	48655	48777.5	48770	49362.5	48240	49362.5	48530	48360	46957.5	47342.5	45862.5	44210	43662.5	42900
412.875	43030	46832.5	48470	48742.5	48517.5	49287.5	48892.5	47935	48465	48227.5	48372.5	48007.5	47805	48045	47945	47972.5	48295	48742.5	47890	49170	48695	47892.5	48590	48997.5	48560	48915	49032.5	48627.5	48907.5	48512.5	49052.5	48925	48707.5	48775	48605	49295	49062.5	49015	48602.5	48987.5	48837.5	48287.5	48440	47270	47457.5	45510	44612.5	43125	43042.5
412.75	42625	47770	48470	48910	49150	48932.5	48970	48712.5	48542.5	48452.5	48647.5	48130	48000	48567.5	48462.5	48137.5	47340	48260	48305	49235	49127.5	49115	48627.5	48205	49070	48695	49132.5	48987.5	48275	48875	48715	49040	49142.5	49190	49270	48877.5	48955	48557.5	49152.5	48637.5	48482.5	48615	48367.5	47892.5	46667.5	45347.5	44665	43655	43395
412.625	42612.5	47227.5	48277.5	48695	49585	48360	49225	48222.5	48850	48342.5	48152.5	48545	47902.5	48072.5	48302.5	47672.5	48375	48287.5	48520	49497.5	48260	49397.5	49165	49245	49015	49162.5	48862.5	49137.5	48910	48465	48442.5	48607.5	49065	48552.5	48802.5	48565	48755	48777.5	48622.5	49327.5	49462.5	48452.5	48622.5	47210	46992.5	45457.5	44770	43705	42927.5
412.5	43155	47447.5	47925	48720	49422.5	49132.5	49025	48620	48382.5	47867.5	48045	48410	48475	47997.5	47972.5	48467.5	48575	47792.5	48970	48760	48757.5	48295	49005	48937.5	48907.5	48772.5	49197.5	48630	48562.5	48945	48487.5	49190	48845	48770	48805	48897.5	48725	48795	48900	48477.5	48897.5	48285	48302.5	46992.5	45945	46092.5	44442.5	43805	43402.5
412.375	42647.5	47175	48212.5	48900	49047.5	49050	48860	48435	48180	48432.5	48037.5	48327.5	48010	48612.5	48215	48212.5	48170	48782.5	48590	48325	48490	48197.5	48765	48575	49410	48722.5	49270	48982.5	48957.5	49230	48700	48435	48885	49012.5	48787.5	49072.5	49432.5	49002.5	49365	48882.5	49180	48712.5	48520	47190	47060	45705	44597.5	43110	43230
412.25	43307.5	48010	48425	48337.5	48812.5	48665	48805	48885	48827.5	48237.5	48845	47895	48382.5	48675	48005	48642.5	48565	48970	49040	48990	48520	48895	48525	49282.5	48297.5	48390	48835	49235	49037.5	49082.5	48980	48907.5	48925	48887.5	48430	48625	49135	49237.5	48992.5	49117.5	48882.5	49050	48447.5	47002.5	46512.5	46215	44750	44135	43242.5
412.125	43100	47335	48480	48947.5	49237.5	49280	48880	48485	49067.5	48040	48382.5	48097.5	48962.5	48030	48760	48187.5	48732.5	48987.5	48805	49105	49170	49415	48762.5	48792.5	48907.5	48872.5	48170	49085	49195	49217.5	49752.5	49297.5	49192.5	49297.5	48535	48807.5	49017.5	48830	48500	49047.5	49065	48817.5	49087.5	47315	46627.5	45257.5	44420	43167.5	42875
412	42680	47637.5	48735	48802.5	49502.5	49270	48610	48752.5	49067.5	48565	48685	48235	47975	47745	47812.5	49052.5	48115	48302.5	48672.5	48705	49212.5	49017.5	49392.5	49290	49070	48467.5	49050	49127.5	49202.5	49035	48322.5	48747.5	47732.5	48540	48650	49355	48895	48955	49040	48485	49317.5	48797.5	48605	46965	46732.5	45275	44297.5	43875	43067.5
411.875	42947.5	47147.5	48852.5	48635	48635	49535	48885	49135	48355	49045	48650	48580	48260	48392.5	47570	47810	48290	48752.5	49452.5	49175	49312.5	49000	48837.5	48667.5	49095	49460	48940	49367.5	49255	49237.5	48857.5	48760	49242.5	49180	48557.5	49172.5	49047.5	49165	48770	48782.5	49547.5	48607.5	48010	46982.5	47525	45395	44782.5	44172.5	42705
411.75	43237.5	48065	48435	49380	49592.5	49382.5	48642.5	48555	47940	48740	48665	48457.5	48912.5	48182.5	47897.5	48232.5	48812.5	47710	48802.5	48990	49392.5	49102.5	48600	49067.5	48547.5	48890	48925	49652.5	48612.5	49125	48152.5	48955	49062.5	48812.5	49350	49215	49447.5	49167.5	49522.5	48855	48585	48790	48105	47127.5	47060	46312.5	44577.5	43342.5	43325
411.625	43262.5	47767.5	49150	49182.5	49010	49005	49042.5	48595	48842.5	48117.5	48230	48955	48522.5	48242.5	48930	48765	48545	49020	50190	48980	48842.5	49130	48685	48562.5	49180	49377.5	48870	48505	48917.5	49025	49217.5	49352.5	48402.5	48802.5	49100	49152.5	49172.5	48970	49607.5	49045	49185	48997.5	48230	47712.5	47032.5	46047.5	44980	44667.5	42582.5
411.5	42882.5	47602.5	48600	49490	49485	49187.5	49110	48587.5	48680	47822.5	49227.5	48735	48605	48592.5	48410	48327.5	48337.5	48640	48922.5	49170	49405	49285	49330	48902.5	49037.5	49235	49930	49400	49270	49252.5	49200	48415	48605	49422.5	48982.5	49212.5	49632.5	49290	49162.5	49700	49100	48985	48262.5	48182.5	47460	45737.5	44450	43262.5	43242.5
411.375	43567.5	47395	48815	49120	49230	49357.5	49137.5	49155	48585	48342.5	48967.5	48787.5	49202.5	48735	48672.5	48510	49125	48577.5	49242.5	49057.5	48870	49177.5	49280	48727.5	48585	49602.5	49760	49232.5	49440	48830	48952.5	48972.5	48917.5	48912.5	48937.5	48662.5	48717.5	48977.5	49195	49480	49235	48852.5	48357.5	47585	47362.5	45495	44950	43725	43120
411.25	42987.5	48352.5	48657.5	49210	49155	49207.5	48577.5	49577.5	48387.5	49025	49150	48547.5	49027.5	48760	48072.5	48900	48935	48155	49242.5	49325	49195	49167.5	49202.5	49147.5	49042.5	49690	49377.5	49305	49627.5	49325	49120	49572.5	48817.5	48982.5	48975	49557.5	49275	49705	48777.5	48390	49800	49542.5	48110	46892.5	47315	45722.5	45120	43522.5	42565
411.125	43202.5	47187.5	48455	49520	48955	48765	49147.5	48572.5	49090	48400	48665	48310	48250	48557.5	48910	48240	48627.5	48437.5	49587.5	49032.5	48680	48685	48922.5	49320	49722.5	49667.5	48707.5	49477.5	49335	49517.5	49582.5	49537.5	49097.5	48935	49097.5	49235	49187.5	50020	49257.5	49555	49305	48990	48992.5	47037.5	47417.5	45737.5	44252.5	43805	42942.5
411	43365	47585	49745	49705	48825	48930	48935	48787.5	48810	48822.5	48177.5	48445	48582.5	48400	48895	48652.5	49350	48710	49070	49230	49760	49090	49562.5	48460	48760	50180	49617.5	48980	49242.5	49090	50140	49040	49330	49505	49320	49600	49462.5	49790	49492.5	49272.5	49542.5	49240	48580	48030	47210	46005	44822.5	44477.5	43395
410.875	43022.5	48027.5	48960	49377.5	49060	49245	49457.5	49127.5	48585	49140	48627.5	48767.5	48885	48337.5	48792.5	49095	48855	49070	49217.5	49245	49015	49600	49500	49182.5	49387.5	49620	48790	49090	48800	49580	49250	49110	49232.5	49192.5	48825	48522.5	49600	49112.5	49417.5	49220	49450	48465	48342.5	47390	47502.5	46202.5	44615	44100	42872.5
410.75	43110	48097.5	48945	49890	49757.5	50082.5	49195	49092.5	49390	48795	48937.5	48682.5	48955	49010	48507.5	48582.5	49955	49312.5	49730	49352.5	49045	49860	49410	49302.5	49345	49520	48950	49147.5	49637.5	49190	49507.5	49587.5	49440	49280	49662.5	49405	49322.5	49567.5	49260	49357.5	49510	49740	48882.5	47880	47445	46177.5	44812.5	43557.5	43322.5
410.625	43360	47615	48910	50150	49937.5	48585	48817.5	48802.5	49647.5	49355	48672.5	48560	48745	49030	48910	48852.5	49237.5	48745	48900	49335	49215	49712.5	49317.5	49322.5	49972.5	49770	49402.5	49325	49422.5	49452.5	49605	49557.5	49630	50390	49252.5	49730	48695	49645	49092.5	49322.5	49822.5	49337.5	48692.5	47570	47442.5	45685	44737.5	43735	42862.5
410.5	43510	48422.5	48822.5	50000	50170	49250	49055	48995	48245	48585	49160	49095	48325	48762.5	48395	48615	49135	49095	48827.5	49415	49397.5	48897.5	49265	48732.5	49530	49467.5	50117.5	49392.5	48932.5	49060	48785	49382.5	48850	50147.5	49912.5	50077.5	49660	49365	50155	49917.5	49735	48557.5	49002.5	48057.5	47675	46410	45090	43772.5	43135
410.375	43852.5	48247.5	49122.5	49600	49797.5	49342.5	49477.5	49322.5	49202.5	49162.5	49007.5	49402.5	49317.5	48445	48772.5	48517.5	48650	49542.5	48922.5	49542.5	49055	49940	49967.5	48887.5	49475	49062.5	49687.5	49775	48925	49695	49277.5	49365	49320	49610	48882.5	49117.5	49327.5	50085	49952.5	49135	49370	49092.5	48677.5	47957.5	47585	46497.5	45672.5	44052.5	43250
410.25	43555	48860	49242.5	49815	50607.5	49917.5	49857.5	49212.5	49110	49540	48547.5	49640	48905	49497.5	49097.5	48955	49820	49622.5	49292.5	49567.5	49395	50410	49145	49617.5	49865	50040	49562.5	49302.5	49977.5	49645	49860	49692.5	48885	49742.5	48787.5	49967.5	49750	49867.5	49975	49282.5	49802.5	49210	48775	47820	47512.5	46547.5	45280	43825	43237.5
410.125	43882.5	48615	48680	49800	50000	49835	49510	48965	49365	49152.5	49062.5	48695	49180	49322.5	49077.5	49435	49507.5	49397.5	49112.5	50035	49572.5	49777.5	49492.5	49445	49452.5	50300	49610	49945	48982.5	49360	49625	50332.5	49695	49697.5	49352.5	49930	49845	50135	49277.5	49070	49410	49682.5	49057.5	48235	47145	46312.5	45305	44155	43305
410	44025	48830	49342.5	50107.5	50292.5	49645	49845	49547.5	49397.5	49075	49372.5	49600	49010	48362.5	48880	48867.5	50402.5	49280	48977.5	49330	49740	49867.5	49975	49435	49567.5	49972.5	50260	49477.5	49732.5	49815	49135	49760	49192.5	49205	50042.5	49672.5	49895	49525	51000	49795	49495	49270	48635	48067.5	48255	46505	45062.5	43487.5	42872.5
409.875	44465	48770	49625	49935	49617.5	49895	49942.5	49505	50017.5	49435	49487.5	48542.5	49127.5	48867.5	48850	49235	49285	49375	49530	49662.5	50052.5	49395	49615	50212.5	50067.5	49757.5	49985	49322.5	49297.5	49955	50497.5	49767.5	49142.5	50225	49897.5	49027.5	49780	49580	50425	49475	49655	49955	49045	48285	48090	46550	45682.5	44192.5	43360
409.75	43820	48015	49675	50135	50220	50027.5	49597.5	50235	49790	49577.5	48630	49397.5	49375	49747.5	49637.5	49935	49302.5	48607.5	49835	50485	50027.5	50375	50460	49710	49970	50550	50085	49965	50627.5	50260	49797.5	49612.5	49502.5	49972.5	49352.5	49915	50035	50165	49542.5	49827.5	50530	49025	48567.5	47550	47397.5	46447.5	45477.5	44370	43485
409.625	43760	48845	49412.5	50215	50227.5	49747.5	49845	49930	49807.5	49952.5	49655	49877.5	49267.5	49807.5	49722.5	49052.5	49720	49975	49815	50112.5	49640	49785	49837.5	49647.5	50247.5	50847.5	49772.5	50272.5	49642.5	49765	50215	49735	49917.5	49632.5	49435	49682.5	49975	50267.5	50457.5	49682.5	49805	49657.5	49075	48072.5	47722.5	46117.5	45815	44025	42622.5
409.5	44065	48722.5	49847.5	50700	50752.5	50635	50342.5	49992.5	50137.5	49697.5	49705	48995	49237.5	49415	49220	49365	50630	49787.5	49877.5	49755	49760	49857.5	49857.5	50530	49970	50492.5	51197.5	50045	50070	50227.5	50475	50272.5	49987.5	50197.5	49920	50117.5	49960	50102.5	50115	50027.5	49975	50007.5	48625	48305	48160	46832.5	44772.5	44312.5	42387.5
409.375	44805	49902.5	49652.5	50112.5	50437.5	50335	49872.5	49777.5	50540	49900	50082.5	50172.5	50137.5	49545	50367.5	49045	49827.5	49755	50135	50345	50217.5	49975	50535	50440	50612.5	50295	50990	50407.5	49302.5	50097.5	49762.5	50527.5	49785	50487.5	50992.5	50190	50095	50117.5	50055	50035	50267.5	49670	48795	48280	47457.5	46177.5	45587.5	44312.5	42570
409.25	44342.5	49157.5	49967.5	51172.5	50785	50142.5	49737.5	50167.5	50227.5	50092.5	49420	49750	49537.5	49227.5	49742.5	49162.5	49477.5	49462.5	49392.5	50845	50205	49410	50052.5	50435	50320	50220	50107.5	50395	50045	50742.5	50027.5	50325	50540	50880	50342.5	50002.5	50685	50052.5	50502.5	50945	49712.5	49612.5	49610	49055	47857.5	46417.5	45397.5	43922.5	43067.5
409.125	44865	49350	49897.5	50377.5	50592.5	50932.5	50470	50047.5	49535	50587.5	49292.5	50075	49495	49742.5	50425	49652.5	49392.5	49272.5	49720	50117.5	50122.5	50065	49685	50275	50630	50535	50487.5	50747.5	50387.5	50340	50445	49580	50332.5	50942.5	49855	50952.5	50432.5	50160	51170	50212.5	50257.5	50012.5	49227.5	48450	47792.5	46845	45292.5	44525	43392.5
409	44645	49492.5	49812.5	49980	51097.5	50567.5	51295	50430	50787.5	49915	49932.5	50652.5	50495	49782.5	50310	50145	50675	50645	49572.5	50432.5	50637.5	50792.5	50487.5	50952.5	50440	50147.5	51182.5	50670	50490	50245	50642.5	50940	51185	50337.5	50172.5	50622.5	51145	50652.5	50570	50730	51212.5	50077.5	49185	48110	48805	46410	45422.5	44272.5	43610
408.875	45582.5	50295	50237.5	51067.5	50477.5	50680	51015	50380	49805	49355	50172.5	50695	49897.5	49977.5	50160	50155	50837.5	50662.5	50705	50525	50825	51225	50732.5	51070	51010	50632.5	51327.5	51580	50340	50260	50522.5	50637.5	50722.5	50402.5	50870	50657.5	51120	50780	50490	51050	50845	50067.5	49620	48997.5	47947.5	46575	45467.5	44715	43287.5
408.75	44880	49752.5	50340	50955	51562.5	50977.5	50770	51090	50827.5	49857.5	50072.5	50370	49672.5	50455	50472.5	49600	50385	50032.5	50312.5	50730	50352.5	50952.5	49812.5	50430	50992.5	50962.5	50790	50662.5	51365	50492.5	51350	50805	50962.5	50537.5	50790	50260	50885	50825	50875	50600	50410	49845	49867.5	48712.5	48297.5	46560	45812.5	44712.5	43157.5
408.625	45465	49760	50477.5	51012.5	51545	51402.5	50447.5	50772.5	50387.5	50535	49257.5	50860	49947.5	50252.5	50760	50237.5	51025	50895	50747.5	50300	51315	50492.5	51020	51057.5	50055	49862.5	50742.5	50877.5	50817.5	50955	50675	50925	51240	50537.5	50985	51047.5	50645	50915	50465	50750	50687.5	49875	50535	48627.5	48222.5	47140	46370	43870	43942.5
408.5	46345	49755	50572.5	50977.5	51302.5	51800	50947.5	50495	50272.5	50242.5	50447.5	50630	50222.5	50052.5	50652.5	50185	50500	51060	51250	50457.5	50735	50997.5	50825	50582.5	51117.5	51207.5	51497.5	50670	51492.5	50915	51257.5	51125	51460	50942.5	50767.5	51147.5	50975	50502.5	50650	51340	50797.5	50227.5	49670	48447.5	48640	47107.5	45175	44045	44042.5
408.375	46107.5	50660	51017.5	51832.5	51927.5	51570	51610	51000	50802.5	51067.5	50605	50787.5	50552.5	50517.5	50572.5	50847.5	51142.5	51337.5	51217.5	50975	51065	51422.5	51365	51507.5	50422.5	50880	51055	51785	51710	50575	51095	51692.5	51025	50902.5	50800	50980	51492.5	51187.5	50845	51232.5	51437.5	50805	50340	48372.5	48172.5	46565	45682.5	44300	43190
408.25	46072.5	50342.5	51820	52575	51857.5	51720	51340	51132.5	50837.5	50685	50965	50782.5	50562.5	50802.5	50592.5	50505	51045	51285	50807.5	51862.5	51535	51472.5	51212.5	51065	51310	51605	51087.5	51377.5	50877.5	51767.5	50787.5	51175	51777.5	50970	51535	51450	51957.5	51722.5	51405	50745	51802.5	50240	50137.5	48565	48570	47117.5	46247.5	44625	43645
408.125	46235	51250	51035	51687.5	51380	51157.5	50882.5	51882.5	51295	50525	50660	51112.5	51130	50720	50780	50875	51052.5	51330	51475	51385	51847.5	51020	51485	51820	51807.5	52140	51592.5	51262.5	51690	51725	51780	51792.5	51027.5	51365	51800	51325	51502.5	50840	51935	51027.5	51355	50867.5	50215	49080	48427.5	47582.5	45820	44342.5	43525
408	46557.5	50492.5	51452.5	52142.5	52080	51927.5	52272.5	51690	51320	50772.5	50540	51055	51097.5	51202.5	51047.5	50975	51592.5	50930	51652.5	51375	51197.5	51557.5	51850	51952.5	51630	52275	51722.5	51795	51325	51165	51745	51645	52110	52115	51930	51677.5	51602.5	51507.5	51437.5	51250	51797.5	51242.5	50300	49107.5	48700	47357.5	46227.5	43772.5	43650
407.875	46685	51142.5	52600	52945	51967.5	51820	51652.5	51625	51272.5	51740	51445	50847.5	50960	50740	50850	50927.5	51815	51667.5	51637.5	51337.5	52002.5	51992.5	51832.5	51397.5	51632.5	52140	52020	51375	53097.5	52517.5	51010	51407.5	52360	52195	51475	52482.5	52070	51815	51792.5	52092.5	51592.5	50647.5	50795	49332.5	49230	47207.5	46177.5	44380	43735
407.75	46877.5	51250	52295	52415	52850	52542.5	52205	52200	52125	51492.5	51245	51462.5	50807.5	51247.5	51130	52080	51647.5	51305	51742.5	52022.5	52257.5	51692.5	51567.5	52327.5	52105	52282.5	51415	51895	52487.5	52242.5	51870	52687.5	52320	52175	51760	51777.5	51897.5	51820	51895	51682.5	51472.5	51177.5	51070	49382.5	49015	47295	45680	44882.5	43155
407.625	47715	51700	52280	52722.5	52120	52287.5	52087.5	51247.5	51967.5	51390	51705	51945	52405	51810	52155	51895	51672.5	51530	51987.5	52815	52022.5	51482.5	52887.5	52300	52022.5	51695	52565	52645	51895	52167.5	51680	52642.5	52180	51955	52280	51590	52555	52587.5	51625	52930	51972.5	51255	50862.5	49552.5	49142.5	47432.5	46245	44220	43622.5
407.5	47650	51487.5	52250	52717.5	52747.5	51965	53057.5	52027.5	52237.5	51132.5	52220	51867.5	52367.5	52317.5	52150	51792.5	52170	52470	52372.5	52237.5	51947.5	52012.5	52575	52035	52627.5	52655	52207.5	52667.5	52637.5	52457.5	52905	52480	52390	52270	52400	52172.5	52180	51990	51650	51920	52615	51557.5	50760	50517.5	49330	48350	46207.5	45357.5	43247.5
407.375	47822.5	52672.5	52560	53532.5	53290	52900	52715	52517.5	52615	52007.5	52275	51595	52417.5	52430	53067.5	51820	52905	52807.5	52802.5	52235	52500	51977.5	53057.5	53127.5	52802.5	52717.5	52917.5	52667.5	52185	53352.5	52597.5	52590	52310	52567.5	52862.5	52665	52532.5	52287.5	53077.5	51927.5	52800	52035	51405	49482.5	49655	47190	46282.5	44825	43800
407.25	48675	52427.5	52767.5	53667.5	52967.5	53335	53690	53110	52105	52655	51602.5	52520	51870	52622.5	52217.5	52315	52565	52270	52322.5	52925	53095	53200	52507.5	52832.5	53082.5	52620	52795	53227.5	53130	53060	52847.5	53600	52215	53172.5	52977.5	52950	53437.5	53265	52992.5	52492.5	51710	52705	52175	50210	49490	47865	46287.5	44922.5	43695
407.125	48665	52870	52480	53280	53957.5	53695	53175	53107.5	52687.5	52542.5	52155	52457.5	52905	52320	52322.5	52262.5	52350	52365	52292.5	53257.5	53025	52772.5	53482.5	53415	52707.5	52340	53025	53722.5	52597.5	53410	52945	52940	53247.5	52877.5	53200	53165	53027.5	53120	52690	52860	52690	52357.5	51080	50405	49877.5	47967.5	46677.5	44595	43630
407	48955	53425	52912.5	53960	54497.5	53430	53697.5	52300	53215	52732.5	52587.5	53177.5	53032.5	53192.5	53125	53597.5	52912.5	52800	53397.5	53657.5	53132.5	53680	53570	53080	53330	53452.5	53252.5	53397.5	53302.5	54012.5	53055	53830	53307.5	52745	53127.5	53362.5	53697.5	53202.5	53185	53017.5	53145	52492.5	52845	51290	49822.5	48592.5	46432.5	45395	43927.5
406.875	48927.5	53132.5	53500	54105	53847.5	53867.5	53492.5	53335	53367.5	53272.5	52920	52997.5	53765	53210	53360	53397.5	53355	53325	53967.5	53855	53317.5	53850	53875	53802.5	53267.5	53722.5	53710	53717.5	53782.5	54297.5	53500	53545	53697.5	53325	53157.5	53830	53992.5	53495	53682.5	53007.5	53010	52497.5	51875	51535	50272.5	48695	46167.5	45260	43425
406.75	49795	53245	53725	54115	53807.5	54615	54280	53972.5	53610	53042.5	52802.5	53615	53995	53377.5	53332.5	53672.5	53517.5	54247.5	53755	53505	54137.5	53635	54057.5	54132.5	54075	53752.5	53702.5	54082.5	53895	53812.5	53710	53835	53725	53850	54000	53392.5	53635	53575	54020	53747.5	53637.5	51805	52770	51195	50330	48060	46912.5	44895	43872.5
406.625	50102.5	54035	54450	54430	53870	54750	53907.5	54087.5	54265	53910	54000	52945	54047.5	53780	53142.5	53752.5	54097.5	53865	53782.5	54002.5	53220	54042.5	53182.5	54975	53735	54345	54287.5	54142.5	53930	53887.5	53765	53757.5	53867.5	54277.5	53962.5	54320	54020	53720	54012.5	53690	53537.5	53160	52855	51935	51340	49350	46687.5	45385	43620
406.5	50380	53895	54745	54230	55127.5	54790	54572.5	54222.5	54335	54090	53835	54315	54100	54025	54127.5	54277.5	54197.5	54000	54485	54820	54182.5	54160	54390	53747.5	54270	54072.5	54527.5	54745	54222.5	54732.5	54520	54452.5	54355	54670	54352.5	54065	54000	54360	54100	53537.5	54607.5	53062.5	53632.5	51767.5	50785	48540	47087.5	45490	44350
406.375	50922.5	54095	55072.5	54945	55192.5	55042.5	55010	54540	54920	53635	54565	53880	54347.5	54567.5	54697.5	54027.5	54280	54337.5	55062.5	54852.5	54192.5	53837.5	55205	54492.5	54490	55022.5	55500	55105	54665	54882.5	55260	54787.5	54812.5	54230	54917.5	54380	55262.5	54692.5	54492.5	54197.5	54055	54180	53097.5	52530	50767.5	48757.5	46775	45535	43965
406.25	50995	54960	55602.5	55185	55915	55280	55395	54907.5	55262.5	54640	54482.5	55035	54385	54565	54107.5	54842.5	54790	55107.5	54607.5	54405	54547.5	55517.5	55112.5	55087.5	54930	55260	54972.5	55080	54675	55410	55130	54952.5	55435	54892.5	55105	55007.5	54282.5	55207.5	55487.5	54342.5	54552.5	53900	53810	52007.5	50937.5	49762.5	47552.5	45560	44517.5
406.125	51537.5	55245	55462.5	55890	55767.5	56272.5	54977.5	54932.5	55655	55120	55110	55025	54670	55772.5	55015	54950	55112.5	55350	54390	55407.5	55862.5	55267.5	55475	55385	55272.5	55562.5	55312.5	55297.5	55370	54807.5	55215	54982.5	55050	54865	54817.5	54887.5	55355	55552.5	55005	55387.5	55005	53802.5	53742.5	52627.5	51262.5	49575	47785	46252.5	44555
406	50825	54957.5	56192.5	56250	55850	55630	55232.5	55457.5	55940	55755	55095	55865	55550	55352.5	55810	55802.5	55922.5	55307.5	55175	55840	55660	55510	56032.5	56327.5	55727.5	56047.5	55645	55690	56007.5	55627.5	55490	56170	55592.5	55582.5	56020	54932.5	55632.5	55500	55410	55177.5	55052.5	54720	53452.5	52802.5	51677.5	49735	47642.5	45552.5	44147.5
405.875	51632.5	55377.5	56127.5	56372.5	56177.5	56465	56172.5	55840	56500	55275	55197.5	55965	55830	56207.5	56357.5	55505	56472.5	55460	55490	56322.5	55797.5	55792.5	56360	55885	56377.5	56405	56705	56155	55827.5	55962.5	56547.5	56532.5	56052.5	55995	55437.5	55565	55815	56302.5	56097.5	55232.5	55937.5	54465	54555	53082.5	52077.5	49802.5	47557.5	46187.5	44512.5
405.75	51382.5	56137.5	56712.5	56710	56660	56402.5	56675	56860	56340	55972.5	55755	55217.5	56187.5	55550	56490	56250	56107.5	55757.5	56385	56817.5	56267.5	56745	56647.5	56437.5	56512.5	56055	56597.5	56202.5	56355	56087.5	55445	56425	56717.5	56222.5	56265	55847.5	56260	55852.5	56372.5	55377.5	55522.5	55172.5	54557.5	53422.5	51875	50867.5	48187.5	46010	44672.5
405.625	51270	55910	56852.5	57107.5	56635	57367.5	56840	56817.5	56515	56255	56710	56230	56450	56915	56812.5	55815	56787.5	56065	56682.5	57207.5	57397.5	57350	57250	57097.5	56752.5	56780	56860	57080	56957.5	57522.5	57080	56950	56197.5	56362.5	56942.5	56037.5	56685	56602.5	57352.5	56695	56340	55437.5	54895	53172.5	52820	50300	47745	46075	44447.5
405.5	51982.5	57105	56970	57122.5	57750	57082.5	57345	57527.5	57267.5	56870	57407.5	56885	56237.5	56845	56735	56852.5	57095	57485	56960	56830	56752.5	56707.5	58107.5	57030	57702.5	57425	57392.5	57175	56660	57650	56840	57140	57002.5	57517.5	56925	56950	57170	56167.5	56822.5	58005	57140	56880	55022.5	54125	52705	51167.5	48472.5	46365	44855
405.375	51195	57247.5	58120	57347.5	58007.5	57792.5	57395	57702.5	57712.5	57307.5	57425	57320	57580	57975	57052.5	57495	57775	57000	57367.5	58410	58157.5	57647.5	57610	57697.5	58002.5	58235	58147.5	57057.5	57852.5	57912.5	57675	58102.5	58062.5	58100	57257.5	57882.5	57000	58505	57795	57417.5	56977.5	56307.5	55910	54662.5	52690	51135	48342.5	46462.5	44945
405.25	52627.5	57165	58482.5	58290	58112.5	58290	58445	57640	57612.5	57940	57540	57590	57940	57632.5	57930	58247.5	58625	58112.5	57455	58017.5	58167.5	58687.5	57980	57505	58285	58002.5	57962.5	58177.5	58067.5	57882.5	57825	58425	57445	57937.5	58467.5	58820	57997.5	57852.5	58517.5	57697.5	57097.5	56667.5	56095	54767.5	53547.5	51152.5	48232.5	46810	44930
405.125	51702.5	57537.5	57280	58247.5	58560	58452.5	59205	58530	59305	58457.5	58517.5	58690	58632.5	57992.5	58247.5	58167.5	58337.5	58315	58362.5	59277.5	58617.5	58327.5	58190	58732.5	58402.5	58007.5	58462.5	58540	58285	59172.5	58327.5	59232.5	58500	58720	59095	58735	58847.5	57857.5	58357.5	57897.5	58130	57845	56017.5	53937.5	53597.5	52055	49170	47015	44510
405	52035	57370	58602.5	58580	59642.5	59065	59365	58080	59137.5	58842.5	58740	58710	59050	58947.5	58790	58600	58970	59372.5	58907.5	59312.5	59265	58482.5	59602.5	59202.5	59310	59597.5	58705	58767.5	59055	59267.5	58860	59095	59102.5	58902.5	58865	58340	59082.5	59357.5	59142.5	59197.5	58335	57425	56580	55330	54552.5	51505	48952.5	46352.5	44642.5
404.875	51615	58107.5	58875	60085	59812.5	59175	58690	59305	59770	60267.5	57967.5	58712.5	59887.5	58837.5	59297.5	59605	58795	59517.5	60052.5	60415	59372.5	59607.5	59075	60302.5	60092.5	59255	59425	59185	60180	59532.5	59870	59505	59472.5	60072.5	59350	59775	60057.5	59662.5	59127.5	59315	59040	58110	58255	56885	53945	52040	49362.5	47060	44257.5
404.75	51580	59022.5	59545	60017.5	60010	59647.5	60225	59465	59932.5	59850	60012.5	59662.5	58835	60457.5	60087.5	60580	60185	58870	59655	60375	60520	60060	60542.5	59922.5	60442.5	60607.5	60115	59955	59952.5	60002.5	60367.5	60077.5	59762.5	60457.5	59892.5	60235	59815	59607.5	60247.5	59205	59837.5	58865	58485	56135	54265	52505	49500	46642.5	45537.5
404.625	51850	58705	59367.5	60400	60037.5	61017.5	60835	60010	60457.5	60302.5	59515	60915	59760	60315	59990	59442.5	60962.5	60892.5	60202.5	60847.5	60282.5	60877.5	59877.5	60475	61660	60777.5	60585	59620	61640	60977.5	60720	60977.5	59650	60792.5	60947.5	60687.5	60652.5	60102.5	60847.5	60677.5	60020	60082.5	58150	56795	55042.5	52745	50432.5	47342.5	45167.5
404.5	52310	58130	60037.5	60120	60837.5	61097.5	60992.5	60010	60400	60900	60380	60272.5	60520	60895	61265	60112.5	61027.5	60427.5	61865	61535	60962.5	61272.5	61485	60687.5	61170	61562.5	61637.5	61357.5	61137.5	61312.5	61137.5	61075	61412.5	60842.5	60670	61005	62042.5	61742.5	61695	60570	61205	59500	58327.5	57047.5	55597.5	53170	50377.5	47095	45247.5
404.375	51812.5	58230	60432.5	60635	61470	61467.5	60845	61075	61062.5	61630	61277.5	61357.5	61887.5	61355	61455	61615	61997.5	61552.5	61647.5	61975	61730	62157.5	61387.5	61747.5	61642.5	61417.5	61832.5	61432.5	61382.5	61675	61372.5	61452.5	62307.5	61592.5	61402.5	62435	62310	61685	61037.5	61625	60895	59910	60022.5	58087.5	55855	53717.5	50732.5	47775	45750
404.25	51267.5	58977.5	59605	60750	62232.5	61515	62417.5	61990	62310	62037.5	61287.5	61255	60987.5	62647.5	61780	62862.5	61307.5	62172.5	62382.5	62417.5	62805	62462.5	62087.5	62620	62382.5	62457.5	61777.5	62422.5	62160	62310	62507.5	61847.5	62007.5	62087.5	61932.5	62385	62552.5	62315	62515	61827.5	61412.5	60302.5	60652.5	57637.5	56577.5	53507.5	50827.5	47525	45620
404.125	51190	58915	60157.5	61750	62345	62115	62282.5	62432.5	62782.5	62470	62597.5	63162.5	62470	61680	62310	62617.5	62775	62837.5	63190	63230	63217.5	62550	62977.5	62260	62865	63075	62432.5	62832.5	62240	62327.5	63037.5	63307.5	62232.5	62837.5	62795	63307.5	62242.5	62707.5	63220	62735	61665	61267.5	60567.5	58777.5	56960	54017.5	50667.5	48005	46007.5
404	51630	58900	61110	62130	63037.5	62277.5	63380	62947.5	62812.5	62907.5	62962.5	62995	63002.5	63097.5	62975	62660	63752.5	62425	63955	64135	63565	63397.5	63630	63990	64020	62992.5	63785	63040	62807.5	63067.5	63415	63202.5	63042.5	63037.5	63540	63187.5	63690	63367.5	63987.5	63837.5	63415	61822.5	60742.5	58785	56860	54357.5	51372.5	48280	45770
403.875	50635	59077.5	61690	62312.5	63225	63517.5	63387.5	63107.5	63345	64012.5	63427.5	63342.5	62850	63282.5	62905	64380	63692.5	64047.5	64662.5	64582.5	63667.5	63692.5	64117.5	63827.5	64282.5	63897.5	64172.5	64605	63607.5	64445	63892.5	63552.5	63935	64067.5	63490	64227.5	64245	64525	64035	63120	63230	62667.5	61427.5	59900	57522.5	55037.5	51990	48320	46352.5
403.75	50982.5	60202.5	60807.5	62062.5	63347.5	63492.5	63785	64205	63807.5	63935	64147.5	64112.5	64387.5	64130	64125	63697.5	64447.5	64275	64392.5	64425	64425	64707.5	64845	64280	64455	64830	64155	64862.5	64855	63695	64240	64505	64777.5	64340	64555	64060	64982.5	65250	64760	63972.5	63867.5	63502.5	62240	60400	58752.5	55430	52247.5	48575	45780
403.625	50827.5	59897.5	60907.5	62847.5	63995	63457.5	63985	65222.5	64537.5	64362.5	64877.5	64937.5	64140	64837.5	64795	65105	64637.5	65152.5	65720	65155	65570	64542.5	65890	65175	65542.5	64940	65397.5	65230	64892.5	65505	65627.5	64662.5	64905	64625	64777.5	65165	65125	64515	65460	65097.5	64160	63705	62175	60672.5	58225	55865	52162.5	49037.5	45832.5
403.5	50112.5	59737.5	61585	63287.5	63965	63740	64620	65872.5	64517.5	65720	64462.5	64510	64982.5	64770	64962.5	66032.5	65927.5	65780	66135	65362.5	66505	65830	66072.5	67077.5	66200	65970	65922.5	65887.5	65822.5	65847.5	65757.5	65302.5	66132.5	65572.5	65190	65160	66125	65670	66510	65667.5	64745	64055	63015	61687.5	58962.5	56112.5	52127.5	49145	46000
403.375	49652.5	59185	62002.5	63665	64392.5	65410	64935	65672.5	64955	65812.5	66037.5	65972.5	66230	64885	65915	66692.5	65582.5	66392.5	66367.5	66430	66452.5	66407.5	67170	66762.5	67130	66460	66192.5	66430	66255	66770	65815	66020	65917.5	65955	65607.5	66577.5	66067.5	66285	65997.5	66527.5	65875	64377.5	64022.5	61675	59487.5	56902.5	52580	48832.5	46025
403.25	49705	59342.5	61692.5	63295	64145	64887.5	65935	65470	66372.5	65822.5	65740	66405	66420	65827.5	65865	66870	66640	66532.5	66550	66625	67217.5	67597.5	66965	66127.5	66892.5	67412.5	66792.5	66625	66642.5	66817.5	66235	67222.5	67270	66830	66085	66965	66727.5	67837.5	66622.5	66185	65222.5	65540	64320	61557.5	59955	56980	52847.5	49160	46012.5
403.125	48927.5	59465	61477.5	63507.5	65677.5	65367.5	65637.5	66222.5	65852.5	66872.5	66865	66425	66865	66947.5	67230	66452.5	67052.5	67012.5	66835	67547.5	67035	67157.5	68005	67585	67360	67192.5	67717.5	67257.5	67650	67055	68195	67032.5	67320	67295	67190	67735	67240	67725	67232.5	66985	66285	66265	64925	63127.5	61120	57170	53297.5	48812.5	46712.5
403	48895	59390	61435	63485	65892.5	65652.5	66862.5	66622.5	66740	66682.5	66742.5	67522.5	66465	67185	68072.5	68115	67585	67952.5	67600	68062.5	68127.5	67257.5	67492.5	67997.5	67930	67742.5	68010	67527.5	68352.5	68095	67682.5	67815	68182.5	68092.5	67972.5	68335	67852.5	67262.5	68487.5	67775	66960	66692.5	64975	63740	61192.5	56992.5	53357.5	50087.5	46867.5
402.875	48737.5	59192.5	61397.5	64415	65002.5	66342.5	67077.5	66965	67545	67450	67502.5	67447.5	68117.5	67195	67552.5	67812.5	68465	68195	67575	68545	69072.5	68247.5	69197.5	68545	69015	68955	68855	68492.5	68052.5	69075	68392.5	68087.5	68635	68600	68335	68087.5	68190	68400	67797.5	66872.5	67532.5	66687.5	66995	63315	60642.5	57967.5	54025	50152.5	47262.5
402.75	48525	59460	61392.5	63042.5	65645	65935	66485	66905	67702.5	67525	67347.5	67407.5	68060	68535	67997.5	68720	68050	68260	68167.5	69267.5	68882.5	69620	68190	69067.5	69182.5	69175	68672.5	68915	68937.5	68780	68780	69400	68100	68795	68927.5	69052.5	68655	70000	68735	68670	67430	67135	66577.5	63720	62482.5	58212.5	53995	50150	46592.5
402.625	47490	58560	61475	63797.5	65472.5	66177.5	67072.5	67582.5	67767.5	68815	67540	68537.5	68245	68942.5	68497.5	68067.5	68152.5	69522.5	68837.5	69380	69385	69357.5	69657.5	68942.5	69695	69920	69742.5	68470	68867.5	69740	69552.5	68760	69390	69805	69897.5	68965	69010	69510	69335	69677.5	68630	67797.5	66242.5	63975	62610	59010	54180	49907.5	47935
402.5	47787.5	58710	60992.5	63847.5	65492.5	65937.5	67450	67832.5	68307.5	68252.5	68520	68130	68677.5	68720	68852.5	68755	69482.5	69640	69477.5	70162.5	69282.5	69755	70095	69800	70032.5	69767.5	69775	70510	69282.5	69815	68795	69645	70182.5	69880	69567.5	70500	69507.5	69522.5	70450	69432.5	68640	67367.5	67350	65442.5	63070	58590	54472.5	50465	47695
402.375	47275	58415	60935	63390	65525	66567.5	67267.5	66790	68592.5	68822.5	68157.5	68195	69910	68772.5	69445	69560	69520	69202.5	69925	70745	70130	70785	69532.5	69947.5	69932.5	70015	70112.5	70300	70080	69897.5	70165	70325	69035	69857.5	69705	70812.5	70012.5	68995	70070	69295	69052.5	68820	68745	65410	63415	58790	53950	51212.5	47610
402.25	47200	57955	60490	63655	65377.5	66415	67467.5	67800	68345	67677.5	68362.5	69235	69212.5	68730	69070	69337.5	69572.5	69742.5	68840	70635	70895	70607.5	70475	70260	70225	70522.5	70072.5	70507.5	70382.5	70407.5	70912.5	70520	70630	70412.5	70035	69287.5	70522.5	70055	70820	69805	70235	68935	68595	64992.5	63347.5	58980	54927.5	50892.5	46927.5
402.125	46250	57252.5	60405	64162.5	65920	66440	67715	67890	68370	68960	68697.5	68410	68777.5	67980	69030	69375	69610	70442.5	69827.5	70547.5	70147.5	70100	70692.5	71100	70265	69902.5	70292.5	70025	70655	70615	70732.5	69760	70167.5	70660	69745	70105	70515	70317.5	70490	70892.5	70240	69287.5	68865	65292.5	63047.5	59447.5	54942.5	50237.5	47447.5
402	46412.5	57372.5	60297.5	63467.5	65402.5	66742.5	67502.5	68222.5	69045	69325	69107.5	68442.5	68732.5	68975	69970	70377.5	70177.5	70632.5	69695	70467.5	70570	69765	70612.5	70792.5	71105	70952.5	71397.5	71170	70335	70787.5	70662.5	70277.5	70170	71140	70465	69997.5	70860	70930	70847.5	70625	70462.5	69247.5	67812.5	65960	63815	59620	55152.5	51477.5	48492.5
401.875	46100	56280	60200	62240	65437.5	66432.5	68137.5	68570	69057.5	68910	69227.5	69195	69280	68627.5	69457.5	70405	69515	70297.5	69667.5	70447.5	70650	70725	71757.5	71197.5	69965	70495	71157.5	71457.5	71012.5	71807.5	70615	71085	70745	70542.5	70752.5	70900	71837.5	70762.5	70472.5	71057.5	70480	69817.5	67927.5	66205	64220	59290	55527.5	50587.5	48370
401.75	46357.5	56777.5	59425	62505	64672.5	66717.5	67195	68000	69065	68735	68987.5	68722.5	69120	69497.5	69625	70010	69647.5	69797.5	70437.5	70532.5	70962.5	70685	70130	70135	70712.5	70127.5	71145	70955	70352.5	71030	70742.5	71712.5	71097.5	71692.5	70715	70825	71375	70047.5	71515	70170	70225	68695	68377.5	66030	63690	59532.5	54900	51140	47290
401.625	45750	55275	59747.5	61980	64462.5	65705	66555	67627.5	68950	68102.5	68650	68285	69605	69127.5	69015	69257.5	70032.5	70242.5	70135	70635	70617.5	69932.5	70850	70405	70422.5	70872.5	70130	70532.5	70880	70510	70165	69925	71022.5	71267.5	70517.5	70942.5	70367.5	70612.5	70680	70350	70497.5	68922.5	67935	65742.5	63167.5	60205	54962.5	50857.5	47770
401.5	45017.5	56252.5	59177.5	62315	64195	66092.5	66910	67517.5	68300	68242.5	67960	68530	69910	68870	69847.5	69647.5	69812.5	69837.5	70212.5	69497.5	70607.5	70922.5	70835	70402.5	71740	71085	71320	70732.5	70440	71297.5	70995	69960	69945	70337.5	70707.5	69425	69687.5	71277.5	70090	70565	70150	68627.5	68740	65922.5	63390	59575	55037.5	50730	47612.5
401.375	45352.5	54842.5	58677.5	61180	64242.5	65437.5	66402.5	67860	67467.5	68347.5	68687.5	68072.5	68127.5	68785	68467.5	69550	69745	69832.5	69862.5	70280	70752.5	69392.5	70587.5	70972.5	70727.5	70157.5	70352.5	70182.5	70880	69760	69942.5	70205	70422.5	70230	70015	70240	70502.5	69712.5	70147.5	69760	70182.5	68940	68022.5	65947.5	62805	58877.5	55017.5	50715	47757.5
401.25	45055	55112.5	57640	61892.5	63602.5	64315	65692.5	66522.5	67487.5	67462.5	67955	68750	68472.5	68452.5	68790	68640	69372.5	69667.5	69975	69565	70025	70262.5	69760	70580	70960	70172.5	70360	70467.5	69737.5	70205	70165	70025	70570	69405	69685	69975	69765	69282.5	69937.5	70067.5	70002.5	68370	67385	65440	62875	59447.5	54477.5	50985	47722.5
401.125	44745	54260	58047.5	60202.5	63000	64875	65400	66517.5	66837.5	67647.5	67392.5	66907.5	67882.5	68367.5	67565	67562.5	69375	68707.5	68565	69647.5	69985	69970	68990	69215	69532.5	69600	70245	69982.5	69707.5	70135	69567.5	69167.5	70225	69840	69642.5	69392.5	69617.5	69690	69655	68802.5	68752.5	68645	67490	65625	63652.5	59445	55750	50530	47687.5
401	44877.5	54837.5	57532.5	60640	62775	64892.5	65020	65927.5	66657.5	66107.5	66395	66845	67607.5	66850	67585	67492.5	68455	68075	69632.5	68497.5	69270	69020	69260	68472.5	69157.5	69595	69267.5	69785	69942.5	69907.5	69380	68982.5	68627.5	67807.5	69495	68715	68710	69322.5	68620	69182.5	69277.5	68222.5	67672.5	64985	62242.5	59325	54695	50792.5	48107.5
400.875	44005	53845	56810	59855	61827.5	63460	64640	65537.5	65705	65907.5	67105	66555	66907.5	67165	67130	66800	67805	68090	68175	68437.5	68905	68540	69010	68890	69165	69345	69362.5	68970	69067.5	68512.5	68882.5	68105	69357.5	68307.5	68595	68892.5	69275	68642.5	68580	68337.5	69392.5	67737.5	66330	64120	61507.5	58347.5	54685	50782.5	47512.5
400.75	43907.5	53360	56390	59270	62167.5	63357.5	64657.5	65082.5	65542.5	65320	65590	65885	66287.5	66807.5	66857.5	67590	66870	67722.5	67250	68580	67907.5	68157.5	68557.5	68907.5	68847.5	68262.5	67762.5	69060	67350	68670	67825	68107.5	68332.5	67497.5	68632.5	67762.5	68637.5	67752.5	68005	67927.5	67800	66872.5	65845	64460	62767.5	58382.5	54617.5	51322.5	47760
400.625	43720	53457.5	55575	58942.5	61100	62787.5	63852.5	64427.5	65132.5	65767.5	65200	65305	66535	66012.5	66157.5	65610	67142.5	66597.5	67765	67140	67522.5	68577.5	67485	67522.5	67820	67530	67645	67687.5	68262.5	67662.5	66745	66872.5	67567.5	67337.5	67507.5	67870	67837.5	67537.5	67910	67382.5	67935	66565	66030	63667.5	61755	57637.5	54090	50750	47585
400.5	43567.5	53457.5	55965	58477.5	60132.5	62635	62952.5	64290	63880	64625	64642.5	63962.5	65052.5	65092.5	65340	65927.5	66577.5	65735	66757.5	66980	66127.5	67340	66180	66402.5	67402.5	66920	67785	67225	67002.5	67867.5	66967.5	66800	66962.5	67075	66627.5	66892.5	67657.5	66852.5	66310	66932.5	67492.5	65382.5	65750	62550	61605	57557.5	54145	49837.5	47370
400.375	43672.5	51905	55677.5	58000	59747.5	61677.5	62947.5	62555	63115	63795	63642.5	64920	65142.5	64347.5	64562.5	64932.5	65737.5	66527.5	65797.5	64982.5	66045	66485	66355	66757.5	66577.5	67347.5	66557.5	66727.5	67340	66427.5	66132.5	66550	66152.5	66445	66155	66692.5	66135	66657.5	66512.5	66397.5	66375	65100	63930	62045	60937.5	57417.5	54000	49417.5	48015
400.25	43150	51837.5	54312.5	57330	59490	60320	62757.5	62685	62787.5	63102.5	64037.5	63880	63465	63770	63780	64535	64680	65135	64867.5	65492.5	65577.5	65287.5	65600	65532.5	66020	65965	65705	65802.5	65180	65867.5	65520	65835	66085	65727.5	65885	64977.5	66057.5	64817.5	64647.5	65307.5	64837.5	64265	64312.5	61650	60210	57250	53242.5	49530	47355
400.125	43372.5	51890	54802.5	56932.5	59465	60777.5	60847.5	61855	62200	62172.5	62652.5	63140	63132.5	63160	64120	63502.5	64045	64782.5	64545	64585	65742.5	64827.5	65032.5	64597.5	64847.5	64940	65022.5	65435	65095	65285	64770	64837.5	65027.5	65600	65085	65022.5	65032.5	65107.5	65782.5	65007.5	64615	64762.5	63180	61612.5	60615	56610	52912.5	49532.5	46990
400	42692.5	51147.5	54190	57010	58677.5	60235	61205	61592.5	62085	61830	62060	61835	62837.5	62517.5	62500	63275	63092.5	63382.5	63877.5	63795	63590	64187.5	64452.5	64375	65125	63542.5	64482.5	64822.5	65015	64717.5	63957.5	64100	64257.5	63990	64652.5	63587.5	64667.5	64915	63485	64212.5	63620	63265	62967.5	60210	59877.5	55750	52112.5	49175	47255
399.875	42117.5	51342.5	53862.5	56127.5	58197.5	59610	60077.5	61315	61912.5	61030	61475	61875	62542.5	61992.5	63067.5	62707.5	63620	63175	63127.5	63442.5	63985	64662.5	63737.5	63842.5	64057.5	64100	63662.5	63990	62992.5	63720	63607.5	63922.5	64160	63332.5	64035	63890	63630	63792.5	64125	64600	63480	63897.5	62352.5	59695	58787.5	55615	52215	49627.5	46807.5
399.75	42812.5	51572.5	53812.5	56420	58240	59005	60052.5	60305	60867.5	61067.5	61765	62185	61517.5	61615	62247.5	61715	61802.5	62587.5	63180	62970	62937.5	62692.5	63635	62787.5	63542.5	63607.5	63392.5	63475	63160	63255	63747.5	63612.5	63140	63375	62900	63217.5	63235	64047.5	62925	63040	62880	61797.5	62457.5	60395	58425	55207.5	52367.5	49360	46977.5
399.625	42245	51497.5	53895	55207.5	58182.5	59265	59567.5	59402.5	60935	60702.5	60837.5	60897.5	62055	61370	62015	62010	61172.5	61987.5	61745	62302.5	61955	63187.5	62580	62647.5	62802.5	62822.5	62427.5	63250	62117.5	62657.5	63097.5	62717.5	62552.5	62930	62865	62660	62707.5	62855	62947.5	62487.5	62292.5	61902.5	61042.5	59245	57885	54007.5	52277.5	49477.5	47462.5
399.5	42482.5	51252.5	53885	56155	57242.5	57877.5	58527.5	60040	60252.5	60837.5	60682.5	60622.5	60785	60960	60522.5	60512.5	61665	61332.5	62702.5	61822.5	60655	62982.5	62257.5	62332.5	62782.5	62060	62032.5	62322.5	62117.5	63147.5	62417.5	62025	62690	61637.5	62510	61572.5	62752.5	61655	62257.5	62420	62265	61520	61285	58960	57905	55297.5	52082.5	49585	47032.5
399.375	42175	50867.5	53267.5	55980	57437.5	58295	59292.5	59875	60135	59222.5	60037.5	60347.5	60530	60590	61075	60035	61810	61615	61337.5	61570	61942.5	61782.5	61845	62167.5	61570	61502.5	62522.5	62322.5	61935	62072.5	61885	62627.5	62302.5	61897.5	61205	62897.5	61560	62452.5	62222.5	62027.5	61690	61642.5	60637.5	59800	57865	55110	51932.5	49417.5	47500
399.25	43017.5	51210	53695	55677.5	57230	57995	59185	59760	60677.5	59862.5	60585	59897.5	59880	60492.5	60235	60862.5	60697.5	61152.5	61820	61350	61892.5	62535	62417.5	61292.5	61840	61605	61590	62240	61650	62460	61482.5	61747.5	61460	62175	60897.5	61815	62440	62185	61990	61575	61895	61667.5	59995	59050	57412.5	55602.5	51975	50230	47877.5
399.125	42615	51235	53832.5	55930	57817.5	58337.5	59575	59282.5	60240	60247.5	59610	61190	60820	61342.5	60325	60045	61015	60715	61727.5	61380	61912.5	62130	61340	62350	62765	61867.5	62135	61580	62107.5	61487.5	62042.5	60947.5	61700	62270	62387.5	61540	62447.5	62757.5	61755	61580	62360	62172.5	61740	59482.5	57392.5	55310	53160	50660	48575
399	42000	51045	53507.5	56210	57945	59000	60035	60005	59812.5	60612.5	60492.5	60732.5	60952.5	60612.5	60777.5	61267.5	61197.5	62125	62657.5	62595	61700	61825	62392.5	62875	62872.5	61165	62452.5	62177.5	61115	61945	62430	62087.5	62250	62365	62160	61557.5	62605	62212.5	61827.5	62602.5	62407.5	62162.5	61210	59802.5	59535	56337.5	52950	51727.5	49977.5
398.875	42810	52250	54727.5	57102.5	57705	60262.5	60995	60545	60917.5	61250	60830	61235	61600	61430	62337.5	61642.5	61415	63097.5	62280	63185	62625	63137.5	62860	63512.5	63410	62727.5	62915	63192.5	62757.5	63035	62720	62522.5	62847.5	62815	62895	62210	62712.5	63515	63557.5	62905	63270	62395	62255	61045	59292.5	57382.5	54427.5	52430	50590
398.75	42847.5	52382.5	55280	57017.5	59027.5	59850	60530	61760	61867.5	62307.5	62107.5	61747.5	61655	62352.5	62365	62235	62300	62705	63620	63682.5	63532.5	63735	63497.5	62970	63455	63090	63400	64757.5	62742.5	63815	63390	63780	63315	63017.5	63435	63022.5	62835	63057.5	63737.5	64125	63582.5	63425	62525	62522.5	60252.5	58810	56137.5	53247.5	52205
398.625	42565	52682.5	55575	58430	59992.5	61235	62027.5	62215	62492.5	62265	62975	62912.5	62977.5	63072.5	63232.5	63170	64080	63540	64342.5	64012.5	64562.5	64532.5	64942.5	64085	64497.5	64820	64300	63875	64820	64497.5	64702.5	64667.5	64335	64455	64485	64820	63817.5	64555	64945	65025	64942.5	65130	64470	62847.5	61725	59460	57950	54802.5	53602.5
398.5	42600	53590	56857.5	59047.5	61392.5	61830	62462.5	62617.5	63567.5	63602.5	63470	64025	64352.5	64690	64520	64545	64782.5	65325	64700	65425	65287.5	65412.5	65147.5	65320	65250	65050	66040	64725	64802.5	65527.5	64422.5	65825	64585	64620	64437.5	65310	65272.5	65345	66072.5	65537.5	64935	65982.5	65327.5	63540	63217.5	61082.5	59055	56947.5	54802.5
398.375	43245	54770	58247.5	60537.5	62420	63100	63660	64167.5	63900	64512.5	64422.5	65195	65395	65330	65965	65312.5	66187.5	65867.5	65902.5	66482.5	66162.5	66760	66147.5	66470	65960	66172.5	66165	65925	66830	66620	66230	66580	66467.5	66267.5	65877.5	66812.5	66355	66885	67002.5	66327.5	67135	66325	66042.5	64887.5	64622.5	62685	60417.5	58657.5	57145
398.25	43532.5	55750	59225	61410	62047.5	62887.5	64852.5	64440	65225	65897.5	65670	65912.5	65952.5	66315	65547.5	66052.5	66130	65975	66970	66397.5	67140	66990	67382.5	66942.5	66535	66880	67002.5	67495	66257.5	65802.5	66110	66910	67377.5	66995	66927.5	66207.5	66480	67052.5	67170	67202.5	68245	67145	66495	66412.5	65585	64127.5	62775	60610	59877.5
398.125	44510	57030	60277.5	61550	63207.5	64080	64257.5	65210	65455	66107.5	66130	66255	65810	66190	66810	66130	66345	67065	67240	67270	67295	67510	67560	67115	67005	67227.5	68082.5	67427.5	67737.5	66785	67090	67502.5	67445	67810	67602.5	66807.5	66950	67617.5	68015	67947.5	68222.5	67960	68090	66897.5	66465	65382.5	64105	61825	61650
398	45822.5	58675	60850	63107.5	64085	65720	65832.5	65145	66130	65440	65450	66505	66192.5	66387.5	66700	67522.5	67250	67462.5	67547.5	67120	68070	67472.5	67112.5	67180	67695	67812.5	67512.5	67680	66292.5	67777.5	67087.5	67020	67220	67817.5	66742.5	66800	67607.5	66952.5	68000	67325	68395	67800	68437.5	65965	67290	64825	64900	63870	62837.5
397.875	46257.5	59707.5	61930	63787.5	64987.5	65490	65575	65615	65820	66187.5	65992.5	66387.5	66285	66030	66177.5	66425	66492.5	66580	66512.5	66600	66432.5	66840	66792.5	67210	67120	67487.5	66387.5	67142.5	67795	67327.5	66945	66922.5	67270	67160	67352.5	66995	67322.5	66692.5	67797.5	67495	66952.5	67710	67472.5	65750	65525	65597.5	65180	63915	63812.5
397.75	47577.5	61200	63055	64632.5	64595	64262.5	66402.5	65527.5	65245	65600	65342.5	65555	66015	65495	65987.5	65067.5	65850	65710	65517.5	66252.5	66410	66627.5	66227.5	66025	66650	66235	66677.5	65992.5	65502.5	66157.5	66265	66387.5	66805	66235	66035	66017.5	66222.5	66392.5	66402.5	65810	66385	66467.5	66905	65260	65565	65305	64590	64522.5	64290
397.625	49992.5	62375	64107.5	63730	64440	64475	64427.5	65502.5	64290	64670	64660	64490	64187.5	64960	65430	64520	64545	64970	64465	65397.5	65022.5	65567.5	65045	65455	64807.5	65177.5	65280	65615	64600	64762.5	65057.5	65585	65412.5	65047.5	64785	64860	64750	65067.5	66017.5	65680	65365	65545	65405	64427.5	63922.5	64515	63372.5	62940	62550
397.5	50820	62715	64610	64645	64835	64880	64150	63170	63197.5	63497.5	63952.5	64347.5	62990	63912.5	63217.5	63537.5	63530	63420	64175	63612.5	64190	63080	63627.5	63287.5	64200	64115	63732.5	63597.5	63727.5	63637.5	63475	64030	63940	64255	63540	64002.5	63930	63870	63852.5	63192.5	64275	63722.5	63962.5	63157.5	63110	62622.5	61782.5	62212.5	62740
397.375	52720	64542.5	65320	64457.5	64230	63827.5	62912.5	62732.5	63002.5	63187.5	62310	63172.5	62160	62217.5	62212.5	62547.5	61722.5	62097.5	62272.5	62080	61862.5	61887.5	62667.5	62535	62182.5	62247.5	62825	62107.5	62137.5	62555	62722.5	62852.5	62622.5	62287.5	62462.5	62640	62202.5	62247.5	62627.5	62130	62092.5	61157.5	61992.5	60512.5	61317.5	60762.5	61080	60800	60720
397.25	53310	64147.5	64855	64327.5	63265	62882.5	62187.5	61990	61057.5	61115	61235	60505	60517.5	60020	59717.5	60870	60212.5	60862.5	60972.5	60735	61242.5	60702.5	60272.5	61135	61102.5	60285	61045	60307.5	60567.5	61462.5	60790	61002.5	60822.5	61332.5	60675	60515	60665	60085	60012.5	60827.5	60927.5	60395	60087.5	59070	58927.5	59252.5	58335	58150	58825
397.125	55020	64282.5	64477.5	63345	62145	60557.5	60097.5	59572.5	59232.5	59875	59577.5	58875	59052.5	59085	59417.5	58525	58747.5	59265	58330	59260	57987.5	58495	58960	59375	59067.5	58832.5	58912.5	58837.5	58305	58237.5	59240	59505	59275	58770	58905	58372.5	58635	58852.5	58710	59200	58007.5	58125	59257.5	56670	57162.5	56477.5	56710	56110	56037.5
397	54707.5	63867.5	63725	62467.5	61857.5	59722.5	59617.5	58412.5	58577.5	58025	57760	57902.5	57275	57332.5	57362.5	58035	56662.5	57330	56352.5	57847.5	57437.5	56377.5	57055	57287.5	57040	57280	56985	57305	57140	56852.5	57405	57532.5	57212.5	57502.5	57182.5	58020	57807.5	56472.5	56752.5	56307.5	55762.5	55770	57552.5	54830	54502.5	54720	53805	54030	53945
396.875	55135	63507.5	62972.5	61045	60327.5	58390	57065	56692.5	56397.5	56040	56330	56007.5	55565	55617.5	55762.5	55725	54940	55405	56167.5	55977.5	54840	54902.5	55790	55382.5	55582.5	55375	55397.5	56030	55192.5	56047.5	55422.5	55565	55732.5	55892.5	55992.5	56230	55167.5	55002.5	54532.5	54005	54475	54145	54132.5	53377.5	53570	53422.5	51615	51465	51142.5
396.75	53837.5	61510	61622.5	59585	57552.5	57270	56092.5	55237.5	55067.5	54527.5	54370	53922.5	53715	54565	53587.5	54235	53522.5	54050	54147.5	52997.5	53262.5	53750	54252.5	54770	53952.5	53230	53775	54222.5	54335	54157.5	54170	53285	54052.5	53672.5	53990	53915	54207.5	53075	53055	52842.5	53522.5	52890	52912.5	51670	51737.5	51687.5	49755	49087.5	49192.5
396.625	52472.5	59787.5	58692.5	58860	56527.5	55165	54732.5	53922.5	53290	51912.5	52730	52070	52002.5	52000	52657.5	52397.5	51850	51697.5	51782.5	52392.5	52657.5	52100	52172.5	51645	52175	52160	51925	51845	52282.5	52280	52587.5	52755	52555	52305	52935	52212.5	52537.5	52647.5	52452.5	51632.5	51112.5	51405	52070	50137.5	49822.5	49987.5	48850	47700	48427.5
396.5	51077.5	57810	57095	56042.5	54850	53702.5	53507.5	52160	51082.5	51957.5	51155	51065	50710	50602.5	50852.5	50400	50052.5	50532.5	50462.5	50667.5	51097.5	50520	50732.5	51455	51237.5	50560	51042.5	50825	50775	50527.5	51062.5	50915	50625	50872.5	50977.5	51637.5	50885	50432.5	50640	50060	50505	49537.5	49837.5	48517.5	49135	48097.5	47047.5	46740	46147.5
396.375	48412.5	55405	54730	54322.5	53460	51747.5	50827.5	50510	50495	49505	50407.5	50275	49865	49440	49307.5	48920	49457.5	49462.5	49962.5	49115	48972.5	49360	50165	49887.5	50120	49142.5	49380	49352.5	49822.5	49852.5	49515	49637.5	49182.5	49407.5	50310	50237.5	50410	49342.5	49195	49470	48682.5	48287.5	48465	47567.5	47040	46312.5	46160	45440	45077.5
396.25	46550	53875	53310	52957.5	51535	50125	49475	49525	48595	48422.5	48480	47777.5	47940	47955	47945	48107.5	48545	48327.5	47782.5	47955	48295	48075	49287.5	47825	48072.5	48057.5	47630	48000	48355	48415	47820	48105	48362.5	48370	48587.5	48360	47685	47975	48225	48085	47882.5	48332.5	48547.5	46840	45890	46050	45030	44665	44215
396.125	45817.5	51385	51085	50335	49860	48800	48092.5	47472.5	47765	47265	47777.5	47262.5	46595	46365	47200	46770	47087.5	46860	47167.5	46895	47532.5	47072.5	46817.5	47090	47517.5	46645	47402.5	47790	47755	48062.5	47152.5	47840	47807.5	47110	47385	46412.5	46952.5	47810	47665	47002.5	46447.5	47010	46880	46335	45800	44665	44185	44310	43587.5
396	44042.5	49445	49015	49635	47870	48225	47102.5	46970	46482.5	46547.5	46452.5	46417.5	45957.5	46090	46162.5	46332.5	45935	46960	46087.5	46117.5	45665	46095	46232.5	46150	46377.5	46130	46812.5	46340	46195	46577.5	46732.5	46735	46312.5	46355	46600	46530	46257.5	46430	46457.5	45812.5	46407.5	45562.5	45320	44802.5	44802.5	44455	43325	43057.5	42657.5
395.875	42065	46935	47072.5	47437.5	47305	47055	47110	45952.5	45072.5	45265	44730	44922.5	44947.5	45760	45367.5	45430	45305	45615	45675	45462.5	45367.5	45272.5	45800	45447.5	45850	45577.5	45515	45610	45390	45825	45425	45937.5	45495	45725	45755	45582.5	46212.5	45660	45715	45352.5	44890	45080	45337.5	44902.5	44365	43222.5	42922.5	42105	42125
395.75	40892.5	46662.5	46747.5	47017.5	46687.5	45007.5	45850	45432.5	44940	44917.5	44775	43905	44130	44192.5	44142.5	44545	44565	44547.5	44317.5	44540	44585	44557.5	45197.5	45060	45067.5	44755	45040	44622.5	44632.5	44752.5	44487.5	44572.5	44852.5	45150	45025	44667.5	45442.5	44622.5	44575	44852.5	44920	44857.5	44245	44057.5	43422.5	43292.5	41975	42195	41707.5
395.625	40307.5	44542.5	45492.5	45550	46020	45367.5	43535	44195	45047.5	43462.5	43630	44052.5	43845	43730	44060	43825	43907.5	43455	44542.5	44070	44057.5	44952.5	44477.5	44342.5	43810	44300	44340	44080	43585	44277.5	43922.5	44342.5	44792.5	44487.5	44577.5	44260	44107.5	44287.5	44207.5	44372.5	44075	43697.5	44280	43230	43855	42330	42192.5	41672.5	41272.5
395.5	39812.5	44945	44600	45025	44180	45195	43725	44475	43385	44095	43172.5	42710	43127.5	43670	43432.5	43247.5	43112.5	43355	43002.5	43155	43445	43930	44235	43307.5	44470	44117.5	44217.5	43410	43687.5	44097.5	43845	43500	44130	43757.5	44182.5	43985	43730	43722.5	44230	43632.5	43977.5	44157.5	43745	42572.5	43267.5	42477.5	42132.5	41520	40352.5
395.375	38517.5	43420	44410	44967.5	44060	43557.5	43752.5	43087.5	42862.5	43307.5	42830	43120	42592.5	42785	43172.5	43267.5	42405	43180	43075	43760	43350	43595	43622.5	43347.5	43247.5	43225	42970	43375	42512.5	42862.5	43530	43115	43292.5	43565	43855	43307.5	43932.5	43012.5	43657.5	43195	43320	43555	43117.5	42695	42722.5	42780	41732.5	41522.5	40610
395.25	38377.5	42677.5	43690	44045	43975	43512.5	43407.5	42795	42875	43190	42672.5	42855	41707.5	42775	41872.5	42485	42547.5	42975	42712.5	42550	42865	42575	43267.5	43500	42877.5	42715	42955	43260	43072.5	42597.5	43260	42835	42805	42910	42550	43655	42640	43257.5	43637.5	43127.5	43232.5	42792.5	43102.5	42900	42742.5	42060	41415	40815	40652.5
395.125	38390	41912.5	43275	43662.5	44127.5	44100	43240	42530	42962.5	42062.5	41990	42295	41987.5	42057.5	41930	42787.5	41857.5	41792.5	42265	42800	42657.5	43305	42710	42562.5	43070	42715	43032.5	42767.5	42732.5	42740	42562.5	43132.5	43212.5	42875	42780	42480	43107.5	42717.5	43162.5	43500	43087.5	43567.5	43580	41837.5	42025	41670	41732.5	41685	41235
395	38772.5	42847.5	43197.5	43037.5	43297.5	43550	42737.5	42565	42940	42207.5	42020	42040	42000	42565	41640	41852.5	41935	42127.5	42435	42255	42317.5	42045	42445	42082.5	42857.5	42095	42725	42272.5	42605	42755	42570	43075	42100	42527.5	42315	42742.5	42622.5	43035	43100	42995	42150	42822.5	42617.5	41905	41650	41462.5	41712.5	41315	40267.5
394.875	38520	42050	42500	43695	43367.5	42075	42430	42035	41485	42007.5	42110	41695	41855	41902.5	41402.5	41892.5	42070	41742.5	41862.5	41792.5	42360	42310	42975	42770	42300	42135	42505	42217.5	42500	42037.5	42445	42252.5	42490	42822.5	42720	42417.5	42227.5	42712.5	43127.5	42532.5	42200	42442.5	42547.5	42152.5	41845	42002.5	41397.5	40960	39852.5
394.75	38627.5	41342.5	42065	43062.5	42727.5	42585	42550	41807.5	41930	41405	41987.5	41430	41035	41647.5	41820	40945	41787.5	41412.5	41965	42067.5	41677.5	42105	41727.5	42072.5	42745	41167.5	42967.5	42482.5	42335	42175	42662.5	42095	42222.5	42100	41597.5	42290	42090	42655	42500	42460	42640	42635	42195	41777.5	41847.5	41620	40935	40832.5	40237.5
394.625	38687.5	41660	42267.5	42770	43062.5	42485	42442.5	42187.5	41997.5	41980	41775	41405	41245	40935	41782.5	41127.5	41102.5	41072.5	41525	41802.5	41665	41335	41900	42002.5	42137.5	42340	42160	42195	41910	42112.5	41982.5	41947.5	41695	42092.5	41780	42277.5	42330	42290	42012.5	42160	41915	42657.5	42225	41915	41067.5	41140	41180	41082.5	40657.5
394.5	37967.5	41312.5	42127.5	42440	42515	43165	42132.5	41555	41332.5	41165	41255	41610	41665	41162.5	40925	41182.5	41330	41232.5	41560	41290	41825	41355	41575	41235	42507.5	41555	41352.5	41465	41475	42472.5	42002.5	41435	41750	41567.5	41690	41680	41572.5	41405	41775	42835	41617.5	42422.5	41822.5	41522.5	41445	41305	41550	40297.5	39877.5
394.375	38160	41482.5	42285	42562.5	42080	42162.5	41912.5	41940	41267.5	40992.5	41842.5	41157.5	40720	41420	40705	41370	40967.5	41557.5	40910	41470	41420	41332.5	41675	41120	41365	41865	41802.5	41552.5	41485	41542.5	41545	41685	41625	41862.5	41200	41472.5	41410	41485	41895	41637.5	42497.5	41827.5	41762.5	40945	40990	40947.5	40575	40302.5	40052.5
394.25	38585	41827.5	41705	41965	42485	42190	41505	41422.5	40882.5	41512.5	40987.5	40740	40672.5	40967.5	41045	41042.5	40525	41630	41172.5	41342.5	41820	41685	41540	40897.5	41887.5	41195	41502.5	41677.5	41212.5	41595	41267.5	41375	41585	41657.5	41292.5	41250	41132.5	41995	41955	41660	41740	41867.5	42060	40945	41577.5	41382.5	41112.5	40640	40515
394.125	38705	41582.5	41940	42595	42647.5	42245	42025	41210	40965	40612.5	40922.5	40540	40947.5	40732.5	40797.5	41015	41417.5	40762.5	40977.5	41190	41387.5	40990	41527.5	41682.5	41185	40850	41355	41015	41142.5	40977.5	41457.5	41470	40960	41242.5	41192.5	40762.5	41180	41287.5	41165	40922.5	41227.5	41675	41990	40662.5	41215	41090	40547.5	40677.5	40397.5
394	38062.5	41282.5	41482.5	42407.5	42362.5	41882.5	41892.5	40545	40932.5	40562.5	40547.5	40760	40330	41200	40800	40322.5	41120	40502.5	41107.5	41180	40985	40797.5	40747.5	41382.5	41020	41365	41757.5	41452.5	41045	41092.5	41150	40695	40922.5	41470	40970	41442.5	41282.5	41367.5	41270	42027.5	42067.5	41297.5	41630	40925	41430	40930	40227.5	40502.5	40925
393.875	37642.5	41017.5	42222.5	42460	42062.5	41530	41515	40980	40837.5	40540	40440	40787.5	40325	41002.5	40325	40015	40347.5	40447.5	40505	41072.5	40427.5	41022.5	41632.5	40657.5	41450	41792.5	41272.5	41490	40505	40847.5	40900	40855	40352.5	41307.5	40952.5	40847.5	41140	41035	41190	41770	41742.5	41742.5	41575	41187.5	41100	40692.5	40242.5	39672.5	40512.5
393.75	37907.5	41312.5	41617.5	42155	41372.5	42060	41237.5	41695	40485	40702.5	40000	40715	40302.5	40297.5	40612.5	40342.5	40452.5	40840	40177.5	41007.5	40885	40867.5	40812.5	41207.5	41337.5	41362.5	41007.5	41330	40985	40992.5	41172.5	40752.5	40907.5	41305	41035	40730	41395	41092.5	41017.5	41212.5	41470	40532.5	41002.5	40547.5	40780	40872.5	40015	40297.5	40902.5
393.625	38037.5	41140	41385	41552.5	41032.5	41215	40940	40492.5	41027.5	40525	40940	40070	40160	40760	39805	39920	40737.5	40647.5	41262.5	40500	40725	40832.5	40955	40442.5	41230	40720	41115	40480	40490	40700	40770	40680	40930	41135	41097.5	40702.5	40657.5	40712.5	40592.5	41307.5	41540	41777.5	41710	40347.5	40562.5	40540	40190	40417.5	40370
393.5	37730	40995	41332.5	42622.5	41555	41477.5	40970	40645	40840	40307.5	40060	40250	40125	39575	40352.5	39882.5	40080	40580	40227.5	40227.5	41157.5	40705	41055	40962.5	40330	40560	40892.5	40830	40070	40965	40487.5	40705	40525	40512.5	40435	40585	40782.5	40485	41827.5	41222.5	41385	41352.5	41330	40700	40525	40595	39940	40147.5	39867.5
393.375	38217.5	41517.5	41877.5	41817.5	41390	41832.5	40850	40452.5	40762.5	40352.5	39865	39670	39872.5	40720	39665	39980	39965	40425	39770	40535	40105	40490	40937.5	39947.5	40795	40447.5	40945	40527.5	40462.5	40730	40670	40385	40470	40145	41047.5	40372.5	40297.5	40652.5	40540	40932.5	40882.5	40707.5	41655	40365	40912.5	40772.5	39970	40252.5	40035
393.25	37705	40992.5	40765	41377.5	41342.5	41982.5	40977.5	40935	40667.5	40707.5	39567.5	39567.5	39670	39380	39827.5	39690	39990	39862.5	40377.5	40850	41245	40697.5	40625	40955	40242.5	40647.5	40682.5	40647.5	40190	40380	40302.5	39955	40405	40265	40690	40182.5	41067.5	41087.5	40945	41085	41037.5	40987.5	40630	40322.5	40155	40655	40817.5	40555	40335
393.125	37340	40410	41572.5	41597.5	41397.5	41635	40897.5	40172.5	40532.5	40175	40117.5	39940	40085	40162.5	39625	39612.5	39617.5	39725	40182.5	40740	40147.5	40085	40252.5	40090	40575	40640	40810	40925	39740	40087.5	40137.5	40472.5	40392.5	40045	40765	40527.5	40797.5	40815	40767.5	40680	40712.5	40652.5	41145	39220	40967.5	40087.5	39925	40587.5	40580
393	38312.5	40397.5	41405	41530	41620	41245	40780	40895	40792.5	40042.5	39842.5	40070	39717.5	39712.5	39860	40137.5	40105	39810	40162.5	40087.5	40750	39300	40852.5	40525	40747.5	40817.5	40382.5	40000	40397.5	40290	40092.5	40657.5	40170	40412.5	40225	40187.5	40620	40087.5	40930	41287.5	40717.5	41257.5	40702.5	40152.5	40687.5	40285	40630	40645	40440
392.875	37217.5	40835	41815	41750	41492.5	40997.5	40795	40135	40050	39922.5	40102.5	40235	39775	39845	39560	39600	40357.5	39810	40077.5	40397.5	39867.5	40050	39992.5	40030	40260	40305	40492.5	40132.5	39875	40362.5	40402.5	40087.5	40342.5	40102.5	40122.5	39845	39790	40380	40505	40370	40345	40077.5	40867.5	39780	40085	40130	40270	40427.5	39922.5
392.75	37530	40737.5	40905	41477.5	41455	40660	40352.5	40617.5	39840	39832.5	39420	39607.5	39365	39397.5	38882.5	39317.5	39672.5	39562.5	39437.5	40292.5	40025	40332.5	40142.5	39877.5	40500	39917.5	39922.5	40202.5	40202.5	40017.5	40035	40162.5	39932.5	39750	40410	40215	39922.5	40192.5	40680	40342.5	41040	40472.5	41065	39950	40500	39875	40877.5	40385	41087.5
392.625	37817.5	40940	40840	41825	40990	41017.5	40990	40177.5	39820	39947.5	39425	39010	39832.5	39690	39372.5	39327.5	39985	39470	39715	39935	39527.5	40612.5	39680	40067.5	39842.5	39877.5	39907.5	40605	39525	40122.5	39515	39885	39585	40200	40202.5	40220	39902.5	40600	40517.5	41107.5	40312.5	40685	40752.5	39305	40437.5	40585	40822.5	40545	40710
392.5	38250	40567.5	41110	41240	40830	41297.5	40805	40242.5	40202.5	39452.5	39947.5	39880	39415	38887.5	39467.5	39527.5	39767.5	39930	39922.5	40157.5	39432.5	39470	40172.5	40087.5	40010	39760	39967.5	40317.5	40120	39542.5	39717.5	40665	39650	40072.5	40487.5	40280	39997.5	39832.5	40232.5	39787.5	40272.5	39652.5	40517.5	40245	40662.5	40710	40402.5	40905	40280
392.375	37925	40712.5	41407.5	41417.5	41055	40725	40835	40110	40137.5	40325	39557.5	39382.5	39435	39250	39657.5	39267.5	39955	38977.5	39535	39632.5	40527.5	39955	39722.5	39967.5	40412.5	39752.5	39680	39872.5	39792.5	39377.5	40587.5	40050	40157.5	39840	39825	39322.5	39910	39952.5	40187.5	40302.5	40637.5	39960	40160	40187.5	40005	40367.5	40115	40615	40420
392.25	37207.5	41167.5	41030	41257.5	40922.5	40547.5	40780	40225	39680	39237.5	39025	39210	39120	39617.5	38855	38895	38805	39577.5	39882.5	39820	39587.5	39585	39237.5	40115	39747.5	39822.5	39365	40110	39410	40107.5	39702.5	39877.5	39460	39447.5	39525	39317.5	39872.5	39645	40550	40272.5	40362.5	40267.5	40227.5	39965	40212.5	40015	40302.5	40280	40365
392.125	37965	41245	42007.5	41360	40902.5	41072.5	40642.5	40090	40250	39032.5	39252.5	39435	39515	39562.5	38815	39297.5	39700	39420	39585	39265	39665	39842.5	39682.5	39775	39917.5	39640	40080	39852.5	39305	40152.5	40072.5	39717.5	39862.5	39515	39977.5	39932.5	39815	40370	40500	40670	40025	39310	40867.5	40027.5	39847.5	40090	40832.5	40645	40585
392	37572.5	41137.5	41345	40855	41035	40747.5	40840	39987.5	39747.5	39835	39022.5	39660	39695	39245	38810	39240	39605	39537.5	39265	39992.5	39165	39910	39260	39165	39077.5	39712.5	40300	39295	39915	39480	39615	39525	39260	40085	39935	39612.5	39835	39652.5	39805	39812.5	40100	39885	39887.5	39510	40320	40277.5	40550	40125	40365
391.875	38200	40472.5	41092.5	41570	40597.5	40387.5	40572.5	39767.5	39465	38972.5	39540	39480	38680	38727.5	38582.5	38292.5	38812.5	38707.5	39515	39702.5	39380	39897.5	39577.5	39315	39257.5	39915	39382.5	40040	39502.5	39590	39587.5	39675	39880	39655	39750	39585	39657.5	39830	40082.5	39685	39700	39872.5	40342.5	40015	39865	40165	40630	40560	40322.5
391.75	37677.5	40627.5	40612.5	41300	40915	40250	40435	39790	39160	39067.5	38885	38845	38917.5	38627.5	38545	38972.5	38312.5	38742.5	39367.5	39480	39540	39555	39635	39685	39082.5	39392.5	39267.5	39290	39930	39575	39810	39422.5	38727.5	39517.5	39347.5	39735	39502.5	39642.5	39897.5	40045	39695	39662.5	39347.5	39982.5	40202.5	40382.5	40470	40582.5	40465
391.625	37177.5	40777.5	41535	40627.5	41772.5	40602.5	40517.5	39692.5	39947.5	38760	39187.5	38985	38927.5	39572.5	38407.5	39590	39507.5	39772.5	39640	39260	38915	39897.5	39295	38907.5	39305	38775	39515	39357.5	39147.5	40277.5	39702.5	38922.5	39500	40335	39415	39157.5	39612.5	39490	40087.5	40000	40085	40082.5	39932.5	39817.5	40015	39915	40182.5	40477.5	40937.5
391.5	37037.5	40405	40987.5	40870	41172.5	40340	40032.5	39652.5	39527.5	39240	38737.5	38502.5	39247.5	38670	38422.5	38997.5	38985	39540	39102.5	39270	39085	39455	39512.5	39430	39317.5	39630	39130	39235	39567.5	38995	39420	39832.5	39090	39442.5	39585	39177.5	39482.5	39470	39747.5	39490	40152.5	40097.5	40237.5	39677.5	40150	40177.5	41057.5	40807.5	41032.5
391.375	37202.5	40492.5	40605	41130	41075	40492.5	40152.5	39260	39365	39467.5	38940	39022.5	38957.5	38752.5	38647.5	38837.5	38950	38562.5	39035	39312.5	39117.5	39515	39975	39650	39195	39152.5	38855	39785	38637.5	39397.5	39615	39307.5	39675	39395	39262.5	39587.5	39857.5	39582.5	39680	39627.5	40162.5	39820	39845	39035	39722.5	40235	40302.5	40267.5	40987.5
391.25	37695	40407.5	41017.5	41340	40405	40290	40380	40157.5	39877.5	38715	39030	38882.5	38720	39542.5	38732.5	38612.5	38790	38737.5	38967.5	39522.5	39460	38802.5	39085	39185	39232.5	38845	39112.5	39252.5	39422.5	39167.5	38962.5	39100	39307.5	39425	39520	39542.5	39505	39057.5	39495	39405	39947.5	39705	39902.5	40040	40137.5	40110	39717.5	41067.5	40782.5
391.125	37107.5	40812.5	40662.5	40705	40505	40425	40130	39857.5	39852.5	38827.5	39170	38740	38670	39082.5	38435	38755	38807.5	38872.5	38557.5	38715	39217.5	39127.5	39545	38980	39352.5	39215	39222.5	39725	39370	39120	38975	38922.5	39615	38962.5	38970	39547.5	39335	39787.5	40090	40047.5	39047.5	39332.5	39980	39237.5	40012.5	39780	40100	40527.5	41277.5
391	37160	40080	40650	41190	40665	39922.5	39450	40052.5	38910	38802.5	39275	38730	38922.5	38745	38340	38450	38267.5	38787.5	39462.5	38992.5	38915	39257.5	40005	38712.5	38997.5	39090	39525	39585	39517.5	38935	38747.5	38597.5	38855	38925	38492.5	39590	39322.5	39415	39295	39665	39912.5	39640	39685	39620	39257.5	39517.5	40260	40780	40505
390.875	36855	40485	41040	40932.5	40962.5	40652.5	40135	39827.5	38967.5	39045	38892.5	38995	38510	38065	39035	38910	38895	39050	39250	38915	38995	39127.5	38930	39492.5	38937.5	38907.5	39275	39095	39000	39150	38922.5	39147.5	39367.5	39170	38760	39370	39512.5	39320	39785	39625	40105	40367.5	39015	39835	40162.5	40310	40305	40795	41165
390.75	37787.5	40675	41160	41632.5	40692.5	40020	40217.5	39585	39172.5	38735	38367.5	38857.5	38370	39285	38502.5	38320	38682.5	39545	38632.5	39755	38972.5	39532.5	38755	38992.5	39215	39427.5	39167.5	39132.5	38730	38680	38607.5	39285	38632.5	39447.5	38962.5	39717.5	39195	39195	39507.5	39680	39570	39542.5	39507.5	39387.5	39697.5	40315	40702.5	40505	41052.5
390.625	37725	40020	40967.5	40510	40645	40605	39942.5	39442.5	39247.5	37985	38720	38815	38337.5	38332.5	37980	38547.5	39225	38317.5	39152.5	39335	39092.5	39092.5	39177.5	39137.5	39210	39350	38862.5	39200	39107.5	38970	39292.5	38677.5	38497.5	38727.5	39172.5	39087.5	39410	39852.5	39945	38915	39280	39510	39870	39560	39577.5	39915	40275	40572.5	41895
390.5	37762.5	40160	40627.5	41082.5	40450	40077.5	39382.5	39222.5	39082.5	39087.5	38662.5	38800	38330	38540	38637.5	38335	37785	38867.5	39290	39412.5	38625	39290	39075	38845	38640	38737.5	38980	39305	39330	38767.5	39237.5	39277.5	38890	39105	38687.5	39487.5	38677.5	38485	39450	40115	40112.5	39922.5	39812.5	39822.5	39515	39652.5	40970	40922.5	40667.5
390.375	37207.5	40207.5	41027.5	40515	40637.5	40260	39832.5	39705	38865	38607.5	39475	38457.5	38177.5	38150	38695	38820	37685	38450	38857.5	38360	39435	39532.5	38700	39290	39235	38702.5	38745	39127.5	39035	38717.5	39610	38995	38547.5	39072.5	39072.5	39257.5	38807.5	39197.5	39527.5	38757.5	39270	39777.5	39465	39500	39967.5	40495	40112.5	40845	41962.5
390.25	37590	40735	41170	40937.5	40050	40442.5	39485	39012.5	39705	38805	38375	37812.5	38215	38555	38962.5	38977.5	38645	39217.5	38577.5	38677.5	38605	38635	39160	38720	38595	38672.5	38652.5	39025	38862.5	39145	39110	39277.5	39067.5	38895	38770	38815	39392.5	39282.5	39582.5	39107.5	39997.5	39042.5	39625	39290	40345	40107.5	40630	40915	40830
390.125	37820	40217.5	40612.5	40280	41065	40277.5	39942.5	39632.5	38762.5	38115	38677.5	38447.5	37942.5	38187.5	38710	38592.5	38685	38692.5	39285	39062.5	38625	38680	39685	38707.5	38912.5	38857.5	38795	38630	38820	39147.5	38822.5	38967.5	38870	39057.5	38562.5	38785	39025	38940	39045	39287.5	39252.5	39855	39842.5	39612.5	39702.5	39700	40470	40805	41220
390	37450	40262.5	40935	40662.5	40685	39935	39202.5	39470	38572.5	38267.5	38702.5	38330	38107.5	38537.5	38095	38387.5	39030	38520	38505	38792.5	39075	38405	38792.5	38980	38670	38927.5	38457.5	39257.5	38372.5	38492.5	38505	38942.5	39202.5	38735	38800	38810	38682.5	39230	39700	38990	40002.5	39697.5	39920	39567.5	40102.5	39920	40305	41075	41240
[truncated: 15 more columns]

## Sheet: Figure S16e
Figure S16e
	Intensity (arb. units)
Etch time (min) Binding energy (eV)	0	0.4	0.8	1.5	2.2	2.9	3.6	4.3	5	5.7	6.4	7.1	7.8	8.5	9.2	9.9	11.4	12.9	14.9	16.9	19.9	22.9	25.9	28.9	31.9	34.9	37.9	40.9	43.9	46.9	49.9	52.9	55.9	58.9	61.9	64.9	67.9	70.9	73.9	76.9	79.9	82.9	85.9	88.9	91.9	94.9	97.9	100.9	103.9
539	40953.3	42426.7	42150	42953.3	42820	41706.7	42190	42150	41736.7	41776.7	41093.3	41963.3	41576.7	41766.7	41453.3	41813.3	41810	42310	41823.3	42180	42003.3	42363.3	41923.3	42253.3	41826.7	42003.3	41673.3	41840	41886.7	42400	41223.3	41943.3	41400	43003.3	42133.3	42300	41976.7	41496.7	42236.7	41850	42186.7	41466.7	41570	40336.7	39740	39276.7	38736.7	38600	37176.7
538.875	41093.3	41600	42773.3	42336.7	42493.3	42433.3	42790	42096.7	42253.3	41176.7	41233.3	41376.7	41953.3	41056.7	41350	41566.7	42043.3	42160	42296.7	42410	42043.3	42020	42650	42130	41746.7	42463.3	41783.3	41950	42050	42220	42213.3	42100	42393.3	41790	41550	42373.3	42230	42090	42000	41960	42376.7	41203.3	41190	40223.3	40076.7	39616.7	38840	37500	37113.3
538.75	41213.3	42236.7	43116.7	42850	42610	42796.7	42216.7	41816.7	41833.3	41763.3	41230	41663.3	42310	41916.7	41450	41393.3	42060	41936.7	41206.7	41653.3	41646.7	41720	41763.3	41453.3	42390	42470	41876.7	41853.3	41526.7	42043.3	41963.3	41866.7	42260	42466.7	42253.3	42813.3	41966.7	42640	42286.7	42046.7	42403.3	41886.7	41383.3	40170	40243.3	39230	38086.7	37393.3	37326.7
538.625	40933.3	41400	42970	42856.7	42510	42036.7	41656.7	41663.3	41983.3	41353.3	41220	41490	41340	41893.3	41706.7	41720	41043.3	42536.7	42080	42383.3	42386.7	42476.7	41883.3	41726.7	41886.7	42533.3	42276.7	41993.3	42793.3	41926.7	42163.3	42630	42356.7	41523.3	42613.3	41980	42460	41586.7	42536.7	41563.3	41173.3	41173.3	41143.3	40770	40433.3	39886.7	39090	37566.7	36830
538.5	41243.3	41950	42813.3	42516.7	42723.3	41906.7	41786.7	42096.7	41270	41513.3	41520	41876.7	42046.7	40980	41266.7	40986.7	42013.3	41540	41853.3	42506.7	42233.3	42810	41786.7	42453.3	42176.7	41520	42453.3	41786.7	41870	42040	41453.3	41550	41980	42200	41766.7	41753.3	41290	41543.3	41670	41500	41676.7	41933.3	41153.3	40876.7	40290	39436.7	38803.3	37990	37066.7
538.375	40736.7	42376.7	42673.3	42336.7	42633.3	41850	42180	41723.3	42146.7	41890	41860	41410	42003.3	41816.7	41253.3	41783.3	42363.3	41770	42493.3	41930	42503.3	43036.7	41820	41653.3	42303.3	41890	42746.7	41293.3	42350	42183.3	42083.3	42596.7	41920	42233.3	41253.3	41926.7	42563.3	41733.3	41426.7	42026.7	42000	41613.3	40913.3	39916.7	39813.3	39006.7	38326.7	38003.3	37270
538.25	40970	42436.7	42720	42730	42480	42210	42023.3	42123.3	41996.7	40696.7	41766.7	41306.7	41900	41233.3	41206.7	41886.7	41830	42180	42020	41810	42256.7	41853.3	41786.7	41633.3	41763.3	42946.7	41950	42346.7	41750	42296.7	42246.7	41586.7	42223.3	42480	41580	42293.3	42440	42033.3	41966.7	41643.3	41866.7	41830	41263.3	40096.7	39786.7	39446.7	38626.7	37506.7	37266.7
538.125	40366.7	42596.7	42580	42980	42453.3	42296.7	42266.7	40663.3	41813.3	41650	41803.3	41006.7	41013.3	41433.3	41973.3	41790	41493.3	41693.3	41276.7	42273.3	41393.3	42153.3	42056.7	41993.3	42146.7	42333.3	41893.3	42663.3	42200	42130	41663.3	42290	42913.3	40890	42180	42050	41666.7	41556.7	41656.7	42323.3	41916.7	41376.7	41580	40143.3	39076.7	39340	38586.7	37913.3	36993.3
538	41423.3	42956.7	42740	42463.3	43340	42046.7	41956.7	41463.3	41773.3	41790	41720	42066.7	42163.3	41140	41926.7	41096.7	41963.3	42070	42256.7	41973.3	42833.3	41976.7	42950	42363.3	42463.3	42273.3	42510	41886.7	41433.3	42273.3	41843.3	41753.3	42466.7	42013.3	41890	41926.7	42566.7	41700	41633.3	41356.7	41563.3	41613.3	40873.3	40240	39486.7	39390	38316.7	38013.3	36590
537.875	41130	42380	42080	42493.3	42926.7	42103.3	42050	41306.7	41116.7	41233.3	41220	41776.7	41310	42150	41523.3	41546.7	41983.3	41750	42256.7	42140	41856.7	42373.3	41920	42383.3	42500	42160	42123.3	41843.3	41880	42523.3	41953.3	42726.7	42396.7	41536.7	41493.3	42726.7	42283.3	41976.7	42813.3	41596.7	41506.7	41833.3	41733.3	40393.3	39993.3	39573.3	38530	37786.7	37650
537.75	40596.7	42460	42670	42610	42830	42186.7	42476.7	42543.3	41236.7	41153.3	41846.7	41906.7	41803.3	41786.7	41150	42240	42020	42313.3	42536.7	41640	42616.7	42146.7	42320	42123.3	42556.7	42703.3	41663.3	42536.7	42420	42416.7	41896.7	42050	41563.3	42703.3	42076.7	42233.3	42553.3	42536.7	43176.7	41973.3	42120	41183.3	41663.3	40003.3	40323.3	39163.3	38070	37083.3	36396.7
537.625	40830	42663.3	42500	42630	42660	41820	41676.7	42086.7	41766.7	41303.3	41730	41663.3	41503.3	42283.3	42106.7	41643.3	42020	42006.7	41613.3	42533.3	42010	42440	42416.7	42580	41856.7	41766.7	42206.7	41700	41763.3	41646.7	42406.7	42563.3	42206.7	41680	41426.7	41870	41846.7	41946.7	42330	41930	42380	41696.7	40446.7	40363.3	39773.3	38870	38776.7	38123.3	37013.3
537.5	40883.3	42456.7	42486.7	42876.7	42633.3	41980	41463.3	42443.3	41470	41096.7	42190	41853.3	41563.3	42026.7	41586.7	41970	41746.7	42023.3	42740	41913.3	41880	42363.3	41906.7	42280	42083.3	42263.3	42006.7	41983.3	42083.3	41680	42150	41900	42456.7	41606.7	42833.3	42743.3	42776.7	42250	42100	41713.3	42070	41613.3	41700	40193.3	39116.7	39466.7	38200	38046.7	37043.3
537.375	40653.3	42516.7	42343.3	42510	42813.3	41950	41626.7	42090	42290	41846.7	41166.7	41866.7	41420	40903.3	42260	42496.7	42250	41480	42090	42746.7	42290	42033.3	41770	42490	42020	42683.3	42523.3	41830	41553.3	42283.3	42086.7	42003.3	41716.7	42403.3	42366.7	41943.3	42773.3	42483.3	42463.3	41770	41446.7	41330	41266.7	39866.7	40016.7	39320	38796.7	37763.3	37323.3
537.25	40620	42373.3	43163.3	42793.3	42646.7	42706.7	41940	41970	41773.3	41376.7	41940	42160	41876.7	43073.3	42030	40986.7	42370	41993.3	42150	42023.3	42333.3	42170	42356.7	41780	42406.7	42080	42686.7	42413.3	42053.3	42033.3	42256.7	42160	42310	42556.7	41996.7	42383.3	42596.7	42576.7	41793.3	41940	42563.3	41993.3	40423.3	41036.7	40433.3	39043.3	38506.7	38260	37456.7
537.125	40560	42776.7	43063.3	43073.3	43290	41250	42300	42360	41423.3	41970	42453.3	41443.3	42116.7	41130	41893.3	41136.7	42103.3	41896.7	41810	41830	41546.7	41893.3	42653.3	42106.7	42423.3	41963.3	42473.3	41506.7	41466.7	42400	42506.7	42226.7	41470	42766.7	42140	41956.7	42536.7	41850	42290	41903.3	42136.7	42030	41223.3	40106.7	39920	39290	38620	37983.3	37530
537	40453.3	42046.7	42383.3	43190	42866.7	42646.7	42130	42170	41730	42290	41750	41500	41816.7	42106.7	41963.3	41523.3	42316.7	42156.7	41570	42526.7	42553.3	41720	42833.3	42370	42673.3	42230	41753.3	41893.3	42120	42626.7	41903.3	41676.7	42263.3	42210	43196.7	41953.3	42273.3	41713.3	42096.7	41846.7	41716.7	41516.7	40900	40290	39763.3	39766.7	38510	37716.7	36613.3
536.875	40643.3	43136.7	43203.3	42793.3	43323.3	42330	42150	42153.3	41596.7	41646.7	42250	41230	41383.3	41983.3	41536.7	42133.3	42220	42366.7	41216.7	42180	42306.7	42620	41883.3	42350	42533.3	41966.7	42783.3	41570	41540	41603.3	42143.3	42493.3	43026.7	41823.3	42016.7	41983.3	42286.7	42373.3	42506.7	42126.7	41713.3	42163.3	41556.7	40246.7	39766.7	39050	39030	38163.3	37083.3
536.75	40500	42830	43146.7	42910	43350	42623.3	42056.7	41840	42026.7	41673.3	41573.3	42040	41276.7	41963.3	42216.7	41680	41996.7	41726.7	42013.3	42300	42296.7	42660	42116.7	42773.3	41403.3	41990	42203.3	42533.3	42516.7	41340	41946.7	42860	42056.7	42423.3	41856.7	42120	42710	42140	42543.3	42220	41450	41666.7	41280	40316.7	40046.7	38800	38896.7	38300	36850
536.625	40326.7	42526.7	42946.7	42923.3	42983.3	42693.3	42696.7	42443.3	41540	42050	41970	41696.7	41466.7	42400	41276.7	41446.7	42163.3	41840	42400	42416.7	42046.7	42040	42373.3	42603.3	42623.3	41843.3	41896.7	42116.7	42506.7	42376.7	42190	42590	41546.7	41936.7	42626.7	41963.3	42613.3	41930	42540	42140	42280	42230	41013.3	40896.7	39663.3	39140	38666.7	37976.7	37260
536.5	40340	43596.7	42713.3	43006.7	42593.3	43630	42200	42460	42380	41006.7	41806.7	41510	41990	41350	41756.7	41666.7	41886.7	42400	41943.3	42506.7	42756.7	42020	43126.7	41616.7	42410	42196.7	41856.7	42710	42016.7	41993.3	42496.7	42003.3	41336.7	42420	42570	41686.7	42033.3	42380	42260	42590	42730	40943.3	40516.7	40230	40250	39363.3	39166.7	37730	37066.7
536.375	40373.3	42033.3	42310	43560	42393.3	42503.3	42246.7	41583.3	41363.3	42166.7	41270	41853.3	41560	41873.3	41490	42090	41963.3	42260	41613.3	43280	43140	42616.7	42146.7	42526.7	42226.7	43136.7	42623.3	41920	41596.7	42196.7	41773.3	42820	42073.3	42330	42393.3	41673.3	42080	42383.3	41760	41936.7	42426.7	41656.7	41450	40236.7	39560	39463.3	38553.3	37863.3	36746.7
536.25	40906.7	42503.3	42966.7	42726.7	43586.7	41943.3	42300	41730	42316.7	41240	42546.7	42033.3	42043.3	42056.7	42103.3	40996.7	42130	42256.7	41946.7	42430	42536.7	42400	42283.3	42283.3	42443.3	41990	41820	42163.3	42740	41630	42156.7	42166.7	42370	42590	42213.3	42160	42986.7	41896.7	41976.7	42120	41983.3	41666.7	41413.3	40093.3	40503.3	39033.3	38830	38613.3	37470
536.125	40833.3	43356.7	43550	43270	43010	41846.7	42003.3	42403.3	41270	42120	42020	41786.7	41743.3	42263.3	41473.3	42446.7	42013.3	41926.7	41926.7	42630	41930	42343.3	42383.3	42243.3	42720	42920	42203.3	42543.3	42950	42703.3	42363.3	42216.7	42400	41970	42193.3	43246.7	42616.7	42443.3	42953.3	42130	41770	41293.3	41716.7	39976.7	39736.7	39140	38553.3	37596.7	37316.7
536	40743.3	43070	42936.7	43586.7	42856.7	43910	42036.7	42466.7	42546.7	41276.7	41580	41790	41990	42050	42183.3	41823.3	42016.7	42150	42300	42500	41890	42803.3	42373.3	42043.3	42690	41906.7	42753.3	42590	42243.3	42406.7	42056.7	42133.3	42233.3	42426.7	42920	42110	42183.3	41573.3	43036.7	41616.7	42150	42133.3	41256.7	40043.3	40223.3	39720	38843.3	38096.7	37216.7
535.875	41046.7	42216.7	41916.7	43206.7	42083.3	42330	42513.3	42493.3	42026.7	41810	41730	41963.3	42320	41683.3	41246.7	41613.3	42313.3	42176.7	41720	42470	42270	42466.7	43200	42010	42203.3	42693.3	42120	41973.3	42076.7	41736.7	42326.7	42683.3	42743.3	41933.3	42453.3	42246.7	42250	42506.7	42366.7	42326.7	42306.7	41660	41573.3	40533.3	39540	39580	37830	38353.3	37430
535.75	40686.7	42783.3	43133.3	43546.7	42923.3	42346.7	42420	41703.3	42273.3	41463.3	42246.7	42150	42163.3	41833.3	42293.3	42936.7	42326.7	42053.3	42453.3	42723.3	42990	42636.7	42646.7	42566.7	42696.7	42663.3	42243.3	42470	42120	42250	41990	42996.7	42406.7	42370	42156.7	42980	42730	42130	42400	41853.3	42356.7	42196.7	41526.7	39853.3	40426.7	38963.3	38803.3	38683.3	37246.7
535.625	41713.3	42730	43623.3	42350	43150	42450	42526.7	42310	42206.7	42290	43050	42323.3	41870	42126.7	42810	42556.7	42430	42166.7	42043.3	42650	42320	42103.3	42203.3	42663.3	42320	42913.3	42093.3	42943.3	42486.7	42153.3	42406.7	42256.7	42676.7	42703.3	42050	42376.7	42360	42226.7	42796.7	43290	42576.7	41513.3	40976.7	40043.3	40273.3	39796.7	38370	37956.7	37500
535.5	41580	43006.7	43820	43546.7	42963.3	42600	42500	42540	42040	41310	42503.3	42183.3	41273.3	42343.3	42210	42510	42303.3	41693.3	42953.3	42073.3	41936.7	42516.7	42506.7	43053.3	42520	41763.3	41743.3	42646.7	42243.3	42310	42956.7	42843.3	42303.3	42333.3	42766.7	41910	42546.7	42420	42250	42443.3	42496.7	41026.7	41273.3	40553.3	40710	40200	38663.3	37453.3	37213.3
535.375	42656.7	43270	43353.3	43566.7	43313.3	42746.7	42716.7	43023.3	42190	42010	41766.7	42080	41650	41663.3	42553.3	42060	42150	41973.3	41650	41760	42323.3	42003.3	43160	42376.7	42213.3	43270	42983.3	42300	42190	43216.7	42373.3	42600	42700	42120	42200	42623.3	42206.7	41800	43296.7	42480	42636.7	42340	41796.7	41256.7	39963.3	39316.7	38353.3	38083.3	37793.3
535.25	41980	42936.7	43596.7	43223.3	43143.3	42063.3	42576.7	42463.3	42036.7	42023.3	41856.7	42020	41103.3	42090	42580	42043.3	42203.3	41910	42386.7	42636.7	42680	42453.3	42693.3	42866.7	42500	43263.3	42470	42143.3	41950	42646.7	41800	42033.3	42836.7	42673.3	43020	42896.7	42330	42333.3	42573.3	41986.7	42253.3	42330	41090	40060	39980	39493.3	38480	38210	37453.3
535.125	42306.7	43696.7	43713.3	42626.7	43533.3	42840	42930	42650	42163.3	42876.7	41536.7	42173.3	41683.3	42033.3	41880	42050	42263.3	42213.3	42410	41716.7	41766.7	42976.7	41893.3	41853.3	42363.3	42533.3	41713.3	42813.3	41980	42096.7	43253.3	42440	42126.7	43430	42976.7	42186.7	42680	41726.7	42766.7	41933.3	41503.3	41956.7	42390	40456.7	40290	39483.3	38563.3	37480	37543.3
535	42743.3	43313.3	43466.7	43713.3	43173.3	42856.7	42570	42573.3	41803.3	42763.3	41743.3	42146.7	42410	41893.3	42076.7	41676.7	42100	42176.7	41886.7	42253.3	42923.3	42160	42783.3	42836.7	43663.3	42140	42403.3	42356.7	42073.3	43036.7	42423.3	41856.7	42146.7	42076.7	42603.3	42106.7	43163.3	43036.7	42313.3	41880	41976.7	42186.7	40936.7	40503.3	40236.7	39826.7	38833.3	37793.3	37896.7
534.875	42823.3	43376.7	43343.3	43663.3	43323.3	42890	42506.7	42530	42383.3	42640	41743.3	42850	41830	42176.7	42056.7	42386.7	42563.3	42450	41866.7	42543.3	42546.7	41986.7	42150	41736.7	42926.7	42313.3	42406.7	41880	42993.3	43143.3	42320	42990	42786.7	42030	42176.7	42540	43300	41976.7	42723.3	42806.7	42343.3	42623.3	41623.3	41016.7	40936.7	39546.7	38666.7	38326.7	37876.7
534.75	43083.3	43173.3	44630	43490	43866.7	42926.7	43066.7	42026.7	42373.3	41950	41756.7	43083.3	41733.3	42636.7	41953.3	42246.7	42306.7	42356.7	42386.7	42703.3	42146.7	42690	43263.3	42540	42493.3	42620	41833.3	42480	41916.7	43153.3	41863.3	42786.7	42546.7	42096.7	42923.3	42260	42926.7	43710	42493.3	41743.3	42443.3	42066.7	41313.3	40453.3	40366.7	39620	38913.3	37916.7	38030
534.625	43800	43950	43503.3	44256.7	44106.7	42850	42943.3	42630	41973.3	42690	42180	42583.3	41510	42073.3	41983.3	41856.7	42493.3	42530	42870	42160	42106.7	42356.7	42450	42626.7	43056.7	42400	42626.7	43676.7	42436.7	42036.7	42896.7	42446.7	41966.7	42986.7	42853.3	42320	42336.7	42393.3	41560	42356.7	42006.7	41843.3	41383.3	40393.3	40786.7	39983.3	38283.3	38160	37410
534.5	44360	44216.7	43846.7	43270	43566.7	42800	43106.7	43473.3	42170	42373.3	42576.7	41900	42876.7	41936.7	42923.3	42546.7	42580	42100	43320	42403.3	42503.3	42420	42543.3	43100	42593.3	43053.3	42856.7	42550	42783.3	42230	42890	42043.3	42610	42810	42953.3	42910	43093.3	42703.3	43256.7	42393.3	41783.3	41760	41476.7	40910	40253.3	40160	38213.3	38403.3	38726.7
534.375	45546.7	44280	43716.7	43306.7	43446.7	42753.3	43543.3	42173.3	42930	42666.7	41773.3	42130	42463.3	42463.3	42733.3	42556.7	42403.3	42066.7	42303.3	42010	42170	42423.3	42493.3	42686.7	42970	42650	42653.3	42680	42593.3	42816.7	42226.7	42576.7	43046.7	42516.7	42553.3	42230	43403.3	43263.3	42133.3	42750	42593.3	42086.7	41430	40780	39506.7	39353.3	38913.3	38566.7	38216.7
534.25	45823.3	44813.3	44313.3	44150	43900	43773.3	43046.7	42123.3	42423.3	42620	42006.7	43113.3	42176.7	42133.3	42006.7	42056.7	42200	41793.3	42423.3	41920	42296.7	42426.7	43086.7	42923.3	42036.7	42650	42526.7	42026.7	42760	42910	42356.7	43280	42740	42173.3	42506.7	42403.3	43093.3	43600	42860	43323.3	42346.7	41933.3	41683.3	40296.7	40596.7	39826.7	38910	38040	38060
534.125	46886.7	44790	44956.7	44316.7	44430	44093.3	43420	43060	42823.3	41786.7	42973.3	42440	41543.3	42023.3	42460	42613.3	42700	42410	43023.3	42223.3	42293.3	42886.7	42676.7	42616.7	43273.3	42746.7	42800	43456.7	42683.3	42753.3	42600	43133.3	42226.7	43720	42496.7	43200	42576.7	42313.3	42120	42276.7	42120	42000	41783.3	40763.3	40170	39626.7	38986.7	38156.7	37873.3
534	47686.7	45583.3	45550	44380	43833.3	43376.7	43370	43396.7	42133.3	42106.7	42323.3	42730	42236.7	42086.7	42283.3	42256.7	41636.7	42686.7	42450	42916.7	42806.7	42726.7	43216.7	42753.3	42330	42493.3	42966.7	41716.7	42583.3	42766.7	42576.7	42436.7	42726.7	42223.3	42340	42760	43346.7	42366.7	43066.7	42893.3	42526.7	41390	41940	41070	41146.7	39463.3	39086.7	38270	38083.3
533.875	49110	45183.3	45186.7	45386.7	44016.7	43606.7	43726.7	43710	43596.7	42423.3	42910	42363.3	42533.3	42230	42343.3	42596.7	42553.3	43000	42570	42126.7	43013.3	42800	42880	43100	42676.7	42656.7	42170	43303.3	42063.3	43016.7	42910	42760	42633.3	43200	43520	43426.7	43176.7	42730	42853.3	43070	42890	42363.3	42026.7	41623.3	41183.3	39556.7	38890	38640	37300
533.75	50080	45796.7	46426.7	44690	44796.7	44620	43833.3	42686.7	43293.3	42523.3	41860	42636.7	42790	42453.3	42536.7	42690	42506.7	42416.7	42713.3	43123.3	42440	43243.3	43726.7	43796.7	42996.7	42930	42683.3	42266.7	42583.3	42716.7	42726.7	43530	42823.3	42700	42953.3	43490	42336.7	43110	42850	42210	42236.7	42293.3	42473.3	40763.3	40373.3	40010	38986.7	38263.3	37500
533.625	51620	46206.7	46600	45673.3	45223.3	43706.7	44016.7	42653.3	42830	43193.3	42713.3	42113.3	42226.7	41533.3	43100	43003.3	42656.7	42283.3	42576.7	42843.3	43146.7	42700	42850	43350	43096.7	42896.7	42783.3	43120	42993.3	43040	43063.3	43053.3	43246.7	43020	42456.7	43260	43506.7	43386.7	43020	42680	41963.3	42336.7	42243.3	41150	40770	40310	39256.7	38760	37600
533.5	52813.3	47343.3	47230	45913.3	45323.3	44336.7	44180	43546.7	43100	43356.7	43020	43613.3	42770	42430	41936.7	42646.7	43316.7	42463.3	43486.7	42070	43330	42820	42633.3	43066.7	43183.3	43380	43580	42706.7	42690	42913.3	42190	43540	42773.3	42776.7	42800	42620	43323.3	43043.3	43110	42853.3	42616.7	42300	42273.3	40630	40623.3	38973.3	39596.7	38103.3	37873.3
533.375	54146.7	48043.3	46946.7	46460	45036.7	44770	43713.3	44010	43226.7	43766.7	42816.7	42913.3	43190	42370	43083.3	43023.3	43123.3	43303.3	43280	42600	42733.3	43473.3	42906.7	43126.7	42936.7	43360	42700	43410	43113.3	43860	42256.7	43196.7	43336.7	43183.3	42956.7	42380	42853.3	43573.3	42110	43503.3	42833.3	42943.3	42590	40703.3	41266.7	40016.7	38756.7	38636.7	38160
533.25	56243.3	48180	47750	46743.3	45743.3	45160	44686.7	43613.3	44006.7	42606.7	42876.7	42613.3	43210	42806.7	42946.7	42960	42936.7	42326.7	43193.3	42990	42666.7	43206.7	43590	42620	43363.3	43416.7	43590	43673.3	43063.3	43210	43206.7	43733.3	42806.7	43530	43343.3	42993.3	42833.3	43383.3	43723.3	43730	42410	42803.3	42580	41340	40803.3	40336.7	39420	39190	39013.3
533.125	56803.3	48623.3	49396.7	46593.3	45823.3	44436.7	44780	43846.7	43680	43916.7	43886.7	43756.7	42773.3	42573.3	43053.3	43176.7	43670	43380	43220	42563.3	43250	43270	43223.3	42990	43630	43350	43170	43556.7	43590	43220	43376.7	43876.7	42596.7	44186.7	43203.3	43716.7	43283.3	43356.7	43170	42713.3	42990	42980	42263.3	40830	40693.3	40970	39750	38946.7	38560
533	59240	50690	48910	48556.7	47020	46610	44720	44540	44003.3	44240	43283.3	43526.7	43313.3	43243.3	43336.7	42976.7	43660	43573.3	43090	43186.7	43166.7	43780	43610	43016.7	43573.3	43623.3	43406.7	42950	43903.3	44420	43686.7	43303.3	43950	43423.3	42740	43360	43756.7	42946.7	43020	43013.3	43190	43036.7	42650	42150	40653.3	39670	39976.7	39096.7	38133.3
532.875	60806.7	51026.7	49370	48290	47383.3	45723.3	45223.3	44846.7	44756.7	44303.3	43050	44323.3	43933.3	43630	42650	43506.7	43143.3	43893.3	43776.7	43810	43980	43793.3	44146.7	43573.3	43840	43173.3	43223.3	43963.3	43243.3	44160	43520	43836.7	44203.3	43283.3	43653.3	43946.7	43340	44190	43046.7	43700	42736.7	42943.3	42230	42060	41110	40413.3	39546.7	38676.7	38633.3
532.75	63516.7	52426.7	50986.7	48750	47356.7	46840	45880	44196.7	44766.7	44273.3	44670	43873.3	43770	43556.7	43670	43430	44380	43500	43766.7	43740	43663.3	43733.3	44060	43753.3	44000	43716.7	43850	43266.7	44206.7	44500	43800	44333.3	43520	43806.7	43186.7	43950	43500	43526.7	43986.7	43780	43243.3	42980	42076.7	41340	41573.3	40036.7	39943.3	38950	39006.7
532.625	65176.7	54646.7	52486.7	49783.3	48283.3	46456.7	46140	45100	44656.7	44296.7	44253.3	43986.7	44436.7	43596.7	43953.3	43573.3	43580	44093.3	43746.7	44246.7	44093.3	44046.7	44090	44363.3	44326.7	43440	43953.3	43593.3	43880	44550	43516.7	43613.3	44260	44253.3	43853.3	44366.7	43463.3	43783.3	43856.7	43756.7	43406.7	42633.3	42926.7	41780	40366.7	40290	39386.7	38950	38550
532.5	67953.3	55140	53963.3	50176.7	49166.7	47806.7	47400	45840	45580	44826.7	44430	44510	43863.3	43943.3	44336.7	44076.7	44136.7	44343.3	44176.7	43816.7	45123.3	43600	44040	44830	43793.3	44570	43783.3	44703.3	45050	44603.3	43996.7	44350	44563.3	44430	43903.3	44713.3	44653.3	43556.7	43963.3	43596.7	44276.7	42523.3	43600	41513.3	41200	41016.7	40076.7	39070	39043.3
532.375	69070	56750	54070	51600	50423.3	47776.7	46920	45986.7	45950	45346.7	45513.3	44586.7	45010	44323.3	44340	44493.3	44206.7	44933.3	44193.3	44033.3	44680	44910	44716.7	44623.3	44290	44470	44740	45310	44950	44466.7	45383.3	44670	44913.3	44420	44310	44446.7	45003.3	45130	44056.7	44440	43930	43326.7	42703.3	42040	41746.7	40753.3	40346.7	39283.3	39160
532.25	72030	59253.3	55130	52970	50743.3	49313.3	48656.7	45940	46476.7	45553.3	43716.7	44980	45450	44780	45446.7	43756.7	44770	45043.3	44250	44776.7	45230	45550	44506.7	43906.7	44046.7	45053.3	44926.7	44506.7	45393.3	45276.7	45100	44540	44396.7	44443.3	44603.3	44940	44523.3	45196.7	44303.3	43780	43940	44086.7	43656.7	42053.3	42170	41090	40093.3	39746.7	38863.3
532.125	73933.3	60510	56366.7	53466.7	51880	49466.7	48650	47846.7	46110	45663.3	45306.7	44973.3	45283.3	44580	45080	45270	45046.7	45606.7	44343.3	44513.3	44586.7	44596.7	44436.7	44866.7	45423.3	44423.3	44660	44473.3	45593.3	45526.7	45206.7	44970	44893.3	44833.3	44593.3	44233.3	44830	43963.3	44120	43843.3	44460	43556.7	44386.7	42320	41623.3	41796.7	40553.3	40373.3	39326.7
532	76216.7	61676.7	57893.3	54050	52003.3	50390	48906.7	47930	46770	45930	45990	45980	45480	45310	46010	45970	45440	45086.7	44493.3	45353.3	45343.3	45390	45953.3	46190	45163.3	45280	45140	45380	44903.3	45393.3	45230	44943.3	45353.3	45436.7	44963.3	45513.3	45666.7	45536.7	45730	44523.3	45153.3	43896.7	44446.7	42446.7	42100	41480	41206.7	40440	39736.7
531.875	76600	64606.7	59910	55476.7	53470	50853.3	48703.3	47593.3	47316.7	47720	46226.7	45913.3	45326.7	45580	46236.7	45720	45150	45490	45206.7	46213.3	45153.3	45393.3	45303.3	45663.3	45036.7	45406.7	45620	46080	45580	45793.3	45716.7	45513.3	45500	45843.3	45196.7	45873.3	46103.3	45606.7	45120	44553.3	44966.7	44183.3	43876.7	43240	42033.3	41606.7	41286.7	40810	39710
531.75	77506.7	65876.7	61146.7	55870	53856.7	51933.3	50000	47886.7	47776.7	47583.3	45940	46546.7	46443.3	46253.3	46006.7	45580	45766.7	45600	46203.3	45643.3	45466.7	46246.7	45510	45070	46036.7	45853.3	46356.7	46236.7	45380	45760	44956.7	46196.7	46960	45650	46003.3	46260	45743.3	46013.3	44703.3	44740	44990	44406.7	44500	43480	42476.7	41906.7	41113.3	40143.3	39496.7
531.625	77750	67130	61723.3	57306.7	53436.7	51316.7	50056.7	48136.7	48023.3	46956.7	47033.3	46476.7	46400	46210	45963.3	46310	46153.3	46600	45940	45980	46273.3	46016.7	45943.3	45890	46480	46450	46330	46216.7	46026.7	46016.7	46656.7	46163.3	46100	45890	45836.7	45626.7	45903.3	46786.7	45320	45630	45650	45160	44683.3	43650	42646.7	42743.3	40820	39896.7	40486.7
531.5	77686.7	67376.7	62550	57000	54403.3	51576.7	50310	49423.3	48956.7	48023.3	47306.7	47543.3	46410	46886.7	46233.3	46280	46613.3	46383.3	46260	46110	46403.3	46476.7	46360	46530	46156.7	47020	45786.7	46763.3	46053.3	45766.7	46126.7	46263.3	46686.7	46660	46030	46123.3	47096.7	46050	46453.3	45983.3	45803.3	44973.3	44610	43810	42703.3	42203.3	41916.7	40483.3	40133.3
531.375	75800	67836.7	63140	58356.7	55166.7	52380	50733.3	49600	48626.7	48446.7	48000	47340	46913.3	46813.3	47306.7	47043.3	47006.7	46673.3	45803.3	46830	46176.7	46773.3	46750	46816.7	46806.7	46126.7	46723.3	47400	46546.7	46730	46746.7	47393.3	46493.3	47170	45940	46780	46630	46726.7	46520	45933.3	45316.7	45140	45150	43666.7	43566.7	41600	40930	40956.7	39806.7
531.25	72676.7	67130	62240	58466.7	55966.7	53433.3	51256.7	49990	47933.3	48536.7	48136.7	47210	46566.7	47486.7	46936.7	46806.7	46913.3	46843.3	46950	46323.3	47060	46636.7	47723.3	46606.7	47746.7	47480	46990	46773.3	46986.7	46850	46596.7	47410	46556.7	47046.7	47033.3	46986.7	47303.3	46440	46560	45266.7	45910	45496.7	44543.3	43540	43910	42386.7	41300	40560	40433.3
531.125	69980	66133.3	61856.7	57940	55130	52923.3	50903.3	49870	49460	47796.7	47410	47890	47183.3	47480	47083.3	47006.7	46990	46806.7	47340	47166.7	46690	46753.3	46730	46076.7	47426.7	47856.7	46940	47156.7	46853.3	46723.3	47280	47230	47483.3	46326.7	47243.3	47010	46846.7	46463.3	46163.3	46550	46160	45410	44843.3	44033.3	42926.7	43286.7	41233.3	41363.3	39996.7
531	66836.7	65020	60993.3	57976.7	54530	52556.7	50803.3	49353.3	49273.3	48736.7	47706.7	47223.3	47463.3	47400	46700	47363.3	47443.3	47353.3	47543.3	47296.7	47113.3	46496.7	47400	47273.3	47763.3	47040	47060	47046.7	46310	47140	47076.7	46626.7	47530	47800	46793.3	46743.3	47620	46580	46603.3	46720	46276.7	44960	45386.7	43870	43693.3	42846.7	41956.7	40943.3	40823.3
530.875	63766.7	62416.7	59716.7	56826.7	53576.7	52253.3	51543.3	49366.7	47946.7	48463.3	48556.7	47710	47673.3	47836.7	48110	47093.3	47500	47340	47300	47173.3	47446.7	46683.3	47420	46886.7	46730	47106.7	47106.7	46850	46940	47370	47236.7	46803.3	47566.7	46770	46846.7	47743.3	47500	47090	47266.7	46613.3	45333.3	45543.3	44736.7	43800	43526.7	43196.7	41803.3	41480	40806.7
530.75	60200	60843.3	58973.3	55076.7	53593.3	51160	51393.3	49350	48240	48246.7	48103.3	47020	46986.7	46970	47360	46986.7	47310	46406.7	46570	47093.3	46710	46270	46593.3	46990	47190	46900	46170	47466.7	46950	47296.7	47996.7	48683.3	46146.7	46903.3	47360	46710	47040	47113.3	46550	46080	45443.3	44903.3	44650	44663.3	43746.7	42936.7	41770	40776.7	40483.3
530.625	55966.7	59080	55896.7	54506.7	52490	51623.3	49453.3	48716.7	48163.3	48103.3	47303.3	47400	46540	46973.3	46800	46856.7	47073.3	46776.7	46583.3	46336.7	47010	46283.3	46520	47250	46770	46570	47193.3	46676.7	46696.7	47086.7	47040	46796.7	46560	46063.3	46313.3	46920	47740	46723.3	46166.7	45746.7	45696.7	45266.7	44850	43693.3	43700	42823.3	42106.7	41586.7	40583.3
530.5	53093.3	56193.3	54686.7	52280	51000	50730	48893.3	48363.3	47653.3	47163.3	46986.7	46660	46850	46290	47063.3	46570	46556.7	46650	46886.7	47350	47170	46776.7	46856.7	46093.3	45690	46603.3	45916.7	46886.7	46703.3	45763.3	46060	46330	47450	47003.3	46393.3	46446.7	46350	46243.3	46466.7	46130	46016.7	45136.7	44563.3	43680	43293.3	43266.7	41656.7	40853.3	40233.3
530.375	51000	53293.3	53326.7	51236.7	50516.7	49440	48203.3	47590	46940	46813.3	46220	46400	46400	46553.3	46143.3	46390	46036.7	46836.7	45456.7	45973.3	46356.7	46726.7	46443.3	46546.7	47040	46863.3	46600	45806.7	46490	46533.3	45966.7	46280	46043.3	46273.3	45320	46340	46283.3	46633.3	45993.3	45920	45430	45490	44353.3	44310	43660	43000	41520	40716.7	41020
530.25	47980	52796.7	51686.7	49883.3	49560	47890	47646.7	47410	45840	46236.7	45300	45640	45583.3	45476.7	45473.3	45580	46563.3	45933.3	45570	46306.7	45560	45490	46443.3	45806.7	45756.7	45656.7	45440	45920	44876.7	45523.3	45666.7	45800	45373.3	45973.3	45946.7	45493.3	44960	45286.7	45396.7	44783.3	45100	44333.3	44230	43510	42816.7	43250	40873.3	41163.3	40316.7
530.125	45376.7	50443.3	49056.7	48876.7	48506.7	47173.3	46743.3	46026.7	45690	46086.7	45713.3	44736.7	45066.7	45513.3	45696.7	45496.7	45433.3	45453.3	45343.3	45483.3	45383.3	45530	45726.7	45266.7	45060	45533.3	45910	45446.7	45016.7	45180	45833.3	44923.3	45753.3	45260	45036.7	45566.7	45486.7	45353.3	45343.3	44763.3	44190	44610	44106.7	42456.7	42560	41823.3	41180	40816.7	39920
530	44930	48303.3	47863.3	47466.7	46653.3	47076.7	46380	45983.3	45376.7	45120	44606.7	45243.3	44510	44693.3	44926.7	44723.3	45146.7	44800	45200	45100	44766.7	45430	45213.3	44136.7	44220	44596.7	44910	45563.3	44756.7	45323.3	45346.7	44816.7	44830	45393.3	44250	44130	44836.7	44770	44200	43943.3	44990	43810	43433.3	42826.7	42683.3	42200	41836.7	40930	40560
529.875	44240	46530	47150	46466.7	45893.3	45483.3	44783.3	44580	45496.7	45100	44826.7	44060	44033.3	43773.3	43883.3	43566.7	43980	44436.7	44306.7	43503.3	44500	44900	44276.7	45223.3	44753.3	44286.7	44653.3	44000	43523.3	44026.7	44110	44980	44780	43713.3	44266.7	44936.7	44610	44513.3	44470	44686.7	44426.7	43886.7	43573.3	42436.7	42973.3	41196.7	41073.3	40426.7	39853.3
529.75	41990	45456.7	46283.3	45130	45116.7	45410	45080	44056.7	43576.7	44463.3	43150	43550	43803.3	44103.3	43133.3	44186.7	43760	43756.7	44350	44516.7	43610	43886.7	43896.7	43663.3	45006.7	44760	44033.3	44406.7	44260	44480	44043.3	44496.7	43840	44410	43560	43936.7	44323.3	44450	44096.7	43590	43553.3	42823.3	42560	42030	41946.7	41726.7	40406.7	40183.3	39823.3
529.625	41930	45383.3	45116.7	44790	44786.7	44453.3	44203.3	42766.7	43426.7	43540	43536.7	43936.7	43266.7	43633.3	42946.7	43500	43640	43823.3	43430	43340	43540	43863.3	43676.7	43780	43690	44346.7	43883.3	43660	44120	43266.7	43093.3	43546.7	43403.3	44146.7	43896.7	43750	44650	43496.7	44483.3	43300	43136.7	42503.3	42306.7	41670	41253.3	40656.7	39646.7	39653.3	39093.3
529.5	40983.3	44386.7	44956.7	44136.7	44056.7	43976.7	44103.3	43820	43173.3	43150	43080	42990	42223.3	43296.7	43236.7	42190	43140	43260	43370	43696.7	43736.7	43550	44040	42210	43086.7	43956.7	43686.7	43466.7	43053.3	42860	43896.7	43713.3	43420	43336.7	42430	43733.3	43333.3	42963.3	43380	42940	43060	43000	42250	41466.7	41510	40690	40436.7	39043.3	39650
529.375	40983.3	43196.7	43850	44170	43100	43203.3	44516.7	43370	43226.7	43080	43126.7	42853.3	42706.7	42433.3	43226.7	42326.7	43213.3	42753.3	43163.3	42923.3	43336.7	43820	43653.3	43313.3	43040	43400	43153.3	43516.7	43113.3	43590	42980	43276.7	43513.3	42946.7	43260	43013.3	42993.3	42853.3	43503.3	43220	42833.3	42536.7	41530	41203.3	41593.3	40406.7	40030	39630	39003.3
529.25	40923.3	43080	43616.7	42903.3	43476.7	43283.3	43383.3	42946.7	42696.7	42090	42156.7	43200	42583.3	42703.3	42566.7	42540	42603.3	42680	42190	43046.7	42336.7	43163.3	43030	42823.3	43320	43680	43880	43296.7	42993.3	43626.7	42886.7	43070	42953.3	43326.7	43453.3	42506.7	43533.3	42843.3	42853.3	42566.7	42070	42100	42066.7	41170	41170	40636.7	39280	38796.7	38063.3
529.125	40383.3	42313.3	43536.7	42936.7	43146.7	42780	43380	42543.3	42363.3	42576.7	42243.3	42433.3	42303.3	42086.7	42126.7	41993.3	42766.7	42453.3	42723.3	42446.7	43430	42823.3	42716.7	42743.3	43120	43040	42973.3	42393.3	42733.3	43426.7	42633.3	42976.7	42520	43613.3	43040	42700	42980	43100	43053.3	42373.3	42550	41666.7	41606.7	40643.3	41190	39996.7	38993.3	38560	38363.3
529	41036.7	42653.3	43283.3	42716.7	43093.3	42563.3	43213.3	42073.3	42786.7	41420	42080	41940	42376.7	42046.7	42383.3	41953.3	42853.3	42893.3	42616.7	42743.3	42420	42540	43320	43063.3	42093.3	42956.7	42640	43016.7	41903.3	42953.3	43283.3	42830	42760	42873.3	41876.7	42586.7	41966.7	43120	42890	42960	41990	42220	42156.7	41313.3	41243.3	40043.3	39350	38253.3	38626.7
528.875	40960	42250	43273.3	43770	42183.3	42376.7	43140	41786.7	42463.3	41890	42256.7	42800	41696.7	42016.7	42453.3	42350	42653.3	42480	42100	42880	42300	42543.3	41780	42486.7	42923.3	42233.3	43096.7	43216.7	42886.7	42596.7	42373.3	42706.7	42473.3	42990	42096.7	42300	42460	42730	42516.7	41686.7	42443.3	41366.7	41416.7	40923.3	40410	40020	38566.7	38293.3	38236.7
528.75	39736.7	42436.7	43076.7	42913.3	42293.3	42276.7	42806.7	41786.7	41803.3	41363.3	42050	42106.7	42333.3	41576.7	41536.7	41516.7	42370	42263.3	41470	42780	42826.7	42466.7	43026.7	42110	42250	42273.3	42263.3	42736.7	42780	42470	42170	42133.3	41936.7	42473.3	42040	43390	42606.7	42866.7	42673.3	42396.7	41750	41680	41566.7	40176.7	40780	39610	39650	38243.3	37133.3
528.625	40810	42440	42593.3	42063.3	42646.7	42116.7	42703.3	41793.3	42170	41756.7	41713.3	41883.3	42116.7	42313.3	42036.7	42450	42903.3	42116.7	42450	42976.7	42150	42736.7	42910	42460	42246.7	42786.7	42276.7	42570	42190	42423.3	42693.3	42790	42716.7	43136.7	41870	43076.7	42480	43526.7	42826.7	42173.3	42320	41750	41880	40896.7	40460	39930	38286.7	38836.7	37883.3
528.5	40543.3	42073.3	42730	42196.7	42623.3	41926.7	42046.7	42840	42053.3	41600	41593.3	41716.7	42676.7	41966.7	42610	42896.7	42080	42573.3	42796.7	42553.3	41723.3	42640	42373.3	42740	43160	42530	42930	43266.7	42706.7	42083.3	42416.7	42750	43046.7	43356.7	42216.7	41963.3	43243.3	43443.3	41926.7	42600	42746.7	42000	41383.3	41416.7	40916.7	40570	39396.7	38210	37960
528.375	40613.3	42126.7	43110	42323.3	42603.3	42436.7	42843.3	42056.7	42186.7	41586.7	41746.7	42440	42610	41616.7	42543.3	42156.7	42093.3	42736.7	42146.7	42520	42313.3	42273.3	41903.3	42223.3	42376.7	42596.7	42670	42346.7	42846.7	42460	42230	42783.3	42530	41903.3	41963.3	42533.3	42846.7	42613.3	42546.7	42023.3	41813.3	41676.7	41403.3	40303.3	40330	39446.7	38253.3	37680	37840
528.25	39610	42063.3	43060	42656.7	41926.7	42803.3	42790	42540	42126.7	42500	41226.7	41863.3	42186.7	41973.3	41550	41553.3	42380	42686.7	41723.3	42196.7	42336.7	42453.3	42646.7	42656.7	43010	42313.3	42416.7	42240	41763.3	42633.3	42446.7	42883.3	42513.3	42466.7	42423.3	43130	43220	42306.7	43340	42660	42220	41800	41470	40180	40730	39426.7	38990	38136.7	37470
[truncated: 42 more rows]
[truncated: 15 more columns]

## Sheet: Figure S16f
Figure S16f
	Intensity (arb. units)
Etch time (min) Binding energy (eV)	0	0.4	0.8	1.5	2.2	2.9	3.6	4.3	5	5.7	6.4	7.1	7.8	8.5	9.2	9.9	11.4	12.9	14.9	16.9	19.9	22.9	25.9	28.9	31.9	34.9	37.9	40.9	43.9	46.9	49.9	52.9	55.9	58.9	61.9	64.9	67.9	70.9	73.9	76.9	79.9	82.9	85.9	88.9	91.9	94.9	97.9	100.9	103.9
[truncated: 161 more rows]
[truncated: 15 more columns]

## Sheet: Figure S16g
Figure S16g
[truncated: 66 more rows]

[truncated: 2 more sheets: Figure S16h, Figure S16i]
