# Supplementary material for: Decoupling light absorption and carrier transport via heterogeneous doping in Ta3N5 thin film photoanode
Source: Nat Commun. 2022 Dec 15;13:7769. doi: 10.1038/s41467-022-35538-1 (PMC9755297; doi:10.1038/s41467-022-35538-1)
Supplement: Supplementary file 3 — Source Data [file 41467_2022_35538_MOESM3_ESM.zip › Source Data file/Soruce_Data_Supplementary_Figure_17.xlsx]

## Sheet: Figure S17a
Figure S17a
Gradient-Mg:Ta3N5			Gradient-Mg:Ta3N5/La:Ta3N5
Wavelength (nm)	PL Intensity (arb. units)		Wavelength (nm)	PL Intensity (arb. units)
500	205.2		500	94.9
502	203.3		502	97.5
504	271.9		504	100.2
506	215.1		506	144.8
508	315.9		508	171.7
510	264.6		510	136.9
512	245.6		512	191
514	267.3		514	135.2
516	257.5		516	161.9
518	356.5		518	91.4
520	386.3		520	106.1
522	361		522	214.6
524	362.3		524	107.4
526	429		526	182.9
528	401.7		528	222.5
530	385.8		530	208.5
532	469.6		532	187.8
534	490.8		534	165.6
536	615.1		536	235.3
538	562.9		538	189.6
540	570.8		540	177.1
542	773.2		542	239.9
544	736.9		544	271.6
546	841.6		546	287.3
548	1037.7		548	354.4
550	1130.6		550	359.9
552	1296.3		552	404.8
554	1473.2		554	248.8
556	1681		556	384.6
558	1979		558	370.3
560	2355.5		560	412.9
562	2655.6		562	461
564	3047		564	578.9
566	3615.7		566	562.9
568	4017.9		568	675.8
570	4795.9		570	701.7
572	5464.2		572	761.9
574	6153.7		574	822.1
576	7012.8		576	830.1
578	7644.5		578	1077.9
580	8752		580	931.9
582	9511.9		582	1095.6
584	10079.2		584	1188.6
586	11101.1		586	1112.9
588	11654.6		588	1184.5
590	12137		590	1228.2
592	12287.1		592	1164.7
594	12589.9		594	1195.4
596	12265.7		596	1215.2
598	12137.4		598	1035.8
600	11972.7		600	1083.8
602	11445.6		602	906.7
604	10965.3		604	917.8
606	10510.7		606	982.6
608	9554		608	935.1
610	9090.2		610	828.8
612	8561		612	826.4
614	7937.2		614	710.5
616	7467.2		616	690.4
618	6877.6		618	809.1
620	6213		620	610.2
622	6043.4		622	682.7
624	5615.4		624	545
626	5183.3		626	616.2
628	4859.2		628	592.3
630	4483.8		630	609.8
632	4298.7		632	620.4
634	4235		634	584.2
636	3864.4		636	578.9
638	3710.6		638	621.8
640	3349		640	537.7
642	3378.3		642	689.4
644	3187.8		644	590.3
646	2999.3		646	670.6
648	2983.5		648	690.6
650	2736.9		650	587.7
652	2693.2		652	609.3
654	2677.6		654	564.1
656	2436.7		656	701.3
658	2548.3		658	561.9
660	2264.6		660	601.5
662	2439.8		662	510.5
664	2313		664	555.1
666	2448.9		666	618.9
668	2395.7		668	682.2
670	2162.2		670	516.9
672	2291.9		672	552.1
674	2120		674	607.3
676	2247.6		676	578.8
678	2208.4		678	437.8
680	2150.1		680	584.9
682	2143.8		682	598.4
684	2135		684	433.9
686	2239.9		686	673.9
688	2144.8		688	538.1
690	2213.9		690	566
692	2223.1		692	596.9
694	2236.8		694	581
696	2051.5		696	569.3
698	2166.5		698	457.6
700	2153.1		700	537.5
702	2098.3		702	501.3
704	2122.2		704	554.4
706	1971.3		706	430.6
708	2123		708	486.8
710	2067.8		710	443
712	1974.9		712	434.8
714	2110.4		714	517.2
716	1960.8		716	465.6
718	1934.1		718	448.1
720	1985.8		720	508.4
722	2164.9		722	498.6
724	1938.5		724	426.7
726	1949.8		726	513.9
728	1850.2		728	499
730	1872.5		730	468.1
732	1952.2		732	432.7
734	1909.2		734	636.4
736	1862.7		736	533.2
738	1651		738	474
740	1732.2		740	520.7
742	1938.8		742	422.8
744	1824		744	568.5
746	1844		746	614.1
748	1805.7		748	405.4
750	1652.1		750	750.6
752	1627.4		752	622.4
754	1634.9		754	539.8
756	1707.7		756	593.9
758	1758.1		758	575.5
760	1606.8		760	617.8
762	1691		762	481.7
764	1645.6		764	580.2
766	1612.8		766	525.8
768	1720.2		768	576.9
770	1752.7		770	684.8
772	1598.1		772	772
774	1575.2		774	655.2
776	1675.7		776	541.4
778	1574.2		778	730.6
780	1602.4		780	769.1
782	1662		782	709.9
784	1661.1		784	721.7
786	1635.1		786	884.9
788	1587		788	717.8
790	1658.1		790	594.1
792	1550.7		792	658.1
794	1619.3		794	686.7
796	1529.1		796	598.1
798	1567.4		798	767.8
800	1530		800	580.8
802	1487.56		802	794.5
804	1517.1		804	769.6
806	1570.74		806	808.6
808	1578.62		808	770.7
810	1536.7		810	625.1
812	1564.61		812	873.2
814	1572.49		814	642.1
816	1552.35		816	738.2
818	1533.09		818	431.3
820	1536.59		820	607
822	1555.86		822	591.7
824	1494.57		824	479.1
826	1580.37		826	821
828	1482.31		828	765.1
830	1574.24		830	715.6
832	1577.74		832	640.736
834	1510.69		834	432.234
836	1447.29		836	609.014
838	1433.28		838	460.951
840	1570.74		840	802.49
842	1401.76		842	443.221
844	1533.09		844	715.402
846	1403.74		846	624.477
848	1480.56		848	612.032
850	1484.15		850	479.335
852	1351.85		852	663.592
854	1483.18		854	482.499
856	1402.63		856	422.467
858	1452.54		858	725.523
860	1232.77		860	574.1
862	1355.6		862	374.363
864	1386.87		864	672.609
866	1153.1		866	706.282
868	1312.45		868	422.467
870	1210.4		870	576.401
872	1060.29		872	460.951
874	1132.08		874	557.159
876	951.72		876	417.657
878	996.038		878	388.795
880	1079.55		880	537.917
882	1017.26		882	528.297
884	938.586		884	470.572
886	884.301		886	258.5
888	861.63		888	475.382
890	734.295		890	383.984
892	790.889		892	480.192
894	769.666		894	340.69
896	670.628		896	417.657
898	656.48		898	263.724
900	614.035		900	379.174
862	1355.6
864	1386.87
866	1153.1
868	1312.45
870	1210.4
872	1060.29
874	1132.08
876	951.72
878	996.038
880	1079.55
882	1017.26
884	938.586
886	884.301
888	861.63
890	734.295
892	790.889
894	769.666
896	670.628
898	656.48
900	614.035

## Sheet: Figure S17b
Figure S17b
Gradient-Mg:Ta3N5					Gradient-Mg:Ta3N5/La:Ta3N5
Time (ns)	PL Intensity (arb. units)	Time (ns)	PL Intensity (arb. units)		Time (ns)	PL Intensity (arb. units)	Time (ns)	PL Intensity (arb. units)
0	12	1.65	24.051		0	168	1.275	180.471
0.025	31	1.675	23.016		0.025	164	1.3	182.5
0.05	21	1.7	23.799		0.05	182	1.325	182.604
0.075	27	1.725	25.016		0.075	186	1.35	181.718
0.1	27	1.75	24.603		0.1	200	1.375	182.762
0.125	22	1.775	23.021		0.125	182	1.4	182.641
0.15	21	1.8	24.501		0.15	182	1.425	181.355
0.175	33	1.825	23.298		0.175	188	1.45	180.876
0.2	16	1.85	24.755		0.2	162	1.475	182.877
0.225	22	1.875	24.36		0.225	176	1.5	183.535
0.25	24	1.9	24.327		0.25	205	1.525	181.534
0.275	33	1.925	25.249		0.275	203	1.55	182.835
0.3	23	1.95	23.863		0.3	170	1.575	182.323
0.325	21	1.975	24.448		0.325	180	1.6	181.124
0.35	21	2	24.658		0.35	161	1.625	183.298
0.375	22	2.025	26.384		0.375	188	1.65	183.719
0.4	22	2.05	25.988		0.4	191	1.675	181.901
0.425	26	2.075	25.954		0.425	181	1.7	182.172
0.45	33	2.1	24.391		0.45	187	1.725	184.392
0.475	23	2.125	24.11		0.475	166	1.75	184.852
0.5	23	2.15	24.101		0.5	217	1.775	182.666
0.525	30	2.175	24.094		0.525	177	1.8	182.433
0.55	21	2.2	25.745		0.55	171	1.825	183.824
0.575	23	2.225	24.453		0.575	169	1.85	183.197
0.6	22	2.25	28.314		0.6	186	1.875	181.291
0.625	27	2.275	25.912		0.625	165	1.9	181.086
0.65	29	2.3	25.394		0.65	174	1.925	181.908
0.675	23	2.325	26.243		0.675	164	1.95	182.4
0.7	17	2.35	28.932		0.7	170	1.975	182.821
0.725	18	2.375	44.456		0.725	167	2	182.17
0.75	33	2.4	110.075		0.75	187	2.025	182.645
0.775	16	2.425	327.756		0.775	181	2.05	184.813
0.8	32	2.45	1002.34		0.8	178	2.075	182.857
0.825	19	2.475	2620.25		0.825	208	2.1	181.633
0.85	28	2.5	5052.36		0.85	207	2.125	182.983
0.875	30	2.525	7937.74		0.875	195	2.15	182.722
0.9	31	2.55	10215.9		0.9	194	2.175	181.716
0.925	22	2.575	10652.2		0.925	184	2.2	181.667
0.95	20	2.6	9716.77		0.95	174	2.225	182.428
0.975	32	2.625	8321.37		0.975	206	2.25	183.46
1	26	2.65	6776.24		1	183	2.275	183.135
1.025	28	2.675	5390.94		1.025	190	2.3	183.07
1.05	24	2.7	4364.73		1.05	210	2.325	183.209
1.075	22	2.725	3729.55		1.075	173	2.35	186.742
1.1	23	2.75	3220.87		1.1	179	2.375	195.268
1.125	21	2.775	2781.2		1.125	179	2.4	236.896
1.15	17	2.8	2443.4		1.15	172	2.425	403.682
1.175	27	2.825	2225.53		1.175	182	2.45	901.805
1.2	16	2.85	1974.23		1.2	151	2.475	2107.7
1.225	15	2.875	1774.7		1.225	155	2.5	4236.36
1.25	19	2.9	1625.83		1.25	181	2.525	6948.73
1.275	26	2.925	1457.62		1.275	170	2.55	9258.51
1.3	26	2.95	1343.52		1.3	175	2.575	10216.9
1.325	22	2.975	1221.08		1.325	191	2.6	9745.4
1.35	19	3	1124.98		1.35	174	2.625	8413.91
1.375	32	3.025	1056.93		1.375	186	2.65	6894.79
1.4	38	3.05	985.616		1.4	148	2.675	5554.78
1.425	26	3.075	922.123		1.425	178	2.7	4494.99
1.45	28	3.1	843.437		1.45	164	2.725	3676.28
1.475	21	3.125	795.061		1.475	178	2.75	3056.85
1.5	24	3.15	743.799		1.5	163	2.775	2580.48
1.525	26	3.175	698.047		1.525	195	2.8	2209.47
1.55	28	3.2	663.737		1.55	190	2.825	1904.29
1.575	20	3.225	624.145		1.575	174	2.85	1699.48
1.6	30	3.25	593.752		1.6	187	2.875	1496.08
1.625	18	3.275	561.693		1.625	174	2.9	1305.05
1.65	25	3.3	531.7		1.65	192	2.925	1176.88
1.675	25	3.325	516.291		1.675	185	2.95	1069.36
1.7	23	3.35	488.909		1.7	184	2.975	976.582
1.725	27	3.375	465.984		1.725	197	3	895.453
1.75	19	3.4	453.853		1.75	210	3.025	824.262
1.775	17	3.425	437.528		1.775	181	3.05	758.969
1.8	19	3.45	412.177		1.8	220	3.075	714.963
1.825	30	3.475	404.2		1.825	175	3.1	679.691
1.85	29	3.5	397.529		1.85	184	3.125	650.521
1.875	23	3.525	380.859		1.875	185	3.15	617.865
1.9	25	3.55	371.271		1.9	191	3.175	587.349
1.925	28	3.575	364.02		1.925	188	3.2	572.468
1.95	22	3.6	358.497		1.95	174	3.225	551.528
1.975	27	3.625	353.148		1.975	163	3.25	523.283
2	23	3.65	347.577		2	182	3.275	511.905
2.025	17	3.675	338.355		2.025	172	3.3	505.276
2.05	27	3.7	342.034		2.05	192	3.325	495.968
2.075	35	3.725	351.433		2.075	194	3.35	486.927
2.1	23	3.75	346.632		2.1	182	3.375	478.399
2.125	23	3.775	358.422		2.125	183	3.4	471.198
2.15	18	3.8	351.342		2.15	188	3.425	458.64
2.175	28	3.825	339.403		2.175	180	3.45	449.915
2.2	19	3.85	342.782		2.2	173	3.475	440.41
2.225	20	3.875	324.548		2.225	166	3.5	431.914
2.25	25	3.9	338.687		2.25	164	3.525	432.995
2.275	22	3.925	308.138		2.275	192	3.55	428.922
2.3	26	3.95	312.867		2.3	173	3.575	421.287
2.325	29	3.975	294.601		2.325	194	3.6	418.066
2.35	48	4	267.013		2.35	219	3.625	414.533
2.375	105	4.025	261.069		2.375	208	3.65	418.99
2.4	227	4.05	257.695		2.4	332	3.675	420.671
2.425	564	4.075	250.225		2.425	503	3.7	426.221
2.45	1354	4.1	241.297		2.45	1150	3.725	430.974
2.475	2891	4.125	241.335		2.475	2348	3.75	432.389
2.5	5210	4.15	229.306		2.5	4226	3.775	439.902
2.525	7593	4.175	229.546		2.525	6591	3.8	443.981
2.55	9550	4.2	220.352		2.55	8678	3.825	442.241
2.575	10000	4.225	218.029		2.575	9982	3.85	439.388
2.6	9570	4.25	212.557		2.6	10000	3.875	430.2
2.625	8568	4.275	207.95		2.625	8735	3.9	420.17
2.65	7119	4.3	204.554		2.65	7306	3.925	417.506
2.675	5912	4.325	198.134		2.675	5774	3.95	411.906
2.7	4719	4.35	196.088		2.7	4657	3.975	400.054
2.725	3898	4.375	195.096		2.725	3639	4	388.787
2.75	3269	4.4	188.53		2.75	2963	4.025	373.501
2.775	2799	4.425	184.195		2.775	2496	4.05	355.632
2.8	2446	4.45	186.269		2.8	2072	4.075	348.757
2.825	2168	4.475	183.069		2.825	1864	4.1	341.268
2.85	1908	4.5	180.43		2.85	1558	4.125	338.402
2.875	1686	4.525	177.316		2.875	1407	4.15	333.642
2.9	1563	4.55	173.267		2.9	1278	4.175	329.14
2.925	1312	4.575	175.686		2.925	1136	4.2	324.984
2.95	1343	4.6	172.102		2.95	1109	4.225	319.414
2.975	1112	4.625	167.206		2.975	979	4.25	316.572
3	1057	4.65	163.877		3	906	4.275	312.892
3.025	926	4.675	164.147		3.025	829	4.3	308.265
3.05	931	4.7	164.341		3.05	822	4.325	302.311
3.075	878	4.725	158.75		3.075	784	4.35	301.979
3.1	812	4.75	157.805		3.1	704	4.375	299.98
3.125	771	4.775	160.442		3.125	666	4.4	296.654
3.15	734	4.8	157.975		3.15	653	4.425	295.536
3.175	723	4.825	151.175		3.175	640	4.45	290.737
3.2	652	4.85	149.367		3.2	648	4.475	286.04
3.225	657	4.875	147.775		3.225	592	4.5	284.415
3.25	567	4.9	146.922		3.25	551	4.525	283.766
3.275	563	4.925	145.467		3.275	554	4.55	280.969
3.3	551	4.95	143.912		3.3	560	4.575	277.973
3.325	543	4.975	143.219		3.325	546	4.6	279.202
3.35	514	5	141.913		3.35	497	4.625	279.549
3.375	531	5.025	139.67		3.375	477	4.65	274.251
3.4	451	5.05	142.237		3.4	476	4.675	270.559
3.425	470	5.075	141.745		3.425	429	4.7	270.623
3.45	460	5.1	137.272		3.45	446	4.725	271.618
3.475	436	5.125	134.555		3.475	410	4.75	268.457
3.5	436	5.15	137.186		3.5	425	4.775	264.993
3.525	417	5.175	131.787		3.525	448	4.8	263.665
3.55	410	5.2	127.93		3.55	433	4.825	261.123
3.575	371	5.225	127.029		3.575	418	4.85	261.019
3.6	400	5.25	129.104		3.6	417	4.875	261.862
3.625	395	5.275	125.184		3.625	415	4.9	257.442
3.65	354	5.3	123.316		3.65	407	4.925	257.307
3.675	385	5.325	123.673		3.675	401	4.95	255.798
3.7	360	5.35	121.941		3.7	410	4.975	253.366
3.725	380	5.375	126.398		3.725	432	5	250.523
3.75	400	5.4	122.361		3.75	414	5.025	248.184
3.775	360	5.425	117.28		3.775	418	5.05	248.407
3.8	355	5.45	117.95		3.8	447	5.075	247.442
3.825	359	5.475	116.428		3.825	451	5.1	246.45
3.85	344	5.5	114.334		3.85	390	5.125	245.068
3.875	354	5.525	113.868		3.875	407	5.15	244.93
3.9	340	5.55	112.916		3.9	437	5.175	242.661
3.925	353	5.575	112.676		3.925	442	5.2	241.616
3.95	374	5.6	111.808		3.95	405	5.225	240.954
3.975	335	5.625	109.991		3.975	382	5.25	239.084
4	311	5.65	108.83		4	377	5.275	238.738
4.025	271	5.675	106.992		4.025	392	5.3	238.727
4.05	276	5.7	106.643		4.05	376	5.325	237.544
4.075	292	5.725	104.976		4.075	329	5.35	233.864
4.1	265	5.75	102.177		4.1	327	5.375	233.403
4.125	260	5.775	102.476		4.125	333	5.4	233.498
4.15	259	5.8	104.266		4.15	302	5.425	233.825
4.175	233	5.825	100.557		4.175	319	5.45	230.795
4.2	234	5.85	99.852		4.2	325	5.475	227.531
4.225	229	5.875	99.063		4.225	328	5.5	228.269
4.25	216	5.9	96.497		4.25	334	5.525	230.529
4.275	193	5.925	96.063		4.275	297	5.55	228.94
4.3	227	5.95	97.761		4.3	270	5.575	226.891
4.325	216	5.975	96.58		4.325	297	5.6	224.262
4.35	186	6	96.471		4.35	289	5.625	222.344
4.375	167	6.025	93.376		4.375	283	5.65	222.62
4.4	176	6.05	92.084		4.4	308	5.675	224.132
4.425	216	6.075	91.214		4.425	259	5.7	223.698
4.45	183	6.1	92.016		4.45	314	5.725	220.046
4.475	205	6.125	90.717		4.475	279	5.75	217.896
4.5	206	6.15	88.972		4.5	275	5.775	218.96
4.525	178	6.175	92.157		4.525	241	5.8	219.965
4.55	178	6.2	90.614		4.55	275	5.825	220.504
4.575	151	6.225	89.679		4.575	266	5.85	218.68
4.6	165	6.25	90.673		4.6	286	5.875	216.663
4.625	159	6.275	87.897		4.625	260	5.9	215.077
4.65	156	6.3	87.609		4.65	266	5.925	213.859
4.675	157	6.325	85.433		4.675	261	5.95	213.546
4.7	140	6.35	84.416		4.7	251	5.975	213.395
4.725	172	6.375	85.339		4.725	258	6	211.988
4.75	129	6.4	85.814		4.75	261	6.025	210.736
4.775	148	6.425	82.895		4.775	257	6.05	210.993
4.8	153	6.45	81.774		4.8	247	6.075	211.731
4.825	152	6.475	80.242		4.825	246	6.1	211.469
4.85	167	6.5	81.025		4.85	270	6.125	209.991
4.875	143	6.525	82.326		4.875	264	6.15	209.069
4.9	147	6.55	82.076		4.9	246	6.175	208.829
4.925	140	6.575	79.071		4.925	248	6.2	209.745
4.95	146	6.6	77.17		4.95	246	6.225	210.25
4.975	137	6.625	78.815		4.975	252	6.25	209.605
5	138	6.65	77.022		5	258	6.275	207.811
5.025	119	6.675	76.944		5.025	246	6.3	206.036
5.05	111	6.7	75.675		5.05	242	6.325	205.69
5.075	126	6.725	74.094		5.075	229	6.35	206.716
5.1	126	6.75	72.475		5.1	236	6.375	205.527
5.125	142	6.775	74.963		5.125	249	6.4	204.079
5.15	99	6.8	73.37		5.15	223	6.425	203.196
5.175	119	6.825	74.184		5.175	263	6.45	203.002
5.2	124	6.85	73.159		5.2	255	6.475	203.571
5.225	127	6.875	70.024		5.225	219	6.5	204.402
5.25	118	6.9	70.62		5.25	225	6.525	204.432
5.275	108	6.925	69.52		5.275	251	6.55	202.63
5.3	121	6.95	70.46		5.3	253	6.575	201.452
5.325	128	6.975	68.602		5.325	244	6.6	200.422
5.35	114	7	67.766		5.35	242	6.625	200.095
5.375	93	7.025	66.384		5.375	235	6.65	199.58
5.4	107	7.05	66.485		5.4	265	6.675	199.69
5.425	109	7.075	68.576		5.425	231	6.7	198.939
5.45	125	7.1	65.296		5.45	229	6.725	198.067
5.475	94	7.125	65.015		5.475	224	6.75	198.085
5.5	103	7.15	64.642		5.5	191	6.775	198.652
5.525	117	7.175	64.973		5.525	218	6.8	199.285
5.55	88	7.2	64.667		5.55	241	6.825	199.573
5.575	128	7.225	65.888		5.575	225	6.85	198.977
5.6	119	7.25	65.824		5.6	208	6.875	197.841
5.625	111	7.275	64.659		5.625	223	6.9	197.849
5.65	98	7.3	61.65		5.65	238	6.925	197.802
5.675	113	7.325	61.539		5.675	236	6.95	196.943
5.7	102	7.35	62.858		5.7	221	6.975	197.572
5.725	98	7.375	61.108		5.725	221	7	197.063
5.75	99	7.4	62.862		5.75	218	7.025	196.213
5.775	110	7.425	61.305		5.775	226	7.05	196.452
5.8	81	7.45	60.629		5.8	214	7.075	197.424
5.825	107	7.475	60.228		5.825	211	7.1	198.794
5.85	90	7.5	61.489		5.85	229	7.125	197.923
5.875	97	7.525	63.123		5.875	221	7.15	196.369
5.9	82	7.55	58.225		5.9	221	7.175	196.431
5.925	86	7.575	57.742		5.925	219	7.2	196.839
5.95	104	7.6	56.611		5.95	216	7.225	196.566
5.975	96	7.625	57.656		5.975	218	7.25	196.098
6	87	7.65	57.561		6	241	7.275	196.091
6.025	86	7.675	58.03		6.025	209	7.3	196.235
6.05	81	7.7	57.03		6.05	201	7.325	195.355
6.075	84	7.725	57.368		6.075	214	7.35	194.567
6.1	90	7.75	54.718		6.1	230	7.375	193.506
6.125	78	7.775	56.35		6.125	247	7.4	195.162
6.15	93	7.8	56.467		6.15	193	7.425	195.133
6.175	94	7.825	55.352		6.175	220	7.45	192.89
6.2	75	7.85	54.881		6.2	229	7.475	191.397
6.225	83	7.875	56.207		6.225	220	7.5	191.694
6.25	71	7.9	54.591		6.25	239	7.525	191.733
6.275	89	7.925	55.648		6.275	204	7.55	192.529
6.3	70	7.95	54.862		6.3	213	7.575	192.782
6.325	72	7.975	52.791		6.325	187	7.6	191.967
6.35	85	8	52.974		6.35	204	7.625	190.277
6.375	94	8.025	52.792		6.375	212	7.65	192.027
6.4	77	8.05	53.308		6.4	228	7.675	193.653
6.425	80	8.075	50.7		6.425	222	7.7	191.423
6.45	83	8.1	51.548		6.45	211	7.725	190.138
6.475	75	8.125	50.697		6.475	198	7.75	190.823
6.5	73	8.15	52.71		6.5	218	7.775	190.376
6.525	86	8.175	52.104		6.525	195	7.8	190.397
6.55	72	8.2	49.248		6.55	204	7.825	191.373
6.575	73	8.225	50.946		6.575	225	7.85	190.39
6.6	84	8.25	48.642		6.6	221	7.875	189.347
6.625	60	8.275	47.867		6.625	202	7.9	188.253
6.65	68	8.3	49.166		6.65	217	7.925	188.719
6.675	72	8.325	48.358		6.675	200	7.95	190.876
6.7	86	8.35	48.756		6.7	222	7.975	192.675
6.725	53	8.375	46.995		6.725	227	8	191.766
6.75	61	8.4	47.217		6.75	232	8.025	188.416
6.775	59	8.425	49.56		6.775	219	8.05	187.578
6.8	73	8.45	49.012		6.8	220	8.075	189.048
6.825	58	8.475	48.697		6.825	210	8.1	190.057
6.85	76	8.5	49.343		6.85	195	8.125	190.707
6.875	56	8.525	47.686		6.875	209	8.15	191.822
6.9	75	8.55	46.349		6.9	204	8.175	190.559
6.925	74	8.575	45.93		6.925	181	8.2	190.293
6.95	67	8.6	45.653		6.95	213	8.225	189.637
6.975	60	8.625	46.211		6.975	239	8.25	189.102
7	79	8.65	46.96		7	215	8.275	190.205
7.025	66	8.675	46.933		7.025	199	8.3	190.346
7.05	75	8.7	45.111		7.05	217	8.325	192.232
7.075	66	8.725	47.89		7.075	208	8.35	191.209
7.1	65	8.75	45.884		7.1	215	8.375	188.361
7.125	76	8.775	43.604		7.125	191	8.4	189.555
7.15	55	8.8	44.679		7.15	212	8.425	190.91
7.175	50	8.825	43.089		7.175	201	8.45	188.878
7.2	64	8.85	46.662		7.2	204	8.475	189.949
7.225	59	8.875	45.637		7.225	189	8.5	191.424
7.25	60	8.9	44.389		7.25	179	8.525	189.863
7.275	74	8.925	43.224		7.275	217	8.55	186.959
7.3	70	8.95	44.499		7.3	185	8.575	187.707
7.325	64	8.975	44.626		7.325	199	8.6	189.295
7.35	50	9	44.483		7.35	189	8.625	188.246
7.375	61	9.025	41.854		7.375	177	8.65	189.751
7.4	62	9.05	42.814		7.4	185	8.675	190.987
7.425	67	9.075	44.557		7.425	203	8.7	188.439
7.45	65	9.1	42.26		7.45	206	8.725	186.702
7.475	57	9.125	41.621		7.475	188	8.75	186.613
7.5	58	9.15	43.05		7.5	193	8.775	187.942
7.525	54	9.175	42.369		7.525	201	8.8	188.82
7.55	56	9.2	40.405		7.55	202	8.825	187.588
7.575	52	9.225	40.695		7.575	178	8.85	188.121
7.6	53	9.25	39.793		7.6	222	8.875	188.373
7.625	69	9.275	41.891		7.625	188	8.9	188.163
7.65	53	9.3	42.2		7.65	202	8.925	187.402
7.675	54	9.325	40.445		7.675	208	8.95	187.133
7.7	60	9.35	39.976		7.7	197	8.975	187.124
7.725	60	9.375	40.61		7.725	187	9	188.278
7.75	51	9.4	39.777		7.75	221	9.025	187.665
7.775	55	9.425	39.455		7.775	204	9.05	187.731
7.8	54	9.45	40.1		7.8	206	9.075	187.99
7.825	43	9.475	39.278		7.825	177	9.1	188.587
7.85	54	9.5	42.278		7.85	178	9.125	187.294
7.875	62	9.525	39.527		7.875	206	9.15	185.806
7.9	70	9.55	37.974		7.9	201	9.175	186.349
7.925	52	9.575	41.751		7.925	196	9.2	186.98
7.95	61	9.6	39.138		7.95	201	9.225	185.924
7.975	60	9.625	40.072		7.975	205	9.25	185.824
8	43	9.65	40.262		8	194	9.275	186.134
8.025	67	9.675	40.18		8.025	201	9.3	186.183
8.05	79	9.7	38.439		8.05	211	9.325	186.828
8.075	55	9.725	38.812		8.075	196	9.35	186.345
8.1	56	9.75	39.645		8.1	217	9.375	186.571
8.125	52	9.775	39.701		8.125	202	9.4	188.503
8.15	50	9.8	37.136		8.15	174	9.425	186.165
8.175	61	9.825	37.329		8.175	192	9.45	185.585
8.2	57	9.85	37.293		8.2	195	9.475	185.891
8.225	44	9.875	37.957		8.225	203	9.5	185.937
8.25	54	9.9	39.638		8.25	192	9.525	186.18
8.275	48	9.925	37.411		8.275	198	9.55	185.965
8.3	64	9.95	36.841		8.3	210	9.575	185.202
8.325	51	9.975	35.852		8.325	178	9.6	185.735
8.35	50	10	36.342		8.35	178	9.625	185.19
8.375	48	10.025	35.503		8.375	178	9.65	184.723
8.4	51	10.05	36.834		8.4	221	9.675	184.532
8.425	50	10.075	37.02		8.425	227	9.7	186.56
8.45	45	10.1	35.278		8.45	182	9.725	187.043
8.475	54	10.125	35.653		8.475	194	9.75	185.077
8.5	43	10.15	35.661		8.5	193	9.775	185.408
8.525	62	10.175	35.538		8.525	218	9.8	185.477
8.55	49	10.2	36.245		8.55	180	9.825	186.942
8.575	61	10.225	37.967		8.575	167	9.85	189.944
8.6	32	10.25	34.952		8.6	207	9.875	187.472
8.625	55	10.275	34.234		8.625	188	9.9	184.635
8.65	48	10.3	34.892		8.65	199	9.925	186.807
8.675	48	10.325	35.741		8.675	192	9.95	187.028
8.7	60	10.35	34.985		8.7	206	9.975	187.631
8.725	42	10.375	34.737		8.725	192	10	187.706
8.75	53	10.4	35.455		8.75	205	10.025	185.605
8.775	50	10.425	35.531		8.775	174	10.05	186.415
8.8	39	10.45	36.299		8.8	200	10.075	187.293
8.825	41	10.475	35.592		8.825	195	10.1	188.228
8.85	56	10.5	35.39		8.85	176	10.125	189.21
8.875	48	10.525	35.322		8.875	200	10.15	187.43
8.9	45	10.55	35.253		8.9	185	10.175	185.566
8.925	55	10.575	35.183		8.925	202	10.2	186.962
8.95	50	10.6	37.598		8.95	209	10.225	186.142
8.975	57	10.625	37.252		8.975	188	10.25	185.061
9	50	10.65	33.82		9	180	10.275	184.942
9.025	62	10.675	33.921		9.025	199	10.3	185.241
9.05	47	10.7	33.099		9.05	191	10.325	185.283
9.075	53	10.725	36.105		9.075	160	10.35	185.526
9.1	55	10.75	35.849		9.1	209	10.375	187.316
9.125	46	10.775	33.205		9.125	179	10.4	187.214
9.15	44	10.8	32.626		9.15	205	10.425	184.946
9.175	44	10.825	33.288		9.175	202	10.45	184.638
9.2	44	10.85	34.144		9.2	230	10.475	185.561
9.225	44	10.875	35.052		9.225	190	10.5	187.944
9.25	46	10.9	34.352		9.25	191	10.525	189.916
9.275	34	10.925	34.157		9.275	208	10.55	187.806
9.3	41	10.95	34.097		9.3	180	10.575	187.231
9.325	45	10.975	33.208		9.325	171	10.6	186.935
9.35	45	11	32.136		9.35	192	10.625	185.497
9.375	47	11.025	32.676		9.375	188	10.65	185.285
9.4	49	11.05	33.542		9.4	209	10.675	186.899
9.425	50	11.075	32.805		9.425	190	10.7	187.642
9.45	45	11.1	34.232		9.45	197	10.725	185.884
9.475	49	11.125	32.852		9.475	183	10.75	185.208
9.5	51	11.15	33.314		9.5	188	10.775	185.627
9.525	46	11.175	36.718		9.525	190	10.8	184.779
9.55	44	11.2	33.268		9.55	190	10.825	184.476
9.575	51	11.225	32.482		9.575	172	10.85	185.002
9.6	45	11.25	34.861		9.6	192	10.875	185.254
9.625	43	11.275	33.654		9.625	199	10.9	186.252
9.65	48	11.3	33.324		9.65	210	10.925	186.296
9.675	37	11.325	32.436		9.675	172	10.95	185.13
9.7	52	11.35	36.335		9.7	198	10.975	185.165
9.725	48	11.375	33.838		9.725	204	11	186.762
9.75	49	11.4	32.401		9.75	200	11.025	186.723
9.775	40	11.425	32.977		9.775	191	11.05	186.48
9.8	39	11.45	33.879		9.8	193	11.075	186.289
9.825	44	11.475	31.517		9.825	192	11.1	186.109
9.85	40	11.5	30.952		9.85	187	11.125	184.177
9.875	40	11.525	30.801		9.875	192	11.15	185.549
9.9	42	11.55	32.315		9.9	198	11.175	186.872
9.925	47	11.575	31.721		9.925	201	11.2	185.415
9.95	29	11.6	30.673		9.95	189	11.225	186.18
9.975	53	11.625	31.235		9.975	178	11.25	186.411
10	46	11.65	32.953		10	207	11.275	186.222
10.025	41	11.675	31.592		10.025	197	11.3	186.044
10.05	35	11.7	31.245		10.05	190	11.325	185.316
10.075	49	11.725	31.999		10.075	204	11.35	185.883
10.1	38	11.75	32.939		10.1	182	11.375	186.171
10.125	45	11.775	32.271		10.125	188	11.4	187.6
10.15	50	11.8	32.106		10.15	204	11.425	187.802
10.175	44	11.825	32.904		10.175	212	11.45	186.179
10.2	41	11.85	33.056		10.2	177	11.475	184.624
10.225	36	11.875	33.069		10.225	199	11.5	184.507
10.25	45	11.9	31.421		10.25	215	11.525	184.407
10.275	42	11.925	31.058		10.275	184	11.55	185.122
10.3	38	11.95	32.626		10.3	175	11.575	184.911
10.325	49	11.975	32.081		10.325	204	11.6	184.956
10.35	39	12	30.251		10.35	207	11.625	185.361
10.375	38	12.025	29.844		10.375	201	11.65	183.733
10.4	42	12.05	29.716		10.4	221	11.675	184.146
10.425	42	12.075	30.424		10.425	196	11.7	184.895
10.45	34	12.1	31.324		10.45	182	11.725	186.315
10.475	40	12.125	32.275		10.475	175	11.75	186.509
10.5	36	12.15	29.96		10.5	204	11.775	186.08
10.525	36	12.175	31.094		10.525	177	11.8	184.913
10.55	39	12.2	30.523		10.55	192	11.825	184.148
10.575	37	12.225	30.324		10.575	168	11.85	184.682
10.6	33	12.25	31.092		10.6	194	11.875	184.142
10.625	63	12.275	31.217		10.625	181	11.9	184.084
10.65	33	12.3	32.034		10.65	189	11.925	184.434
10.675	57	12.325	32.205		10.675	199	11.95	184.922
10.7	50	12.35	30.579		10.7	204	11.975	185.736
10.725	55	12.375	30.236		10.725	204	12	186.009
10.75	36	12.4	30.167		10.75	173	12.025	186.656
10.775	41	12.425	30.929		10.775	177	12.05	185.97
10.8	45	12.45	30.222		10.8	174	12.075	183.642
10.825	47	12.475	29.195		10.825	213	12.1	184.645
10.85	28	12.5	28.95		10.85	159	12.125	183.702
10.875	36	12.525	28.848		10.875	189	12.15	183.911
10.9	30	12.55	29.579		10.9	202	12.175	184.071
10.925	42	12.575	29.673		10.925	188	12.2	183.421
10.95	44	12.6	29.632		10.95	174	12.225	183.862
10.975	46	12.625	30.421		10.975	184	12.25	183.434
11	41	12.65	30.566		11	153	12.275	184.08
11.025	41	12.675	31.402		11.025	190	12.3	184.001
11.05	33	12.7	30.762		11.05	198	12.325	182.363
11.075	21	12.725	29.796		11.075	209	12.35	185.171
11.1	39	12.75	29.608		11.1	207	12.375	187.503
11.125	40	12.775	30.385		11.125	184	12.4	185.091
11.15	39	12.8	30.52		11.15	195	12.425	184.678
11.175	36	12.825	28.861		11.175	184	12.45	185.095
11.2	31	12.85	29.318		11.2	206	12.475	183.478
11.225	34	12.875	30.235		11.225	180	12.5	184.702
11.25	34	12.9	32.031		11.25	188	12.525	185.322
11.275	32	12.925	29.916		11.275	211	12.55	184.855
11.3	39	12.95	30.282		11.3	165	12.575	184.458
11.325	43	12.975	29.584		11.325	207	12.6	183.528
11.35	42	13	29.393		11.35	211	12.625	183.748
11.375	27	13.025	30.168		11.375	173	12.65	185.92
11.4	53	13.05	30.302		11.4	210	12.675	187.138
11.425	28	13.075	30.299		11.425	173	12.7	185.976
11.45	38	13.1	28.638		11.45	163	12.725	184.204
11.475	27	13.125	29.093		11.475	179	12.75	183.518
11.5	44	13.15	29.18		11.5	167	12.775	184.73
11.525	32	13.175	30.791		11.525	180	12.8	184.941
11.55	36	13.2	28.631		11.55	189	12.825	184.334
11.575	34	13.225	30.612		11.575	184	12.85	184.412
11.6	36	13.25	30.244		11.6	191	12.875	183.485
11.625	33	13.275	29.28		11.625	173	12.9	184.107
11.65	27	13.3	28.266		11.65	176	12.925	185.212
11.675	36	13.325	29.691		11.675	158	12.95	184.755
11.7	35	13.35	29.968		11.7	172	12.975	184.767
11.725	26	13.375	29.145		11.725	176	13	184.376
11.75	36	13.4	29.793		11.75	165	13.025	183.451
11.775	35	13.425	29.105		11.775	197	13.05	184.076
11.8	46	13.45	29.753		11.8	192	13.075	185.984
11.825	39	13.475	29.066		11.825	174	13.1	184.589
11.85	35	13.5	30.542		11.85	175	13.125	182.044
11.875	39	13.525	30.867		11.875	203	13.15	183.49
11.9	27	13.55	30.916		11.9	181	13.175	185.084
11.925	30	13.575	29.303		11.925	193	13.2	185.443
11.95	32	13.6	29.802		11.95	174	13.225	185.73
11.975	34	13.625	30.758		11.975	200	13.25	184.788
12	40	13.65	29.278		12	170	13.275	184.79
12.025	35	13.675	28.947		12.025	193	13.3	184.791
12.05	37	13.7	29.718		12.05	181	13.325	184.391
12.075	32	13.725	29.02		12.075	197	13.35	183.458
12.1	36	13.75	29.659		12.1	181	13.375	182.876
12.125	40	13.775	28.135		12.125	193	13.4	184.384
12.15	32	13.8	30.249		12.15	198	13.425	185.23
12.175	34	13.825	30.707		12.175	154	13.45	184.17
12.2	29	13.85	29.926		12.2	178	13.475	184.663
12.225	38	13.875	31.441		12.225	190	13.5	184.28
12.25	27	13.9	31.801		12.25	199	13.525	184.564
12.275	43	13.925	29.399		12.275	198	13.55	184.788
12.3	34	13.95	28.921		12.3	186	13.575	183.793
12.325	41	13.975	32.166		12.325	145	13.6	185.352
12.35	31	14	28.697		12.35	202	13.625	185.84
12.375	36	14.025	27.898		12.375	177	13.65	183.884
12.4	27	14.05	29.44		12.4	216	13.675	185.428
12.425	35	14.075	28.873		12.425	177	13.7	186.305
12.45	39	14.1	30.337		12.45	192	13.725	185.671
12.475	30	14.125	28.995		12.475	188	13.75	185.919
12.5	43	14.15	31.152		12.5	196	13.775	184.542
12.525	27	14.175	29.165		12.525	192	13.8	183.984
12.55	45	14.2	27.869		12.55	204	13.825	184.712
12.575	30	14.225	27.627		12.575	199	13.85	186.916
12.6	33	14.25	29.184		12.6	202	13.875	188.161
12.625	35	14.275	29.46		12.625	180	13.9	185.821
12.65	41	14.3	29.465		12.65	211	13.925	183.275
12.675	36	14.325	28.64		12.675	167	13.95	183.919
12.7	36	14.35	29.287		12.7	167	13.975	184.851
12.725	48	14.375	29.427		12.725	190	14	184.44
12.75	43	14.4	28.602		12.75	202	14.025	184.7
12.775	29	14.425	28.421		12.775	190	14.05	184.504
12.8	35	14.45	29.206		12.8	193	14.075	182.559
12.825	43	14.475	28.521		12.825	190	14.1	182.72
12.85	31	14.5	28.344		12.85	192	14.125	183.641
12.875	34	14.525	29.961		12.875	182	14.15	183.621
12.9	37	14.55	29.463		12.9	187	14.175	184.004
12.925	44	14.575	28.506		12.925	174	14.2	185.723
12.95	39	14.6	29.155		12.95	185	14.225	186.155
12.975	30	14.625	28.469		12.975	174	14.25	185.944
13	39	14.65	29.12		13	200	14.275	185.941
13.025	24	14.675	30.92		13.025	187	14.3	183.567
13.05	37	14.7	29.638		13.05	213	14.325	182.963
13.075	27	14.725	27.71		13.075	215	14.35	183.251
13.1	40	14.75	28.167		13.1	184	14.375	183.288
13.125	36	14.775	28.258		13.125	189	14.4	183.527
13.15	31	14.8	29.873		13.15	181	14.425	184.114
13.175	40	14.825	28.546		13.175	200	14.45	184.019
13.2	37	14.85	28.232		13.2	201	14.475	184.531
13.225	32	14.875	30.676		13.225	189	14.5	184.564
13.25	36	14.9	27.876		13.25	175	14.525	184.191
13.275	31	14.925	29.724		13.275	172	14.55	184.884
13.3	27	14.95	29.357		13.3	171	14.575	184.445
13.325	35	14.975	28.397		13.325	172	14.6	181.91
13.35	35	15	29.043		13.35	192	14.625	182.163
13.375	31	15.025	27.527		13.375	200	14.65	183.37
13.4	40	15.05	27.991		13.4	199	14.675	185.179
13.425	39	15.075	29.745		13.425	170	14.7	186.697
13.45	34	15.1	29.249		13.45	169	14.725	186.575
13.475	37	15.125	27.466		13.475	210	14.75	184.483
13.5	28	15.15	28.761		13.5	183	14.775	183.735
13.525	44	15.175	29.045		13.525	189	14.8	185.086
13.55	24	15.2	28.228		13.55	171	14.825	184.422
13.575	32	15.225	27.227		13.575	202	14.85	182.882
13.6	24	15.25	27.007		13.6	196	14.875	184.78
13.625	32	15.275	28.585		13.625	206	14.9	186.95
13.65	42	15.3	28.88		13.65	212	14.925	184.994
13.675	38	15.325	28.903		13.675	208	14.95	184.569
13.7	30	15.35	30.58		13.7	182	14.975	185.377
13.725	31	15.375	27.652		13.725	200	15	183.083
13.75	34	15.4	27.851		13.75	180	15.025	182.756
13.775	37	15.425	27.951		13.775	182	15.05	184.464
13.8	39	15.45	30.403		13.8	175	15.075	187.902
13.825	47	15.475	28.44		13.825	198	15.1	188.766
13.85	30	15.5	29.651		13.85	189	15.125	185.141
13.875	26	15.525	29.153		13.875	174	15.15	186.088
13.9	36	15.55	28.196		13.9	174	15.175	185.85
13.925	35	15.575	27.188		13.925	165	15.2	184.303
13.95	36	15.6	28.62		13.95	180	15.225	185.554
13.975	28	15.625	30.561		13.975	188	15.25	183.637
14	27	15.65	30.114		14	188	15.275	183.02
14.025	24	15.675	28.375		14.025	188	15.3	183.298
14.05	30	15.7	28.883		14.05	185	15.325	183.325
14.075	42	15.725	29.02		14.075	191	15.35	184.759
14.1	27	15.75	28.193		14.1	169	15.375	185.334
14.125	31	15.775	28.011		14.125	199	15.4	183.258
14.15	30	15.8	28.795		14.15	184	15.425	184.894
14.175	23	15.825	28.109		14.175	171	15.45	185.656
14.2	31	15.85	27.933		14.2	195	15.475	185.117
14.225	35	15.875	27.066		14.225	184	15.5	186.053
14.25	38	15.9	27.674		14.25	176	15.525	187.441
14.275	29	15.925	27.78		14.275	197	15.55	185.797
14.3	26	15.95	28.581		14.3	181	15.575	182.657
14.325	37	15.975	27.084		14.325	183	15.6	183.39
14.35	31	16	27.565		14.35	197	15.625	183.003
14.375	31	16.025	27.679		14.375	171	15.65	183.091
14.4	29	16.05	28.487		14.4	192	15.675	184.544
14.425	21	16.075	26.995		14.425	182	15.7	184.575
14.45	35	16.1	27.483		14.45	166	15.725	183.799
14.475	39	16.125	27.601		14.475	171	15.75	183.558
14.5	38	16.15	29.242		14.5	180	15.775	184.938
14.525	49	16.175	27.11		14.525	200	15.8	184.299
14.55	28	16.2	28.29		14.55	178	15.825	183.58
14.575	31	16.225	28.592		14.575	186	15.85	184.957
14.6	36	16.25	26.965		14.6	204	15.875	184.314
14.625	26	16.275	28.28		14.625	187	15.9	183.592
14.65	37	16.3	28.581		14.65	201	15.925	183.764
14.675	35	16.325	27.781		14.675	178	15.95	183.526
14.7	30	16.35	26.795		14.7	200	15.975	183.307
14.725	33	16.375	28.246		14.725	176	16	181.743
14.75	31	16.4	26.892		14.75	180	16.025	183.22
14.775	29	16.425	29.038		14.775	175	16.05	183.639
14.8	49	16.45	27.87		14.8	178	16.075	184.027
14.825	29	16.475	29.235		14.825	164	16.1	185.108
14.85	24	16.5	27.098		14.85	193	16.125	184.663
14.875	30	16.525	28.274		14.875	179	16.15	184.845
14.9	24	16.55	29.4		14.9	178	16.175	183.045
14.925	37	16.575	27.124		14.925	185	16.2	183.295
14.95	25	16.6	29.125		14.95	168	16.225	183.733
14.975	30	16.625	28.775		14.975	189	16.25	185.465
15	23	16.65	27.83		15	191	16.275	185.349
15.025	38	16.675	26.834		15.025	168	16.3	186.435
15.05	25	16.7	26.62		15.05	204	16.325	185.754
15.075	28	16.725	26.548		15.075	189	16.35	185.193
15.1	24	16.75	28.137		15.1	190	16.375	185.309
15.125	37	16.775	28.443		15.125	170	16.4	185.617
15.15	30	16.8	27.648		15.15	185	16.425	185.462
15.175	38	16.825	27.494		15.175	186	16.45	184.754
15.2	28	16.85	28.305		15.2	185	16.475	184.939
15.225	21	16.875	29.3		15.225	199	16.5	183.91
15.25	33	16.9	27.029		15.25	194	16.525	183.038
15.275	39	16.925	26.548		15.275	184	16.55	183.516
15.3	33	16.95	28.135		15.3	179	16.575	184.691
15.325	32	16.975	26.782		15.325	206	16.6	183.3
15.35	30	17	28.102		15.35	198	16.625	182.329
15.375	29	17.025	26.751		15.375	196	16.65	182.113
15.4	33	17.05	26.416		15.4	179	16.675	184.125
15.425	34	17.075	29.669		15.425	195	16.7	185.8
15.45	31	17.1	27.865		15.45	179	16.725	184.625
15.475	31	17.125	26.613		15.475	189	16.75	183.242
15.5	36	17.15	28.069		15.5	178	16.775	183.079
15.525	34	17.175	27.547		15.525	171	16.8	183.933
15.55	38	17.2	26.569		15.55	189	16.825	183.648
15.575	24	17.225	27.199		15.575	190	16.85	182.22
15.6	36	17.25	28.152		15.6	181	16.875	182.82
15.625	29	17.275	27.499		15.625	171	16.9	183.503
15.65	26	17.3	26.523		15.65	187	16.925	183.699
15.675	29	17.325	27.984		15.675	157	16.95	184.441
15.7	34	17.35	27.468		15.7	180	16.975	184.285
15.725	34	17.375	27.322		15.725	186	17	184.537
15.75	33	17.4	27.312		15.75	190	17.025	184.366
15.775	24	17.425	28.13		15.775	201	17.05	185.005
15.8	30	17.45	28.305		15.8	173	17.075	183.352
15.825	29	17.475	27.513		15.825	194	17.1	182.575
15.85	43	17.5	28.19		15.85	177	17.125	184.302
15.875	44	17.525	26.702		15.875	166	17.15	184.951
15.9	33	17.55	27.193		15.9	173	17.175	183.706
15.925	29	17.575	27.315		15.925	176	17.2	184.269
15.95	30	17.6	26.475		15.95	180	17.225	185.114
15.975	28	17.625	28.765		15.975	197	17.25	183.252
16	38	17.65	28.433		16	186	17.275	183.482
16.025	28	17.675	28.332		16.025	181	17.3	183.662
16.05	33	17.7	29.192		16.05	190	17.325	183.43
16.075	36	17.725	26.92		16.075	185	17.35	184.017
16.1	30	17.75	26.439		16.1	181	17.375	184.724
16.125	33	17.775	28.853		16.125	179	17.4	184.699
16.15	33	17.8	28.512		16.15	193	17.425	183.508
16.175	31	17.825	28.404		16.175	182	17.45	184.484
16.2	24	17.85	30.084		16.2	175	17.475	183.709
16.225	34	17.875	29.646		16.225	200	17.5	185.072
16.25	32	17.9	27.915		16.25	173	17.525	186.579
16.275	25	17.925	26.774		16.275	181	17.55	183.885
16.3	20	17.95	27.379		16.3	184	17.575	182.817
16.325	33	17.975	29.967		16.325	183	17.6	183.113
16.35	22	18	28.005		16.35	189	17.625	183.957
16.375	38	18.025	27.561		16.375	177	17.65	183.263
16.4	31	18.05	29.181		16.4	201	17.675	182.097
16.425	28	18.075	28.688		16.425	192	17.7	183.303
16.45	35	18.1	27.735		16.45	193	17.725	183.91
16.475	23	18.125	27.561		16.475	193	17.75	182.629
16.5	31	18.15	27.525		16.5	178	17.775	182.36
16.525	34	18.175	26.663		16.525	160	17.8	183.717
16.55	28	18.2	27.277		16.55	189	17.825	184.259
16.575	24	18.225	28.217		16.575	190	17.85	183.918
16.6	17	18.25	28.379		16.6	168	17.875	186.64
16.625	35	18.275	30.06		16.625	176	17.9	188.083
16.65	27	18.3	27.966		16.65	178	17.925	184.357
16.675	36	18.325	29.181		16.675	196	17.95	183.006
16.7	26	18.35	28.686		16.7	201	17.975	183.079
16.725	26	18.375	26.905		16.725	179	18	186.521
16.75	28	18.4	27.374		16.75	181	18.025	187.199
16.775	39	18.425	27.476		16.775	198	18.05	185.211
16.8	26	18.45	27.446		16.8	211	18.075	185.318
16.825	26	18.475	26.59		16.825	176	18.1	183.616
16.85	33	18.5	26.382		16.85	182	18.125	182.797
16.875	28	18.525	27.142		16.875	184	18.15	183.288
16.9	30	18.55	27.263		16.9	188	18.175	183.113
16.925	21	18.575	28.079		16.925	185	18.2	184.759
16.95	25	18.6	28.252		16.95	178	18.225	186.331
16.975	29	18.625	28.286		16.975	199	18.25	185.663
17	26	18.65	27.489		17	169	18.275	184.711
17.025	28	18.675	26.505		17.025	182	18.3	184.704
17.05	36	18.7	27.959		17.05	181	18.325	184.699
17.075	27	18.725	26.608		17.075	156	18.35	185.497
17.1	24	18.75	27.101		17.1	189	18.375	184.955
17.125	34	18.775	26.396		17.125	171	18.4	182.927
17.15	28	18.8	27.03		17.15	172	18.425	183.609
17.175	21	18.825	26.331		17.175	174	18.45	183.771
17.2	22	18.85	27.799		17.2	186	18.475	182.323
17.225	26	18.875	27.288		17.225	205	18.5	182.104
17.25	28	18.9	27.148		17.25	168	18.525	182.511
17.275	29	18.925	27.143		17.275	204	18.55	182.055
17.3	23	18.95	27.967		17.3	176	18.575	181.875
17.325	25	18.975	28.146		17.325	182	18.6	183.918
17.35	25	19	28.187		17.35	184	18.625	184.817
17.375	23	19.025	29.052		17.375	173	18.65	182.999
17.4	33	19.05	27.612		17.4	183	18.675	182.065
17.425	31	19.075	26.492		17.425	187	18.7	183.484
17.45	31	19.1	27.115		17.45	173	18.725	184.446
17.475	20	19.125	28.063		17.475	177	18.75	182.09
17.5	23	19.15	27.405		17.5	181	18.775	182.702
17.525	29	19.175	27.253		17.525	190	18.8	183.797
17.55	27	19.2	28.894		17.55	183	18.825	183.733
17.575	24	19.225	28.419		17.575	177	18.85	183.469
17.6	28	19.25	29.14		17.6	204	18.875	182.861
17.625	30	19.275	28.52		17.625	158	18.9	183.738
17.65	29	19.3	28.404		17.65	189	18.925	185.876
17.675	37	19.325	29.249		17.675	200	18.95	186.456
17.7	31	19.35	28.62		17.7	178	18.975	184.176
17.725	19	19.375	26.838		17.725	156	19	183.25
17.75	29	19.4	27.308		17.75	183	19.025	183.475
17.775	23	19.425	27.41		17.775	187	19.05	184.05
17.8	34	19.45	29.037		17.8	197	19.075	182.744
17.825	25	19.475	27.722		17.825	185	19.1	182.053
17.85	30	19.5	27.419		17.85	176	19.125	182.459
17.875	28	19.525	28.217		17.875	173	19.15	183.205
17.9	33	19.55	27.545		17.9	182	19.175	184.222
17.925	25	19.575	27.38		17.925	195	19.2	184.683
17.95	24	19.6	26.525		17.95	188	19.225	185.668
17.975	24	19.625	27.973		17.975	181	19.25	185.894
18	35	19.65	27.445		18	180	19.275	184.29
18.025	23	19.675	26.461		18.025	182	19.3	183.956
18.05	30	19.7	26.258		18.05	188	19.325	184.65
18.075	28	19.725	27.023		18.075	168	19.35	183.653
18.1	24	19.75	27.978		18.1	150	19.375	184.009
18.125	30	19.775	28.154		18.125	187	19.4	183.702
18.15	32	19.8	26.535		18.15	177	19.425	182.657
18.175	26	19.825	27.03		18.175	183	19.45	183.773
18.2	34	19.85	27.155		18.2	194	19.475	184.496
18.225	31	19.875	26.318		18.225	195	19.5	183.924
18.25	30	19.9	26.126		18.25	196	19.525	184.031
18.275	34	19.925	26.902		18.275	175	19.55	183.128
18.3	28	19.95	27.038		18.3	182	19.575	182.17
18.325	25	19.975	27.039		18.325	173	19.6	182.767
18.35	29	20	27.039		18.35	181	19.625	183.85
18.375	30	20.025	26.211		18.375	185	19.65	183.375
18.4	30	20.05	26.856		18.4	170	19.675	184.174
18.425	34	20.075	26.166		18.425	169	19.7	185.235
18.45	27	20.1	27.642		18.45	200	19.725	184.534
18.475	25	20.125	26.312		18.475	179	19.75	184.355
18.5	35	20.15	26.823		18.5	190	19.775	184.186
18.525	32	20.175	27.792		18.525	207	19.8	183.067
18.55	19	20.2	26.325		18.55	182	19.825	183.511
18.575	21	20.225	26.007		18.575	192	19.85	183.487
18.6	28	20.25	26.79		18.6	202	19.875	184.669
18.625	27	20.275	26.933		18.625	170	19.9	184.645
18.65	32	20.3	26.94		18.65	169	19.925	182.655
18.675	28	20.325	26.118		18.675	207	19.95	183.771
18.7	26	20.35	27.596		18.7	198	19.975	184.493
18.725	17	20.375	28.752		18.725	184	20	183.92
18.75	21	20.4	26.504		18.75	199	20.025	185.629
18.775	32	20.425	29.358		18.775	157	20.05	186.053
18.8	24	20.45	26.731		18.8	184	20.075	185.436
18.825	19	20.475	26.958		18.825	188	20.1	186.098
18.85	28	20.5	27.913		18.85	177	20.125	184.465
18.875	20	20.525	28.917		18.875	183	20.15	183.304
18.9	27	20.55	27.483		18.9	180	20.175	184.115
18.925	31	20.575	28.851		18.925	168	20.2	184.194
18.95	34	20.6	27.545		18.95	182	20.225	184.871
18.975	38	20.625	26.423		18.975	174	20.25	185.621
19	26	20.65	27.046		19	164	20.275	184.272
19.025	27	20.675	26.336		19.025	178	20.3	184.937
19.05	30	20.7	26.966		19.05	188	20.325	184.877
19.075	21	20.725	30.405		19.075	164	20.35	183.257
19.1	25	20.75	27.819		19.1	183	20.375	184.077
19.125	21	20.775	26.427		19.125	181	20.4	184.565
19.15	26	20.8	27.049		19.15	189	20.425	184.579
19.175	25	20.825	27.167		19.175	212	20.45	183.79
19.2	28	20.85	26.324		19.2	190	20.475	183.137
19.225	20	20.875	26.955		19.225	196	20.5	185.178
19.25	29	20.9	27.91		19.25	206	20.525	185.676
19.275	26	20.925	28.086		19.275	204	20.55	184.529
19.3	20	20.95	26.467		19.3	205	20.575	184.34
19.325	20	20.975	26.962		19.325	170	20.6	183.204
19.35	23	21	26.26		19.35	191	20.625	184.434
19.375	27	21.025	26.067		19.375	187	20.65	184.261
19.4	31	21.05	28.499		19.4	190	20.675	182.736
19.425	30	21.075	26.518		19.425	157	20.7	183.445
19.45	28	21.1	28.541		19.45	188	20.725	183.63
19.475	30	21.125	26.556		19.475	186	20.75	182.601
19.5	25	21.15	29.404		19.5	158	20.775	184.933
19.525	16	21.175	30.084		19.525	180	20.8	185.661
19.55	33	21.2	26.9		19.55	177	20.825	183.122
19.575	23	21.225	27.111		19.575	175	20.85	184.364
19.6	36	21.25	28.051		19.6	203	20.875	184.201
19.625	28	21.275	28.214		19.625	186	20.9	183.485
19.65	30	21.3	27.412		19.65	180	20.925	184.464
19.675	22	21.325	28.08		19.675	183	20.95	183.692
19.7	37	21.35	29.069		19.7	187	20.975	183.855
19.725	33	21.375	26.792		19.725	173	21	184.169
19.75	26	21.4	27.964		19.75	185	21.025	183.458
19.775	28	21.425	27.43		19.775	164	21.05	184.04
19.8	24	21.45	27.268		19.8	183	21.075	183.54
19.825	18	21.475	28.072		19.825	192	21.1	183.517
19.85	34	21.5	26.578		19.85	195	21.125	185.901
19.875	23	21.525	26.235		19.875	167	21.15	186.272
19.9	22	21.55	28.652		19.9	198	21.175	184.041
19.925	18	21.575	26.658		19.925	172	21.2	185.928
19.95	28	21.6	27.013		19.95	199	21.225	184.917
19.975	21	21.625	27.134		19.975	172	21.25	183.292
20	23	21.65	27.122		20	186	21.275	183.307
20.025	29	21.675	28.766		20.025	178	21.3	184.329
20.05	25	21.7	28.295		20.05	202	21.325	185.966
20.075	35	21.725	26.535		20.075	178	21.35	184.759
20.1	30	21.75	27.024		20.1	207	21.375	183.751
20.125	38	21.775	28.8		20.125	185	21.4	183.297
20.15	29	21.8	26.67		20.15	194	21.425	182.72
20.175	28	21.825	27.024		20.175	178	21.45	184.233
20.2	23	21.85	27.143		20.2	167	21.475	184.683
20.225	24	21.875	27.13		20.225	162	21.5	183.095
20.25	27	21.9	27.946		20.25	174	21.525	183.942
20.275	39	21.925	27.29		20.275	194	21.55	184.452
20.3	25	21.95	27.969		20.3	201	21.575	184.885
20.325	31	21.975	27.311		20.325	183	21.6	185.445
20.35	32	22	27.988		20.35	174	21.625	184.317
20.375	24	22.025	26.5		20.375	159	21.65	182.783
20.4	28	22.05	26.991		20.4	182	21.675	182.283
20.425	27	22.075	27.942		20.425	196	21.7	182.468
20.45	20	22.1	28.115		20.45	182	21.725	183.81
20.475	22	22.125	28.149		20.475	185	21.75	183.138
20.5	28	22.15	28.18		20.5	192	21.775	182.793
20.525	27	22.175	27.381		20.525	196	21.8	184.678
20.55	27	22.2	28.88		20.55	192	21.825	185.668
20.575	28	22.225	27.57		20.575	174	21.85	184.296
20.6	23	22.25	27.273		20.6	202	21.875	182.973
20.625	22	22.275	27.248		20.625	200	21.9	185.23
20.65	17	22.3	27.226		20.65	176	21.925	185.927
20.675	33	22.325	28.033		20.675	206	21.95	184.724
20.7	38	22.35	28.198		20.7	198	21.975	183.319
20.725	30	22.375	28.225		20.725	162	22	183.537
20.75	32	22.4	26.594		20.75	187	22.025	183.306
20.775	21	22.425	26.249		20.775	163	22.05	182.533
20.8	22	22.45	26.181		20.8	192	22.075	183.463
20.825	22	22.475	27.775		20.825	170	22.1	183.051
20.85	26	22.5	26.429		20.85	181	22.125	183.31
20.875	19	22.525	26.098		20.875	172	22.15	184.715
20.9	23	22.55	26.043		20.9	178	22.175	185.698
20.925	34	22.575	27.648		20.925	171	22.2	185.122
20.95	27	22.6	27.969		20.95	175	22.225	184.858
20.975	28	22.625	27.188		20.975	174	22.25	186.011
21	33	22.65	26.219		21	191	22.275	184.795
21.025	25	22.675	28.513		21.025	191	22.3	184.18
21.05	31	22.7	26.53		21.05	176	22.325	183.851
21.075	32	22.725	27.723		21.075	163	22.35	183.588
21.1	22	22.75	27.209		21.1	169	22.375	183.349
21.125	29	22.775	27.066		21.125	174	22.4	183.772
21.15	18	22.8	27.058		21.15	188	22.425	185.492
21.175	25	22.825	26.222		21.175	184	22.45	184.164
21.2	29	22.85	26.86		21.2	183	22.475	183.646
21.225	32	22.875	26.993		21.225	197	22.5	184.008
21.25	21	22.9	27.819		21.25	182	22.525	183.706
21.275	25	22.925	26.345		21.275	169	22.55	183.867
21.3	27	22.95	26.02		21.3	171	22.575	184.179
21.325	35	22.975	27.626		21.325	206	22.6	183.867
21.35	29	23	28.776		21.35	175	22.625	184.98
21.375	27	23.025	27.351		21.375	176	22.65	184.932
21.4	28	23.05	27.071		21.4	215	22.675	183.88
21.425	33	23.075	27.062		21.425	205	22.7	184.223
21.45	18	23.1	26.225		21.45	200	22.725	186.067
21.475	22	23.125	26.862		21.475	190	22.75	184.251
21.5	25	23.15	26.994		21.5	165	22.775	183.72
21.525	40	23.175	27.819		21.525	197	22.8	184.472
21.55	25	23.2	27.172		21.55	171	22.825	185.895
21.575	28	23.225	27.031		21.575	182	22.85	185.291
21.6	24	23.25	26.196		21.6	194	22.875	183.803
21.625	27	23.275	26.007		21.625	170	22.9	184.542
21.65	19	23.3	28.441		21.65	188	22.925	185.154
21.675	25	23.325	27.29		21.675	170	22.95	184.28
21.7	27	23.35	27.843		21.7	170	22.975	184.548
21.725	34	23.375	26.366		21.725	178	23	185.159
21.75	29	23.4	26.038		21.75	191	23.025	185.487
21.775	34	23.425	25.985		21.775	171	23.05	185.348
21.8	30	23.45	26.765		21.8	186	23.075	183.852
21.825	26	23.475	27.732		21.825	190	23.1	184.186
21.85	26	23.5	27.92		21.85	152	23.125	185.063
21.875	31	23.525	26.312		21.875	187	23.15	185.197
21.9	24	23.55	27.645		21.9	188	23.175	183.918
21.925	25	23.575	27.135		21.925	201	23.2	183.25
21.95	24	23.6	26.996		21.95	178	23.225	183.275
21.975	23	23.625	26.991		21.975	198	23.25	182.304
22	29	23.65	26.159		22	173	23.275	182.089
22.025	22	23.675	26.8		22.025	167	23.3	184.101
22.05	27	23.7	26.935		22.05	181	23.325	184.975
22.075	23	23.725	27.764		22.075	179	23.35	184.338
22.1	16	23.75	27.949		22.1	187	23.375	184.582
22.125	27	23.775	28.822		22.125	194	23.4	184.004
22.15	32	23.8	28.219		22.15	193	23.425	184.106
22.175	29	23.825	27.289		22.175	191	23.45	183.199
22.2	31	23.85	26.308		22.2	185	23.475	183.039
22.225	29	23.875	26.936		22.225	157	23.5	183.094
22.25	25	23.9	27.887		22.25	188	23.525	182.949
22.275	17	23.925	27.233		22.275	186	23.55	183.819
22.3	25	23.95	28.741		22.3	161	23.575	184.749
22.325	16	23.975	27.44		22.325	187	23.6	184.128
22.35	31	24	26.323		22.35	167	23.625	183.825
22.375	24	24.025	26.121		22.375	192	23.65	184.945
22.4	26	24.05	26.888		22.4	194	23.675	184.502
22.425	19	24.075	26.188		22.425	173	23.7	184.125
22.45	36	24.1	25.998		22.45	177	23.725	183.614
22.475	21	24.125	26.775		22.475	192	23.75	184.381
22.5	25	24.15	26.085		22.5	181	23.775	184.215
22.525	17	24.175	25.903		22.525	197	23.8	183.498
22.55	29	24.2	26.689		22.55	179	23.825	184.074
22.575	20	24.225	27.662		22.575	185	23.85	184.772
22.6	27	24.25	29.511		22.6	180	23.875	184.739
22.625	28	24.275	28.275		22.625	175	23.9	183.141
22.65	24	24.3	26.389		22.65	185	23.925	183.179
22.675	18	24.325	26.057		22.675	175	23.95	182.618
22.7	34	24.35	27.657		22.7	172	23.975	183.745
22.725	32	24.375	26.317		22.725	182	24	184.877
22.75	23	24.4	28.476		22.75	177	24.025	184.042
22.775	19	24.425	27.32		22.775	162	24.05	182.741
22.8	32	24.45	26.212		22.8	182	24.075	182.454
22.825	20	24.475	26.848		22.825	187	24.1	183.797
22.85	21	24.5	26.978		22.85	175	24.125	183.125
22.875	34	24.525	28.63		22.875	180	24.15	183.982
22.9	31	24.55	28.166		22.9	193	24.175	185.46
22.925	18	24.575	27.241		22.925	178	24.2	182.741
22.95	25	24.6	26.263		22.95	205	24.225	183.254
22.975	21	24.625	26.893		22.975	192	24.25	184.858
23	25	24.65	26.192		23	190	24.275	184.024
23.025	24	24.675	27.657		23.025	180	24.3	182.724
23.05	30	24.7	26.316		23.05	180	24.325	182.437
23.075	22	24.725	26.819		23.075	193	24.35	182.579
23.1	24	24.75	26.952		23.1	166	24.375	182.314
23.125	24	24.775	26.95		23.125	169	24.4	182.874
23.15	22	24.8	27.777		23.15	151	24.425	182.756
23.175	27	24.825	26.302		23.175	179	24.45	182.447
23.2	20	24.85	26.806		23.2	210	24.475	183.403
23.225	25	24.875	26.94		23.225	191	24.5	184.372
23.25	27	24.9	27.767		23.25	171	24.525	182.423
23.275	21	24.925	27.122		23.275	175	24.55	182.772
23.3	35	24.95	26.982		23.3	185	24.575	178.033
23.325	24				23.325	171	24.6	177.732
23.35	24				23.35	178	24.625	177.476
23.375	24				23.375	194
23.4	26				23.4	165
23.425	24				23.425	190
23.45	30				23.45	171
23.475	31				23.475	177
23.5	28				23.5	141
23.525	15				23.525	191
23.55	16				23.55	176
23.575	29				23.575	170
23.6	34				23.6	167
23.625	25				23.625	186
23.65	28				23.65	158
23.675	32				23.675	210
23.7	17				23.7	193
23.725	25				23.725	180
23.75	20				23.75	188
23.775	33				23.775	162
23.8	23				23.8	179
23.825	14				23.825	166
23.85	22				23.85	168
23.875	24				23.875	171
23.9	32				23.9	170
23.925	23				23.925	174
23.95	25				23.95	168
23.975	26				23.975	189
24	27				24	174
24.025	28				24.025	202
24.05	17				24.05	177
24.075	24				24.075	191
24.1	34				24.1	190
24.125	20				24.125	177
24.15	24				24.15	163
24.175	22				24.175	185
24.2	27				24.2	186
24.225	24				24.225	180
24.25	22				24.25	155
24.275	25				24.275	186
24.3	30				24.3	204
24.325	27				24.325	159
24.35	25				24.35	165
24.375	31				24.375	186
24.4	29				24.4	187
24.425	29				24.425	185
24.45	18				24.45	170
24.475	22				24.475	186
24.5	24				24.5	165
24.525	30				24.525	156
24.55	21				24.55	171
24.575	27				24.575	175
24.6	30				24.6	183
24.625	29				24.625	182
24.65	16
24.675	33
24.7	21
24.725	30
24.75	26
24.775	27
24.8	28
24.825	15
24.85	26
24.875	17
24.9	21
24.925	29
24.95	32
