# Supplementary material for: Decoupling light absorption and carrier transport via heterogeneous doping in Ta3N5 thin film photoanode
Source: Nat Commun. 2022 Dec 15;13:7769. doi: 10.1038/s41467-022-35538-1 (PMC9755297; doi:10.1038/s41467-022-35538-1)
Supplement: Supplementary file 3 — Source Data [file 41467_2022_35538_MOESM3_ESM.zip › Source Data file/Soruce_Data_Supplementary_Figure_19.xlsx]

## Sheet: Figure S19
Figure S19
Gradient-Mg:Ta3N5/La:Ta3N5					Gradient-Mg:Ta3N5/La:Ta3N5/NiCoFe-Bi
Z' (ohm)	-Z" (ohm)	Z' (ohm)	-Z" (ohm)		Z' (ohm)	-Z" (ohm)	Z' (ohm)	-Z" (ohm)
1.9048	0.00914	2.4003	0.03393		1.9279	-0.01948	1.899	0.06529
1.8965	0.02963	2.401	0.03748		1.9149	0.00201	1.9008	0.0721
1.8891	0.05167	2.4019	0.04141		1.8983	0.02264	1.9028	0.0796
1.9006	0.02063	2.4028	0.04574		1.8944	0.03489	1.9051	0.08788
1.8914	0.09704	2.4038	0.05053		1.8898	0.06066	1.9077	0.09698
1.9017	0.11709	2.405	0.05583		1.8868	0.07552	1.9107	0.10698
1.908	0.13478	2.4062	0.06168		1.8906	0.09363	1.9141	0.11798
1.9078	0.15441	2.4076	0.06814		1.9008	0.12013	1.918	0.13003
1.9205	0.17359	2.4092	0.07528		1.9009	0.13583	1.9224	0.14325
1.9353	0.19647	2.4109	0.08316		1.9048	0.14466	1.9275	0.1577
1.9463	0.21725	2.4127	0.09188		1.9156	0.16725	1.9333	0.17349
1.9638	0.23773	2.4148	0.1015		1.9319	0.18427	1.9398	0.19072
1.9738	0.25873	2.4171	0.11214		1.9394	0.20459	1.9474	0.20942
1.9955	0.28004	2.4196	0.12389		1.9542	0.22375	1.9559	0.22973
2.0075	0.30209	2.4224	0.13684		1.9669	0.24433	1.9657	0.25168
2.0194	0.32647	2.4255	0.15121		1.9802	0.26002	1.9767	0.27528
2.048	0.34928	2.4289	0.16703		1.9823	0.28035	1.9892	0.30069
2.0695	0.36342	2.4327	0.18457		2.0119	0.30708	2.0032	0.32775
2.0847	0.40375	2.4368	0.20383		2.025	0.33071	2.0189	0.35665
2.1063	0.42484	2.4414	0.22524		2.038	0.35473	2.0362	0.38707
2.1269	0.46109	2.4465	0.24887		2.0601	0.37794	2.0552	0.41935
2.152	0.495	2.4521	0.27485		2.0769	0.40644	2.0757	0.45324
2.1713	0.52224	2.4583	0.30373		2.0919	0.44238	2.0976	0.48863
2.1915	0.56029	2.4651	0.33542		2.1072	0.46714	2.1206	0.526
2.2254	0.61171	2.4727	0.37054		2.1239	0.50298	2.1442	0.56506
2.2448	0.64715	2.4811	0.40941		2.139	0.54837	2.1682	0.60656
2.2744	0.69491	2.4903	0.45221		2.164	0.58949	2.192	0.651
2.3022	0.75794	2.5006	0.49983		2.1818	0.62985	2.215	0.69888
2.3265	0.81678	2.5119	0.55212		2.2021	0.69048	2.2371	0.75169
2.3579	0.87123	2.5243	0.60989		2.2237	0.73465	2.2578	0.80989
2.3942	0.95157	2.5381	0.67379		2.2366	0.80894	2.2768	0.87514
2.4222	1.0353	2.5534	0.74426		2.2585	0.88402	2.2944	0.94895
2.4671	1.1237	2.5702	0.82209		2.2833	0.96528	2.3106	1.0326
2.5083	1.2097	2.5889	0.90816		2.2938	1.0491	2.3256	1.1279
2.5419	1.3201	2.6095	1.0032		2.3202	1.1461	2.34	1.2364
2.5886	1.4321	2.6323	1.1083		2.3404	1.2565	2.3541	1.36
2.6334	1.5615	2.6575	1.2243		2.3488	1.3749	2.3686	1.5003
2.6867	1.7111	2.6854	1.3526		2.3802	1.5244	2.3839	1.6591
2.7453	1.8546	2.7163	1.4944		2.4124	1.6725	2.4006	1.8387
2.7947	2.0244	2.7506	1.6512		2.4169	1.8425	2.4195	2.0414
2.8835	2.2211	2.7882	1.8235		2.445	2.0605	2.4411	2.2694
2.9429	2.4114	2.8301	2.0148		2.4758	2.2721	2.466	2.5239
3.0089	2.6321	2.8764	2.2258		2.5031	2.5194	2.4952	2.8105
3.0892	2.8862	2.9277	2.4589		2.5153	2.8133	2.5292	3.1307
3.1839	3.1372	2.9842	2.715		2.5592	3.12	2.5692	3.4886
3.2828	3.4343	3.0472	2.9998		2.5994	3.4745	2.6157	3.8858
3.3588	3.7496	3.1167	3.3132		2.6395	3.8646	2.6706	4.3317
3.4799	4.1042	3.1938	3.6596		2.6927	4.3096	2.7345	4.8267
3.5857	4.5301	3.2794	4.0425		2.7559	4.7797	2.8094	5.3782
3.6997	4.9325	3.3744	4.4656		2.8283	5.3286	2.897	5.9926
3.8275	5.4132	3.4797	4.9328		2.8927	5.9409	2.9994	6.6762
3.9785	5.9089	3.5963	5.4473		2.9819	6.5977	3.1191	7.4362
4.1148	6.4854	3.7256	6.015		3.1212	7.3996	3.2587	8.2781
4.2708	7.1356	3.8695	6.6427		3.217	8.2366	3.4218	9.2125
4.439	7.8452	4.0296	7.3367		3.3699	9.1296	3.613	10.251
4.6028	8.6039	4.2077	8.1032		3.541	10.219	3.8372	11.405
4.8102	9.5008	4.4054	8.9471		3.7455	11.383	4.1002	12.684
5.0864	10.468	4.626	9.8807		4.0139	12.688	4.408	14.098
5.2557	11.508	4.8726	10.914		4.3162	14.122	4.7706	15.667
5.5527	12.721	5.1453	12.045		4.6609	15.7	5.1984	17.407
5.775	14.079	5.4525	13.304		5.1118	17.421	5.6982	19.315
6.1344	15.518	5.7926	14.681		5.6131	19.402	6.2926	21.439
6.4532	17.092	6.1758	16.212		6.1542	21.507	6.988	23.759
6.8312	18.794	6.6044	17.898		6.8288	23.926	7.8157	26.333
7.1882	20.995	7.0829	19.751		7.7681	26.565	8.7931	29.156
7.8408	23.086	7.6212	21.798		8.5531	29.558	9.9445	32.24
8.2576	25.703	8.2244	24.049		9.9561	32.554	11.31	35.619
8.8245	28.278	8.9053	26.537		11.386	35.949	12.92	39.291
9.8111	31.203	9.6687	29.265		13.064	39.684	14.828	43.292
10.493	34.565	10.534	32.284		15.195	43.834	17.069	47.595
11.399	38.256	11.509	35.593		17.404	47.966	19.723	52.245
12.707	42.574	12.614	39.243		20.054	53.204	22.829	57.194
13.929	47.092	13.863	43.243		23.533	57.669	26.477	62.453
14.963	52.068	15.284	47.646		27.221	62.467	30.717	67.961
17.207	57.735	16.901	52.486		31.653	67.946	35.646	73.694
18.895	63.668	18.742	57.792		36.318	74.456	41.336	79.577
21.535	70.015	20.844	63.614		42.894	79.275	47.845	85.51
24.325	77.321	23.238	69.966		49.954	84.474	55.236	91.384
27.389	85.959	25.996	76.956		55.382	92.55	63.507	97.039
31.461	94.363	29.134	84.537		64.973	96.536	72.747	102.37
35.083	104.45	32.733	92.795		72.951	101.38	82.8	107.14
40.917	113.48	36.886	101.82		80.854	107.44	93.648	111.21
46.821	125.88	41.654	111.6		93.708	108.89	105.24	114.45
52.885	137.32	47.132	122.18		104.79	115.49	117.33	116.69
62.54	151.16	53.441	133.6		113.23	115.82	129.74	117.83
71.682	162.76	60.687	145.86		137.51	125.27	142.27	117.84
81.143	178.29	69.014	158.96		143.57	121.35	154.67	116.71
93.788	193.66	78.534	172.85		148.83	118.2	166.73	114.5
108.14	208.93	89.5	187.61		172.28	116	178.21	111.32
125.85	224.8	102.06	203.13		167.44	114.85	189.07	107.29
142.37	242.98	116.52	219.42		185.83	121.57	199.13	102.57
163.39	258.28	132.77	236		199.26	93.16	208.38	97.297
184.32	274.75	151.45	253.11		216.03	106.67	216.62	91.748
208.24	292.67	172.41	270.2		182.63	97.315	224.06	85.939
238.71	309.33	196.24	287.28		225.07	99.892	230.58	80.118
266.96	325.31	223.14	303.99		226.56	76.028	236.33	74.309
297.55	342.4	253.03	319.94		237.15	84.722	241.34	68.632
332.45	354.82	286.88	335.49		239.04	65.439	245.63	63.225
366.51	368.76	324.48	350.85		251.8	55.897	249.37	58.015
408.91	383.17	364.6	366.49		249.18	56.02	252.59	53.088
445.61	397.99	406.09	382.76		256.82	49.801	255.32	48.517
491.92	406.01	446.57	397.82		251.8	49.219	257.68	44.219
539.7	423.93	485.28	409.09		256.02	43.807	259.69	40.236
		524.03	415.63		253.42	42.064	261.39	36.603
					260.08	38.918	262.86	33.223
					253.8	20.134
