# Supplementary material for: Decoupling light absorption and carrier transport via heterogeneous doping in Ta3N5 thin film photoanode
Source: Nat Commun. 2022 Dec 15;13:7769. doi: 10.1038/s41467-022-35538-1 (PMC9755297; doi:10.1038/s41467-022-35538-1)
Supplement: Supplementary file 3 — Source Data [file 41467_2022_35538_MOESM3_ESM.zip › Source Data file/Soruce_Data_Supplementary_Figure_2.xlsx]

## Sheet: Figure S2
Figure S2
Pristine Ta3N5			La-doped Ta3N5
Energy (eV)	TDOS (states eV-1)		Energy (eV)	TDOS (states eV-1)
-3.02017	31.53		-3.00171	29.44
-2.99817	30.33		-2.97871	29.3
-2.97617	28.46		-2.95471	28.87
-2.95417	26.54		-2.93171	28.53
-2.93317	25.47		-2.90771	28.85
-2.91117	25.67		-2.88471	29.84
-2.88917	26.76		-2.86171	31.22
-2.86717	28.17		-2.83771	32.69
-2.84617	29.68		-2.81471	33.64
-2.82417	31.07		-2.79171	33.46
-2.80217	31.73		-2.76771	32.25
-2.78117	31.22		-2.74471	31.13
-2.75917	29.96		-2.72171	31.23
-2.73717	29.01		-2.69771	32.29
-2.71517	29.14		-2.67471	33.01
-2.69417	30.3		-2.65171	32.92
-2.67217	31.7		-2.62771	32.92
-2.65017	32.38		-2.60471	33.72
-2.62817	32.16		-2.58071	35.29
-2.60717	31.93		-2.55771	37.01
-2.58517	32.62		-2.53471	37.62
-2.56317	34.18		-2.51071	36.75
-2.54217	35.91		-2.48771	35.7
-2.52017	37.52		-2.46471	35.52
-2.49817	39.16		-2.44071	35.95
-2.47617	40.25		-2.41771	36.54
-2.45517	39.53		-2.39471	37.35
-2.43317	36.97		-2.37071	38.26
-2.41117	34.69		-2.34771	38.91
-2.38917	34.81		-2.32471	39.09
-2.36817	37.19		-2.30071	38.73
-2.34617	39.99		-2.27771	37.62
-2.32417	41.51		-2.25471	35.88
-2.30217	41		-2.23071	34.44
-2.28117	39		-2.20771	34.59
-2.25917	37.11		-2.18371	36.62
-2.23717	36.55		-2.16071	39.01
-2.21617	36.82		-2.13771	39.74
-2.19417	36.75		-2.11371	38.52
-2.17217	36.24		-2.09071	36.97
-2.15017	36.05		-2.06771	36.68
-2.12917	36.26		-2.04371	37.66
-2.10717	35.91		-2.02071	38.75
-2.08517	34.75		-1.99771	39.33
-2.06317	34.33		-1.97371	40.08
-2.04217	36.04		-1.95071	41.71
-2.02017	38.81		-1.92771	43.72
-1.99817	40.53		-1.90371	44.94
-1.97617	41.06		-1.88071	44.98
-1.95517	41.95		-1.85771	44.67
-1.93317	43.9		-1.83371	44.99
-1.91117	46.24		-1.81071	45.92
-1.89017	48.4		-1.78671	46.89
-1.86817	50.31		-1.76371	47.54
-1.84617	51.94		-1.74071	47.55
-1.82417	52.98		-1.71671	46.6
-1.80317	52.78		-1.69371	45.24
-1.78117	51.14		-1.67071	44.42
-1.75917	48.95		-1.64671	44.44
-1.73717	47.52		-1.62371	44.82
-1.71617	47.83		-1.60071	44.89
-1.69417	50.22		-1.57671	44.4
-1.67217	53.78		-1.55371	43.73
-1.65117	56.83		-1.53071	43.31
-1.62917	58.11		-1.50671	43.26
-1.60717	57.31		-1.48371	43.57
-1.58517	55.26		-1.45971	43.98
-1.56417	53.47		-1.43671	44.16
-1.54217	52.7		-1.41371	44.03
-1.52017	52.53		-1.38971	43.82
-1.49817	52.44		-1.36671	43.61
-1.47717	52.34		-1.34371	43.23
-1.45517	51.98		-1.31971	42.63
-1.43317	50.65		-1.29671	41.99
-1.41117	48.18		-1.27371	41.71
-1.39017	45.66		-1.24971	42.19
-1.36817	44.29		-1.22671	43.27
-1.34617	44.16		-1.20371	44.33
-1.32517	44.4		-1.17971	45.19
-1.30317	44.07		-1.15671	46.43
-1.28117	42.86		-1.13371	48.62
-1.25917	41.11		-1.10971	51.38
-1.23817	39.11		-1.08671	53.33
-1.21617	36.79		-1.06271	53.19
-1.19417	34.29		-1.03971	51.39
-1.17217	32.27		-1.01671	49.6
-1.15117	31.7		-0.99271	49.04
-1.12917	33.33		-0.96971	49.75
-1.10717	36.71		-0.94671	51.01
-1.08617	40.22		-0.92271	52.23
-1.06417	42.94		-0.89971	53.04
-1.04217	45.41		-0.87671	53.11
-1.02017	48.42		-0.85271	51.87
-0.99917	52.46		-0.82971	49
-0.97717	57.71		-0.80671	45.22
-0.95517	63.14		-0.78271	42.17
-0.93317	66.6		-0.75971	40.99
-0.91217	66.55		-0.73571	41.5
-0.89017	63.98		-0.71271	42.44
-0.86817	61.91		-0.68971	42.32
-0.84617	62.22		-0.66571	40.31
-0.82517	63.31		-0.64271	36.77
-0.80317	62.03		-0.61971	32.81
-0.78117	57.36		-0.59571	29.4
-0.76017	51.18		-0.57271	26.84
-0.73817	46.24		-0.54971	24.55
-0.71617	44.05		-0.52571	21.99
-0.69417	44.45		-0.50271	19.89
-0.67317	46.45		-0.47971	19.73
-0.65117	48.58		-0.45571	21.38
-0.62917	49.36		-0.43271	22.55
-0.60717	48.2		-0.40971	21.54
-0.58617	45.64		-0.38571	19.22
-0.56417	42.16		-0.36271	17.48
-0.54217	37.75		-0.33871	16.84
-0.52017	32.63		-0.31571	16.31
-0.49917	27.77		-0.29271	14.78
-0.47717	23.83		-0.26871	12.25
-0.45517	20.28		-0.24571	9.628
-0.43417	16.45		-0.22271	7.496
-0.41217	12.96		-0.19871	5.693
-0.39017	11.01		-0.17571	4.084
-0.36817	10.67		-0.15271	2.866
-0.34717	10.91		-0.12871	2.082
-0.32517	10.89		-0.10571	1.502
-0.30317	10.3		-0.08271	0.9758
-0.28117	9.108		-0.05871	0.5375
-0.26017	7.533		-0.03571	0.2455
-0.23817	6.077		-0.01271	0.09129
-0.21617	5.135		0.01129	0.02671
-0.19517	4.613		0.03429	0.00585
-0.17317	4.137		0.05829	0.00091
-0.15117	3.476		0.08129	0.0001
-0.12917	2.628		0.10429	1e-05
-0.10817	1.746		0.12829	0
-0.08617	1.03		0.15129	0
-0.06417	0.5606		0.17429	0
-0.04217	0.2777		0.19829	0
-0.02117	0.115		0.22129	0
0.000832321	0.03639		0.24429	0
0.02283	0.00834		0.26829	0
0.04483	0.00135		0.29129	0
0.06583	0.00015		0.31429	0
0.08783	1e-05		0.33829	0
0.10983	0		0.36129	0
0.13083	0		0.38529	0
0.15283	0		0.40829	0
0.17483	0		0.43129	0
0.19683	0		0.45529	0
0.21783	0		0.47829	0
0.23983	0		0.50129	0
0.26183	0		0.52529	0
0.28383	0		0.54829	0
0.30483	0		0.57129	0
0.32683	0		0.59529	0
0.34883	0		0.61829	0
0.37083	0		0.64129	0
0.39183	0		0.66529	0
0.41383	0		0.68829	0
0.43583	0		0.71129	0
0.45683	0		0.73529	0
0.47883	0		0.75829	0
0.50083	0		0.78229	0
0.52283	0		0.80529	0
0.54383	0		0.82829	0
0.56583	0		0.85229	0
0.58783	0		0.87529	0
0.60983	0		0.89829	0
0.63083	0		0.92229	0
0.65283	0		0.94529	0
0.67483	0		0.96829	0
0.69583	0		0.99229	0
0.71783	0		1.01529	0
0.73983	0		1.03829	0
0.76183	0		1.06229	0
0.78283	0		1.08529	0
0.80483	0		1.10829	0
0.82683	0		1.13229	0
0.84883	0		1.15529	0
0.86983	0		1.17929	0
0.89183	0		1.20229	0
0.91383	0		1.22529	0
0.93583	0		1.24929	0
0.95683	0		1.27229	0
0.97883	0		1.29529	0
1.00083	0		1.31929	0
1.02183	0		1.34229	0
1.04383	0		1.36529	0
1.06583	0		1.38929	0
1.08783	0		1.41229	0
1.10883	0		1.43529	0
1.13083	0		1.45929	0
1.15283	0		1.48229	0
1.17483	0		1.50629	0
1.19583	0		1.52929	0
1.21783	0		1.55229	0
1.23983	0		1.57629	0
1.26083	0		1.59929	0
1.28283	0		1.62229	0
1.30483	0		1.64629	0
1.32683	0		1.66929	0
1.34783	0		1.69229	0
1.36983	0		1.71629	0
1.39183	0		1.73929	0
1.41383	0		1.76229	0
1.43483	0		1.78629	7e-05
1.45683	0		1.80929	0.00087
1.47883	0		1.83229	0.007
1.50083	0		1.85629	0.03851
1.52183	0		1.87929	0.1479
1.54383	0		1.90329	0.4049
1.56583	0		1.92629	0.8056
1.58683	0		1.94929	1.188
1.60883	0		1.97329	1.375
1.63083	0		1.99629	1.514
1.65283	0		2.01929	2.055
1.67383	0		2.04329	3.088
1.69583	0		2.06629	4.047
1.71783	0		2.08929	4.477
1.73983	0		2.11329	4.586
1.76083	0		2.13629	4.642
1.78283	0		2.15929	4.562
1.80483	0		2.18329	4.457
1.82683	0		2.20629	4.912
1.84783	6e-05		2.23029	6.493
1.86983	0.00057		2.25329	9.21
1.89183	0.00399		2.27629	12.33
1.91283	0.01995		2.30029	14.64
1.93483	0.07294		2.32329	15.35
1.95683	0.2006		2.34629	15
1.97883	0.4295		2.37029	14.86
1.99983	0.7399		2.39329	15.52
2.02183	1.052		2.41629	16.16
2.04383	1.272		2.44029	15.42
2.06583	1.398		2.46329	13.21
2.08683	1.585		2.48629	11.25
2.10883	2.05		2.51029	11.3
2.13083	2.861		2.53329	13.35
2.15183	3.814		2.55629	15.93
2.17383	4.561		2.58029	17.8
2.19583	4.916		2.60329	18.87
2.21783	5.036		2.62729	19.4
2.23883	5.258		2.65029	19.56
2.26083	5.764		2.67329	19.78
2.28283	6.4		2.69729	20.89
2.30483	6.834		2.72029	23.28
2.32583	6.937		2.74329	26.5
2.34783	7.038		2.76729	29.41
2.36983	7.654		2.79029	30.84
2.39183	8.878		2.81329	30.53
2.41283	10.23		2.83729	29.12
2.43483	11.16		2.86029	27.38
2.45683	11.68		2.88329	26.07
2.47783	12.3		2.90729	25.82
2.49983	13.49		2.93029	26.63
2.52183	15.44		2.95329	27.75
2.54383	18.25		2.97729	28.27
2.56483	21.62		3.00029	28.03
2.58683	24.46		3.02429	27.86
2.60883	25.82		3.04729	28.9
2.63083	25.82		3.07029	31.41
2.65183	25.01		3.09429	34.51
2.67383	23.82		3.11729	36.79
2.69583	22.92		3.14029	37.5
2.71783	22.71		3.16429	37.24
2.73883	22.82		3.18729	37.11
2.76083	22.61		3.21029	37.21
2.78283	21.84		3.23429	36.96
2.80383	20.96		3.25729	36.35
2.82583	20.71		3.28029	36.06
2.84783	21.38		3.30429	36.18
2.86983	22.71		3.32729	35.78
2.89083	24.43		3.35129	34.65
2.91283	26.76		3.37429	34.4
2.93483	29.89		3.39729	36.55
2.95683	32.98		3.42129	40.2
2.97783	34.61		3.44429	43.24
2.99983	34.09		3.46729	45
3.02183	32.31		3.49129	46.11
3.04283	31.15		3.51429	46.89
3.06483	31.81		3.53729	47.53
3.08683	33.74		3.56129	48.67
3.10883	35.41		3.58429	50.58
3.12983	35.55		3.60729	52.44
3.15183	34.14		3.63129	52.74
3.17383	32.66		3.65429	50.57
3.19583	33.31		3.67729	47.15
3.21683	37.08		3.70129	45.07
3.23883	42.52		3.72429	45.15
3.26083	46.74		3.74829	46.19
3.28283	47.85		3.77129	47.44
3.30383	46.15		3.79429	49.04
3.32583	43.05		3.81829	51.15
3.34783	40		3.84129	53.42
3.36883	38.43		3.86429	54.8
3.39083	39.11		3.88829	54.35
3.41283	41.72		3.91129	51.92
3.43483	45.34		3.93429	47.98
3.45583	48.78		3.95829	43.54
3.47783	50.88		3.98129	39.47
3.49983	51.58		4.00429	35.74
3.52183	52.51		4.02829	32.28
3.54283	55.18		4.05129	29.81
3.56483	58.84		4.07529	28.95
3.58683	61.18		4.09829	29.15
3.60783	60.56		4.12129	29.36
3.62983	57.3		4.14529	29.5
3.65183	52.86		4.16829	30.53
3.67383	48.56		4.19129	33.01
3.69483	45.17		4.21529	36.23
3.71683	43.16		4.23829	39.26
3.73883	42.82		4.26129	41.77
3.76083	44.13		4.28529	44.07
3.78183	46.49		4.30829	46.53
3.80383	48.83		4.33129	48.55
3.82583	50.7		4.35529	48.99
3.84783	52.74		4.37829	47.97
3.86883	55.38		4.40129	46.72
3.89083	57.7		4.42529	45.95
3.91283	58.01		4.44829	45.42
3.93383	55.21		4.47229	44.74
3.95583	49.91		4.49529	43.59
3.97783	44.39		4.51829	41.96
3.99983	41.02		4.54229	40.55
4.02083	40.42		4.56529	40.18
4.04283	41.58		4.58829	40.7
4.06483	43.35		4.61229	40.89
4.08683	45.21		4.63529	39.47
4.10783	46.86		4.65829	36.36
4.12983	48.24		4.68229	33
4.15183	50.37		4.70529	30.81
4.17383	54.13		4.72829	29.93
4.19483	58.25		4.75229	29.99
4.21683	60.55		4.77529	30.69
4.23883	60.81		4.79829	31.22
4.25983	60.38		4.82229	30.61
4.28183	59.79		4.84529	28.96
4.30383	58.66		4.86929	26.62
4.32583	57.36		4.89229	23.43
4.34683	57.35		4.91529	19.79
4.36883	59.4		4.93929	16.58
4.39083	62.22		4.96229	13.93
4.41283	63.12		4.98529	11.69
4.43383	60.55		5.00929	9.899
4.45583	56.02
4.47783	52.47
4.49883	50.91
4.52083	49.8
4.54283	47.62
4.56483	44.13
4.58583	39.86
4.60783	35.43
4.62983	31.28
4.65183	27.28
4.67283	23.09
4.69483	18.8
4.71683	14.55
4.73883	10.41
4.75983	6.826
4.78183	4.322
4.80383	2.905
4.82483	2.138
4.84683	1.607
4.86883	1.116
4.89083	0.6596
4.91183	0.3118
4.93383	0.1128
4.95583	0.03028
4.97783	0.00592
4.99883	0.00083
5.02083	8e-05
