# Supplementary material for: Decoupling light absorption and carrier transport via heterogeneous doping in Ta3N5 thin film photoanode
Source: Nat Commun. 2022 Dec 15;13:7769. doi: 10.1038/s41467-022-35538-1 (PMC9755297; doi:10.1038/s41467-022-35538-1)
Supplement: Supplementary file 3 — Source Data [file 41467_2022_35538_MOESM3_ESM.zip › Source Data file/Soruce_Data_Supplementary_Figure_20.xlsx]

## Sheet: Figure S20a
Figure S20a
Dark			Gradient Mg:Ta3N5/Ta3N5
Potential (V vs. RHE)	Current density (mA cm-2)		Potential (V vs. RHE)	Current density (mA cm-2)
1.22999	0.04114		1.23035	8.1637
1.22888	0.04081		1.22941	8.17054
1.2281	0.04047		1.22832	8.13031
1.22701	0.03968		1.2275	8.1291
1.22597	0.03843		1.22647	8.13715
1.22501	0.03788		1.22537	8.14117
1.22392	0.03722		1.22446	8.15123
1.22293	0.03647		1.22331	8.11301
1.22197	0.03543		1.22244	8.12307
1.2209	0.03475		1.22151	8.11905
1.22006	0.0347		1.22037	8.12991
1.21909	0.03366		1.21945	8.12991
1.21797	0.03265		1.2183	8.11502
1.21712	0.03134		1.21734	8.10577
1.21623	0.03219		1.21631	8.0933
1.21496	0.02966		1.21546	8.11583
1.21396	0.02812		1.21431	8.11945
1.21321	0.02837		1.21326	8.10939
1.21215	0.02629		1.21246	8.09612
1.21099	0.02501		1.21145	8.10175
1.21006	0.02537		1.21034	8.10336
1.20893	0.02391		1.20932	8.10094
1.20798	0.02396		1.20845	8.10416
1.20708	0.02223		1.20742	8.07198
1.20608	0.02249		1.20648	8.07882
1.205	0.02225		1.2054	8.08767
1.20383	0.02101		1.2043	8.10014
1.20299	0.02012		1.20353	8.06876
1.20204	0.01959		1.20234	8.06192
1.20105	0.01982		1.20157	8.08365
1.19983	0.0191		1.20029	8.08525
1.19899	0.01926		1.19944	8.09853
1.19806	0.01931		1.19839	8.06796
1.19683	0.01841		1.19753	8.0756
1.19593	0.01827		1.19636	8.07278
1.19493	0.018		1.19546	8.08244
1.19398	0.01735		1.19435	8.07842
1.19284	0.01819		1.19353	8.06756
1.19184	0.01704		1.1925	8.06232
1.19077	0.01885		1.19133	8.05187
1.18993	0.01792		1.19054	8.06715
1.18876	0.01782		1.18935	8.06916
1.18798	0.01805		1.18856	8.05428
1.18683	0.01834		1.18739	8.03296
1.18597	0.01771		1.18649	8.05428
1.18487	0.01735		1.18532	8.05629
1.18387	0.01781		1.18454	8.06072
1.1829	0.01894		1.18341	8.04583
1.18192	0.01887		1.18253	8.03658
1.18088	0.01804		1.18147	8.05629
1.17981	0.01829		1.18034	8.04985
1.17895	0.01977		1.17957	8.04825
1.17808	0.01919		1.17849	8.04221
1.17698	0.01985		1.17744	8.03819
1.17598	0.01852		1.17641	8.04543
1.17491	0.01991		1.17547	8.06313
1.17384	0.01932		1.17443	8.04985
1.17292	0.01909		1.17346	8.02974
1.17194	0.0195		1.17254	8.03256
1.17081	0.01962		1.17145	8.03497
1.16987	0.01922		1.1705	8.04623
1.16902	0.01933		1.16935	8.04261
1.16802	0.01815		1.16847	8.03819
1.16701	0.01934		1.1674	8.02411
1.16599	0.01916		1.16651	8.03336
1.16478	0.01834		1.16539	8.00963
1.16384	0.01899		1.16431	8.01485
1.16291	0.0188		1.16329	7.99112
1.16198	0.01828		1.16243	8.0048
1.16092	0.01763		1.16134	8.01405
1.16008	0.01858		1.16026	8.0229
1.15888	0.01728		1.15927	8.02531
1.1581	0.01671		1.15846	8.01204
1.15708	0.01671		1.15727	7.99555
1.15609	0.01656		1.15642	7.99796
1.15504	0.01704		1.1553	8.01727
1.15392	0.01556		1.15442	8.01566
1.15305	0.01585		1.15336	8.00721
1.15196	0.01498		1.15234	7.99917
1.1509	0.01528		1.15124	7.99756
1.14976	0.01417		1.15029	8.00681
1.14891	0.01425		1.14938	8.00158
1.14806	0.01376		1.14827	7.99434
1.147	0.01384		1.14738	7.99434
1.14594	0.01261		1.14636	7.98629
1.14492	0.01224		1.1454	7.99273
1.14406	0.01274		1.14427	8.00842
1.14297	0.012		1.14344	7.97945
1.14184	0.01075		1.1423	7.96256
1.14111	0.01085		1.14138	8.01526
1.13991	0.01106		1.14039	8.00842
1.1389	0.01117		1.13929	7.9883
1.13785	0.0099		1.13837	7.99353
1.13685	0.01039		1.13739	7.98911
1.13601	0.00912		1.13634	7.99032
1.13505	0.00978		1.13544	8.00118
1.13397	0.00905		1.13438	7.96417
1.13301	0.00936		1.13336	7.98428
1.13211	0.00871		1.13228	7.98348
1.13115	0.00825		1.13142	7.99273
1.13001	0.00816		1.13049	7.98307
1.12903	0.00784		1.12929	7.97744
1.12798	0.00789		1.12835	7.97986
1.12703	0.00805		1.12745	7.97865
1.12575	0.008		1.12639	7.98066
1.12492	0.00775		1.12544	7.9879
1.12389	0.00823		1.12422	7.96698
1.12297	0.00751		1.12348	7.95451
1.12201	0.00812		1.12224	7.95129
1.12084	0.00728		1.1215	7.96698
1.11998	0.00798		1.12021	7.96819
1.1189	0.00742		1.11948	7.96779
1.11784	0.00736		1.11829	7.9525
1.11682	0.00801		1.11726	7.94808
1.11593	0.00767		1.11647	7.97101
1.11502	0.00793		1.11533	7.9702
1.11388	0.00782		1.11447	7.94285
1.11299	0.00888		1.1134	7.9521
1.11168	0.00794		1.11227	7.93641
1.11097	0.00792		1.11146	7.95411
1.1098	0.00885		1.11042	7.94606
1.10899	0.00773		1.1093	7.93842
1.10778	0.00875		1.10851	7.93359
1.10694	0.00859		1.1073	7.93198
1.10596	0.00975		1.10642	7.93762
1.10497	0.00908		1.10528	7.9356
1.10405	0.00849		1.10442	7.94043
1.10292	0.00807		1.10342	7.92233
1.10185	0.00947		1.1023	7.89618
1.10091	0.00826		1.10144	7.92595
1.09989	0.00923		1.10032	7.92877
1.09908	0.009		1.09945	7.92957
1.09786	0.00941		1.09841	7.89538
1.09715	0.00905		1.09746	7.90624
1.09596	0.00957		1.09626	7.90744
1.09484	0.00978		1.0954	7.91911
1.09386	0.00957		1.09431	7.91428
1.09292	0.00909		1.09346	7.90825
1.09195	0.00929		1.09239	7.90382
1.09083	0.00971		1.09149	7.90905
1.09005	0.00918		1.09036	7.9179
1.08897	0.00956		1.08949	7.92112
1.08808	0.00941		1.08828	7.90744
1.08695	0.00819		1.08737	7.899
1.08593	0.00943		1.08624	7.89095
1.08509	0.00936		1.08552	7.91831
1.08411	0.009		1.08421	7.91107
1.08302	0.00889		1.0835	7.88693
1.08211	0.00936		1.08235	7.8813
1.08104	0.00874		1.08136	7.88331
1.07987	0.00827		1.08037	7.90262
1.07908	0.00877		1.07942	7.9171
1.07801	0.00898		1.07853	7.89658
1.07701	0.00791		1.07735	7.87848
1.07609	0.0088		1.07632	7.89095
1.07506	0.00854		1.07544	7.89176
1.07396	0.00863		1.0743	7.87526
1.07311	0.00802		1.07337	7.86681
1.07216	0.00798		1.07245	7.85877
1.07104	0.00768		1.07129	7.86601
1.07008	0.00731		1.0705	7.88089
1.06884	0.00651		1.06955	7.89095
1.06816	0.00551		1.06828	7.87043
1.06706	0.00658		1.06736	7.85354
1.06609	0.00716		1.06645	7.86158
1.06501	0.00594		1.06545	7.86883
1.06418	0.00592		1.06441	7.87687
1.06302	0.00585		1.0634	7.87003
1.06214	0.00624		1.0625	7.85756
1.06112	0.00629		1.06144	7.84952
1.06004	0.00618		1.0604	7.85555
1.0591	0.00542		1.0595	7.87325
1.05813	0.00671		1.05827	7.85394
1.05691	0.00582		1.05748	7.84227
1.05621	0.0056		1.05644	7.84067
1.05512	0.00593		1.05532	7.84147
1.05406	0.00488		1.05436	7.84147
1.053	0.00544		1.05338	7.83906
1.05203	0.00458		1.05235	7.82055
1.0509	0.00483		1.05128	7.81612
1.04993	0.00501		1.05044	7.83302
1.04915	0.00437		1.04953	7.84107
1.048	0.00546		1.04841	7.82819
1.04688	0.00467		1.04732	7.81411
1.0462	0.00568		1.04633	7.80768
1.04497	0.00501		1.04545	7.8294
1.04398	0.00555		1.0445	7.84107
1.04315	0.00518		1.04351	7.81854
1.04217	0.00532		1.04248	7.83141
1.0409	0.00477		1.04155	7.80848
1.04002	0.00505		1.04051	7.81894
1.03911	0.00474		1.0395	7.84308
1.03825	0.00541		1.03836	7.829
1.03708	0.0051		1.03751	7.80768
1.03599	0.00448		1.03652	7.8109
1.03522	0.00562		1.03549	7.82417
1.03397	0.00517		1.03444	7.82498
1.03306	0.00438		1.03339	7.83584
1.03195	0.00504		1.03239	7.80567
1.03114	0.00555		1.03133	7.80567
1.03014	0.00555		1.03054	7.83181
1.02888	0.0046		1.0294	7.81532
1.02797	0.00529		1.02836	7.81411
1.02708	0.00578		1.02754	7.79239
1.02591	0.00486		1.02649	7.7932
1.02509	0.00564		1.02544	7.7944
1.0239	0.00547		1.02441	7.78917
1.02296	0.00615		1.02337	7.79279
1.02209	0.0047		1.02242	7.7767
1.02082	0.00594		1.02142	7.77429
1.02007	0.00538		1.0205	7.77308
1.01893	0.00515		1.01943	7.78314
1.01786	0.00548		1.01835	7.77469
1.0171	0.00532		1.0175	7.77187
1.01595	0.00448		1.01643	7.76544
1.01493	0.00397		1.01549	7.78193
1.0141	0.00488		1.01438	7.79199
1.01306	0.00397		1.01348	7.76745
1.01207	0.00298		1.01251	7.74613
1.01084	0.0032		1.01134	7.73688
1.00984	0.00304		1.01048	7.75659
1.00902	0.00162		1.00951	7.76785
1.00794	0.0017		1.00855	7.75699
1.00696	0.0017		1.00753	7.73969
1.00612	0.00265		1.00641	7.74814
1.00493	0.00209		1.0054	7.76825
1.00387	0.0011		1.00455	7.76302
1.00305	0.0013		1.00351	7.74733
1.00184	0.00112		1.00256	7.74371
1.00103	0.00152		1.00152	7.72199
0.99996	0.000870002		1.00045	7.73607
0.99884	0.000603277		0.99946	7.75216
0.99792	0.000239999		0.99856	7.72803
0.99702	0.000253678		0.99751	7.7067
0.99603	0.000256896		0.99654	7.71917
0.99482	0.00083822		0.99551	7.72642
0.99393	-0.000378337		0.99454	7.71555
0.99299	0.000640288		0.99353	7.7232
0.99185	0.000916267		0.99256	7.69906
0.99109	0.000758967		0.99152	7.69303
0.98996	0.00136		0.99047	7.71153
0.9888	0.000811669		0.98954	7.70831
0.98775	0.00172		0.98834	7.69343
0.9869	0.0016		0.98746	7.68699
0.98588	0.00182		0.9865	7.68377
0.98492	0.00128		0.98541	7.68458
0.9837	0.00192		0.98449	7.71837
0.98278	0.00196		0.98354	7.7067
0.98191	0.00282		0.98258	7.6878
0.9809	0.00338		0.98142	7.68619
0.98003	0.00377		0.98041	7.66688
0.97877	0.00476		0.97959	7.68538
0.97776	0.00353		0.97853	7.68176
0.97693	0.00486		0.97742	7.66607
0.97599	0.00527		0.97638	7.64636
0.97493	0.00528		0.97547	7.66205
0.97396	0.00548		0.97444	7.66768
0.97279	0.00562		0.97355	7.67573
0.97199	0.00616		0.9725	7.67171
0.97092	0.00666		0.97137	7.64797
0.9699	0.00603		0.97047	7.65481
0.96896	0.00679		0.96949	7.64194
0.96788	0.00715		0.96839	7.64314
0.96698	0.00709		0.9674	7.62705
0.96588	0.00706		0.96638	7.62061
0.96501	0.00669		0.96533	7.61981
0.96382	0.00737		0.96439	7.63791
0.96294	0.00717		0.96338	7.63469
0.96185	0.0075		0.96237	7.63671
0.961	0.00707		0.96132	7.61981
0.96003	0.00683		0.9604	7.62222
0.95889	0.00747		0.95933	7.61378
0.95802	0.00701		0.95833	7.60975
0.957	0.00752		0.95737	7.62102
0.9558	0.0074		0.95627	7.60291
0.95488	0.00671		0.95533	7.59125
0.954	0.00737		0.95435	7.60653
0.95284	0.00683		0.9533	7.62061
0.95192	0.00623		0.95232	7.59929
0.95109	0.00607		0.95141	7.59889
0.94985	0.00605		0.95035	7.58803
0.94905	0.00639		0.94928	7.5832
0.94802	0.00537		0.94834	7.59004
0.94678	0.00522		0.9474	7.58843
0.94601	0.00492		0.94644	7.5828
0.945	0.00492		0.94544	7.56429
0.94395	0.00322		0.94448	7.57314
0.94312	0.0035		0.94354	7.59044
0.94191	0.00261		0.94254	7.58159
0.94098	0.00246		0.94151	7.582
0.94006	0.00197		0.94054	7.56872
0.93893	0.00289		0.93948	7.56631
0.93807	0.00136		0.93848	7.56429
0.93687	0.0018		0.93741	7.57355
0.93608	0.00112		0.93638	7.55866
0.93492	0.00144		0.93532	7.52809
0.93406	0.00184		0.93435	7.52889
0.93291	0.000299138		0.93343	7.53855
0.93204	0.00192		0.93245	7.55504
0.93092	0.00116		0.9315	7.53895
0.93005	0.00137		0.93049	7.52004
0.92896	0.00128		0.92943	7.52889
0.92802	0.0014		0.92848	7.51803
0.92708	0.000843853		0.92739	7.52728
0.92588	0.00093075		0.92634	7.52447
0.92512	0.00109		0.92545	7.4943
0.92401	0.00115		0.92442	7.50435
0.923	0.00114		0.92336	7.50998
0.922	0.00123		0.92231	7.51361
0.92103	0.000717128		0.92152	7.50154
0.92008	0.002		0.92045	7.48504
0.91897	0.00159		0.91949	7.49711
0.91802	0.00149		0.91853	7.50435
0.91704	0.00125		0.9175	7.50918
0.91595	0.00141		0.91634	7.49148
0.91486	0.00199		0.91532	7.4766
0.91395	0.00177		0.91434	7.47499
0.91308	0.00198		0.91342	7.48223
0.91187	0.00247		0.91254	7.477
0.91108	0.00277		0.91147	7.46573
0.91002	0.00288		0.91048	7.442
0.90899	0.00327		0.90944	7.44723
0.908	0.00272		0.90839	7.46332
0.90693	0.00301		0.90748	7.4766
0.90607	0.00309		0.90633	7.43476
0.90519	0.0034		0.90556	7.43999
0.90392	0.00381		0.90449	7.43838
0.90299	0.00435		0.90341	7.43838
0.90189	0.00469		0.90237	7.44039
0.901	0.00363		0.90125	7.4239
0.89989	0.00344		0.90043	7.40579
0.89899	0.00458		0.89949	7.42229
0.89795	0.00427		0.89837	7.42792
0.89696	0.00354		0.89734	7.42229
0.8961	0.00374		0.89652	7.40097
0.89506	0.00471		0.89535	7.38005
0.8939	0.00452		0.89441	7.39815
0.89286	0.0046		0.89351	7.40056
0.89195	0.00446		0.89235	7.3893
0.8909	0.00473		0.89128	7.38447
0.88984	0.0052		0.89038	7.37643
0.88914	0.00543		0.88932	7.37562
0.8879	0.00457		0.88841	7.38568
0.88703	0.0049		0.88748	7.37442
0.88588	0.00481		0.88629	7.34907
0.8848	0.00508		0.88552	7.35108
0.884	0.00488		0.88451	7.35671
0.88287	0.00482		0.88349	7.36677
0.88197	0.00522		0.88236	7.35792
0.88087	0.00499		0.88138	7.33499
0.88014	0.0053		0.88038	7.3362
0.87885	0.00543		0.87953	7.3358
0.87804	0.00474		0.87855	7.337
0.87687	0.00447		0.87748	7.32051
0.87603	0.00415		0.87651	7.30603
0.87499	0.00417		0.87552	7.3189
0.87386	0.0038		0.87452	7.33539
0.87313	0.00394		0.87354	7.32695
0.87199	0.0045		0.87242	7.31528
0.871	0.00323		0.87142	7.30401
0.86993	0.00282		0.87038	7.29356
0.86916	0.00298		0.86943	7.30643
0.86801	0.00221		0.86855	7.28792
0.86692	0.00281		0.86751	7.2835
0.86597	0.00265		0.8665	7.27062
0.86508	0.00241		0.86543	7.2662
0.86386	0.00293		0.86439	7.27425
0.86314	0.00239		0.86339	7.27063
0.86215	0.00257		0.86229	7.24729
0.86077	0.00207		0.86132	7.22436
0.86007	0.00289		0.86035	7.23965
0.85898	0.002		0.85933	7.23764
0.85821	0.00157		0.85834	7.24166
0.8569	0.00248		0.85746	7.21833
0.85618	0.0012		0.85653	7.21149
0.85513	0.00199		0.85549	7.2139
0.85397	0.000843853		0.85448	7.21712
0.85321	0.00141		0.85349	7.20827
0.85216	0.00233		0.8525	7.19017
0.85092	0.0013		0.85154	7.18936
0.85015	0.00137		0.85051	7.16482
0.84882	0.00218		0.84941	7.19137
0.84808	0.00156		0.84841	7.17971
0.847	0.00163		0.84727	7.16
0.84601	0.00228		0.8464	7.15879
0.84509	0.00198		0.84535	7.17126
0.84416	0.00173		0.84434	7.16885
0.84312	0.00207		0.84334	7.14592
0.84196	0.00197		0.84238	7.12379
0.84113	0.0019		0.84131	7.11333
0.84011	0.00253		0.84046	7.12339
0.839	0.00233		0.83947	7.12661
0.8381	0.00119		0.83846	7.12379
0.83703	0.00279		0.83743	7.09845
0.83587	0.00122		0.83638	7.09885
0.83504	0.00161		0.83525	7.09644
0.83388	0.0019		0.83426	7.09442
0.83315	0.00112		0.83336	7.07391
0.83193	0.00193		0.83229	7.04414
0.83113	0.00184		0.83145	7.05741
0.83014	0.00193		0.83045	7.06305
0.8289	0.00066684		0.82946	7.04253
0.82802	0.000702645		0.8285	7.02724
0.82699	0.000276609		0.82745	7.00994
0.82583	0.000632645		0.82657	7.01759
0.82514	0.000765404		0.82545	7.01155
0.82412	0.00123		0.82435	7.01598
0.82297	0.000692185		0.8233	6.99908
0.82202	0.00136		0.82244	6.98862
0.82109	0.00146		0.82147	6.97977
0.81989	0.000935979		0.8205	6.98058
0.81887	0.00155		0.81949	6.96448
0.81806	0.0011		0.81857	6.95604
0.81694	0.00102		0.8174	6.9504
0.81601	0.000288275		0.81645	6.93914
0.81506	0.00125		0.81538	6.94719
0.81404	5.73549e-05		0.81431	6.92989
0.81305	0.000213045		0.81331	6.91621
0.81199	0.000632242		0.81239	6.89248
0.81113	0.000824945		0.81148	6.91701
0.81002	-0.000400463		0.81059	6.9142
0.80898	-0.000927477		0.80953	6.88886
0.80809	-0.00101		0.80846	6.87115
0.80702	-0.00107		0.80751	6.85345
0.80596	-0.000949604		0.80657	6.85466
0.805	-0.00178		0.8054	6.83817
0.80397	-0.00208		0.80444	6.83656
0.80308	-0.00243		0.80355	6.83012
0.80202	-0.0027		0.80242	6.81282
0.80089	-0.00315		0.80136	6.81886
0.80008	-0.00271		0.80046	6.81041
0.79887	-0.00379		0.79946	6.81162
0.79794	-0.00343		0.79837	6.79351
0.79712	-0.0033		0.79739	6.76777
0.79584	-0.00361		0.79628	6.75328
0.795	-0.00278		0.79555	6.76415
0.79382	-0.00262		0.79451	6.75087
0.79301	-0.00308		0.79351	6.73035
0.79182	-0.00229		0.7925	6.7207
0.79099	-0.00329		0.7916	6.72472
0.78987	-0.00151		0.79054	6.71748
0.78891	-0.00203		0.78947	6.70823
0.78805	-0.00272		0.78854	6.67886
0.78695	-0.00268		0.78741	6.6688
0.78579	-0.000968512		0.78648	6.66438
0.78504	-0.00122		0.78545	6.66599
0.78375	-0.00139		0.78435	6.64628
0.78277	-0.00144		0.78337	6.62335
0.78199	-0.000177991		0.78236	6.62053
0.78073	-0.000374716		0.78144	6.61972
0.77975	-0.00109		0.78047	6.60323
0.77874	8.75274e-05		0.77952	6.59881
0.77786	0.000447184		0.77834	6.56783
0.77702	-0.000336497		0.7774	6.55898
0.77576	0.000666036		0.7764	6.55415
0.77478	0.000745289		0.77557	6.55818
0.77391	0.00217		0.77434	6.54329
0.77285	0.00233		0.77342	6.50427
0.77198	0.00188		0.77245	6.49381
0.77088	0.00235		0.77132	6.48657
0.76984	0.00172		0.77046	6.48496
0.76901	0.00351		0.7694	6.47691
0.7681	0.00276		0.76844	6.44634
0.76694	0.00352		0.76733	6.42703
0.76594	0.00418		0.76643	6.44795
0.76492	0.00379		0.76531	6.43105
0.76401	0.00482		0.76448	6.41295
0.76287	0.00528		0.76328	6.39324
0.7619	0.00503		0.76222	6.3868
0.76078	0.00554		0.7613	6.38559
0.75991	0.00577		0.76046	6.3872
0.75905	0.00525		0.75949	6.35261
0.75783	0.00527		0.75844	6.32766
0.75702	0.00597		0.75731	6.30876
0.75589	0.00588		0.75628	6.3168
0.75496	0.00619		0.75531	6.30313
0.75413	0.00659		0.75452	6.29186
0.7531	0.00539		0.75326	6.26129
0.75219	0.00623		0.75233	6.26209
0.75092	0.00665		0.75118	6.25566
0.75	0.00653		0.75032	6.23554
0.7491	0.00667		0.74926	6.21382
0.7479	0.0066		0.74831	6.18767
0.74685	0.00665		0.74733	6.18043
0.74592	0.00695		0.7463	6.17721
0.74468	0.00626		0.74539	6.16353
0.74387	0.00715		0.7444	6.13819
0.74294	0.00504		0.74347	6.11486
0.74188	0.00527		0.74226	6.10681
0.74096	0.0048		0.74151	6.09635
0.74004	0.00484		0.74031	6.08388
0.73902	0.00475		0.7393	6.07221
0.73805	0.00452		0.73829	6.04164
0.73706	0.00313		0.73742	6.03158
0.73607	0.00281		0.73647	6.02313
0.73503	0.00366		0.73529	6.01026
0.73408	0.00413		0.73434	5.98371
0.73307	0.00268		0.73348	5.96601
0.73212	0.00232		0.73247	5.94308
0.73101	0.00215		0.73139	5.94388
0.73016	0.00174		0.73034	5.93342
0.72917	0.00183		0.72935	5.8944
0.72793	0.00145		0.72839	5.87912
0.72711	0.000917474		0.72738	5.86785
0.72601	0.000751323		0.7263	5.87067
0.72501	-0.000680465		0.72547	5.84774
0.72396	-0.000734373		0.72438	5.81354
0.7229	-0.00157		0.72346	5.80027
0.72204	-0.00014983		0.72237	5.78297
0.72099	-0.00156		0.72148	5.77452
0.72011	-0.000153853		0.72041	5.74676
0.71905	-0.00256		0.71932	5.72584
0.71805	-0.00203		0.71838	5.69809
0.71695	-0.00334		0.71734	5.6824
0.71608	-0.00412		0.71629	5.67154
0.71509	-0.00355		0.71543	5.67073
0.714	-0.0028		0.71429	5.63171
0.71306	-0.0037		0.71349	5.60958
0.71183	-0.00286		0.71234	5.59832
0.71103	-0.00298		0.71138	5.5766
0.70978	-0.00386		0.71037	5.57418
0.70899	-0.00424		0.70945	5.54683
0.70798	-0.00412		0.70825	5.51545
0.70698	-0.00371		0.70743	5.49413
0.70608	-0.00374		0.70649	5.48608
0.70507	-0.00398		0.70537	5.47964
0.70396	-0.00328		0.70435	5.43982
0.70294	-0.00387		0.70349	5.41327
0.70191	-0.00336		0.70234	5.39074
0.70088	-0.00314		0.70144	5.38189
0.69986	-0.00338		0.70043	5.35815
0.69882	-0.00329		0.69946	5.33764
0.69782	-0.0029		0.69827	5.29781
0.69711	-0.0029		0.69728	5.28655
0.69602	-0.00208		0.69635	5.27408
0.69475	-0.00206		0.69543	5.25195
0.69414	-0.00237		0.69427	5.21695
0.69296	-0.00237		0.69349	5.20046
0.69205	-0.00132		0.69227	5.18276
0.69093	-0.000996673		0.69145	5.1731
0.68985	-0.00108		0.69048	5.14695
0.68897	-0.0016		0.68946	5.1196
0.68803	0.000110459		0.68837	5.09104
0.68685	-0.00114		0.68734	5.07374
0.686	-0.000148221		0.68634	5.05106
0.68481	-0.00112		0.68542	5.02889
0.68395	0.000182068		0.68437	4.99317
0.68269	0.00029954		0.68343	4.97278
0.6819	-0.000166727		0.68238	4.95633
0.68082	0.00116		0.68149	4.93493
0.67978	0.00143		0.68045	4.90379
0.67888	0.00152		0.67939	4.8733
0.67788	0.000734427		0.6783	4.86031
0.67684	0.000407356		0.67724	4.8494
0.67586	0.00105		0.67632	4.8171
0.67477	0.00138		0.67532	4.79031
0.67382	0.00195		0.67445	4.75443
0.67283	0.000452816		0.67327	4.72981
0.67191	0.00263		0.67256	4.71521
0.67102	0.00127		0.67128	4.6877
0.66972	0.00135		0.67032	4.66336
0.66907	0.000857531		0.66933	4.63802
0.66793	0.00106		0.66841	4.60841
0.66705	0.00106		0.66747	4.60298
0.66602	0.00112		0.66627	4.56822
0.66505	0.000738048		0.66561	4.53938
0.66378	0.00132		0.66444	4.5031
0.66288	0.000270574		0.66332	4.48427
0.66193	0.000692185		0.66253	4.47655
0.66089	-0.000228279		0.66146	4.44553
0.66001	-0.00014983		0.66045	4.40149
0.65896	6.70101e-05		0.65936	4.3693
0.65797	2.95961e-05		0.65829	4.35627
0.657	-0.000802362		0.65738	4.33407
0.65595	-0.00059397		0.65626	4.30647
0.65502	-0.000351785		0.65531	4.2681
0.65397	-0.000314773		0.65449	4.25019
0.65303	-0.000797534		0.65347	4.23105
0.65191	-0.00135		0.65231	4.20764
0.65101	-0.000762132		0.65131	4.17316
0.6499	-0.00142		0.6506	4.13861
0.64902	-0.0016		0.64956	4.11656
0.64808	-0.00111		0.64849	4.10429
0.64725	-0.00171		0.64755	4.07537
0.64615	-0.000569027		0.64646	4.04395
0.6451	-0.000932707		0.64542	4.00498
0.64405	-0.000674028		0.6445	3.98225
0.64293	-0.00018483		0.64338	3.96036
0.64206	-2.39099e-05		0.64231	3.94407
0.6412	-0.000318394		0.64139	3.90043
0.64024	0.000161148		0.64048	3.87122
0.63918	-0.000292647		0.63954	3.8491
0.63818	8.59182e-05		0.63858	3.81909
0.6373	-0.000317992		0.63752	3.79262
0.63623	0.00109		0.63641	3.75565
0.63519	0.000909428		0.63554	3.72959
0.63419	0.00105		0.63439	3.71591
0.63314	0.000650748		0.63338	3.69073
0.63197	0.000895347		0.63245	3.66016
0.63114	0.00111		0.63133	3.62081
0.62998	0.00136		0.63049	3.59443
0.62894	0.00217		0.6295	3.56908
0.62799	0.00259		0.62848	3.53996
0.62719	0.0024		0.62751	3.50806
0.62622	0.00245		0.6265	3.46972
0.62499	0.00279		0.62549	3.43855
0.62398	0.00204		0.62441	3.42564
0.62304	0.00176		0.62345	3.40363
0.62204	0.000440747		0.6225	3.35657
0.62107	0.00139		0.62138	3.32841
0.62011	0.000569081		0.62034	3.30086
0.61912	0.000260114		0.61952	3.27579
0.61807	-0.00026529		0.61851	3.24603
0.61713	-0.000515119		0.61748	3.20407
0.61597	-0.000968109		0.61637	3.18343
0.61495	-0.000220635		0.61552	3.16284
0.61402	-0.00137		0.61432	3.134
0.61289	-0.000426613		0.61345	3.09751
0.61199	-0.00186		0.61245	3.05475
0.61105	-0.00402		0.61151	3.03041
0.60996	-0.00431		0.61042	3.00612
0.60891	-0.00407		0.60941	2.98081
0.60813	-0.00427		0.60851	2.95286
0.60707	-0.00675		0.60754	2.91122
0.60594	-0.00668		0.6066	2.88343
0.60508	-0.00761		0.60554	2.85121
0.60408	-0.00751		0.60434	2.8331
0.60292	-0.00972		0.6035	2.79879
0.60205	-0.00991		0.6023	2.7617
0.60106	-0.00947		0.60145	2.7325
0.60006	-0.01017		0.60053	2.71375
0.59896	-0.01152		0.59932	2.68374
0.59787	-0.01256		0.59842	2.65265
0.59686	-0.01321		0.5973	2.62232
0.59602	-0.01319		0.59632	2.58784
0.59485	-0.0135		0.59532	2.56395
0.59397	-0.01434		0.59456	2.53833
0.59295	-0.01421		0.59337	2.51407
0.59203	-0.01398		0.59256	2.4759
0.591	-0.01429		0.59137	2.44371
0.58977	-0.01533		0.5904	2.42223
0.5889	-0.01481		0.58933	2.39749
0.588	-0.01414		0.58855	2.36938
0.58703	-0.01447		0.58749	2.33108
0.58599	-0.01489		0.58641	2.30055
0.5848	-0.0152		0.58546	2.27066
0.584	-0.01406		0.58441	2.24986
0.58292	-0.01367		0.58355	2.22372
0.58204	-0.01343		0.58236	2.18337
0.58102	-0.01382		0.5813	2.15248
0.57992	-0.01335		0.58051	2.12862
0.57901	-0.01127		0.57932	2.10911
0.57807	-0.01072		0.57855	2.07424
0.57694	-0.0112		0.57729	2.01707
0.57593	-0.01081		0.57635	1.98337
0.57509	-0.00871		0.57536	1.95939
0.57399	-0.01007		0.57443	1.93984
0.57315	-0.00899		0.57331	1.91828
0.57204	-0.00942		0.5724	1.88372
0.5708	-0.0067		0.57134	1.84808
0.56993	-0.00696		0.5704	1.8287
0.56904	-0.00665		0.56934	1.81739
0.56793	-0.00715		0.56833	1.79104
0.56691	-0.00493		0.56734	1.75597
0.56586	-0.00518		0.5663	1.71675
0.56498	-0.00495		0.56533	1.69522
0.56394	-0.0037		0.56442	1.67636
0.56299	-0.00387		0.5633	1.65134
0.56199	-0.0029		0.56251	1.62294
0.56085	-0.00205		0.56137	1.58295
0.55999	-0.00273		0.56038	1.56586
0.55886	-0.00178		0.55927	1.54594
0.55794	-0.0017		0.55848	1.51738
0.55689	-0.00172		0.55726	1.49405
0.55594	-0.00224		0.55635	1.45765
0.55489	-0.000206957		0.55527	1.43174
0.55383	-0.000225462		0.55436	1.41525
0.55276	-0.000516326		0.55323	1.39127
0.55187	-0.00113		0.55246	1.36207
0.55084	-0.000301095		0.55126	1.33061
0.54987	-0.000214198		0.55044	1.3076
0.54884	-0.000805178		0.54919	1.28359
0.54773	-0.000507475		0.54845	1.27104
0.54689	-5.04617e-05		0.54717	1.24248
0.54599	0.000183275		0.54626	1.2105
0.54495	-0.000255635		0.54527	1.18133
0.54385	0.00023839		0.54423	1.1613
0.54282	-0.00069897		0.54338	1.14268
0.54181	-0.000495004		0.54228	1.1222
0.54081	-4.84502e-05		0.54142	1.08362
0.5398	-0.000267704		0.54028	1.05929
0.53885	-0.000923856		0.53926	1.05
0.538	-0.000363854		0.53844	1.02759
0.53715	-0.00114		0.53725	0.99452
0.53592	-0.000126094		0.53631	0.96781
0.53504	-8.94849e-05		0.53534	0.94348
0.53394	-0.000661556		0.53426	0.9267
0.5329	-0.000338911		0.53328	0.90856
0.53205	-0.000714258		0.53251	0.88499
0.53108	-0.00118		0.5313	0.85365
0.53015	-0.00143		0.53039	0.83728
0.52907	-0.00061489		0.52947	0.823
0.52809	-0.00148		0.52842	0.79528
0.52705	-0.000855465		0.52748	0.77662
0.52605	-0.00174		0.52645	0.74548
0.52503	-0.00182		0.5254	0.72839
0.52399	-0.00127		0.52444	0.70956
0.52314	-0.00146		0.52342	0.68997
0.52203	-0.00135		0.52223	0.6701
0.52102	-0.00116		0.52128	0.64142
0.51997	-0.00191		0.52047	0.62786
0.51923	-0.00146		0.51931	0.61209
0.51816	-0.00222		0.5183	0.58651
0.51699	-0.00337		0.51747	0.57553
0.51589	-0.00134		0.51646	0.5569
0.51508	-0.00178		0.51538	0.53192
0.51384	-0.00333		0.51434	0.51812
0.51302	-0.00366		0.5133	0.48707
0.51203	-0.00368		0.5123	0.46879
0.51092	-0.00328		0.51126	0.45618
0.51021	-0.00486		0.51019	0.44387
0.50898	-0.00462		0.50907	0.4245
0.50792	-0.00418		0.50827	0.40111
0.50704	-0.00464		0.5072	0.38734
0.50599	-0.00526		0.50606	0.37327
0.50506	-0.00629		0.50511	0.36118
0.50413	-0.00664		0.50421	0.34034
0.50321	-0.0054		0.50328	0.32281
0.50209	-0.00695		0.50245	0.3073
0.50124	-0.00681		0.50114	0.29388
0.50002	-0.00832		0.50034	0.28629
0.49891	-0.00849		0.49936	0.27247
0.49807	-0.00964		0.4983	0.25227
0.49697	-0.01001		0.49732	0.23215
0.4958	-0.00906		0.49636	0.22277
0.49512	-0.0108		0.49542	0.21122
0.49401	-0.0116		0.49434	0.19951
0.49289	-0.01257		0.49317	0.18243
0.49203	-0.01143		0.49234	0.16847
0.49101	-0.01192		0.49122	0.15894
0.4899	-0.01182		0.49032	0.15379
0.4892	-0.01296		0.48925	0.14106
0.488	-0.01423		0.48828	0.12764
0.48714	-0.01311		0.48713	0.11143
0.48608	-0.01467		0.48629	0.10172
0.48513	-0.01521		0.48525	0.09446
0.48396	-0.01392		0.48422	0.08768
0.4829	-0.01463		0.48327	0.07484
0.48208	-0.01585		0.48218	0.06094
0.48101	-0.01434		0.48122	0.05244
0.4801	-0.01506		0.48013	0.04836
0.47907	-0.01431		0.47924	0.03249
0.47805	-0.01511		0.47832	0.02208
0.47691	-0.01399		0.47719	0.0086
0.4761	-0.0142		0.47609	-0.000864718
0.47503	-0.01372		0.47527	-0.00488
0.47402	-0.01382		0.47425	-0.0045
0.47306	-0.01419		0.47321	-0.01276
0.47193	-0.01382		0.47232	-0.02624
0.47104	-0.01346		0.47108	-0.03204
0.46989	-0.01366		0.47023	-0.03904
0.46904	-0.01275		0.46906	-0.03671
0.46793	-0.0125		0.46838	-0.0448
0.46696	-0.01296		0.46724	-0.05322
0.46618	-0.01122		0.4662	-0.05862
0.46494	-0.01139		0.46529	-0.05988
0.46382	-0.01127		0.46424	-0.05966
0.46299	-0.01038		0.46322	-0.06216
0.46192	-0.01116		0.46239	-0.07223
0.46109	-0.00942		0.46122	-0.0801
0.46	-0.00967		0.46021	-0.07878
0.45902	-0.00901		0.45917	-0.07714
0.45796	-0.0099		0.4582	-0.07678
0.45718	-0.00924		0.45737	-0.08891
0.45601	-0.00895		0.45615	-0.09372
0.45489	-0.00937		0.4551	-0.09156
0.4539	-0.00918		0.45424	-0.0915
0.45292	-0.00779		0.45336	-0.09352
0.45197	-0.00878		0.45241	-0.10194
0.45097	-0.00891		0.45133	-0.10281
0.45005	-0.00928		0.45033	-0.10227
0.44871	-0.00899		0.44924	-0.10054
0.44797	-0.00922		0.44827	-0.10556
0.44693	-0.00894		0.44737	-0.10857
0.44594	-0.01012		0.44628	-0.11232
0.4449	-0.00876		0.44536	-0.10942
0.444	-0.00986		0.44442	-0.10839
0.44293	-0.01034		0.4433	-0.11
0.44198	-0.01048		0.44212	-0.11531
0.44101	-0.00935		0.44134	-0.11449
0.43996	-0.01006		0.44041	-0.1107
0.43903	-0.01049		0.43931	-0.11097
0.43786	-0.01118		0.43837	-0.11486
0.43687	-0.01016		0.43731	-0.11747
0.43596	-0.01041		0.43621	-0.1178
0.43508	-0.01		0.43529	-0.11314
0.43381	-0.0119		0.43444	-0.11375
0.43294	-0.01171		0.43323	-0.11826
0.43187	-0.01119		0.43221	-0.1177
0.43091	-0.01166		0.43134	-0.11817
0.42996	-0.01158		0.43024	-0.11397
0.42896	-0.01192		0.42927	-0.11303
0.42784	-0.01292		0.4281	-0.11443
0.42709	-0.01232		0.42743	-0.11781
0.42598	-0.01238		0.42613	-0.1155
0.4251	-0.01217		0.42527	-0.11197
0.42399	-0.01194		0.42425	-0.1114
0.42296	-0.01262		0.42344	-0.11373
0.42207	-0.01226		0.42241	-0.11587
0.42107	-0.01139		0.42126	-0.1139
0.41996	-0.01265		0.42027	-0.10879
0.41909	-0.01196		0.41927	-0.11036
0.41797	-0.01201		0.41828	-0.11302
0.41711	-0.01226		0.4172	-0.11233
0.41603	-0.01145		0.4164	-0.10827
0.41502	-0.0117		0.41529	-0.10594
0.41392	-0.01221		0.41438	-0.10847
0.41319	-0.01179		0.41349	-0.10941
0.41216	-0.01215		0.41237	-0.10817
0.41103	-0.01182		0.41142	-0.10319
0.41009	-0.01098		0.41044	-0.09809
0.40913	-0.01215		0.40946	-0.1027
0.40813	-0.01145		0.40841	-0.10429
0.40702	-0.01101		0.40709	-0.10273
0.40605	-0.00976		0.40637	-0.09918
0.40516	-0.01353		0.40533	-0.09599
0.40395	-0.01168		0.40426	-0.10002
0.4031	-0.01208		0.40335	-0.10108
0.40218	-0.01331		0.40226	-0.09815
0.40117	-0.01354		0.40122	-0.09676
0.40002	-0.01395		0.40014	-0.09519
0.39911	-0.01381		0.39928	-0.09528
0.39816	-0.01348		0.39824	-0.09746
0.39714	-0.01458		0.39725	-0.09382
0.39617	-0.01467		0.39639	-0.09286
0.39499	-0.01415		0.3953	-0.09317
0.39408	-0.01386		0.39452	-0.09257
0.39313	-0.01464		0.39321	-0.09427
0.39195	-0.0142		0.39244	-0.09398
0.39092	-0.01485		0.39137	-0.08974
0.39013	-0.01576		0.39048	-0.08942
0.38898	-0.01475		0.38925	-0.0909
0.38797	-0.01678		0.38817	-0.09187
0.38703	-0.01724		0.38738	-0.08867
0.38615	-0.01643		0.38634	-0.08747
0.38489	-0.01679		0.38525	-0.08568
0.3838	-0.01816		0.38437	-0.08707
0.38304	-0.01715		0.38333	-0.08942
0.38207	-0.01753		0.38229	-0.0898
0.38091	-0.01775		0.38135	-0.08483
0.38	-0.01778		0.38047	-0.08414
0.37882	-0.01912		0.37947	-0.08575
0.378	-0.01896		0.37829	-0.08411
0.37682	-0.01823		0.37741	-0.08687
0.37591	-0.01943		0.3763	-0.08081
0.37502	-0.01955		0.37535	-0.0817
0.37384	-0.02016		0.37438	-0.08047
0.37275	-0.01994		0.37332	-0.08196
0.37179	-0.0199		0.37218	-0.08132
0.37074	-0.02061		0.37153	-0.07626
0.37005	-0.02013		0.37041	-0.07495
0.36886	-0.02037		0.36945	-0.0768
0.36775	-0.02002		0.36824	-0.07618
0.36701	-0.02063		0.36724	-0.07667
0.36593	-0.0203		0.36635	-0.07363
0.36483	-0.02059		0.36537	-0.06973
0.36392	-0.01933		0.3643	-0.07037
0.3627	-0.02022		0.36337	-0.07305
0.36184	-0.02107		0.36254	-0.06867
0.36084	-0.02118		0.36132	-0.06577
0.35992	-0.02089		0.36031	-0.06662
0.35881	-0.02078		0.35954	-0.06662
0.35798	-0.02064		0.35832	-0.06751
0.35708	-0.0214		0.35733	-0.06699
0.35576	-0.01989		0.35639	-0.06429
0.35509	-0.0204		0.35527	-0.06273
0.35394	-0.0198		0.35445	-0.06442
0.35272	-0.0205		0.35341	-0.0629
0.35197	-0.0191		0.35233	-0.06442
0.35095	-0.01883		0.35123	-0.0607
0.34989	-0.01998		0.35039	-0.06077
0.34905	-0.01909		0.34937	-0.06181
0.34792	-0.01896		0.34829	-0.06385
0.34699	-0.01896		0.34733	-0.06158
0.34609	-0.01832		0.34622	-0.05993
0.34482	-0.01938		0.34524	-0.06231
0.34407	-0.01948		0.34449	-0.06568
0.34269	-0.0184		0.34334	-0.0656
0.34182	-0.01813		0.34226	-0.07305
0.3409	-0.01879		0.34131	-0.07091
0.33992	-0.01641		0.34025	-0.07088
0.339	-0.01723		0.33943	-0.07234
0.33782	-0.01707		0.33836	-0.07756
0.33711	-0.01722		0.33731	-0.07628
0.33587	-0.01674		0.33626	-0.07158
0.33507	-0.01691		0.33528	-0.07438
0.33392	-0.01534		0.33436	-0.07319
0.33301	-0.01633		0.33312	-0.07612
0.33194	-0.01577		0.33229	-0.07422
0.33087	-0.01561		0.33124	-0.07133
0.32997	-0.01567		0.33032	-0.06969
0.32903	-0.01595		0.3293	-0.07148
0.32808	-0.01461		0.32825	-0.07186
0.32694	-0.01474		0.32721	-0.07068
0.32608	-0.01469		0.32628	-0.06508
0.32504	-0.01472		0.32531	-0.06557
0.32409	-0.01408		0.32429	-0.0673
0.3229	-0.01446		0.32334	-0.06902
0.32204	-0.01457		0.32221	-0.06535
0.32113	-0.01464		0.3213	-0.05989
0.31992	-0.01354		0.32039	-0.05989
0.31912	-0.01328		0.31926	-0.05992
0.31803	-0.01424		0.31816	-0.06058
0.31693	-0.01374		0.31718	-0.05751
0.31606	-0.01372		0.31631	-0.05635
0.31504	-0.01422		0.31504	-0.05686
0.31412	-0.01394		0.31429	-0.0548
0.3131	-0.01477		0.31341	-0.05464
0.31206	-0.01358		0.31213	-0.05398
0.31108	-0.01333		0.31121	-0.05183
0.31	-0.01367		0.31019	-0.05112
0.30909	-0.01367		0.30928	-0.05244
0.30794	-0.01381		0.30837	-0.05433
0.30708	-0.01409		0.3074	-0.05236
0.30605	-0.0143		0.30632	-0.05089
0.30494	-0.01416		0.30528	-0.05496
0.30413	-0.01357		0.30417	-0.05513
0.30302	-0.01499		0.30325	-0.05635
0.302	-0.01514		0.3023	-0.05745
0.30091	-0.01472		0.30128	-0.05515
0.3001	-0.01473		0.30024	-0.05347

## Sheet: Figure S20b
Figure S20b
Gradient Mg:Ta3N5/Ta3N5
Time (min)	Current density (mA cm-2)
0	-0.5543
0.00217	-0.1217
0.00383	-0.10521
0.0055	-0.09745
0.00717	-0.0924
0.00883	-0.0869
0.0105	-0.0825
0.01217	-0.07867
0.01383	-0.0723
0.0155	-0.07132
0.01717	-0.06739
0.01883	-0.06321
0.0205	-0.06216
0.02217	-0.0615
0.02383	-0.05773
0.0255	-0.05732
0.02717	-0.05658
0.02883	-0.05226
0.0305	-0.05266
0.03217	-0.04844
0.03383	-0.04703
0.0355	-0.04683
0.03717	-0.04508
0.03883	-0.04406
0.0405	-0.04491
0.04217	-0.04284
0.04383	-0.04182
0.0455	-0.04047
0.04717	-0.03874
0.04883	-0.03812
0.0505	-0.03756
0.05217	-0.03658
0.05383	-0.03571
0.0555	-0.03602
0.05717	-0.03505
0.05883	-0.03546
0.0605	-0.03339
0.06217	-0.03261
0.06383	-0.03145
0.0655	-0.02999
0.06717	-0.03037
0.06883	-0.02997
0.0705	-0.03016
0.07217	-0.02946
0.07383	-0.02961
0.0755	-0.02907
0.07717	-0.02785
0.07883	-0.02787
0.0805	-0.02608
0.08217	-0.02582
0.08383	-0.02524
0.0855	-0.02555
0.08717	-0.02495
0.08883	-0.02497
0.0905	-0.02548
0.09217	-0.02432
0.09383	-0.02342
0.0955	-0.02269
0.09717	-0.02236
0.09883	-0.02212
0.1005	-0.02168
0.10217	-0.02227
0.10383	-0.02269
0.1055	-0.02204
0.10717	-0.02146
0.10883	-0.02121
0.1105	-0.02093
0.11217	-0.0206
0.11383	-0.01952
0.1155	-0.02021
0.11717	-0.01975
0.11883	-0.0189
0.1205	-0.01933
0.12217	-0.0197
0.12383	-0.01974
0.1255	-0.01852
0.12717	-0.01795
0.12883	-0.01712
0.1305	-0.01718
0.13217	-0.0168
0.13383	-0.01681
0.1355	-0.01692
0.13717	-0.01732
0.13883	-0.01645
0.1405	-0.01674
0.14217	-0.01581
0.14383	-0.01528
0.1455	-0.01557
0.14717	-0.01408
0.14883	-0.01396
0.1505	-0.01462
0.15217	-0.01455
0.15383	-0.01349
0.1555	-0.01518
0.15717	-0.01436
0.15883	-0.01362
0.1605	-0.01255
0.16217	-0.01193
0.16383	-0.0118
0.1655	-0.01038
0.16717	-0.01224
0.16883	-0.01267
0.1705	-0.01277
0.17217	-0.01246
0.17383	-0.01183
0.1755	-0.01185
0.17717	-0.0111
0.17883	-0.01232
0.1805	-0.01098
0.18217	-0.01149
0.18383	-0.01205
0.1855	-0.01154
0.18717	-0.01253
0.18883	-0.01218
0.1905	-0.01115
0.19217	-0.01132
0.19383	-0.01097
0.1955	-0.01106
0.19717	-0.01129
0.19883	-0.01113
0.2005	-0.01305
0.20217	-0.01133
0.20383	-0.01174
0.2055	-0.01178
0.20717	-0.01105
0.20883	-0.01108
0.2105	-0.01188
0.21217	-0.01082
0.21383	-0.01151
0.2155	-0.01194
0.21717	-0.01178
0.21883	-0.01155
0.2205	-0.0121
0.22217	-0.01209
0.22383	-0.01202
0.2255	-0.0106
0.22717	-0.01022
0.22883	-0.00933
0.2305	-0.01059
0.23217	-0.01077
0.23383	-0.0114
0.2355	-0.01175
0.23717	-0.01117
0.23883	-0.01094
0.2405	-0.01075
0.24217	-0.00942
0.24383	-0.00996
0.2455	-0.00935
0.24717	-0.00843
0.24883	-0.00996
0.2505	-0.00998
0.25217	-0.0103
0.25383	-0.01012
0.2555	-0.00977
0.25717	-0.00887
0.25883	-0.00828
0.2605	-0.00734
0.26217	-0.00854
0.26383	-0.00812
0.2655	-0.00927
0.26717	-0.00855
0.26883	-0.00963
0.2705	-0.00844
0.27217	-0.00875
0.27383	-0.00838
0.2755	-0.00793
0.27717	-0.00691
0.27883	-0.00653
0.2805	-0.00788
0.28217	-0.0076
0.28383	-0.00821
0.2855	-0.00779
0.28717	-0.00804
0.28883	-0.00665
0.2905	-0.00572
0.29217	-0.00619
0.29383	-0.00596
0.2955	-0.00615
0.29717	-0.00762
0.29883	-0.00731
0.3005	-0.00746
0.30217	-0.00724
0.30383	-0.00655
0.3055	-0.00572
0.30717	-0.00635
0.30883	-0.00548
0.3105	-0.00675
0.31217	-0.007
0.31383	-0.00766
0.3155	-0.00687
0.31717	-0.00637
0.31883	-0.00738
0.3205	-0.00676
0.32217	-0.00674
0.32383	-0.00588
0.3255	-0.00532
0.32717	-0.00562
0.32883	-0.00642
0.3305	-0.00598
0.33217	-0.00685
0.33383	-0.00603
0.3355	-0.0068
0.33717	-0.00644
0.33883	-0.00609
0.3405	-0.00606
0.34217	-0.00529
0.34383	-0.00571
0.3455	-0.00619
0.34717	-0.00689
0.34883	-0.00661
0.3505	-0.00552
0.35217	-0.00569
0.35383	-0.00642
0.3555	-0.00566
0.35717	-0.00518
0.35883	-0.00504
0.3605	-0.00515
0.36217	-0.00604
0.36383	-0.00608
0.3655	-0.00704
0.36717	-0.0061
0.36883	-0.00639
0.3705	-0.00551
0.37217	-0.00541
0.37383	-0.00381
0.3755	-0.00584
0.37717	-0.00576
0.37883	-0.00581
0.3805	-0.00703
0.38217	-0.00679
0.38383	-0.00674
0.3855	-0.00536
0.38717	-0.00552
0.38883	-0.00511
0.3905	-0.00577
0.39217	-0.00573
0.39383	-0.00679
0.3955	-0.00684
0.39717	-0.0074
0.39883	-0.0072
0.4005	-0.00757
0.40217	-0.00617
0.40383	-0.0059
0.4055	-0.00539
0.40717	-0.00531
0.40883	-0.00606
0.4105	-0.00706
0.41217	-0.00712
0.41398	-0.00144
0.41615	-0.00623
0.41781	-0.00544
0.41948	-0.00464
0.42115	-0.00434
0.42281	-0.00635
0.42448	-0.00531
0.42615	-0.00594
0.42781	-0.00531
0.42948	-0.00542
0.43115	-0.00429
0.43281	-0.00406
0.43448	-0.00774
0.4365	-0.00772
0.43817	-0.00526
0.43984	-0.00556
0.4415	-0.00457
0.44317	-0.00345
0.44484	-0.00593
0.4465	-0.00814
0.44851	-0.00601
0.45068	-0.00289
0.45284	-0.00686
0.45451	-0.00495
0.45618	-0.00605
0.45784	-0.0059
0.45951	-0.00621
0.46118	-0.00639
0.46284	-0.00598
0.46451	-0.00383
0.46618	-0.00559
0.46784	-0.00702
0.46986	-0.0068
0.47203	-0.00123
0.47419	-0.00595
0.47636	-0.0014
0.47853	-0.00539
0.48069	-0.00152
0.48286	-0.00646
0.48503	-0.00218
0.48719	-0.00614
0.48936	-0.00264
0.49153	-0.0054
0.49319	-0.00492
0.49486	-0.00468
0.49653	-0.00394
0.49819	-0.00543
0.49986	-0.00633
0.50153	-0.00481
0.50319	-0.0049
0.50486	-0.00474
0.50653	-0.00658
0.50854	-0.00623
0.51071	-0.00113
0.51338	0.63994
0.51504	0.45342
0.51671	0.36535
0.51838	0.30197
0.52004	0.25743
0.52171	0.22441
0.52338	0.19354
0.52504	0.17331
0.52671	0.15369
0.52838	0.13496
0.53004	0.11979
0.53171	0.10996
0.53338	0.09841
0.53504	0.08909
0.53671	0.08388
0.53838	0.08293
0.54004	0.07426
0.54171	0.071
0.54338	0.06705
0.54504	0.06077
0.54671	0.05484
0.54838	0.05159
0.55004	0.05183
0.55171	0.04587
0.55338	0.0459
0.55504	0.0501
0.55671	0.04376
0.55838	0.03971
0.56004	0.04121
0.56171	0.03764
0.56338	0.03076
0.56504	0.03311
0.56671	0.0338
0.56838	0.03078
0.57004	0.03012
0.57171	0.03369
0.57338	0.02968
0.57504	0.02629
0.57671	0.02859
0.57838	0.02615
0.58004	0.01937
0.58171	0.02151
0.58338	0.02241
0.58504	0.02255
0.58671	0.02299
0.58838	0.02466
0.59004	0.02414
0.59171	0.01843
0.59338	0.0192
0.59504	0.01903
0.59671	0.01441
0.59838	0.01307
0.60004	0.01791
0.60171	0.01794
0.60338	0.01658
0.60504	0.01846
0.60671	0.01891
0.60838	0.01379
0.61004	0.01128
0.61171	0.01447
0.61338	0.01204
0.61504	0.00997
0.61671	0.01454
0.61838	0.0172
0.62004	0.01307
0.62171	0.0145
0.62338	0.01663
0.62504	0.01151
0.62671	0.00837
0.62838	0.01052
0.63004	0.01215
0.63171	0.00779
0.63338	0.01062
0.63504	0.01494
0.63671	0.01232
0.63838	0.01128
0.64004	0.0141
0.64171	0.01152
0.64338	0.00589
0.64504	0.00581
0.64671	0.01036
0.64838	0.00747
0.65004	0.00854
0.65171	0.01246
0.65338	0.01277
0.65504	0.00859
0.65671	0.00752
0.65838	0.01039
0.66004	0.00516
0.66171	0.00352
0.66338	0.00893
0.66504	0.01064
0.66671	0.00713
0.66838	0.00985
0.67004	0.01239
0.67171	0.00995
0.67338	0.00578
0.67504	0.00551
0.67671	0.0074
0.67838	0.00291
0.68004	0.00579
0.68171	0.01043
0.68338	0.0096
0.68504	0.00741
0.68671	0.01069
0.68838	0.00949
0.69004	0.00397
0.69171	0.00451
0.69338	0.00741
0.69504	0.00415
0.69671	0.00471
0.69838	0.01088
0.70004	0.01099
0.70171	0.00637
0.70338	0.00811
0.70504	0.01092
0.70671	0.0033
0.70838	0.00174
0.71004	0.00654
0.71171	0.00511
0.71338	0.00341
0.71504	0.00922
0.71671	0.01169
0.71838	0.0067
0.72004	0.00643
0.72171	0.00831
0.72338	0.00512
0.72504	0.000211183
0.72671	0.00444
0.72838	0.00709
0.73004	0.00451
0.73171	0.00701
0.73338	0.00987
0.73504	0.00683
0.73671	0.00377
0.73838	0.00697
0.74004	0.00374
0.74171	0.000868542
0.74338	0.00239
0.74504	0.00621
0.74671	0.00506
0.74838	0.00558
0.75004	0.00788
0.75171	0.00777
0.75338	0.00264
0.75504	0.00307
0.75671	0.00616
0.75838	0.00109
0.76004	0.00176
0.76171	0.00738
0.76338	0.00774
0.76504	0.00559
0.76671	0.00732
0.76838	0.00873
0.77004	0.00306
0.77171	0.000483299
0.77338	0.00509
0.77504	0.00223
0.77671	0.000375141
0.77838	0.00735
0.78004	0.00833
0.78171	0.00426
0.78338	0.00686
0.78504	0.00795
0.78671	0.00284
0.78838	-0.000192787
0.79004	0.00271
0.79171	0.00521
0.79338	0.00216
0.79504	0.00478
0.79671	0.00988
0.79838	0.0057
0.80004	0.0045
0.80171	0.00815
0.80338	0.00452
0.80504	0.00023679
0.80671	0.00194
0.80838	0.00572
0.81004	0.00466
0.81171	0.00517
0.81338	0.00938
0.81504	0.00789
0.81671	0.00437
0.81838	0.00576
0.82004	0.00548
0.82171	0.00147
0.82338	0.00195
0.82504	0.00733
0.82671	0.00578
0.82838	0.00532
0.83004	0.01
0.83171	0.00875
0.83338	0.00377
0.83504	0.00545
0.83671	0.00639
0.83838	0.00327
0.84004	0.00225
0.84171	0.00746
0.84338	0.00818
0.84504	0.00493
0.84671	0.00768
0.84838	0.00997
0.85004	0.00432
0.85171	0.00391
0.85338	0.00632
0.85504	0.00451
0.85671	0.00328
0.85838	0.00827
0.86004	0.01254
0.86171	0.00729
0.86338	0.00952
0.86504	0.01071
0.86671	0.00596
0.86838	0.00273
0.87004	0.00558
0.87171	0.00616
0.87338	0.00436
0.87504	0.00737
0.87671	0.0124
0.87838	0.00958
0.88004	0.0069
0.88171	0.0103
0.88338	0.00593
0.88504	0.00139
0.88671	0.00458
0.88838	0.00746
0.89004	0.0057
0.89171	0.00815
0.89338	0.01144
0.89504	0.00773
0.89671	0.0053
0.89838	0.0075
0.90004	0.00565
0.90171	0.00163
0.90338	0.00266
0.90504	0.00588
0.90671	0.00752
0.90838	0.0054
0.91004	0.00834
0.91171	0.00986
0.91338	0.00314
0.91504	0.00354
0.91671	0.00693
0.91838	0.00166
0.92004	0.00195
0.92171	0.00722
0.92338	0.00895
0.92504	0.00471
0.92671	0.00785
0.92838	0.00969
0.93004	0.00444
0.93171	0.00169
0.93338	0.00357
0.93504	0.00416
0.93671	0.00107
0.93838	0.00573
0.94004	0.01005
0.94171	0.00609
0.94338	0.00505
0.94504	0.00872
0.94671	0.00522
0.94838	8.5062e-05
0.95004	0.00233
0.95171	0.00419
0.95338	0.00178
0.95504	0.00427
0.95671	0.01005
0.95838	0.00597
0.96004	0.00397
0.96171	0.006
0.96338	0.00621
0.96504	0.000174111
0.96671	0.00168
0.96838	0.00429
0.97004	0.003
0.97171	0.00395
0.97338	0.00738
0.97504	0.00668
0.97671	0.00254
0.97838	0.00311
0.98004	0.00504
0.98171	0.000265454
0.98338	-0.00249
0.98504	0.00242
0.98671	0.00363
0.98838	0.00334
0.99004	0.0056
0.99171	0.00718
0.99338	0.00336
0.99504	0.00109
0.99671	0.00448
0.99838	0.0019
1.00004	-0.00094875
1.00171	0.00139
1.00338	0.00691
1.00504	0.00542
1.00671	0.00195
1.00838	0.00573
1.01004	0.00556
1.01171	-9.38009e-05
1.01338	0.000176787
1.01504	0.00339
1.01671	0.000333865
1.01838	0.00143
1.02004	0.00571
1.02171	0.00706
1.02338	0.00472
1.02504	0.00402
1.02671	0.00636
1.02838	0.00124
1.03004	-0.00172
1.03171	0.00262
1.03338	0.0038
1.03504	0.00247
1.03671	0.0048
1.03838	0.01002
1.04004	0.00481
1.04171	0.00304
1.04338	0.00606
1.04504	0.00419
1.04671	-0.000309736
1.04838	0.00173
1.05004	0.00576
1.05171	0.00603
1.05338	0.00569
1.05504	0.00687
1.05671	0.00904
1.05838	0.00389
1.06004	0.00326
1.06171	0.00624
1.06338	0.00239
1.06504	0.000401129
1.06671	0.00682
1.06838	0.00672
1.07004	0.00624
1.07171	0.00711
1.07338	0.0098
1.07504	0.00501
1.07671	0.00139
1.07838	0.00479
1.08004	0.00483
1.08171	0.00199
1.08338	0.00547
1.08504	0.0118
1.08671	0.00786
1.08838	0.0062
1.09004	0.00925
1.09171	0.0072
1.09338	0.00167
1.09504	0.00101
1.09671	0.00613
1.09838	0.0043
1.10004	0.00322
1.10171	0.00857
1.10338	0.00918
1.10504	0.0047
1.10671	0.00608
1.10838	0.00639
1.11004	0.00316
1.11171	-0.000443501
1.11338	0.00398
1.11504	0.0068
1.11671	0.00485
1.11838	0.00571
1.12004	0.00856
1.12171	0.00602
1.12338	0.00163
1.12504	0.00319
1.12671	0.00287
1.12838	-0.000524142
1.13004	0.000892238
1.13171	0.00839
1.13338	0.00328
1.13504	0.00275
1.13671	0.00507
1.13838	0.00421
1.14004	-0.000154568
1.14171	-0.000240942
1.14338	0.0017
1.14504	-0.000922762
1.14671	-0.000444265
1.14838	0.00629
1.15004	0.00481
1.15171	0.00131
1.15338	0.00463
1.15504	0.00401
1.15671	8.00935e-05
1.15838	-0.00016527
1.16004	0.00264
1.16171	0.000348388
1.16338	0.000114108
1.16504	0.00568
1.16671	0.00637
1.16838	0.00182
1.17004	0.00356
1.17171	0.00384
1.17338	-0.00060593
1.17504	-0.00178
1.17671	0.00146
1.17838	0.00147
1.18004	-0.00017062
1.18171	0.00764
1.18338	0.00639
1.18504	0.00332
1.18671	0.00253
1.18838	0.0054
1.19004	0.00114
1.19171	-0.00185
1.19338	0.00117
1.19504	0.00346
1.19671	0.0015
1.19838	0.00509
1.20004	0.00787
1.20171	0.00298
1.20338	0.00124
1.20504	0.00326
1.20671	0.0024
1.20838	-0.00292
1.21004	0.00106
1.21171	0.00452
1.21338	0.00208
1.21504	0.0053
1.21671	0.00731
1.21838	0.00538
1.22004	0.00189
1.22171	0.00252
1.22338	0.00409
1.22504	-0.00031929
1.22671	-3.418e-05
1.22838	0.00767
1.23004	0.00628
1.23171	0.00366
1.23338	0.00642
1.23504	0.00738
1.23671	0.00192
1.23838	0.000935043
1.24004	0.00445
1.24171	0.00389
1.24338	0.000576935
1.24504	0.00779
1.24671	0.01083
1.24838	0.00501
1.25004	0.0059
1.25171	0.00683
1.25338	0.00443
1.25504	-0.000254319
1.25671	0.0033
1.25838	0.00595
1.26004	0.00329
1.26171	0.00513
1.26338	0.00905
1.26504	0.0082
1.26671	0.00449
1.26838	0.0051
1.27004	0.00322
1.27171	0.00127
1.27338	-3.53265e-05
1.27504	0.00525
1.27671	0.00547
1.27838	0.00356
1.28004	0.00706
1.28171	0.01092
1.28338	0.00524
1.28504	0.00307
1.28671	0.00427
1.28838	0.00174
1.29004	0.000745096
1.29171	0.00441
1.29338	0.009
1.29504	0.00495
1.29671	0.00617
1.29838	0.01053
1.30004	0.0075
1.30171	0.00174
1.30338	0.00274
1.30504	0.00479
1.30671	0.00163
1.30838	0.0035
1.31004	0.00823
1.31171	0.00764
1.31338	0.00339
1.31504	0.00795
1.31671	0.00664
1.31838	0.000549417
1.32004	0.00147
1.32171	0.0045
1.32338	0.00274
1.32504	0.00261
1.32671	0.00728
1.32838	0.00658
1.33004	0.00438
1.33171	0.0055
1.33338	0.00572
1.33504	0.00153
1.33671	-0.000727465
1.33838	0.0033
1.34004	0.00526
1.34171	0.00362
1.34338	0.0067
1.34504	0.00853
1.34671	0.00466
1.34838	0.00254
1.35004	0.00592
1.35171	0.00305
1.35338	0.000581139
1.35504	0.0029
1.35671	0.00694
1.35838	0.00499
1.36004	0.00454
1.36171	0.00923
1.36338	0.00568
1.36504	0.000548653
1.36671	0.00159
1.36838	0.00297
1.37004	-0.000855879
1.37171	0.000247491
1.37338	0.00705
1.37504	0.00502
1.37671	0.00183
1.37838	0.00535
1.38004	0.00489
1.38171	-0.00168
1.38338	-0.000714088
1.38504	0.00167
1.38671	-0.00142
1.38838	-0.000797405
1.39004	0.00456
1.39171	0.00563
1.39338	0.00181
1.39504	0.00402
1.39671	0.00424
1.39838	-0.000387319
1.40004	-0.00295
1.40171	0.00253
1.40338	0.00179
1.40504	0.000749301
1.40671	0.00518
1.40838	0.00784
1.41004	0.00223
1.41171	-0.000614338
1.41338	0.00269
1.41504	0.000410302
1.41671	-0.00279
1.41838	0.000222649
1.42004	0.00381
1.42171	0.00297
1.42338	0.00249
1.42504	0.00728
1.42671	0.0064
1.42838	0.0024
1.43004	0.00245
1.43171	0.00458
1.43338	0.00191
1.43504	0.000893002
1.43671	0.00714
1.43838	0.00886
1.44004	0.00436
1.44171	0.00747
1.44338	0.00769
1.44504	0.00316
1.44671	0.00153
1.44838	0.00523
1.45004	0.00415
1.45171	0.0031
1.45338	0.00719
1.45504	0.01062
1.45671	0.00644
1.45838	0.00465
1.46004	0.00789
1.46171	0.00461
1.46338	0.00117
1.46504	0.00255
1.46671	0.00577
1.46838	0.00448
1.47004	0.00629
1.47171	0.00835
1.47338	0.00713
1.47504	0.00267
1.47671	0.00464
1.47838	0.00545
1.48004	-0.000861612
1.48171	0.000622033
1.48338	0.00494
1.48504	0.00487
1.48671	0.00493
1.48838	0.00728
1.49004	0.00693
1.49171	0.00184
1.49338	0.00152
1.49504	0.00279
1.49671	0.00010914
1.49838	-0.000656378
1.50004	0.00351
1.50171	0.00703
1.50338	0.00274
1.50504	0.00384
1.50671	0.00744
1.50838	0.00303
1.51004	-0.002
1.51171	0.000724076
1.51338	0.00283
1.51504	-0.000239414
1.51671	0.00269
1.51838	0.00786
1.52004	0.00545
1.52171	0.00109
1.52338	0.00453
1.52504	0.00407
1.52671	-0.000980089
1.52838	-0.00117
1.53004	0.00179
1.53171	0.00183
1.53338	0.002
1.53504	0.00778
1.53671	0.00809
1.53838	0.00459
1.54004	0.00229
1.54171	0.00474
1.54338	0.00195
1.54504	-0.00218
1.54671	0.00335
1.54838	0.0048
1.55004	0.00292
1.55171	0.0062
1.55338	0.0086
1.55504	0.00447
1.55671	0.00216
1.55838	0.00362
1.56004	0.0037
1.56171	-0.000539812
1.56338	0.00332
1.56504	0.00772
1.56671	0.00473
1.56838	0.0055
1.57004	0.00931
1.57171	0.00659
1.57338	0.00214
1.57504	0.0032
1.57671	0.00452
1.57838	0.00245
1.58004	0.00445
1.58171	0.01148
1.58338	0.00745
1.58504	0.00587
1.58671	0.01016
1.58838	0.00797
1.59004	0.00228
1.59171	0.00464
1.59338	0.00603
1.59504	0.00294
1.59671	0.00584
1.59838	0.01028
1.60004	0.00822
1.60171	0.00537
1.60338	0.0066
1.60504	0.00647
1.60671	0.000350681
1.60838	3.80531e-05
1.61004	0.00469
1.61171	0.00355
1.61338	0.00209
1.61504	0.00743
1.61671	0.00692
1.61838	0.2167
1.62004	0.13639
1.62171	0.10113
1.62338	0.07585
1.62504	0.06337
1.62671	0.05565
1.62838	0.05283
1.63004	0.04389
1.63171	0.0433
1.63338	0.04365
1.63504	0.03468
1.63671	0.0297
1.63838	0.03079
1.64004	0.02988
1.64171	0.02279
1.64338	0.02574
1.64504	0.03034
1.64671	0.02922
1.64838	0.02466
1.65004	0.02838
1.65171	0.02846
1.65338	0.02206
1.65504	0.02042
1.65671	0.02513
1.65838	0.02079
1.66004	0.01894
1.66171	0.0259
1.66338	0.02729
1.66504	0.02146
1.66671	0.02248
1.66838	0.02504
1.67004	0.01891
1.67171	0.01523
1.67338	0.02004
1.67504	0.02058
1.67671	0.0181
1.67838	0.02137
1.68004	0.02565
1.68171	0.01953
1.68338	0.01859
1.68504	0.01869
1.68671	0.01916
1.68838	0.01377
1.69004	0.01663
1.69171	0.01902
1.69338	0.01857
1.69504	0.01748
1.69671	0.02205
1.69838	0.01984
1.70004	0.01403
1.70171	0.01561
1.70338	0.01647
1.70504	0.01338
1.70671	0.01234
1.70838	0.02024
1.71004	0.01946
1.71171	0.01558
1.71338	0.01872
1.71504	0.02006
1.71671	0.01403
1.71838	0.01166
1.72004	0.01573
1.72171	0.01228
1.72338	0.01085
1.72504	0.01709
1.72671	0.01914
1.72838	0.01511
1.73004	0.01653
1.73171	0.01967
1.73338	0.01615
1.73504	0.00886
1.73671	0.01455
1.73838	0.01392
1.74004	0.01282
1.74171	0.01709
1.74338	0.02124
1.74504	0.01969
1.74671	0.015
1.74838	0.01891
1.75004	0.01701
1.75171	0.00974
1.75338	0.01391
1.75504	0.01835
1.75671	0.01774
1.75838	0.01688
1.76004	0.01967
1.76171	0.0228
1.76338	0.01577
1.76504	0.01567
1.76671	0.01963
1.76838	0.01373
1.77004	0.01275
1.77171	0.01741
1.77338	0.02181
1.77504	0.0185
1.77671	0.01975
1.77838	0.02304
1.78004	0.01813
1.78171	0.01457
1.78338	0.01665
1.78504	0.017
1.78671	0.01377
1.78838	0.0166
1.79004	0.02269
1.79171	0.02178
1.79338	0.0179
1.79504	0.02064
1.79671	0.02162
1.79838	0.01578
1.80004	0.01439
1.80171	0.01915
1.80338	0.01804
1.80504	0.01497
1.80671	0.01895
1.80838	0.024
1.81004	0.01844
1.81171	0.01535
1.81338	0.0184
1.81504	0.01649
1.81671	0.01409
1.81838	0.01415
1.82004	0.02056
1.82171	0.01798
1.82338	0.01721
1.82504	0.0227
1.82671	0.0211
1.82838	0.01405
1.83004	0.0158
1.83171	0.01836
1.83338	0.01299
1.83504	0.01333
1.83671	0.01933
1.83838	0.0206
1.84004	0.01728
1.84171	0.0201
1.84338	0.02096
1.84504	0.01579
1.84671	0.01284
1.84838	0.01519
1.85004	0.01594
1.85171	0.01193
1.85338	0.01545
1.85504	0.02196
1.85671	0.01903
1.85838	0.01637
1.86004	0.02041
1.86171	0.01683
1.86338	0.01177
1.86504	0.01359
1.86671	0.01723
1.86838	0.01315
1.87004	0.01514
1.87171	0.01995
1.87338	0.02052
1.87504	0.01518
1.87671	0.01604
1.87838	0.01652
1.88004	0.01137
1.88171	0.01211
1.88338	0.01659
1.88504	0.01728
1.88671	0.0141
1.88838	0.01877
1.89004	0.02304
1.89171	0.01843
1.89338	0.01385
1.89504	0.01697
1.89671	0.01477
1.89838	0.01031
1.90004	0.01443
1.90171	0.01874
1.90338	0.01669
1.90504	0.01631
1.90671	0.0215
1.90838	0.01764
1.91004	0.01237
1.91171	0.01276
1.91338	0.01495
1.91504	0.01149
1.91671	0.01332
1.91838	0.01911
1.92004	0.0182
1.92171	0.01534
1.92338	0.01972
1.92504	0.01941
1.92671	0.01148
1.92838	0.01239
1.93004	0.01611
1.93171	0.01231
1.93338	0.01389
1.93504	0.0192
1.93671	0.02021
1.93838	0.01482
1.94004	0.01684
1.94171	0.01889
1.94338	0.01285
1.94504	0.00992
1.94671	0.0166
1.94838	0.0161
1.95004	0.01274
1.95171	0.01862
1.95338	0.02183
1.95504	0.01655
1.95671	0.01747
1.95838	0.01871
1.96004	0.01387
1.96171	0.00971
1.96338	0.0146
1.96504	0.01748
1.96671	0.01494
1.96838	0.01601
1.97004	0.02089
1.97171	0.01737
1.97338	0.01355
1.97504	0.01647
1.97671	0.01475
1.97838	0.00831
1.98004	0.01295
1.98171	0.01941
1.98338	0.01696
1.98504	0.01462
1.98671	0.01911
1.98838	0.01883
1.99004	0.0122
1.99171	0.01358
1.99338	0.01574
1.99504	0.01194
1.99671	0.01188
1.99838	0.01798
2.00004	0.0204
2.00171	0.0163
2.00338	0.01841
2.00504	0.02211
2.00671	0.01551
2.00838	0.01097
2.01004	0.01504
2.01171	0.01337
2.01338	0.01259
2.01504	0.01736
2.01671	0.02134
2.01838	0.01824
2.02004	0.01574
2.02171	0.01794
2.02338	0.01663
2.02504	0.00972
2.02671	0.01261
2.02838	0.01784
2.03004	0.01476
2.03171	0.01778
2.03338	0.02197
2.03504	0.01937
2.03671	0.01502
2.03838	0.01568
2.04004	0.0175
2.04171	0.01322
2.04338	0.01085
2.04504	0.0178
2.04671	0.01803
2.04838	0.01602
2.05004	0.02218
2.05171	0.02074
2.05338	0.01553
2.05504	0.01423
2.05671	0.01639
2.05838	0.01471
2.06004	0.01212
2.06171	0.01671
2.06338	0.0211
2.06504	0.01653
2.06671	0.0188
2.06838	0.02253
2.07004	0.01676
2.07171	0.01368
2.07338	0.01667
2.07504	0.01714
2.07671	0.01228
2.07838	0.01645
2.08004	0.02206
2.08171	0.01801
2.08338	0.01799
2.08504	0.02266
2.08671	0.0189
2.08838	0.01286
2.09004	0.01486
2.09171	0.01773
2.09338	0.01541
2.09504	0.01555
2.09671	0.02225
2.09838	0.02123
2.10004	0.01704
2.10171	0.01809
2.10338	0.01793
2.10504	0.01294
2.10671	0.01109
2.10838	0.01823
2.11004	0.01734
2.11171	0.01532
2.11338	0.01989
2.11504	0.02011
2.11671	0.01731
2.11838	0.01566
2.12004	0.01735
2.12171	0.01406
2.12338	0.00971
2.12504	0.01606
2.12671	0.01755
2.12838	0.01317
2.13004	0.01549
2.13171	0.01887
2.13338	0.01655
2.13504	0.01204
2.13671	0.01204
2.13838	0.01358
2.14004	0.00895
2.14171	0.0107
2.14338	0.01888
2.14504	0.01627
2.14671	0.01188
2.14838	0.01693
2.15004	0.01795
2.15171	0.01125
2.15338	0.01071
2.15504	0.01334
2.15671	0.01102
2.15838	0.00987
2.16004	0.0154
2.16171	0.01929
2.16338	0.01367
2.16504	0.0139
2.16671	0.01654
2.16838	0.01342
2.17004	0.00856
2.17171	0.01158
2.17338	0.0161
2.17504	0.01312
2.17671	0.01403
2.17838	0.02078
2.18004	0.0181
2.18171	0.0132
2.18338	0.01415
2.18504	0.01587
2.18671	0.01144
2.18838	0.0112
2.19004	0.01676
2.19171	0.01715
2.19338	0.01455
2.19504	0.01977
2.19671	0.02099
2.19838	0.01365
2.20004	0.01311
2.20171	0.0165
2.20338	0.01307
2.20504	0.01282
2.20671	0.01838
2.20838	0.02062
2.21004	0.01798
2.21171	0.01942
2.21338	0.02164
2.21504	0.01697
2.21671	0.01095
2.21838	0.01467
2.22004	0.016
2.22171	0.01158
2.22338	0.01567
2.22504	0.02299
2.22671	0.01727
2.22838	0.01607
2.23004	0.01883
2.23171	0.01529
2.23338	0.01102
2.23504	0.01354
2.23671	0.01635
2.23838	0.01234
2.24004	0.01468
2.24171	0.01955
2.24338	0.01777
2.24504	0.01386
2.24671	0.01646
2.24838	0.01557
2.25004	0.00919
2.25171	0.00956
2.25338	0.01383
2.25504	0.01305
2.25671	0.01369
2.25838	0.0181
2.26004	0.01855
2.26171	0.01498
2.26338	0.01341
2.26504	0.01544
2.26671	0.01023
2.26838	0.00973
2.27004	0.015
2.27171	0.01919
2.27338	0.01551
2.27504	0.01737
2.27671	0.02147
2.27838	0.0153
2.28004	0.01282
2.28171	0.01668
2.28338	0.01345
2.28504	0.01006
2.28671	0.01701
2.28838	0.0203
2.29004	0.0174
2.29171	0.01866
2.29338	0.02215
2.29504	0.01625
2.29671	0.014
2.29838	0.01535
2.30004	0.01728
2.30171	0.01549
2.30338	0.01751
2.30504	0.0232
2.30671	0.02004
2.30838	0.01875
2.31004	0.02167
2.31171	0.02108
2.31338	0.01349
2.31504	0.01432
2.31671	0.01983
2.31838	0.01641
2.32004	0.01646
2.32171	0.02191
2.32338	0.02103
2.32504	0.01787
2.32671	0.01796
2.32838	0.02014
2.33004	0.0149
2.33171	0.01192
2.33338	0.01569
2.33504	0.01979
2.33671	0.01717
2.33838	0.01806
2.34004	0.02137
2.34171	0.01687
2.34338	0.01409
2.34504	0.01657
2.34671	0.0158
2.34838	0.01147
2.35004	0.0134
2.35171	0.02186
2.35338	0.01836
2.35504	0.01605
2.35671	0.01888
2.35838	0.0178
2.36004	0.01314
2.36171	0.01239
2.36338	0.01448
2.36504	0.01483
2.36671	0.01093
2.36838	0.01803
2.37004	0.02082
2.37171	0.01545
2.37338	0.01563
2.37504	0.02048
2.37671	0.01406
2.37838	0.01005
2.38004	0.01392
2.38171	0.0153
2.38338	0.012
2.38504	0.01574
2.38671	0.02201
2.38838	0.01792
2.39004	0.01419
2.39171	0.0162
2.39338	0.01723
2.39504	0.00991
2.39671	0.0116
2.39838	0.01679
2.40004	0.01313
2.40171	0.01523
2.40338	0.02057
2.40504	0.01933
2.40671	0.01331
2.40838	0.01436
2.41004	0.01531
2.41171	0.01254
2.41338	0.01025
2.41504	0.01557
2.41671	0.0171
2.41838	0.01326
2.42004	0.01732
2.42171	0.02152
2.42338	0.01478
2.42504	0.01109
2.42671	0.01389
2.42838	0.01273
2.43004	0.01065
2.43171	0.01229
2.43338	0.0197
2.43504	0.01643
2.43671	0.01519
2.43838	0.02004
2.44004	0.01634
2.44171	0.00935
2.44338	0.01027
2.44504	0.01599
2.44671	0.01167
2.44838	0.01307
2.45004	0.01952
2.45171	0.01915
2.45338	0.0157
2.45504	0.01855
2.45671	0.0184
2.45838	0.01244
2.46004	0.01047
2.46171	0.01626
2.46338	0.01494
2.46504	0.01326
2.46671	0.01903
2.46838	0.02095
2.47004	0.01658
2.47171	0.01626
2.47338	0.01859
2.47504	0.01452
2.47671	0.01034
2.47838	0.01414
2.48004	0.01713
2.48171	0.01502
2.48338	0.01778
2.48504	0.02167
2.48671	0.01824
2.48838	0.0133
2.49004	0.018
2.49171	0.01755
2.49338	0.01072
2.49504	0.01577
2.49671	0.01952
2.49838	0.01734
2.50004	0.01779
2.50171	0.02059
2.50338	0.02073
2.50504	0.01609
2.50671	0.0147
2.50838	0.01884
2.51004	0.24176
2.51171	0.15525
2.51338	0.12822
2.51504	0.10597
2.51671	0.0932
2.51838	0.08639
2.52004	0.08513
2.52171	0.07522
2.52338	0.06774
2.52504	0.06875
2.52671	0.06668
2.52838	0.05903
2.53004	0.06758
2.53171	0.06812
2.53338	0.06266
2.53504	0.06245
2.53671	0.06333
2.53838	0.05933
2.54004	0.0522
2.54171	0.05768
2.54338	0.05506
2.54504	0.05304
2.54671	0.05805
2.54838	0.06415
2.55004	0.06081
2.55171	0.05632
2.55338	0.06151
2.55504	0.05944
2.55671	0.051
2.55838	0.05564
2.56004	0.05861
2.56171	0.0534
2.56338	0.05688
2.56504	0.06088
2.56671	0.06146
2.56838	0.05744
2.57004	0.05644
2.57171	0.06064
2.57338	0.05187
2.57504	0.05133
2.57671	0.05735
2.57838	0.05763
2.58004	0.057
2.58171	0.05914
2.58338	0.0622
2.58504	0.0566
2.58671	0.05342
2.58838	0.05532
2.59004	0.05761
2.59171	0.04858
2.59338	0.05201
2.59504	0.0631
2.59671	0.05702
2.59838	0.05658
2.60004	0.06342
2.60171	0.05964
2.60338	0.05445
2.60504	0.05515
2.60671	0.05677
2.60838	0.05081
2.61004	0.05702
2.61171	0.06168
2.61338	0.05973
2.61504	0.0606
2.61671	0.06184
2.61838	0.05888
2.62004	0.05647
2.62171	0.05353
2.62338	0.06051
2.62504	0.05481
2.62671	0.05372
2.62838	0.06355
2.63004	0.06101
2.63171	0.05828
2.63338	0.06139
2.63504	0.06079
2.63671	0.05622
2.63838	0.05305
2.64004	0.05937
2.64171	0.05539
2.64338	0.05335
2.64504	0.06119
2.64671	0.06263
2.64838	0.05602
2.65004	0.0578
2.65171	0.06082
2.65338	0.05586
2.65504	0.0502
2.65671	0.05432
2.65838	0.0573
2.66004	0.05197
2.66171	0.05625
2.66338	0.06316
2.66504	0.05647
2.66671	0.05416
2.66838	0.05827
2.67004	0.05613
2.67171	0.04826
2.67338	0.0541
2.67504	0.05851
2.67671	0.05596
2.67838	0.05579
2.68004	0.05903
2.68171	0.05934
2.68338	0.05562
2.68504	0.05363
2.68671	0.05439
2.68838	0.04979
2.69004	0.05012
2.69171	0.05638
2.69338	0.05827
2.69504	0.05499
2.69671	0.05486
2.69838	0.06265
2.70004	0.05365
2.70171	0.05127
2.70338	0.05622
2.70504	0.05244
2.70671	0.04843
2.70838	0.0548
2.71004	0.06218
2.71171	0.05604
2.71338	0.05399
2.71504	0.06083
2.71671	0.05445
2.71838	0.04891
2.72004	0.05183
2.72171	0.05392
2.72338	0.05215
2.72504	0.05416
2.72671	0.06197
2.72838	0.06044
2.73004	0.05385
2.73171	0.05631
2.73338	0.05988
2.73504	0.05098
2.73671	0.05233
2.73838	0.05719
2.74004	0.05478
2.74171	0.05413
2.74338	0.05934
2.74504	0.06307
2.74671	0.0567
2.74838	0.05595
2.75004	0.0552
2.75171	0.05742
2.75338	0.05199
2.75504	0.05354
2.75671	0.06201
2.75838	0.05858
2.76004	0.06087
2.76171	0.06516
2.76338	0.06103
2.76504	0.05761
2.76671	0.05604
2.76838	0.06066
2.77004	0.05593
2.77171	0.05499
2.77338	0.06592
2.77504	0.06306
2.77671	0.06013
2.77838	0.06514
2.78004	0.06287
2.78171	0.05841
2.78338	0.05566
2.78504	0.0615
2.78671	0.06155
2.78838	0.05777
2.79004	0.06368
2.79171	0.06769
2.79338	0.06378
2.79504	0.05927
2.79671	0.06308
2.79838	0.06242
2.80004	0.05557
2.80171	0.05754
2.80338	0.06292
2.80504	0.06124
2.80671	0.06063
2.80838	0.06495
2.81004	0.06497
2.81171	0.05963
2.81338	0.05896
2.81504	0.05947
2.81671	0.05582
2.81838	0.05406
2.82004	0.06166
2.82171	0.06297
2.82338	0.05933
2.82504	0.06172
2.82671	0.06511
2.82838	0.0573
2.83004	0.05737
2.83171	0.05926
2.83338	0.05775
2.83504	0.05562
2.83671	0.05779
2.83838	0.06398
2.84004	0.05871
2.84171	0.05742
2.84338	0.06265
2.84504	0.06184
2.84671	0.05467
2.84838	0.05691
2.85004	0.05868
2.85171	0.05378
2.85338	0.05752
2.85504	0.06069
2.85671	0.05996
2.85838	0.05825
2.86004	0.05867
2.86171	0.06237
2.86338	0.05247
2.86504	0.05169
2.86671	0.06028
2.86838	0.05512
2.87004	0.05674
2.87171	0.06152
2.87338	0.06146
2.87504	0.05585
2.87671	0.05448
2.87838	0.0584
2.88004	0.05424
2.88171	0.05029
2.88338	0.0563
2.88504	0.05943
2.88671	0.05632
2.88838	0.05953
2.89004	0.06456
2.89171	0.05944
2.89338	0.0535
2.89504	0.05664
2.89671	0.0584
2.89838	0.05225
2.90004	0.05262
2.90171	0.06215
2.90338	0.05891
2.90504	0.05658
2.90671	0.06377
2.90838	0.05815
2.91004	0.05423
2.91171	0.05497
2.91338	0.05896
2.91504	0.05587
2.91671	0.05509
2.91838	0.0611
2.92004	0.06368
2.92171	0.05872
2.92338	0.06132
2.92504	0.0609
2.92671	0.05598
2.92838	0.05165
2.93004	0.05939
2.93171	0.05924
2.93338	0.0546
2.93504	0.06179
2.93671	0.06378
2.93838	0.0593
2.94004	0.05566
2.94171	0.06034
2.94338	0.05961
2.94504	0.05065
2.94671	0.05293
2.94838	0.05883
2.95004	0.05872
2.95171	0.0571
2.95338	0.06197
2.95504	0.06237
2.95671	0.05628
2.95838	0.05475
2.96004	0.05904
2.96171	0.05569
2.96338	0.05285
2.96504	0.05705
2.96671	0.0609
2.96838	0.0566
2.97004	0.06033
2.97171	0.06374
2.97338	0.05573
2.97504	0.05397
2.97671	0.05629
2.97838	0.05657
2.98004	0.05387
2.98171	0.05964
2.98338	0.06351
2.98504	0.06124
2.98671	0.05903
2.98838	0.05976
2.99004	0.05729
2.99171	0.05074
2.99338	0.05459
2.99504	0.05789
2.99671	0.05759
2.99838	0.05865
3.00004	0.06452
3.00171	0.06387
3.00338	0.05684
3.00504	0.057
3.00671	0.0587
3.00838	0.0541
3.01004	0.05275
3.01171	0.05841
3.01338	0.05729
3.01504	0.05668
3.01671	0.05881
3.01838	0.0618
3.02004	0.0575
3.02171	0.05537
3.02338	0.05909
3.02504	0.05366
3.02671	0.05293
3.02838	0.05829
3.03004	0.06207
3.03171	0.05871
3.03338	0.0575
3.03504	0.06302
3.03671	0.05656
3.03838	0.05338
3.04004	0.05721
3.04171	0.05545
3.04338	0.05296
3.04504	0.0598
3.04671	0.0633
3.04838	0.06083
3.05004	0.06
3.05171	0.06059
3.05338	0.05786
3.05504	0.05266
3.05671	0.05613
3.05838	0.05716
3.06004	0.05596
3.06171	0.05677
3.06338	0.06408
3.06504	0.06073
3.06671	0.05539
3.06838	0.06017
3.07004	0.05845
3.07171	0.05338
3.07338	0.05378
3.07504	0.05845
3.07671	0.05689
3.07838	0.05797
3.08004	0.06432
3.08171	0.06237
3.08338	0.05643
3.08504	0.05579
3.08671	0.0579
3.08838	0.05484
3.09004	0.05476
3.09171	0.05953
3.09338	0.06176
3.09504	0.05862
3.09671	0.06085
3.09838	0.06633
3.10004	0.05691
3.10171	0.05561
3.10338	0.05924
3.10504	0.05606
3.10671	0.05491
3.10838	0.0597
3.11004	0.06328
3.11171	0.05976
3.11338	0.05664
3.11504	0.06115
3.11671	0.05878
3.11838	0.05327
3.12004	0.0547
3.12171	0.05914
3.12338	0.05659
3.12504	0.05644
3.12671	0.06288
3.12838	0.06365
3.13004	0.05773
3.13171	0.05997
3.13338	0.05924
3.13504	0.05281
3.13671	0.05377
3.13838	0.05754
3.14004	0.05876
3.14171	0.0573
3.14338	0.05937
3.14504	0.0637
3.14671	0.05929
3.14838	0.05512
3.15004	0.05952
3.15171	0.05637
3.15338	0.05154
3.15504	0.05746
3.15671	0.06102
3.15838	0.05684
3.16004	0.05945
3.16171	0.06368
3.16338	0.05843
3.16504	0.05354
3.16671	0.05494
3.16838	0.05572
3.17004	0.05297
3.17171	0.05574
3.17338	0.06351
3.17504	0.06086
3.17671	0.05805
3.17838	0.06346
3.18004	0.05914
3.18171	0.05194
3.18338	0.05502
3.18504	0.05966
3.18671	0.05453
3.18838	0.05776
3.19004	0.06312
3.19171	0.0643
3.19338	0.05759
3.19504	0.05973
3.19671	0.06113
3.19838	0.05607
3.20004	0.05618
3.20171	0.06188
3.20338	0.05757
3.20504	0.05915
3.20671	0.06632
3.20838	0.0657
3.21004	0.06112
3.21171	0.06015
3.21338	0.06275
3.21504	0.05845
3.21671	0.05515
3.21838	0.06471
3.22004	0.064
3.22171	0.05924
3.22338	0.06557
3.22504	0.06813
3.22671	0.06308
3.22838	0.05826
3.23004	0.06151
3.23171	0.05693
3.23338	0.0544
3.23504	0.06096
3.23671	0.06266
3.23838	0.05733
3.24004	0.05866
3.24171	0.06181
3.24338	0.05702
3.24504	0.0526
3.24671	0.05466
3.24838	0.05351
3.25004	0.04958
3.25171	0.05658
3.25338	0.06311
3.25504	0.05866
3.25671	0.05652
3.25838	0.05794
3.26004	0.05658
3.26171	0.05051
3.26338	0.05072
3.26504	0.05782
3.26671	0.05386
3.26838	0.05617
3.27004	0.06265
3.27171	0.05773
3.27338	0.05595
3.27504	0.05987
3.27671	0.05654
3.27838	0.05277
3.28004	0.05026
3.28171	0.05583
3.28338	0.05441
3.28504	0.05699
3.28671	0.06207
3.28838	0.06216
3.29004	0.05681
3.29171	0.0569
3.29338	0.05944
3.29504	0.05489
3.29671	0.05194
3.29838	0.05991
3.30004	0.06263
3.30171	0.05899
3.30338	0.06254
3.30504	0.06336
3.30671	0.05719
3.30838	0.05495
3.31004	0.05989
3.31171	0.05741
3.31338	0.05264
3.31504	0.06051
3.31671	0.06297
3.31838	0.05862
3.32004	0.05906
3.32171	0.06425
3.32338	0.06132
3.32504	0.0552
3.32671	0.05679
3.32838	0.05525
3.33004	0.05371
3.33171	0.05838
3.33338	0.06317
3.33504	0.06096
3.33671	0.05653
[truncated: 1,040 more rows]

## Sheet: Figure S20c
Figure S20c
Gradient Mg:Ta3N5/Ta3N5
Time (min)	Current density (mA cm-2)
0	0.03888
0.00167	0.05227
0.00333	0.04899
0.005	0.04701
0.00667	0.0466
0.00833	0.04594
0.01	0.04426
0.01167	0.04432
0.01333	0.04193
0.015	0.04274
0.01667	0.04194
0.01833	0.04202
0.02	0.04229
0.02167	0.03896
0.02333	0.04031
0.025	0.0381
0.02667	0.03889
0.02833	0.03846
0.03	0.03915
0.03167	0.03829
0.03333	0.03627
0.035	0.03704
0.03667	0.03508
0.03833	0.03703
0.04	0.03569
0.04167	0.03682
0.04333	0.03649
0.045	0.03482
0.04667	0.03543
0.04833	0.03263
0.05	0.03411
0.05167	0.03327
0.05333	0.03348
0.055	0.03292
0.05667	0.03202
0.05833	0.03215
0.06	0.0312
0.06167	0.03133
0.06333	0.03047
0.065	0.03214
0.06667	0.03056
0.06833	0.03097
0.07	0.03044
0.07167	0.02924
0.07333	0.03005
0.075	0.02837
0.07667	0.02961
0.07833	0.02854
0.08	0.02851
0.08167	0.02929
0.08333	0.028
0.085	0.02908
0.08667	0.02799
0.08833	0.02859
0.09	0.02784
0.09167	0.02656
0.09333	0.02695
0.095	0.02533
0.09667	0.02665
0.09833	0.02597
0.1	0.0276
0.10167	0.026
0.10333	0.02523
0.105	0.02633
0.10667	0.02502
0.10833	0.02636
0.11	0.02458
0.11167	0.02622
0.11333	0.02489
0.115	0.02535
0.11667	0.02394
0.11833	0.02417
0.12	0.02499
0.12167	0.02332
0.12333	0.02387
0.125	0.02422
0.12667	0.02452
0.12833	0.02442
0.13	0.02248
0.13167	0.02376
0.13333	0.02242
0.135	0.0239
0.13667	0.02239
0.13833	0.02353
0.14	0.02313
0.14167	0.02263
0.14333	0.02322
0.145	0.0218
0.14667	0.02328
0.14833	0.02105
0.15	0.02288
0.15167	0.02134
0.15333	0.02214
0.155	0.02154
0.15667	0.02133
0.15833	0.02149
0.16	0.0207
0.16167	0.02196
0.16333	0.02101
0.165	0.02028
0.16667	0.0212
0.16833	0.02026
0.17	0.02161
0.17167	0.01901
0.17333	0.02052
0.175	0.01941
0.17667	0.01919
0.17833	0.02018
0.18	0.01894
0.18167	0.02083
0.18333	0.01925
0.185	0.01977
0.18667	0.01924
0.18833	0.01819
0.19	0.01888
0.19167	0.01779
0.19333	0.01885
0.195	0.01762
0.19667	0.02032
0.19833	0.01864
0.2	0.01944
0.20167	0.01825
0.20333	0.01858
0.205	0.01804
0.20667	0.01807
0.20833	0.01803
0.21	0.01767
0.21167	0.01801
0.21333	0.01824
0.215	0.01705
0.21667	0.01834
0.21833	0.01704
0.22	0.01777
0.22167	0.01805
0.22333	0.01723
0.225	0.0174
0.22667	0.01756
0.22833	0.01837
0.23	0.0176
0.23167	0.01841
0.23333	0.01704
0.235	0.0178
0.23667	0.01717
0.23833	0.01729
0.24	0.01808
0.24167	0.01704
0.24333	0.01801
0.245	0.01767
0.24667	0.01848
0.24833	0.01776
0.25	0.01676
0.25167	0.01691
0.25333	0.01806
0.255	0.01782
0.25667	0.01737
0.25833	0.01809
0.26	0.01662
0.26167	0.01737
0.26333	0.01748
0.265	0.01714
0.26667	0.01699
0.26833	0.0169
0.27	0.01766
0.27167	0.01817
0.27333	0.01654
0.275	0.01734
0.27667	0.01605
0.27833	0.0169
0.28	0.01635
0.28167	0.01717
0.28333	0.01598
0.285	0.01711
0.28667	0.0162
0.28833	0.01666
0.29	0.01686
0.29167	0.0164
0.29333	0.01606
0.295	0.01645
0.29667	0.01661
0.29833	0.01682
0.3	0.01593
0.30167	0.01684
0.30333	0.01597
0.305	0.0173
0.30667	0.0151
0.30833	0.01696
0.31	0.01518
0.31167	0.0157
0.31333	0.01751
0.315	0.01449
0.31667	0.01622
0.31833	0.01556
0.32	0.01562
0.32167	0.01612
0.32333	0.01548
0.325	0.0152
0.32667	0.01507
0.32833	0.01604
0.33	0.01456
0.33167	0.01584
0.33333	0.01537
0.335	0.01567
0.33667	0.01498
0.33833	0.01456
0.34	0.01634
0.34167	0.01446
0.34333	0.01558
0.345	0.01573
0.34667	0.01481
0.34833	0.01557
0.35	0.01447
0.35167	0.0149
0.35333	0.01435
0.355	0.01541
0.35667	0.01421
0.35833	0.01441
0.36	0.01493
0.36167	0.01339
0.36333	0.01454
0.365	0.01399
0.36667	0.01513
0.36833	0.01407
0.37	0.01411
0.37167	0.01467
0.37333	0.01457
0.375	0.01477
0.37667	0.01394
0.37833	0.01451
0.38	0.01313
0.38167	0.01436
0.38333	0.01431
0.385	0.01373
0.38667	0.01437
0.38833	0.01316
0.39	0.01439
0.39167	0.01246
0.39333	0.01394
0.395	0.01352
0.39667	0.01327
0.39833	0.01352
0.4	0.01316
0.40167	0.01378
0.40333	0.01184
0.405	0.01302
0.40667	0.01293
0.40833	0.01328
0.41	0.01398
0.41167	0.01285
0.41333	0.01411
0.415	0.01244
0.41667	0.01253
0.41833	0.01354
0.42	0.01299
0.42167	0.01307
0.42333	0.01312
0.425	0.01241
0.42667	0.01198
0.42833	0.01314
0.43	0.01255
0.43167	0.01294
0.43333	0.01314
0.435	0.01323
0.43667	0.01337
0.43833	0.01247
0.44	0.01281
0.44167	0.01303
0.44333	0.01309
0.445	0.01293
0.44667	0.01232
0.44833	0.01399
0.45	0.01249
0.45167	0.01281
0.45333	0.01177
0.455	0.01229
0.45667	0.01251
0.45833	0.01333
0.46	0.01312
0.46167	0.0132
0.46333	0.01248
0.465	0.01215
0.46667	0.01187
0.46833	0.01241
0.47	0.01116
0.47167	0.01227
0.47333	0.01121
0.475	0.01238
0.47667	0.01199
0.47833	0.01221
0.48	0.0119
0.48167	0.01198
0.48333	0.01153
0.485	0.01157
0.48667	0.01185
0.48833	0.0113
0.49	0.01188
0.49167	0.01197
0.49333	0.01135
0.495	0.0113
0.49667	0.01124
0.49833	0.0123
0.5	0.01124
0.50167	0.01199
0.50333	0.01094
0.505	0.01043
0.50667	0.01232
0.50833	0.01099
0.51031	7.75565
0.51198	7.06467
0.51365	6.95592
0.51531	6.91937
0.51698	6.90566
0.51865	6.88344
0.52031	6.93548
0.52198	6.94628
0.52365	6.9641
0.52531	6.97191
0.52698	6.98761
0.52865	6.98786
0.53031	6.95039
0.53198	6.97868
0.53365	7.02388
0.53531	7.03434
0.53698	6.97108
0.53865	6.99613
0.54031	7.02172
0.54198	7.01328
0.54365	7.0068
0.54531	7.01349
0.54698	7.03389
0.54865	7.04124
0.55031	7.04145
0.55198	7.06579
0.55365	7.07617
0.55531	7.04631
0.55698	7.04053
0.55865	7.06263
0.56031	7.06064
0.56198	7.05677
0.56365	7.06936
0.56531	7.10957
0.56698	7.09407
0.56865	7.06408
0.57031	7.07347
0.57198	7.13403
0.57365	7.13171
0.57531	7.11376
0.57698	7.10832
0.57865	7.12024
0.58031	7.08772
0.58198	7.10932
0.58365	7.10022
0.58531	7.10359
0.58698	7.10579
0.58865	7.12714
0.59031	7.13615
0.59198	7.14068
0.59365	7.12078
0.59531	7.12411
0.59698	7.14994
0.59865	7.11821
0.60031	7.10978
0.60198	7.12967
0.60365	7.1585
0.60531	7.1489
0.60698	7.14492
0.60865	7.13549
0.61031	7.17167
0.61198	7.16141
0.61365	7.14392
0.61531	7.15493
0.61698	7.15734
0.61865	7.14002
0.62031	7.13462
0.62198	7.17998
0.62365	7.14762
0.62531	7.1352
0.62698	7.16186
0.62865	7.18965
0.63031	7.16299
0.63198	7.1357
0.63365	7.1627
0.63531	7.19854
0.63698	7.16502
0.63865	7.1597
0.64031	7.15214
0.64198	7.16033
0.64365	7.17188
0.64531	7.17254
0.64698	7.20656
0.64865	7.20511
0.65031	7.16797
0.65198	7.15954
0.65365	7.2034
0.65531	7.22533
0.65698	7.17428
0.65865	7.19269
0.66031	7.22284
0.66198	7.21487
0.66365	7.17482
0.66531	7.17865
0.66698	7.20066
0.66865	7.21856
0.67031	7.19501
0.67198	7.17549
0.67365	7.2277
0.67531	7.20905
0.67698	7.18313
0.67865	7.17727
0.68031	7.21233
0.68198	7.23327
0.68365	7.17694
0.68531	7.21046
0.68698	7.24228
0.68865	7.18637
0.69031	7.19273
0.69198	7.19834
0.69365	7.21084
0.69531	7.17619
0.69698	7.18783
0.69865	7.23177
0.70031	7.21591
0.70198	7.20207
0.70365	7.21736
0.70531	7.23123
0.70698	7.24868
0.70865	7.2265
0.71031	7.20058
0.71198	7.21703
0.71365	7.24934
0.71531	7.23364
0.71698	7.2059
0.71865	7.22243
0.72031	7.25175
0.72198	7.22243
0.72365	7.25233
0.72531	7.27464
0.72698	7.23618
0.72865	7.24041
0.73031	7.24116
0.73198	7.21923
0.73365	7.23152
0.73531	7.1919
0.73698	7.23165
0.73865	7.22118
0.74031	7.23925
0.74198	7.23962
0.74365	7.2611
0.74531	7.25433
0.74698	7.20955
0.74865	7.22695
0.75031	7.2454
0.75198	7.22787
0.75365	7.25769
0.75531	7.24212
0.75698	7.24095
0.75865	7.25059
0.76031	7.26729
0.76198	7.25479
0.76365	7.2417
0.76531	7.2353
0.76698	7.25865
0.76865	7.24581
0.77031	7.24453
0.77198	7.25566
0.77365	7.2591
0.77531	7.28386
0.77698	7.24378
0.77865	7.25092
0.78031	7.25487
0.78198	7.24639
0.78365	7.29163
0.78531	7.26978
0.78698	7.27032
0.78865	7.24394
0.79031	7.23738
0.79198	7.24353
0.79365	7.27585
0.79531	7.28706
0.79698	7.27244
0.79865	7.24531
0.80031	7.26513
0.80198	7.26509
0.80365	7.27884
0.80531	7.27522
0.80698	7.26334
0.80865	7.28083
0.81031	7.27896
0.81198	7.27397
0.81365	7.26052
0.81531	7.28561
0.81698	7.28195
0.81865	7.28764
0.82031	7.29254
0.82198	7.2584
0.82365	7.26023
0.82531	7.27447
0.82698	7.27443
0.82865	7.28311
0.83031	7.27514
0.83198	7.26372
0.83365	7.31863
0.83531	7.29524
0.83698	7.2817
0.83865	7.26974
0.84031	7.2876
0.84198	7.30521
0.84365	7.30505
0.84531	7.31846
0.84698	7.27933
0.84865	7.29059
0.85031	7.29902
0.85198	7.30484
0.85365	7.31992
0.85531	7.28581
0.85698	7.27186
0.85865	7.29508
0.86031	7.28299
0.86198	7.28403
0.86365	7.31232
0.86531	7.28469
0.86698	7.27427
0.86865	7.29067
0.87031	7.28137
0.87198	7.31223
0.87365	7.28752
0.87531	7.26455
0.87698	7.29126
0.87865	7.32328
0.88031	7.28195
0.88198	7.27044
0.88365	7.32199
0.88531	7.28743
0.88698	7.2996
0.88865	7.30791
0.89031	7.2837
0.89198	7.29204
0.89365	7.26239
0.89531	7.2886
0.89698	7.32187
0.89865	7.29582
0.90031	7.26733
0.90198	7.30276
0.90365	7.29832
0.90531	7.29624
0.90698	7.29225
0.90865	7.28922
0.91031	7.2903
0.91198	7.29022
0.91365	7.308
0.91531	7.29915
0.91698	7.28951
0.91865	7.29304
0.92031	7.28785
0.92198	7.32224
0.92365	7.30887
0.92531	7.28939
0.92698	7.29603
0.92865	7.30446
0.93031	7.30451
0.93198	7.31011
0.93365	7.28988
0.93531	7.32731
0.93698	7.29562
0.93865	7.28428
0.94031	7.33342
0.94198	7.30546
0.94365	7.27967
0.94531	7.28577
0.94698	7.32743
0.94865	7.33313
0.95031	7.27501
0.95198	7.3114
0.95365	7.32386
0.95531	7.29229
0.95698	7.29807
0.95865	7.334
0.96031	7.34359
0.96198	7.2989
0.96365	7.28885
0.96531	7.3291
0.96698	7.34355
0.96865	7.28091
0.97031	7.28037
0.97198	7.33462
0.97365	7.34991
0.97531	7.29977
0.97698	7.28839
0.97865	7.35016
0.98031	7.34164
0.98198	7.3021
0.98365	7.33288
0.98531	7.30675
0.98698	7.33408
0.98865	7.30484
0.99031	7.3102
0.99198	7.33217
0.99365	7.33304
0.99531	7.29661
0.99698	7.33113
0.99865	7.34729
1.00031	7.29038
1.00198	7.33275
1.00365	7.35149
1.00531	7.3534
1.00698	7.30243
1.00865	7.30305
1.01031	7.35502
1.01198	7.34733
1.01365	7.31107
1.01531	7.29844
1.01698	7.34517
1.01865	7.35622
1.02031	7.30417
1.02198	7.3421
1.02365	7.34496
1.02531	7.30434
1.02698	7.34056
1.02865	7.34256
1.03031	7.31639
1.03198	7.33259
1.03365	7.34164
1.03531	7.3212
1.03698	7.35448
1.03865	7.30542
1.04031	7.30729
1.04198	7.35971
1.04365	7.33213
1.04531	7.35261
1.04698	7.30932
1.04865	7.32498
1.05031	7.34571
1.05198	7.34584
1.05365	7.32498
1.05531	7.3551
1.05698	7.34604
1.05865	7.30833
1.06031	7.35136
1.06198	7.35817
1.06365	7.35601
1.06531	7.32602
1.06698	7.32901
1.06865	7.3529
1.07031	7.34646
1.07198	7.34613
1.07365	7.34451
1.07531	7.3362
1.07698	7.35178
1.07865	7.35252
1.08031	7.34845
1.08198	7.33371
1.08365	7.34368
1.08531	7.32474
1.08698	7.37022
1.08865	7.35983
1.09031	7.32042
1.09198	7.34193
1.09365	7.37645
1.09531	7.32158
1.09698	7.3551
1.09865	7.35215
1.10031	7.34276
1.10198	7.34995
1.10365	7.33603
1.10531	7.34912
1.10698	7.36328
1.10865	7.35535
1.11031	7.34571
1.11198	7.35061
1.11365	7.34941
1.11531	7.36432
1.11698	7.33396
1.11865	7.34804
1.12031	7.36299
1.12198	7.35614
1.12365	7.34912
1.12531	7.38708
1.12698	7.34476
1.12865	7.34247
1.13031	7.35797
1.13198	7.3632
1.13365	7.3669
1.13531	7.34272
1.13698	7.35821
1.13865	7.37101
1.14031	7.35111
1.14198	7.34027
1.14365	7.41126
1.14531	7.36341
1.14698	7.33861
1.14865	7.37238
1.15031	7.34962
1.15198	7.37417
1.15365	7.37878
1.15531	7.38368
1.15698	7.35335
1.15865	7.3421
1.16031	7.37915
1.16198	7.37969
1.16365	7.3605
1.16531	7.36287
1.16698	7.33155
1.16865	7.3914
1.17031	7.39884
1.17198	7.35655
1.17365	7.3534
1.17531	7.37807
1.17698	7.3561
1.17865	7.37196
1.18031	7.35738
1.18198	7.3541
1.18365	7.39219
1.18531	7.32818
1.18698	7.36266
1.18865	7.34638
1.19031	7.34185
1.19198	7.37421
1.19365	7.34808
1.19531	7.36877
1.19698	7.32606
1.19865	7.36191
1.20031	7.36739
1.20198	7.35809
1.20365	7.3642
1.20531	7.36482
1.20698	7.35128
1.20865	7.38231
1.21031	7.34185
1.21198	7.33246
1.21365	7.37986
1.21531	7.3681
1.21698	7.32731
1.21865	7.37666
1.22031	7.3752
1.22198	7.38243
1.22365	7.35693
1.22531	7.37533
1.22698	7.39502
1.22865	7.35751
1.23031	7.37093
1.23198	7.36054
1.23365	7.39194
1.23531	7.375
1.23698	7.32648
1.23865	7.34546
1.24031	7.37795
1.24198	7.34683
1.24365	7.36523
1.24531	7.38509
1.24698	7.36216
1.24865	7.35655
1.25031	7.39464
1.25198	7.35215
1.25365	7.38405
1.25531	7.37903
1.25698	7.34995
1.25865	7.41354
1.26031	7.37367
1.26198	7.37333
1.26365	7.38119
1.26531	7.36968
1.26698	7.38019
1.26865	7.36661
1.27031	7.35734
1.27198	7.36852
1.27365	7.37188
1.27531	7.34015
1.27698	7.39248
1.27865	7.38833
1.28031	7.34783
1.28198	7.39784
1.28365	7.38679
1.28531	7.37072
1.28698	7.38343
1.28865	7.38742
1.29031	7.41716
1.29198	7.36706
1.29365	7.38293
1.29531	7.39672
1.29698	7.36914
1.29865	7.37774
1.30031	7.37894
1.30198	7.36528
1.30365	7.39361
1.30531	7.38708
1.30698	7.37657
1.30865	7.38551
1.31031	7.40237
1.31198	7.36839
1.31365	7.36382
1.31531	7.40773
1.31698	7.39813
1.31865	7.34135
1.32031	7.38833
1.32198	7.40748
1.32365	7.36083
1.32531	7.38775
1.32698	7.37412
1.32865	7.40594
1.33031	7.37666
1.33198	7.36881
1.33365	7.41853
1.33531	7.36303
1.33698	7.35319
1.33865	7.3821
1.34031	7.38982
1.34198	7.40735
1.34365	7.35755
1.34531	7.36349
1.34698	7.39896
1.34865	7.40785
1.35031	7.36424
1.35198	7.40071
1.35365	7.39934
1.35531	7.35859
1.35698	7.36183
1.35865	7.41807
1.36031	7.38717
1.36198	7.38912
1.36365	7.38089
1.36531	7.38717
1.36698	7.41155
1.36865	7.35689
1.37031	7.40191
1.37198	7.41682
1.37365	7.3995
1.37531	7.38077
1.37698	7.39585
1.37865	7.39236
1.38031	7.38883
1.38198	7.36532
1.38365	7.42376
1.38531	7.38359
1.38698	7.41599
1.38865	7.36033
1.39031	7.39178
1.39198	7.4194
1.39365	7.36361
1.39531	7.3858
1.39698	7.37869
1.39865	7.41196
1.40031	7.37533
1.40198	7.42505
1.40365	7.38866
1.40531	7.39468
1.40698	7.38775
1.40865	7.3708
1.41031	7.43332
1.41198	7.38999
1.41365	7.38388
1.41531	7.42143
1.41698	7.3902
1.41865	7.41541
1.42031	7.35846
1.42198	7.39327
1.42365	7.39041
1.42531	7.37765
1.42698	7.3934
1.42865	7.38413
1.43031	7.38177
1.43198	7.38754
1.43365	7.40823
1.43531	7.402
1.43698	7.41226
1.43865	7.37682
1.44031	7.38962
1.44198	7.43078
1.44365	7.37703
1.44531	7.39925
1.44698	7.40636
1.44865	7.42542
1.45031	7.40686
1.45198	7.37201
1.45365	7.42405
1.45531	7.40578
1.45698	7.38364
1.45865	7.38887
1.46031	7.42027
1.46198	7.39813
1.46365	7.37122
1.46531	7.38837
1.46698	7.40615
1.46865	7.41508
1.47031	7.36756
1.47198	7.41562
1.47365	7.42983
1.47531	7.39772
1.47698	7.38181
1.47865	7.41599
1.48031	7.43041
1.48198	7.40877
1.48365	7.41134
1.48531	7.38721
1.48698	7.44603
1.48865	7.38218
1.49031	7.38617
1.49198	7.37396
1.49365	7.415
1.49531	7.42131
1.49698	7.40806
1.49865	7.4238
1.50031	7.43344
1.50198	7.388
1.50365	7.41516
1.50531	7.39709
1.50698	7.38949
1.50865	7.38521
1.51031	7.3853
1.51198	7.43809
1.51365	7.43747
1.51531	7.40021
1.51698	7.38958
1.51865	7.44046
1.52031	7.40121
1.52198	7.401
1.52365	7.41354
1.52531	7.42812
1.52698	7.39751
1.52865	7.38937
1.53031	7.39946
1.53198	7.42189
1.53365	7.42484
1.53531	7.38388
1.53698	7.43199
1.53865	7.39564
1.54031	7.39427
1.54198	7.40519
1.54365	7.44063
1.54531	7.39307
1.54698	7.38879
1.54865	7.41242
1.55031	7.43149
1.55198	7.42297
1.55365	7.37948
1.55531	7.4238
1.55698	7.45504
1.55865	7.44133
1.56031	7.41226
1.56198	7.37965
1.56365	7.42364
1.56531	7.43606
1.56698	7.42011
1.56865	7.42704
1.57031	7.39655
1.57198	7.4258
1.57365	7.41849
1.57531	7.4422
1.57698	7.4216
1.57865	7.39547
1.58031	7.40092
1.58198	7.41458
1.58365	7.4319
1.58531	7.39365
1.58698	7.41475
1.58865	7.4125
1.59031	7.41628
1.59198	7.41491
1.59365	7.415
1.59531	7.43851
1.59698	7.44927
1.59865	7.41637
1.60031	7.39984
1.60198	7.4427
1.60365	7.4059
1.60531	7.40561
1.60698	7.44781
1.60865	7.45097
1.61031	7.4145
1.61198	7.38314
1.61365	7.4098
1.61531	7.42463
1.61698	7.41687
1.61865	7.39194
1.62031	7.44981
1.62198	7.41122
1.62365	7.41487
1.62531	7.41874
1.62698	7.41396
1.62865	7.43776
1.63031	7.42281
1.63198	7.43523
1.63365	7.44744
1.63531	7.42239
1.63698	7.41304
1.63865	7.44515
1.64031	7.41163
1.64198	7.43456
1.64365	7.4432
1.64531	7.41911
1.64698	7.44208
1.64865	7.42438
1.65031	7.43618
1.65198	7.45566
1.65365	7.41446
1.65531	7.43257
1.65698	7.39581
1.65865	7.45384
1.66031	7.44254
1.66198	7.39867
1.66365	7.4086
1.66531	7.4437
1.66698	7.45035
1.66865	7.44009
1.67031	7.41583
1.67198	7.43352
1.67365	7.42887
1.67531	7.40436
1.67698	7.43074
1.67865	7.46264
1.68031	7.42804
1.68198	7.43676
1.68365	7.47082
1.68531	7.44229
1.68698	7.43257
1.68865	7.40511
1.69031	7.46434
1.69198	7.44146
1.69365	7.40789
1.69531	7.41907
1.69698	7.43045
1.69865	7.42322
1.70031	7.39988
1.70198	7.41375
1.70365	7.42301
1.70531	7.44864
1.70698	7.39468
1.70865	7.44274
1.71031	7.44212
1.71198	7.4071
1.71365	7.41712
1.71531	7.41666
1.71698	7.42775
1.71865	7.42214
1.72031	7.42621
1.72198	7.42127
1.72365	7.43971
1.72531	7.44536
1.72698	7.40474
1.72865	7.44158
1.73031	7.46007
1.73198	7.41354
1.73365	7.41574
1.73531	7.41911
1.73698	7.41874
1.73865	7.40287
1.74031	7.45994
1.74198	7.45932
1.74365	7.41167
1.74531	7.4248
1.74698	7.4665
1.74865	7.45367
1.75031	7.42243
1.75198	7.43622
1.75365	7.44636
1.75531	7.4663
1.75698	7.415
1.75865	7.41408
1.76031	7.46667
1.76198	7.42048
1.76365	7.40964
1.76531	7.40881
1.76698	7.41304
1.76865	7.44067
1.77031	7.43988
1.77198	7.42596
1.77365	7.45491
1.77531	7.43905
1.77698	7.43639
1.77865	7.46405
1.78031	7.45786
1.78198	7.42775
1.78365	7.45392
1.78531	7.47066
1.78698	7.48067
1.78865	7.41462
1.79031	7.44619
1.79198	7.44495
1.79365	7.45163
1.79531	7.46293
1.79698	7.42251
1.79865	7.43743
1.80031	7.43776
1.80198	7.41774
1.80365	7.45525
1.80531	7.43946
1.80698	7.45828
1.80865	7.43473
1.81031	7.44536
1.81198	7.47946
1.81365	7.44673
1.81531	7.45014
1.81698	7.45421
1.81865	7.44025
1.82031	7.46218
1.82198	7.45213
1.82365	7.43086
1.82531	7.46821
1.82698	7.45001
1.82865	7.42434
1.83031	7.45475
1.83198	7.47236
1.83365	7.44906
1.83531	7.42962
1.83698	7.45849
1.83865	7.47884
1.84031	7.43444
1.84198	7.4837
1.84365	7.43809
1.84531	7.46447
1.84698	7.46198
1.84865	7.45662
1.85031	7.45637
1.85198	7.46239
1.85365	7.4653
1.85531	7.45047
1.85698	7.45296
1.85865	7.46106
1.86031	7.43955
1.86198	7.45093
1.86365	7.48748
1.86531	7.43203
1.86698	7.4594
1.86865	7.48549
1.87031	7.47672
1.87198	7.43194
1.87365	7.48893
1.87531	7.45546
1.87698	7.43464
1.87865	7.48254
1.88031	7.46509
1.88198	7.44814
1.88365	7.4199
1.88531	7.47074
1.88698	7.45296
1.88865	7.45242
1.89031	7.46422
1.89198	7.4236
1.89365	7.49122
1.89531	7.44241
1.89698	7.43415
1.89865	7.47568
1.90031	7.42771
1.90198	7.4427
1.90365	7.47016
1.90531	7.48773
1.90698	7.43032
1.90865	7.41732
1.91031	7.47003
1.91198	7.44673
1.91365	7.46513
1.91531	7.45645
1.91698	7.44436
1.91865	7.44108
1.92031	7.46746
1.92198	7.42966
1.92365	7.42721
1.92531	7.47332
1.92698	7.44777
1.92865	7.42609
1.93031	7.44245
1.93198	7.45084
1.93365	7.44083
1.93531	7.46056
1.93698	7.44378
1.93865	7.46476
1.94031	7.46484
1.94198	7.44345
1.94365	7.48486
1.94531	7.46463
1.94698	7.41147
1.94865	7.44212
1.95031	7.48362
1.95198	7.4739
1.95365	7.4248
1.95531	7.43481
1.95698	7.49703
1.95865	7.48599
1.96031	7.43901
1.96198	7.44503
1.96365	7.47161
1.96531	7.48798
1.96698	7.43523
1.96865	7.47971
1.97031	7.45329
1.97198	7.46837
1.97365	7.43298
1.97531	7.44511
1.97698	7.49791
1.97865	7.46588
1.98031	7.42596
1.98198	7.4437
1.98365	7.48553
1.98531	7.42825
1.98698	7.45591
1.98865	7.47415
1.99031	7.48162
1.99198	7.44528
1.99365	7.44898
1.99531	7.47631
1.99698	7.46256
1.99865	7.43572
2.00031	7.43381
2.00198	7.49296
2.00365	7.46027
2.00531	7.43369
2.00698	7.45001
2.00865	7.48378
2.01031	7.46854
2.01198	7.43755
2.01365	7.45242
2.01531	7.46044
2.01698	7.46642
2.01865	7.4449
2.02031	7.46306
2.02198	7.482
2.02365	7.44204
2.02531	7.43984
2.02698	7.47768
2.02865	7.46027
2.03031	7.44316
2.03198	7.46717
2.03365	7.49762
2.03531	7.45583
2.03698	7.43656
2.03865	7.49026
2.04031	7.46148
2.04198	7.45093
2.04365	7.46817
2.04531	7.48042
2.04698	7.48175
2.04865	7.44283
2.05031	7.4263
2.05198	7.47411
2.05365	7.49022
2.05531	7.45188
2.05698	7.47768
2.05865	7.46422
2.06031	7.45097
2.06198	7.47128
2.06365	7.44586
2.06531	7.48187
2.06698	7.48898
2.06865	7.42517
2.07031	7.44856
2.07198	7.47739
2.07365	7.43236
2.07531	7.46156
2.07698	7.49338
2.07865	7.46904
2.08031	7.45791
2.08198	7.44486
2.08365	7.47955
2.08531	7.4994
2.08698	7.47934
2.08865	7.43959
2.09031	7.48956
2.09198	7.48054
2.09365	7.45766
2.09531	7.49612
2.09698	7.46833
2.09865	7.48906
2.10031	7.46854
2.10198	7.47888
2.10365	7.4653
2.10531	7.46169
2.10698	7.48719
2.10865	7.4685
2.11031	7.47182
2.11198	7.467
2.11365	7.48611
2.11531	7.46925
2.11698	7.50626
2.11865	7.45271
2.12031	7.47381
2.12198	7.50023
2.12365	7.49874
2.12531	7.46866
2.12698	7.49587
2.12865	7.47037
2.13031	7.47452
2.13198	7.47514
2.13365	7.51174
2.13531	7.47813
2.13698	7.4815
2.13865	7.48677
2.14031	7.48715
2.14198	7.47664
2.14365	7.48229
2.14531	7.44827
2.14698	7.49882
2.14865	7.50115
2.15031	7.45213
2.15198	7.4609
2.15365	7.46148
2.15531	7.47876
2.15698	7.47676
2.15865	7.5026
2.16031	7.46326
2.16198	7.46742
2.16365	7.45454
2.16531	7.47444
2.16698	7.49716
2.16865	7.47813
2.17031	7.46434
2.17198	7.47136
2.17365	7.46974
2.17531	7.4422
2.17698	7.47568
2.17865	7.48893
2.18031	7.49101
2.18198	7.44769
2.18365	7.48137
2.18531	7.48416
2.18698	7.48814
2.18865	7.45213
2.19031	7.4501
2.19198	7.45076
2.19365	7.48466
2.19531	7.43896
2.19698	7.48474
2.19865	7.49234
2.20031	7.44574
2.20198	7.45346
2.20365	7.47099
2.20531	7.49998
2.20698	7.47477
2.20865	7.46817
2.21031	7.45338
2.21198	7.49105
2.21365	7.44058
2.21531	7.44237
2.21698	7.50817
2.21865	7.46551
2.22031	7.48191
2.22198	7.47141
2.22365	7.48715
2.22531	7.47602
2.22698	7.44416
2.22865	7.49791
2.23031	7.469
2.23198	7.45741
2.23365	7.4923
2.23531	7.47269
2.23698	7.48162
2.23865	7.44382
2.24031	7.45479
2.24198	7.46879
2.24365	7.46771
2.24531	7.46513
2.24698	7.4589
2.24865	7.4692
2.25031	7.51963
2.25198	7.47959
2.25365	7.43548
2.25531	7.48167
2.25698	7.50929
2.25865	7.48432
2.26031	7.48785
2.26198	7.47473
2.26365	7.4962
2.26531	7.45222
2.26698	7.48993
2.26865	7.47502
2.27031	7.48927
2.27198	7.47024
2.27365	7.47543
2.27531	7.46679
2.27698	7.45649
2.27865	7.46571
2.28031	7.4908
2.28198	7.50036
2.28365	7.45699
2.28531	7.44092
2.28698	7.48769
2.28865	7.46688
2.29031	7.46351
2.29198	7.47319
2.29365	7.50638
2.29531	7.48167
2.29698	7.48461
2.29865	7.45437
2.30031	7.49234
2.30198	7.50829
2.30365	7.47294
2.30531	7.48981
2.30698	7.48374
2.30865	7.45687
2.31031	7.47685
2.31198	7.50061
2.31365	7.47701
2.31531	7.47074
2.31698	7.45998
2.31865	7.51564
2.32031	7.48528
2.32198	7.49355
2.32365	7.46401
2.32531	7.48441
2.32698	7.50883
2.32865	7.48898
2.33031	7.45483
2.33198	7.51282
2.33365	7.48441
2.33531	7.48665
2.33698	7.51797
2.33865	7.50945
2.34031	7.48067
2.34198	7.46115
2.34365	7.52266
2.34531	7.49591
2.34698	7.49861
2.34865	7.4658
2.35031	7.50518
2.35198	7.49529
2.35365	7.47506
2.35531	7.49222
2.35698	7.5247
2.35865	7.52225
2.36031	7.50239
2.36198	7.46584
2.36365	7.52873
2.36531	7.49234
2.36698	7.47232
2.36865	7.48794
2.37031	7.51195
2.37198	7.49716
2.37365	7.48972
2.37531	7.49612
2.37698	7.53226
2.37865	7.47552
2.38031	7.47768
2.38198	7.49051
2.38365	7.53629
2.38531	7.47917
2.38698	7.45566
2.38865	7.51548
2.39031	7.50472
2.39198	7.47631
2.39365	7.46007
2.39531	7.47888
2.39698	7.52383
2.39865	7.48208
2.40031	7.45346
2.40198	7.49147
2.40365	7.52042
2.40531	7.46364
2.40698	7.48594
2.40865	7.50476
2.41031	7.50684
2.41198	7.48619
2.41365	7.49018
2.41531	7.49296
2.41698	7.49255
2.41865	7.4798
2.42031	7.50983
2.42198	7.48997
2.42365	7.49865
2.42531	7.46443
2.42698	7.50115
2.42865	7.47963
2.43031	7.5004
2.43198	7.46646
2.43365	7.5043
2.43531	7.49633
2.43698	7.51901
2.43865	7.46804
2.44031	7.49064
2.44198	7.48528
2.44365	7.46729
2.44531	7.50601
2.44698	7.4886
2.44865	7.51095
2.45031	7.50588
2.45198	7.47975
2.45365	7.52619
2.45531	7.48719
2.45698	7.49018
2.45865	7.51294
2.46031	7.53633
2.46198	7.50027
2.46365	7.50131
2.46531	7.49575
2.46698	7.49712
2.46865	7.4771
2.47031	7.48773
2.47198	7.52549
2.47365	7.50518
2.47531	7.48432
2.47698	7.48403
2.47865	7.49155
2.48031	7.50941
2.48198	7.45728
2.48365	7.49458
2.48531	7.50351
2.48698	7.51922
2.48865	7.46767
2.49031	7.5102
2.49198	7.52889
2.49365	7.508
2.49531	7.50443
2.49698	7.47822
2.49865	7.53861
2.50031	7.47145
2.50198	7.50248
2.50365	7.50401
2.50531	7.48495
2.50698	7.51099
2.50865	7.5134
2.51031	7.51344
2.51198	7.47697
2.51365	7.5004
2.51531	7.47689
2.51698	7.53022
2.51865	7.49558
2.52031	7.46999
2.52198	7.52657
2.52365	7.49205
2.52531	7.47207
2.52698	7.46015
2.52865	7.51282
2.53031	7.523
2.53198	7.50189
2.53365	7.48569
2.53531	7.53251
2.53698	7.49064
2.53865	7.4913
2.54031	7.4933
2.54198	7.49031
2.54365	7.47955
2.54531	7.49031
2.54698	7.495
2.54865	7.51203
2.55031	7.50862
2.55198	7.49737
2.55365	7.49587
2.55531	7.54048
2.55698	7.47016
2.55865	7.4935
2.56031	7.5296
2.56198	7.52744
2.56365	7.51419
2.56531	7.49957
2.56698	7.5026
2.56865	7.535
2.57031	7.50335
2.57198	7.48615
2.57365	7.52956
2.57531	7.50418
2.57698	7.47942
2.57865	7.48727
2.58031	7.51955
2.58198	7.47602
2.58365	7.47606
2.58531	7.51726
2.58698	7.52711
2.58865	7.47107
2.59031	7.47539
2.59198	7.47955
2.59365	7.48441
2.59531	7.47527
2.59698	7.50032
2.59865	7.50875
2.60031	7.49604
2.60198	7.46721
2.60365	7.47278
2.60531	7.49438
2.60698	7.53242
2.60865	7.47195
2.61031	7.51585
2.61198	7.52408
2.61365	7.47801
2.61531	7.50314
2.61698	7.51336
2.61865	7.50439
2.62031	7.47373
2.62198	7.48964
2.62365	7.51411
2.62531	7.49733
2.62698	7.46721
2.62865	7.46227
2.63031	7.51552
2.63198	7.5026
2.63365	7.50709
2.63531	7.4999
2.63698	7.49296
2.63865	7.4881
2.64031	7.50642
2.64198	7.47602
2.64365	7.48096
2.64531	7.47843
2.64698	7.4793
2.64865	7.49363
2.65031	7.49716
2.65198	7.5117
2.65365	7.49654
2.65531	7.50335
2.65698	7.52474
2.65865	7.45994
2.66031	7.47303
2.66198	7.49375
2.66365	7.48756
2.66531	7.47286
2.66698	7.50327
2.66865	7.49699
2.67031	7.51701
2.67198	7.49367
2.67365	7.50235
2.67531	7.52495
2.67698	7.50522
2.67865	7.49442
2.68031	7.48989
2.68198	7.52079
2.68365	7.46937
2.68531	7.47514
2.68698	7.53459
2.68865	7.51303
2.69031	7.46833
2.69198	7.50871
2.69365	7.49986
2.69531	7.4832
2.69698	7.48723
2.69865	7.51502
2.70031	7.5014
2.70198	7.48403
2.70365	7.49334
2.70531	7.52682
2.70698	7.52108
2.70865	7.4901
2.71031	7.52366
2.71198	7.51195
2.71365	7.49969
2.71531	7.48054
2.71698	7.49051
2.71865	7.53483
2.72031	7.53068
2.72198	7.47581
2.72365	7.48092
2.72531	7.53899
2.72698	7.49757
2.72865	7.4955
2.73031	7.51353
2.73198	7.5085
2.73365	7.51552
2.73531	7.48025
2.73698	7.50605
2.73865	7.53309
2.74031	7.52649
2.74198	7.47855
2.74365	7.54214
2.74531	7.53708
2.74698	7.48977
2.74865	7.50414
2.75031	7.54273
2.75198	7.54152
2.75365	7.50912
2.75531	7.47909
2.75698	7.53529
2.75865	7.54759
2.76031	7.49155
2.76198	7.51307
2.76365	7.54289
2.76531	7.52204
2.76698	7.50123
2.76865	7.50779
2.77031	7.54036
2.77198	7.52304
2.77365	7.48686
2.77531	7.51797
2.77698	7.55253
2.77865	7.49359
2.78031	7.49018
2.78198	7.54551
2.78365	7.50185
2.78531	7.47946
2.78698	7.49018
2.78865	7.52702
2.79031	7.5328
2.79198	7.49346
2.79365	7.48491
2.79531	7.50912
2.79698	7.5318
2.79865	7.49421
2.80031	7.51419
2.80198	7.50638
2.80365	7.48449
2.80531	7.49857
2.80698	7.53496
2.80865	7.53712
2.81031	7.49238
2.81198	7.52636
2.81365	7.51519
2.81531	7.50987
2.81698	7.5112
2.81865	7.51701
2.82031	7.53704
2.82198	7.50165
2.82365	7.49841
2.82531	7.51992
2.82698	7.53587
2.82865	7.50289
2.83031	7.50381
2.83198	7.5382
2.83365	7.49824
2.83531	7.49471
2.83698	7.50135
2.83865	7.53853
2.84031	7.53753
2.84198	7.4783
2.84365	7.52005
2.84531	7.52565
2.84698	7.54077
2.84865	7.48565
2.85031	7.50351
2.85198	7.51681
2.85365	7.49811
2.85531	7.50219
2.85698	7.51872
2.85865	7.53641
2.86031	7.5392
2.86198	7.50123
2.86365	7.54048
2.86531	7.50447
2.86698	7.51814
2.86865	7.48864
2.87031	7.53969
2.87198	7.5443
2.87365	7.4881
2.87531	7.48221
2.87698	7.536
2.87865	7.53027
2.88031	7.50285
2.88198	7.49986
2.88365	7.52354
2.88531	7.54975
2.88698	7.52179
2.88865	7.50497
2.89031	7.51265
2.89198	7.50127
2.89365	7.49496
2.89531	7.50318
2.89698	7.53604
2.89865	7.49961
2.90031	7.52628
2.90198	7.52079
2.90365	7.54551
2.90531	7.49953
2.90698	7.49263
2.90865	7.51215
2.91031	7.51652
2.91198	7.50505
2.91365	7.51253
2.91531	7.51581
2.91698	7.54489
2.91865	7.53222
2.92031	7.49782
2.92198	7.53504
2.92365	7.56009
2.92531	7.53276
2.92698	7.51789
2.92865	7.54065
2.93031	7.51278
2.93198	7.53267
2.93365	7.52146
2.93531	7.52752
2.93698	7.52325
2.93865	7.51996
2.94031	7.50937
2.94198	7.56113
2.94365	7.53288
2.94531	7.49014
2.94698	7.54019
2.94865	7.52424
2.95031	7.54842
2.95198	7.52545
2.95365	7.52341
2.95531	7.55236
2.95698	7.52059
2.95865	7.49841
2.96031	7.5242
2.96198	7.5377
2.96365	7.53845
2.96531	7.52545
2.96698	7.55378
2.96865	7.5414
2.97031	7.52324
2.97198	7.51186
2.97365	7.55415
2.97531	7.50954
2.97698	7.50958
2.97865	7.5215
2.98031	7.55216
2.98198	7.52765
2.98365	7.52187
2.98531	7.51818
2.98698	7.52038
2.98865	7.5232
2.99031	7.50796
2.99198	7.51062
2.99365	7.52653
2.99531	7.54073
2.99698	7.50887
2.99865	7.55087
3.00031	7.52453
3.00198	7.49998
3.00365	7.5102
3.00531	7.50912
3.00698	7.5453
3.00865	7.48931
3.01031	7.53417
3.01198	7.53479
3.01365	7.49649
3.01531	7.52565
3.01698	7.50842
3.01865	7.56217
3.02031	7.48304
3.02198	7.52042
3.02365	7.55004
3.02531	7.51556
3.02698	7.53587
3.02865	7.51257
3.03031	7.52017
3.03198	7.55681
3.03365	7.49517
3.03531	7.50642
3.03698	7.54206
3.03865	7.5183
3.04031	7.49442
3.04198	7.52574
3.04365	7.54601
3.04531	7.50036
3.04698	7.4874
3.04865	7.52549
3.05031	7.55768
3.05198	7.52312
3.05365	7.48399
3.05531	7.53936
3.05698	7.53766
3.05865	7.49612
3.06031	7.52889
3.06198	7.53886
3.06365	7.51843
3.06531	7.53247
3.06698	7.49558
3.06865	7.53928
3.07031	7.51971
3.07198	7.51743
3.07365	7.52021
3.07531	7.51029
3.07698	7.5485
3.07865	7.5193
3.08031	7.51045
3.08198	7.54962
3.08365	7.49242
3.08531	7.53346
3.08698	7.51527
3.08865	7.54838
3.09031	7.5085
3.09198	7.48632
3.09365	7.52644
3.09531	7.51988
3.09698	7.51058
3.09865	7.53687
3.10031	7.51353
3.10198	7.54559
3.10365	7.5161
3.10531	7.53733
3.10698	7.52852
3.10865	7.51514
3.11031	7.52981
3.11198	7.55643
3.11365	7.54842
3.11531	7.49496
3.11698	7.53587
3.11865	7.53666
3.12031	7.52383
3.12198	7.5323
3.12365	7.50227
3.12531	7.53683
3.12698	7.54372
3.12865	7.52665
3.13031	7.52653
3.13198	7.51656
3.13365	7.5377
3.13531	7.50264
3.13698	7.54734
3.13865	7.54804
3.14031	7.48972
3.14198	7.53255
3.14365	7.56665
3.14531	7.51502
3.14698	7.49396
3.14865	7.51593
3.15031	7.54052
3.15198	7.54509
3.15365	7.50555
3.15531	7.51502
3.15698	7.57135
3.15865	7.51747
3.16031	7.53226
3.16198	7.5338
3.16365	7.54975
3.16531	7.55128
3.16698	7.54127
3.16865	7.53384
3.17031	7.55054
3.17198	7.53596
3.17365	7.55502
3.17531	7.53459
3.17698	7.55996
3.17865	7.50015
3.18031	7.5254
3.18198	7.54771
3.18365	7.54825
3.18531	7.53463
3.18698	7.52619
3.18865	7.54651
3.19031	7.53284
3.19198	7.55992
3.19365	7.55411
3.19531	7.55544
3.19698	7.52196
3.19865	7.51797
3.20031	7.57907
3.20198	7.52121
3.20365	7.51124
3.20531	7.5475
3.20698	7.55515
3.20865	7.55963
3.21031	7.49629
3.21198	7.54676
3.21365	7.5706
3.21531	7.53907
3.21698	7.51465
3.21865	7.52773
3.22031	7.56212
3.22198	7.52108
3.22365	7.54131
3.22531	7.52599
3.22698	7.55315
3.22865	7.51909
3.23031	7.51718
3.23198	7.53787
3.23365	7.51598
3.23531	7.52761
3.23698	7.53791
3.23865	7.52727
3.24031	7.51461
3.24198	7.50825
3.24365	7.5578
3.24531	7.54447
3.24698	7.51107
3.24865	7.4999
3.25031	7.52079
3.25198	7.54476
3.25365	7.53022
3.25531	7.52432
3.25698	7.52923
3.25865	7.54231
3.26031	7.51224
3.26198	7.55631
3.26365	7.57346
3.26531	7.54622
3.26698	7.53454
3.26865	7.5581
3.27031	7.52815
3.27198	7.51319
3.27365	7.49413
3.27531	7.53728
3.27698	7.52831
3.27865	7.52574
3.28031	7.5188
3.28198	7.51967
3.28365	7.52221
3.28531	7.54252
3.28698	7.51377
3.28865	7.54576
3.29031	7.5308
3.29198	7.549
3.29365	7.51539
3.29531	7.53384
3.29698	7.51257
3.29865	7.50135
3.30031	7.52694
3.30198	7.57052
3.30365	7.50954
3.30531	7.536
3.30698	7.55851
3.30865	7.57342
3.31031	7.53201
3.31198	7.51448
3.31365	7.52582
3.31531	7.522
3.31698	7.52403
3.31865	7.55967
3.32031	7.57247
3.32198	7.51232
3.32365	7.50513
3.32531	7.52935
3.32698	7.57932
[truncated: 70,604 more rows]

## Sheet: Figure S20d
Figure S20d
Gradient Mg:Ta3N5/Ta3N5
Potential (V vs. RHE)	HC-STH (%)
1.23035	-0.00288
1.22941	0.00483
1.22832	0.01368
1.2275	0.02032
1.22647	0.02875
1.22537	0.03772
1.22446	0.04514
1.22331	0.05428
1.22244	0.06138
1.22151	0.06892
1.22037	0.07826
1.21945	0.08577
1.2183	0.09496
1.21734	0.10265
1.21631	0.11077
1.21546	0.11802
1.21431	0.12737
1.21326	0.13579
1.21246	0.14202
1.21145	0.15029
1.21034	0.15932
1.20932	0.16756
1.20845	0.17465
1.20742	0.18227
1.20648	0.19004
1.2054	0.19896
1.2043	0.2082
1.20353	0.21361
1.20234	0.223
1.20157	0.22981
1.20029	0.24019
1.19944	0.24748
1.19839	0.25505
1.19753	0.26225
1.19636	0.27159
1.19546	0.27914
1.19435	0.28797
1.19353	0.2942
1.1925	0.30232
1.19133	0.31136
1.19054	0.3183
1.18935	0.32805
1.18856	0.33378
1.18739	0.34225
1.18649	0.35044
1.18532	0.35994
1.18454	0.36648
1.18341	0.37486
1.18253	0.38151
1.18147	0.39094
1.18034	0.39978
1.17957	0.40588
1.17849	0.41426
1.17744	0.42246
1.17641	0.43113
1.17547	0.43968
1.17443	0.44732
1.17346	0.45398
1.17254	0.46153
1.17145	0.47044
1.1705	0.47872
1.16935	0.4878
1.16847	0.49462
1.1674	0.5023
1.16651	0.51003
1.16539	0.51754
1.16431	0.5265
1.16329	0.53306
1.16243	0.54091
1.16134	0.55028
1.16026	0.55949
1.15927	0.5676
1.15846	0.5732
1.15727	0.58154
1.15642	0.58853
1.1553	0.59892
1.15442	0.60583
1.15336	0.61369
1.15234	0.62123
1.15124	0.62986
1.15029	0.63823
1.14938	0.64512
1.14827	0.65341
1.14738	0.66052
1.14636	0.668
1.1454	0.67622
1.14427	0.68654
1.14344	0.69072
1.1423	0.69829
1.14138	0.71031
1.14039	0.71766
1.13929	0.72464
1.13837	0.73246
1.13739	0.7399
1.13634	0.74833
1.13544	0.75656
1.13438	0.76151
1.13336	0.77163
1.13228	0.78018
1.13142	0.78795
1.13049	0.79443
1.12929	0.8034
1.12835	0.81114
1.12745	0.81817
1.12639	0.82685
1.12544	0.83525
1.12422	0.84276
1.12348	0.8473
1.12224	0.85686
1.1215	0.86439
1.12021	0.8748
1.11948	0.88062
1.11829	0.88837
1.11726	0.89604
1.11647	0.90498
1.11533	0.91393
1.11447	0.91767
1.1134	0.92718
1.11227	0.93432
1.11146	0.9429
1.11042	0.9502
1.1093	0.95816
1.10851	0.96388
1.1073	0.97325
1.10642	0.98097
1.10528	0.98975
1.10442	0.99717
1.10342	1.00279
1.1023	1.00831
1.10144	1.01895
1.10032	1.02821
1.09945	1.03524
1.09841	1.03895
1.09746	1.04789
1.09626	1.05753
1.0954	1.06589
1.09431	1.07391
1.09346	1.07979
1.09239	1.08764
1.09149	1.09548
1.09036	1.10568
1.08949	1.113
1.08828	1.12067
1.08737	1.12662
1.08624	1.13442
1.08552	1.14403
1.08421	1.15332
1.0835	1.15546
1.08235	1.16366
1.08136	1.17178
1.08037	1.18249
1.07942	1.19212
1.07853	1.19609
1.07735	1.20267
1.07632	1.2127
1.07544	1.21975
1.0743	1.22619
1.07337	1.23214
1.07245	1.23814
1.07129	1.24844
1.0705	1.25703
1.06955	1.26611
1.06828	1.27279
1.06736	1.27728
1.06645	1.28576
1.06545	1.29478
1.06441	1.30435
1.0634	1.31114
1.0625	1.31618
1.06144	1.32313
1.0604	1.33233
1.0595	1.34239
1.05827	1.34873
1.05748	1.35292
1.05644	1.36081
1.05532	1.36978
1.05436	1.37726
1.05338	1.38456
1.05235	1.38932
1.05128	1.39692
1.05044	1.40652
1.04953	1.41508
1.04841	1.42155
1.04732	1.42746
1.04633	1.434
1.04545	1.4449
1.0445	1.45453
1.04351	1.45811
1.04248	1.46858
1.04155	1.4715
1.04051	1.48159
1.0395	1.49412
1.03836	1.50032
1.03751	1.50294
1.03652	1.51128
1.03549	1.52188
1.03444	1.53022
1.03339	1.54057
1.03239	1.54245
1.03133	1.55076
1.03054	1.56214
1.0294	1.56774
1.02836	1.57567
1.02754	1.57763
1.02649	1.586
1.02544	1.5944
1.02441	1.60139
1.02337	1.61025
1.02242	1.61429
1.02142	1.62153
1.0205	1.62849
1.01943	1.63889
1.01835	1.6455
1.0175	1.65149
1.01643	1.65846
1.01549	1.66932
1.01438	1.68013
1.01348	1.6818
1.01251	1.68473
1.01134	1.69172
1.01048	1.70275
1.00951	1.7127
1.00855	1.71776
1.00753	1.72185
1.00641	1.73243
1.0054	1.74478
1.00455	1.75019
1.00351	1.75472
1.00256	1.76126
1.00152	1.76434
1.00045	1.77582
0.99946	1.78721
0.99856	1.78861
0.99751	1.7917
0.99654	1.80212
0.99551	1.81177
0.99454	1.8167
0.99353	1.82629
0.99256	1.82807
0.99152	1.83466
0.99047	1.84711
0.98954	1.85351
0.98834	1.85919
0.98746	1.86438
0.9865	1.87102
0.98541	1.87957
0.98449	1.89494
0.98354	1.8994
0.98258	1.90208
0.98142	1.9106
0.98041	1.91358
0.97959	1.92451
0.97853	1.93175
0.97742	1.93626
0.97638	1.93925
0.97547	1.95019
0.97444	1.95959
0.97355	1.96847
0.9725	1.97549
0.97137	1.97799
0.97047	1.98663
0.96949	1.99078
0.96839	1.99956
0.9674	2.00289
0.96638	2.00896
0.96533	2.01672
0.96439	2.02874
0.96338	2.03555
0.96237	2.04384
0.96132	2.04726
0.9604	2.05492
0.95933	2.06081
0.95833	2.06736
0.95737	2.07769
0.95627	2.08117
0.95533	2.08511
0.95435	2.09674
0.9533	2.10862
0.95232	2.11021
0.95141	2.11694
0.95035	2.12197
0.94928	2.12878
0.94834	2.13783
0.9474	2.14447
0.94644	2.1502
0.94544	2.15252
0.94448	2.16226
0.94354	2.17439
0.94254	2.17938
0.94151	2.18736
0.94054	2.19087
0.93948	2.19815
0.93848	2.20515
0.93741	2.21592
0.93638	2.21938
0.93532	2.21839
0.93435	2.2259
0.93343	2.23569
0.93245	2.24802
0.9315	2.25037
0.93049	2.25233
0.92943	2.26294
0.92848	2.26683
0.92739	2.2778
0.92634	2.28488
0.92545	2.28241
0.92442	2.29318
0.92336	2.30284
0.92231	2.31187
0.92152	2.31411
0.92045	2.31702
0.91949	2.32791
0.91853	2.33741
0.9175	2.34662
0.91634	2.34978
0.91532	2.35276
0.91434	2.35959
0.91342	2.36873
0.91254	2.37364
0.91147	2.37804
0.91048	2.37787
0.90944	2.38727
0.90839	2.40029
0.90748	2.41138
0.90633	2.40637
0.90556	2.41386
0.90449	2.42126
0.90341	2.42926
0.90237	2.43768
0.90125	2.44063
0.90043	2.44076
0.89949	2.45311
0.89837	2.4633
0.89734	2.46911
0.89652	2.46807
0.89535	2.46974
0.89441	2.48274
0.89351	2.49025
0.89235	2.49498
0.89128	2.50124
0.89038	2.50521
0.88932	2.51274
0.88841	2.5229
0.88748	2.52587
0.88629	2.52597
0.88552	2.53227
0.88451	2.54168
0.88349	2.55266
0.88236	2.55794
0.88138	2.55713
0.88038	2.56489
0.87953	2.571
0.87855	2.57856
0.87748	2.58064
0.87651	2.58262
0.87552	2.59444
0.87452	2.60756
0.87354	2.61175
0.87242	2.61577
0.87142	2.6191
0.87038	2.62292
0.86943	2.63447
0.86855	2.63422
0.86751	2.64019
0.8665	2.64285
0.86543	2.64903
0.86439	2.65957
0.86339	2.66547
0.86229	2.66491
0.86132	2.66351
0.86035	2.67616
0.85933	2.68279
0.85834	2.69144
0.85746	2.68908
0.85653	2.69325
0.85549	2.70167
0.85448	2.71018
0.85349	2.71398
0.8525	2.71427
0.85154	2.72088
0.85051	2.71901
0.84941	2.73696
0.84841	2.73973
0.84727	2.74032
0.8464	2.74609
0.84535	2.75843
0.84434	2.76475
0.84334	2.76303
0.84238	2.76135
0.84131	2.7649
0.84046	2.77482
0.83947	2.78312
0.83846	2.78928
0.83743	2.78662
0.83638	2.79428
0.83525	2.80135
0.83426	2.80757
0.83336	2.80577
0.83229	2.80152
0.83145	2.81275
0.83045	2.82203
0.82946	2.8208
0.8285	2.82141
0.82745	2.82185
0.82657	2.83108
0.82545	2.83655
0.82435	2.84605
0.8233	2.84651
0.82244	2.84829
0.82147	2.85145
0.8205	2.85857
0.81949	2.859
0.81857	2.86193
0.8174	2.86771
0.81645	2.86971
0.81538	2.88043
0.81431	2.88067
0.81331	2.88193
0.81239	2.87835
0.81148	2.89493
0.81059	2.89991
0.80953	2.89653
0.80846	2.89643
0.80751	2.89551
0.80657	2.90246
0.8054	2.90351
0.80444	2.90936
0.80355	2.91272
0.80242	2.91304
0.80136	2.92283
0.80046	2.92534
0.79946	2.93265
0.79837	2.93229
0.79739	2.92782
0.79628	2.92901
0.79555	2.9387
0.79451	2.93994
0.79351	2.93776
0.7925	2.94032
0.7916	2.94809
0.79054	2.95207
0.78947	2.95517
0.78854	2.94845
0.78741	2.95157
0.78648	2.9558
0.78545	2.96336
0.78435	2.9619
0.78337	2.95815
0.78236	2.96359
0.78144	2.96935
0.78047	2.96837
0.77952	2.97261
0.77834	2.96645
0.7774	2.96861
0.7764	2.97296
0.77557	2.98024
0.77434	2.98149
0.77342	2.96969
0.77245	2.97124
0.77132	2.97523
0.77046	2.98009
0.7694	2.98326
0.76844	2.97536
0.76733	2.97358
0.76643	2.98909
0.76531	2.98845
0.76448	2.98538
0.76328	2.98384
0.76222	2.98761
0.7613	2.99295
0.76046	2.99904
0.75949	2.98898
0.75844	2.98389
0.75731	2.9821
0.75628	2.99239
0.75531	2.99204
0.75452	2.99164
0.75326	2.98499
0.75233	2.99119
0.75118	2.99532
0.75032	2.99109
0.74926	2.98722
0.74831	2.98055
0.74733	2.98311
0.7463	2.98792
0.74539	2.98688
0.7444	2.98071
0.74347	2.97505
0.74226	2.97853
0.74151	2.97799
0.74031	2.97921
0.7393	2.97962
0.73829	2.97075
0.73742	2.97101
0.73647	2.97262
0.73529	2.97335
0.73434	2.96588
0.73348	2.96223
0.73247	2.95684
0.73139	2.96366
0.73034	2.96467
0.72935	2.95105
0.72839	2.94902
0.72738	2.94931
0.7263	2.95704
0.72547	2.95036
0.72438	2.93945
0.72346	2.93808
0.72237	2.93561
0.72148	2.93643
0.72041	2.92848
0.71932	2.92409
0.71838	2.91527
0.71734	2.91316
0.71629	2.9135
0.71543	2.91798
0.71429	2.90431
0.71349	2.89742
0.71234	2.89805
0.71138	2.89215
0.71037	2.89649
0.70945	2.88743
0.70825	2.87766
0.70743	2.87104
0.70649	2.87201
0.70537	2.87477
0.70435	2.85942
0.70349	2.85015
0.70234	2.84449
0.70144	2.84467
0.70043	2.83754
0.69946	2.83181
0.69827	2.81703
0.69728	2.81627
0.69635	2.81454
0.69543	2.80752
0.69427	2.7949
0.69349	2.79012
0.69227	2.78693
0.69145	2.78596
0.69048	2.77689
0.68946	2.76733
0.68837	2.75747
0.68734	2.75329
0.68634	2.74604
0.68542	2.73863
0.68437	2.7244
0.68343	2.71796
0.68238	2.71417
0.68149	2.70688
0.68045	2.69487
0.67939	2.68327
0.6783	2.68142
0.67724	2.68053
0.67632	2.66713
0.67532	2.6571
0.67445	2.6413
0.67327	2.63324
0.67256	2.62846
0.67128	2.6191
0.67032	2.60999
0.66933	2.60039
0.66841	2.58805
0.66747	2.58932
0.66627	2.57522
0.66561	2.562
0.66444	2.54678
0.66332	2.54116
0.66253	2.54029
0.66146	2.52744
0.66045	2.50689
0.65936	2.49331
0.65829	2.49051
0.65738	2.48179
0.65626	2.4708
0.65531	2.45284
0.65449	2.44604
0.65347	2.43932
0.65231	2.43072
0.65131	2.41498
0.6506	2.39792
0.64956	2.3894
0.64849	2.3867
0.64755	2.37369
0.64646	2.35983
0.64542	2.34124
0.6445	2.3316
0.64338	2.32323
0.64231	2.3179
0.64139	2.29584
0.64048	2.28215
0.63954	2.27274
0.63858	2.2587
0.63752	2.24705
0.63641	2.22933
0.63554	2.21711
0.63439	2.21323
0.63338	2.20195
0.63245	2.18714
0.63133	2.16768
0.63049	2.15488
0.6295	2.14325
0.62848	2.12935
0.62751	2.11357
0.6265	2.09398
0.62549	2.07864
0.62441	2.07454
0.62345	2.06447
0.6225	2.0391
0.62138	2.02573
0.62034	2.01239
0.61952	1.9998
0.61851	1.98491
0.61748	1.96257
0.61637	1.95345
0.61552	1.94349
0.61432	1.92955
0.61345	1.90976
0.61245	1.88647
0.61151	1.87428
0.61042	1.86253
0.60941	1.84987
0.60851	1.83516
0.60754	1.81212
0.6066	1.79753
0.60554	1.78047
0.60434	1.77257
0.6035	1.75345
0.6023	1.73351
0.60145	1.71751
0.60053	1.70822
0.59932	1.69259
0.59842	1.67537
0.5973	1.65915
0.59632	1.63987
0.59532	1.62728
0.59456	1.61297
0.59337	1.60054
0.59256	1.57824
0.59137	1.56063
0.5904	1.54926
0.58933	1.53601
0.58855	1.51983
0.58749	1.49773
0.58641	1.48061
0.58546	1.46353
0.58441	1.4525
0.58355	1.43753
0.58236	1.41403
0.5813	1.39631
0.58051	1.38252
0.57932	1.37235
0.57855	1.35125
0.57729	1.31657
0.57635	1.29643
0.57536	1.28269
0.57443	1.27171
0.57331	1.25971
0.5724	1.23874
0.57134	1.21726
0.5704	1.2062
0.56934	1.20069
0.56833	1.18508
0.56734	1.16362
0.5663	1.1394
0.56533	1.12676
0.56442	1.11576
0.5633	1.10095
0.56251	1.0833
0.56137	1.05841
0.56038	1.04853
0.55927	1.03691
0.55848	1.01896
0.55726	1.00511
0.55635	0.98194
0.55527	0.96603
0.55436	0.9562
0.55323	0.94157
0.55246	0.92286
0.55126	0.90314
0.55044	0.88859
0.54919	0.87388
0.54845	0.86628
0.54717	0.84841
0.54626	0.82767
0.54527	0.8089
0.54423	0.79638
0.54338	0.78459
0.54228	0.77176
0.54142	0.74617
0.54028	0.73062
0.53926	0.72527
0.53844	0.71064
0.53725	0.68895
0.53631	0.67136
0.53534	0.65539
0.53426	0.64475
0.53328	0.63302
0.53251	0.61727
0.5313	0.59644
0.53039	0.58577
0.52947	0.57654
0.52842	0.55795
0.52748	0.54559
0.52645	0.52448
0.5254	0.51322
0.52444	0.50064
0.52342	0.48752
0.52223	0.47427
0.52128	0.45459
0.52047	0.44549
0.51931	0.43501
0.5183	0.41742
0.51747	0.41008
0.51646	0.39737
0.51538	0.38012
0.51434	0.3708
0.5133	0.34908
0.5123	0.33645
0.51126	0.32787
0.51019	0.31951
0.50907	0.30603
0.50827	0.28949
0.5072	0.27997
0.50606	0.27023
0.50511	0.26181
0.50421	0.24702
0.50328	0.23459
0.50245	0.22358
0.50114	0.2142
0.50034	0.20889
0.49936	0.19907
0.4983	0.18459
0.49732	0.17009
0.49636	0.16344
0.49542	0.15516
0.49434	0.14677
0.49317	0.13442
0.49234	0.12427
0.49122	0.11742
0.49032	0.11376
0.48925	0.10449
0.48828	0.09467
0.48713	0.08278
0.48629	0.07565
0.48525	0.07035
0.48422	0.06539
0.48327	0.05589
0.48218	0.04557
0.48122	0.03927
0.48013	0.03626
0.47924	0.0244
0.47832	0.0166
0.47719	0.00647
0.47609	-0.000651921
0.47527	-0.00368
0.47425	-0.0034
0.47321	-0.00966
0.47232	-0.01988
0.47108	-0.02432
0.47023	-0.02966
0.46906	-0.02793
0.46838	-0.03412
0.46724	-0.0406
0.4662	-0.04477
0.46529	-0.04579
0.46424	-0.04568
0.46322	-0.04766
0.46239	-0.05545
0.46122	-0.06158
0.46021	-0.06065
0.45917	-0.05946
0.4582	-0.05926
0.45737	-0.0687
0.45615	-0.07253
0.4551	-0.07095
0.45424	-0.07099
0.45336	-0.07263
0.45241	-0.07927
0.45133	-0.08005
0.45033	-0.07973
0.44924	-0.0785
0.44827	-0.08252
0.44737	-0.08497
0.44628	-0.08802
0.44536	-0.08586
0.44442	-0.08515
0.4433	-0.08653
0.44212	-0.09085
0.44134	-0.09029
0.44041	-0.0874
0.43931	-0.08774
0.43837	-0.09092
0.43731	-0.09312
0.43621	-0.09351
0.43529	-0.08992
0.43444	-0.0905
0.43323	-0.09423
0.43221	-0.0939
0.43134	-0.09438
0.43024	-0.09115
0.42927	-0.0905
0.4281	-0.09176
0.42743	-0.09455
0.42613	-0.09284
0.42527	-0.09011
0.42425	-0.08976
0.42344	-0.09173
0.42241	-0.09358
0.42126	-0.09211
0.42027	-0.08809
0.41927	-0.08947
0.41828	-0.09174
0.4172	-0.0913
0.4164	-0.08808
0.41529	-0.08631
0.41438	-0.08847
0.41349	-0.08934
0.41237	-0.08844
0.41142	-0.08447
0.41044	-0.08039
0.40946	-0.08427
0.40841	-0.08568
0.40709	-0.08454
0.40637	-0.08169
0.40533	-0.07916
0.40426	-0.08259
0.40335	-0.08355
0.40226	-0.08124
0.40122	-0.08019
0.40014	-0.07899
0.39928	-0.07915
0.39824	-0.08106
0.39725	-0.07813
0.39639	-0.07741
0.3953	-0.07777
0.39452	-0.07734
0.39321	-0.07889
0.39244	-0.07872
0.39137	-0.07526
0.39048	-0.07507
0.38925	-0.07643
0.38817	-0.07734
0.38738	-0.07472
0.38634	-0.0738
0.38525	-0.07238
0.38437	-0.07363
0.38333	-0.07571
0.38229	-0.07612
0.38135	-0.07199
0.38047	-0.07148
0.37947	-0.07293
0.37829	-0.07164
0.37741	-0.07406
0.3763	-0.06898
0.37535	-0.06983
0.37438	-0.06885
0.37332	-0.07022
0.37218	-0.06976
0.37153	-0.06547
0.37041	-0.06443
0.36945	-0.06609
0.36824	-0.06565
0.36724	-0.06615
0.36635	-0.06359
0.36537	-0.06029
0.3643	-0.06092
0.36337	-0.06331
0.36254	-0.05957
0.36132	-0.05713
0.36031	-0.05794
0.35954	-0.05799
0.35832	-0.05885
0.35733	-0.05846
0.35639	-0.05617
0.35527	-0.05487
0.35445	-0.0564
0.35341	-0.05514
0.35233	-0.05654
0.35123	-0.05334
0.35039	-0.05345
0.34937	-0.05443
0.34829	-0.0563
0.34733	-0.05436
0.34622	-0.05296
0.34524	-0.05513
0.34449	-0.05816
0.34334	-0.05817
0.34226	-0.06485
0.34131	-0.06302
0.34025	-0.06306
0.33943	-0.06442
0.33836	-0.06916
0.33731	-0.06809
0.33626	-0.06398
0.33528	-0.06655
0.33436	-0.06556
0.33312	-0.06827
0.33229	-0.06663
0.33124	-0.06411
0.33032	-0.0627
0.3293	-0.06438
0.32825	-0.0648
0.32721	-0.06381
0.32628	-0.05881
0.32531	-0.05932
0.32429	-0.06096
0.32334	-0.06258
0.32221	-0.05932
0.3213	-0.05443
0.32039	-0.05447
0.31926	-0.05457
0.31816	-0.05524
0.31718	-0.05249
0.31631	-0.05149
0.31504	-0.05202
0.31429	-0.05019
0.31341	-0.05008
0.31213	-0.04955
0.31121	-0.04762
0.31019	-0.04702
0.30928	-0.04829
0.30837	-0.05007
0.3074	-0.04831
0.30632	-0.04701
0.30528	-0.05082
0.30417	-0.05104
0.30325	-0.05223
0.3023	-0.05329
0.30128	-0.05122
0.30024	-0.04972
