# Supplementary material for: Decoupling light absorption and carrier transport via heterogeneous doping in Ta3N5 thin film photoanode
Source: Nat Commun. 2022 Dec 15;13:7769. doi: 10.1038/s41467-022-35538-1 (PMC9755297; doi:10.1038/s41467-022-35538-1)
Supplement: Supplementary file 3 — Source Data [file 41467_2022_35538_MOESM3_ESM.zip › Source Data file/Soruce_Data_Supplementary_Figure_21.xlsx]

## Sheet: Figure S21a
Figure S21a
#1		#2		#3		#4		#5		#6		#7		#8		#9		#10		#11		#12		#13		#14		#15		#16		#17		#18		#19		#20		#21		#22		#23		#24		#25
Potential (V vs. RHE)	Current density (mA cm-2)	Potential (V vs. RHE)	Current density (mA cm-2)	Potential (V vs. RHE)	Current density (mA cm-2)	Potential (V vs. RHE)	Current density (mA cm-2)	Potential (V vs. RHE)	Current density (mA cm-2)	Potential (V vs. RHE)	Current density (mA cm-2)	Potential (V vs. RHE)	Current density (mA cm-2)	Potential (V vs. RHE)	Current density (mA cm-2)	Potential (V vs. RHE)	Current density (mA cm-2)	Potential (V vs. RHE)	Current density (mA cm-2)	Potential (V vs. RHE)	Current density (mA cm-2)	Potential (V vs. RHE)	Current density (mA cm-2)	Potential (V vs. RHE)	Current density (mA cm-2)	Potential (V vs. RHE)	Current density (mA cm-2)	Potential (V vs. RHE)	Current density (mA cm-2)	Potential (V vs. RHE)	Current density (mA cm-2)	Potential (V vs. RHE)	Current density (mA cm-2)	Potential (V vs. RHE)	Current density (mA cm-2)	Potential (V vs. RHE)	Current density (mA cm-2)	Potential (V vs. RHE)	Current density (mA cm-2)	Potential (V vs. RHE)	Current density (mA cm-2)	Potential (V vs. RHE)	Current density (mA cm-2)	Potential (V vs. RHE)	Current density (mA cm-2)	Potential (V vs. RHE)	Current density (mA cm-2)	Potential (V vs. RHE)	Current density (mA cm-2)
1.2306	9.85348	1.23081	10.1246	1.23065	9.96466	1.23075	9.60197	1.23069	9.80967	1.23079	9.64639	1.2307	9.80729	1.23066	9.75417	1.23064	9.87013	1.23064	9.74072	1.23064	9.64581	1.23058	9.47835	1.23032	10.3125	1.2303	10.1382	1.23024	10.2435	1.23022	10.2224	1.23052	10.0727	1.23047	10.0599	1.23055	10.0785	1.2306	10.0457	1.23007	10.2624	1.23077	10.0497	1.23046	9.84104	1.23038	9.63977	1.23048	9.7485
1.22976	9.8652	1.22978	10.1185	1.22981	9.97117	1.22969	9.62252	1.22974	9.76938	1.22976	9.66653	1.22961	9.79421	1.22959	9.75243	1.22968	9.90415	1.22974	9.73369	1.22977	9.6798	1.22961	9.46979	1.22941	10.2964	1.22923	10.1117	1.22908	10.2207	1.22927	10.2559	1.22945	10.0652	1.22972	10.0615	1.22934	10.0846	1.22984	10.0695	1.22916	10.2727	1.22961	10.0368	1.22945	9.83467	1.22949	9.60768	1.22936	9.77079
1.22873	9.85884	1.22862	10.1242	1.22864	9.939	1.22871	9.60912	1.22873	9.79635	1.22866	9.67931	1.22859	9.75882	1.22871	9.76426	1.2287	9.84959	1.22872	9.72608	1.22872	9.69275	1.22878	9.4494	1.22821	10.2625	1.22841	10.0962	1.22821	10.2191	1.2284	10.2282	1.22854	10.0809	1.22874	10.0484	1.2285	10.0987	1.22881	10.057	1.22843	10.2538	1.2284	10.0208	1.22811	9.85505	1.22849	9.62777	1.22851	9.75797
1.22768	9.85269	1.22771	10.1425	1.22772	9.94803	1.22778	9.60155	1.22779	9.81488	1.22771	9.65784	1.22764	9.78341	1.22764	9.77377	1.22767	9.86291	1.22761	9.69709	1.22761	9.66194	1.22774	9.44208	1.22747	10.2803	1.22713	10.1184	1.22715	10.2104	1.22749	10.2352	1.22726	10.0751	1.22748	10.0687	1.22752	10.0673	1.22762	10.0787	1.22729	10.2415	1.22746	10.0412	1.22723	9.81684	1.22779	9.6291	1.22762	9.76723
1.22669	9.82071	1.22664	10.086	1.22666	9.96957	1.22668	9.61611	1.22679	9.78891	1.22667	9.65205	1.22654	9.78116	1.22663	9.76111	1.22675	9.85837	1.22667	9.72488	1.2267	9.6609	1.22676	9.47074	1.22616	10.2741	1.22642	10.0932	1.22645	10.2273	1.22646	10.2551	1.22614	10.0557	1.22669	10.0553	1.22629	10.0615	1.22651	10.0722	1.22611	10.2538	1.22656	10.0259	1.22649	9.83382	1.22671	9.60821	1.22666	9.7691
1.22582	9.75649	1.2258	10.0846	1.22588	9.96827	1.22562	9.60925	1.22574	9.79097	1.22578	9.68642	1.22565	9.78465	1.22576	9.73833	1.2257	9.8805	1.22556	9.73096	1.22574	9.66632	1.2256	9.48712	1.22518	10.2555	1.22509	10.0861	1.22512	10.2199	1.22543	10.2426	1.22519	10.0474	1.22574	10.0618	1.22518	10.0801	1.2256	10.0673	1.22536	10.283	1.22549	10.0182	1.22516	9.84571	1.22582	9.61144	1.22552	9.78233
1.22476	9.88555	1.22479	10.1118	1.22474	9.95248	1.22474	9.60403	1.22463	9.79197	1.22464	9.68241	1.2248	9.75878	1.22482	9.75876	1.22465	9.87954	1.22479	9.70627	1.22485	9.68621	1.22474	9.45573	1.22427	10.2621	1.22416	10.0848	1.22424	10.2125	1.22418	10.2228	1.22413	10.0602	1.22481	10.0481	1.2245	10.0731	1.22464	10.0567	1.22439	10.2357	1.22474	10.0247	1.22445	9.83892	1.22474	9.61359	1.22437	9.74924
1.22369	9.83923	1.22363	10.1032	1.22372	9.92279	1.22354	9.59076	1.22366	9.80913	1.22363	9.66305	1.2237	9.75799	1.22382	9.76339	1.2236	9.85321	1.22375	9.69548	1.22376	9.67463	1.22371	9.45692	1.22352	10.2782	1.22349	10.0773	1.22313	10.2108	1.2232	10.2253	1.22358	10.0545	1.22387	10.0567	1.22331	10.0933	1.22387	10.0621	1.22315	10.2444	1.22374	10.0004	1.22316	9.81344	1.22361	9.63055	1.22363	9.7851
1.22264	9.82852	1.22281	10.1028	1.22277	9.93782	1.22276	9.57872	1.2227	9.79325	1.22267	9.65792	1.22266	9.77946	1.22276	9.75148	1.22275	9.85833	1.22279	9.7327	1.22263	9.65673	1.22262	9.48025	1.22247	10.2617	1.22224	10.0831	1.22213	10.2021	1.22217	10.2112	1.22225	10.035	1.22249	10.0549	1.22219	10.0789	1.22258	10.0511	1.22205	10.2403	1.22239	10.0242	1.22242	9.84826	1.22244	9.60151	1.22233	9.77182
1.22179	9.84102	1.22169	10.0924	1.22177	9.94711	1.22162	9.60813	1.22158	9.78291	1.22174	9.64113	1.22163	9.75537	1.22171	9.74043	1.22164	9.89449	1.22178	9.73568	1.22174	9.68328	1.22178	9.49634	1.2212	10.2526	1.22133	10.0718	1.22111	10.2042	1.22107	10.2249	1.22139	10.0664	1.22179	10.0466	1.22108	10.0495	1.22192	10.0512	1.22137	10.216	1.22166	10.0274	1.22141	9.82321	1.22143	9.61318	1.22136	9.75727
1.22076	9.873	1.22075	10.0877	1.22069	9.93871	1.22069	9.58687	1.22067	9.78014	1.22068	9.67323	1.22061	9.7574	1.22051	9.75263	1.22066	9.87828	1.22073	9.7066	1.22073	9.67745	1.22059	9.45593	1.22021	10.2712	1.22034	10.0752	1.22048	10.1814	1.22015	10.1984	1.22061	10.0267	1.22074	10.0541	1.22011	10.0669	1.22079	10.0611	1.22015	10.23	1.22083	10.0124	1.2204	9.81896	1.22045	9.59142	1.22046	9.77993
1.21983	9.8463	1.21977	10.1224	1.21974	9.92544	1.21974	9.57157	1.21976	9.80007	1.21954	9.68485	1.21982	9.75138	1.21971	9.7643	1.21966	9.85379	1.21958	9.69581	1.21962	9.67728	1.21965	9.4475	1.21933	10.2327	1.21934	10.0731	1.2193	10.2038	1.21951	10.191	1.21921	10.0437	1.21946	10.0629	1.21935	10.0495	1.21967	10.0519	1.21926	10.209	1.21977	10.0222	1.2194	9.81259	1.21947	9.61789	1.21965	9.78349
1.21871	9.82765	1.21876	10.1034	1.21877	9.93682	1.21865	9.59142	1.21878	9.77149	1.21864	9.63563	1.21871	9.7599	1.21875	9.7557	1.21854	9.86106	1.2188	9.71715	1.21874	9.65685	1.21873	9.46102	1.21835	10.2604	1.21822	10.0579	1.21812	10.2087	1.21805	10.2133	1.21819	10.0346	1.21853	10.0387	1.21855	10.0487	1.21848	10.0541	1.21838	10.2382	1.21848	10.0379	1.21815	9.83764	1.21867	9.61231	1.21863	9.75445
1.21768	9.83068	1.21768	10.0699	1.2178	9.95609	1.21764	9.59523	1.21779	9.76757	1.21768	9.64717	1.21766	9.75907	1.21769	9.75528	1.21762	9.8797	1.21783	9.72248	1.21771	9.66876	1.21776	9.48228	1.21715	10.2389	1.21716	10.0647	1.2171	10.1955	1.21732	10.2013	1.21726	10.0363	1.21746	10.0568	1.21714	10.0441	1.21785	10.0609	1.21709	10.1951	1.21739	10.0297	1.21721	9.81047	1.21749	9.62045	1.21742	9.78278
1.21679	9.84821	1.21668	10.0736	1.21683	9.96138	1.21665	9.58265	1.21672	9.8143	1.21657	9.65499	1.21656	9.74498	1.21675	9.732	1.21677	9.87126	1.21671	9.69577	1.21661	9.68692	1.2167	9.45701	1.21623	10.2352	1.21636	10.0613	1.21656	10.1905	1.21615	10.1835	1.21638	10.0301	1.21668	10.0549	1.21646	10.0573	1.21684	10.058	1.21639	10.202	1.2165	10.0245	1.2163	9.81896	1.21684	9.60093	1.21647	9.76657
1.21586	9.84368	1.21569	10.095	1.21565	9.93997	1.21565	9.57542	1.21579	9.82249	1.21562	9.65941	1.21563	9.73518	1.21558	9.76939	1.21559	9.83952	1.21569	9.71823	1.21571	9.65387	1.21563	9.43455	1.21518	10.2493	1.21545	10.0487	1.2152	10.205	1.21548	10.2166	1.21558	10.0454	1.21585	10.0735	1.21533	10.0454	1.21564	10.0428	1.21513	10.2242	1.21582	10.0366	1.21529	9.79985	1.21562	9.62542	1.21561	9.77393
1.21475	9.82183	1.21483	10.0781	1.21466	9.90074	1.21472	9.57719	1.21471	9.78982	1.21462	9.6664	1.21462	9.7692	1.21477	9.75445	1.21464	9.84384	1.21465	9.71641	1.21485	9.65023	1.21465	9.47603	1.21426	10.2385	1.21435	10.0357	1.21426	10.1773	1.21443	10.1967	1.21432	10.0482	1.21473	10.0486	1.21427	10.0425	1.21439	10.0535	1.21425	10.2041	1.21451	10.034	1.21437	9.80537	1.21447	9.59824	1.21438	9.76955
1.21369	9.82353	1.21366	10.0832	1.21371	9.93694	1.21356	9.5834	1.21365	9.7942	1.21361	9.64754	1.21361	9.7751	1.21365	9.72567	1.21363	9.86328	1.21368	9.72621	1.21364	9.68382	1.21355	9.47587	1.21326	10.2158	1.21316	10.039	1.21344	10.1876	1.2134	10.1715	1.21343	10.0425	1.21358	10.0494	1.21315	10.0458	1.21341	10.0398	1.21343	10.2025	1.21382	10.0085	1.21339	9.82321	1.21346	9.60379	1.21341	9.76442
1.21283	9.84796	1.21276	10.0929	1.2128	9.93888	1.2127	9.57976	1.21256	9.79772	1.21263	9.63108	1.21275	9.7395	1.21272	9.72025	1.21275	9.87945	1.21271	9.71107	1.21262	9.69101	1.2126	9.48877	1.21224	10.2249	1.21243	10.042	1.21207	10.1632	1.21249	10.1955	1.21236	10.0309	1.2125	10.0619	1.21216	10.0383	1.21281	10.0636	1.2124	10.2144	1.21232	10.0058	1.21226	9.77225	1.21274	9.59634	1.2124	9.78423
1.21159	9.84476	1.2117	10.0902	1.21179	9.93635	1.21171	9.57318	1.21177	9.80355	1.21179	9.65619	1.21175	9.72351	1.21173	9.74068	1.21163	9.86446	1.21166	9.69548	1.21172	9.6748	1.21174	9.4635	1.2112	10.2079	1.21126	10.0626	1.21127	10.186	1.2114	10.1922	1.21122	10.052	1.21171	10.0621	1.21116	10.0251	1.21185	10.0671	1.21127	10.1815	1.21178	10.0274	1.21158	9.81047	1.21179	9.60126	1.21139	9.77617
1.21075	9.82033	1.21074	10.1038	1.21075	9.92035	1.21074	9.56553	1.21081	9.77658	1.21067	9.65863	1.2107	9.75512	1.21073	9.76661	1.21066	9.84409	1.2107	9.7052	1.21076	9.64035	1.2106	9.47587	1.21012	10.2187	1.21024	10.0244	1.21019	10.1736	1.21018	10.1839	1.21061	10.0296	1.21085	10.0535	1.21049	10.0437	1.21067	10.0406	1.21029	10.2004	1.21078	10.0288	1.21049	9.80622	1.2108	9.60635	1.21038	9.7808
1.20974	9.79126	1.20977	10.0814	1.20968	9.92246	1.20971	9.58505	1.20956	9.78539	1.20966	9.64386	1.20961	9.76264	1.2096	9.7205	1.2096	9.86719	1.2096	9.72228	1.20973	9.66971	1.20962	9.48447	1.20935	10.2381	1.20942	10.029	1.20907	10.1649	1.20919	10.1864	1.20916	10.0313	1.20954	10.0614	1.20912	10.0276	1.20975	10.0517	1.20916	10.1926	1.20945	10.0285	1.20951	9.81217	1.20952	9.60391	1.20962	9.77307
1.20874	9.82482	1.20871	10.0539	1.20885	9.95517	1.20881	9.58303	1.20868	9.80218	1.20875	9.65714	1.20872	9.7189	1.20864	9.7358	1.20867	9.8666	1.20868	9.71095	1.20865	9.68977	1.20869	9.45515	1.20847	10.222	1.20814	10.0328	1.20827	10.1624	1.2085	10.1728	1.20846	10.0342	1.20876	10.0491	1.20814	10.0371	1.20878	10.0652	1.20843	10.1946	1.2085	10.0461	1.20844	9.768	1.20839	9.58997	1.20842	9.78399
1.2076	9.84048	1.20765	10.0867	1.20767	9.94996	1.20772	9.5537	1.20765	9.7868	1.20765	9.62265	1.20777	9.73497	1.20772	9.76364	1.20779	9.84321	1.20777	9.68779	1.20756	9.67348	1.20778	9.44505	1.20725	10.234	1.20737	10.026	1.20713	10.155	1.20729	10.1843	1.20738	10.0524	1.20778	10.0634	1.20753	10.0499	1.20772	10.0577	1.20712	10.1766	1.20746	10.0355	1.20736	9.81429	1.20778	9.59812	1.20747	9.7674
1.20663	9.81298	1.20664	10.0941	1.20679	9.91754	1.20651	9.59423	1.20674	9.76434	1.20672	9.64705	1.2067	9.74702	1.20672	9.75359	1.20684	9.83532	1.20665	9.7109	1.2068	9.6516	1.20669	9.4709	1.20641	10.2488	1.20617	10.0319	1.20612	10.1479	1.20619	10.1881	1.20621	10.0404	1.20666	10.0456	1.20617	10.0301	1.20647	10.0563	1.20625	10.1918	1.20657	10.0207	1.20609	9.77565	1.20677	9.5999	1.20669	9.78167
1.20585	9.81211	1.20583	10.0783	1.20558	9.89373	1.20569	9.57455	1.20578	9.79577	1.20561	9.64477	1.20564	9.76131	1.20563	9.73919	1.20559	9.85342	1.20569	9.71587	1.20578	9.68853	1.2056	9.47711	1.20545	10.2154	1.20536	10.008	1.20545	10.169	1.20535	10.1653	1.20527	10.0383	1.20549	10.0664	1.20548	10.0664	1.20574	10.0649	1.20509	10.1786	1.20579	10.0402	1.20553	9.7956	1.20564	9.57798	1.2055	9.76302
1.20467	9.82698	1.20462	10.0889	1.20476	9.92115	1.20456	9.56636	1.2047	9.81546	1.20473	9.6413	1.20477	9.74486	1.20476	9.71392	1.20472	9.85946	1.20479	9.71082	1.20462	9.70197	1.20473	9.46296	1.2044	10.2398	1.20417	9.98992	1.20427	10.1579	1.20421	10.1583	1.20453	10.0358	1.20454	10.0396	1.20411	10.0383	1.20454	10.0593	1.20445	10.1679	1.20456	10.0239	1.20422	9.78499	1.20446	9.59816	1.20435	9.78481
1.20375	9.8271	1.20367	10.0746	1.20379	9.94102	1.2038	9.58187	1.20374	9.7918	1.20376	9.61814	1.20376	9.72496	1.20362	9.73113	1.20367	9.86001	1.20365	9.69341	1.20363	9.68406	1.20371	9.45184	1.20313	10.2431	1.20343	10.0252	1.20319	10.1554	1.20316	10.1587	1.20327	10.0425	1.20363	10.0852	1.20322	10.0081	1.20392	10.0552	1.20312	10.2049	1.20351	10.0187	1.20311	9.79943	1.20381	9.59175	1.20358	9.7839
1.20279	9.80405	1.20281	10.1036	1.20279	9.90977	1.20255	9.56884	1.20263	9.76955	1.20275	9.64101	1.20272	9.75533	1.20264	9.74651	1.2028	9.84787	1.20275	9.71719	1.20275	9.64895	1.20259	9.46015	1.20216	10.2174	1.20219	10.0227	1.20252	10.1599	1.20217	10.1537	1.20252	10.0416	1.20271	10.0647	1.20232	10.0205	1.20253	10.0377	1.20211	10.1762	1.20246	10.0142	1.20235	9.78584	1.20248	9.60552	1.20259	9.77633
1.20165	9.78935	1.20167	10.0793	1.20186	9.91368	1.20177	9.56677	1.20168	9.78862	1.20169	9.65673	1.2016	9.7567	1.2017	9.74796	1.20159	9.83943	1.20171	9.72538	1.20158	9.67579	1.20163	9.46975	1.20116	10.2108	1.20135	9.98488	1.20138	10.1496	1.20131	10.1653	1.20163	10.0301	1.20163	10.0526	1.20145	10.0251	1.20185	10.026	1.2015	10.1667	1.20177	10.0077	1.20137	9.79093	1.20175	9.59068	1.20137	9.76885
1.20084	9.80127	1.20077	10.0522	1.20083	9.93333	1.20073	9.55709	1.20083	9.78684	1.20066	9.64345	1.20058	9.72567	1.20067	9.70735	1.20079	9.86979	1.20063	9.68419	1.20069	9.68444	1.20073	9.4635	1.20015	10.2025	1.20029	10.0197	1.20047	10.1421	1.20043	10.1517	1.20029	10.0205	1.20041	10.0566	1.20033	10.0172	1.20096	10.028	1.20011	10.1831	1.20085	10.0216	1.20031	9.78499	1.20075	9.60796	1.20058	9.78986
1.19965	9.82885	1.19979	10.0589	1.19966	9.9516	1.19962	9.5592	1.19962	9.7753	1.19975	9.6298	1.1996	9.72247	1.19975	9.71856	1.19969	9.85808	1.1997	9.69316	1.19981	9.67621	1.19975	9.43674	1.19925	10.2302	1.1993	10.0176	1.19943	10.1566	1.19945	10.1508	1.19938	10.0338	1.19985	10.0519	1.1994	10.059	1.19985	10.0425	1.19932	10.1642	1.19958	10.0302	1.19931	9.79136	1.19977	9.58646	1.19974	9.77344
1.1987	9.81007	1.19875	10.08	1.19868	9.93438	1.19869	9.57012	1.1986	9.76984	1.19863	9.6042	1.1987	9.75155	1.19868	9.74093	1.19854	9.82835	1.19883	9.70288	1.19862	9.65275	1.19873	9.46238	1.19847	10.2046	1.19842	10.0126	1.19819	10.1512	1.19843	10.1587	1.19864	10.0379	1.19858	10.0511	1.19814	10.0441	1.19885	10.0465	1.1983	10.1725	1.19856	10.0215	1.19858	9.79561	1.19851	9.60648	1.19851	9.78278
1.19788	9.8016	1.19771	10.0817	1.19781	9.9078	1.19776	9.57997	1.1977	9.7624	1.19769	9.61094	1.19768	9.74503	1.19775	9.73142	1.19765	9.83826	1.19771	9.68845	1.19763	9.67422	1.19775	9.47003	1.19721	10.2063	1.19741	9.9916	1.19717	10.1421	1.19714	10.1496	1.19761	10.0334	1.1975	10.057	1.19758	10.0367	1.1977	10.0338	1.19721	10.1371	1.19773	10.0281	1.19735	9.79136	1.19772	9.58356	1.19742	9.76471
1.19677	9.82237	1.19668	10.0655	1.19671	9.92128	1.1968	9.56685	1.19669	9.79788	1.19676	9.63497	1.19675	9.70544	1.19667	9.726	1.19657	9.86173	1.19669	9.67104	1.19656	9.6918	1.19676	9.45362	1.19642	10.2253	1.19616	10.0168	1.19627	10.1628	1.19612	10.1364	1.1963	10.0387	1.19652	10.0576	1.19639	10.0152	1.19678	10.064	1.19647	10.1753	1.19679	10.0283	1.19622	9.77225	1.19691	9.60825	1.19675	9.7777
1.19568	9.8328	1.19576	10.0541	1.19581	9.93585	1.19575	9.55407	1.19562	9.76455	1.19565	9.64126	1.19565	9.73784	1.19571	9.70995	1.19566	9.85568	1.19569	9.68262	1.19563	9.6724	1.19569	9.4585	1.19549	10.2323	1.19519	9.98404	1.19549	10.1438	1.19517	10.15	1.19525	10.042	1.19549	10.0343	1.19515	10.0358	1.19545	10.0328	1.19544	10.1474	1.19541	10.0076	1.19532	9.78117	1.19554	9.58261	1.19535	9.77894
1.19478	9.79047	1.19472	10.0874	1.19467	9.93442	1.19458	9.57124	1.19459	9.76901	1.19473	9.61863	1.19481	9.75662	1.19481	9.71157	1.19475	9.83737	1.19467	9.67997	1.19477	9.64208	1.1948	9.46582	1.1943	10.2278	1.19417	9.99706	1.19427	10.112	1.19426	10.1256	1.19425	10.0222	1.19455	10.0543	1.19436	9.99697	1.19473	10.0402	1.19412	10.154	1.1944	10.014	1.19444	9.79306	1.19456	9.59564	1.19465	9.78655
1.19385	9.7734	1.19385	10.0817	1.19365	9.90914	1.19382	9.56979	1.19384	9.78729	1.19374	9.62517	1.19373	9.73016	1.19363	9.75003	1.1937	9.82793	1.19371	9.69961	1.19386	9.67372	1.19375	9.47161	1.19323	10.212	1.19335	9.98194	1.1933	10.1484	1.19316	10.1417	1.19339	10.0119	1.19349	10.0453	1.19347	10.0102	1.19391	10.048	1.19341	10.1552	1.19345	10.0299	1.19317	9.75994	1.19384	9.57757	1.19373	9.77307
1.1926	9.79379	1.19263	9.95373	1.19281	9.90255	1.19252	9.55883	1.1928	9.79722	1.19275	9.60408	1.19263	9.71794	1.19275	9.72509	1.19281	9.85106	1.19268	9.70011	1.19271	9.6901	1.19259	9.46135	1.19225	10.1996	1.1924	9.98488	1.19251	10.1475	1.1922	10.133	1.19231	10.0379	1.19252	10.0181	1.19238	10.0181	1.19248	10.041	1.19252	10.1589	1.19273	10.003	1.19252	9.78457	1.19277	9.59341	1.19244	9.78622
1.19169	9.79375	1.19179	9.94214	1.19159	9.91086	1.19161	9.55428	1.19175	9.77447	1.19166	9.64481	1.19165	9.73107	1.19179	9.69068	1.19164	9.8624	1.19166	9.67319	1.19167	9.66967	1.19171	9.42946	1.19125	10.1765	1.19143	9.98194	1.19149	10.1322	1.19142	10.1219	1.19153	10.0218	1.19159	10.0679	1.19143	10.0371	1.19185	10.0318	1.19109	10.1478	1.1915	10.0319	1.19157	9.7697	1.19169	9.59245	1.1914	9.7578
1.1908	9.79275	1.19072	10.0592	1.19062	9.91544	1.19071	9.57587	1.19064	9.75545	1.19063	9.64126	1.19071	9.72916	1.19064	9.73361	1.19071	9.8438	1.19079	9.68994	1.19079	9.64916	1.19074	9.45721	1.19013	10.1914	1.19014	9.99286	1.19042	10.1554	1.19031	10.1446	1.19024	10.0267	1.19083	10.0567	1.19058	10.0317	1.1907	10.0299	1.19046	10.1663	1.19062	10.0368	1.1904	9.78457	1.19059	9.6109	1.19033	9.77617
1.18983	9.77323	1.18981	10.0744	1.18981	9.88798	1.18969	9.56276	1.18966	9.77642	1.18955	9.62525	1.1898	9.727	1.18981	9.74527	1.18957	9.82881	1.18975	9.70908	1.18984	9.66897	1.18972	9.4671	1.1894	10.1876	1.18911	9.96934	1.18918	10.1293	1.1891	10.1434	1.18956	10.0234	1.18955	10.0366	1.18949	10.0218	1.18993	10.0193	1.18914	10.1433	1.1898	10.0169	1.18924	9.75399	1.18941	9.5939	1.18947	9.77257
1.18885	9.79338	1.18878	10.0911	1.1888	9.88764	1.18875	9.56135	1.18879	9.7832	1.18873	9.61061	1.1886	9.72285	1.18853	9.7097	1.18871	9.85346	1.18864	9.67711	1.18879	9.69118	1.18864	9.42917	1.18851	10.174	1.18843	9.99034	1.18817	10.1293	1.18817	10.1219	1.18856	10.0135	1.18852	10.0564	1.18833	10.0263	1.18864	10.0283	1.18849	10.14	1.18884	10.0185	1.18844	9.78541	1.18853	9.58716	1.18859	9.77125
1.18776	9.82142	1.18773	10.0612	1.18773	9.89856	1.18762	9.52996	1.18778	9.7547	1.18766	9.61983	1.18755	9.69826	1.18774	9.69602	1.18779	9.87105	1.18772	9.66661	1.18775	9.66731	1.18769	9.42371	1.18725	10.1889	1.18726	9.99496	1.18715	10.1211	1.18718	10.1479	1.18743	10.0251	1.18759	10.0603	1.18734	10.0061	1.18792	10.0498	1.18718	10.1433	1.18782	10.0229	1.18721	9.76885	1.18778	9.59076	1.18777	9.78378
1.18668	9.79886	1.18667	10.0485	1.18692	9.90024	1.1866	9.56206	1.18677	9.75086	1.18664	9.62819	1.18675	9.73718	1.18662	9.73196	1.1868	9.84544	1.18679	9.68382	1.18682	9.67203	1.18683	9.46416	1.18645	10.1736	1.18633	9.958	1.18629	10.1053	1.18626	10.1612	1.1863	10.0214	1.18652	10.0307	1.18646	10.0284	1.18688	10.0187	1.18622	10.1277	1.18668	10.0169	1.18649	9.77735	1.18656	9.58621	1.18654	9.78456
1.1858	9.78054	1.18575	10.0831	1.18581	9.90062	1.18581	9.5659	1.18566	9.75934	1.18574	9.63803	1.18574	9.74478	1.18577	9.71157	1.18561	9.82881	1.18575	9.69176	1.18577	9.67724	1.18575	9.47314	1.18556	10.1661	1.18515	9.96934	1.1856	10.1335	1.18556	10.1388	1.18519	9.99862	1.18546	10.0493	1.18515	10.011	1.18547	10.0396	1.18514	10.1404	1.18545	10.0059	1.18518	9.74635	1.18573	9.58034	1.18536	9.78183
1.18479	9.77896	1.18472	10.0488	1.18469	9.88109	1.18458	9.53757	1.18464	9.76926	1.18459	9.60999	1.18481	9.69718	1.18471	9.71773	1.18463	9.83716	1.1848	9.67951	1.18466	9.68493	1.18461	9.44787	1.18438	10.1761	1.18429	10.0042	1.18452	10.1388	1.18448	10.1359	1.18422	10.023	1.18445	10.0435	1.18432	10.0065	1.18459	10.0448	1.18441	10.1318	1.18465	10.0384	1.18452	9.75187	1.18449	9.59895	1.18447	9.77642
1.18367	9.79317	1.18373	10.017	1.18374	9.90175	1.18379	9.54406	1.18377	9.73965	1.18363	9.59626	1.18371	9.70893	1.18377	9.70954	1.18372	9.83792	1.18381	9.67306	1.18371	9.67955	1.1838	9.45411	1.18339	10.1723	1.18334	9.9769	1.1833	10.15	1.18321	10.1273	1.18334	10.0123	1.18367	10.045	1.18312	10.0143	1.18384	10.0306	1.18331	10.1236	1.1838	10.0113	1.18339	9.79263	1.18378	9.59059	1.18366	9.7753
1.18268	9.77772	1.18278	10.0249	1.18289	9.92401	1.18265	9.55114	1.18278	9.73382	1.18265	9.60904	1.18263	9.74095	1.18264	9.6901	1.18277	9.8561	1.18272	9.68787	1.18279	9.65395	1.18274	9.46292	1.1825	10.1707	1.18232	9.9685	1.18237	10.1136	1.18214	10.114	1.18252	10.0135	1.1825	10.0494	1.18225	10.0168	1.18269	10.0356	1.18217	10.1166	1.18253	10.0326	1.18212	9.76206	1.18241	9.56805	1.18254	9.78336
1.18188	9.77776	1.18167	10.0465	1.18181	9.90851	1.18174	9.55734	1.18171	9.76285	1.18162	9.631	1.18165	9.7255	1.18172	9.73183	1.18156	9.82028	1.18172	9.71099	1.18179	9.67257	1.18155	9.46768	1.1815	10.1711	1.18152	9.97522	1.18115	10.1033	1.18117	10.1194	1.18158	10.0073	1.18156	10.0446	1.18136	10.0412	1.18193	10.0475	1.18128	10.1318	1.18144	10.0221	1.18123	9.75059	1.18181	9.60333	1.18142	9.77799
1.18075	9.77934	1.18081	10.0513	1.1807	9.88903	1.18074	9.5372	1.1806	9.75189	1.18065	9.62343	1.18077	9.70162	1.18065	9.72087	1.18078	9.81587	1.18064	9.69147	1.18057	9.67794	1.18074	9.45428	1.18016	10.1496	1.18042	9.9727	1.18012	10.1198	1.18013	10.1153	1.18023	10.009	1.18088	10.0394	1.1805	10.0276	1.18083	10.0274	1.18035	10.1642	1.18064	10.0227	1.18057	9.74337	1.1805	9.57211	1.18051	9.75929
1.17966	9.79903	1.17979	10.0677	1.17968	9.89558	1.17973	9.53509	1.17983	9.73431	1.17967	9.6126	1.17976	9.70727	1.17964	9.70607	1.17963	9.84082	1.17989	9.65954	1.17971	9.67339	1.17981	9.45105	1.17943	10.1641	1.17929	9.94498	1.17926	10.107	1.17922	10.0785	1.17952	10.004	1.17952	10.0601	1.17925	10.0201	1.17971	10.0292	1.17903	10.1252	1.17964	10.0192	1.17944	9.78117	1.17942	9.5975	1.17967	9.80243
1.17873	9.81099	1.17884	9.95857	1.17884	9.90658	1.17856	9.55205	1.17879	9.72919	1.17875	9.58654	1.17869	9.74046	1.17869	9.71198	1.17865	9.85799	1.17886	9.6774	1.17864	9.63348	1.17864	9.46259	1.17846	10.1471	1.17839	9.9559	1.17852	10.1078	1.17849	10.1053	1.1783	10.0185	1.17884	10.0368	1.17851	10.0334	1.17894	10.0355	1.17847	10.1232	1.17864	10.0258	1.17851	9.75696	1.1787	9.60279	1.1787	9.78043
1.17784	9.78607	1.17785	10.0487	1.17774	9.89709	1.17765	9.53877	1.17782	9.75876	1.17777	9.6018	1.17763	9.72127	1.17784	9.71856	1.17764	9.80655	1.17775	9.6973	1.1777	9.66185	1.17776	9.4647	1.17732	10.1719	1.17721	9.96178	1.17736	10.1235	1.17741	10.1231	1.17743	10.0106	1.17781	10.0214	1.17734	10.0408	1.17789	10.0156	1.17728	10.1334	1.17759	10.0322	1.17719	9.768	1.17752	9.58435	1.17764	9.78518
1.17675	9.77543	1.17678	10.0678	1.17687	9.88248	1.17677	9.53331	1.17677	9.75549	1.17656	9.63237	1.17678	9.69738	1.17664	9.70801	1.17674	9.81327	1.17681	9.68493	1.17662	9.67922	1.17662	9.44406	1.17646	10.1471	1.17619	9.94666	1.17618	10.1256	1.17617	10.1128	1.17663	10.0003	1.17689	10.0319	1.17622	10.0023	1.17676	10.0373	1.17615	10.1182	1.17661	10.0115	1.17655	9.73446	1.17652	9.5815	1.17673	9.77505
1.17568	9.78303	1.17566	10.0287	1.17577	9.88432	1.17564	9.52959	1.1758	9.73266	1.17579	9.60747	1.17571	9.70806	1.17584	9.69134	1.17566	9.82583	1.17581	9.65764	1.17562	9.64833	1.17581	9.43153	1.17547	10.1533	1.17531	9.96136	1.1755	10.1086	1.17521	10.1078	1.17545	10.016	1.17585	10.0339	1.17558	10.0164	1.17591	10.0238	1.17547	10.1297	1.17577	10.0226	1.17519	9.75526	1.17552	9.59551	1.17541	9.76843
1.17475	9.80098	1.17484	10.033	1.17466	9.91225	1.17479	9.5597	1.17474	9.73225	1.17477	9.59833	1.17468	9.73119	1.1746	9.69883	1.17464	9.838	1.17473	9.67836	1.17465	9.6475	1.17478	9.4532	1.17459	10.1587	1.17426	9.97186	1.17443	10.1372	1.17431	10.1173	1.17449	10.0251	1.17478	10.0169	1.17455	10.0404	1.17454	10.016	1.17411	10.101	1.17444	10.0299	1.17447	9.73148	1.17486	9.58683	1.17466	9.78543
1.17381	9.75907	1.17368	10.0291	1.1737	9.90272	1.17373	9.53716	1.1738	9.75615	1.17362	9.58522	1.1737	9.71661	1.1737	9.70147	1.17382	9.81654	1.17362	9.70135	1.17371	9.65379	1.17375	9.46321	1.17317	10.1318	1.17332	9.95212	1.17314	10.0999	1.17319	10.1173	1.1733	9.99076	1.17353	10.0365	1.17355	10.0106	1.17378	10.0352	1.17309	10.1203	1.17347	10.0114	1.1732	9.7404	1.17348	9.58869	1.17339	9.78932
1.17261	9.76094	1.17285	10.0253	1.17279	9.88819	1.17261	9.52732	1.17271	9.74602	1.17271	9.60308	1.17281	9.6845	1.17268	9.71562	1.17281	9.80323	1.17268	9.66843	1.17286	9.66913	1.17261	9.45403	1.17253	10.1707	1.17247	9.96052	1.17249	10.1086	1.17218	10.107	1.17234	9.99862	1.17278	10.0506	1.17242	10.0123	1.17255	10.027	1.17253	10.0956	1.17268	10.0235	1.1723	9.74168	1.17257	9.57645	1.1726	9.80086
1.1717	9.77585	1.17169	10.0394	1.17186	9.88399	1.17179	9.54158	1.17167	9.71351	1.17169	9.60412	1.17175	9.69713	1.17179	9.69854	1.17157	9.82238	1.17168	9.64395	1.1717	9.65127	1.17168	9.441	1.17145	10.1364	1.17137	9.94582	1.17111	10.1115	1.17114	10.1086	1.17162	10.0131	1.17161	10.0303	1.17132	10.0044	1.17155	10.0225	1.17134	10.0985	1.1719	10.0392	1.17129	9.72681	1.17145	9.58365	1.17171	9.77195
1.17087	9.77726	1.17071	10.0218	1.17066	9.85825	1.17066	9.53828	1.1707	9.72521	1.17072	9.60453	1.17084	9.72596	1.1706	9.6786	1.1707	9.84115	1.17075	9.68262	1.1707	9.62463	1.17078	9.45312	1.17045	10.1376	1.17016	9.9328	1.17021	10.1293	1.17013	10.102	1.17025	9.98746	1.17053	10.0164	1.17024	10.0143	1.17068	10.0315	1.1701	10.1264	1.17083	10.0187	1.17035	9.71492	1.17088	9.57041	1.17069	9.79486
1.16977	9.76613	1.16986	10.0191	1.16983	9.90351	1.16962	9.52471	1.16977	9.74978	1.16966	9.59659	1.16964	9.69888	1.16972	9.71504	1.16957	9.81163	1.16982	9.68319	1.16978	9.64771	1.16981	9.45701	1.16922	10.1289	1.16946	9.93322	1.16913	10.0991	1.16923	10.0942	1.16964	9.99531	1.16975	10.0151	1.16956	10.0185	1.16987	10.016	1.16934	10.0837	1.16948	10.0206	1.16923	9.73361	1.16977	9.58183	1.16956	9.77815
1.16873	9.73751	1.1688	10.0447	1.16867	9.89944	1.16876	9.5293	1.16869	9.73923	1.16867	9.59878	1.16868	9.68658	1.16868	9.71177	1.16875	9.79147	1.16876	9.66702	1.16863	9.65222	1.16875	9.44931	1.16842	10.1579	1.16831	9.93154	1.16818	10.1157	1.16856	10.0888	1.16862	10.0363	1.16872	10.0265	1.16818	10.0114	1.16844	10.0122	1.16834	10.1256	1.16867	10.0117	1.16822	9.75484	1.1684	9.58261	1.16858	9.76339
1.16777	9.73996	1.16773	10.0589	1.16784	9.86358	1.16766	9.53997	1.16784	9.7145	1.16779	9.61264	1.16764	9.69971	1.16781	9.67778	1.16771	9.82499	1.16764	9.66094	1.16765	9.6212	1.16788	9.41912	1.16712	10.1281	1.16726	9.9349	1.16713	10.1029	1.16721	10.0863	1.16749	10.0222	1.16753	10.0242	1.16758	10.0011	1.1675	10.0274	1.16727	10.1088	1.16779	10.0275	1.16749	9.7162	1.16764	9.56851	1.16732	9.76637
1.16678	9.77514	1.16663	10.0124	1.16687	9.86538	1.1668	9.54192	1.16671	9.7143	1.16665	9.60668	1.16671	9.73826	1.16667	9.68663	1.16667	9.83309	1.16652	9.64812	1.16647	9.61342	1.16658	9.43265	1.16642	10.1455	1.16628	9.91852	1.16655	10.0896	1.16654	10.0962	1.16654	10.0114	1.16656	10.0166	1.16636	10.023	1.16693	10.0182	1.16639	10.11	1.16653	10.0203	1.16642	9.74253	1.16688	9.60188	1.16672	9.78192
1.16564	9.74312	1.16573	9.98655	1.16563	9.89759	1.16568	9.52355	1.16566	9.72964	1.16549	9.58534	1.1657	9.68558	1.16563	9.68365	1.16552	9.80231	1.1656	9.68092	1.16557	9.626	1.16556	9.44787	1.16549	10.1264	1.16546	9.937	1.16518	10.0938	1.16547	10.0764	1.16558	10.0085	1.16571	10.0181	1.16524	9.9949	1.16584	10.032	1.16547	10.1055	1.16554	10.0097	1.16537	9.72214	1.16539	9.56929	1.16549	9.776
1.1646	9.71329	1.16464	10.0235	1.16462	9.89927	1.16462	9.49485	1.16462	9.72497	1.16461	9.5719	1.16473	9.66266	1.16468	9.69622	1.16469	9.76792	1.16471	9.64779	1.16446	9.62864	1.16458	9.43939	1.16419	10.1128	1.16442	9.93868	1.16445	10.0863	1.16428	10.1033	1.16454	10.0214	1.16481	10.0276	1.16456	10.0023	1.16437	10.0299	1.16413	10.0964	1.16482	9.99396	1.16414	9.74592	1.16488	9.58067	1.16455	9.78622
1.16358	9.73464	1.16361	10.017	1.1637	9.86727	1.16368	9.51367	1.16377	9.68729	1.16369	9.56863	1.16369	9.70162	1.16375	9.67244	1.16358	9.77123	1.16381	9.63427	1.16359	9.61632	1.16352	9.42115	1.16352	10.1376	1.16335	9.94456	1.16318	10.0834	1.16355	10.0913	1.1634	10.0197	1.1638	10.0241	1.1635	10.016	1.1639	10.0072	1.16344	10.0734	1.16389	10.0152	1.16333	9.72851	1.1634	9.56425	1.16346	9.79097
1.16275	9.74461	1.16256	10.0089	1.16269	9.85266	1.16262	9.51933	1.16272	9.70702	1.16261	9.57091	1.16259	9.70058	1.16273	9.6566	1.16251	9.79828	1.16266	9.68716	1.16267	9.62397	1.16258	9.43012	1.16221	10.133	1.16221	9.9265	1.16231	10.0834	1.16216	10.0714	1.16257	10.0011	1.16257	10.0272	1.16261	10.016	1.16246	10.0122	1.16216	10.0886	1.16251	10.0136	1.16229	9.73063	1.16279	9.581	1.16268	9.79408
1.16164	9.74029	1.16155	9.99462	1.16175	9.85505	1.16158	9.48625	1.16174	9.75516	1.16155	9.59576	1.16161	9.69148	1.16161	9.69928	1.16162	9.80038	1.16155	9.69746	1.16157	9.62666	1.16158	9.45333	1.16113	10.1273	1.16147	9.93826	1.16146	10.0995	1.16118	10.0768	1.16127	9.9978	1.16179	10.0199	1.16156	10.0048	1.16146	10.0044	1.16121	10.096	1.16157	10.0051	1.16152	9.72724	1.16143	9.56764	1.16158	9.77927
1.16065	9.74037	1.16058	10.0152	1.16061	9.87194	1.16069	9.4994	1.16071	9.72207	1.16051	9.57905	1.16063	9.70611	1.16059	9.69817	1.16067	9.78245	1.1606	9.66669	1.16065	9.65379	1.1605	9.45167	1.16001	10.1186	1.16025	9.9097	1.16004	10.0722	1.16035	10.0876	1.16048	10.0156	1.16065	10.0053	1.16014	9.98042	1.16054	10.0114	1.16015	10.0759	1.16073	9.98771	1.1603	9.73743	1.1603	9.55424	1.16062	9.77129
1.15962	9.74133	1.15956	10.0242	1.15965	9.83989	1.15958	9.51296	1.15953	9.69308	1.15955	9.58873	1.15967	9.70395	1.15961	9.67836	1.15955	9.78455	1.15968	9.6511	1.15968	9.64163	1.15956	9.42731	1.159	10.1256	1.15907	9.91558	1.15921	10.0669	1.15906	10.0648	1.15915	9.99573	1.15942	10.0011	1.1594	9.99283	1.15945	10.001	1.15944	10.0693	1.15961	9.99601	1.15934	9.71662	1.15935	9.5377	1.1593	9.75235
1.15878	9.7454	1.15862	10.0364	1.15878	9.83901	1.15866	9.51954	1.15874	9.73129	1.15863	9.5822	1.15855	9.70706	1.15848	9.6791	1.15875	9.79572	1.15871	9.68406	1.15866	9.61545	1.15871	9.44857	1.15841	10.1268	1.15811	9.92398	1.15821	10.0851	1.1583	10.0772	1.15821	9.99076	1.15874	9.9836	1.1584	9.9949	1.15851	9.98828	1.15814	10.071	1.15853	9.99913	1.15837	9.7179	1.15837	9.54986	1.15862	9.76868
1.15773	9.74249	1.15757	9.99232	1.15762	9.86555	1.15759	9.48633	1.15774	9.74362	1.15757	9.59866	1.15749	9.70353	1.1577	9.68683	1.15749	9.80697	1.15779	9.69271	1.15757	9.64175	1.15768	9.45812	1.15717	10.1248	1.15745	9.91054	1.1571	10.0561	1.15725	10.1004	1.1574	9.98745	1.15767	9.99297	1.15729	10.0011	1.15764	10.0048	1.1571	10.0677	1.15774	9.99852	1.15738	9.69709	1.15773	9.55217	1.15737	9.75983
1.15663	9.73115	1.1566	10.0164	1.15663	9.87328	1.1565	9.50416	1.15654	9.71326	1.15657	9.57947	1.15665	9.6877	1.15655	9.69283	1.15674	9.79475	1.15669	9.66599	1.15664	9.63274	1.15658	9.43132	1.15637	10.131	1.15616	9.92608	1.15643	10.0884	1.15619	10.0549	1.15616	10.0106	1.15678	10.0131	1.15616	10.0338	1.15676	10.0254	1.15633	10.0956	1.15637	10.0029	1.1562	9.72554	1.15635	9.58216	1.15655	9.78705
1.15553	9.73344	1.15567	10.0233	1.15556	9.85909	1.15572	9.49915	1.1556	9.69746	1.15568	9.57331	1.15565	9.69231	1.15565	9.68688	1.15553	9.76712	1.15568	9.66078	1.15568	9.62856	1.15556	9.4319	1.1553	10.1086	1.15541	9.91222	1.15527	10.0805	1.15535	10.0987	1.15517	9.97753	1.15577	10.0063	1.15504	10.0069	1.15543	10.0152	1.15531	10.0878	1.15546	9.99338	1.15513	9.69879	1.15547	9.54771	1.15526	9.77005
1.15461	9.75595	1.15465	10.0138	1.15461	9.8409	1.15452	9.49762	1.15467	9.72832	1.15454	9.56694	1.15452	9.71296	1.15461	9.66669	1.15461	9.79118	1.15463	9.67463	1.15457	9.60627	1.15459	9.45407	1.15409	10.1128	1.15426	9.92398	1.15419	10.078	1.15402	10.0793	1.15414	10.0061	1.15472	10.0112	1.15417	9.99614	1.15452	10.0182	1.15405	10.0858	1.15466	10.0134	1.15432	9.70686	1.15428	9.57814	1.15465	9.79135
1.15367	9.77734	1.15367	10.0065	1.15371	9.84703	1.15356	9.48803	1.15361	9.7389	1.15371	9.60209	1.15359	9.70631	1.15367	9.66938	1.1535	9.81894	1.15354	9.67703	1.15369	9.63803	1.15376	9.45312	1.15346	10.112	1.15311	9.90467	1.15323	10.0466	1.15336	10.0896	1.15329	10.0036	1.15377	10.023	1.15303	10.009	1.15377	10.0329	1.15319	10.0784	1.1537	10.004	1.15331	9.71323	1.15357	9.57438	1.15328	9.77629
1.15269	9.74631	1.15266	10.0034	1.15265	9.84237	1.15252	9.48625	1.15262	9.69738	1.15264	9.58811	1.15259	9.66473	1.15273	9.69511	1.15258	9.80046	1.15266	9.67273	1.15261	9.64419	1.15261	9.45444	1.15225	10.1281	1.1524	9.9034	1.15237	10.0805	1.15205	10.0962	1.15241	10.0218	1.15268	10.0069	1.1523	10.0073	1.15246	10.0051	1.15208	10.1034	1.15235	9.98409	1.15215	9.71875	1.15276	9.56822	1.15252	9.78489
1.15167	9.74282	1.15159	10.0239	1.15166	9.86119	1.15175	9.48956	1.15152	9.69949	1.15162	9.56727	1.15169	9.69207	1.15146	9.70487	1.15162	9.76762	1.15179	9.65908	1.15166	9.62881	1.1516	9.43033	1.15131	10.1293	1.1514	9.92062	1.15127	10.0387	1.15111	10.0648	1.15125	10.0085	1.15166	10.0033	1.15146	9.9949	1.15135	9.99646	1.15138	10.0894	1.15175	10.0095	1.15133	9.7128	1.15151	9.55147	1.15142	9.77108
1.15057	9.7405	1.15062	10.0173	1.15065	9.8362	1.15059	9.49229	1.15051	9.71752	1.15056	9.57049	1.1506	9.71051	1.15062	9.67124	1.15074	9.80407	1.1506	9.67281	1.15067	9.61032	1.15072	9.43058	1.15026	10.1128	1.1502	9.91684	1.1504	10.0863	1.15038	10.0702	1.15042	10.0226	1.15065	10.0191	1.15036	9.98373	1.15042	10.0076	1.15	10.0784	1.15036	9.99761	1.15025	9.71238	1.15063	9.58356	1.15037	9.78961
1.14957	9.74382	1.14953	9.98587	1.14966	9.82137	1.1495	9.47765	1.14967	9.72852	1.14954	9.56996	1.14965	9.68197	1.1496	9.67492	1.14954	9.79105	1.14958	9.68721	1.14959	9.61624	1.14973	9.4496	1.14944	10.1128	1.14912	9.91894	1.1494	10.0694	1.14922	10.0846	1.14918	10.0152	1.14962	10.0041	1.14948	9.99738	1.14977	10.0007	1.14926	10.1001	1.1496	10.0152	1.14909	9.72427	1.14977	9.56441	1.14931	9.77298
1.14869	9.70349	1.14864	9.97508	1.14875	9.85279	1.1487	9.47214	1.14856	9.70532	1.14867	9.58456	1.14852	9.66689	1.14869	9.69304	1.14861	9.79206	1.14865	9.65156	1.14868	9.64382	1.14874	9.42198	1.14834	10.1227	1.14826	9.9307	1.14816	10.0416	1.14817	10.066	1.14826	10.0214	1.14838	10.0103	1.14841	9.98911	1.14854	9.98668	1.14837	10.1022	1.14863	9.9857	1.14841	9.71662	1.14875	9.5537	1.14861	9.77286
1.14763	9.70984	1.14756	9.98294	1.14763	9.8553	1.14752	9.50502	1.1476	9.69924	1.14764	9.5841	1.14755	9.68849	1.14768	9.69486	1.1475	9.78496	1.14773	9.64829	1.14741	9.62351	1.14767	9.41209	1.14712	10.0991	1.14732	9.90004	1.1472	10.0818	1.14745	10.0727	1.14741	10.0189	1.14781	10.0206	1.14701	9.99118	1.14751	9.99354	1.14705	10.0792	1.14742	9.9859	1.1471	9.69879	1.14769	9.5688	1.1473	9.76959
1.14673	9.74108	1.14668	9.99759	1.14667	9.848	1.14673	9.48625	1.14662	9.71359	1.14656	9.56876	1.14667	9.70777	1.14664	9.659	1.1467	9.77169	1.14662	9.68406	1.14658	9.60747	1.14656	9.43521	1.1463	10.1053	1.14613	9.91138	1.14607	10.0826	1.14644	10.0636	1.14624	10.0197	1.14681	10.0032	1.14629	9.98911	1.14651	10.0095	1.14634	10.096	1.14653	9.97415	1.14648	9.69794	1.14669	9.57492	1.14661	9.75768
1.14569	9.73751	1.14558	9.98392	1.14565	9.83183	1.14554	9.47281	1.1456	9.71607	1.14551	9.58774	1.14568	9.67155	1.14549	9.66252	1.14555	9.79273	1.14558	9.69403	1.14569	9.64221	1.14565	9.46416	1.14542	10.0876	1.14539	9.88745	1.14501	10.054	1.1454	10.0818	1.14515	10.0189	1.14578	10.0014	1.14535	9.99697	1.14533	10.0027	1.1452	10.0623	1.14578	9.97855	1.14503	9.70813	1.14551	9.57231	1.14537	9.75479
1.1446	9.73929	1.14457	9.95895	1.14452	9.82121	1.14452	9.47587	1.14455	9.68353	1.14469	9.60015	1.14446	9.66436	1.14464	9.67972	1.14468	9.79832	1.14465	9.66049	1.14463	9.64353	1.14474	9.44137	1.14448	10.1037	1.14417	9.9118	1.14409	10.0565	1.14429	10.0615	1.14449	10.0164	1.14466	10.0176	1.14406	9.9949	1.14477	10.0033	1.14404	10.0825	1.14449	9.96877	1.14451	9.69114	1.14427	9.55238	1.1446	9.78134
1.14357	9.72401	1.14361	9.89649	1.14355	9.8577	1.14353	9.49539	1.14365	9.69614	1.14361	9.55461	1.14357	9.67715	1.14357	9.687	1.14355	9.74473	1.14373	9.65689	1.14354	9.62418	1.14374	9.42888	1.14303	10.107	1.1432	9.90803	1.14352	10.0636	1.14306	10.0553	1.14308	9.99614	1.14358	9.99272	1.14328	9.98456	1.14333	10.007	1.14321	10.0681	1.14332	9.98052	1.14307	9.70601	1.14361	9.5724	1.14331	9.7667
1.14271	9.70669	1.14259	10.0181	1.14272	9.84712	1.14256	9.48881	1.14265	9.71976	1.14252	9.55432	1.14255	9.68322	1.14259	9.66839	1.14267	9.75045	1.14258	9.67931	1.14268	9.60648	1.14263	9.4312	1.14241	10.1004	1.14244	9.9055	1.14227	10.0772	1.14202	10.0582	1.14259	10.0127	1.14246	9.98783	1.14209	9.97836	1.14283	10.0122	1.14208	10.073	1.14273	9.99379	1.14248	9.70516	1.14277	9.54543	1.14259	9.76707
1.14155	9.7449	1.14158	9.98247	1.14162	9.82448	1.1417	9.46817	1.14155	9.71181	1.14152	9.5623	1.14168	9.67653	1.14146	9.64056	1.14165	9.79677	1.14153	9.67021	1.14159	9.60995	1.14147	9.43157	1.14148	10.0921	1.14122	9.90634	1.14139	10.0553	1.14112	10.0636	1.14127	10.0036	1.14172	9.99889	1.14129	9.99325	1.14148	9.99071	1.14136	10.0656	1.14151	9.96794	1.14114	9.70388	1.14169	9.55949	1.14154	9.76368
1.14068	9.7417	1.14063	9.96468	1.1407	9.83889	1.14057	9.48625	1.14069	9.6858	1.14062	9.58882	1.14065	9.65655	1.14062	9.67405	1.14062	9.7848	1.14066	9.65867	1.14061	9.61657	1.14063	9.44121	1.14036	10.1062	1.14006	9.91894	1.1402	10.0561	1.14028	10.0826	1.14031	10.0292	1.14051	9.98783	1.14049	9.97918	1.1407	9.98607	1.14015	10.0882	1.14044	10.0012	1.14002	9.68987	1.1407	9.53029	1.14062	9.77923
1.13967	9.71022	1.13972	9.96982	1.13967	9.83872	1.13967	9.48658	1.13961	9.70255	1.13952	9.5736	1.13953	9.67383	1.13968	9.68286	1.13955	9.76174	1.13971	9.64907	1.1397	9.61905	1.13966	9.39997	1.13946	10.0983	1.13939	9.92146	1.13904	10.0511	1.13913	10.0541	1.13952	9.99614	1.13953	9.99617	1.13908	9.97505	1.13958	9.98524	1.13941	10.0627	1.13976	9.97818	1.13905	9.67501	1.13966	9.55106	1.13935	9.76355
1.13871	9.70066	1.13874	9.99657	1.13856	9.84565	1.13854	9.4843	1.13852	9.70735	1.13863	9.54675	1.13863	9.674	1.13862	9.66562	1.13855	9.76502	1.13855	9.67616	1.13856	9.60259	1.13869	9.42566	1.13806	10.0846	1.13831	9.90004	1.13806	10.0466	1.13817	10.0305	1.13837	10.0259	1.1386	9.99983	1.1382	9.96802	1.1388	9.99515	1.13814	10.0545	1.13846	9.9589	1.13826	9.70771	1.13832	9.54642	1.13841	9.75818
1.13769	9.75097	1.13773	9.97063	1.13767	9.81121	1.1377	9.46404	1.13747	9.69358	1.13773	9.58576	1.1377	9.66714	1.13763	9.64796	1.13769	9.78303	1.13769	9.6851	1.13754	9.61198	1.13772	9.4482	1.13719	10.0855	1.13717	9.91642	1.13725	10.0735	1.13746	10.0751	1.13722	10.0052	1.1377	9.99305	1.1373	9.98497	1.13763	9.96174	1.13709	10.0656	1.13774	10.0029	1.13722	9.66906	1.1375	9.5439	1.13766	9.75247
1.13667	9.73302	1.13674	9.95916	1.13656	9.81041	1.13655	9.4745	1.13653	9.67997	1.13652	9.6121	1.13674	9.65763	1.13671	9.65003	1.13663	9.78051	1.13659	9.63919	1.13674	9.63956	1.13659	9.41983	1.13611	10.088	1.13617	9.91768	1.13602	10.0408	1.13623	10.0785	1.13616	10.0181	1.13644	9.9933	1.13635	9.96636	1.13662	9.9917	1.13599	10.0393	1.1368	9.97859	1.13625	9.69199	1.13677	9.53021	1.13644	9.75954
1.13563	9.70743	1.13569	9.9944	1.1357	9.81814	1.13557	9.47826	1.13567	9.69387	1.13566	9.57397	1.13563	9.67101	1.13553	9.6681	1.1356	9.77686	1.13555	9.63505	1.13557	9.62174	1.13557	9.40436	1.13544	10.076	1.13525	9.88283	1.1352	10.0305	1.13538	10.0462	1.13522	10.0032	1.13535	9.99971	1.13517	9.96181	1.13556	10.0013	1.1352	10.0767	1.13547	9.96018	1.13544	9.67119	1.13526	9.56851	1.13545	9.77063
1.13469	9.70939	1.13459	9.99542	1.13473	9.8252	1.13457	9.46995	1.13469	9.704	1.13469	9.54961	1.13456	9.67969	1.13452	9.65449	1.13474	9.75687	1.13465	9.66719	1.13459	9.60151	1.13454	9.43273	1.13424	10.0718	1.1341	9.89333	1.13428	10.04	1.13431	10.0557	1.13445	10.009	1.13446	9.98701	1.13406	9.9705	1.1344	9.98689	1.13426	10.0455	1.13436	9.97579	1.13422	9.65675	1.13479	9.57306	1.13429	9.76661
1.13359	9.72359	1.13365	9.98685	1.13372	9.85153	1.13359	9.47045	1.13355	9.68158	1.13365	9.55916	1.13353	9.67171	1.13365	9.64928	1.13359	9.7622	1.13371	9.68315	1.13358	9.60122	1.13372	9.44001	1.13346	10.0826	1.13342	9.90887	1.13333	10.0631	1.13307	10.0292	1.13339	10.0123	1.13361	10.0031	1.13334	9.97174	1.1336	9.99408	1.13328	10.0492	1.13347	9.96696	1.13307	9.67246	1.13331	9.57058	1.13362	9.76297
1.13263	9.71603	1.13263	9.98634	1.13262	9.82898	1.13266	9.48128	1.13265	9.67815	1.13262	9.57988	1.13264	9.66477	1.13269	9.63745	1.13255	9.77598	1.13247	9.64138	1.13258	9.62207	1.13273	9.42227	1.13214	10.0809	1.13212	9.88241	1.13201	10.0433	1.13216	10.0342	1.13221	9.99076	1.13258	9.97538	1.13251	9.96016	1.13283	10.003	1.13207	10.0508	1.13273	9.97061	1.1324	9.69582	1.13243	9.55006	1.13246	9.7588
1.13156	9.69564	1.13173	9.95058	1.13161	9.83011	1.13163	9.48099	1.13163	9.69618	1.1317	9.55639	1.13167	9.6639	1.13164	9.65623	1.13171	9.77598	1.13174	9.6449	1.13165	9.62492	1.13169	9.41892	1.13107	10.0772	1.13123	9.89081	1.13114	10.0586	1.13109	10.0164	1.13149	9.99325	1.13173	9.97661	1.1314	9.95602	1.13169	9.99367	1.13126	10.011	1.13135	9.98541	1.13108	9.66312	1.13149	9.56412	1.13142	9.76157
1.13057	9.70228	1.13066	9.97415	1.13054	9.83082	1.13074	9.46896	1.13052	9.68808	1.13071	9.53319	1.13062	9.68322	1.13054	9.67558	1.13057	9.75452	1.1306	9.65371	1.1306	9.59403	1.13062	9.42313	1.13043	10.0768	1.13035	9.89585	1.13017	10.0185	1.13023	10.0317	1.13055	9.99407	1.1304	9.97838	1.13021	9.92583	1.13053	9.98993	1.13036	10.0262	1.1307	9.99137	1.1305	9.69539	1.13041	9.55875	1.13047	9.75611
1.12966	9.74183	1.12967	10.004	1.12959	9.83057	1.12959	9.4568	1.12959	9.67745	1.1297	9.53546	1.12949	9.67524	1.12958	9.63414	1.12967	9.75784	1.12969	9.63162	1.12961	9.60346	1.12959	9.42752	1.12913	10.0855	1.12939	9.89753	1.12944	10.0516	1.12929	10.052	1.12928	10.0048	1.1297	10.0036	1.12954	9.95602	1.12984	9.99108	1.12898	10.0442	1.12942	9.97308	1.12909	9.67543	1.1294	9.54646	1.12963	9.74664
1.12861	9.73477	1.12867	9.97415	1.12863	9.8231	1.12871	9.46631	1.12869	9.67608	1.12854	9.5779	1.12853	9.64833	1.12874	9.64945	1.12867	9.76628	1.12864	9.62881	1.12866	9.63365	1.1286	9.44394	1.12847	10.0834	1.12813	9.88493	1.12849	10.0429	1.12808	10.0516	1.12821	9.98291	1.12837	9.99379	1.12842	9.97587	1.12853	9.9732	1.12811	10.0295	1.12867	9.99182	1.12856	9.6869	1.12858	9.56342	1.1286	9.7552
1.12773	9.70756	1.12765	9.94239	1.12767	9.79811	1.12755	9.46904	1.12762	9.68655	1.12761	9.57761	1.12769	9.68392	1.1276	9.66326	1.12756	9.76653	1.12758	9.63344	1.12763	9.6183	1.12765	9.41346	1.1271	10.0789	1.12712	9.88451	1.12726	10.0445	1.12716	10.0549	1.1271	9.98994	1.12744	10.0164	1.12704	9.93369	1.12738	9.99913	1.12706	10.027	1.12745	9.96967	1.12713	9.68053	1.12737	9.5377	1.1275	9.75822
1.12674	9.69211	1.12668	9.98973	1.12653	9.8029	1.12673	9.4604	1.12655	9.68894	1.12661	9.54849	1.12664	9.68779	1.12657	9.66525	1.12664	9.76628	1.12666	9.6322	1.12664	9.58935	1.12668	9.42003	1.12624	10.0755	1.12622	9.88325	1.12646	10.0602	1.12628	10.0367	1.12611	9.98497	1.12645	9.97904	1.12651	9.96677	1.12683	9.98339	1.12622	10.0143	1.12673	9.96835	1.12618	9.67798	1.1267	9.55536	1.12636	9.73696
1.12574	9.72118	1.1255	9.98612	1.1258	9.82011	1.1257	9.44646	1.12548	9.67447	1.12561	9.53894	1.12567	9.6526	1.12574	9.6518	1.12556	9.74847	1.12569	9.65342	1.12566	9.60073	1.12563	9.44046	1.12544	10.0673	1.12515	9.87107	1.12534	10.035	1.1253	10.0487	1.12518	9.98456	1.1256	9.98804	1.12518	9.95974	1.12583	9.96342	1.12518	10.0319	1.12567	9.97653	1.12543	9.66397	1.1253	9.54708	1.12555	9.76124
1.1247	9.73771	1.12461	9.9556	1.12472	9.8294	1.12466	9.46168	1.12465	9.67943	1.12456	9.55048	1.12455	9.65161	1.12462	9.63642	1.12453	9.75838	1.12459	9.60585	1.12461	9.60834	1.12475	9.42756	1.12445	10.0528	1.12425	9.9013	1.12435	10.0375	1.12417	10.0267	1.1245	10.0011	1.12475	10.002	1.12412	9.94403	1.12468	9.99663	1.12435	10.0336	1.12468	9.96466	1.12422	9.65972	1.12474	9.55147	1.12429	9.74039
1.12369	9.70158	1.12371	9.94668	1.12367	9.80596	1.12354	9.4654	1.12372	9.68944	1.12369	9.57012	1.12364	9.6715	1.12353	9.65656	1.12361	9.77648	1.12358	9.62542	1.1237	9.6152	1.12365	9.38521	1.12333	10.0735	1.12342	9.88871	1.123	10.0247	1.12307	10.0416	1.12323	9.99159	1.12379	9.95328	1.12311	9.95768	1.12383	9.99231	1.12297	10.0323	1.12365	9.95102	1.1232	9.68945	1.12342	9.53555	1.12365	9.73671
1.12261	9.69506	1.12267	9.92897	1.12259	9.7874	1.12274	9.44708	1.12261	9.69043	1.12264	9.55238	1.12272	9.68696	1.12258	9.66698	1.12253	9.7719	1.1227	9.64217	1.1226	9.58422	1.12266	9.41664	1.12221	10.0838	1.12208	9.88997	1.12246	10.0338	1.12207	10.023	1.12231	9.97339	1.12237	9.96014	1.12212	9.92169	1.12239	9.97477	1.12244	10.0266	1.12261	9.97119	1.12226	9.64231	1.1223	9.5597	1.12237	9.74858
1.12154	9.71819	1.1217	9.95708	1.12169	9.81654	1.12154	9.44104	1.12147	9.65755	1.12154	9.53989	1.12177	9.66689	1.12156	9.64961	1.12176	9.74772	1.12167	9.63787	1.12162	9.58902	1.12175	9.4293	1.12126	10.0694	1.12132	9.90215	1.12113	10.0061	1.12106	10.0247	1.12147	9.9887	1.12155	9.98261	1.1211	9.94154	1.12137	9.98767	1.1211	10.0315	1.1213	9.96166	1.12149	9.67628	1.12137	9.53683	1.12134	9.74321
1.12066	9.72193	1.12069	9.86622	1.12083	9.8139	1.12051	9.46429	1.12062	9.67112	1.12053	9.53509	1.12053	9.65103	1.12061	9.62625	1.12049	9.74662	1.12064	9.59593	1.12074	9.62108	1.12065	9.40519	1.1205	10.0685	1.12042	9.88451	1.12027	10.0234	1.12013	10.0247	1.12036	9.95602	1.12046	9.97333	1.12003	9.95519	1.12056	9.98261	1.1201	10.0348	1.12073	9.96782	1.12037	9.66821	1.12038	9.52789	1.12044	9.74746
1.11971	9.68559	1.11968	9.82571	1.11978	9.80836	1.11953	9.44179	1.11974	9.69345	1.11959	9.5659	1.11959	9.65219	1.11968	9.63547	1.11966	9.75737	1.11965	9.63017	1.11967	9.61388	1.11964	9.40357	1.1191	10.0483	1.11939	9.89081	1.1192	10.0168	1.11952	10.0334	1.11923	9.97546	1.11984	9.96231	1.11914	9.94196	1.11986	9.97209	1.1191	10.0204	1.11953	9.95718	1.11916	9.67119	1.1195	9.53956	1.1195	9.75888
1.11872	9.68492	1.11876	9.93589	1.11862	9.80122	1.11858	9.44266	1.11858	9.67472	1.11869	9.55966	1.11867	9.68745	1.11851	9.65681	1.11857	9.76939	1.11875	9.64688	1.11857	9.59432	1.11867	9.42024	1.11849	10.0536	1.1181	9.86981	1.11834	10.0019	1.11834	10.0524	1.11814	9.9676	1.11859	9.96486	1.1181	9.94196	1.1186	9.98138	1.11815	10.0077	1.11844	9.97193	1.11811	9.64911	1.11878	9.55817	1.11864	9.73957
1.11768	9.70341	1.1177	9.95627	1.11765	9.8092	1.11763	9.45668	1.11763	9.65524	1.11769	9.51598	1.11771	9.66839	1.11777	9.65284	1.11767	9.7428	1.11778	9.63075	1.1177	9.59829	1.1176	9.43327	1.11737	10.0722	1.11743	9.86309	1.11742	10.0119	1.1171	10.0478	1.11722	9.9494	1.1178	9.96075	1.11747	9.95685	1.1177	9.9827	1.11743	10.0262	1.11769	9.9603	1.11744	9.66821	1.11742	9.52881	1.11765	9.73617
1.11672	9.6875	1.11667	9.96099	1.11663	9.82003	1.11671	9.45639	1.11665	9.65635	1.11656	9.52835	1.11661	9.63703	1.11662	9.63208	1.11674	9.72537	1.11663	9.6092	1.11663	9.59787	1.11673	9.41089	1.11616	10.0458	1.11627	9.87905	1.11624	10.0197	1.11612	10.0056	1.11616	9.98621	1.11683	9.97025	1.11629	9.97132	1.11667	9.985	1.11607	10.0237	1.11662	9.95525	1.11605	9.66609	1.11665	9.53927	1.11665	9.73717
1.11576	9.69302	1.11569	9.91683	1.11563	9.81302	1.11563	9.46276	1.11566	9.6707	1.11562	9.54799	1.11559	9.67661	1.11562	9.63419	1.11549	9.75234	1.11558	9.62331	1.11556	9.60978	1.11563	9.39828	1.11527	10.0573	1.11516	9.86645	1.11522	10.0036	1.11532	10.0272	1.11508	9.96802	1.1157	9.98422	1.11555	9.93369	1.11577	9.97481	1.11539	10.0311	1.11554	9.97538	1.11547	9.67543	1.11536	9.54878	1.11552	9.75934
1.11466	9.66498	1.11463	9.93067	1.11465	9.79534	1.1145	9.42553	1.11472	9.6681	1.11469	9.55044	1.11469	9.68525	1.11459	9.64816	1.11462	9.76258	1.11475	9.63228	1.11466	9.57872	1.11471	9.40382	1.11414	10.0532	1.11416	9.88241	1.11444	10.0172	1.1143	10.0309	1.11418	9.97587	1.1146	9.96823	1.11427	9.97339	1.11481	10.0027	1.11402	10.0356	1.11461	9.95204	1.11405	9.66099	1.11464	9.53617	1.11435	9.72836
1.11361	9.67495	1.11358	9.93729	1.1137	9.78295	1.11363	9.4343	1.1137	9.6461	1.11355	9.52996	1.11364	9.65368	1.1136	9.65656	1.1137	9.75624	1.11373	9.6152	1.11361	9.58336	1.11366	9.40605	1.11332	10.0578	1.11326	9.88367	1.11306	10.0065	1.11314	10.0305	1.11331	9.96429	1.11348	9.98216	1.11353	9.96719	1.11339	9.99001	1.11302	9.99124	1.11346	9.9497	1.11346	9.67543	1.11371	9.53356	1.1134	9.73667
1.11281	9.70802	1.11266	9.93606	1.11255	9.80432	1.11272	9.45738	1.11269	9.64928	1.11254	9.52715	1.11247	9.64907	1.11267	9.63203	1.11247	9.73218	1.11255	9.60416	1.11271	9.60623	1.11275	9.41879	1.11243	10.0532	1.11237	9.90215	1.11209	9.99945	1.11237	10.0276	1.1122	9.97711	1.11252	9.97822	1.11252	9.94816	1.11273	9.98064	1.11237	10.0019	1.11271	9.95837	1.11202	9.64316	1.11244	9.53823	1.11258	9.73539
1.11177	9.68617	1.11158	9.93008	1.11167	9.8139	1.11161	9.43422	1.11172	9.6791	1.11155	9.53377	1.11156	9.65451	1.11164	9.6272	1.11169	9.74226	1.11158	9.61756	1.11162	9.6042	1.11168	9.38467	1.11145	10.0354	1.11142	9.86267	1.11132	10.0247	1.11132	10.0338	1.11149	9.9614	1.11143	9.98142	1.11132	9.95395	1.11174	9.98335	1.11148	10.0138	1.11142	9.9536	1.11107	9.68562	1.11146	9.54349	1.1112	9.73146
1.11071	9.645	1.11069	9.90371	1.11061	9.80176	1.11059	9.42313	1.11053	9.65747	1.11061	9.55213	1.11064	9.66324	1.11066	9.63327	1.11049	9.76598	1.11072	9.64047	1.11065	9.56859	1.11061	9.39402	1.11022	10.0317	1.11033	9.85553	1.11013	10.021	1.11042	10.028	1.1102	9.94361	1.11077	9.95615	1.11013	9.95395	1.11085	9.96375	1.1105	10.0134	1.1107	9.94469	1.1101	9.67926	1.11058	9.53054	1.11035	9.74168
1.10958	9.65148	1.10968	9.94604	1.10957	9.79425	1.10955	9.43546	1.10977	9.63055	1.10964	9.53633	1.1097	9.66951	1.10964	9.65102	1.10968	9.75288	1.10971	9.60842	1.10974	9.59399	1.1096	9.40465	1.10926	10.0582	1.10927	9.87905	1.10907	9.98497	1.10947	10.0329	1.10948	9.96098	1.10944	9.98783	1.10921	9.93327	1.10974	9.96162	1.10935	10.013	1.10963	9.95792	1.10903	9.66142	1.10955	9.53687	1.1095	9.74449
1.10861	9.68027	1.10863	9.95109	1.10866	9.79828	1.10874	9.45527	1.10863	9.64709	1.10866	9.50875	1.1087	9.63736	1.10865	9.62691	1.10852	9.73289	1.10859	9.60408	1.10855	9.5951	1.1086	9.4092	1.1083	10.045	1.10828	9.86309	1.10808	10.0003	1.10833	10.047	1.10815	9.96346	1.10845	9.96153	1.10852	9.94279	1.1084	9.98787	1.10846	9.99041	1.10837	9.94596	1.10846	9.66439	1.10838	9.53923	1.10856	9.70913
1.10772	9.646	1.10759	9.92545	1.10771	9.8131	1.10754	9.44332	1.10772	9.68737	1.10771	9.54481	1.10771	9.64118	1.10775	9.61715	1.1077	9.73331	1.10782	9.59721	1.10756	9.5944	1.10763	9.37793	1.1073	10.0189	1.10711	9.86729	1.10749	9.99449	1.10742	10.0301	1.10716	9.97174	1.10782	9.97177	1.10725	9.9403	1.10761	9.96359	1.10752	10.0081	1.10744	9.93819	1.10718	9.67119	1.1073	9.52723	1.10729	9.72476
1.10668	9.6418	1.10663	9.92931	1.10667	9.81365	1.10661	9.4295	1.10665	9.6499	1.10657	9.56098	1.10668	9.68205	1.10657	9.63782	1.10675	9.74461	1.10663	9.61702	1.10678	9.58576	1.10678	9.38753	1.10623	10.0392	1.10639	9.85847	1.10606	10.016	1.10629	10.042	1.10625	9.97381	1.10648	9.97172	1.10618	9.9403	1.10676	9.96453	1.10638	9.99658	1.1066	9.94802	1.1062	9.67119	1.10663	9.50345	1.10658	9.76235
1.1056	9.65464	1.10569	9.93114	1.10575	9.79899	1.1056	9.43045	1.10558	9.6334	1.10571	9.53563	1.10559	9.65464	1.10557	9.64821	1.10569	9.74822	1.10555	9.63435	1.10552	9.5872	1.10558	9.40949	1.10546	10.021	1.10521	9.87947	1.10529	9.99904	1.10533	10.052	1.10529	9.96843	1.10537	9.97094	1.10551	9.96016	1.10542	9.99116	1.1054	10.013	1.10562	9.94251	1.10538	9.61174	1.10565	9.55614	1.10558	9.72695
1.10461	9.67508	1.10474	9.93347	1.10457	9.78198	1.1047	9.43728	1.10473	9.66839	1.10475	9.51838	1.1046	9.63811	1.10456	9.62864	1.10459	9.72554	1.10473	9.59738	1.10463	9.60064	1.10472	9.41333	1.10433	10.0267	1.10428	9.87611	1.10408	9.99159	1.10417	10.0098	1.10453	9.96471	1.10442	9.95833	1.10414	9.9676	1.10446	9.9903	1.1041	9.98877	1.10467	9.94584	1.10455	9.66609	1.10432	9.52545	1.1043	9.73113
1.10375	9.67325	1.10369	9.90664	1.10362	9.80668	1.10357	9.41193	1.10358	9.64816	1.10357	9.52901	1.10364	9.65082	1.10355	9.62025	1.10366	9.7077	1.1038	9.61193	1.10363	9.58927	1.10366	9.38835	1.10337	10.0263	1.10327	9.82739	1.10345	10.0135	1.10329	10.0329	1.10344	9.96802	1.10353	9.98134	1.10313	9.93989	1.10383	9.96264	1.10351	9.99165	1.10371	9.93507	1.10349	9.64868	1.10345	9.53211	1.10344	9.73601
1.10265	9.64072	1.10267	9.89318	1.10259	9.81642	1.10271	9.41925	1.1027	9.64262	1.10257	9.54084	1.10272	9.66145	1.1026	9.62753	1.1027	9.73113	1.10257	9.63894	1.10267	9.56797	1.10274	9.38951	1.10208	10.0354	1.1023	9.87065	1.10242	10.0172	1.10212	10.0267	1.10215	9.9432	1.10263	9.95307	1.10219	9.925	1.10257	9.98282	1.10218	10.0056	1.10243	9.95266	1.10235	9.66694	1.10264	9.50817	1.10265	9.74035
1.1017	9.62835	1.10175	9.92974	1.10173	9.78014	1.10172	9.41284	1.10155	9.62521	1.10152	9.5269	1.10172	9.64874	1.10154	9.63319	1.10164	9.76342	1.1016	9.62649	1.10161	9.58795	1.10162	9.4106	1.10114	10.0288	1.10161	9.86687	1.10154	10.0168	1.10118	10.0065	1.1014	9.95064	1.10146	9.96815	1.10127	9.92417	1.10164	9.97966	1.10108	10.0027	1.10181	9.961	1.1012	9.65675	1.10168	9.5231	1.10161	9.72612
1.10068	9.66984	1.10064	9.93139	1.10071	9.76876	1.10055	9.43112	1.1006	9.65358	1.10055	9.50151	1.10071	9.62577	1.10057	9.63129	1.10061	9.73667	1.1008	9.59121	1.10069	9.59279	1.10074	9.39402	1.10039	10.0272	1.10038	9.83747	1.1004	10.0028	1.10056	10.0164	1.10022	9.96677	1.10076	9.97698	1.10043	9.92086	1.10081	9.95751	1.10017	9.98302	1.10045	9.93852	1.1001	9.6576	1.10056	9.52136	1.10061	9.73952
1.09972	9.66369	1.09959	9.91029	1.09969	9.78072	1.09965	9.41681	1.09958	9.65032	1.09956	9.5322	1.09966	9.65393	1.0997	9.59953	1.09974	9.72852	1.09968	9.58588	1.0997	9.57757	1.09964	9.38306	1.09912	10.0226	1.09903	9.84461	1.09908	10.0251	1.09916	10.0106	1.09937	9.95809	1.09972	9.97641	1.09959	9.91135	1.0995	9.94859	1.09947	9.98137	1.09937	9.94444	1.09918	9.62872	1.09969	9.52901	1.09965	9.71086
1.09864	9.63287	1.09859	9.9108	1.09856	9.79849	1.09874	9.41825	1.09863	9.62211	1.09877	9.56615	1.09872	9.66307	1.0987	9.60983	1.09851	9.731	1.09866	9.625	1.09866	9.56954	1.09879	9.37706	1.09846	10.0226	1.09825	9.83747	1.09812	9.99283	1.09836	9.99697	1.09822	9.94734	1.09848	9.97115	1.09834	9.92748	1.09882	9.96268	1.09843	10.0015	1.09866	9.95936	1.09816	9.66397	1.09873	9.49746	1.0984	9.72798
1.09771	9.61601	1.09769	9.93407	1.09767	9.75721	1.09777	9.4396	1.09769	9.61653	1.09763	9.52761	1.09766	9.64068	1.09759	9.62864	1.09766	9.75746	1.0977	9.61442	1.09772	9.59043	1.09761	9.40461	1.09735	10.0296	1.09728	9.86015	1.09709	9.99242	1.09741	10.0317	1.09748	9.96843	1.09781	9.95582	1.09726	9.91631	1.0975	9.96314	1.09744	9.98178	1.0977	9.93955	1.0971	9.62872	1.09735	9.51731	1.09735	9.71628
1.09683	9.65198	1.09672	9.92732	1.09668	9.76099	1.09672	9.42032	1.09657	9.6485	1.09674	9.52475	1.09661	9.63483	1.09659	9.6291	1.09671	9.72865	1.09669	9.58369	1.09667	9.58025	1.09678	9.41809	1.0963	10.011	1.09609	9.82613	1.09643	10.0234	1.09618	10.0201	1.09645	9.93327	1.09688	9.96819	1.09625	9.92955	1.09675	9.9633	1.09657	9.99165	1.09643	9.94855	1.09629	9.64146	1.09672	9.51669	1.09653	9.73518
1.09577	9.66689	1.09575	9.9111	1.09564	9.76569	1.09572	9.41569	1.09575	9.65801	1.09566	9.55275	1.09572	9.65705	1.09567	9.60937	1.09564	9.7069	1.09569	9.60395	1.09557	9.58666	1.09555	9.37475	1.09522	10.0363	1.09565	9.85469	1.09537	9.99076	1.09542	9.9978	1.09541	9.93782	1.0958	9.97242	1.0955	9.91301	1.09576	9.9446	1.09523	9.99	1.09565	9.94801	1.09544	9.64571	1.09544	9.51545	1.09566	9.7186
1.09464	9.63682	1.09469	9.89161	1.09479	9.77459	1.09459	9.41904	1.09468	9.61255	1.09468	9.5377	1.0946	9.66507	1.09466	9.60151	1.09449	9.71748	1.09465	9.62418	1.09465	9.57492	1.09471	9.38856	1.09446	10.0147	1.09458	9.83579	1.09443	9.9858	1.09446	9.99904	1.09421	9.95809	1.09478	9.9363	1.09435	9.91052	1.09485	9.97929	1.09406	10.0011	1.09477	9.94444	1.09428	9.65887	1.0946	9.50767	1.09438	9.72658
1.09372	9.62855	1.09369	9.90812	1.09365	9.77006	1.09372	9.41896	1.09355	9.61615	1.09367	9.52806	1.09353	9.64093	1.09368	9.62951	1.09375	9.74053	1.09358	9.62852	1.09359	9.58125	1.09365	9.4135	1.09343	10.016	1.09301	9.78665	1.09317	9.99366	1.09315	10.004	1.09317	9.94775	1.09384	9.94801	1.09322	9.90432	1.0934	9.97357	1.09348	9.99082	1.09375	9.93943	1.09304	9.65547	1.09372	9.52918	1.09365	9.72149
1.09275	9.64135	1.09257	9.9432	1.0927	9.77199	1.09258	9.40713	1.09262	9.64601	1.09257	9.50717	1.09254	9.61925	1.0925	9.61545	1.09255	9.72147	1.09255	9.59291	1.09268	9.60346	1.09261	9.40068	1.0922	10.0276	1.09261	9.74676	1.09247	9.98952	1.0924	9.9767	1.09249	9.91673	1.09262	9.94571	1.09207	9.92665	1.09278	9.96359	1.09212	9.9863	1.09246	9.94263	1.09219	9.63382	1.0927	9.52169	1.0924	9.72253
1.09169	9.64251	1.09165	9.92328	1.09167	9.76082	1.0917	9.40262	1.09157	9.63944	1.09162	9.52723	1.0916	9.63919	1.09164	9.60809	1.09168	9.71324	1.09168	9.57244	1.09159	9.55457	1.09166	9.38471	1.09121	10.0081	1.09145	9.7266	1.09133	9.96016	1.09155	10.0056	1.09123	9.94444	1.09173	9.95779	1.09124	9.93658	1.09152	9.96872	1.09148	9.9674	1.09171	9.9414	1.09115	9.64061	1.09161	9.50213	1.09135	9.71186
1.09067	9.63312	1.09059	9.90124	1.09065	9.75989	1.09063	9.39551	1.09056	9.62116	1.0906	9.53377	1.09064	9.65053	1.09066	9.59924	1.09054	9.71416	1.0908	9.62062	1.09054	9.55879	1.09073	9.36449	1.09018	10.0309	1.09017	9.70896	1.09028	9.97587	1.09033	10.0015	1.09039	9.91507	1.09043	9.96433	1.09054	9.91921	1.09078	9.95964	1.09007	9.97356	1.09039	9.92677	1.09023	9.61811	1.09035	9.51942	1.09048	9.73084
1.08974	9.62648	1.08961	9.90125	1.08977	9.77413	1.08965	9.4149	1.08976	9.62331	1.08955	9.51392	1.08973	9.63242	1.08973	9.62302	1.08967	9.72185	1.08973	9.61566	1.08974	9.58985	1.08963	9.39911	1.08941	10.0139	1.08903	9.73584	1.08929	9.96967	1.08924	9.97794	1.08938	9.95023	1.08947	9.9499	1.08922	9.93038	1.0897	9.9624	1.08936	9.9711	1.08979	9.94732	1.08949	9.62787	1.08965	9.50519	1.08946	9.70077
1.08866	9.62519	1.08865	9.81968	1.08874	9.76388	1.08868	9.42566	1.08878	9.64473	1.08878	9.51284	1.0886	9.60247	1.08871	9.62794	1.08866	9.72987	1.08874	9.57951	1.08858	9.57211	1.08855	9.38769	1.08833	10.0201	1.08828	9.74592	1.08841	9.98042	1.08847	9.99076	1.08855	9.95643	1.08874	9.97062	1.08813	9.93534	1.08845	9.96338	1.0883	9.99	1.08856	9.93943	1.0882	9.61641	1.08865	9.51325	1.08865	9.70615
1.0877	9.64338	1.0877	9.90061	1.0878	9.7423	1.08751	9.39356	1.08778	9.62368	1.08757	9.54547	1.08768	9.64052	1.0876	9.59605	1.08766	9.70572	1.08774	9.57711	1.08773	9.55474	1.0877	9.3898	1.08714	10.0123	1.08704	9.75264	1.08754	9.99159	1.08725	10.0305	1.08746	9.91673	1.08744	9.95525	1.08751	9.9159	1.08767	9.93692	1.08722	9.97767	1.08776	9.92439	1.08742	9.63467	1.08762	9.49386	1.08757	9.74523
1.08672	9.65157	1.08666	9.87021	1.08666	9.75519	1.08661	9.39857	1.08673	9.60131	1.08666	9.54518	1.08672	9.65518	1.08666	9.59262	1.08668	9.69631	1.08669	9.59518	1.08665	9.56048	1.08672	9.38484	1.08648	10.0147	1.086	9.75642	1.08613	9.9767	1.08618	9.9978	1.08648	9.93948	1.08643	9.93861	1.0861	9.92045	1.08669	9.97357	1.08614	9.97767	1.08665	9.9444	1.08632	9.60749	1.08641	9.52256	1.08665	9.72554
1.08565	9.61672	1.0857	9.8725	1.08577	9.77846	1.08571	9.42661	1.0855	9.61801	1.08575	9.51727	1.08581	9.61501	1.08571	9.60755	1.08576	9.71488	1.08562	9.59655	1.08576	9.57227	1.08561	9.39803	1.08522	10.0069	1.08525	9.71484	1.08531	9.96595	1.08552	9.9829	1.08535	9.92914	1.08557	9.93314	1.08526	9.93079	1.08577	9.96441	1.08509	9.95631	1.0854	9.94095	1.08544	9.62745	1.08565	9.50138	1.08539	9.69295
1.08465	9.61509	1.08473	9.88447	1.08458	9.76124	1.08478	9.39228	1.08453	9.61553	1.08468	9.52384	1.08462	9.61655	1.08479	9.6181	1.08466	9.7208	1.08467	9.57314	1.08464	9.5743	1.08475	9.41118	1.08415	10.016	1.08393	9.72408	1.08439	9.98539	1.08445	10.0238	1.08412	9.93038	1.0846	9.93655	1.08416	9.89108	1.08466	9.95706	1.08427	9.93576	1.08468	9.91547	1.08412	9.63	1.08465	9.51627	1.08441	9.73754
1.08372	9.62914	1.08365	9.90744	1.08372	9.72517	1.08364	9.37636	1.08369	9.60652	1.08353	9.54502	1.08352	9.62265	1.08363	9.59411	1.08363	9.71437	1.08363	9.56152	1.08374	9.55044	1.08364	9.36916	1.08344	9.99821	1.08369	9.73416	1.08309	9.97505	1.08328	9.99655	1.08333	9.93948	1.08378	9.96351	1.08307	9.91714	1.08369	9.9656	1.08328	9.98384	1.08374	9.91218	1.08307	9.64146	1.08341	9.5188	1.08354	9.73469
1.0827	9.62162	1.0826	9.89152	1.08278	9.7525	1.08262	9.4013	1.08271	9.60329	1.08254	9.52789	1.08258	9.62527	1.08264	9.56793	1.08256	9.68939	1.08254	9.59949	1.08258	9.56135	1.08274	9.36035	1.08243	10.0106	1.08196	9.69384	1.08211	9.98456	1.08232	10.0114	1.08259	9.94196	1.08241	9.93688	1.08213	9.93493	1.08267	9.96449	1.08216	9.95343	1.08239	9.93729	1.08218	9.6249	1.0825	9.50134	1.08262	9.71314
1.08176	9.60604	1.08165	9.88863	1.08156	9.76216	1.08168	9.38835	1.0816	9.61673	1.08158	9.51181	1.08161	9.62228	1.08166	9.60015	1.08177	9.69253	1.08165	9.60701	1.08169	9.57136	1.08176	9.41536	1.08129	10.0156	1.08112	9.74928	1.08139	9.99366	1.08117	10.0077	1.08124	9.91425	1.08151	9.94875	1.08102	9.90597	1.08181	9.95155	1.08136	9.9748	1.08165	9.92562	1.08123	9.62915	1.08172	9.50114	1.0817	9.71318
1.08057	9.6173	1.08074	9.90715	1.08066	9.7549	1.08073	9.38099	1.08068	9.62897	1.08052	9.51019	1.08068	9.60176	1.08073	9.61231	1.08051	9.71857	1.08072	9.55792	1.08054	9.56015	1.08061	9.41399	1.08032	9.99986	1.08001	9.71862	1.08037	9.98084	1.08021	9.97711	1.08049	9.92169	1.08075	9.96178	1.08022	9.90556	1.08084	9.94678	1.08009	9.97685	1.0807	9.91736	1.0802	9.59857	1.08074	9.5245	1.08054	9.70627
1.07966	9.63046	1.07978	9.90957	1.07979	9.75175	1.07979	9.38761	1.07954	9.60933	1.07953	9.52967	1.07971	9.60766	1.07952	9.59171	1.07967	9.70135	1.07973	9.56925	1.07964	9.54163	1.07967	9.36726	1.07937	9.99076	1.07928	9.74676	1.07925	9.95892	1.07942	9.97422	1.07953	9.92583	1.07988	9.95623	1.07926	9.925	1.07949	9.95697	1.07923	9.96699	1.07947	9.92311	1.07925	9.64146	1.0793	9.49191	1.07952	9.71202
1.07872	9.62365	1.07863	9.89033	1.07859	9.73545	1.07862	9.3836	1.07869	9.6133	1.07871	9.53691	1.0788	9.6234	1.07868	9.57091	1.07867	9.68393	1.0786	9.58083	1.07878	9.54613	1.07877	9.37032	1.07816	9.97629	1.07859	9.71148	1.07821	9.96016	1.07822	9.98415	1.0784	9.90018	1.07883	9.93597	1.0785	9.91259	1.07857	9.9458	1.07839	9.95631	1.07849	9.89603	1.07828	9.63722	1.07836	9.50895	1.07845	9.70793
1.07767	9.59158	1.07762	9.86868	1.07778	9.75158	1.07758	9.39129	1.07763	9.614	1.07754	9.50163	1.07773	9.61111	1.07767	9.58844	1.07772	9.69363	1.07761	9.57442	1.07762	9.56119	1.07757	9.37408	1.07707	9.98497	1.07701	9.74508	1.07749	9.97215	1.07721	9.97794	1.07718	9.93203	1.07752	9.95122	1.07708	9.91218	1.07778	9.94617	1.07737	9.96083	1.07775	9.91822	1.07711	9.61046	1.07736	9.49444	1.07743	9.68692
1.07683	9.59686	1.07679	9.8928	1.0767	9.7617	1.07656	9.38327	1.07657	9.62964	1.07665	9.50742	1.07658	9.58307	1.07665	9.61425	1.07657	9.71534	1.07672	9.57893	1.07659	9.53691	1.0767	9.38926	1.07632	9.98084	1.07623	9.69426	1.07612	9.97505	1.07617	9.96222	1.07618	9.93245	1.07633	9.94045	1.07647	9.9097	1.07654	9.95701	1.07614	9.94973	1.0764	9.9211	1.07611	9.61726	1.07639	9.49923	1.0766	9.68836
1.07566	9.62818	1.07578	9.89836	1.07579	9.75729	1.07558	9.37632	1.07569	9.59659	1.07561	9.53823	1.07553	9.60239	1.07562	9.5927	1.07558	9.70639	1.07565	9.56127	1.07572	9.52909	1.07567	9.36544	1.07526	9.98539	1.07546	9.72744	1.07537	9.94651	1.07524	9.97629	1.07553	9.93162	1.07589	9.928	1.07523	9.89646	1.07566	9.95052	1.07547	9.96535	1.0755	9.8923	1.0751	9.61131	1.07568	9.50986	1.07529	9.7303
1.07463	9.62016	1.07467	9.86978	1.07467	9.71912	1.07465	9.40117	1.0746	9.59039	1.07464	9.50304	1.07457	9.61755	1.0748	9.58112	1.0747	9.69346	1.07475	9.5616	1.07462	9.56255	1.07459	9.35423	1.07449	9.98539	1.07464	9.7203	1.0741	9.95602	1.07441	9.96223	1.07431	9.92045	1.07474	9.94304	1.07448	9.89108	1.07438	9.94321	1.07417	9.94809	1.0746	9.91966	1.07449	9.60409	1.07461	9.50461	1.07473	9.71
1.07381	9.61393	1.07364	9.87398	1.07366	9.7365	1.07374	9.39348	1.07373	9.61475	1.07372	9.48451	1.0736	9.60542	1.07372	9.59771	1.07376	9.67565	1.0737	9.59407	1.07376	9.58282	1.07368	9.37495	1.07349	9.98746	1.07294	9.70434	1.07312	9.96016	1.07336	9.96926	1.07331	9.92169	1.07342	9.93622	1.07351	9.89812	1.07346	9.94391	1.07329	9.95014	1.07338	9.94469	1.07307	9.60367	1.07337	9.49303	1.07349	9.70979
1.07265	9.61613	1.07266	9.87016	1.07266	9.7562	1.07263	9.37975	1.07262	9.60892	1.07259	9.50263	1.07262	9.58157	1.07258	9.5987	1.07257	9.69342	1.07275	9.58232	1.07257	9.54564	1.07279	9.39311	1.07229	9.97918	1.07263	9.71694	1.07213	9.9585	1.07231	9.99986	1.07256	9.93782	1.07274	9.92919	1.07246	9.90267	1.07259	9.93737	1.07217	9.94603	1.07271	9.91029	1.07257	9.62787	1.07272	9.49551	1.07247	9.71057
1.07158	9.61917	1.07161	9.89263	1.07179	9.75452	1.0716	9.37723	1.07177	9.58737	1.07161	9.48984	1.07177	9.59291	1.07153	9.60532	1.07169	9.70698	1.07165	9.55263	1.0717	9.53286	1.07165	9.35601	1.07132	9.98373	1.07126	9.69048	1.07108	9.95809	1.07114	9.992	1.07134	9.92293	1.07165	9.93187	1.07149	9.8977	1.07192	9.93881	1.07142	9.95425	1.07149	9.91358	1.07131	9.63255	1.07179	9.50047	1.07142	9.69312
1.07058	9.62776	1.07064	9.8821	1.07069	9.72277	1.07071	9.3862	1.07068	9.581	1.07073	9.49535	1.07075	9.60799	1.07074	9.57583	1.07065	9.68187	1.07057	9.5688	1.07067	9.56247	1.07059	9.36449	1.07014	9.95561	1.07041	9.7413	1.07023	9.97257	1.07035	9.9676	1.07029	9.89274	1.07046	9.93363	1.07036	9.89026	1.07066	9.92398	1.07014	9.93781	1.07053	9.93446	1.07008	9.62872	1.07078	9.49526	1.07038	9.68129
1.06964	9.60072	1.06964	9.86218	1.06975	9.71055	1.06964	9.38562	1.06956	9.60763	1.06965	9.49109	1.06975	9.59923	1.06964	9.57703	1.06969	9.67313	1.06969	9.59006	1.06947	9.55044	1.06973	9.38488	1.06951	9.9523	1.06924	9.69762	1.0691	9.95602	1.06921	9.99614	1.06955	9.92707	1.06962	9.93252	1.06927	9.90018	1.06984	9.94584	1.06926	9.94685	1.06968	9.9114	1.06919	9.57777	1.06981	9.51636	1.06934	9.70164
1.06873	9.57053	1.06868	9.85904	1.06864	9.73852	1.06859	9.37044	1.06864	9.59982	1.0686	9.45829	1.06862	9.58095	1.06869	9.59018	1.06878	9.70282	1.06863	9.5731	1.06872	9.53116	1.06867	9.3692	1.06821	9.96843	1.0687	9.70812	1.06814	9.93824	1.06826	9.96223	1.06842	9.92045	1.06876	9.93852	1.06816	9.89232	1.06849	9.93269	1.06844	9.95096	1.06841	9.90709	1.06807	9.64019	1.06882	9.4853	1.06847	9.69767
1.06769	9.57385	1.06773	9.87925	1.06785	9.74692	1.06758	9.37979	1.06766	9.58096	1.06766	9.49518	1.06762	9.60151	1.06752	9.60321	1.06754	9.70455	1.0677	9.5573	1.06761	9.5403	1.06761	9.3599	1.06745	9.96098	1.06707	9.71862	1.0674	9.94651	1.06737	9.98125	1.06758	9.92293	1.06763	9.93774	1.06756	9.89563	1.06777	9.92192	1.06713	9.93494	1.06773	9.91658	1.06745	9.58286	1.06746	9.51263	1.06747	9.69709
1.06671	9.60405	1.06679	9.88333	1.06675	9.7378	1.06663	9.38029	1.06658	9.58869	1.06656	9.50374	1.06666	9.60812	1.06669	9.58848	1.06669	9.69237	1.06675	9.56536	1.06669	9.55916	1.06672	9.3221	1.06618	9.95106	1.06615	9.67872	1.06612	9.93617	1.06639	9.95354	1.06648	9.92128	1.0666	9.92763	1.06649	9.89398	1.06647	9.92829	1.06623	9.94562	1.06656	9.91239	1.06632	9.61131	1.06654	9.47798	1.0664	9.6875
1.0657	9.57646	1.06572	9.83157	1.06563	9.72315	1.06575	9.36151	1.06557	9.60081	1.06565	9.48083	1.06579	9.60367	1.0656	9.56268	1.06559	9.65982	1.06572	9.5925	1.0656	9.53315	1.06573	9.3709	1.06531	9.96057	1.06528	9.71988	1.06533	9.95892	1.0654	9.98084	1.06539	9.92045	1.06561	9.92443	1.0652	9.88819	1.06555	9.92677	1.06532	9.94192	1.06539	9.89254	1.06547	9.59985	1.06561	9.50411	1.06565	9.70627
1.06464	9.56081	1.0647	9.84443	1.06483	9.71483	1.06477	9.35498	1.0647	9.58236	1.06459	9.46983	1.06469	9.56284	1.06467	9.58336	1.06476	9.67607	1.06466	9.57037	1.06476	9.51648	1.0646	9.37785	1.06443	9.96305	1.06457	9.72366	1.06447	9.96884	1.06422	9.96967	1.06424	9.91301	1.06483	9.9287	1.06412	9.89894	1.06438	9.91239	1.06419	9.9337	1.06461	9.89821	1.06447	9.60537	1.06448	9.47318	1.0643	9.67468
1.06364	9.60529	1.06368	9.85798	1.06365	9.74192	1.06352	9.35721	1.0636	9.57202	1.06356	9.47868	1.06359	9.57252	1.06359	9.57959	1.06363	9.68745	1.06351	9.54973	1.06363	9.54597	1.06372	9.36118	1.06351	9.94278	1.06317	9.70098	1.06341	9.9341	1.06318	9.96057	1.06324	9.92293	1.06341	9.92213	1.06309	9.88778	1.0634	9.93528	1.06343	9.92959	1.06338	9.89603	1.06325	9.6007	1.06362	9.48798	1.06357	9.70549
1.06261	9.56097	1.06268	9.86919	1.06266	9.73747	1.06274	9.37106	1.06252	9.5817	1.06268	9.46474	1.06249	9.59902	1.06259	9.57273	1.06262	9.68241	1.06262	9.5664	1.06272	9.57653	1.0627	9.35531	1.06245	9.95933	1.06203	9.74046	1.06208	9.93782	1.06235	9.94775	1.06233	9.8886	1.06269	9.90848	1.06219	9.88736	1.06252	9.93815	1.06215	9.92138	1.06282	9.89435	1.0621	9.60367	1.06276	9.47727	1.06245	9.69258
1.06174	9.59325	1.06164	9.82902	1.06179	9.70669	1.06155	9.35303	1.06156	9.59047	1.06176	9.46673	1.06179	9.58868	1.06164	9.55862	1.06169	9.65272	1.06168	9.57318	1.06176	9.5245	1.0617	9.37673	1.06145	9.94072	1.06102	9.76775	1.06113	9.94444	1.06131	9.94568	1.06153	9.91549	1.06183	9.91251	1.06123	9.88736	1.06179	9.92085	1.06148	9.93822	1.0615	9.89349	1.06138	9.56758	1.0615	9.49249	1.0614	9.68745
1.06066	9.59013	1.06063	9.83734	1.06081	9.71286	1.06072	9.34906	1.06068	9.56938	1.06069	9.45754	1.06071	9.56816	1.06084	9.54738	1.06067	9.66289	1.06079	9.57099	1.06069	9.53633	1.06071	9.38839	1.06024	9.9279	1.06004	9.7686	1.06026	9.93906	1.06046	9.93658	1.06017	9.91135	1.06066	9.89899	1.06033	9.8886	1.06057	9.92254	1.06016	9.92425	1.06065	9.90002	1.0601	9.60367	1.06032	9.48497	1.06058	9.72087
1.05969	9.57476	1.05969	9.85437	1.05969	9.74612	1.05974	9.3702	1.05975	9.5544	1.05962	9.43955	1.05974	9.57065	1.05966	9.58253	1.05975	9.67423	1.05963	9.55254	1.05961	9.56677	1.05963	9.35328	1.05915	9.94196	1.05969	9.77321	1.05928	9.90018	1.05925	9.95313	1.05944	9.89605	1.0597	9.91157	1.05938	9.87082	1.05945	9.92496	1.05932	9.92261	1.05944	9.89612	1.05923	9.6007	1.05947	9.47214	1.05971	9.69444
1.05874	9.58303	1.05863	9.8618	1.05863	9.72886	1.05868	9.36151	1.05865	9.57405	1.05865	9.47607	1.0585	9.59271	1.05883	9.5676	1.0587	9.69287	1.05861	9.55064	1.05881	9.55755	1.0587	9.33041	1.05841	9.92624	1.05856	9.74634	1.05819	9.90887	1.05822	9.93451	1.05855	9.88736	1.05867	9.90438	1.05851	9.87868	1.05872	9.91572	1.05818	9.93781	1.05858	9.89188	1.05808	9.57267	1.05838	9.48625	1.05867	9.69928
1.05775	9.58498	1.05771	9.85148	1.0578	9.72395	1.05773	9.34331	1.0576	9.58828	1.05769	9.47496	1.05751	9.58976	1.05764	9.54142	1.05762	9.64844	1.05774	9.57293	1.05761	9.52909	1.05762	9.36015	1.05743	9.94196	1.05706	9.74508	1.0573	9.89605	1.05725	9.95685	1.05727	9.89067	1.0575	9.92566	1.05725	9.88488	1.05787	9.90803	1.05728	9.96042	1.05781	9.89341	1.05742	9.61216	1.05769	9.4836	1.05743	9.68212
1.05671	9.56683	1.05672	9.8567	1.05663	9.7268	1.0566	9.34286	1.05665	9.56702	1.05657	9.4599	1.05665	9.55894	1.05664	9.55991	1.05665	9.66066	1.05669	9.57	1.05673	9.55242	1.05671	9.39307	1.05633	9.94485	1.05656	9.71946	1.05614	9.92459	1.05639	9.93286	1.05612	9.88943	1.05635	9.92398	1.05652	9.89315	1.05658	9.91703	1.05617	9.93576	1.0564	9.90039	1.0563	9.59857	1.05635	9.48645	1.05662	9.68348
1.05579	9.57833	1.05572	9.84872	1.05575	9.69715	1.05567	9.36217	1.05562	9.54518	1.05575	9.45341	1.05566	9.56479	1.05572	9.58269	1.0557	9.66935	1.05572	9.54386	1.05578	9.55945	1.05562	9.35845	1.05521	9.92872	1.05542	9.73626	1.0553	9.90928	1.05544	9.94113	1.05515	9.89398	1.05575	9.91099	1.05551	9.88612	1.05562	9.8923	1.05529	9.91028	1.05542	9.89299	1.05509	9.59518	1.05554	9.47682	1.05546	9.66132
1.05464	9.54411	1.05472	9.85225	1.05471	9.73239	1.0548	9.35576	1.0546	9.58538	1.05449	9.45027	1.05461	9.58706	1.05469	9.56611	1.05457	9.6715	1.05469	9.55829	1.05459	9.53509	1.05471	9.34067	1.05419	9.9279	1.05459	9.69426	1.05427	9.90018	1.05442	9.95643	1.05433	9.8915	1.0545	9.91477	1.05415	9.87454	1.05456	9.91116	1.05442	9.92754	1.05481	9.87754	1.05426	9.56333	1.05466	9.48443	1.05447	9.69027
1.05379	9.57796	1.05368	9.83658	1.05385	9.7226	1.05364	9.34476	1.05365	9.57901	1.05375	9.45267	1.05363	9.60255	1.05368	9.54738	1.05375	9.65314	1.05374	9.57078	1.05377	9.52504	1.05366	9.36283	1.05317	9.92045	1.05298	9.70686	1.05314	9.91756	1.05321	9.96181	1.05315	9.8915	1.05375	9.90832	1.05317	9.88984	1.05364	9.91029	1.05307	9.92466	1.05367	9.89805	1.05341	9.59475	1.0533	9.4867	1.05345	9.68034
1.05261	9.55711	1.05265	9.8215	1.05281	9.69766	1.05257	9.3491	1.0527	9.55106	1.05259	9.47119	1.05276	9.566	1.05275	9.55784	1.05271	9.64197	1.05279	9.54642	1.05271	9.5281	1.05282	9.35609	1.05227	9.92914	1.05269	9.69342	1.05229	9.90721	1.05227	9.95437	1.05259	9.88323	1.05288	9.90166	1.05216	9.89232	1.05281	9.91403	1.05242	9.93329	1.05256	9.8925	1.0524	9.57904	1.05232	9.48492	1.05259	9.69353
1.05177	9.54876	1.05158	9.82732	1.05164	9.70291	1.0518	9.36478	1.05168	9.54535	1.05156	9.47119	1.05172	9.5682	1.05167	9.56235	1.05162	9.66301	1.05175	9.5377	1.05161	9.54332	1.05163	9.34253	1.05124	9.91135	1.05155	9.69216	1.05149	9.90763	1.05137	9.9494	1.05117	9.90432	1.05159	9.9015	1.05111	9.87123	1.0518	9.90347	1.0513	9.90124	1.05156	9.88621	1.05116	9.59815	1.05153	9.46247	1.05157	9.6705
1.05069	9.55457	1.05077	9.85318	1.05064	9.69774	1.05059	9.34873	1.05058	9.56983	1.05052	9.43558	1.05067	9.5905	1.0508	9.57637	1.05058	9.67809	1.05067	9.5439	1.05074	9.54597	1.0506	9.32375	1.05016	9.93782	1.05037	9.66654	1.05007	9.90391	1.05037	9.92872	1.05046	9.87413	1.05069	9.90327	1.05021	9.8886	1.05058	9.90581	1.05021	9.92877	1.05049	9.88892	1.0505	9.57394	1.05054	9.48679	1.05062	9.69006
1.04968	9.56562	1.04968	9.82711	1.04978	9.72895	1.04963	9.3484	1.04975	9.56896	1.04962	9.43434	1.04965	9.57455	1.04967	9.54345	1.04959	9.66234	1.04974	9.54411	1.04965	9.51631	1.04981	9.34464	1.04946	9.91218	1.04928	9.65814	1.04909	9.91094	1.04916	9.92996	1.04953	9.88405	1.04963	9.89299	1.04957	9.88571	1.04957	9.90417	1.0495	9.91932	1.04977	9.88716	1.04949	9.60325	1.04938	9.47549	1.0497	9.66285
1.04879	9.55603	1.04869	9.81976	1.04865	9.71026	1.04867	9.32722	1.04868	9.53418	1.04874	9.45531	1.04863	9.56571	1.04862	9.55023	1.0486	9.6211	1.04866	9.54828	1.04869	9.52905	1.04857	9.35709	1.04841	9.91425	1.04799	9.67536	1.04813	9.91466	1.04818	9.9279	1.04834	9.88529	1.04846	9.90302	1.04819	9.87744	1.04868	9.91325	1.0482	9.92754	1.04839	9.88145	1.04809	9.59475	1.04835	9.4793	1.04871	9.69287
1.04774	9.56716	1.04777	9.83475	1.04778	9.71278	1.04776	9.3446	1.0477	9.53468	1.04765	9.44245	1.04758	9.54365	1.04756	9.55172	1.04771	9.65659	1.04759	9.52281	1.04764	9.54303	1.04774	9.34038	1.04748	9.90225	1.04761	9.68712	1.04711	9.88364	1.04711	9.93493	1.0472	9.89108	1.04783	9.90516	1.04749	9.88074	1.04746	9.89266	1.04713	9.93617	1.04769	9.88461	1.04739	9.59772	1.04769	9.46797	1.0477	9.65772
1.04667	9.56625	1.04679	9.84978	1.0467	9.69564	1.04677	9.33268	1.04663	9.55908	1.0467	9.45961	1.04663	9.57277	1.04665	9.56892	1.04665	9.66931	1.04661	9.5226	1.04675	9.55321	1.04657	9.33016	1.0462	9.91631	1.0466	9.672	1.04617	9.88074	1.04621	9.91631	1.04632	9.89108	1.04647	9.90413	1.04651	9.88323	1.04682	9.8803	1.04616	9.90864	1.0467	9.88769	1.04643	9.57904	1.0467	9.47996	1.0464	9.65433
1.04581	9.59395	1.04566	9.83717	1.04564	9.71223	1.04565	9.31213	1.04569	9.54671	1.04581	9.44121	1.04567	9.577	1.04566	9.55953	1.04555	9.66839	1.04563	9.5671	1.04573	9.5257	1.0458	9.3422	1.04522	9.90349	1.04514	9.6678	1.04522	9.90101	1.04512	9.92128	1.04561	9.90763	1.0457	9.90421	1.04522	9.86461	1.04571	9.8992	1.04543	9.92055	1.04548	9.86632	1.04558	9.59645	1.04583	9.48153	1.04565	9.67558
1.04476	9.56853	1.04466	9.81654	1.04471	9.70014	1.04462	9.32987	1.04464	9.52587	1.04467	9.43749	1.04478	9.55457	1.04473	9.54572	1.04467	9.64748	1.04482	9.57302	1.04468	9.52409	1.04465	9.35704	1.04417	9.89977	1.0442	9.66948	1.04454	9.88488	1.04416	9.92376	1.04421	9.90308	1.04469	9.89871	1.0443	9.89398	1.04449	9.89345	1.04417	9.89467	1.04445	9.86205	1.04436	9.60834	1.04473	9.47847	1.04438	9.67095
1.04362	9.54976	1.04374	9.8046	1.04368	9.67561	1.04365	9.34195	1.04368	9.55515	1.04366	9.44443	1.0438	9.53671	1.04376	9.54345	1.04364	9.63899	1.04378	9.53083	1.04363	9.53683	1.04371	9.32809	1.04315	9.92748	1.04348	9.66528	1.04354	9.88198	1.04307	9.90473	1.04327	9.86958	1.04355	9.89538	1.04317	9.87785	1.04384	9.866	1.04348	9.90042	1.04353	9.85815	1.04323	9.5922	1.04377	9.4616	1.04369	9.65846
1.04258	9.54415	1.04269	9.82736	1.0426	9.68132	1.0427	9.33674	1.04258	9.5707	1.0427	9.46623	1.04263	9.56089	1.04263	9.56483	1.04262	9.67061	1.04264	9.54291	1.04278	9.52806	1.04275	9.32995	1.0421	9.90763	1.04222	9.6762	1.04247	9.88943	1.04233	9.90597	1.04233	9.8795	1.0427	9.89418	1.04237	9.84766	1.04274	9.89986	1.04211	9.89713	1.04273	9.86748	1.04249	9.58499	1.04265	9.49067	1.04239	9.67583
1.04168	9.5446	1.04173	9.8221	1.04163	9.71026	1.04163	9.32975	1.04165	9.53542	1.04159	9.46962	1.0417	9.56998	1.04158	9.5623	1.04168	9.64895	1.04172	9.5597	1.0416	9.49824	1.04163	9.34455	1.04122	9.90846	1.04146	9.68376	1.04132	9.8886	1.04148	9.91507	1.04165	9.8915	1.04151	9.88477	1.04157	9.86213	1.0416	9.88921	1.04148	9.89878	1.04163	9.87779	1.04138	9.56545	1.04159	9.47591	1.04139	9.67476
1.0407	9.53505	1.04082	9.80626	1.04077	9.70501	1.04075	9.33934	1.04068	9.5281	1.04057	9.43364	1.04063	9.5363	1.04057	9.54506	1.04076	9.62215	1.04055	9.56342	1.04069	9.53005	1.04076	9.33388	1.04033	9.93575	1.04044	9.66276	1.04051	9.86627	1.04025	9.91797	1.04024	9.86254	1.04052	9.87475	1.04024	9.8642	1.0406	9.88001	1.04015	9.89877	1.04069	9.84956	1.04024	9.57649	1.04063	9.47682	1.04037	9.6662
1.03959	9.52259	1.03976	9.79904	1.0398	9.70921	1.03971	9.32739	1.03978	9.54196	1.0396	9.42802	1.03982	9.5363	1.03979	9.5171	1.03961	9.61518	1.03981	9.52727	1.0398	9.52876	1.03972	9.30435	1.03933	9.90308	1.03937	9.64554	1.03947	9.86916	1.03948	9.913	1.03946	9.88571	1.03949	9.89077	1.03956	9.87537	1.03966	9.87701	1.03917	9.88932	1.03943	9.87742	1.03915	9.5714	1.03966	9.4518	1.03937	9.64788
1.03865	9.53925	1.03865	9.81696	1.03869	9.68855	1.03863	9.32503	1.03864	9.56173	1.03876	9.43099	1.03865	9.56259	1.03867	9.55552	1.03865	9.64806	1.03878	9.53083	1.03863	9.51685	1.03864	9.31573	1.03854	9.90225	1.03829	9.64428	1.0385	9.87785	1.03809	9.90928	1.03826	9.86503	1.03858	9.88901	1.03851	9.87371	1.03851	9.88494	1.03816	9.89795	1.03858	9.88991	1.03811	9.58499	1.03863	9.49655	1.03843	9.65056
1.0377	9.53987	1.03761	9.83577	1.03774	9.70161	1.03764	9.32127	1.03762	9.53269	1.03772	9.44572	1.03765	9.55744	1.03762	9.56619	1.03779	9.64277	1.03766	9.56131	1.03778	9.51156	1.03776	9.33562	1.03751	9.90597	1.03727	9.63336	1.03751	9.87619	1.03731	9.90804	1.03723	9.85965	1.03767	9.87841	1.03733	9.86213	1.03781	9.86308	1.03708	9.89056	1.03769	9.8595	1.03744	9.56885	1.03767	9.46032	1.03737	9.65441
1.0366	9.55595	1.03675	9.82375	1.03684	9.72277	1.03662	9.33029	1.0366	9.52024	1.03663	9.44745	1.03672	9.54951	1.03673	9.53563	1.03666	9.64214	1.03661	9.56193	1.03658	9.5212	1.03662	9.33471	1.03624	9.91797	1.03618	9.65688	1.03612	9.85469	1.03642	9.92748	1.03619	9.88571	1.03644	9.89139	1.03624	9.88653	1.03639	9.86904	1.03612	9.87946	1.03672	9.86933	1.0364	9.57989	1.03642	9.47719	1.03639	9.6566
1.03585	9.52056	1.03584	9.80634	1.03581	9.70081	1.03578	9.33434	1.03565	9.54477	1.03585	9.42504	1.03581	9.54033	1.03579	9.50444	1.03572	9.63924	1.03569	9.53282	1.03576	9.51181	1.03567	9.32768	1.03519	9.87744	1.03542	9.66906	1.03551	9.86916	1.03528	9.91631	1.03532	9.88405	1.03586	9.88802	1.03562	9.84559	1.03555	9.87446	1.03545	9.88727	1.03532	9.84989	1.03557	9.56418	1.03583	9.4659	1.03553	9.64428
1.03476	9.53011	1.03471	9.78898	1.03477	9.67494	1.03479	9.31201	1.03465	9.55329	1.03466	9.43079	1.03469	9.55084	1.03473	9.54564	1.0347	9.63547	1.03454	9.53538	1.0346	9.4994	1.03472	9.30609	1.03426	9.90184	1.03421	9.66444	1.03434	9.89894	1.03428	9.91631	1.03452	9.87371	1.0345	9.87372	1.0342	9.86544	1.03456	9.86489	1.03425	9.88768	1.03489	9.86111	1.03452	9.58456	1.03468	9.45014	1.0346	9.65677
1.03364	9.53929	1.03365	9.79603	1.03376	9.68876	1.03362	9.30134	1.03377	9.52723	1.03376	9.42719	1.03363	9.55117	1.03359	9.55283	1.03368	9.66133	1.03355	9.54233	1.03372	9.49051	1.03367	9.33169	1.03318	9.90018	1.03324	9.67788	1.03332	9.86544	1.03346	9.91425	1.03347	9.88447	1.03385	9.8999	1.03334	9.84724	1.03386	9.87615	1.03328	9.8696	1.03352	9.86082	1.03325	9.58414	1.03351	9.47169	1.03345	9.66355
1.03283	9.52728	1.03268	9.79271	1.03266	9.68082	1.0327	9.31676	1.03274	9.52554	1.03266	9.43852	1.03279	9.53414	1.03263	9.54572	1.03274	9.64626	1.03272	9.54692	1.0328	9.48534	1.03255	9.33206	1.03225	9.88612	1.03229	9.67368	1.0322	9.8824	1.03247	9.9341	1.03221	9.86544	1.0325	9.89764	1.03253	9.83773	1.03241	9.8821	1.03219	9.88316	1.03279	9.86489	1.03228	9.5939	1.03241	9.44824	1.03262	9.64804
1.03181	9.51366	1.03165	9.76792	1.0317	9.68002	1.03162	9.30477	1.03173	9.54708	1.03169	9.43504	1.03182	9.51694	1.03165	9.53323	1.0316	9.62782	1.03164	9.53546	1.03159	9.5018	1.03173	9.29931	1.03125	9.88819	1.03129	9.66318	1.03154	9.88116	1.03129	9.9097	1.03152	9.86172	1.03152	9.88864	1.03151	9.86089	1.03183	9.86776	1.03117	9.88439	1.03144	9.83584	1.03152	9.57564	1.0314	9.45874	1.03169	9.64717
1.03075	9.4887	1.03072	9.77463	1.03066	9.65957	1.03078	9.30775	1.0306	9.55052	1.03072	9.43376	1.03069	9.53983	1.03059	9.53914	1.03078	9.6203	1.03083	9.52558	1.0307	9.49717	1.03083	9.28727	1.03051	9.87868	1.0305	9.64554	1.0303	9.84145	1.03038	9.89646	1.03042	9.88157	1.03046	9.87253	1.03044	9.8671	1.03089	9.88995	1.03022	9.87247	1.03058	9.86411	1.03049	9.56758	1.03073	9.42098	1.03037	9.63481
1.02966	9.52865	1.0298	9.79501	1.02982	9.66259	1.02965	9.29861	1.02962	9.51354	1.02955	9.41772	1.02963	9.566	1.02963	9.55883	1.0296	9.65373	1.02967	9.53178	1.02977	9.45725	1.02968	9.31403	1.02911	9.87785	1.0292	9.63966	1.02926	9.84683	1.0294	9.85593	1.02941	9.846	1.02945	9.8826	1.0293	9.84476	1.02945	9.88597	1.02953	9.8848	1.02985	9.86937	1.02947	9.59687	1.02969	9.47388	1.02939	9.65412
1.02882	9.53293	1.02878	9.80601	1.02863	9.6948	1.02869	9.30853	1.02881	9.50808	1.02869	9.4233	1.02867	9.52757	1.02858	9.55101	1.0287	9.65403	1.02867	9.5494	1.02863	9.48166	1.02863	9.31978	1.02829	9.86006	1.0282	9.65394	1.02816	9.84435	1.02829	9.90101	1.02846	9.86792	1.02851	9.86608	1.02853	9.8398	1.0289	9.87175	1.02847	9.87165	1.02847	9.86526	1.02838	9.55654	1.02881	9.44377	1.02838	9.64767
1.02779	9.50996	1.02776	9.77764	1.02782	9.67716	1.02778	9.31763	1.02768	9.53468	1.02775	9.42607	1.02775	9.52571	1.02771	9.52066	1.02776	9.61678	1.0277	9.52918	1.02775	9.51404	1.0278	9.29877	1.02731	9.84021	1.02733	9.65436	1.02754	9.83773	1.02718	9.89357	1.02721	9.85634	1.02772	9.88868	1.02719	9.86048	1.02752	9.87717	1.02741	9.89261	1.02734	9.84956	1.02754	9.59857	1.02738	9.44555	1.02765	9.64022
1.02673	9.49385	1.02672	9.77573	1.02677	9.67855	1.02667	9.28897	1.02676	9.53182	1.02668	9.44849	1.02672	9.54652	1.02664	9.50382	1.02666	9.62362	1.02654	9.50986	1.02676	9.47955	1.02668	9.29728	1.02642	9.86585	1.02636	9.6363	1.02613	9.8551	1.0265	9.87371	1.02618	9.85469	1.02647	9.88539	1.02659	9.84393	1.0266	9.85018	1.02639	9.88768	1.02681	9.86197	1.02658	9.56205	1.02668	9.43703	1.02662	9.6384
1.02563	9.50269	1.02567	9.77768	1.0256	9.66125	1.02557	9.29877	1.02572	9.50349	1.02574	9.4137	1.02583	9.53642	1.02573	9.53542	1.02564	9.64336	1.02557	9.52459	1.02559	9.47198	1.02552	9.30849	1.02519	9.86544	1.02516	9.65142	1.02542	9.84559	1.0255	9.88364	1.02525	9.86503	1.02585	9.87993	1.0252	9.83235	1.02542	9.83538	1.02515	9.86754	1.02548	9.84816	1.02548	9.59518	1.02582	9.45419	1.02546	9.65776
1.0247	9.51295	1.02468	9.79186	1.02479	9.67897	1.02473	9.30812	1.02473	9.497	1.02467	9.38839	1.02461	9.52234	1.02473	9.53501	1.02476	9.62308	1.02476	9.53997	1.02463	9.508	1.02479	9.29339	1.02422	9.87702	1.02415	9.65856	1.02413	9.84393	1.0245	9.89853	1.02426	9.8398	1.02445	9.89127	1.02445	9.85717	1.02444	9.84833	1.02435	9.87206	1.02449	9.84048	1.02438	9.56375	1.02436	9.42065	1.02433	9.64796
1.02383	9.48803	1.02382	9.77199	1.02372	9.69434	1.02373	9.29447	1.02375	9.53116	1.0236	9.3831	1.02363	9.51794	1.02371	9.51871	1.02372	9.62576	1.02382	9.5396	1.02375	9.50006	1.02365	9.28636	1.02313	9.85014	1.02345	9.6489	1.02323	9.85138	1.02335	9.87868	1.02357	9.85096	1.02384	9.89131	1.02335	9.86544	1.02344	9.85088	1.02326	9.87946	1.02379	9.85141	1.02318	9.5731	1.02344	9.45916	1.0235	9.64179
1.02267	9.49015	1.02272	9.75964	1.02278	9.65	1.02264	9.30109	1.02262	9.52872	1.0228	9.42181	1.02256	9.52442	1.02259	9.49948	1.02259	9.60363	1.02267	9.52029	1.02267	9.486	1.02272	9.27412	1.02223	9.86834	1.02246	9.64806	1.02251	9.83856	1.02248	9.88984	1.02245	9.85841	1.02284	9.88539	1.02236	9.84476	1.02284	9.84438	1.02241	9.86138	1.02257	9.84064	1.0222	9.56418	1.02242	9.41867	1.02266	9.63042
1.0217	9.5179	1.02172	9.77998	1.02181	9.63958	1.02166	9.29716	1.02171	9.49878	1.0217	9.40804	1.02166	9.53879	1.02169	9.50651	1.0218	9.62917	1.02165	9.52864	1.02174	9.47698	1.02168	9.28537	1.02115	9.85965	1.02145	9.6531	1.02119	9.83359	1.02133	9.88571	1.02159	9.83773	1.0218	9.86994	1.02152	9.8278	1.02162	9.85383	1.0215	9.89261	1.0215	9.85605	1.02126	9.58753	1.02165	9.42897	1.0217	9.64242
1.02087	9.50581	1.0206	9.78541	1.02083	9.6329	1.02073	9.31101	1.02077	9.5061	1.02079	9.40167	1.02062	9.50298	1.02074	9.51379	1.02064	9.63887	1.02064	9.54994	1.02074	9.47475	1.02067	9.30059	1.0202	9.86213	1.0203	9.65142	1.02018	9.83938	1.02016	9.87371	1.02022	9.858	1.02068	9.88223	1.02052	9.84352	1.02062	9.84364	1.02026	9.87617	1.02082	9.85745	1.02037	9.59603	1.02084	9.42541	1.02041	9.61483
1.01981	9.4884	1.01979	9.75416	1.01964	9.64025	1.01966	9.285	1.01967	9.5104	1.01967	9.39911	1.0196	9.5056	1.01977	9.52612	1.0198	9.62547	1.01977	9.52905	1.01963	9.48736	1.0196	9.29447	1.01953	9.858	1.01923	9.62958	1.0193	9.84269	1.01918	9.86006	1.01961	9.85634	1.01952	9.8766	1.01933	9.86131	1.01977	9.84266	1.01919	9.83672	1.01986	9.8473	1.01942	9.58201	1.01953	9.44423	1.01939	9.62968
1.01865	9.47104	1.01869	9.71964	1.01867	9.65701	1.01857	9.27718	1.01874	9.49783	1.01859	9.39886	1.0187	9.52957	1.0186	9.50209	1.01872	9.59263	1.01871	9.49824	1.01876	9.47537	1.01882	9.27205	1.01821	9.85717	1.01824	9.63966	1.01827	9.84187	1.0185	9.8671	1.01858	9.8369	1.0186	9.86891	1.01834	9.82739	1.01858	9.8452	1.01845	9.85357	1.01854	9.83337	1.0185	9.54889	1.01853	9.4147	1.01836	9.62906
1.01763	9.48184	1.01768	9.73008	1.0177	9.61888	1.01779	9.28818	1.01777	9.48968	1.0178	9.41168	1.01762	9.52226	1.01766	9.50217	1.01773	9.6075	1.01763	9.49497	1.01766	9.45573	1.01767	9.29046	1.01728	9.84931	1.01732	9.6384	1.01725	9.83235	1.01719	9.86048	1.01744	9.82739	1.0178	9.87339	1.01716	9.85386	1.01748	9.86785	1.01752	9.87124	1.01737	9.83107	1.01726	9.5629	1.01763	9.43645	1.01737	9.64357
1.01682	9.49027	1.01661	9.74652	1.01674	9.62043	1.01676	9.30196	1.0167	9.49803	1.01663	9.42524	1.01676	9.48836	1.01681	9.52748	1.01666	9.62526	1.01668	9.52488	1.01678	9.47715	1.01672	9.30196	1.01639	9.8278	1.01647	9.63924	1.01623	9.81085	1.01651	9.86131	1.01656	9.83649	1.01648	9.87052	1.01653	9.85179	1.01664	9.84393	1.01653	9.87206	1.01668	9.83637	1.01611	9.5646	1.01663	9.44497	1.01651	9.62414
1.01575	9.47125	1.01568	9.74303	1.01572	9.63492	1.01568	9.27942	1.01564	9.51292	1.01578	9.39724	1.0157	9.49933	1.01572	9.53116	1.01577	9.60909	1.01578	9.52202	1.01567	9.48137	1.01567	9.27271	1.01522	9.82822	1.01533	9.6489	1.01517	9.82201	1.01528	9.88198	1.01542	9.82656	1.01549	9.8715	1.01553	9.82739	1.01562	9.85626	1.01522	9.86302	1.01563	9.82823	1.01522	9.53955	1.01574	9.41139	1.01573	9.64237
1.01473	9.49156	1.01476	9.72248	1.01461	9.67276	1.01461	9.28756	1.01479	9.52665	1.01471	9.37917	1.01468	9.51291	1.01461	9.51098	1.01467	9.57105	1.01481	9.49249	1.01462	9.48145	1.01473	9.2649	1.01418	9.846	1.01433	9.62916	1.0145	9.80878	1.01423	9.86172	1.01421	9.81788	1.01487	9.87939	1.01424	9.83111	1.01484	9.85564	1.01411	9.85398	1.01463	9.82729	1.01434	9.56927	1.01463	9.4245	1.01467	9.60081
1.01367	9.49667	1.01385	9.73331	1.01375	9.63265	1.01377	9.29319	1.01372	9.48811	1.01361	9.39435	1.01365	9.51586	1.01373	9.48877	1.0136	9.59381	1.01371	9.50234	1.01381	9.44783	1.01368	9.28893	1.01322	9.83401	1.01324	9.62119	1.01328	9.79802	1.01318	9.83649	1.01352	9.80588	1.0135	9.86953	1.01347	9.82408	1.01371	9.84204	1.01334	9.84741	1.01376	9.81928	1.01343	9.55399	1.01372	9.40742	1.01376	9.63162
1.01272	9.49335	1.01281	9.75938	1.0128	9.61837	1.0126	9.30096	1.01275	9.49526	1.01277	9.41383	1.01265	9.50672	1.01258	9.48253	1.01275	9.59591	1.01262	9.51809	1.01274	9.46073	1.01272	9.30175	1.01218	9.83153	1.01232	9.64008	1.0121	9.83111	1.01251	9.86048	1.01255	9.83608	1.01271	9.87072	1.01247	9.8216	1.01272	9.83214	1.01243	9.87042	1.01239	9.84327	1.01249	9.55186	1.01238	9.40465	1.01229	9.59308
1.01164	9.48654	1.01182	9.7525	1.01172	9.62383	1.01171	9.28827	1.01177	9.51623	1.01177	9.40485	1.01183	9.51378	1.01164	9.50403	1.01161	9.60699	1.01176	9.52839	1.01159	9.48385	1.01177	9.27846	1.01138	9.84476	1.01143	9.63169	1.01142	9.81994	1.01116	9.846	1.0113	9.82656	1.0118	9.86246	1.01156	9.83277	1.01169	9.83666	1.01152	9.88727	1.01171	9.82129	1.0113	9.52171	1.01147	9.41523	1.01138	9.60838
1.01075	9.46024	1.01076	9.70775	1.0107	9.64525	1.01084	9.26448	1.0108	9.49576	1.01072	9.38248	1.01061	9.52271	1.01077	9.49878	1.01073	9.58793	1.01065	9.48244	1.01068	9.46768	1.01066	9.25857	1.01046	9.81167	1.01045	9.61909	1.0102	9.80257	1.01053	9.85055	1.01055	9.83773	1.01082	9.8715	1.01059	9.82946	1.01069	9.81615	1.01042	9.86631	1.01081	9.81681	1.01016	9.56206	1.01082	9.43095	1.01049	9.63199
1.00985	9.46535	1.00967	9.70945	1.00988	9.63257	1.00966	9.27367	1.00971	9.48786	1.00968	9.37727	1.00967	9.52035	1.00964	9.47223	1.00958	9.56941	1.00974	9.47984	1.00989	9.45056	1.00974	9.28161	1.00919	9.8125	1.00952	9.63715	1.00906	9.81788	1.00926	9.84807	1.00921	9.83773	1.00978	9.84862	1.00917	9.8369	1.00945	9.81771	1.00943	9.89631	1.00951	9.83641	1.00939	9.53276	1.00938	9.40093	1.00968	9.60916
1.0087	9.48595	1.00867	9.71306	1.00876	9.62257	1.00867	9.27975	1.00853	9.4836	1.00875	9.37818	1.00876	9.50149	1.00874	9.50291	1.00868	9.59082	1.00883	9.51524	1.00865	9.44609	1.00866	9.28293	1.00856	9.83442	1.00837	9.63504	1.00813	9.81746	1.00856	9.83649	1.00853	9.83111	1.00875	9.86513	1.00857	9.83773	1.00893	9.84151	1.00845	9.86261	1.00837	9.82306	1.00826	9.55017	1.00872	9.41495	1.00835	9.60515
1.00777	9.47694	1.00767	9.73637	1.00767	9.61724	1.00777	9.26573	1.00776	9.50275	1.00765	9.41466	1.00777	9.50917	1.0077	9.50771	1.00774	9.6143	1.00783	9.51243	1.00781	9.48128	1.00767	9.25886	1.00714	9.81374	1.0074	9.61363	1.00727	9.78686	1.00721	9.83483	1.00761	9.81291	1.0075	9.85482	1.00717	9.82325	1.00756	9.83123	1.00749	9.86302	1.00748	9.80691	1.00762	9.54719	1.00759	9.41354	1.00757	9.62467
1.00675	9.45422	1.00669	9.69922	1.00665	9.62967	1.00664	9.26395	1.00667	9.46859	1.00658	9.38066	1.00662	9.51054	1.00664	9.50672	1.00686	9.5831	1.0068	9.47872	1.00677	9.46499	1.00677	9.24753	1.00652	9.81746	1.00628	9.61783	1.00613	9.81043	1.00655	9.8369	1.00658	9.80505	1.0068	9.85387	1.00613	9.83277	1.0065	9.8178	1.0064	9.85234	1.0067	9.82026	1.0065	9.52978	1.00651	9.42694	1.00663	9.61715
1.00587	9.4592	1.00567	9.70588	1.0058	9.60002	1.00561	9.27371	1.00568	9.45461	1.00561	9.36478	1.00571	9.50627	1.0057	9.48707	1.00564	9.55055	1.00566	9.49439	1.00579	9.43542	1.00559	9.26626	1.00554	9.82408	1.00542	9.63882	1.00542	9.81581	1.00545	9.88405	1.00559	9.79926	1.00551	9.85815	1.00563	9.83732	1.0057	9.82885	1.00538	9.86836	1.0057	9.806	1.00547	9.54677	1.00573	9.37623	1.00544	9.61173
1.00479	9.48624	1.00462	9.72312	1.00482	9.60582	1.00485	9.27425	1.00471	9.47785	1.00472	9.37648	1.0047	9.47291	1.0048	9.45779	1.00481	9.57394	1.00464	9.47909	1.00461	9.43835	1.00481	9.27664	1.00453	9.81912	1.00435	9.62035	1.0041	9.79389	1.00424	9.86958	1.00454	9.80216	1.00483	9.85449	1.00421	9.82615	1.0046	9.82343	1.00419	9.84823	1.00441	9.81266	1.00452	9.53743	1.00458	9.41586	1.00432	9.61032
1.0038	9.48982	1.00367	9.70142	1.00379	9.60145	1.00363	9.2577	1.00372	9.48017	1.00364	9.39592	1.00375	9.49007	1.00371	9.45684	1.00376	9.59028	1.00362	9.51019	1.00378	9.47173	1.0036	9.27185	1.00326	9.81374	1.0035	9.61237	1.00346	9.79347	1.00343	9.83194	1.00348	9.8005	1.00346	9.85223	1.00324	9.83111	1.00359	9.82039	1.00344	9.83056	1.00345	9.82133	1.00319	9.52341	1.00337	9.40283	1.0037	9.61806
1.00275	9.45048	1.00264	9.71713	1.00275	9.6041	1.00269	9.26155	1.00259	9.47537	1.00271	9.39857	1.00268	9.5191	1.0026	9.4812	1.00262	9.56777	1.00269	9.48418	1.00266	9.45539	1.00281	9.23471	1.00225	9.81622	1.00243	9.60229	1.00228	9.77527	1.00226	9.87371	1.00223	9.79968	1.00285	9.84944	1.00228	9.82284	1.00254	9.82297	1.00216	9.8359	1.00274	9.80407	1.00246	9.55526	1.00254	9.39402	1.00255	9.59787
1.00164	9.45646	1.00172	9.67068	1.0017	9.61531	1.00161	9.27764	1.00155	9.45084	1.00174	9.38389	1.00172	9.49767	1.00166	9.47045	1.00179	9.55744	1.0018	9.46209	1.00165	9.43757	1.00181	9.25257	1.00145	9.80754	1.00144	9.61447	1.00128	9.79513	1.00114	9.82408	1.00161	9.8216	1.00152	9.85757	1.00121	9.80878	1.00178	9.82232	1.00145	9.85028	1.00141	9.80087	1.00154	9.52129	1.00181	9.39369	1.00149	9.59618
1.00067	9.4624	1.0007	9.70011	1.0007	9.61707	1.0008	9.27019	1.00083	9.46838	1.00071	9.36333	1.00073	9.48234	1.00072	9.45688	1.00067	9.576	1.00084	9.47227	1.00065	9.43943	1.00062	9.2699	1.00049	9.82532	1.00042	9.62665	1.00044	9.78437	1.00034	9.84228	1.0002	9.79885	1.00064	9.86213	1.0004	9.8034	1.00045	9.81784	1.00022	9.83138	1.00085	9.83403	1.00028	9.506	1.00043	9.39327	1.00067	9.6006
0.99966	9.47328	0.99966	9.70478	0.99979	9.60724	0.99977	9.26374	0.99955	9.48935	0.99972	9.37768	0.99968	9.4754	0.99991	9.45204	0.99976	9.58402	0.99976	9.4951	0.99972	9.45262	0.99964	9.24273	0.99929	9.80092	0.99939	9.61069	0.99956	9.77486	0.9993	9.8216	0.99941	9.79637	0.99958	9.84525	0.99926	9.81746	0.99957	9.81899	0.99913	9.84823	0.99945	9.824	0.99924	9.51959	0.99984	9.36925	0.9995	9.59477
0.99879	9.45405	0.99873	9.69094	0.99886	9.59183	0.99869	9.24538	0.99863	9.46164	0.99863	9.38562	0.99859	9.49846	0.99876	9.47194	0.99865	9.56764	0.99866	9.4752	0.99879	9.44969	0.99868	9.2362	0.9983	9.80133	0.99841	9.59515	0.99853	9.76411	0.99861	9.80009	0.99835	9.80836	0.99856	9.83797	0.99832	9.80299	0.99862	9.80543	0.99815	9.82892	0.99872	9.81422	0.99813	9.52129	0.99867	9.39807	0.99851	9.59696
0.99766	9.45222	0.99765	9.68376	0.99776	9.60695	0.99762	9.27143	0.99773	9.4525	0.99774	9.38976	0.99774	9.48782	0.99768	9.48587	0.99776	9.54812	0.99769	9.44559	0.99776	9.43579	0.99778	9.2596	0.99736	9.79058	0.99733	9.60439	0.99754	9.78065	0.99757	9.81209	0.99725	9.79761	0.99786	9.84561	0.99726	9.82698	0.9977	9.81476	0.9972	9.84206	0.99751	9.82334	0.99749	9.51152	0.99743	9.38525	0.99741	9.60925
0.99672	9.46581	0.99665	9.66452	0.99689	9.60834	0.99664	9.25977	0.99673	9.46044	0.99671	9.35829	0.99682	9.47075	0.99665	9.46929	0.99671	9.54833	0.99677	9.47165	0.99657	9.436	0.99678	9.24401	0.99638	9.78231	0.9963	9.59347	0.99631	9.76038	0.99634	9.82243	0.99617	9.80547	0.99674	9.86127	0.9966	9.8216	0.99645	9.79684	0.99632	9.85357	0.99682	9.80781	0.99653	9.49963	0.99677	9.36821	0.99664	9.59973
0.99579	9.47146	0.99573	9.68724	0.99579	9.59649	0.99568	9.24017	0.99572	9.46511	0.99571	9.35187	0.99562	9.48757	0.99574	9.44551	0.99566	9.56378	0.99585	9.50126	0.99575	9.45775	0.99556	9.2441	0.99558	9.78106	0.99549	9.61027	0.99525	9.77693	0.99515	9.81415	0.9952	9.81333	0.99578	9.84368	0.99559	9.81705	0.99565	9.78957	0.99541	9.8433	0.99554	9.81048	0.99522	9.52681	0.99565	9.37789	0.99553	9.59705
0.99472	9.43341	0.99471	9.69917	0.99463	9.57445	0.99485	9.21667	0.99462	9.4386	0.99475	9.37644	0.9948	9.48616	0.99457	9.45887	0.9947	9.57978	0.99472	9.47975	0.99468	9.45056	0.99478	9.24294	0.99452	9.79968	0.9943	9.57415	0.99445	9.74963	0.99419	9.81126	0.99443	9.82367	0.99451	9.84705	0.99429	9.82408	0.9945	9.80444	0.99439	9.84864	0.99456	9.81755	0.99462	9.48774	0.99438	9.3793	0.99456	9.60858
0.99367	9.41447	0.99373	9.67701	0.99365	9.586	0.99366	9.23185	0.99384	9.4367	0.99361	9.35622	0.99382	9.48221	0.99375	9.48017	0.99369	9.54875	0.99357	9.45879	0.99371	9.43008	0.99372	9.24476	0.99329	9.78975	0.99328	9.60019	0.99316	9.75253	0.99318	9.81457	0.99319	9.78313	0.99373	9.857	0.99333	9.80505	0.99344	9.80115	0.99343	9.84576	0.99369	9.79976	0.99356	9.50133	0.99355	9.3747	0.99354	9.59448
0.99276	9.44267	0.99276	9.66053	0.99273	9.61829	0.99261	9.24641	0.99253	9.46863	0.99275	9.37818	0.99273	9.46498	0.99281	9.46263	0.99281	9.53228	0.99272	9.47086	0.99258	9.43045	0.99258	9.26639	0.99253	9.78892	0.99252	9.58171	0.99229	9.76742	0.99227	9.8216	0.99259	9.7881	0.99284	9.84981	0.99237	9.80836	0.9927	9.78254	0.99218	9.83713	0.99247	9.80029	0.99236	9.4852	0.99288	9.35965	0.99254	9.60193
0.99175	9.45202	0.99177	9.68083	0.99177	9.58583	0.99178	9.22863	0.99172	9.46606	0.99163	9.34993	0.99158	9.47341	0.99161	9.4446	0.99168	9.57516	0.9918	9.4927	0.99167	9.44361	0.99163	9.2491	0.99124	9.79471	0.99136	9.56995	0.99147	9.75211	0.99148	9.80174	0.99143	9.79637	0.99184	9.83115	0.99123	9.80588	0.99183	9.79663	0.99127	9.80796	0.99184	9.80576	0.99114	9.49709	0.99137	9.38384	0.99174	9.58162
0.99075	9.44039	0.99076	9.66877	0.99084	9.58188	0.99074	9.21572	0.99064	9.44323	0.99063	9.33674	0.99072	9.48093	0.99066	9.43244	0.99089	9.56378	0.99082	9.47868	0.99085	9.44361	0.99072	9.22379	0.99032	9.78065	0.99041	9.57163	0.99047	9.74963	0.99046	9.80257	0.99022	9.79926	0.99076	9.83386	0.99016	9.78768	0.99062	9.78579	0.99047	9.82563	0.99046	9.79076	0.99037	9.49496	0.99075	9.36346	0.99047	9.58617
0.98968	9.43258	0.98968	9.67174	0.98971	9.5763	0.98979	9.23115	0.98969	9.45188	0.98976	9.37094	0.98982	9.48284	0.98974	9.44361	0.98968	9.53401	0.98959	9.44708	0.98972	9.40882	0.98985	9.22705	0.98946	9.80009	0.98917	9.58465	0.98947	9.7488	0.98922	9.82946	0.98953	9.78355	0.98985	9.82519	0.98955	9.7943	0.98964	9.77938	0.98926	9.83302	0.98986	9.79384	0.9894	9.49624	0.98978	9.37342	0.98949	9.56843
0.98872	9.44583	0.98875	9.65667	0.98886	9.57789	0.98881	9.23268	0.98875	9.46412	0.98856	9.3697	0.98871	9.46049	0.98867	9.4465	0.98886	9.51956	0.98878	9.45941	0.98875	9.41453	0.98884	9.24451	0.98823	9.77445	0.98825	9.58465	0.98816	9.77651	0.98835	9.78851	0.98833	9.78231	0.98883	9.82737	0.98821	9.78603	0.98855	9.79548	0.98818	9.81535	0.98852	9.79462	0.9884	9.4835	0.98876	9.34133	0.98865	9.57984
0.9878	9.46518	0.98776	9.66457	0.98763	9.58301	0.98768	9.1979	0.9877	9.45593	0.98773	9.35725	0.98765	9.47619	0.98772	9.43451	0.98781	9.52779	0.9878	9.47392	0.98782	9.44737	0.9877	9.23446	0.98754	9.77403	0.98746	9.57247	0.98746	9.75914	0.98739	9.79637	0.9873	9.78355	0.98758	9.81467	0.9873	9.79844	0.98763	9.78312	0.9871	9.80796	0.98781	9.7744	0.98724	9.50218	0.98746	9.36606	0.98752	9.57231
0.98667	9.43972	0.9868	9.6889	0.98668	9.55521	0.98665	9.22139	0.9866	9.42541	0.98658	9.33082	0.98666	9.49954	0.98676	9.4209	0.98668	9.55593	0.9868	9.47367	0.98666	9.42491	0.98662	9.22639	0.98641	9.78768	0.98622	9.56659	0.98628	9.7488	0.98623	9.80795	0.98626	9.79761	0.98665	9.8201	0.98653	9.79058	0.98687	9.7636	0.98622	9.78782	0.98648	9.78776	0.98617	9.4818	0.9867	9.35771	0.98661	9.57314
0.9857	9.42348	0.98575	9.70711	0.98582	9.55752	0.98578	9.22193	0.98566	9.41747	0.98578	9.34377	0.98568	9.45804	0.98561	9.43455	0.98561	9.52536	0.98563	9.44348	0.98584	9.4099	0.98574	9.2405	0.98533	9.78396	0.98547	9.56407	0.98529	9.76493	0.98512	9.82036	0.98522	9.77569	0.98578	9.80317	0.98544	9.78313	0.98571	9.77247	0.98555	9.8096	0.98566	9.78883	0.98552	9.4784	0.98535	9.38442	0.98572	9.57335
0.98475	9.42007	0.98478	9.65901	0.9848	9.55442	0.98465	9.21465	0.98468	9.43248	0.98466	9.36122	0.98485	9.4455	0.98477	9.44799	0.98477	9.52783	0.98468	9.44183	0.98466	9.40419	0.98468	9.24364	0.98442	9.78851	0.98447	9.56995	0.98448	9.73226	0.98425	9.78727	0.98423	9.77321	0.98454	9.80506	0.98425	9.75129	0.98479	9.78809	0.98454	9.80549	0.98478	9.77892	0.98421	9.49878	0.98478	9.357	0.98439	9.58331
0.98372	9.44878	0.9836	9.64058	0.9838	9.57285	0.98368	9.2053	0.98369	9.42396	0.98377	9.33475	0.98374	9.47486	0.98375	9.44319	0.98373	9.52069	0.9838	9.45477	0.9838	9.41069	0.98378	9.23131	0.98325	9.76618	0.98335	9.54097	0.98332	9.72854	0.98345	9.77982	0.98349	9.76618	0.98388	9.80041	0.98346	9.75294	0.98351	9.77103	0.98347	9.81782	0.98375	9.78048	0.98322	9.45462	0.98377	9.37847	0.98373	9.55536
0.98278	9.42925	0.98275	9.67947	0.9827	9.56025	0.98269	9.20108	0.98276	9.39931	0.98266	9.33409	0.98265	9.47183	0.98262	9.42276	0.98269	9.52569	0.98291	9.47061	0.98273	9.43343	0.98284	9.22582	0.98251	9.76328	0.98225	9.56155	0.98225	9.71117	0.98254	9.78727	0.98252	9.79016	0.98254	9.81245	0.98259	9.77072	0.98286	9.78106	0.98227	9.79193	0.98249	9.79158	0.98259	9.46439	0.98244	9.36627	0.98247	9.58815
0.98179	9.40649	0.98169	9.65956	0.98168	9.55416	0.98163	9.22697	0.98161	9.40531	0.98174	9.329	0.98177	9.46485	0.98174	9.42314	0.98168	9.53867	0.98172	9.45167	0.9818	9.39394	0.98188	9.21692	0.98146	9.76493	0.98125	9.56281	0.9812	9.73515	0.98153	9.79182	0.98154	9.77197	0.98155	9.818	0.98139	9.78107	0.98151	9.79158	0.98147	9.79399	0.98164	9.77929	0.98134	9.44103	0.9815	9.33827	0.98132	9.58046
0.98064	9.40707	0.98087	9.62312	0.98074	9.54698	0.98073	9.19546	0.98079	9.43054	0.98068	9.33368	0.98064	9.44496	0.98081	9.44017	0.98084	9.49046	0.9807	9.42421	0.98067	9.3934	0.98083	9.23694	0.98036	9.75294	0.98037	9.55105	0.98037	9.72275	0.98031	9.79802	0.98037	9.79058	0.98049	9.79811	0.98015	9.77776	0.98069	9.78032	0.98044	9.80796	0.98079	9.78201	0.98013	9.49751	0.98079	9.35556	0.98054	9.5659
0.97978	9.42913	0.97979	9.6238	0.97981	9.5485	0.97963	9.17945	0.97977	9.42256	0.97966	9.35427	0.97963	9.45222	0.97979	9.4563	0.97981	9.50386	0.97985	9.44836	0.97967	9.4221	0.97972	9.23194	0.97942	9.75418	0.97952	9.54979	0.97953	9.72523	0.97953	9.78231	0.97929	9.76204	0.9795	9.79815	0.97963	9.74425	0.9799	9.76775	0.97924	9.81905	0.97944	9.77901	0.97939	9.46184	0.97977	9.36085	0.97971	9.55052
0.97878	9.41708	0.97875	9.64024	0.97872	9.57378	0.97863	9.19922	0.97868	9.39985	0.97877	9.34414	0.97877	9.46955	0.9786	9.42835	0.97881	9.55072	0.97881	9.44927	0.97872	9.42529	0.97864	9.1893	0.97852	9.74839	0.97846	9.54601	0.97855	9.72895	0.97817	9.79595	0.97841	9.75335	0.97855	9.7977	0.97819	9.7397	0.9785	9.77309	0.97837	9.80303	0.97881	9.78053	0.97821	9.46014	0.97851	9.36081	0.97864	9.54783
0.97764	9.38722	0.97783	9.6478	0.97771	9.53808	0.97778	9.19496	0.97759	9.39729	0.97766	9.31626	0.97762	9.45048	0.97772	9.39944	0.97767	9.52754	0.9778	9.42897	0.97768	9.38405	0.97764	9.20369	0.97747	9.76121	0.97738	9.52921	0.97754	9.73515	0.97754	9.78272	0.97743	9.75873	0.97776	9.79257	0.97723	9.76245	0.97757	9.7675	0.97747	9.78412	0.9774	9.78542	0.9775	9.47543	0.97777	9.34952	0.97777	9.55862
0.97684	9.38759	0.97677	9.62003	0.97665	9.53623	0.97659	9.18036	0.97664	9.41925	0.97672	9.3168	0.97663	9.43399	0.97685	9.41569	0.97663	9.51221	0.97665	9.41002	0.97677	9.38318	0.9767	9.22577	0.97638	9.74963	0.9763	9.53173	0.97618	9.71985	0.97623	9.78272	0.97638	9.75956	0.97677	9.78274	0.97649	9.77279	0.97679	9.74958	0.97636	9.80303	0.97649	9.78123	0.97636	9.46354	0.97654	9.32466	0.97651	9.55833
0.97583	9.40479	0.97578	9.61451	0.9757	9.5529	0.9757	9.17544	0.97568	9.41598	0.9756	9.32772	0.97587	9.46136	0.97571	9.44084	0.97578	9.49256	0.97566	9.42942	0.97572	9.40626	0.97576	9.19901	0.97522	9.75956	0.97545	9.53971	0.9754	9.71861	0.97548	9.79761	0.97532	9.7579	0.97562	9.7855	0.97562	9.74798	0.97566	9.77588	0.97543	9.79563	0.97581	9.77173	0.97514	9.47203	0.97563	9.34778	0.97542	9.5451
0.97465	9.40786	0.97468	9.63153	0.97469	9.5595	0.97469	9.19769	0.97478	9.38798	0.97471	9.33368	0.97477	9.48271	0.97457	9.40924	0.97459	9.51935	0.97478	9.44282	0.97475	9.39799	0.97472	9.19848	0.97424	9.77445	0.97437	9.53593	0.97416	9.68883	0.97445	9.78603	0.97441	9.767	0.97481	9.79014	0.97421	9.75377	0.97464	9.77145	0.97431	9.77549	0.97467	9.78435	0.97433	9.45335	0.97442	9.35026	0.97468	9.54866
0.97382	9.37791	0.97357	9.63994	0.9737	9.53048	0.97365	9.18032	0.97373	9.4015	0.9736	9.31709	0.97367	9.4479	0.97365	9.39981	0.97359	9.50696	0.97377	9.43782	0.97364	9.38757	0.97383	9.20162	0.97331	9.75832	0.97352	9.54181	0.97326	9.71323	0.97344	9.76824	0.97334	9.76576	0.97375	9.7864	0.97326	9.73515	0.97387	9.74667	0.97326	9.81535	0.97368	9.77075	0.97335	9.4491	0.97358	9.34422	0.97348	9.56057
0.97274	9.38041	0.97271	9.63128	0.97277	9.51784	0.97267	9.1589	0.97261	9.40419	0.97273	9.29236	0.97263	9.4391	0.97276	9.41892	0.97266	9.4934	0.97262	9.43004	0.97273	9.36242	0.97271	9.20638	0.97218	9.73557	0.97239	9.53677	0.97256	9.69917	0.97251	9.767	0.9722	9.75087	0.97274	9.80218	0.97251	9.72316	0.97273	9.77021	0.97222	9.77015	0.97259	9.7523	0.97223	9.4525	0.97278	9.35192	0.9727	9.54886
0.97175	9.42095	0.97175	9.57205	0.97178	9.53745	0.97182	9.16585	0.97171	9.38653	0.9717	9.31697	0.97183	9.46548	0.97175	9.41726	0.97181	9.48769	0.9717	9.419	0.97151	9.36681	0.97161	9.17867	0.97122	9.74549	0.9715	9.53635	0.97131	9.68221	0.97137	9.76824	0.97128	9.75501	0.97181	9.78049	0.97164	9.74963	0.97167	9.76175	0.97154	9.76193	0.97167	9.76294	0.97155	9.47755	0.97146	9.33082	0.97147	9.56007
0.97071	9.391	0.97081	9.6227	0.97081	9.54711	0.97063	9.15129	0.97083	9.36246	0.97071	9.32756	0.97066	9.47258	0.97076	9.43037	0.9707	9.50343	0.97082	9.42979	0.97074	9.39435	0.97066	9.15993	0.9703	9.73805	0.97055	9.52123	0.97017	9.69504	0.97025	9.78437	0.97028	9.73929	0.97079	9.78036	0.97031	9.74549	0.9706	9.74009	0.97032	9.79768	0.97076	9.76754	0.97052	9.43212	0.97035	9.34575	0.97061	9.51189
0.96958	9.35324	0.96974	9.61285	0.9697	9.539	0.96978	9.16824	0.96962	9.36738	0.96957	9.30067	0.96956	9.43258	0.96971	9.38732	0.96953	9.51204	0.96961	9.41801	0.96973	9.36573	0.96978	9.16535	0.96951	9.71944	0.96947	9.52627	0.96923	9.69007	0.96938	9.77776	0.96946	9.73061	0.96946	9.77482	0.9696	9.73515	0.96972	9.74991	0.96916	9.78248	0.96945	9.75702	0.96927	9.43721	0.96946	9.33227	0.96975	9.55002
0.96868	9.31976	0.96874	9.6027	0.96881	9.51868	0.96873	9.16084	0.96853	9.37781	0.96867	9.27867	0.96863	9.3998	0.96869	9.37367	0.96862	9.4758	0.96865	9.40006	0.96854	9.36114	0.96861	9.18541	0.96847	9.70786	0.96835	9.51871	0.96828	9.69793	0.96847	9.76493	0.96838	9.77651	0.9686	9.79298	0.96819	9.73681	0.96881	9.74864	0.96824	9.75289	0.96873	9.75111	0.96845	9.46099	0.96859	9.33368	0.96835	9.53439
0.96766	9.34506	0.96776	9.5841	0.96782	9.51507	0.96776	9.16018	0.96762	9.3515	0.96766	9.27962	0.9677	9.42219	0.96768	9.37946	0.9677	9.46115	0.96777	9.40494	0.96767	9.38695	0.96755	9.18508	0.96721	9.73515	0.96722	9.50485	0.96738	9.6909	0.96725	9.76824	0.96736	9.72812	0.96784	9.76269	0.96754	9.73888	0.96753	9.74055	0.96751	9.74221	0.96747	9.74987	0.96756	9.4457	0.96741	9.3312	0.96737	9.55196
0.96662	9.34684	0.9667	9.56924	0.9668	9.53317	0.96674	9.15824	0.96672	9.34795	0.96659	9.29534	0.96661	9.43482	0.96659	9.38368	0.96662	9.47782	0.96663	9.41486	0.96668	9.39861	0.96662	9.15393	0.96631	9.73102	0.96647	9.52669	0.96648	9.67849	0.96652	9.76245	0.96627	9.74426	0.96692	9.76138	0.96655	9.7244	0.96684	9.74453	0.96635	9.74755	0.96682	9.75554	0.96663	9.44613	0.96678	9.32888	0.96664	9.53633
0.96556	9.34165	0.9655	9.59671	0.96583	9.52032	0.96553	9.13594	0.96557	9.37375	0.96561	9.31411	0.96558	9.43424	0.96564	9.39427	0.9656	9.50406	0.96559	9.41809	0.96553	9.37003	0.96565	9.17714	0.96532	9.74715	0.96524	9.51997	0.96529	9.66815	0.96555	9.75584	0.96556	9.76287	0.96583	9.75752	0.96532	9.72275	0.96547	9.73582	0.96532	9.74015	0.96579	9.75678	0.96555	9.44995	0.9654	9.30928	0.96572	9.53406
0.96469	9.34394	0.9646	9.59502	0.96471	9.49197	0.96451	9.13814	0.96451	9.38504	0.96459	9.31002	0.96469	9.42851	0.96464	9.38111	0.96446	9.48097	0.96451	9.40866	0.96468	9.34968	0.96474	9.18706	0.96425	9.69793	0.96426	9.50107	0.96442	9.69048	0.96456	9.76245	0.96447	9.74219	0.96444	9.77218	0.96434	9.73267	0.96477	9.72879	0.96428	9.73399	0.96451	9.72855	0.96437	9.43636	0.96487	9.34733	0.96455	9.52359
0.96372	9.36333	0.96366	9.57145	0.96381	9.49865	0.96361	9.13913	0.9635	9.35882	0.96364	9.29112	0.9637	9.44093	0.96365	9.36482	0.96357	9.46522	0.96373	9.40986	0.96362	9.37648	0.96371	9.17039	0.96339	9.68139	0.96333	9.51115	0.96349	9.68015	0.96332	9.73515	0.96362	9.73226	0.96363	9.77005	0.96317	9.71572	0.96361	9.72961	0.96319	9.73645	0.96383	9.72756	0.96317	9.44443	0.9635	9.32102	0.96352	9.53526
0.96263	9.36657	0.96257	9.58601	0.96282	9.49558	0.96264	9.15294	0.96268	9.33111	0.96256	9.28529	0.96262	9.43004	0.96268	9.39625	0.96269	9.48916	0.96284	9.39948	0.96257	9.38161	0.96259	9.16233	0.96239	9.69876	0.96247	9.50107	0.96261	9.67436	0.96242	9.73722	0.96231	9.73309	0.9628	9.78755	0.96218	9.73019	0.9627	9.74876	0.96247	9.74303	0.96243	9.73553	0.96213	9.44486	0.96274	9.32847	0.96264	9.53571
0.96172	9.32765	0.96153	9.5954	0.96184	9.49734	0.96151	9.14045	0.96171	9.36544	0.96165	9.30117	0.96153	9.42643	0.96176	9.40217	0.96175	9.47563	0.96157	9.43368	0.9616	9.36176	0.96153	9.17445	0.96154	9.68469	0.96127	9.48638	0.9614	9.66153	0.96119	9.74591	0.96122	9.72151	0.96164	9.75632	0.96143	9.71117	0.96162	9.72238	0.96145	9.75001	0.96171	9.73138	0.96117	9.43594	0.96169	9.31531	0.9614	9.52186
0.96071	9.34659	0.9606	9.60916	0.96081	9.49294	0.9605	9.12639	0.96073	9.36556	0.96064	9.29513	0.96053	9.40923	0.96074	9.36647	0.96071	9.46887	0.96072	9.42148	0.96068	9.34857	0.96054	9.18065	0.96035	9.69131	0.96024	9.48764	0.9605	9.66319	0.96049	9.72895	0.96025	9.71861	0.96093	9.77938	0.96063	9.71323	0.96054	9.72698	0.96037	9.74632	0.96095	9.69255	0.96056	9.42575	0.96058	9.33384	0.96037	9.5221
0.95974	9.36554	0.95965	9.58198	0.9597	9.46115	0.95962	9.13268	0.95969	9.34621	0.95963	9.28173	0.95953	9.41912	0.95968	9.37342	0.95973	9.45829	0.95969	9.37549	0.95965	9.37723	0.95957	9.19207	0.95939	9.68469	0.95921	9.4889	0.95939	9.64044	0.95938	9.73267	0.95931	9.70827	0.95948	9.77654	0.95954	9.70041	0.95958	9.729	0.95929	9.74919	0.95979	9.71708	0.95924	9.41131	0.95963	9.31316	0.95972	9.52264
0.95866	9.335	0.95862	9.55642	0.95883	9.474	0.95874	9.14889	0.95868	9.34505	0.95849	9.26469	0.9587	9.43727	0.95854	9.39886	0.9588	9.45455	0.95858	9.39319	0.95873	9.37938	0.95861	9.16307	0.95836	9.68387	0.95852	9.48344	0.95848	9.64168	0.95811	9.71696	0.95861	9.71489	0.95857	9.76097	0.95827	9.70124	0.95891	9.73286	0.95821	9.72659	0.95865	9.72546	0.95855	9.40961	0.95888	9.30952	0.95848	9.52488
0.95771	9.32898	0.95758	9.57756	0.95783	9.49025	0.95772	9.12635	0.9576	9.36093	0.95766	9.30303	0.95772	9.42876	0.95757	9.38492	0.95765	9.48357	0.95754	9.4137	0.95757	9.3458	0.95769	9.16903	0.95754	9.66112	0.95725	9.47588	0.95754	9.64788	0.95719	9.73391	0.95736	9.71572	0.95753	9.76162	0.95721	9.69379	0.95756	9.738	0.95721	9.72248	0.95784	9.72131	0.9576	9.42575	0.95738	9.32235	0.95744	9.51061
0.95675	9.3495	0.95664	9.58198	0.95668	9.48571	0.95656	9.11688	0.9566	9.34778	0.95659	9.30216	0.9567	9.38834	0.95663	9.35597	0.95653	9.46459	0.95668	9.4171	0.95672	9.34344	0.95654	9.19562	0.95658	9.67187	0.95634	9.49184	0.95635	9.63423	0.95641	9.7182	0.9566	9.7335	0.95651	9.74782	0.95621	9.70165	0.95664	9.7064	0.95621	9.72248	0.9565	9.71038	0.95625	9.43127	0.95683	9.30167	0.95649	9.5142
0.95558	9.36699	0.9555	9.56839	0.95558	9.46736	0.95559	9.1256	0.9556	9.33148	0.9555	9.28123	0.95568	9.40271	0.95557	9.35729	0.95565	9.43099	0.95582	9.38595	0.9556	9.36738	0.95565	9.16907	0.95542	9.64623	0.95543	9.4742	0.95516	9.60818	0.95524	9.69917	0.95535	9.69628	0.95586	9.74519	0.95523	9.69628	0.95567	9.71511	0.95529	9.70358	0.95586	9.72682	0.95534	9.38116	0.95542	9.30022	0.95579	9.50771
0.95471	9.33501	0.95464	9.55357	0.95459	9.47148	0.95456	9.13673	0.95449	9.31196	0.95461	9.28148	0.9546	9.41667	0.95451	9.37164	0.95459	9.45531	0.95475	9.38327	0.95467	9.37243	0.95463	9.14959	0.95441	9.63713	0.95424	9.4721	0.95406	9.63217	0.95409	9.73433	0.95422	9.70744	0.95477	9.73438	0.95451	9.68842	0.95479	9.67583	0.95439	9.69207	0.95451	9.68302	0.95427	9.41301	0.95469	9.27821	0.95454	9.4922
0.95364	9.30958	0.95366	9.55922	0.95365	9.49693	0.95363	9.12627	0.95362	9.33169	0.95357	9.27222	0.95373	9.39025	0.95348	9.38806	0.95373	9.47618	0.95366	9.3948	0.95365	9.36225	0.95367	9.16159	0.95324	9.65243	0.95338	9.46874	0.95314	9.62265	0.95307	9.70372	0.95322	9.69917	0.95352	9.72735	0.95325	9.69255	0.9534	9.68137	0.95334	9.69125	0.95341	9.68392	0.95321	9.38158	0.95369	9.2797	0.9535	9.4805
0.95262	9.32537	0.9527	9.58113	0.95265	9.48706	0.95258	9.1168	0.95267	9.3314	0.95266	9.29306	0.95272	9.3915	0.95275	9.38471	0.9526	9.45086	0.95252	9.39791	0.95261	9.32946	0.95252	9.15935	0.95216	9.64127	0.95244	9.46538	0.95215	9.61066	0.95232	9.69545	0.95216	9.70703	0.95282	9.72957	0.95213	9.6756	0.9527	9.6863	0.95222	9.71015	0.9528	9.68877	0.95245	9.38031	0.95235	9.27114	0.95254	9.50581
0.95173	9.33235	0.95166	9.58062	0.95157	9.48697	0.95166	9.11704	0.95161	9.30241	0.95172	9.29178	0.95171	9.37771	0.95161	9.34695	0.95167	9.44061	0.95175	9.3948	0.9516	9.3455	0.95152	9.15191	0.95112	9.61562	0.95144	9.4511	0.95114	9.62389	0.9514	9.71199	0.95124	9.69834	0.95172	9.71252	0.95142	9.67105	0.95164	9.68211	0.95123	9.71878	0.9514	9.69469	0.95139	9.38158	0.95143	9.27214	0.95146	9.49646
0.95065	9.3218	0.95064	9.58826	0.95073	9.47874	0.95068	9.12205	0.95065	9.31478	0.95065	9.28111	0.95065	9.39062	0.95063	9.32532	0.95076	9.42721	0.95064	9.36395	0.95081	9.36991	0.95057	9.14004	0.95037	9.63093	0.95039	9.46286	0.95049	9.64209	0.95028	9.7273	0.95026	9.69586	0.95053	9.75279	0.95046	9.67932	0.95075	9.69386	0.95015	9.7344	0.95037	9.70323	0.95035	9.3973	0.95033	9.29286	0.95061	9.50035
0.94971	9.2852	0.94965	9.4281	0.94977	9.47811	0.9495	9.14417	0.94951	9.34278	0.94955	9.27681	0.9496	9.37704	0.94963	9.37524	0.94967	9.45665	0.94969	9.37772	0.94956	9.34315	0.94963	9.14806	0.94941	9.64002	0.94929	9.46916	0.9494	9.64085	0.94947	9.7	0.94936	9.70786	0.94966	9.73943	0.94917	9.67146	0.94941	9.70751	0.9492	9.72782	0.94938	9.71314	0.9491	9.39815	0.94966	9.3032	0.94944	9.50056
0.94865	9.30655	0.94867	9.53158	0.94863	9.4716	0.94865	9.11555	0.9485	9.33649	0.94867	9.2668	0.94856	9.36188	0.94868	9.36689	0.94856	9.44767	0.94874	9.38939	0.94861	9.31982	0.94876	9.16477	0.94837	9.6392	0.94812	9.45152	0.94816	9.62514	0.94825	9.73143	0.94848	9.69421	0.94846	9.7412	0.94824	9.67973	0.94882	9.70673	0.94816	9.73728	0.94845	9.71153	0.94845	9.39135	0.94865	9.28322	0.94853	9.50535
0.94774	9.32512	0.94774	9.56309	0.94775	9.45039	0.94772	9.11584	0.94762	9.29054	0.94764	9.28277	0.9477	9.37289	0.94774	9.33078	0.9476	9.42675	0.94775	9.38583	0.94773	9.34054	0.94767	9.1462	0.94746	9.63754	0.9471	9.449	0.94731	9.62059	0.9472	9.7062	0.94724	9.69917	0.94749	9.73681	0.94744	9.67932	0.94736	9.69539	0.94735	9.70481	0.94758	9.68811	0.94748	9.41216	0.94758	9.30497	0.94762	9.46917
0.94674	9.30456	0.94678	9.55179	0.94665	9.44137	0.94654	9.134	0.9467	9.30712	0.94654	9.28078	0.94673	9.40217	0.94657	9.34083	0.94667	9.42461	0.94675	9.3546	0.94652	9.33372	0.94652	9.12316	0.94635	9.63548	0.94641	9.47924	0.94625	9.62183	0.94639	9.70496	0.9465	9.67808	0.94667	9.72468	0.94654	9.68345	0.94666	9.70607	0.94632	9.69289	0.9467	9.6988	0.94646	9.38795	0.94635	9.26941	0.94633	9.492
0.94563	9.29081	0.94572	9.5264	0.94571	9.45367	0.94561	9.10083	0.94568	9.31382	0.9457	9.26941	0.9457	9.38676	0.94554	9.36346	0.94569	9.44376	0.94572	9.36391	0.94578	9.3302	0.94549	9.13495	0.94535	9.63423	0.9454	9.43808	0.94509	9.64209	0.94512	9.72275	0.94532	9.70207	0.94551	9.72567	0.94538	9.66401	0.94534	9.67924	0.94546	9.69084	0.94539	9.68618	0.94522	9.41258	0.94578	9.3003	0.94566	9.48567
0.94472	9.30057	0.94456	9.525	0.9446	9.45317	0.94475	9.08143	0.94458	9.31002	0.94473	9.24695	0.94457	9.37073	0.94463	9.34728	0.9446	9.44972	0.94472	9.38591	0.94461	9.30138	0.9445	9.16254	0.94443	9.63217	0.94433	9.45656	0.94444	9.609	0.94405	9.69049	0.94416	9.69545	0.94444	9.72403	0.94414	9.67146	0.94478	9.68524	0.94441	9.69495	0.9447	9.68889	0.9442	9.37606	0.94444	9.27321	0.94434	9.48774
0.94369	9.30506	0.94365	9.54436	0.94363	9.45363	0.94359	9.10071	0.94357	9.28132	0.94368	9.2472	0.94357	9.36653	0.94371	9.33417	0.94363	9.41432	0.94377	9.36594	0.94356	9.33335	0.94361	9.12531	0.94319	9.64044	0.94339	9.45362	0.94313	9.62059	0.94314	9.69876	0.94351	9.68842	0.94345	9.70442	0.94337	9.7	0.9435	9.67706	0.94309	9.7044	0.94348	9.68663	0.94351	9.39602	0.94331	9.27879	0.94372	9.47392
0.94258	9.27997	0.94276	9.55731	0.94268	9.44519	0.94259	9.10732	0.94261	9.27085	0.94258	9.25055	0.9427	9.38282	0.94268	9.32768	0.9427	9.40794	0.94275	9.34741	0.9427	9.34091	0.94271	9.11415	0.94222	9.59618	0.94215	9.43682	0.94213	9.64458	0.9422	9.69462	0.94246	9.67973	0.94256	9.7276	0.94217	9.65533	0.94241	9.65812	0.94215	9.69289	0.94268	9.6741	0.9423	9.40324	0.94276	9.27168	0.94233	9.48786
0.94166	9.2685	0.94167	9.52058	0.9417	9.4365	0.94171	9.09057	0.94166	9.30865	0.94154	9.285	0.94158	9.36159	0.94161	9.32706	0.94175	9.42642	0.94166	9.35936	0.94169	9.32735	0.94172	9.11559	0.94152	9.59742	0.9414	9.43682	0.94146	9.62389	0.94138	9.70703	0.94156	9.68056	0.94167	9.72279	0.94121	9.65285	0.9415	9.67492	0.94131	9.66742	0.94132	9.66987	0.94121	9.37946	0.94138	9.26188	0.94145	9.47942
0.94068	9.28449	0.94059	9.50568	0.9407	9.45153	0.94059	9.07697	0.94069	9.29037	0.9406	9.26668	0.94048	9.34929	0.94062	9.33306	0.9407	9.432	0.94059	9.36436	0.94051	9.31713	0.9407	9.12445	0.94034	9.62431	0.94047	9.45362	0.94044	9.63217	0.94042	9.67394	0.94059	9.68097	0.94051	9.71047	0.94032	9.64375	0.94042	9.66531	0.94039	9.68098	0.94075	9.6672	0.94016	9.38541	0.94066	9.2596	0.94044	9.47769
0.93971	9.30913	0.9396	9.52084	0.93957	9.43452	0.93965	9.06564	0.93961	9.27445	0.93974	9.23847	0.93971	9.36977	0.93957	9.33905	0.93961	9.41512	0.93967	9.36279	0.93973	9.30138	0.93963	9.12511	0.93918	9.59618	0.93947	9.44858	0.93939	9.6181	0.93947	9.69173	0.93939	9.66815	0.93986	9.69082	0.93917	9.66939	0.93973	9.66325	0.93946	9.68632	0.93973	9.66075	0.93915	9.35186	0.93979	9.2687	0.93963	9.45779
0.93865	9.2815	0.93866	9.51324	0.93864	9.42155	0.93866	9.08536	0.93858	9.2898	0.9386	9.24567	0.9387	9.36371	0.93859	9.30973	0.93866	9.38875	0.93867	9.33992	0.93856	9.33769	0.93854	9.10794	0.9381	9.58833	0.93835	9.43598	0.93844	9.60983	0.93846	9.69421	0.93855	9.6545	0.93843	9.7149	0.93825	9.65285	0.93876	9.67163	0.93846	9.68262	0.93849	9.65668	0.93852	9.40027	0.93867	9.263	0.93833	9.48137
0.93769	9.26049	0.93763	9.50504	0.93763	9.41394	0.93761	9.08648	0.93761	9.28152	0.93757	9.2436	0.93767	9.34107	0.93761	9.30924	0.93772	9.40177	0.93779	9.33914	0.93763	9.30477	0.93764	9.10273	0.93745	9.58998	0.93711	9.41918	0.93709	9.59742	0.93733	9.68097	0.93754	9.67477	0.9375	9.70853	0.9372	9.66401	0.93776	9.65602	0.93734	9.68098	0.93732	9.66498	0.93725	9.37054	0.9376	9.27557	0.9375	9.47529
0.93672	9.2732	0.9367	9.50457	0.93661	9.42818	0.93665	9.06241	0.93669	9.26556	0.93661	9.26432	0.93662	9.34518	0.93659	9.33	0.93679	9.40588	0.93669	9.34836	0.93666	9.27218	0.93665	9.13429	0.93636	9.59163	0.93624	9.43052	0.93611	9.61066	0.93638	9.71075	0.93611	9.65409	0.93643	9.6981	0.93635	9.6636	0.93651	9.66568	0.93625	9.65961	0.93669	9.67118	0.93633	9.35865	0.93624	9.24525	0.93658	9.46395
0.93555	9.27814	0.93569	9.50716	0.93578	9.42495	0.93564	9.08123	0.93563	9.26176	0.93557	9.24405	0.93572	9.3456	0.93557	9.3405	0.93577	9.3974	0.93569	9.35175	0.93558	9.31019	0.9357	9.11349	0.93528	9.59329	0.93536	9.42758	0.93535	9.60776	0.93542	9.70207	0.93547	9.6698	0.93539	9.69456	0.93535	9.66939	0.93572	9.65438	0.93545	9.65714	0.93549	9.64546	0.93554	9.3612	0.93534	9.25568	0.93543	9.45701
0.9347	9.26481	0.93477	9.5171	0.93461	9.4016	0.93469	9.08181	0.93472	9.28624	0.93468	9.23268	0.93458	9.36279	0.93453	9.31866	0.9346	9.37376	0.93466	9.33297	0.93453	9.3154	0.93452	9.078	0.93411	9.5966	0.93448	9.41456	0.93415	9.58874	0.93422	9.6818	0.93442	9.65946	0.93451	9.70212	0.93455	9.65492	0.9345	9.6607	0.93452	9.65714	0.93444	9.65672	0.93434	9.3871	0.93453	9.25092	0.9343	9.45254
0.93368	9.23681	0.93372	9.53956	0.93361	9.40643	0.93372	9.06357	0.93361	9.26345	0.93356	9.24219	0.93354	9.34855	0.93354	9.27834	0.93357	9.38102	0.93364	9.32685	0.9338	9.28736	0.93369	9.12209	0.93315	9.58295	0.93346	9.40112	0.93311	9.59949	0.93356	9.66815	0.93328	9.64251	0.93349	9.68487	0.93309	9.64458	0.93355	9.64854	0.93324	9.68385	0.93371	9.67291	0.93311	9.35143	0.93373	9.25443	0.93364	9.47425
0.93266	9.2467	0.93275	9.51209	0.93257	9.4257	0.93262	9.04942	0.93272	9.24728	0.93268	9.23996	0.93258	9.33351	0.9325	9.3034	0.93257	9.41042	0.93256	9.35192	0.9325	9.2998	0.93277	9.12374	0.93243	9.57137	0.93236	9.41624	0.93214	9.58626	0.93237	9.65409	0.93223	9.64582	0.93245	9.68577	0.93247	9.62803	0.9327	9.65203	0.9325	9.667	0.93239	9.66296	0.93241	9.35016	0.93247	9.23454	0.93235	9.44634
0.93171	9.27378	0.93174	9.47855	0.93166	9.41042	0.9316	9.05414	0.93168	9.2517	0.93166	9.23702	0.93167	9.34963	0.9316	9.31416	0.93152	9.40315	0.93165	9.34799	0.93169	9.31676	0.93168	9.10393	0.93133	9.59246	0.93141	9.4217	0.93139	9.59163	0.93122	9.66484	0.93123	9.63134	0.93144	9.68228	0.93112	9.62886	0.93141	9.64661	0.93111	9.66413	0.93171	9.6381	0.93131	9.34889	0.93178	9.23032	0.93141	9.44501
0.93063	9.26198	0.93073	9.50139	0.93076	9.4252	0.93064	9.06233	0.93068	9.27689	0.93055	9.22122	0.93075	9.34917	0.93076	9.30572	0.93067	9.36447	0.93072	9.32048	0.93075	9.31486	0.93067	9.07895	0.93011	9.5693	0.93027	9.40448	0.93016	9.5875	0.93049	9.67394	0.93027	9.62638	0.93081	9.69255	0.93046	9.62224	0.93061	9.63038	0.93002	9.64358	0.93065	9.63708	0.93009	9.36205	0.93031	9.25609	0.93049	9.44026
0.9296	9.25222	0.92968	9.49625	0.92974	9.38774	0.92958	9.05347	0.92958	9.26403	0.92968	9.19782	0.9297	9.3279	0.92968	9.28616	0.92949	9.39311	0.92981	9.31734	0.92952	9.29182	0.9296	9.1067	0.92936	9.57302	0.92947	9.41288	0.92909	9.57137	0.92945	9.65119	0.92918	9.63589	0.92962	9.68326	0.92908	9.60859	0.92962	9.62915	0.92932	9.64523	0.92937	9.6365	0.92949	9.35653	0.92948	9.21444	0.92957	9.4458
0.92874	9.25135	0.92862	9.47944	0.92858	9.39845	0.92859	9.03457	0.92873	9.24575	0.92859	9.20125	0.92853	9.30373	0.92853	9.27615	0.92868	9.40534	0.92864	9.32086	0.92874	9.27003	0.92872	9.11328	0.92849	9.57716	0.92841	9.40952	0.9284	9.56434	0.92842	9.65119	0.92851	9.63217	0.92841	9.69588	0.92853	9.61935	0.92871	9.65512	0.92837	9.63988	0.92881	9.62734	0.92831	9.31746	0.92854	9.25261	0.92834	9.44092
0.92768	9.25708	0.92763	9.47931	0.92756	9.43276	0.92754	9.04413	0.92753	9.24323	0.92764	9.24848	0.92762	9.32803	0.92762	9.30328	0.92773	9.39937	0.92768	9.33091	0.92759	9.29344	0.92751	9.08313	0.9272	9.55151	0.92713	9.3713	0.92704	9.56682	0.92745	9.67477	0.92751	9.62886	0.92745	9.67402	0.92713	9.61521	0.92777	9.64505	0.92734	9.63865	0.92775	9.63593	0.92716	9.32893	0.92746	9.22106	0.92765	9.44683
0.92676	9.23041	0.92666	9.47073	0.92676	9.40391	0.92654	9.05013	0.92666	9.26085	0.92666	9.23504	0.92671	9.33754	0.92679	9.31225	0.92667	9.37014	0.92683	9.32119	0.92659	9.29124	0.92673	9.0749	0.92635	9.55979	0.9264	9.39944	0.92612	9.56558	0.92635	9.66195	0.92615	9.62431	0.92639	9.6741	0.92637	9.58956	0.92663	9.62212	0.92639	9.63742	0.92657	9.62976	0.92608	9.32638	0.92671	9.2388	0.92632	9.42868
0.92561	9.22086	0.92569	9.49854	0.92562	9.37816	0.92563	9.04148	0.9255	9.24137	0.92557	9.20811	0.92574	9.30639	0.92552	9.30092	0.92566	9.37262	0.92574	9.29716	0.92572	9.2752	0.92558	9.09314	0.92549	9.54531	0.92511	9.37886	0.92516	9.55524	0.92521	9.65864	0.92536	9.63093	0.92558	9.64398	0.92541	9.59329	0.92578	9.62808	0.92543	9.64235	0.92525	9.63124	0.92522	9.33148	0.92542	9.23103	0.92561	9.42673
0.92471	9.22285	0.92458	9.50288	0.92452	9.36393	0.92457	9.02378	0.92475	9.20753	0.92466	9.20063	0.92453	9.30136	0.92453	9.24823	0.92458	9.3738	0.92461	9.3044	0.92459	9.27267	0.92462	9.08693	0.92423	9.56227	0.92428	9.3713	0.92441	9.55855	0.92416	9.63175	0.9246	9.62265	0.92477	9.65988	0.92438	9.58543	0.92455	9.63905	0.92413	9.63208	0.92476	9.63662	0.92447	9.31916	0.92442	9.22127	0.92447	9.42529
0.9236	9.2501	0.92357	9.45995	0.92382	9.38619	0.92358	9.03701	0.92358	9.235	0.92356	9.21858	0.92379	9.33509	0.92373	9.27557	0.92352	9.37128	0.9236	9.32524	0.92376	9.27755	0.92376	9.07928	0.92329	9.52876	0.92328	9.37466	0.92341	9.5511	0.92316	9.65657	0.92327	9.62638	0.92377	9.65849	0.92313	9.59287	0.92346	9.60523	0.92352	9.62262	0.92341	9.62426	0.92349	9.34082	0.92344	9.21982	0.92367	9.44179
0.92277	9.24125	0.92264	9.46199	0.92278	9.4037	0.92276	9.04537	0.92257	9.22193	0.9226	9.19587	0.92259	9.3446	0.92254	9.29211	0.92266	9.36099	0.9227	9.31312	0.92263	9.28549	0.92254	9.06907	0.92213	9.54572	0.92216	9.36752	0.92244	9.54159	0.92247	9.61645	0.92214	9.61893	0.92276	9.66395	0.9223	9.59825	0.92276	9.61296	0.92237	9.61482	0.92266	9.61982	0.92248	9.31237	0.92276	9.23049	0.92239	9.41813
0.92165	9.23482	0.9217	9.47923	0.92161	9.3767	0.92168	9.01853	0.92161	9.21705	0.92173	9.2113	0.92164	9.30709	0.92171	9.26763	0.9217	9.33613	0.92176	9.28802	0.9217	9.26366	0.92167	9.07837	0.92146	9.53911	0.92121	9.3671	0.9215	9.54035	0.92119	9.62514	0.92126	9.61934	0.92178	9.66942	0.92157	9.6057	0.92144	9.60872	0.92128	9.63742	0.92145	9.62775	0.92155	9.31789	0.92147	9.2039	0.92139	9.42739
0.92061	9.23307	0.92072	9.47579	0.9208	9.33575	0.92058	9.01944	0.92068	9.20303	0.92066	9.17908	0.92074	9.30373	0.92057	9.25013	0.92066	9.35498	0.9208	9.28843	0.92068	9.23955	0.92053	9.07833	0.92014	9.51884	0.92022	9.36752	0.92025	9.55027	0.92027	9.63175	0.92046	9.62844	0.92045	9.6764	0.92028	9.61438	0.92061	9.61168	0.92009	9.62591	0.92075	9.62265	0.92026	9.29411	0.92034	9.22391	0.92028	9.41809
0.91955	9.23627	0.91965	9.44988	0.91976	9.36632	0.91969	9.03065	0.91969	9.22685	0.91956	9.17945	0.91959	9.32657	0.91965	9.25084	0.91956	9.37149	0.91958	9.29683	0.91961	9.25224	0.91959	9.0737	0.91922	9.52877	0.91922	9.37886	0.9191	9.50602	0.91932	9.60818	0.91932	9.60115	0.91961	9.65084	0.91945	9.60032	0.91933	9.59816	0.91947	9.61399	0.9194	9.61386	0.91915	9.29071	0.91975	9.21891	0.91958	9.40361
0.91881	9.20952	0.91866	9.4309	0.91859	9.38094	0.91875	9.03999	0.91865	9.21866	0.91864	9.19405	0.91867	9.32437	0.91857	9.26866	0.91861	9.35482	0.91868	9.31138	0.91862	9.27751	0.91877	9.05347	0.9184	9.53249	0.91817	9.3692	0.91821	9.53083	0.91822	9.64788	0.91856	9.59039	0.91879	9.66728	0.91845	9.60404	0.91836	9.60827	0.91837	9.60167	0.91869	9.61123	0.91845	9.32086	0.91852	9.21134	0.91858	9.39956
0.91769	9.18738	0.91771	9.43549	0.91769	9.35452	0.91766	8.99777	0.91767	9.20046	0.91762	9.18917	0.91767	9.29804	0.91775	9.25989	0.91766	9.34008	0.91772	9.27648	0.91781	9.22995	0.91761	9.08582	0.9171	9.53166	0.9174	9.38138	0.91742	9.52504	0.9173	9.64292	0.91739	9.61479	0.91785	9.65339	0.91716	9.58915	0.91739	9.58847	0.91711	9.60783	0.91733	9.61115	0.91746	9.30048	0.91731	9.20931	0.91748	9.40357
0.91671	9.20283	0.91668	9.44954	0.91682	9.34436	0.91674	9.00389	0.91647	9.2017	0.91658	9.19513	0.91667	9.2884	0.91673	9.25319	0.91668	9.32786	0.91658	9.27404	0.91661	9.23893	0.91668	9.07932	0.91613	9.4965	0.91613	9.3587	0.91647	9.50643	0.91611	9.61273	0.91626	9.58543	0.91644	9.64336	0.91613	9.59742	0.91649	9.60005	0.91628	9.63495	0.9165	9.61041	0.91624	9.32214	0.91663	9.21721	0.91631	9.41325
0.9156	9.2091	0.91571	9.4349	0.91573	9.35259	0.91558	9.00835	0.91558	9.20911	0.91575	9.16791	0.91557	9.30003	0.91564	9.25146	0.91561	9.34654	0.91558	9.29637	0.91563	9.24687	0.91563	9.04392	0.91515	9.4965	0.91535	9.36206	0.91523	9.52173	0.91541	9.61728	0.9155	9.59287	0.91554	9.63141	0.91519	9.60363	0.91582	9.59069	0.91526	9.60865	0.91563	9.59874	0.9151	9.29454	0.91564	9.20911	0.91529	9.39861
0.91464	9.21168	0.91469	9.44126	0.91466	9.3743	0.91455	9.01228	0.91473	9.20141	0.91468	9.17548	0.91478	9.29974	0.91458	9.25646	0.91461	9.34902	0.91454	9.29902	0.91457	9.24728	0.91465	9.04384	0.91419	9.50147	0.91422	9.3566	0.91446	9.52794	0.91439	9.58998	0.91458	9.59329	0.91454	9.62869	0.91424	9.60032	0.91437	9.58489	0.91431	9.59222	0.91461	9.60318	0.91455	9.30855	0.91474	9.22168	0.91445	9.3905
0.91378	9.18871	0.91372	9.42037	0.91361	9.36267	0.91372	9.00409	0.91361	9.18297	0.91372	9.1833	0.91374	9.27885	0.91354	9.26213	0.91353	9.31643	0.9136	9.26928	0.91374	9.2261	0.91373	9.04992	0.91351	9.49609	0.91327	9.3482	0.91329	9.48534	0.91331	9.59784	0.91316	9.57757	0.91363	9.62426	0.91318	9.56682	0.91345	9.59726	0.91332	9.60865	0.91347	9.60005	0.91351	9.27245	0.91337	9.1926	0.91374	9.39472
0.91259	9.19494	0.91266	9.4087	0.91257	9.34037	0.91263	8.97936	0.91251	9.1754	0.91254	9.17379	0.91266	9.26651	0.91264	9.25456	0.91251	9.29993	0.91269	9.26424	0.91259	9.19997	0.91257	9.07449	0.91219	9.49237	0.91242	9.33099	0.91208	9.49526	0.91229	9.57674	0.91226	9.55896	0.91241	9.61949	0.91243	9.57798	0.9128	9.57754	0.91238	9.58934	0.91239	9.58255	0.91251	9.30727	0.9124	9.21055	0.91234	9.37429
0.91168	9.20516	0.9116	9.4253	0.91176	9.33479	0.91173	9.01559	0.91159	9.19215	0.91167	9.16779	0.91159	9.29642	0.91172	9.21395	0.91161	9.32555	0.91179	9.28467	0.91159	9.22569	0.91164	9.04744	0.91143	9.48203	0.91114	9.35157	0.91116	9.51098	0.91121	9.56144	0.91115	9.57343	0.91187	9.63683	0.91159	9.59701	0.91162	9.57445	0.91113	9.58893	0.9114	9.5846	0.91147	9.27967	0.91171	9.1962	0.91141	9.39352
0.9107	9.17521	0.91059	9.40156	0.91076	9.34797	0.91055	9.00951	0.91077	9.18322	0.91061	9.13855	0.91081	9.29351	0.91065	9.2302	0.91072	9.33802	0.91058	9.2953	0.91062	9.23111	0.91069	9.04061	0.91035	9.46962	0.91029	9.33309	0.91026	9.50271	0.91024	9.56558	0.91019	9.56889	0.91043	9.64743	0.91028	9.59412	0.91074	9.58415	0.9103	9.56057	0.91045	9.56209	0.91031	9.28604	0.91048	9.18954	0.91042	9.37777
0.90968	9.15843	0.90964	9.37821	0.90965	9.33285	0.90971	8.98978	0.90963	9.15997	0.90969	9.1493	0.90975	9.25791	0.90972	9.24699	0.90978	9.3069	0.90973	9.26688	0.90981	9.19587	0.90971	9.05906	0.90947	9.4903	0.90911	9.34023	0.90909	9.48161	0.90933	9.55317	0.90936	9.56682	0.90974	9.62405	0.90944	9.57343	0.90971	9.5821	0.90941	9.57783	0.90968	9.57877	0.90919	9.26651	0.90971	9.19016	0.9094	9.37913
0.90873	9.1902	0.90865	9.39345	0.9088	9.31648	0.90854	8.96886	0.9086	9.16597	0.90877	9.15133	0.9086	9.28092	0.90872	9.24629	0.90869	9.29565	0.90864	9.26064	0.90867	9.1967	0.90866	9.05327	0.90837	9.48658	0.90835	9.32091	0.90813	9.46797	0.90845	9.55979	0.90821	9.55524	0.90851	9.63658	0.90849	9.55979	0.90854	9.54787	0.90853	9.58317	0.9088	9.59919	0.90846	9.29666	0.90866	9.1773	0.90826	9.37768
0.90751	9.17533	0.90757	9.42407	0.90772	9.31929	0.90768	8.98581	0.9077	9.17652	0.90764	9.16837	0.90771	9.28562	0.90766	9.21477	0.9076	9.30073	0.90769	9.2656	0.9075	9.21845	0.9076	9.02601	0.90744	9.45059	0.90709	9.30915	0.90722	9.4539	0.90738	9.54862	0.90727	9.55151	0.90761	9.61883	0.9073	9.58377	0.90743	9.56225	0.90753	9.57701	0.90738	9.58617	0.90711	9.27543	0.90765	9.17999	0.9074	9.36962
0.90663	9.13301	0.90656	9.40267	0.90678	9.31055	0.90675	8.99636	0.90654	9.16432	0.90677	9.13363	0.90658	9.27453	0.90673	9.21481	0.90659	9.32353	0.90668	9.28301	0.90673	9.1955	0.9067	9.01754	0.90635	9.4659	0.90618	9.32007	0.90625	9.46507	0.90645	9.55689	0.90648	9.56971	0.90635	9.60815	0.90616	9.56103	0.90649	9.553	0.90632	9.57085	0.90637	9.58617	0.90613	9.29623	0.90638	9.18193	0.90669	9.37586
0.9057	9.15552	0.90556	9.37341	0.90565	9.32332	0.90564	8.97812	0.90568	9.14517	0.90564	9.13727	0.90579	9.25351	0.9056	9.24434	0.9055	9.3069	0.90575	9.26366	0.9055	9.19753	0.90558	9.03247	0.90517	9.47086	0.90537	9.30705	0.90514	9.46755	0.90537	9.53373	0.90521	9.55524	0.90546	9.60207	0.9055	9.56434	0.90532	9.53973	0.90535	9.57989	0.90547	9.58871	0.90513	9.26014	0.90533	9.1687	0.90556	9.36254
0.90466	9.16084	0.90462	9.36649	0.90457	9.32168	0.90456	8.96398	0.9047	9.15518	0.90467	9.12279	0.90458	9.2582	0.90472	9.2295	0.90471	9.28611	0.90464	9.23826	0.90477	9.19062	0.90472	9.02374	0.90448	9.45763	0.90421	9.30999	0.90447	9.44522	0.90411	9.53993	0.90446	9.53786	0.90443	9.60433	0.90419	9.53662	0.90484	9.55444	0.90415	9.55605	0.90477	9.58395	0.90454	9.25589	0.90441	9.15993	0.90433	9.36805
0.90365	9.16474	0.90367	9.38815	0.9037	9.28351	0.90354	8.97502	0.90361	9.16109	0.90369	9.14512	0.90375	9.26028	0.90373	9.22755	0.90381	9.31156	0.90369	9.26436	0.90351	9.19401	0.90359	9.00914	0.90311	9.4477	0.90324	9.30873	0.90343	9.44398	0.90345	9.54324	0.90316	9.54159	0.90345	9.59689	0.90353	9.55234	0.90339	9.55494	0.90329	9.57372	0.90361	9.57638	0.90342	9.26821	0.90358	9.17648	0.90348	9.37111
0.90271	9.15332	0.90259	9.36441	0.90276	9.2988	0.90266	8.97949	0.90268	9.15025	0.90261	9.14244	0.90276	9.26896	0.90262	9.19901	0.90277	9.32462	0.90281	9.26242	0.90281	9.20906	0.90262	9.00984	0.9024	9.46507	0.90217	9.31461	0.90228	9.43819	0.90225	9.55234	0.90225	9.57054	0.90244	9.59553	0.90256	9.56475	0.90272	9.55091	0.90246	9.56633	0.9027	9.54631	0.90204	9.25844	0.90251	9.13979	0.90257	9.37491
0.90174	9.13255	0.90156	9.35413	0.90174	9.31228	0.90172	8.9612	0.90162	9.1304	0.9016	9.09975	0.9016	9.23157	0.9016	9.19252	0.90168	9.28662	0.90174	9.24852	0.90163	9.19153	0.90171	9.0275	0.90125	9.42123	0.90116	9.29865	0.90106	9.41751	0.90116	9.53538	0.90138	9.55896	0.90188	9.5899	0.90118	9.53125	0.90141	9.52888	0.90107	9.56591	0.90162	9.54758	0.90116	9.28137	0.90141	9.18193	0.90133	9.35254
0.90063	9.13263	0.90063	9.37099	0.90063	9.30174	0.90056	8.95608	0.90059	9.14967	0.90058	9.10625	0.90066	9.22879	0.90061	9.23243	0.90062	9.27247	0.90069	9.24269	0.9006	9.1615	0.90076	9.02366	0.90007	9.46217	0.9004	9.31587	0.90012	9.42536	0.90043	9.5329	0.90051	9.53331	0.90045	9.58921	0.90055	9.51636	0.90042	9.5371	0.90017	9.5466	0.90065	9.56319	0.90059	9.25547	0.90054	9.16047	0.90043	9.36077
0.89964	9.14368	0.89975	9.38314	0.89979	9.27448	0.89957	8.95215	0.8997	9.14847	0.89962	9.10145	0.89963	9.24553	0.89955	9.2326	0.8996	9.29073	0.89959	9.23967	0.89969	9.17569	0.89975	9.00103	0.89937	9.42867	0.89939	9.31881	0.89944	9.42909	0.89935	9.53001	0.89956	9.53993	0.89964	9.58764	0.89917	9.49899	0.89941	9.51652	0.8994	9.54783	0.89943	9.55683	0.89925	9.2508	0.89968	9.16105	0.89972	9.33934
0.89864	9.13342	0.89877	9.38653	0.89879	9.29136	0.89854	8.9684	0.89871	9.12387	0.89866	9.11088	0.89875	9.23947	0.8986	9.19897	0.89859	9.2959	0.89874	9.25625	0.89868	9.18152	0.89877	8.98296	0.89848	9.42247	0.89836	9.28269	0.89852	9.42619	0.8984	9.5238	0.89851	9.52959	0.89872	9.58641	0.89848	9.52711	0.89877	9.53016	0.89838	9.54742	0.89847	9.54503	0.89848	9.22702	0.89864	9.14604	0.89835	9.34443
0.89773	9.12673	0.8977	9.38161	0.89763	9.29917	0.89755	8.94284	0.89752	9.12172	0.89769	9.12734	0.89759	9.22032	0.89759	9.19008	0.89756	9.27855	0.89757	9.2431	0.89767	9.17573	0.89766	8.99293	0.89721	9.42247	0.89737	9.30369	0.8973	9.42867	0.89729	9.50478	0.89735	9.54448	0.89786	9.56858	0.89715	9.54117	0.89781	9.52736	0.89728	9.53345	0.89782	9.55083	0.89746	9.27075	0.89748	9.15923	0.8974	9.33384
0.89665	9.13865	0.89657	9.34645	0.89678	9.30841	0.89665	8.93238	0.89661	9.12957	0.89667	9.10443	0.8966	9.22647	0.89674	9.21742	0.89658	9.23715	0.89658	9.20782	0.89669	9.14852	0.89658	9.00811	0.89649	9.41875	0.89618	9.29235	0.89615	9.4204	0.89604	9.50974	0.89618	9.51967	0.89676	9.57651	0.8964	9.51139	0.8967	9.51446	0.8962	9.54413	0.89671	9.55596	0.89632	9.24018	0.8965	9.16179	0.89656	9.34029
0.89564	9.09641	0.89567	9.34309	0.8957	9.27683	0.89573	8.94276	0.89574	9.12618	0.89556	9.07449	0.89574	9.23116	0.89563	9.20969	0.89558	9.26428	0.8958	9.23702	0.89582	9.14633	0.89567	8.97088	0.8954	9.41709	0.89525	9.25497	0.89515	9.41585	0.89547	9.50519	0.89535	9.5238	0.89557	9.57129	0.89534	9.52587	0.89574	9.52058	0.89546	9.52934	0.89554	9.53085	0.89546	9.2181	0.89571	9.14992	0.89561	9.33384
0.89482	9.05874	0.8947	9.36624	0.89465	9.24933	0.89476	8.94685	0.89476	9.10108	0.89471	9.09653	0.89458	9.24117	0.89452	9.18694	0.89452	9.2728	0.89463	9.24302	0.89468	9.18384	0.89469	8.95719	0.89413	9.4142	0.89421	9.27639	0.89456	9.40965	0.89426	9.48616	0.89444	9.50726	0.89448	9.56463	0.89443	9.50767	0.89445	9.51195	0.89402	9.5314	0.89445	9.5159	0.89449	9.22192	0.89461	9.1433	0.89444	9.33736
0.89361	9.10464	0.8938	9.35634	0.89361	9.27935	0.89375	8.91919	0.89376	9.11063	0.89359	9.09847	0.89363	9.22796	0.89376	9.17275	0.89368	9.24891	0.89367	9.23768	0.89371	9.17023	0.89377	8.98825	0.89344	9.42205	0.8934	9.28689	0.89342	9.40717	0.89331	9.4932	0.89333	9.52091	0.89342	9.56287	0.89348	9.50147	0.89372	9.50369	0.89342	9.53099	0.89333	9.52206	0.89351	9.22192	0.8937	9.13785	0.89346	9.31581
0.89267	9.11232	0.89272	9.3205	0.89255	9.27708	0.89255	8.92804	0.89273	9.12453	0.89279	9.08296	0.89281	9.21018	0.89273	9.20485	0.89266	9.2484	0.89283	9.2127	0.89256	9.13888	0.89258	8.99016	0.89215	9.39062	0.89225	9.26085	0.89231	9.39848	0.89244	9.5056	0.89251	9.53373	0.89272	9.56665	0.89254	9.50933	0.89237	9.5071	0.89226	9.49688	0.89275	9.51828	0.89252	9.22829	0.89248	9.11622	0.89264	9.3295
0.89168	9.11348	0.8917	9.32433	0.89163	9.26432	0.8917	8.93424	0.89167	9.11266	0.89156	9.07664	0.89174	9.21533	0.89162	9.20828	0.89171	9.23362	0.89152	9.22428	0.89159	9.14757	0.89159	8.95128	0.89125	9.40427	0.89143	9.25791	0.89124	9.39062	0.89135	9.49402	0.89157	9.50188	0.89167	9.54396	0.89154	9.51925	0.89165	9.49494	0.89139	9.53263	0.89136	9.50443	0.89115	9.19347	0.89168	9.12837	0.89137	9.31618
0.89069	9.12316	0.89075	9.31842	0.89078	9.24311	0.8907	8.93139	0.89064	9.08119	0.89065	9.06828	0.89061	9.2172	0.89052	9.18677	0.8908	9.2605	0.8907	9.22672	0.89072	9.16051	0.89067	8.95728	0.89049	9.40923	0.89047	9.25287	0.89013	9.38483	0.89034	9.48906	0.89044	9.48285	0.89047	9.5641	0.89047	9.5056	0.89065	9.47698	0.89049	9.51783	0.89073	9.51906	0.89018	9.22702	0.89062	9.12941	0.89044	9.32077
0.88965	9.0994	0.88974	9.33422	0.88956	9.23765	0.88957	8.91497	0.88973	9.09463	0.88966	9.07217	0.88966	9.18501	0.88962	9.16895	0.88971	9.25012	0.88982	9.22263	0.88975	9.15633	0.88983	8.98317	0.88923	9.37821	0.88947	9.26589	0.88944	9.36663	0.88912	9.45514	0.88921	9.4841	0.88947	9.53895	0.8893	9.47169	0.88965	9.48348	0.88946	9.49482	0.88945	9.49897	0.88954	9.20409	0.88932	9.12238	0.88968	9.2996
0.88876	9.09047	0.88872	9.34386	0.88877	9.2686	0.88855	8.91315	0.88858	9.10439	0.88853	9.08975	0.88862	9.1836	0.88869	9.17941	0.88873	9.23866	0.88875	9.19806	0.88874	9.13429	0.88849	8.95848	0.88847	9.38648	0.88815	9.25455	0.88808	9.35009	0.88816	9.44894	0.88844	9.48368	0.88869	9.56414	0.88815	9.47086	0.88878	9.49174	0.88847	9.51003	0.88843	9.49917	0.88811	9.20748	0.88841	9.12143	0.88848	9.29414
0.8877	9.11008	0.88772	9.29732	0.88763	9.25033	0.88762	8.91178	0.88771	9.07184	0.88773	9.09992	0.88773	9.20192	0.88764	9.19695	0.8876	9.21766	0.88773	9.1871	0.88755	9.11795	0.88771	8.94193	0.88732	9.35753	0.88741	9.23733	0.88713	9.3625	0.8872	9.45556	0.88757	9.48865	0.88756	9.54491	0.88726	9.47913	0.88765	9.46647	0.88709	9.49523	0.88736	9.50172	0.88711	9.20494	0.88734	9.10323	0.88735	9.3125
0.88654	9.08258	0.88668	9.29473	0.88671	9.2112	0.88678	8.90934	0.88666	9.06572	0.88657	9.04504	0.88675	9.21035	0.88661	9.19099	0.88656	9.24639	0.88662	9.22118	0.88655	9.156	0.88668	8.91989	0.88641	9.37408	0.88632	9.24909	0.88618	9.3567	0.88642	9.44067	0.88625	9.49154	0.88666	9.53562	0.88651	9.47128	0.88672	9.47892	0.88634	9.50551	0.88641	9.5138	0.88629	9.21513	0.88671	9.12378	0.88674	9.30088
0.88572	9.06177	0.88562	9.34518	0.88574	9.22791	0.88565	8.90136	0.88546	9.08702	0.88552	9.03863	0.88574	9.19814	0.88552	9.16039	0.88554	9.24639	0.88581	9.24277	0.88577	9.14566	0.88556	8.9397	0.88518	9.36291	0.88521	9.22473	0.88548	9.34843	0.88534	9.44108	0.88523	9.47334	0.88539	9.53418	0.88545	9.475	0.88537	9.47777	0.88534	9.48496	0.88538	9.5016	0.88518	9.20154	0.8858	9.08958	0.88567	9.3087
0.88474	9.06102	0.88464	9.30947	0.88465	9.23837	0.88467	8.88362	0.88472	9.0828	0.88462	9.05604	0.88469	9.16786	0.88465	9.15302	0.88461	9.20313	0.88463	9.18781	0.88476	9.11286	0.8847	8.95744	0.88418	9.34678	0.8842	9.22851	0.88412	9.35505	0.88412	9.45845	0.88424	9.46631	0.88453	9.54335	0.88454	9.48079	0.88479	9.45323	0.88418	9.49153	0.88445	9.48537	0.88409	9.1939	0.88435	9.10972	0.88453	9.29877
0.88359	9.08125	0.88377	9.26373	0.88367	9.25101	0.88357	8.89681	0.88369	9.06923	0.88372	9.06526	0.88365	9.19469	0.88371	9.16324	0.88373	9.20196	0.88362	9.19091	0.88365	9.10468	0.88373	8.91935	0.88346	9.35257	0.88336	9.24447	0.88324	9.36332	0.88336	9.45804	0.88346	9.44894	0.88372	9.52247	0.88343	9.46011	0.8835	9.45208	0.88348	9.46647	0.88381	9.49757	0.8832	9.17181	0.88342	9.08441	0.88337	9.29923
0.88265	9.0778	0.88282	9.28072	0.88264	9.22249	0.88269	8.90541	0.88264	9.05426	0.88268	9.04392	0.88267	9.19124	0.88271	9.1603	0.88284	9.22451	0.88263	9.21564	0.88257	9.1211	0.88261	8.91033	0.88215	9.34057	0.88228	9.21382	0.88241	9.32196	0.88252	9.44315	0.88259	9.4448	0.88267	9.52781	0.88223	9.44191	0.88259	9.45636	0.88231	9.46729	0.88248	9.48138	0.88221	9.17181	0.88244	9.10013	0.88244	9.29054
0.88172	9.05184	0.88161	9.3084	0.88158	9.20238	0.88175	8.87799	0.88159	9.08309	0.88164	9.03726	0.88184	9.16914	0.88171	9.1479	0.88176	9.23795	0.88177	9.19223	0.88167	9.11038	0.88177	8.93374	0.88138	9.35381	0.88134	9.21214	0.88154	9.34223	0.8815	9.42619	0.88156	9.43694	0.88141	9.5173	0.88143	9.43074	0.88154	9.43811	0.88113	9.48332	0.88142	9.46836	0.88121	9.16587	0.88137	9.08731	0.88146	9.28401
0.88078	9.05188	0.88076	9.30221	0.88062	9.22182	0.88061	8.8844	0.88069	9.05827	0.8806	9.03793	0.88086	9.14617	0.88089	9.13814	0.8806	9.19515	0.88062	9.16564	0.88058	9.1043	0.88073	8.93267	0.88028	9.32858	0.88037	9.22222	0.88052	9.34347	0.88053	9.42702	0.88033	9.43364	0.88073	9.51282	0.88052	9.45059	0.88072	9.44004	0.88025	9.47551	0.88057	9.45981	0.88033	9.15738	0.88073	9.09074	0.88035	9.26895
0.87962	9.06692	0.87962	9.2665	0.87971	9.21468	0.87977	8.90111	0.87967	9.03826	0.87968	9.05103	0.87963	9.15976	0.87972	9.1431	0.87965	9.1915	0.87964	9.15129	0.87964	9.08487	0.87968	8.91186	0.87934	9.33975	0.87929	9.21676	0.87912	9.30997	0.87934	9.43446	0.87923	9.41461	0.87969	9.49268	0.87919	9.42206	0.87951	9.43109	0.87937	9.46318	0.87977	9.4594	0.87954	9.17351	0.87973	9.08011	0.87932	9.26523
0.87872	9.04108	0.87859	9.25737	0.87868	9.20032	0.87862	8.87005	0.87867	9.04392	0.87859	9.03408	0.87863	9.16387	0.87863	9.15236	0.87855	9.19268	0.87862	9.1747	0.87857	9.08842	0.87876	8.89367	0.87815	9.33437	0.87824	9.19996	0.8782	9.28556	0.87829	9.43819	0.87842	9.46424	0.87848	9.50735	0.87823	9.42288	0.87847	9.42726	0.87842	9.45989	0.87839	9.45463	0.87819	9.14506	0.87858	9.09248	0.87876	9.2539
0.87775	8.99967	0.87766	9.2552	0.87771	9.16991	0.8776	8.86922	0.87777	9.05745	0.87761	9.02928	0.87768	9.14293	0.87768	9.14479	0.87758	9.19532	0.87755	9.17279	0.87764	9.09761	0.87767	8.91199	0.87724	9.3261	0.87733	9.205	0.87722	9.29921	0.87747	9.42164	0.87753	9.45018	0.87744	9.4979	0.8775	9.43157	0.87743	9.43856	0.87718	9.47181	0.87753	9.44904	0.87743	9.14591	0.87775	9.06394	0.8774	9.26428
0.87679	9.01014	0.87674	9.26361	0.87669	9.18096	0.87671	8.86141	0.87661	9.01663	0.87657	9.01882	0.87675	9.12466	0.87673	9.11708	0.87654	9.16824	0.8768	9.15261	0.87673	9.08722	0.87668	8.90818	0.87615	9.30955	0.87653	9.19954	0.87626	9.30294	0.8764	9.39807	0.87618	9.4204	0.87653	9.49157	0.87635	9.43612	0.87641	9.43577	0.87607	9.45126	0.87675	9.46149	0.87642	9.16587	0.87642	9.06774	0.87665	9.24207
0.8757	9.04254	0.87583	9.251	0.8757	9.19184	0.87567	8.86405	0.87574	9.02088	0.87566	9.00438	0.8756	9.14962	0.87569	9.12569	0.87569	9.15501	0.87559	9.1512	0.87568	9.06526	0.87565	8.87328	0.87536	9.2835	0.87529	9.205	0.87511	9.29301	0.87514	9.40592	0.87554	9.43405	0.87539	9.49502	0.87535	9.41544	0.87537	9.4262	0.87543	9.46236	0.87578	9.45299	0.87533	9.15653	0.87547	9.09401	0.87553	9.26846
0.87465	9.0071	0.87478	9.22607	0.87466	9.18936	0.87474	8.84631	0.87458	9.03094	0.87459	9.00926	0.87477	9.16109	0.8746	9.13483	0.87472	9.16021	0.87474	9.1608	0.87468	9.07945	0.87476	8.84979	0.87439	9.29963	0.87441	9.18064	0.87451	9.31369	0.87428	9.41254	0.87451	9.42991	0.87459	9.48138	0.87456	9.44232	0.87482	9.43002	0.87409	9.434	0.87466	9.45208	0.87459	9.10897	0.87474	9.06142	0.8744	9.24736
0.87373	8.99614	0.87384	9.24208	0.87363	9.15711	0.87382	8.83548	0.87379	9.03925	0.87367	9.03015	0.87381	9.12565	0.87362	9.14066	0.87381	9.17474	0.87389	9.17908	0.87361	9.10311	0.87381	8.87841	0.87338	9.28226	0.87318	9.18274	0.87349	9.2835	0.87332	9.384	0.87341	9.40799	0.8738	9.48582	0.87339	9.44232	0.87346	9.42554	0.87311	9.44222	0.87358	9.46186	0.87353	9.14082	0.87337	9.06473	0.87359	9.22238
0.87278	9.02609	0.87267	9.2527	0.87264	9.14581	0.87267	8.82811	0.87269	9.00397	0.87258	8.99835	0.87274	9.12225	0.87263	9.10282	0.87272	9.15303	0.87264	9.14798	0.87267	9.07167	0.8726	8.89478	0.87219	9.28598	0.87245	9.1819	0.87227	9.26571	0.87209	9.40841	0.87239	9.40923	0.87282	9.46951	0.87225	9.41171	0.87258	9.42517	0.87255	9.42702	0.8728	9.44506	0.87251	9.11831	0.87264	9.06216	0.87259	9.24649
0.87176	9.00582	0.87161	9.25388	0.8716	9.16433	0.87153	8.83912	0.87164	9.00401	0.87163	8.97353	0.87154	9.14759	0.87155	9.08813	0.87165	9.13342	0.87165	9.1189	0.87174	9.05848	0.87177	8.86393	0.87123	9.28722	0.87138	9.18442	0.87119	9.27647	0.87111	9.39269	0.87157	9.4113	0.8716	9.45862	0.87152	9.4142	0.87173	9.3969	0.87115	9.41263	0.87157	9.44732	0.87153	9.10048	0.87169	9.05534	0.87153	9.23913
0.87071	8.99477	0.87055	9.23121	0.87066	9.16504	0.87073	8.84305	0.87062	9.02453	0.87072	9.00422	0.87072	9.14472	0.87063	9.09405	0.87064	9.15064	0.87074	9.12292	0.87076	9.07353	0.87061	8.85194	0.87052	9.26488	0.87014	9.1693	0.87032	9.27895	0.87011	9.39227	0.87048	9.40592	0.87069	9.47785	0.87015	9.41089	0.87059	9.40199	0.8704	9.40277	0.87056	9.4573	0.8703	9.12765	0.87031	9.0452	0.87073	9.23673
0.86973	8.9838	0.86965	9.22892	0.86964	9.13338	0.86973	8.80893	0.86963	9.00827	0.86962	8.98925	0.86977	9.121	0.86956	9.10526	0.86962	9.16114	0.86979	9.14264	0.86964	9.08119	0.86968	8.86575	0.86951	9.26861	0.86921	9.15838	0.86923	9.26695	0.86935	9.39062	0.86927	9.37325	0.86975	9.4596	0.86958	9.42619	0.86944	9.38889	0.86912	9.38633	0.86945	9.4361	0.86914	9.12298	0.86971	9.03573	0.86963	9.22846
0.86862	8.9617	0.86863	9.23665	0.86881	9.12654	0.86861	8.83465	0.86869	8.98321	0.86873	9.00227	0.86862	9.11373	0.86861	9.08954	0.86866	9.1367	0.86868	9.12804	0.8687	9.0584	0.86877	8.8722	0.86847	9.27812	0.86823	9.1462	0.86818	9.25454	0.86842	9.36663	0.86858	9.40096	0.86846	9.46092	0.86846	9.40386	0.86836	9.38815	0.86856	9.41099	0.86877	9.45139	0.86816	9.11109	0.86873	9.04256	0.86842	9.2278
0.86779	8.96357	0.86763	9.2127	0.8678	9.13976	0.86758	8.83486	0.86773	9.00116	0.86758	8.96923	0.86774	9.12565	0.86767	9.06307	0.86771	9.12914	0.86772	9.08995	0.86769	9.03747	0.86765	8.84664	0.86732	9.238	0.8674	9.16048	0.86719	9.25372	0.86715	9.36001	0.86733	9.40882	0.86758	9.44259	0.86732	9.36622	0.86752	9.37611	0.86713	9.39291	0.86737	9.44686	0.86742	9.11704	0.86747	9.03855	0.86769	9.22428
0.86671	8.98991	0.86669	9.18544	0.86667	9.12956	0.86658	8.81153	0.86662	8.99524	0.86674	8.96365	0.86672	9.11049	0.8667	9.05765	0.86671	9.13649	0.8666	9.09297	0.86668	9.04789	0.86678	8.84549	0.86642	9.24586	0.86625	9.13864	0.86632	9.23924	0.86638	9.3658	0.86625	9.37201	0.86675	9.45225	0.86635	9.41213	0.86673	9.39764	0.86643	9.38921	0.8667	9.42274	0.86637	9.13275	0.86653	9.02684	0.86643	9.1979
0.86564	8.94962	0.86564	9.17805	0.86556	9.10865	0.86571	8.81467	0.86557	8.95748	0.86573	8.97217	0.86565	9.08407	0.8657	9.09388	0.86574	9.14039	0.86578	9.10567	0.86582	9.05314	0.86569	8.85285	0.86539	9.23924	0.86543	9.13444	0.86544	9.23759	0.86534	9.34347	0.86555	9.37242	0.86574	9.44251	0.86529	9.37284	0.86562	9.37795	0.86529	9.40935	0.86579	9.42377	0.86525	9.07202	0.8657	9.03755	0.86558	9.22131
0.86476	8.93408	0.86467	9.20272	0.86466	9.09034	0.86474	8.80466	0.86468	8.94752	0.86471	8.98453	0.86465	9.09429	0.86464	9.09223	0.86457	9.1259	0.86461	9.10422	0.86481	9.0641	0.86463	8.84966	0.86452	9.24048	0.86424	9.13024	0.86412	9.20863	0.86416	9.34347	0.86456	9.37408	0.86488	9.43593	0.86452	9.36084	0.86458	9.36937	0.86428	9.37565	0.8647	9.42677	0.86457	9.09708	0.86437	9.0225	0.86462	9.19786
0.86375	8.9747	0.86375	9.21074	0.86374	9.11041	0.86363	8.8124	0.86369	8.95633	0.86362	8.96038	0.86357	9.11473	0.86368	9.05567	0.86356	9.09558	0.86375	9.08433	0.86366	9.02473	0.86372	8.83746	0.8631	9.22518	0.86342	9.13486	0.8633	9.21029	0.8634	9.3141	0.86321	9.36456	0.86377	9.4269	0.86347	9.37159	0.86367	9.34175	0.86335	9.38264	0.86339	9.39825	0.86363	9.08774	0.86364	9.0091	0.86369	9.20084
0.86263	8.95514	0.86284	9.19486	0.86273	9.09886	0.86271	8.79499	0.86265	8.96501	0.86269	8.95525	0.8627	9.09558	0.86275	9.03954	0.86269	9.09164	0.86278	9.07151	0.86274	9.01067	0.86254	8.81608	0.86234	9.21318	0.8622	9.12268	0.86214	9.20946	0.86248	9.3443	0.8622	9.36043	0.86252	9.42665	0.8624	9.3596	0.86258	9.36415	0.86242	9.37318	0.86277	9.38523	0.86259	9.08349	0.86285	8.99264	0.8624	9.19562
0.86173	8.92822	0.86174	9.17385	0.86169	9.11725	0.86174	8.78469	0.86169	8.93308	0.86159	8.95227	0.86172	9.0837	0.86164	9.0579	0.86177	9.0934	0.86174	9.08284	0.86173	9.03474	0.86153	8.81405	0.86137	9.21815	0.86134	9.11218	0.86134	9.21401	0.86148	9.31576	0.8613	9.37077	0.86182	9.42024	0.86125	9.35795	0.86167	9.3595	0.86129	9.38469	0.86158	9.40507	0.86157	9.06438	0.86185	9.00906	0.86132	9.19447
0.86066	8.93308	0.86071	9.16845	0.86068	9.08584	0.86063	8.77592	0.86073	8.9354	0.86063	8.94917	0.86088	9.07722	0.86059	9.0629	0.86078	9.09117	0.86073	9.0835	0.86066	9.01923	0.8608	8.84176	0.8603	9.19871	0.86022	9.11554	0.86022	9.20574	0.86045	9.29921	0.8604	9.36663	0.86048	9.4188	0.86041	9.36291	0.8605	9.34253	0.86041	9.35634	0.86064	9.38847	0.86036	9.07203	0.86071	8.99268	0.86037	9.19848
0.8598	8.94409	0.85972	9.16739	0.85973	9.0572	0.85968	8.79304	0.85967	8.96588	0.85976	8.94892	0.85979	9.0864	0.85973	9.06018	0.85977	9.05661	0.85962	9.06427	0.85958	8.9938	0.85978	8.79958	0.85945	9.20491	0.85908	9.09412	0.85921	9.19002	0.85945	9.31245	0.85938	9.34885	0.85979	9.41366	0.85959	9.36001	0.85969	9.3473	0.85931	9.38634	0.85955	9.37228	0.85925	9.05971	0.85935	8.99839	0.85966	9.18475
0.85871	8.9401	0.85863	9.15368	0.85873	9.06833	0.85861	8.79027	0.85858	8.94884	0.8586	8.92771	0.85854	9.08956	0.85876	9.02804	0.85878	9.07106	0.85863	9.04855	0.85879	8.98796	0.85862	8.79437	0.85845	9.20078	0.85837	9.07271	0.85816	9.17017	0.85813	9.28226	0.85822	9.34554	0.85845	9.41112	0.85854	9.34388	0.8586	9.32466	0.85811	9.34113	0.85858	9.39209	0.85848	9.0665	0.85873	8.98217	0.85833	9.18623
0.85766	8.92187	0.85761	9.11758	0.85783	9.08761	0.85774	8.76918	0.85768	8.92282	0.85766	8.91505	0.85763	9.05998	0.85754	9.03631	0.85766	9.09579	0.85779	9.0744	0.85757	9.00492	0.85772	8.80669	0.85751	9.18713	0.85739	9.09706	0.85705	9.17348	0.85707	9.29632	0.85751	9.33354	0.85769	9.38708	0.85733	9.35712	0.85746	9.31829	0.85724	9.3362	0.85754	9.38732	0.85753	9.06098	0.85744	8.98035	0.85758	9.15935
0.85685	8.92311	0.85657	9.11092	0.85663	9.0415	0.85668	8.75652	0.85669	8.93445	0.85663	8.92473	0.85678	9.05716	0.85656	9.04524	0.85663	9.07068	0.85663	9.0761	0.85679	8.99834	0.8565	8.81128	0.85645	9.20243	0.85619	9.08362	0.85652	9.16231	0.85624	9.30004	0.85622	9.30666	0.85653	9.3865	0.85619	9.33685	0.85642	9.32133	0.85654	9.34894	0.85653	9.36423	0.85649	9.05122	0.85638	8.97973	0.85646	9.16676
0.8557	8.91539	0.85556	9.12085	0.85576	9.0286	0.85559	8.76748	0.85563	8.93627	0.85564	8.93424	0.85568	9.08935	0.85575	9.04425	0.85559	9.04611	0.8558	9.04649	0.85559	8.9847	0.85572	8.77902	0.85547	9.19002	0.85551	9.08278	0.85533	9.14577	0.85545	9.27274	0.85543	9.31617	0.85579	9.39382	0.85523	9.32114	0.85576	9.31759	0.85516	9.3436	0.8555	9.37467	0.85512	9.05419	0.85527	8.97638	0.8554	9.16245
0.85464	8.9325	0.85464	9.14841	0.85467	9.0446	0.8546	8.77997	0.85461	8.90533	0.85462	8.92564	0.85479	9.05674	0.85459	9.01497	0.85458	9.05271	0.85464	9.02986	0.85476	8.972	0.85453	8.77993	0.85442	9.17885	0.85431	9.07481	0.85439	9.15611	0.8541	9.26819	0.85457	9.32982	0.85457	9.38626	0.85419	9.33148	0.85439	9.31829	0.85442	9.33456	0.85452	9.35864	0.85438	9.02489	0.85438	8.97262	0.85472	9.16328
0.8537	8.89308	0.8537	9.13049	0.85377	9.0457	0.85374	8.76513	0.85368	8.88337	0.85373	8.90603	0.85372	9.0297	0.85369	8.99748	0.85362	9.04549	0.85364	9.04235	0.85365	8.98131	0.85354	8.78514	0.85337	9.17844	0.85322	9.05549	0.85347	9.12302	0.85312	9.26737	0.85332	9.28226	0.85345	9.38465	0.85311	9.3323	0.85375	9.31262	0.85322	9.34688	0.85382	9.34484	0.85311	9.06311	0.85365	8.97688	0.85339	9.15005
0.85278	8.87651	0.85264	9.1065	0.85269	9.01832	0.85259	8.73713	0.85277	8.89842	0.85267	8.89751	0.85267	9.03581	0.85258	9.01663	0.85262	9.0454	0.85259	9.04971	0.85264	8.99367	0.85252	8.78854	0.85226	9.1743	0.85239	9.06641	0.85219	9.11268	0.85207	9.25785	0.85217	9.30707	0.85272	9.39706	0.85216	9.33148	0.85262	9.29421	0.85247	9.32223	0.85239	9.35897	0.85222	9.05504	0.85258	8.9708	0.85235	9.1761
0.85177	8.88889	0.85161	9.10599	0.85161	9.00786	0.85162	8.74498	0.85162	8.91836	0.85161	8.89702	0.85174	9.05645	0.85155	9.0122	0.85165	9.02348	0.85157	9.01133	0.85169	8.95848	0.85178	8.76008	0.85111	9.14618	0.85118	9.07649	0.85117	9.13336	0.85112	9.24255	0.85119	9.28805	0.85179	9.37196	0.85109	9.3079	0.85179	9.29507	0.85105	9.32305	0.85141	9.35408	0.85141	9.03933	0.85146	8.96116	0.85138	9.14099
0.85064	8.87971	0.85063	9.12969	0.85081	9.01953	0.85069	8.75958	0.85061	8.88196	0.85068	8.91062	0.85079	9.04823	0.85066	8.99615	0.85062	9.00567	0.85064	9.0294	0.85072	8.95	0.85069	8.73936	0.85045	9.13294	0.85027	9.03029	0.85038	9.12839	0.85029	9.23304	0.85019	9.28763	0.85047	9.36333	0.85033	9.29673	0.85054	9.29713	0.85052	9.32346	0.85071	9.32478	0.85017	9.04018	0.85053	8.9435	0.85039	9.14053
0.84966	8.87485	0.84977	9.0986	0.84963	9.02625	0.84972	8.71914	0.84981	8.8787	0.8495	8.88643	0.84971	9.02775	0.84964	8.97692	0.84975	9.00689	0.84959	9.03681	0.84969	8.94268	0.84966	8.77931	0.84937	9.13708	0.84934	9.02861	0.84935	9.1102	0.8494	9.24462	0.84922	9.26737	0.84985	9.37549	0.84956	9.31162	0.84954	9.29138	0.84902	9.31648	0.84962	9.35511	0.8494	9.05504	0.84932	8.94512	0.84949	9.12693
0.84865	8.86072	0.84874	9.07066	0.84868	9.01517	0.84859	8.70503	0.84865	8.88577	0.84865	8.86149	0.84865	9.03186	0.84867	8.96695	0.8488	9.01626	0.84878	9.04103	0.84859	8.97382	0.84874	8.77551	0.84828	9.13584	0.84824	9.02315	0.84824	9.12054	0.84847	9.24296	0.84847	9.29136	0.84863	9.36501	0.84859	9.30376	0.8485	9.27494	0.84835	9.29182	0.84839	9.33719	0.84812	9.00536	0.84861	8.93316	0.84854	9.11005
0.84772	8.87568	0.8478	9.07674	0.84766	8.99245	0.84776	8.72203	0.84764	8.87576	0.84776	8.88308	0.84767	9.05076	0.84765	8.98255	0.84779	9.0092	0.84765	9.01567	0.84769	8.93684	0.84751	8.7308	0.8475	9.12219	0.8473	9.02693	0.84728	9.11557	0.8473	9.24255	0.84725	9.27026	0.84781	9.35441	0.84717	9.2926	0.84752	9.27523	0.84744	9.29634	0.84746	9.32145	0.84704	9.01343	0.84728	8.93908	0.84735	9.11473
0.84682	8.88046	0.84678	9.08671	0.84681	8.98862	0.84665	8.72306	0.84671	8.85909	0.84657	8.8995	0.84675	9.02883	0.84658	8.97241	0.84674	8.97506	0.84658	8.99562	0.84669	8.91352	0.8468	8.73551	0.84623	9.11888	0.84633	9.00215	0.84624	9.10523	0.84626	9.24048	0.84649	9.28432	0.8468	9.34566	0.84647	9.26778	0.84663	9.27371	0.84633	9.31442	0.84671	9.31278	0.84615	9.0096	0.8464	8.92539	0.84664	9.11167
0.84569	8.84644	0.84574	9.08311	0.84579	9.00097	0.84564	8.70979	0.84554	8.87092	0.84565	8.8787	0.8456	8.99747	0.8457	8.94483	0.84563	8.98627	0.84571	8.99839	0.8458	8.95211	0.84576	8.75776	0.84516	9.11516	0.8454	8.99795	0.84552	9.0738	0.84543	9.22683	0.84532	9.24338	0.84581	9.35638	0.84522	9.28639	0.84536	9.23833	0.84537	9.27292	0.84569	9.31726	0.84525	8.9837	0.84538	8.9239	0.84544	9.10373
0.84462	8.82749	0.84482	9.04875	0.84483	9.00168	0.84475	8.69829	0.84465	8.86873	0.84462	8.85814	0.84467	9.0032	0.84461	8.94996	0.8447	9.01983	0.84467	9.00509	0.84466	8.95343	0.84459	8.74205	0.84421	9.12384	0.8443	8.99417	0.84417	9.08083	0.84407	9.20532	0.84452	9.26488	0.84454	9.35083	0.84421	9.27192	0.84482	9.24383	0.84444	9.29223	0.84468	9.30563	0.84423	8.982	0.84431	8.93949	0.84461	9.09926
0.84372	8.84768	0.84377	9.06867	0.84376	8.96141	0.84369	8.6815	0.84363	8.85032	0.84374	8.84917	0.84358	9.02771	0.84357	8.95145	0.84363	8.99148	0.84359	8.98122	0.84377	8.90045	0.84361	8.69953	0.84335	9.10068	0.84339	8.98829	0.84336	9.06304	0.8434	9.20036	0.84341	9.23469	0.84381	9.3406	0.84319	9.27564	0.84331	9.23266	0.8431	9.25401	0.84369	9.28891	0.84317	8.97861	0.84361	8.91542	0.84358	9.09438
0.84278	8.8498	0.84271	9.06536	0.84284	8.94625	0.84258	8.71086	0.84268	8.83721	0.84263	8.86397	0.84268	9.01192	0.84262	8.9495	0.84261	8.94508	0.84283	8.96894	0.84265	8.90889	0.84251	8.6961	0.84246	9.09448	0.84227	8.97695	0.84246	9.0527	0.84235	9.21443	0.84221	9.23138	0.84285	9.33666	0.84219	9.25992	0.8429	9.23742	0.84248	9.27415	0.84275	9.29281	0.84215	8.99644	0.84235	8.9184	0.84264	9.09194
0.8416	8.82774	0.84166	9.05495	0.84179	8.97149	0.84167	8.69192	0.84185	8.84139	0.84176	8.86008	0.84168	8.99016	0.84155	8.94446	0.84165	8.96595	0.84174	8.97614	0.84166	8.9112	0.84174	8.72125	0.84119	9.09737	0.84119	8.97653	0.84106	9.03657	0.84134	9.18754	0.84139	9.20739	0.84154	9.31804	0.84148	9.25992	0.84143	9.22883	0.84127	9.2499	0.84172	9.28681	0.84127	8.97181	0.84151	8.90479	0.84164	9.09012
0.84061	8.80814	0.84069	9.03118	0.84075	8.97191	0.84076	8.67517	0.84065	8.83668	0.84066	8.82696	0.84063	8.99385	0.8406	8.92795	0.84059	8.96549	0.84055	8.98391	0.8407	8.88428	0.84064	8.71926	0.84014	9.08703	0.8401	8.94755	0.84015	9.03368	0.84035	9.1834	0.84018	9.22931	0.8407	9.30633	0.84043	9.22766	0.84078	9.21589	0.84049	9.24908	0.84039	9.27017	0.84053	8.99602	0.84077	8.88904	0.84068	9.08801
0.83973	8.82155	0.83967	9.02281	0.83971	8.9507	0.83964	8.68092	0.83974	8.81368	0.83968	8.82712	0.83966	9.00092	0.83956	8.93441	0.83955	8.9476	0.83982	8.96571	0.83981	8.91902	0.83981	8.69291	0.83917	9.08042	0.83927	8.96267	0.83907	9.04485	0.8393	9.18795	0.83936	9.23883	0.83978	9.31439	0.83923	9.22476	0.83968	9.21651	0.83913	9.2536	0.8394	9.28801	0.83917	8.95737	0.83945	8.90053	0.83956	9.06257
0.83868	8.83069	0.83879	9.01126	0.83878	8.93218	0.83859	8.67542	0.83873	8.80541	0.83874	8.82799	0.83866	8.99423	0.83853	8.9251	0.83863	8.94218	0.83881	8.93482	0.8388	8.88147	0.83855	8.68841	0.83819	9.06594	0.83846	8.96099	0.83809	9.0374	0.83814	9.15445	0.83832	9.2107	0.83878	9.28657	0.83816	9.23056	0.83846	9.19535	0.83816	9.23963	0.83881	9.2742	0.83851	8.97181	0.83857	8.90281	0.83866	9.07192
0.83784	8.79356	0.8378	9.01789	0.8378	8.93176	0.83773	8.67501	0.83762	8.83386	0.83765	8.79813	0.8376	8.98106	0.83758	8.92618	0.83768	8.92404	0.83778	8.95525	0.83756	8.87365	0.83775	8.71517	0.83748	9.03575	0.83717	8.94251	0.83713	9.02665	0.83715	9.15735	0.83734	9.18671	0.83787	9.2947	0.83751	9.23552	0.8374	9.1907	0.83754	9.22484	0.83741	9.24708	0.83745	8.96417	0.83765	8.88548	0.83743	9.07378
0.8367	8.76801	0.83676	8.95271	0.83679	8.94134	0.83676	8.66103	0.83663	8.81108	0.83666	8.82555	0.83669	8.96482	0.83663	8.89946	0.83673	8.95537	0.8368	8.96861	0.8367	8.90446	0.83674	8.71376	0.83651	9.04154	0.83621	8.95301	0.83655	9.01507	0.8364	9.17927	0.83652	9.22352	0.83665	9.28587	0.83613	9.20574	0.83642	9.19777	0.83615	9.24045	0.83647	9.26906	0.83618	8.93529	0.83628	8.87688	0.83666	9.06386
0.83569	8.77964	0.83573	8.94604	0.8358	8.91581	0.83566	8.67095	0.83573	8.79453	0.83565	8.80247	0.83581	8.98775	0.83581	8.89342	0.83576	8.95663	0.83568	8.94747	0.8356	8.87514	0.83579	8.68605	0.83546	9.04237	0.83544	8.95007	0.83519	8.99314	0.83536	9.15486	0.8351	9.19374	0.83551	9.28188	0.83528	9.19457	0.83546	9.19317	0.8355	9.22936	0.83546	9.2555	0.83513	8.93147	0.83543	8.86687	0.83564	9.06051
0.83479	8.79069	0.83468	9.00455	0.83466	8.892	0.8346	8.65598	0.83481	8.79466	0.83473	8.76343	0.8348	8.95867	0.83476	8.91468	0.83462	8.9148	0.83479	8.93486	0.83475	8.85115	0.83462	8.65607	0.83448	9.02044	0.83451	8.9211	0.83456	9.00018	0.83409	9.1317	0.83425	9.17141	0.83477	9.26874	0.83435	9.18588	0.83475	9.17118	0.83413	9.20552	0.83437	9.23422	0.83414	8.92595	0.83452	8.87415	0.83463	9.05339
0.83378	8.77187	0.83373	9.00464	0.83359	8.89032	0.83378	8.64974	0.83375	8.80078	0.83357	8.80032	0.83364	8.94837	0.83366	8.90947	0.8336	8.90417	0.83362	8.93151	0.83365	8.8801	0.83364	8.68241	0.83327	9.01548	0.83321	8.92152	0.83359	8.97453	0.83328	9.11557	0.83335	9.19871	0.83343	9.27124	0.83312	9.18216	0.83341	9.16638	0.83342	9.2047	0.83367	9.23397	0.83317	8.91788	0.83375	8.84193	0.83334	9.0342
0.83263	8.77536	0.83274	9.00549	0.83272	8.91274	0.83268	8.64895	0.83273	8.78113	0.83279	8.81769	0.83274	8.9428	0.83264	8.88767	0.83258	8.90338	0.8328	8.94297	0.8326	8.87559	0.83266	8.66963	0.83238	9.00886	0.83246	8.92866	0.83247	8.96833	0.83247	9.13046	0.83254	9.19581	0.83235	9.27469	0.83214	9.17927	0.83276	9.16794	0.83238	9.19319	0.83244	9.23422	0.83217	8.93232	0.83234	8.85611	0.83268	9.03255
0.83187	8.77075	0.83166	8.96956	0.8317	8.90968	0.83174	8.62947	0.83169	8.77278	0.83168	8.77654	0.83182	8.94912	0.83162	8.86397	0.83159	8.89548	0.83177	8.93085	0.83162	8.86166	0.8316	8.64333	0.83147	9.00969	0.83121	8.89842	0.83134	8.94434	0.83145	9.12384	0.83119	9.16479	0.83158	9.25242	0.83134	9.18423	0.83141	9.15545	0.83125	9.21004	0.83175	9.1976	0.83142	8.9268	0.83172	8.82692	0.83173	9.02328
0.83075	8.78243	0.8308	8.93611	0.83084	8.86453	0.83065	8.62319	0.83063	8.77787	0.83068	8.7765	0.83078	8.94534	0.8307	8.8818	0.83063	8.87583	0.83055	8.89206	0.83062	8.83771	0.83057	8.63142	0.83015	8.98074	0.8302	8.90346	0.83055	8.96916	0.8304	9.11185	0.83033	9.16893	0.83076	9.2562	0.83046	9.17058	0.83068	9.14616	0.83052	9.17717	0.83039	9.22382	0.83045	8.91109	0.83058	8.84491	0.83063	9.01084
0.82966	8.74936	0.82981	8.97007	0.82984	8.87692	0.82957	8.63286	0.82965	8.77638	0.82972	8.77613	0.8296	8.91846	0.82982	8.87332	0.82959	8.87289	0.82976	8.91203	0.82967	8.83858	0.82965	8.64444	0.82918	8.97908	0.82937	8.89716	0.82935	8.94517	0.82934	9.11185	0.82939	9.17306	0.82937	9.24507	0.82939	9.13336	0.8298	9.13774	0.82914	9.18415	0.82952	9.21079	0.8294	8.91618	0.82949	8.81674	0.82942	9.01497
0.82866	8.72851	0.82874	8.9753	0.82866	8.87528	0.82881	8.6054	0.82876	8.75259	0.82863	8.78494	0.82872	8.91364	0.8287	8.86741	0.82865	8.88981	0.82866	8.92055	0.82869	8.84569	0.82881	8.64817	0.82812	8.97122	0.82836	8.89506	0.82818	8.93731	0.8283	9.09572	0.82844	9.14825	0.82876	9.23857	0.82856	9.15404	0.82868	9.13889	0.82847	9.1747	0.82884	9.19954	0.82816	8.8924	0.8285	8.81232	0.82862	8.99313
0.82779	8.72814	0.82775	8.94668	0.82779	8.85869	0.8277	8.59837	0.82764	8.73804	0.82769	8.79486	0.8277	8.92473	0.82761	8.84735	0.82768	8.89346	0.82778	8.91666	0.82769	8.82646	0.82752	8.62984	0.82743	8.95509	0.82749	8.8812	0.82733	8.93359	0.82718	9.10771	0.82738	9.14535	0.82762	9.23939	0.82716	9.14122	0.82774	9.13276	0.82727	9.17799	0.82736	9.17003	0.82712	8.90047	0.82734	8.82596	0.82769	8.99913
0.82674	8.73167	0.82676	8.92464	0.82678	8.84307	0.82666	8.61777	0.82663	8.75007	0.82669	8.75326	0.82667	8.92037	0.82661	8.83051	0.82675	8.87268	0.82659	8.87568	0.8266	8.79747	0.82671	8.61781	0.8262	8.96502	0.82618	8.88036	0.82619	8.90298	0.82615	9.07752	0.82661	9.12054	0.82668	9.22534	0.82648	9.12757	0.82668	9.122	0.82652	9.15703	0.82649	9.19046	0.82644	8.87966	0.82634	8.81128	0.82658	8.99326
0.82569	8.72273	0.82578	8.91169	0.82577	8.82195	0.8256	8.60685	0.82561	8.7394	0.82565	8.74714	0.82576	8.88494	0.8256	8.85417	0.82575	8.86155	0.82575	8.88891	0.82579	8.80855	0.82563	8.61161	0.82516	8.96171	0.82548	8.86188	0.82523	8.91332	0.82516	9.04443	0.82522	9.13377	0.82544	9.23056	0.82515	9.12426	0.82573	9.11119	0.8252	9.12868	0.82543	9.17439	0.82554	8.86947	0.8254	8.80202	0.82542	8.98978
0.82479	8.7045	0.82478	8.9454	0.8246	8.8411	0.82473	8.57943	0.82472	8.72244	0.82468	8.74552	0.82456	8.87825	0.82469	8.82865	0.82471	8.86298	0.82467	8.88767	0.82451	8.82294	0.82471	8.61429	0.82416	8.934	0.82439	8.87028	0.82443	8.87568	0.82421	9.05974	0.82427	9.11061	0.82465	9.18935	0.82431	9.12012	0.82467	9.08884	0.82442	9.1521	0.8244	9.17517	0.82452	8.86523	0.82433	8.79697	0.82437	8.96149
0.82377	8.70184	0.82372	8.93335	0.82367	8.84059	0.82359	8.56611	0.82367	8.72968	0.82382	8.73977	0.82375	8.88806	0.82371	8.8217	0.82361	8.85273	0.82375	8.89392	0.82371	8.81306	0.82359	8.60073	0.82349	8.91166	0.82343	8.87532	0.82318	8.85914	0.82344	9.05891	0.82347	9.12674	0.82384	9.21145	0.8234	9.11433	0.82342	9.08764	0.82319	9.12785	0.82373	9.18174	0.82348	8.86183	0.82349	8.80835	0.82352	8.96886
0.82268	8.70126	0.82274	8.89963	0.8226	8.80654	0.82273	8.57624	0.82263	8.73845	0.82277	8.71699	0.82272	8.89719	0.82267	8.82162	0.82264	8.81645	0.82258	8.85028	0.82278	8.78022	0.82275	8.5803	0.82223	8.91746	0.82217	8.84718	0.82214	8.87279	0.82212	9.03864	0.82242	9.11268	0.82291	9.1928	0.82254	9.12178	0.82254	9.07593	0.82211	9.12087	0.82247	9.15347	0.82253	8.86353	0.8227	8.77187	0.82271	8.95128
0.82175	8.71019	0.82176	8.88978	0.82177	8.79432	0.8216	8.55739	0.82161	8.70586	0.82165	8.71831	0.8218	8.85383	0.82159	8.82634	0.82167	8.81208	0.82176	8.85231	0.82183	8.7758	0.82165	8.59192	0.8215	8.89471	0.82116	8.8455	0.82132	8.86534	0.82124	9.03202	0.82142	9.09324	0.82184	9.18783	0.82162	9.10689	0.82175	9.06665	0.82142	9.13854	0.82137	9.15561	0.82157	8.84994	0.8213	8.78932	0.82155	8.93664
0.82073	8.67688	0.82081	8.88723	0.82073	8.80267	0.82057	8.55457	0.82078	8.70015	0.82076	8.72732	0.82064	8.85034	0.82061	8.82419	0.82079	8.81174	0.82062	8.88205	0.82069	8.77964	0.82067	8.60499	0.82021	8.89305	0.82021	8.83374	0.82026	8.8459	0.82053	9.03409	0.82032	9.09572	0.82046	9.19485	0.8205	9.08207	0.82078	9.06858	0.82017	9.11142	0.82059	9.15031	0.82056	8.83253	0.82055	8.76083	0.82056	8.94545
0.81964	8.66558	0.81978	8.8998	0.81965	8.81048	0.81977	8.54886	0.81972	8.70698	0.81962	8.73266	0.81958	8.86504	0.81962	8.81583	0.81965	8.82283	0.81979	8.84747	0.81972	8.78895	0.81973	8.55962	0.81926	8.87982	0.81938	8.81652	0.81909	8.84466	0.8193	9.02251	0.81929	9.08497	0.81978	9.18039	0.81943	9.10937	0.81977	9.06472	0.81946	9.11429	0.81951	9.14345	0.81949	8.8338	0.81974	8.76748	0.81973	8.93333
0.81864	8.68523	0.8188	8.868	0.81875	8.78634	0.81864	8.53935	0.81858	8.69767	0.81869	8.71372	0.81871	8.86234	0.81862	8.77232	0.81867	8.80276	0.81857	8.83742	0.81872	8.75971	0.81857	8.5535	0.81818	8.85045	0.8185	8.80308	0.81818	8.82646	0.81813	9.00514	0.81821	9.07587	0.81855	9.16979	0.81816	9.08579	0.81882	9.04918	0.81819	9.12457	0.81842	9.11559	0.81808	8.83211	0.81844	8.7535	0.81843	8.90231
0.81778	8.67297	0.81766	8.83424	0.81781	8.76479	0.81771	8.55627	0.81773	8.67418	0.81779	8.70015	0.81777	8.82309	0.81763	8.7875	0.81759	8.77962	0.81775	8.82783	0.81761	8.74403	0.81776	8.55945	0.81721	8.86575	0.81732	8.79804	0.81717	8.82191	0.81717	8.99935	0.8175	9.06594	0.8176	9.17209	0.8175	9.05188	0.81774	9.04737	0.81737	9.08265	0.81764	9.14098	0.8175	8.80408	0.8176	8.7557	0.81742	8.92688
0.81663	8.62786	0.81666	8.85709	0.8168	8.77571	0.81669	8.53484	0.81663	8.66285	0.81679	8.68448	0.81661	8.8174	0.81666	8.79548	0.81662	8.80456	0.81674	8.83535	0.81658	8.74945	0.81668	8.55925	0.81613	8.84218	0.81624	8.79385	0.8164	8.81943	0.81641	8.98901	0.81637	9.06883	0.81654	9.14258	0.81629	9.07173	0.81649	9.03324	0.81645	9.08717	0.81652	9.11119	0.81619	8.80875	0.81676	8.72823	0.81635	8.90413
0.81569	8.62292	0.81561	8.84932	0.8158	8.78617	0.81568	8.52082	0.81556	8.66827	0.81564	8.69254	0.81588	8.82953	0.81561	8.77282	0.81574	8.7994	0.81571	8.82882	0.81562	8.76389	0.8156	8.51785	0.81516	8.84052	0.81534	8.77117	0.81556	8.79585	0.8155	8.9857	0.81542	9.05022	0.81581	9.14238	0.81562	9.04278	0.81583	9.01865	0.81519	9.07936	0.81563	9.09101	0.81519	8.78412	0.81577	8.73961	0.81571	8.88697
0.81466	8.62226	0.8147	8.84358	0.81464	8.75266	0.8146	8.52914	0.8148	8.65817	0.81478	8.69995	0.8146	8.82097	0.81469	8.75512	0.8148	8.76983	0.81472	8.7937	0.81482	8.73667	0.81471	8.52376	0.81437	8.80082	0.81416	8.78125	0.81456	8.79668	0.81436	8.99232	0.81458	9.0709	0.81449	9.13671	0.8145	9.04733	0.81451	9.02005	0.81453	9.08019	0.81475	9.09833	0.81434	8.79219	0.81468	8.70892	0.81474	8.89818
0.81382	8.64568	0.81376	8.80414	0.81374	8.73502	0.81372	8.5202	0.81362	8.64188	0.81369	8.66396	0.81367	8.80635	0.81374	8.74556	0.81372	8.76853	0.81368	8.78179	0.81362	8.70685	0.81363	8.52575	0.81325	8.8124	0.81343	8.77201	0.81329	8.77641	0.81314	8.95344	0.81327	9.04691	0.8135	9.128	0.81356	9.0221	0.81379	9.00115	0.81316	9.06375	0.81367	9.098	0.81352	8.75864	0.81368	8.73601	0.81336	8.88531
0.81264	8.61627	0.81276	8.79123	0.81277	8.74296	0.81275	8.50796	0.81259	8.63129	0.81264	8.64374	0.81275	8.79223	0.81272	8.7504	0.81272	8.76807	0.8128	8.82104	0.81274	8.73605	0.81268	8.52881	0.8123	8.7971	0.81219	8.76319	0.81213	8.76608	0.81213	8.96419	0.81238	9.02044	0.81248	9.10379	0.81256	9.02623	0.81269	8.99576	0.81251	9.05224	0.81272	9.071	0.81232	8.77223	0.81251	8.72302	0.81263	8.86178
0.81171	8.60178	0.81165	8.78715	0.81184	8.73351	0.81166	8.49088	0.8118	8.64329	0.81173	8.6566	0.81187	8.80826	0.81174	8.74949	0.81166	8.75665	0.81167	8.81848	0.81179	8.73589	0.81157	8.50176	0.81142	8.80578	0.81111	8.75101	0.8113	8.76401	0.81116	8.95923	0.81161	9.03616	0.8114	9.11912	0.81157	9.01796	0.81142	9.00296	0.81123	9.04074	0.81144	9.07585	0.81153	8.7493	0.81143	8.70416	0.81166	8.8641
0.81082	8.5904	0.81077	8.80796	0.81082	8.72108	0.81064	8.48683	0.81058	8.63026	0.81075	8.65958	0.81067	8.8088	0.81076	8.73258	0.81059	8.72536	0.81076	8.7777	0.81081	8.70172	0.81064	8.47723	0.81037	8.77269	0.81043	8.71993	0.81029	8.7516	0.81021	8.93938	0.81058	9.00928	0.81045	9.10959	0.81059	9.0192	0.81046	8.98109	0.81032	9.0432	0.81055	9.07745	0.81026	8.73444	0.81051	8.69866	0.81076	8.85967
0.80967	8.60277	0.80972	8.7894	0.80968	8.69353	0.80964	8.51181	0.8097	8.58621	0.80976	8.6571	0.8097	8.78679	0.80983	8.70181	0.80969	8.71713	0.80967	8.7557	0.80973	8.68175	0.80956	8.49663	0.80924	8.7789	0.80948	8.74765	0.80958	8.72141	0.80936	8.94889	0.80935	8.99149	0.80982	9.08045	0.80964	8.99893	0.80949	8.96774	0.80938	9.00704	0.8098	9.06303	0.80914	8.72977	0.8096	8.69436	0.80969	8.83883
0.80871	8.57494	0.80872	8.75178	0.80868	8.68475	0.80876	8.48248	0.80883	8.60652	0.80872	8.62372	0.80875	8.74708	0.80869	8.7241	0.80872	8.73078	0.80882	8.78126	0.80858	8.70694	0.80857	8.49588	0.80816	8.75449	0.80816	8.70439	0.80851	8.74291	0.80849	8.92118	0.80829	8.9948	0.80877	9.08752	0.8082	8.99852	0.80861	8.96815	0.80844	9.02142	0.80836	9.05411	0.8083	8.73656	0.80871	8.676	0.80834	8.85107
0.80766	8.55725	0.80768	8.78821	0.80763	8.69538	0.80772	8.46652	0.8077	8.60937	0.80783	8.6138	0.80781	8.7678	0.80777	8.71798	0.80781	8.73368	0.80752	8.78374	0.80764	8.69502	0.8076	8.47066	0.80724	8.72885	0.80732	8.70019	0.80749	8.72389	0.80751	8.89719	0.8075	8.97991	0.80778	9.089	0.80761	8.98735	0.80777	8.96063	0.80717	9.00622	0.80772	9.02699	0.8073	8.72892	0.80732	8.66533	0.80769	8.82749
0.80676	8.56198	0.80665	8.79293	0.80659	8.69773	0.80671	8.47161	0.80657	8.57571	0.80676	8.63303	0.8067	8.77852	0.80678	8.7155	0.80659	8.71293	0.80666	8.74168	0.80681	8.69105	0.80681	8.44584	0.80643	8.73588	0.80639	8.70985	0.80647	8.68666	0.80652	8.90174	0.80646	8.99066	0.80643	9.06361	0.80617	8.9675	0.80683	8.91596	0.8064	9.01156	0.80649	9.01952	0.80637	8.72085	0.80674	8.67641	0.80648	8.8057
0.80574	8.56273	0.80577	8.7776	0.80571	8.67333	0.80561	8.47173	0.80564	8.56284	0.8057	8.63278	0.80585	8.746	0.80568	8.67315	0.80566	8.68811	0.80576	8.74296	0.80569	8.66169	0.80575	8.46334	0.80552	8.72885	0.80532	8.68843	0.80526	8.69369	0.80543	8.88189	0.80535	8.98735	0.80573	9.077	0.80521	8.96254	0.80583	8.92028	0.80513	8.97786	0.80543	9.03295	0.8055	8.71363	0.80532	8.65433	0.80565	8.81364
0.8047	8.53951	0.8047	8.76291	0.80478	8.64163	0.80459	8.45726	0.80465	8.56714	0.80462	8.59527	0.80472	8.70961	0.80487	8.66008	0.80488	8.69496	0.80466	8.76165	0.8048	8.67654	0.80466	8.47148	0.80441	8.73671	0.80451	8.67667	0.80441	8.70403	0.80419	8.87609	0.80418	8.96006	0.80467	9.07203	0.80433	8.93938	0.80447	8.91703	0.80447	8.98896	0.80454	9.00024	0.80421	8.69367	0.80459	8.65007	0.80474	8.80686
0.80384	8.51991	0.80361	8.728	0.80357	8.64872	0.80363	8.44067	0.80378	8.57695	0.80372	8.58286	0.8037	8.74479	0.80375	8.69039	0.80373	8.69865	0.8037	8.74052	0.80362	8.66066	0.80371	8.44224	0.80319	8.68335	0.8032	8.66701	0.80339	8.65482	0.80353	8.88602	0.8036	8.94062	0.8035	9.05132	0.80322	8.94062	0.80379	8.92057	0.80319	8.96225	0.80359	8.99683	0.80319	8.68561	0.8037	8.65429	0.80334	8.78299
0.80269	8.54479	0.80267	8.71739	0.80268	8.64805	0.8028	8.45779	0.80272	8.54713	0.80277	8.57666	0.8026	8.73462	0.80269	8.67269	0.80262	8.67283	0.80278	8.71128	0.80285	8.66703	0.80272	8.4104	0.80233	8.70114	0.80248	8.65904	0.80225	8.64778	0.80251	8.87403	0.80254	8.93607	0.80242	9.0376	0.80224	8.92904	0.80284	8.90631	0.80234	8.97088	0.80246	9.00098	0.80244	8.65673	0.80277	8.63824	0.80267	8.78564
0.80177	8.53316	0.80169	8.74011	0.80171	8.63978	0.80169	8.43732	0.80172	8.53807	0.80164	8.57074	0.8018	8.70828	0.80173	8.65797	0.80171	8.63457	0.80168	8.70487	0.80176	8.62484	0.80178	8.42922	0.80134	8.697	0.80154	8.64644	0.80144	8.66102	0.80154	8.84135	0.80161	8.94227	0.80145	9.04129	0.80117	8.9278	0.80145	8.88293	0.8013	8.94951	0.80179	8.98726	0.80139	8.65418	0.80175	8.62252	0.80172	8.77691
0.80064	8.51139	0.8008	8.68941	0.80068	8.6019	0.80066	8.4293	0.80068	8.55689	0.8006	8.58638	0.80082	8.71011	0.80071	8.63931	0.80081	8.6428	0.80078	8.7088	0.80078	8.62211	0.80076	8.43368	0.80013	8.6726	0.80043	8.6477	0.80018	8.63786	0.80025	8.85707	0.80055	8.91952	0.8006	9.0212	0.80012	8.92904	0.80057	8.87783	0.80019	8.94786	0.80054	8.964	0.80034	8.64144	0.80073	8.62211	0.80072	8.77121
0.79978	8.49918	0.79984	8.69166	0.7997	8.61429	0.79969	8.42301	0.79964	8.52235	0.7997	8.54138	0.79957	8.69586	0.7996	8.64626	0.79967	8.66355	0.79973	8.71608	0.79969	8.62509	0.79974	8.40279	0.79949	8.65895	0.79938	8.6414	0.79914	8.62379	0.79923	8.82812	0.79931	8.90587	0.79954	9.01368	0.79949	8.91704	0.79967	8.87175	0.79951	8.93923	0.79972	8.97222	0.79951	8.63507	0.79966	8.61884	0.79962	8.75719
0.7987	8.50113	0.79886	8.68351	0.79872	8.6095	0.79875	8.41462	0.7988	8.49142	0.79872	8.53017	0.79866	8.71169	0.7987	8.6566	0.79865	8.62369	0.7987	8.67741	0.79862	8.60813	0.79863	8.39658	0.79839	8.6544	0.79816	8.62334	0.79814	8.6089	0.7984	8.83763	0.79846	8.91746	0.79866	9.01479	0.79855	8.91952	0.79885	8.866	0.7981	8.93061	0.79863	8.97657	0.79828	8.6372	0.79844	8.5951	0.7984	8.76178
0.7977	8.51579	0.79778	8.70091	0.79772	8.57901	0.79776	8.41726	0.79775	8.50378	0.79766	8.56189	0.79781	8.68909	0.7976	8.6341	0.79761	8.60732	0.79772	8.67298	0.79763	8.59167	0.79764	8.41933	0.79756	8.64034	0.79744	8.612	0.79718	8.58078	0.79735	8.79544	0.79727	8.87899	0.79748	8.9926	0.79722	8.88602	0.79772	8.85055	0.79744	8.89691	0.79739	8.94793	0.79734	8.63847	0.79753	8.5793	0.79767	8.73932
0.79681	8.48223	0.79686	8.68864	0.79686	8.57763	0.7968	8.38806	0.79657	8.49671	0.79671	8.55279	0.7966	8.64751	0.79687	8.6095	0.79663	8.61227	0.79676	8.69039	0.79675	8.60081	0.79669	8.39861	0.79626	8.62173	0.79639	8.62292	0.79621	8.57995	0.79621	8.79792	0.79649	8.87609	0.79641	8.98911	0.79655	8.87734	0.79667	8.83912	0.79657	8.9117	0.79657	8.931	0.79639	8.62021	0.7968	8.59266	0.79644	8.73841
0.79561	8.45722	0.79568	8.65726	0.79584	8.59039	0.79568	8.37078	0.79566	8.45961	0.79561	8.5494	0.79583	8.67306	0.79587	8.61434	0.79578	8.61588	0.79581	8.66698	0.79577	8.60499	0.79563	8.37297	0.79518	8.59484	0.79519	8.59184	0.79516	8.56713	0.79552	8.78841	0.79554	8.87858	0.7955	8.97427	0.79525	8.87072	0.79559	8.83419	0.79525	8.91334	0.79564	8.93133	0.79515	8.60153	0.79551	8.56702	0.79565	8.72993
0.79474	8.42055	0.79476	8.64049	0.7948	8.59081	0.79462	8.38083	0.79486	8.45825	0.79458	8.51913	0.79481	8.68606	0.79475	8.62335	0.79481	8.60627	0.79474	8.64941	0.79482	8.59316	0.7948	8.35142	0.79423	8.58574	0.79427	8.58386	0.79458	8.54149	0.7942	8.78221	0.79439	8.84962	0.79486	8.9626	0.79428	8.85831	0.79444	8.81722	0.79434	8.87554	0.7946	8.91473	0.79456	8.61427	0.7945	8.57376	0.7945	8.71951
0.79365	8.45864	0.79374	8.6523	0.79369	8.57288	0.79372	8.37988	0.79363	8.46317	0.79379	8.50077	0.79373	8.64053	0.79378	8.60387	0.7938	8.59056	0.79367	8.64676	0.79363	8.57616	0.7938	8.38016	0.79349	8.60435	0.79328	8.57504	0.79314	8.54562	0.79341	8.7578	0.79329	8.83515	0.79355	8.97575	0.79314	8.82894	0.7935	8.80765	0.79349	8.88951	0.7935	8.90088	0.79351	8.59856	0.79375	8.54266	0.79367	8.68154
0.79276	8.45718	0.7928	8.63582	0.79279	8.53874	0.79275	8.35568	0.79274	8.4525	0.79277	8.51772	0.79262	8.6208	0.79273	8.57835	0.79278	8.58313	0.79281	8.64618	0.79277	8.56694	0.79271	8.3726	0.79212	8.57458	0.79247	8.57462	0.79221	8.52618	0.7923	8.74043	0.79225	8.83349	0.79275	8.95993	0.7922	8.83556	0.7928	8.81221	0.79239	8.85417	0.79244	8.89308	0.79216	8.59389	0.79264	8.55114	0.79233	8.69494
0.79176	8.43596	0.79171	8.61514	0.79169	8.5269	0.79163	8.35341	0.79164	8.45097	0.79174	8.52235	0.79179	8.63862	0.79157	8.5647	0.79171	8.59556	0.79169	8.64519	0.79177	8.56297	0.79174	8.32934	0.79163	8.5601	0.79147	8.53892	0.79144	8.50137	0.79155	8.74374	0.7914	8.81447	0.79185	8.95188	0.79135	8.81405	0.79156	8.7788	0.79148	8.87883	0.79147	8.88556	0.79153	8.5752	0.7918	8.5542	0.79144	8.69056
0.7907	8.42208	0.79071	8.61353	0.79076	8.54823	0.79077	8.3441	0.79064	8.41557	0.79061	8.49419	0.7908	8.62973	0.79069	8.56408	0.79063	8.57204	0.79084	8.61739	0.79078	8.548	0.79073	8.32946	0.79049	8.55555	0.79057	8.55782	0.7903	8.4993	0.79047	8.72637	0.79041	8.8004	0.7905	8.93573	0.79061	8.80909	0.79086	8.78608	0.79017	8.85294	0.79072	8.87874	0.79051	8.58497	0.7907	8.54237	0.79038	8.66384
0.78983	8.42117	0.78981	8.60432	0.78988	8.53076	0.78959	8.3496	0.78972	8.42471	0.7897	8.47301	0.78967	8.63023	0.78971	8.57211	0.78963	8.53525	0.78956	8.62075	0.78961	8.53464	0.7898	8.34125	0.78951	8.54852	0.78928	8.53892	0.78912	8.48937	0.78933	8.69824	0.78929	8.80371	0.78949	8.9211	0.78914	8.80371	0.78981	8.78575	0.78946	8.83527	0.78967	8.89443	0.78926	8.56416	0.78942	8.50705	0.7894	8.66078
0.78882	8.41411	0.78891	8.60304	0.78875	8.498	0.78857	8.32859	0.7886	8.41751	0.78869	8.46507	0.78876	8.59945	0.78883	8.54262	0.78864	8.53857	0.78878	8.60867	0.78891	8.51652	0.78875	8.32106	0.78851	8.50509	0.78834	8.52045	0.78816	8.48069	0.78818	8.69245	0.78854	8.8033	0.78875	8.9114	0.78821	8.78262	0.78853	8.74831	0.78844	8.84883	0.78842	8.86481	0.78846	8.55142	0.78843	8.49853	0.78871	8.6602
0.78762	8.37614	0.7878	8.59315	0.78774	8.49107	0.78772	8.29894	0.78773	8.37863	0.78766	8.46598	0.78786	8.60705	0.78778	8.5317	0.78761	8.56608	0.78759	8.60437	0.78779	8.5281	0.78771	8.29662	0.78744	8.51005	0.7874	8.51415	0.78736	8.47076	0.78723	8.70486	0.78726	8.78634	0.78775	8.91091	0.78757	8.77683	0.7875	8.74305	0.78727	8.84965	0.78761	8.88022	0.78713	8.53104	0.78778	8.48443	0.78766	8.63237
0.78684	8.36779	0.7868	8.54844	0.78668	8.50405	0.78668	8.30634	0.78665	8.37276	0.78673	8.48021	0.78675	8.60842	0.78679	8.53331	0.78686	8.53467	0.78668	8.56805	0.78672	8.52049	0.78676	8.29215	0.78654	8.49268	0.78645	8.49315	0.78648	8.45711	0.78656	8.67715	0.78662	8.75904	0.78682	8.90019	0.78626	8.77641	0.78647	8.74264	0.78623	8.81554	0.78667	8.85252	0.78655	8.53571	0.78644	8.49762	0.78642	8.6341
0.78579	8.37726	0.7858	8.552	0.78571	8.4794	0.7858	8.31515	0.78576	8.37839	0.78568	8.46267	0.78585	8.59912	0.78581	8.53365	0.78581	8.50951	0.78571	8.57161	0.78558	8.48368	0.78565	8.296	0.78522	8.48896	0.78549	8.48853	0.78532	8.42733	0.78519	8.65647	0.78538	8.77187	0.78544	8.87089	0.78552	8.75573	0.78571	8.71326	0.78512	8.80527	0.78564	8.8305	0.78531	8.51533	0.78581	8.47922	0.78576	8.61818
0.78468	8.37523	0.78483	8.56805	0.78483	8.45038	0.78468	8.30158	0.78463	8.38132	0.7847	8.43116	0.78462	8.57581	0.78465	8.52397	0.78473	8.52005	0.78466	8.56934	0.78475	8.4731	0.78463	8.28876	0.7843	8.46373	0.78421	8.48391	0.78451	8.44139	0.78459	8.66598	0.78428	8.75739	0.78486	8.87787	0.78435	8.76359	0.7845	8.70702	0.7841	8.80116	0.78451	8.83551	0.7846	8.50768	0.78459	8.45192	0.7847	8.60598
0.78377	8.35924	0.78373	8.53549	0.78367	8.4482	0.7836	8.28148	0.78387	8.34832	0.78372	8.4257	0.78382	8.55314	0.7836	8.49018	0.78371	8.51106	0.7837	8.56975	0.78365	8.48919	0.78377	8.27358	0.78332	8.47159	0.78356	8.45871	0.78321	8.39342	0.7834	8.66061	0.78359	8.72802	0.7835	8.87487	0.78321	8.75118	0.78379	8.72082	0.78326	8.78924	0.78376	8.8095	0.78334	8.52849	0.78332	8.4721	0.78341	8.60656
0.78272	8.34756	0.7827	8.51693	0.78281	8.45084	0.7826	8.26821	0.78267	8.33988	0.78271	8.42955	0.78269	8.56909	0.78274	8.48133	0.78272	8.47453	0.78261	8.5446	0.78269	8.50139	0.78262	8.2546	0.78236	8.42775	0.78225	8.44569	0.78244	8.4021	0.78243	8.63538	0.78235	8.74788	0.78286	8.85457	0.7825	8.73464	0.78273	8.69604	0.78256	8.78719	0.78238	8.80342	0.78234	8.45673	0.78261	8.46069	0.78269	8.58935
0.78177	8.35571	0.78183	8.5078	0.78171	8.43354	0.78164	8.27288	0.78163	8.34658	0.78171	8.42359	0.7818	8.56248	0.78162	8.49539	0.78166	8.45504	0.78169	8.52905	0.78171	8.46119	0.7818	8.2601	0.78131	8.42692	0.78145	8.46081	0.78108	8.3868	0.78144	8.62049	0.78151	8.71644	0.78178	8.84562	0.78162	8.73919	0.7815	8.69132	0.78114	8.77979	0.78181	8.77613	0.78149	8.49367	0.78161	8.42777	0.7817	8.58915
0.78065	8.33037	0.78072	8.52096	0.78081	8.42771	0.78073	8.27532	0.78069	8.33488	0.78069	8.38898	0.78065	8.531	0.78056	8.48629	0.78063	8.4427	0.78073	8.55676	0.78062	8.43604	0.78076	8.2467	0.78023	8.43188	0.78018	8.43645	0.78017	8.34792	0.78021	8.60725	0.78042	8.68749	0.78083	8.83119	0.78053	8.72223	0.78075	8.67661	0.78043	8.73664	0.78039	8.78698	0.78013	8.46819	0.7805	8.42727	0.78073	8.55668
0.7797	8.31932	0.77979	8.50831	0.77984	8.3952	0.77971	8.25291	0.77966	8.31048	0.77972	8.38232	0.77985	8.51779	0.77961	8.44865	0.77971	8.45597	0.77957	8.53373	0.77978	8.44919	0.77968	8.21651	0.77923	8.38432	0.7792	8.41587	0.7795	8.35123	0.77952	8.58657	0.77936	8.68253	0.77944	8.82043	0.77919	8.69824	0.77957	8.66375	0.77957	8.74198	0.77973	8.77026	0.77922	8.47329	0.77949	8.43819	0.77968	8.56061
0.77876	8.28405	0.77863	8.48818	0.77874	8.40028	0.77875	8.23984	0.77883	8.2924	0.77864	8.37925	0.77874	8.53831	0.77862	8.43786	0.77878	8.45097	0.77878	8.50296	0.77877	8.45792	0.77874	8.21634	0.77833	8.36901	0.77841	8.42553	0.77833	8.3442	0.77813	8.57582	0.77862	8.68004	0.77868	8.81065	0.77858	8.69659	0.7785	8.64961	0.77847	8.73787	0.77847	8.75246	0.77857	8.45036	0.77854	8.3862	0.77838	8.54895
0.77774	8.26544	0.77773	8.45727	0.77771	8.41175	0.77775	8.2436	0.77759	8.30357	0.77765	8.3951	0.77766	8.53473	0.77756	8.43219	0.77769	8.40809	0.77764	8.50705	0.77769	8.39865	0.77785	8.22784	0.77714	8.38473	0.77721	8.41083	0.77716	8.31235	0.77729	8.57375	0.77731	8.64572	0.77754	8.78036	0.77721	8.69121	0.77763	8.63852	0.77718	8.7239	0.77744	8.75078	0.77714	8.42955	0.77746	8.41296	0.77746	8.54283
0.77674	8.2887	0.77683	8.44717	0.77673	8.36824	0.77663	8.23731	0.77673	8.28756	0.77676	8.3879	0.77678	8.48954	0.7767	8.43621	0.77664	8.39961	0.77665	8.49531	0.77659	8.37528	0.77654	8.18202	0.77618	8.3504	0.77621	8.3743	0.77623	8.30532	0.7765	8.55886	0.77631	8.62959	0.77686	8.78455	0.77655	8.68004	0.77661	8.61382	0.77621	8.70253	0.77655	8.73196	0.77648	8.41469	0.77674	8.38703	0.77666	8.50705
0.77578	8.27645	0.77578	8.45918	0.77569	8.34615	0.77562	8.19761	0.77561	8.26052	0.77569	8.35767	0.77591	8.47945	0.77565	8.42363	0.77559	8.43182	0.77555	8.47136	0.77566	8.38782	0.77557	8.15133	0.77542	8.32724	0.77552	8.36674	0.77521	8.30325	0.77516	8.53652	0.77557	8.64199	0.77568	8.79405	0.77527	8.67756	0.77552	8.58099	0.77543	8.70253	0.77547	8.7246	0.7751	8.39048	0.77535	8.37566	0.77563	8.52641
0.77472	8.26706	0.77469	8.44895	0.77474	8.33612	0.77465	8.19273	0.77458	8.27214	0.77475	8.31958	0.77477	8.50001	0.77467	8.38455	0.77473	8.41196	0.7748	8.43339	0.77467	8.37677	0.77478	8.14281	0.77418	8.32765	0.77421	8.35078	0.77461	8.26933	0.7745	8.52949	0.77459	8.63496	0.77458	8.75805	0.77461	8.63703	0.77467	8.59032	0.77424	8.68486	0.77447	8.72053	0.77423	8.41809	0.77441	8.37446	0.77456	8.48062
0.77368	8.23471	0.77359	8.3997	0.77368	8.34955	0.77368	8.19815	0.77363	8.24261	0.77368	8.31238	0.77352	8.45997	0.77364	8.37983	0.77373	8.3412	0.77352	8.4599	0.77344	8.35676	0.77352	8.17995	0.77351	8.29415	0.77347	8.34994	0.77327	8.24328	0.7733	8.52453	0.77323	8.60684	0.77378	8.76619	0.77324	8.63786	0.77372	8.58423	0.7731	8.67952	0.77371	8.69037	0.77318	8.37647	0.77361	8.37165	0.77344	8.48505
0.77275	8.22856	0.77257	8.3884	0.77283	8.33271	0.77266	8.1795	0.77272	8.218	0.77266	8.31734	0.77266	8.42624	0.77267	8.39406	0.77263	8.34149	0.77267	8.47334	0.77262	8.34398	0.7725	8.15278	0.77228	8.30449	0.77226	8.34868	0.77217	8.25858	0.77239	8.52908	0.77248	8.5874	0.77252	8.73903	0.77227	8.63165	0.77273	8.56151	0.7724	8.65692	0.77246	8.69452	0.77249	8.36543	0.77269	8.3367	0.77269	8.45833
0.77158	8.22931	0.77155	8.39927	0.77174	8.31537	0.77186	8.17151	0.77167	8.20319	0.7716	8.29484	0.77171	8.42939	0.77173	8.35684	0.77156	8.35804	0.77173	8.44605	0.77148	8.34389	0.77166	8.12288	0.77127	8.2379	0.77156	8.32768	0.77147	8.24286	0.77146	8.50302	0.77161	8.59981	0.7718	8.73455	0.77132	8.60229	0.77148	8.55477	0.77152	8.66226	0.77169	8.68372	0.77163	8.34038	0.77154	8.34199	0.77167	8.44803
0.77073	8.19745	0.77072	8.39999	0.77085	8.28996	0.77076	8.15894	0.77062	8.2063	0.77064	8.27925	0.7706	8.43484	0.77073	8.34944	0.77055	8.33708	0.77061	8.41168	0.77061	8.33963	0.77063	8.12465	0.77047	8.25858	0.77048	8.30164	0.77022	8.19158	0.77044	8.48317	0.77058	8.56424	0.77055	8.70245	0.77015	8.59567	0.77058	8.54158	0.7704	8.65487	0.77052	8.66218	0.77063	8.36416	0.77047	8.32822	0.77071	8.44096
0.76963	8.18079	0.76969	8.36887	0.76977	8.28144	0.76958	8.13648	0.76962	8.18984	0.76959	8.27392	0.76962	8.42881	0.76948	8.33984	0.76957	8.33557	0.76962	8.4238	0.76975	8.3338	0.76969	8.13992	0.7694	8.26106	0.76944	8.30794	0.76945	8.20316	0.76928	8.47779	0.76921	8.55472	0.7695	8.70619	0.76954	8.59774	0.76982	8.51323	0.76921	8.62076	0.76988	8.66617	0.76953	8.34123	0.76942	8.33281	0.76942	8.43281
0.76855	8.20119	0.76858	8.34072	0.76875	8.29933	0.76852	8.12858	0.76857	8.16217	0.76856	8.29253	0.76874	8.40239	0.76846	8.35183	0.7686	8.30416	0.76865	8.419	0.76857	8.30469	0.76865	8.12792	0.76842	8.25527	0.76823	8.27224	0.76845	8.18992	0.76852	8.45959	0.76846	8.54438	0.7686	8.68729	0.76826	8.55969	0.76853	8.5145	0.76831	8.60596	0.76849	8.64497	0.76835	8.31278	0.7684	8.30593	0.76872	8.41817
0.7677	8.20559	0.7677	8.32611	0.76773	8.25641	0.76766	8.12598	0.76756	8.162	0.76766	8.27689	0.7676	8.40352	0.76753	8.35667	0.76767	8.29593	0.7675	8.39352	0.76774	8.28802	0.76773	8.07767	0.76755	8.2226	0.76746	8.27308	0.76714	8.1618	0.7672	8.43767	0.76739	8.54273	0.7675	8.68635	0.76754	8.56341	0.76746	8.51011	0.76747	8.59364	0.76756	8.62282	0.76752	8.31957	0.76753	8.2941	0.76745	8.41834
0.76654	8.15678	0.7668	8.33006	0.76677	8.23277	0.76656	8.08177	0.76664	8.16109	0.76657	8.26461	0.76655	8.40572	0.76657	8.3135	0.76657	8.32461	0.76663	8.35911	0.76659	8.31536	0.76669	8.07213	0.7664	8.20977	0.76639	8.2672	0.76634	8.14897	0.76641	8.44015	0.76632	8.50964	0.76685	8.66946	0.76623	8.55514	0.76652	8.47645	0.76642	8.57473	0.76673	8.59212	0.76611	8.31065	0.76676	8.2831	0.76656	8.39332
0.76566	8.15707	0.76571	8.3186	0.76584	8.2515	0.76555	8.10356	0.76548	8.15207	0.76565	8.22817	0.76561	8.40123	0.76568	8.30758	0.76557	8.27615	0.76567	8.36205	0.7657	8.27631	0.7655	8.0852	0.76545	8.2135	0.76522	8.23823	0.7653	8.13698	0.76541	8.40665	0.7656	8.52246	0.76566	8.65162	0.76557	8.52205	0.7658	8.48644	0.76529	8.56364	0.76569	8.61111	0.76539	8.29112	0.76581	8.26188	0.76569	8.38831
0.76466	8.16795	0.76468	8.30581	0.76476	8.24642	0.76456	8.09347	0.76451	8.13326	0.76459	8.22292	0.76478	8.36688	0.76468	8.31875	0.76468	8.26241	0.76461	8.37905	0.76463	8.25245	0.76464	8.07722	0.76444	8.18206	0.76425	8.23319	0.76439	8.11134	0.76446	8.40624	0.76448	8.51253	0.76478	8.65734	0.76447	8.52577	0.76476	8.45726	0.76413	8.54186	0.76478	8.58041	0.76413	8.26012	0.76483	8.23372	0.76471	8.36966
0.76363	8.15279	0.76353	8.29159	0.76369	8.20421	0.76361	8.06431	0.76356	8.1261	0.76367	8.23256	0.76356	8.36044	0.76373	8.30804	0.7637	8.26796	0.76375	8.36387	0.76353	8.25208	0.76367	8.04661	0.76322	8.16014	0.76348	8.21429	0.76344	8.10472	0.76327	8.39507	0.76359	8.49723	0.76379	8.6303	0.76352	8.52287	0.76358	8.44613	0.76342	8.5435	0.76352	8.57035	0.7634	8.25205	0.76383	8.25278	0.76341	8.35705
0.76262	8.12716	0.76278	8.27622	0.76265	8.16696	0.7625	8.06721	0.76255	8.12817	0.76262	8.21204	0.7627	8.38113	0.76267	8.28363	0.76262	8.26876	0.76257	8.32929	0.76271	8.23355	0.76262	8.03582	0.76225	8.14897	0.76217	8.20421	0.76218	8.09024	0.76222	8.3686	0.76254	8.48317	0.76255	8.61337	0.76224	8.4873	0.76245	8.42661	0.7621	8.5283	0.76276	8.54766	0.76258	8.26097	0.76249	8.24215	0.76266	8.34791
0.76169	8.09119	0.76169	8.30276	0.76183	8.1736	0.76173	8.07068	0.7615	8.10455	0.76156	8.19352	0.7617	8.34707	0.76155	8.2704	0.76161	8.23235	0.76165	8.35448	0.76169	8.25588	0.76152	8.03838	0.76152	8.12002	0.76135	8.20001	0.7616	8.07908	0.76137	8.36074	0.76143	8.47283	0.76181	8.60532	0.76145	8.50261	0.7618	8.40849	0.76152	8.51885	0.76149	8.54409	0.76137	8.26012	0.76159	8.218	0.76168	8.33136
0.76071	8.11304	0.76074	8.27189	0.7608	8.18204	0.76056	8.04992	0.7607	8.07552	0.7607	8.17375	0.76073	8.33951	0.76058	8.26056	0.76044	8.21265	0.7607	8.35862	0.76051	8.22577	0.76062	8.0311	0.76038	8.11465	0.7604	8.17817	0.76016	8.05136	0.76054	8.35123	0.76043	8.44636	0.76052	8.58945	0.76052	8.46207	0.7604	8.39074	0.76025	8.52583	0.76043	8.53731	0.76017	8.21214	0.76066	8.21477	0.76052	8.32483
0.7597	8.10851	0.75968	8.23265	0.7598	8.16264	0.75949	8.03689	0.7596	8.07668	0.75962	8.1749	0.75955	8.32796	0.75951	8.25816	0.75961	8.20408	0.75957	8.31259	0.75975	8.19087	0.75962	7.97539	0.75927	8.089	0.75935	8.17187	0.75921	8.04805	0.75945	8.326	0.75954	8.43643	0.75946	8.57487	0.7592	8.44346	0.75948	8.36731	0.75926	8.47734	0.75982	8.52946	0.75925	8.2236	0.75951	8.20245	0.75948	8.28827
0.75861	8.08816	0.75861	8.23686	0.75889	8.14017	0.7587	8.0309	0.75868	8.07871	0.75856	8.17875	0.75862	8.32293	0.75863	8.24645	0.75872	8.20555	0.7587	8.30609	0.75854	8.19393	0.75863	7.9708	0.75835	8.0799	0.7585	8.13911	0.75829	8.01993	0.75858	8.29663	0.75835	8.42361	0.75883	8.55366	0.7585	8.44222	0.75868	8.35478	0.75846	8.47405	0.75856	8.49716	0.75818	8.20067	0.75866	8.18504	0.75842	8.3075
0.75757	8.05925	0.75764	8.2445	0.75752	8.08234	0.75755	8.01754	0.75755	8.03714	0.75747	8.1534	0.75762	8.2993	0.75764	8.20758	0.75771	8.18149	0.75758	8.3106	0.75763	8.18471	0.75764	7.98019	0.75754	8.05178	0.75735	8.12147	0.75742	7.99759	0.75744	8.28505	0.75725	8.41037	0.75768	8.55153	0.75735	8.44429	0.75745	8.35092	0.75754	8.47857	0.75783	8.50353	0.75738	8.19897	0.75738	8.16494	0.75755	8.2711
0.7567	8.05173	0.75666	8.21605	0.75648	8.08688	0.75668	8.02982	0.75672	8.03073	0.75646	8.13226	0.75668	8.26848	0.75656	8.20142	0.75662	8.15877	0.75675	8.29724	0.75649	8.16221	0.75657	7.95658	0.75635	8.03854	0.75638	8.10846	0.75648	7.97278	0.75649	8.25651	0.75634	8.38597	0.75659	8.54384	0.75634	8.40541	0.75659	8.33489	0.75644	8.46131	0.75678	8.49646	0.75638	8.19048	0.75658	8.15873	0.75644	8.26279
0.75558	8.0683	0.7557	8.18412	0.75556	8.09498	0.75547	8.01551	0.75551	8.05195	0.7557	8.10716	0.75561	8.28709	0.75559	8.21788	0.75555	8.16402	0.75568	8.26875	0.75577	8.14372	0.75562	7.92072	0.7552	8.03399	0.75551	8.10048	0.75556	7.97526	0.75527	8.24204	0.75559	8.38183	0.75557	8.52354	0.7554	8.41285	0.75545	8.32478	0.75509	8.43132	0.75559	8.4686	0.75549	8.16033	0.75568	8.13785	0.75538	8.23343
0.75458	8.02951	0.75475	8.16773	0.75465	8.05538	0.75456	7.98536	0.75468	8.00695	0.75453	8.11448	0.75459	8.27417	0.75466	8.20588	0.75452	8.15495	0.75462	8.24418	0.75454	8.13582	0.75456	7.91803	0.75424	7.99263	0.75424	8.08494	0.75415	7.93224	0.75452	8.22591	0.75437	8.36901	0.75473	8.51154	0.75436	8.38804	0.75483	8.31028	0.75446	8.42721	0.75443	8.45459	0.75453	8.14122	0.75481	8.14116	0.75474	8.23351
0.75359	8.01501	0.75366	8.17559	0.75361	8.04589	0.75353	7.98288	0.75369	7.98213	0.75356	8.09657	0.75368	8.26042	0.75368	8.16734	0.75357	8.11422	0.75372	8.2699	0.75356	8.13797	0.7536	7.92022	0.7533	7.97609	0.75346	8.0652	0.75353	7.94176	0.75317	8.2226	0.75339	8.35206	0.75348	8.51142	0.75358	8.37274	0.75368	8.28649	0.75329	8.43132	0.75367	8.45102	0.75345	8.13273	0.75384	8.10302	0.75341	8.22462
0.75259	8.00895	0.7526	8.20055	0.75256	8.03581	0.75267	7.97283	0.75265	7.9768	0.75255	8.1024	0.7527	8.23587	0.75271	8.16055	0.75268	8.10321	0.7526	8.26176	0.7526	8.11853	0.75254	7.90277	0.75258	7.97278	0.75251	8.08494	0.75232	7.92066	0.75216	8.20398	0.75225	8.3107	0.75265	8.48619	0.75261	8.34585	0.75242	8.27511	0.75244	8.39721	0.75233	8.42488	0.75254	8.12509	0.75244	8.09517	0.75254	8.20059
0.7516	7.99906	0.75172	8.13758	0.75153	8.05622	0.75167	7.95083	0.75147	7.97953	0.75167	8.07871	0.75144	8.23533	0.75168	8.16845	0.75165	8.11384	0.75163	8.20993	0.7517	8.08359	0.75167	7.87605	0.7512	7.94052	0.75114	8.04588	0.7512	7.88137	0.75116	8.18413	0.75153	8.3078	0.75189	8.46445	0.75163	8.33965	0.75171	8.25937	0.75117	8.3931	0.75172	8.41917	0.75134	8.10513	0.75175	8.08979	0.75158	8.18694
0.7506	7.98436	0.75076	8.11992	0.75049	8.03166	0.75063	7.9421	0.75069	7.94843	0.75067	8.06357	0.75052	8.23948	0.75047	8.1467	0.75062	8.1051	0.75051	8.20452	0.75067	8.0804	0.75064	7.87336	0.75057	7.91818	0.7502	8.03286	0.7504	7.89171	0.75023	8.17545	0.75057	8.29126	0.75077	8.45591	0.75045	8.32352	0.75061	8.25127	0.75034	8.37173	0.75064	8.41214	0.75022	8.10683	0.75054	8.10211	0.75041	8.17929
0.74963	7.95835	0.74963	8.12952	0.74952	7.99819	0.7496	7.93482	0.74951	7.92551	0.74962	8.08346	0.74971	8.20941	0.74951	8.13681	0.74948	8.06966	0.74966	8.21134	0.74963	8.08801	0.74964	7.87237	0.74944	7.89502	0.74915	8.01648	0.74928	7.84249	0.74917	8.15683	0.74953	8.24038	0.74944	8.45319	0.74909	8.28712	0.74945	8.21302	0.74903	8.33557	0.74963	8.38507	0.74909	8.05502	0.74936	8.06196	0.74936	8.15944
0.74861	7.93854	0.74873	8.10705	0.74855	7.98097	0.74851	7.92709	0.74868	7.92808	0.74872	8.06564	0.7488	8.19321	0.7486	8.10542	0.74856	8.04837	0.74861	8.19807	0.74874	8.05335	0.74848	7.85322	0.74837	7.86814	0.74835	7.99926	0.74808	7.82181	0.74855	8.11134	0.74821	8.25196	0.74877	8.40467	0.74821	8.28174	0.74854	8.18561	0.74828	8.31748	0.74863	8.35996	0.74841	8.05332	0.7487	8.04574	0.74864	8.12296
0.74776	7.9564	0.74763	8.10493	0.74773	7.98529	0.74767	7.89148	0.74753	7.91625	0.74753	8.02693	0.74764	8.1682	0.74775	8.10315	0.74765	8.05463	0.74758	8.20121	0.7477	8.0206	0.74751	7.82547	0.7471	7.85614	0.74734	7.96903	0.74713	7.79989	0.74721	8.08817	0.7475	8.23831	0.74778	8.39595	0.74746	8.27512	0.74765	8.16178	0.74748	8.32283	0.7475	8.32474	0.7471	8.03379	0.74752	7.99396	0.74736	8.08305
0.74658	7.92832	0.74673	8.06693	0.74668	7.97685	0.74659	7.88565	0.74666	7.88995	0.74676	8.00153	0.74662	8.19167	0.74668	8.09814	0.74671	8.04854	0.74666	8.16126	0.7466	8.03214	0.74645	7.82522	0.74604	7.83132	0.74613	7.96399	0.74612	7.76515	0.74611	8.08445	0.74621	8.20564	0.74649	8.3833	0.74609	8.25362	0.74674	8.15323	0.74612	8.3031	0.74667	8.33029	0.74642	8.01383	0.74633	8.00558	0.74634	8.10807
0.74577	7.89767	0.74567	8.0364	0.74571	7.94376	0.74552	7.88234	0.74554	7.86985	0.74554	7.98511	0.74554	8.16326	0.74562	8.0658	0.74563	8.02305	0.74556	8.16825	0.74559	8.02469	0.74574	7.80963	0.74509	7.81478	0.74514	7.95055	0.7451	7.76763	0.74536	8.07163	0.74512	8.2106	0.74549	8.35696	0.74553	8.25693	0.74562	8.15549	0.74543	8.3179	0.74531	8.31385	0.74519	7.99685	0.74547	7.98168	0.74538	8.07986
0.74472	7.8791	0.74476	8.04994	0.74452	7.90739	0.74473	7.87775	0.74455	7.88213	0.74467	8.00534	0.74462	8.12691	0.74462	8.04405	0.74457	8.0018	0.74459	8.16825	0.74446	8.01551	0.74457	7.79367	0.74439	7.79989	0.74436	7.94467	0.74449	7.75853	0.74417	8.05757	0.74435	8.20853	0.74451	8.35905	0.74411	8.24038	0.74476	8.13539	0.74408	8.30475	0.74443	8.30465	0.74407	8.00704	0.74466	7.99111	0.74464	8.06816
0.7437	7.88163	0.74365	8.04035	0.74357	7.92806	0.74369	7.85736	0.74351	7.8557	0.74359	7.99049	0.74366	8.12534	0.74355	8.03317	0.74362	7.98651	0.74375	8.117	0.7436	7.99537	0.74366	7.77377	0.74332	7.81395	0.74321	7.94131	0.74312	7.74984	0.7432	8.06625	0.74314	8.16924	0.74372	8.35544	0.74343	8.20771	0.74358	8.11579	0.74356	8.28461	0.74374	8.30691	0.74345	7.98199	0.74368	7.96617	0.74327	8.06076
0.74267	7.87661	0.74258	8.01164	0.74271	7.91861	0.74264	7.82423	0.74268	7.82291	0.74261	7.95198	0.7425	8.12235	0.74268	8.03987	0.74263	7.99432	0.7426	8.10819	0.74276	7.98114	0.74272	7.75127	0.74233	7.76143	0.74214	7.91233	0.74241	7.71179	0.74231	8.04268	0.74232	8.16014	0.74278	8.32528	0.74235	8.19447	0.74272	8.12101	0.74201	8.27105	0.74239	8.28353	0.74236	7.97774	0.74224	7.94408	0.74246	8.03851
0.74165	7.8526	0.74152	7.97347	0.74161	7.87976	0.74164	7.83779	0.74165	7.82576	0.74161	7.94706	0.7417	8.11258	0.74168	8.02482	0.74164	7.96686	0.74165	8.10712	0.74169	7.98958	0.74163	7.76116	0.74116	7.74902	0.74122	7.88587	0.74113	7.70766	0.74143	8.02903	0.74152	8.14649	0.7414	8.32031	0.74114	8.18372	0.74148	8.1031	0.74147	8.25256	0.74173	8.26705	0.74115	7.97392	0.74171	7.93974	0.74136	8.01017
0.74059	7.83229	0.74056	7.98706	0.7407	7.8531	0.74059	7.83085	0.74061	7.81186	0.74061	7.94901	0.74055	8.07944	0.74061	7.99698	0.74065	7.91474	0.74058	8.10861	0.74058	7.96571	0.74051	7.74416	0.74049	7.7333	0.74014	7.86025	0.74042	7.68367	0.74046	8.00752	0.74056	8.13988	0.74049	8.30387	0.74036	8.17793	0.74069	8.07939	0.74014	8.21475	0.74038	8.25509	0.74015	7.94292	0.74049	7.927	0.74036	8.01522
0.73967	7.84529	0.73966	7.97776	0.73957	7.85284	0.73967	7.80256	0.73968	7.79606	0.73962	7.92403	0.73956	8.07549	0.73958	7.97514	0.73949	7.9328	0.73955	8.07817	0.73972	7.92771	0.73954	7.70793	0.73923	7.71924	0.73912	7.85983	0.73937	7.64355	0.73918	7.99098	0.7392	8.12499	0.73938	8.29672	0.73911	8.16221	0.7396	8.06669	0.73948	8.21393	0.73947	8.24774	0.73907	7.92806	0.73973	7.91799	0.73925	8.00339
0.73859	7.83004	0.73873	7.96787	0.73854	7.85276	0.73854	7.7789	0.73861	7.77266	0.73866	7.90765	0.73871	8.0779	0.73869	7.98445	0.73852	7.94065	0.73862	8.05348	0.73875	7.91646	0.73869	7.68766	0.73849	7.6998	0.73843	7.84765	0.73847	7.62618	0.73845	7.97154	0.73844	8.11671	0.73866	8.26956	0.73858	8.15104	0.73845	8.05062	0.73804	8.19544	0.7387	8.21885	0.73843	7.9098	0.73866	7.88184	0.73842	7.96956
0.73766	7.78618	0.73765	7.91462	0.73757	7.81967	0.73756	7.78672	0.73761	7.75996	0.73767	7.87088	0.73775	8.05605	0.73766	7.98118	0.73753	7.89505	0.73759	8.06593	0.7377	7.91079	0.73772	7.6937	0.73727	7.69442	0.73715	7.80608	0.73745	7.61294	0.73742	7.94631	0.73748	8.08487	0.73736	8.25238	0.73718	8.11506	0.73769	8.01089	0.73719	8.1453	0.73762	8.21655	0.73706	7.90598	0.73758	7.87034	0.73732	7.97436
0.73664	7.71818	0.73665	7.92507	0.73652	7.77297	0.73676	7.76815	0.73661	7.76711	0.73654	7.86364	0.73668	8.0254	0.73652	7.93813	0.73661	7.87632	0.73675	8.04922	0.73662	7.88399	0.7367	7.69685	0.7361	7.64768	0.73627	7.79936	0.73616	7.60012	0.73615	7.93514	0.73622	8.05426	0.73657	8.24626	0.73637	8.10348	0.73678	8.00353	0.73646	8.16831	0.73662	8.20439	0.73641	7.86351	0.73631	7.84119	0.73667	7.95389
0.73567	7.75203	0.73558	7.91454	0.73554	7.77826	0.73558	7.7394	0.7356	7.73159	0.73556	7.88436	0.73563	8.03902	0.73552	7.92336	0.73561	7.86536	0.73556	8.02209	0.73565	7.87121	0.73557	7.64862	0.73517	7.63362	0.73539	7.80062	0.7353	7.56289	0.73527	7.91611	0.73518	8.05426	0.7357	8.22452	0.7355	8.08238	0.73577	7.9774	0.73504	8.15105	0.7358	8.18594	0.73504	7.88304	0.73542	7.85384	0.73565	7.92903
0.73479	7.76533	0.73459	7.91084	0.73453	7.78666	0.73456	7.74383	0.73474	7.70541	0.73464	7.86497	0.73462	8.03399	0.73462	7.94425	0.73449	7.87636	0.73466	8.00145	0.73464	7.86356	0.73473	7.63084	0.7342	7.62411	0.73438	7.77962	0.73442	7.548	0.73446	7.89874	0.73444	8.02613	0.73465	8.20595	0.73431	8.04061	0.73446	7.96158	0.73444	8.12147	0.73469	8.149	0.73443	7.82742	0.73433	7.82659	0.73434	7.91319
0.73373	7.72786	0.73364	7.88214	0.7337	7.76415	0.73361	7.72588	0.73374	7.72505	0.73353	7.83552	0.73369	8.01011	0.73371	7.93544	0.73367	7.83659	0.7336	7.99524	0.73354	7.85566	0.73369	7.64064	0.7334	7.60095	0.73331	7.77878	0.73325	7.52898	0.7332	7.88178	0.73343	8.00628	0.73344	8.18577	0.73315	8.04888	0.73339	7.93816	0.73323	8.13051	0.73335	8.14797	0.73307	7.8444	0.73334	7.80802	0.73364	7.90802
0.73274	7.71232	0.73268	7.83496	0.73276	7.7248	0.7326	7.71566	0.73265	7.69842	0.73256	7.80773	0.73267	7.96018	0.73266	7.90777	0.73267	7.81715	0.73271	7.99409	0.73258	7.84867	0.73268	7.61992	0.73214	7.57572	0.73227	7.73846	0.73212	7.50251	0.73239	7.85159	0.73236	7.99511	0.73251	8.15479	0.73218	8.02076	0.73236	7.92755	0.73233	8.08531	0.73232	8.11189	0.73253	7.81765	0.73235	7.80529	0.73252	7.89185
0.73167	7.69355	0.7317	7.83857	0.73156	7.70376	0.73173	7.71393	0.7316	7.64904	0.73162	7.81128	0.73155	7.96093	0.73159	7.86691	0.73143	7.80417	0.73157	7.95513	0.7317	7.82634	0.7317	7.58084	0.73142	7.55752	0.73107	7.72502	0.73109	7.48348	0.73142	7.8276	0.73152	7.97816	0.7317	8.14982	0.73149	8.02448	0.73144	7.91778	0.73107	8.07996	0.73148	8.10507	0.73113	7.7926	0.73152	7.80698	0.73152	7.86993
0.73075	7.68844	0.73078	7.83713	0.73052	7.71527	0.73068	7.67075	0.73064	7.65603	0.73056	7.80413	0.73054	7.96928	0.73058	7.84499	0.73068	7.80892	0.73059	7.93776	0.73072	7.78345	0.73069	7.5755	0.73021	7.50168	0.73013	7.6994	0.73044	7.43426	0.73033	7.80485	0.73046	7.97195	0.73068	8.13959	0.73042	8.00628	0.73075	7.88223	0.73037	8.06558	0.7308	8.08189	0.73017	7.77349	0.73062	7.76579	0.73055	7.84673
0.72974	7.65911	0.72968	7.8221	0.72956	7.71464	0.72967	7.66785	0.72968	7.65143	0.7296	7.75818	0.72961	7.94274	0.72962	7.86381	0.72955	7.80539	0.72964	7.93242	0.7295	7.78601	0.72978	7.57079	0.72942	7.50292	0.72925	7.67337	0.72913	7.43178	0.72938	7.79079	0.72916	7.94672	0.72943	8.12286	0.72915	7.97898	0.72936	7.8734	0.7291	8.04955	0.7296	8.08839	0.72927	7.75311	0.72965	7.76012	0.72968	7.83775
0.72874	7.62343	0.72864	7.77064	0.72875	7.66303	0.72865	7.67091	0.72867	7.63501	0.72872	7.74391	0.72869	7.91474	0.72849	7.83428	0.72852	7.7547	0.72869	7.91877	0.72884	7.78568	0.72874	7.55958	0.72841	7.47314	0.72821	7.67967	0.72852	7.41441	0.7285	7.77921	0.72826	7.93928	0.72856	8.10314	0.72847	7.94672	0.72861	7.84126	0.72833	8.00476	0.72845	8.06032	0.72802	7.74461	0.72879	7.75164	0.72855	7.8172
0.72765	7.62439	0.72763	7.75828	0.72763	7.6354	0.72752	7.63932	0.72762	7.59279	0.72763	7.7332	0.72763	7.91848	0.72769	7.81269	0.72748	7.73257	0.72758	7.90575	0.72765	7.74346	0.72781	7.53253	0.7272	7.46322	0.72732	7.65405	0.72741	7.37636	0.72729	7.76391	0.72731	7.91984	0.72739	8.0925	0.72747	7.9612	0.72771	7.82762	0.72732	8.00271	0.72776	8.04471	0.72744	7.74376	0.72744	7.72067	0.7273	7.80181
0.72656	7.6209	0.72659	7.76694	0.72665	7.63674	0.72666	7.62778	0.72655	7.59647	0.72652	7.74581	0.72659	7.91445	0.72652	7.79242	0.72674	7.74311	0.72668	7.86579	0.72676	7.71757	0.72677	7.50875	0.72618	7.40614	0.72613	7.63431	0.72612	7.34575	0.72609	7.74529	0.72651	7.90371	0.72669	8.07421	0.72615	7.92687	0.72643	7.79471	0.72614	7.98709	0.72667	8.0168	0.72635	7.74334	0.72633	7.69304	0.72663	7.76777
0.72566	7.62032	0.72566	7.76095	0.72564	7.63813	0.72562	7.61607	0.72558	7.59175	0.72572	7.71893	0.72558	7.88084	0.72566	7.79846	0.72568	7.72673	0.72562	7.88254	0.72571	7.74089	0.72578	7.51011	0.72539	7.4173	0.72508	7.61793	0.72534	7.34823	0.72514	7.71386	0.72553	7.86979	0.72583	8.06176	0.72522	7.89171	0.7258	7.77843	0.72536	7.95956	0.72558	8.00555	0.72524	7.67964	0.72533	7.68481	0.72543	7.76509
0.72469	7.58642	0.72467	7.72558	0.72458	7.61016	0.72453	7.60139	0.72466	7.56541	0.72454	7.69565	0.72466	7.85904	0.72453	7.79259	0.72461	7.68562	0.72459	7.86575	0.72469	7.70421	0.72457	7.49704	0.72435	7.40903	0.72445	7.59147	0.72408	7.31101	0.72439	7.69194	0.72415	7.83918	0.72479	8.03608	0.72442	7.87351	0.7248	7.75616	0.72426	7.95545	0.72457	7.97884	0.72437	7.70088	0.72425	7.66541	0.72445	7.73709
0.72371	7.56246	0.72361	7.69128	0.72371	7.57677	0.72365	7.58071	0.72357	7.52347	0.7237	7.67323	0.72359	7.85621	0.72356	7.75731	0.72356	7.67059	0.7237	7.83085	0.72366	7.67741	0.72364	7.45953	0.72347	7.35899	0.72317	7.57467	0.72341	7.29695	0.72299	7.6696	0.72318	7.82678	0.72378	8.00053	0.72316	7.86276	0.72374	7.74531	0.72298	7.94148	0.72374	7.96047	0.72313	7.67582	0.72326	7.66347	0.72358	7.72944
0.72278	7.54277	0.72266	7.66788	0.7227	7.55876	0.72261	7.56438	0.72252	7.52157	0.72256	7.67178	0.7227	7.84545	0.72262	7.72352	0.72262	7.68042	0.72253	7.81141	0.72263	7.65404	0.72245	7.43492	0.72205	7.35899	0.72218	7.53436	0.72212	7.25972	0.72213	7.65223	0.7225	7.80444	0.72277	7.99425	0.72245	7.84125	0.7226	7.73032	0.72249	7.91805	0.7225	7.94814	0.72209	7.66011	0.7224	7.64821	0.72235	7.69925
0.72177	7.53795	0.72161	7.67395	0.72158	7.55103	0.72156	7.5669	0.72145	7.51859	0.72159	7.65499	0.72161	7.82988	0.72148	7.72224	0.72177	7.65841	0.72165	7.81286	0.72159	7.65946	0.72167	7.44088	0.72147	7.32962	0.72118	7.55326	0.72116	7.22001	0.72113	7.62245	0.72124	7.80651	0.72134	7.99256	0.72151	7.81437	0.72172	7.711	0.72101	7.89134	0.72163	7.92764	0.72109	7.63548	0.72138	7.62732	0.72132	7.67906
0.72075	7.50069	0.72064	7.65467	0.72072	7.54137	0.72062	7.54308	0.7206	7.47413	0.72064	7.61727	0.7207	7.79033	0.72056	7.72228	0.72062	7.62477	0.72067	7.7959	0.72071	7.64544	0.72073	7.42347	0.72015	7.28495	0.72013	7.52302	0.72052	7.21588	0.72014	7.60756	0.72013	7.77797	0.7205	7.95418	0.72051	7.78872	0.72058	7.68779	0.72035	7.86628	0.72038	7.89033	0.72016	7.63081	0.72029	7.58915	0.72044	7.65863
0.71973	7.46679	0.71976	7.6103	0.71968	7.49203	0.71968	7.50854	0.71966	7.45519	0.71967	7.59998	0.71966	7.8008	0.71951	7.69412	0.71964	7.60273	0.71962	7.76095	0.71965	7.61979	0.71967	7.37905	0.71938	7.26965	0.71912	7.4932	0.71906	7.20843	0.71914	7.58564	0.71941	7.74074	0.71941	7.92546	0.71911	7.75977	0.71944	7.66843	0.71914	7.8597	0.71927	7.87718	0.71922	7.61722	0.71943	7.59382	0.71968	7.64416
0.71874	7.46904	0.71853	7.59977	0.7187	7.46045	0.71848	7.50647	0.71857	7.4604	0.71853	7.59047	0.71854	7.802	0.71858	7.66608	0.71859	7.58656	0.71877	7.73212	0.71862	7.58468	0.71878	7.3654	0.71829	7.25889	0.71813	7.48396	0.71849	7.17452	0.71817	7.54304	0.71832	7.71262	0.71846	7.93327	0.71849	7.76763	0.71866	7.61666	0.71817	7.82847	0.71843	7.857	0.71843	7.56881	0.71824	7.5748	0.71836	7.61301
0.7176	7.47024	0.71774	7.60546	0.71752	7.45108	0.71756	7.48625	0.71761	7.44187	0.71768	7.58915	0.71766	7.76587	0.71762	7.65735	0.71751	7.59769	0.7176	7.7363	0.71775	7.56239	0.71763	7.36784	0.71731	7.22911	0.71722	7.4533	0.71709	7.14722	0.7173	7.52484	0.71712	7.70393	0.7174	7.91239	0.71719	7.73206	0.71779	7.61662	0.71746	7.81902	0.71744	7.82536	0.71739	7.57561	0.71748	7.52777	0.71774	7.60677
0.71663	7.43846	0.71661	7.57527	0.71659	7.45839	0.71663	7.48153	0.71652	7.40122	0.71665	7.57215	0.71658	7.73928	0.71669	7.66012	0.71664	7.55712	0.71668	7.72915	0.71674	7.57968	0.71659	7.35684	0.71625	7.22126	0.71639	7.44196	0.71635	7.1253	0.71646	7.49754	0.71655	7.72006	0.71676	7.87981	0.71657	7.72751	0.71654	7.59985	0.71644	7.79806	0.71658	7.80683	0.71608	7.52677	0.71656	7.52926	0.71636	7.57819
0.71569	7.41628	0.71555	7.55048	0.71554	7.43391	0.71561	7.4453	0.71557	7.3812	0.71556	7.53609	0.71548	7.7338	0.71559	7.62658	0.71569	7.52789	0.71568	7.68911	0.71562	7.5616	0.71576	7.3226	0.71524	7.19189	0.71544	7.42306	0.71547	7.08518	0.71533	7.48307	0.71525	7.67167	0.71556	7.86871	0.71508	7.6969	0.71564	7.57261	0.71511	7.77875	0.71532	7.80477	0.71542	7.54546	0.71567	7.48282	0.71558	7.55656
0.71471	7.41188	0.71464	7.51922	0.71462	7.40422	0.71469	7.43306	0.71467	7.38807	0.7147	7.51764	0.71453	7.72611	0.71474	7.59122	0.71473	7.52768	0.71469	7.67728	0.71471	7.51226	0.71465	7.3051	0.71418	7.16128	0.71416	7.38065	0.71413	7.06615	0.71428	7.44791	0.7145	7.66257	0.71446	7.84426	0.71415	7.66671	0.71434	7.56423	0.71429	7.75779	0.7145	7.7816	0.71429	7.48219	0.71424	7.47732	0.71444	7.53621
0.7138	7.41437	0.71373	7.50513	0.71367	7.39519	0.71378	7.42839	0.71354	7.35796	0.71366	7.52223	0.71351	7.7004	0.71383	7.58199	0.71362	7.51525	0.71361	7.66554	0.71371	7.51392	0.71352	7.29737	0.71316	7.12158	0.7132	7.36763	0.71328	7.0616	0.71324	7.4475	0.71355	7.63073	0.7137	7.82228	0.7132	7.65058	0.71361	7.54693	0.71344	7.74957	0.71347	7.7546	0.71319	7.50342	0.71366	7.46656	0.71371	7.51648
0.71264	7.31659	0.71272	7.49562	0.71251	7.38797	0.71264	7.41772	0.71255	7.31933	0.71264	7.49973	0.71273	7.66892	0.71274	7.57744	0.71259	7.49522	0.71264	7.66062	0.71264	7.51338	0.71255	7.27805	0.71236	7.11372	0.71219	7.35209	0.71222	6.99832	0.71226	7.41524	0.71251	7.61459	0.7128	7.79877	0.71244	7.6299	0.71252	7.50394	0.71215	7.70231	0.71273	7.74684	0.71239	7.4427	0.71252	7.44812	0.71239	7.49977
0.71152	7.32972	0.71165	7.4867	0.71181	7.35987	0.71158	7.37425	0.71169	7.32743	0.71165	7.47719	0.71149	7.65969	0.71164	7.5736	0.7117	7.44659	0.71167	7.63109	0.71178	7.47905	0.71163	7.24592	0.7114	7.08559	0.71123	7.33781	0.71137	6.99625	0.71119	7.39704	0.71151	7.59267	0.71142	7.78041	0.71154	7.59391	0.71148	7.48496	0.71138	7.71258	0.71134	7.70858	0.71108	7.44015	0.71167	7.42392	0.71145	7.47765
0.71073	7.33587	0.71073	7.46411	0.71057	7.31922	0.71071	7.37831	0.71069	7.31751	0.71059	7.45192	0.71072	7.66967	0.71054	7.52963	0.71071	7.44462	0.71075	7.60652	0.7106	7.42756	0.71066	7.2161	0.71046	7.07236	0.71034	7.32437	0.71045	6.9673	0.71026	7.36933	0.71033	7.56868	0.71037	7.75551	0.71021	7.56041	0.71048	7.44987	0.71012	7.67807	0.71076	7.69161	0.71013	7.43123	0.71054	7.41387	0.71059	7.46011
0.70976	7.32478	0.70974	7.43332	0.70962	7.30763	0.70972	7.37628	0.70964	7.28409	0.70955	7.43993	0.7098	7.64865	0.70951	7.49398	0.7096	7.43937	0.70961	7.58874	0.70968	7.42975	0.70976	7.23368	0.70933	7.04713	0.70936	7.30715	0.70913	6.95365	0.70942	7.35154	0.70915	7.52691	0.7095	7.74663	0.7091	7.56868	0.70946	7.4301	0.7092	7.63574	0.70934	7.67262	0.70918	7.39599	0.7093	7.3812	0.70954	7.43542
0.70857	7.30675	0.7087	7.43409	0.70848	7.29617	0.70872	7.36011	0.7087	7.25299	0.70864	7.42698	0.70869	7.60096	0.70868	7.50958	0.70875	7.39435	0.7087	7.59147	0.7086	7.42285	0.70873	7.21085	0.70818	7.01032	0.70845	7.26936	0.70832	6.90319	0.70843	7.33169	0.70837	7.52898	0.70865	7.71466	0.70855	7.5418	0.70873	7.41132	0.7084	7.65259	0.70863	7.64472	0.70849	7.39217	0.70867	7.36499	0.70833	7.41718
0.70775	7.2807	0.70766	7.42093	0.70771	7.28201	0.70773	7.32388	0.70763	7.23736	0.70761	7.40018	0.70752	7.59539	0.70767	7.50441	0.70779	7.3786	0.70758	7.55044	0.70759	7.39936	0.70772	7.16907	0.70718	6.96896	0.70716	7.2492	0.70724	6.89451	0.70729	7.28702	0.70732	7.49051	0.70741	7.6912	0.70713	7.51078	0.70772	7.40039	0.70746	7.623	0.70746	7.61769	0.70732	7.37518	0.70735	7.34054	0.70742	7.37177
0.70676	7.24822	0.70666	7.4039	0.70665	7.24741	0.70661	7.31234	0.70651	7.2436	0.70658	7.3714	0.70674	7.60416	0.70669	7.45242	0.70672	7.37192	0.7067	7.51533	0.70681	7.37644	0.70661	7.1395	0.70618	6.96771	0.70614	7.22022	0.70653	6.85894	0.70615	7.26179	0.70661	7.48927	0.70686	7.68356	0.70656	7.49051	0.7064	7.36448	0.70614	7.58355	0.70643	7.60975	0.70601	7.32762	0.70677	7.33591	0.70656	7.37665
0.70569	7.2483	0.70577	7.36063	0.70562	7.22944	0.70557	7.30841	0.70564	7.20692	0.7057	7.36081	0.70556	7.57533	0.70561	7.43679	0.70563	7.36722	0.70561	7.52169	0.7055	7.33806	0.70579	7.14203	0.70538	6.93587	0.70529	7.18956	0.70508	6.83081	0.70512	7.25145	0.70525	7.44791	0.70555	7.6508	0.70522	7.47521	0.70579	7.33781	0.70543	7.56793	0.70536	7.59241	0.70546	7.31191	0.70547	7.28872	0.70554	7.33517
0.70461	7.24481	0.70467	7.33244	0.70457	7.22179	0.70469	7.28029	0.7045	7.17883	0.7045	7.37082	0.70458	7.53803	0.70453	7.4298	0.70459	7.34626	0.70466	7.51499	0.70466	7.35552	0.70466	7.14041	0.70437	6.90816	0.70411	7.17822	0.70437	6.78945	0.70438	7.22374	0.70448	7.42847	0.70438	7.62783	0.7043	7.46528	0.70483	7.32277	0.70416	7.56506	0.70448	7.56435	0.70412	7.30851	0.70429	7.28537	0.70464	7.3259
0.70367	7.17665	0.70376	7.34492	0.70357	7.19529	0.70359	7.24253	0.7036	7.17379	0.70359	7.34472	0.70363	7.54547	0.70364	7.42578	0.70361	7.30414	0.70364	7.47206	0.70376	7.33889	0.70362	7.0912	0.70316	6.87796	0.70346	7.16814	0.70327	6.78655	0.70328	7.18031	0.70347	7.39704	0.70357	7.61378	0.7034	7.43344	0.70361	7.29487	0.70337	7.50835	0.7037	7.53226	0.70352	7.26477	0.70358	7.24517	0.70338	7.29034
0.70262	7.1565	0.70258	7.30951	0.70271	7.16308	0.70264	7.23632	0.70257	7.16287	0.70258	7.30903	0.70256	7.53824	0.70262	7.39766	0.70274	7.28903	0.70275	7.45891	0.7026	7.297	0.70252	7.07544	0.70231	6.85108	0.70239	7.11691	0.70208	6.75553	0.70245	7.16583	0.70249	7.3776	0.7027	7.57561	0.70242	7.39993	0.70264	7.2675	0.70249	7.50835	0.70243	7.5249	0.70233	7.24397	0.70269	7.24712	0.7023	7.28686
0.70164	7.17545	0.70162	7.2803	0.70151	7.12697	0.70177	7.23537	0.70162	7.11762	0.70152	7.30245	0.7017	7.49869	0.70181	7.36242	0.70171	7.28819	0.70165	7.45217	0.70171	7.26891	0.7015	7.07271	0.70138	6.84074	0.70109	7.10935	0.70112	6.71376	0.70141	7.13564	0.70156	7.35733	0.7014	7.57187	0.70156	7.38091	0.70176	7.23701	0.70103	7.48903	0.70171	7.48718	0.70151	7.21722	0.70169	7.22855	0.70129	7.25369
0.70065	7.14703	0.70061	7.25308	0.70059	7.11282	0.70075	7.19989	0.70062	7.08648	0.7006	7.27925	0.70065	7.46717	0.70078	7.35436	0.7007	7.27214	0.70058	7.44448	0.70064	7.26763	0.70052	7.05505	0.70036	6.82213	0.70013	7.09465	0.70047	6.6997	0.70044	7.1253	0.70036	7.35402	0.70044	7.54487	0.7004	7.37057	0.70035	7.21762	0.7004	7.45904	0.70037	7.46906	0.70049	7.22189	0.7007	7.19261	0.70035	7.23657
0.69965	7.11858	0.69965	7.26255	0.69967	7.1184	0.6997	7.17805	0.69951	7.09409	0.69961	7.274	0.69962	7.46052	0.6996	7.34464	0.69964	7.22956	0.69979	7.41706	0.69962	7.24191	0.69951	7.0139	0.69938	6.77249	0.69911	7.06189	0.69908	6.65792	0.6992	7.12778	0.6992	7.31266	0.69962	7.51771	0.69958	7.32962	0.69969	7.20907	0.69909	7.43561	0.69949	7.44547	0.69933	7.18707	0.69956	7.18806	0.69952	7.21006
0.69882	7.11272	0.69859	7.24769	0.69877	7.07679	0.69867	7.15663	0.69858	7.08011	0.69857	7.23959	0.69853	7.44374	0.69863	7.32049	0.69871	7.1984	0.69859	7.37301	0.69876	7.21171	0.69879	6.98735	0.69833	6.74974	0.69825	7.03333	0.69841	6.64676	0.69822	7.08807	0.69839	7.26634	0.6987	7.49425	0.69815	7.31721	0.69841	7.16256	0.69827	7.39616	0.69869	7.43655	0.69852	7.16456	0.69859	7.17127	0.69861	7.18822
0.69769	7.08942	0.69759	7.11088	0.69763	7.0439	0.69762	7.16171	0.69757	7.03946	0.6977	7.19223	0.69781	7.43389	0.69766	7.29336	0.69761	7.19983	0.6976	7.36499	0.6976	7.18628	0.69771	6.97548	0.69731	6.7088	0.69731	7.01401	0.69752	6.61491	0.69715	7.06119	0.69725	7.27709	0.69772	7.47929	0.69752	7.2895	0.69779	7.14571	0.69746	7.3752	0.69739	7.4103	0.69716	7.13781	0.69773	7.13975	0.69752	7.14455
0.69666	7.07276	0.69667	7.11597	0.69674	7.03042	0.69656	7.15009	0.69662	7.0328	0.69659	7.18384	0.69662	7.39585	0.69684	7.2589	0.69663	7.18194	0.6967	7.36027	0.69672	7.18479	0.69664	6.96663	0.69615	6.68315	0.69621	6.98588	0.69648	6.57934	0.69616	7.031	0.69655	7.24855	0.69653	7.45435	0.69621	7.25558	0.69656	7.13618	0.6963	7.36616	0.69649	7.37237	0.69628	7.10044	0.6967	7.10493	0.69638	7.13797
0.69559	7.04747	0.69565	7.14383	0.69561	7.02035	0.6957	7.11097	0.69565	7.01994	0.69566	7.18247	0.69571	7.386	0.69557	7.2656	0.69562	7.13319	0.69546	7.33029	0.69572	7.17503	0.69567	6.92332	0.69538	6.66744	0.6951	6.96152	0.69507	6.54418	0.69519	6.98881	0.69535	7.19727	0.69574	7.42764	0.69536	7.21919	0.69579	7.11136	0.6951	7.3374	0.69571	7.36789	0.69555	7.09662	0.69569	7.10199	0.69555	7.10331
0.69454	7.00157	0.69478	7.15236	0.69455	6.99003	0.69451	7.09757	0.69467	6.99454	0.69461	7.16076	0.69461	7.38633	0.69463	7.2587	0.69464	7.11958	0.69463	7.30092	0.69462	7.13235	0.69471	6.89756	0.69428	6.64179	0.69442	6.93254	0.69437	6.51399	0.69421	6.96441	0.69443	7.20388	0.69479	7.40672	0.69455	7.21381	0.69473	7.07096	0.69407	7.31603	0.69446	7.34554	0.69408	7.05246	0.69451	7.05894	0.69456	7.08677
0.69355	6.99135	0.69365	7.10557	0.69361	6.96265	0.69373	7.09289	0.69372	6.96613	0.69361	7.11903	0.6937	7.35472	0.69373	7.22263	0.69378	7.12084	0.69372	7.29377	0.69361	7.11035	0.6937	6.8945	0.69318	6.60126	0.69318	6.91028	0.69318	6.50572	0.69315	6.94414	0.69357	7.16625	0.69358	7.38901	0.69356	7.17907	0.69349	7.04401	0.6933	7.29261	0.69342	7.31361	0.69343	7.04227	0.69343	7.05166	0.69372	7.06365
0.69255	6.96925	0.69272	7.07877	0.69266	6.92304	0.69265	7.07143	0.69264	6.93825	0.69267	7.11312	0.69266	7.30517	0.69262	7.17817	0.69266	7.09237	0.69264	7.29464	0.69264	7.09608	0.69256	6.87398	0.69253	6.5843	0.69242	6.89726	0.69214	6.44864	0.69215	6.91146	0.69252	7.13274	0.6928	7.35988	0.6925	7.16335	0.69239	7.02396	0.69244	7.27206	0.69251	7.29832	0.69249	7.02995	0.69253	7.01837	0.69244	7.02705
0.69159	6.95932	0.69177	7.04986	0.69156	6.93359	0.69149	7.02804	0.69164	6.93739	0.69159	7.10646	0.69167	7.30907	0.69179	7.18719	0.69164	7.06604	0.69167	7.25328	0.69154	7.08239	0.69165	6.83473	0.69122	6.56569	0.69136	6.8666	0.69136	6.4201	0.69129	6.87341	0.69159	7.12406	0.69181	7.34956	0.69147	7.14143	0.69149	6.99544	0.69112	7.25233	0.69179	7.26615	0.69124	7.01976	0.6917	6.98904	0.69152	7.01063
0.69061	6.93274	0.69077	7.05394	0.69074	6.91607	0.69064	7.02105	0.69057	6.90484	0.69048	7.07457	0.69059	7.30517	0.69072	7.16672	0.69052	7.04227	0.6905	7.22065	0.6906	7.06948	0.69059	6.81583	0.69028	6.49993	0.69045	6.85149	0.69024	6.42424	0.69047	6.85894	0.69046	7.11909	0.69067	7.32035	0.69051	7.11124	0.69069	6.96733	0.6903	7.21288	0.69046	7.23763	0.6901	6.95691	0.69072	6.973	0.69064	6.9866
0.68968	6.90395	0.68957	7.04837	0.68956	6.86152	0.68967	7.01146	0.68945	6.8581	0.68957	7.05873	0.68974	7.25865	0.6897	7.13255	0.68958	7.01934	0.68975	7.20741	0.68974	7.01737	0.68972	6.79718	0.68927	6.47304	0.68917	6.82335	0.68939	6.36674	0.6894	6.83867	0.68922	7.05333	0.68947	7.28797	0.68951	7.08228	0.68959	6.94843	0.68924	7.20919	0.68967	7.20969	0.68913	6.96456	0.68973	6.9584	0.68924	6.96638
0.68876	6.89116	0.68869	7.00982	0.68866	6.84216	0.68867	7.00021	0.68852	6.84851	0.68868	7.02453	0.68867	7.22338	0.68873	7.0919	0.68855	7.01812	0.68853	7.18719	0.68863	6.99918	0.68863	6.78622	0.68831	6.44905	0.68816	6.79731	0.68813	6.34317	0.68851	6.80558	0.68837	7.06574	0.68872	7.2509	0.68817	7.0554	0.68867	6.90652	0.68812	7.15535	0.68843	7.17209	0.68851	6.92676	0.68878	6.91145	0.68865	6.9189
0.68778	6.87845	0.68778	6.96795	0.68756	6.82978	0.68767	6.96092	0.68756	6.84516	0.68768	7.00546	0.68757	7.22317	0.68766	7.08131	0.68772	6.97478	0.68769	7.17267	0.68767	6.9957	0.68762	6.75706	0.68744	6.41927	0.6874	6.76455	0.68738	6.31008	0.68728	6.78904	0.68735	7.01652	0.68764	7.23644	0.68717	7.031	0.68766	6.89185	0.68727	7.13563	0.68772	7.16075	0.6872	6.90681	0.68743	6.90661	0.6874	6.90972
0.68679	6.85905	0.6866	6.95513	0.68656	6.81701	0.68672	6.93205	0.68658	6.81426	0.68653	7.01609	0.68666	7.21644	0.68655	7.08127	0.68681	6.94035	0.68671	7.13847	0.68673	6.97175	0.68678	6.71372	0.68617	6.39818	0.68616	6.74901	0.6861	6.29684	0.68628	6.77125	0.68633	7.00577	0.68642	7.21918	0.68645	6.98922	0.68654	6.84989	0.68641	7.12124	0.6865	7.13199	0.68631	6.86307	0.68639	6.88474	0.68657	6.8801
0.68576	6.80111	0.68564	6.94901	0.68554	6.77627	0.68573	6.92775	0.68556	6.77067	0.68562	6.98011	0.68578	7.16577	0.68572	7.06245	0.6855	6.94194	0.6855	7.11978	0.68572	6.93238	0.68569	6.72443	0.68548	6.39404	0.68509	6.73473	0.68549	6.25011	0.68514	6.72493	0.68545	6.95407	0.68539	7.18869	0.68515	6.97226	0.68538	6.82931	0.68511	7.09289	0.68546	7.11206	0.68513	6.85925	0.68538	6.86356	0.68563	6.84379
0.68473	6.72879	0.68473	6.90422	0.68473	6.74276	0.68462	6.91298	0.68474	6.7806	0.68454	6.94082	0.68469	7.15376	0.6846	7.02821	0.68455	6.92355	0.68468	7.10729	0.68451	6.90091	0.68468	6.70677	0.68435	6.33614	0.68414	6.69064	0.68434	6.2166	0.68409	6.68646	0.68419	6.93793	0.68438	7.16474	0.68438	6.94455	0.68458	6.81279	0.68445	7.07029	0.68446	7.08042	0.6841	6.84736	0.68443	6.83755	0.6847	6.8165
0.6837	6.80729	0.68371	6.88345	0.68364	6.74457	0.68366	6.89197	0.68366	6.75872	0.68356	6.91712	0.68356	7.13623	0.68355	7.00273	0.68361	6.88659	0.68362	7.09492	0.68371	6.9091	0.68354	6.65565	0.68341	6.3258	0.68313	6.67678	0.68311	6.19675	0.68325	6.67778	0.68325	6.92139	0.6836	7.15915	0.6835	6.91725	0.68376	6.77626	0.68314	7.02591	0.68349	7.04491	0.68327	6.79003	0.68378	6.81141	0.68335	6.80909
0.6826	6.76455	0.68262	6.85067	0.68268	6.70913	0.6827	6.85508	0.68253	6.71839	0.68264	6.90211	0.68273	7.13457	0.68261	7.00236	0.68263	6.84725	0.68271	7.04616	0.68267	6.8873	0.68275	6.63713	0.6822	6.29271	0.68231	6.64822	0.68227	6.14422	0.68217	6.64221	0.68228	6.89078	0.68236	7.10076	0.68254	6.90981	0.68285	6.74273	0.68246	7.03207	0.68238	7.02819	0.68242	6.77942	0.68249	6.77687	0.68229	6.77026
0.6816	6.74075	0.68166	6.8446	0.68169	6.6796	0.68159	6.84028	0.68158	6.68316	0.68162	6.8964	0.68179	7.09478	0.68162	6.97783	0.68173	6.84095	0.68184	7.01642	0.68174	6.85736	0.68156	6.62625	0.68126	6.24845	0.68124	6.61714	0.68136	6.13637	0.68109	6.60912	0.68142	6.84405	0.68178	7.08937	0.68138	6.88127	0.68183	6.71474	0.68115	6.97947	0.68157	7.01401	0.68106	6.73271	0.68131	6.76513	0.68129	6.75566
0.6808	6.71703	0.68074	6.82868	0.68057	6.65554	0.68061	6.82737	0.68047	6.67861	0.68059	6.85426	0.68061	7.06637	0.68062	6.94334	0.68075	6.8294	0.68068	7.02018	0.68062	6.82171	0.68051	6.60971	0.68038	6.23729	0.68013	6.58775	0.68043	6.08673	0.6802	6.56321	0.6804	6.83826	0.68053	7.05732	0.6804	6.85356	0.68042	6.69103	0.6802	6.95728	0.6807	6.97222	0.68009	6.73143	0.68055	6.72853	0.68049	6.71935
0.67968	6.69913	0.67973	6.78325	0.67965	6.63265	0.67963	6.80512	0.67952	6.66868	0.67958	6.82014	0.6796	7.03442	0.67981	6.91162	0.67969	6.80189	0.67975	6.98722	0.67972	6.8098	0.67958	6.56433	0.67922	6.21909	0.67944	6.55961	0.67915	6.05034	0.67937	6.55163	0.67937	6.7969	0.67941	7.01368	0.67953	6.8213	0.67967	6.65335	0.67939	6.93221	0.67944	6.94938	0.67921	6.66689	0.67977	6.70061	0.67958	6.70301
0.67863	6.67873	0.67882	6.7601	0.67875	6.61942	0.67865	6.76327	0.67863	6.62153	0.67869	6.81244	0.67861	7.05656	0.67872	6.90293	0.67857	6.76372	0.6786	6.9359	0.6787	6.79333	0.67857	6.54407	0.67821	6.17069	0.67843	6.53357	0.67822	6.04	0.67823	6.53095	0.6782	6.78242	0.67857	6.98328	0.67838	6.77828	0.67844	6.63005	0.67844	6.90263	0.67845	6.92698	0.67817	6.68982	0.67862	6.68704	0.67867	6.66723
0.67768	6.63774	0.67773	6.7438	0.67761	6.59935	0.67771	6.76352	0.6775	6.5877	0.67751	6.81492	0.67773	6.99982	0.67756	6.89433	0.67751	6.75062	0.67762	6.93519	0.67774	6.7648	0.67754	6.53443	0.67712	6.11817	0.67723	6.51215	0.67754	5.99409	0.67718	6.48338	0.67753	6.76422	0.67744	6.9723	0.6772	6.74644	0.67768	6.6033	0.67727	6.88701	0.67759	6.899	0.67713	6.63504	0.67761	6.66529	0.67758	6.63857
0.67671	6.60758	0.6766	6.71803	0.67666	6.55274	0.67661	6.75363	0.67652	6.59056	0.67672	6.77228	0.67656	6.97204	0.67658	6.85988	0.67665	6.7491	0.67672	6.93019	0.67667	6.72493	0.67652	6.5193	0.67627	6.12065	0.6761	6.48569	0.67624	5.97713	0.67647	6.45526	0.67644	6.7179	0.67664	6.94477	0.67629	6.73982	0.67638	6.56817	0.67604	6.85167	0.67658	6.88112	0.67647	6.61126	0.67682	6.64081	0.67643	6.59899
0.67577	6.60176	0.67563	6.67327	0.67562	6.52872	0.67552	6.70437	0.67558	6.57472	0.67559	6.73514	0.67577	6.96842	0.67571	6.82944	0.67572	6.70241	0.67557	6.89743	0.67575	6.70185	0.6756	6.47951	0.67532	6.06316	0.67533	6.45755	0.67545	5.94652	0.67538	6.42217	0.67525	6.70135	0.67578	6.92127	0.67536	6.68853	0.67539	6.53361	0.67539	6.83729	0.6754	6.85256	0.67516	6.59682	0.67565	6.60433	0.67534	6.57778
0.67479	6.60704	0.67463	6.64436	0.67477	6.53048	0.6747	6.69176	0.67456	6.52484	0.67454	6.73394	0.6746	6.9506	0.67455	6.80289	0.67453	6.67519	0.67468	6.85802	0.67468	6.70317	0.67472	6.43447	0.67421	6.05075	0.6741	6.40632	0.6744	5.91881	0.67422	6.38701	0.67453	6.6786	0.67487	6.899	0.67453	6.67281	0.67438	6.50012	0.67451	6.80441	0.67475	6.80749	0.67447	6.56158	0.6746	6.581	0.67454	6.53774
0.67376	6.56201	0.67368	6.64444	0.67354	6.49542	0.67357	6.676	0.67357	6.503	0.6736	6.70595	0.67364	6.90408	0.67377	6.80918	0.6736	6.65155	0.67368	6.85285	0.67356	6.67728	0.67372	6.41631	0.67312	6.01807	0.67315	6.3975	0.67333	5.86049	0.67343	6.37543	0.67353	6.62732	0.67355	6.88092	0.67326	6.63145	0.67363	6.47239	0.67334	6.8077	0.67375	6.78674	0.67341	6.52379	0.67343	6.56036	0.67352	6.52351
0.67281	6.51424	0.67269	6.64028	0.67268	6.45476	0.67267	6.66132	0.67249	6.50205	0.67256	6.69304	0.67264	6.87504	0.67275	6.78374	0.67272	6.64865	0.67268	6.82828	0.67276	6.62298	0.67273	6.41131	0.67248	5.97216	0.67218	6.36474	0.67252	5.8485	0.67242	6.35185	0.67253	6.60291	0.67268	6.83025	0.67224	6.60291	0.67241	6.45197	0.67219	6.73414	0.6724	6.76746	0.67246	6.49831	0.6725	6.53427	0.67227	6.48728
0.67178	6.49368	0.6715	6.60058	0.67166	6.42755	0.67165	6.64023	0.67156	6.47091	0.67155	6.64792	0.67175	6.87035	0.67167	6.74577	0.67156	6.61468	0.67161	6.80169	0.67158	6.61368	0.67168	6.38037	0.67124	5.96017	0.67134	6.3198	0.67148	5.81954	0.67136	6.32869	0.67141	6.60167	0.67167	6.81805	0.67152	6.59175	0.67147	6.42772	0.67136	6.73168	0.6716	6.72502	0.67154	6.50553	0.67153	6.49862	0.67137	6.4652
0.67074	6.48284	0.67062	6.56606	0.6706	6.41332	0.67054	6.61148	0.67051	6.42488	0.67051	6.61082	0.67068	6.86674	0.67064	6.72377	0.67068	6.5613	0.67055	6.76707	0.67074	6.59606	0.67073	6.32905	0.67045	5.91302	0.67041	6.30637	0.67014	5.76412	0.67011	6.27741	0.67016	6.55618	0.67046	6.78033	0.67028	6.5781	0.67071	6.38145	0.67035	6.69551	0.67044	6.6997	0.67042	6.46051	0.67033	6.46892	0.67048	6.44369
0.66968	6.45231	0.66968	6.55532	0.66975	6.40542	0.66966	6.59755	0.66954	6.39568	0.66974	6.61806	0.66961	6.82196	0.66969	6.71509	0.66966	6.55916	0.66953	6.7406	0.66961	6.57786	0.66972	6.33554	0.66936	5.88324	0.66914	6.27907	0.6694	5.76702	0.6694	6.26334	0.6693	6.51523	0.66957	6.74585	0.66935	6.51854	0.66952	6.36645	0.66944	6.67702	0.66968	6.68241	0.66917	6.42654	0.66935	6.44651	0.66943	6.40734
0.66868	6.41767	0.66872	6.54704	0.66884	6.33663	0.66865	6.576	0.66863	6.38141	0.6686	6.58944	0.66856	6.78187	0.66866	6.68597	0.66875	6.55312	0.66884	6.73461	0.66876	6.53538	0.66866	6.31916	0.66832	5.85056	0.66815	6.24841	0.66824	5.71242	0.66816	6.21826	0.66812	6.50199	0.66884	6.71602	0.66823	6.50365	0.66841	6.32516	0.66844	6.63798	0.66844	6.65438	0.66845	6.39809	0.66834	6.42901	0.6685	6.39183
0.66774	6.38714	0.66766	6.49638	0.66755	6.30275	0.66756	6.5427	0.66772	6.35163	0.6676	6.54961	0.66761	6.77228	0.66766	6.64507	0.66764	6.51326	0.66762	6.71302	0.6676	6.51669	0.66768	6.27177	0.66749	5.83443	0.66741	6.23917	0.66747	5.66858	0.66718	6.17525	0.66728	6.4871	0.66753	6.69354	0.66758	6.48586	0.66781	6.29804	0.66748	6.6273	0.66761	6.62106	0.66709	6.37814	0.66736	6.37367	0.66759	6.36586
0.6668	6.39918	0.66668	6.45196	0.66662	6.30023	0.66658	6.51293	0.66662	6.31234	0.66667	6.52993	0.66675	6.76962	0.66665	6.61467	0.6666	6.47438	0.66678	6.69296	0.66658	6.50925	0.66662	6.24377	0.66621	5.77736	0.66629	6.18205	0.66637	5.6632	0.6663	6.15001	0.66627	6.4383	0.6668	6.67538	0.66624	6.41431	0.66661	6.2793	0.66644	6.58661	0.66668	6.60519	0.66649	6.31529	0.66637	6.3898	0.66668	6.32719
0.66588	6.38099	0.66566	6.43167	0.66568	6.2854	0.66569	6.50387	0.66556	6.29369	0.66571	6.52153	0.66556	6.71408	0.66557	6.60085	0.66583	6.44691	0.66557	6.63837	0.66568	6.49279	0.6657	6.22387	0.66528	5.7575	0.66523	6.14258	0.66528	5.60736	0.66532	6.11072	0.66521	6.41017	0.66567	6.63383	0.6654	6.41679	0.66572	6.24252	0.66522	6.57018	0.66539	6.54767	0.66505	6.31571	0.66539	6.33736	0.66538	6.28959
0.6648	6.32849	0.66466	6.40742	0.66473	6.24685	0.66469	6.49432	0.66453	6.28976	0.66468	6.49961	0.66474	6.69053	0.66476	6.58994	0.66468	6.44452	0.66484	6.63369	0.66474	6.45064	0.66467	6.20473	0.66451	5.71945	0.66419	6.1178	0.66439	5.6053	0.6644	6.08508	0.66444	6.38867	0.66444	6.60754	0.66434	6.35351	0.66476	6.20254	0.66417	6.53484	0.66464	6.53986	0.66453	6.28854	0.66447	6.32012	0.66471	6.25816
0.66376	6.296	0.66356	6.40054	0.66364	6.22035	0.66374	6.44642	0.66372	6.25208	0.66364	6.47967	0.66356	6.68912	0.66356	6.54254	0.66363	6.41638	0.66379	6.62418	0.6636	6.41689	0.66358	6.18632	0.66338	5.67023	0.66321	6.09596	0.66349	5.53912	0.66307	6.0615	0.66337	6.35723	0.66341	6.59546	0.66331	6.33531	0.66365	6.17361	0.66312	6.51552	0.66352	6.5083	0.66338	6.25244	0.66376	6.27189	0.66337	6.23616
0.66269	6.27266	0.66263	6.3501	0.66276	6.19818	0.6626	6.41681	0.66271	6.21883	0.66262	6.42889	0.66268	6.65655	0.6627	6.52095	0.66263	6.38724	0.6626	6.56806	0.6627	6.40358	0.6626	6.13396	0.66228	5.65575	0.66234	6.0653	0.66236	5.53664	0.66218	6.00567	0.66213	6.32497	0.66254	6.54426	0.66224	6.30594	0.66249	6.14123	0.66245	6.45635	0.6627	6.46816	0.66239	6.21125	0.66275	6.28575	0.66236	6.18988
0.66174	6.2526	0.66177	6.31826	0.66158	6.17344	0.66164	6.39927	0.66169	6.20092	0.66169	6.39204	0.66155	6.62104	0.66165	6.49957	0.66167	6.35121	0.66153	6.53237	0.6616	6.38343	0.66177	6.12408	0.66117	5.61439	0.66129	6.03717	0.66108	5.48121	0.6612	5.9854	0.66146	6.28485	0.66177	6.5196	0.66138	6.26334	0.66159	6.12143	0.66127	6.44566	0.66179	6.43528	0.66126	6.1896	0.6615	6.20994	0.66146	6.15282
0.66067	6.22327	0.66086	6.31015	0.66063	6.13997	0.66071	6.39423	0.66068	6.19033	0.66055	6.40155	0.66052	6.59101	0.6607	6.49167	0.66069	6.33689	0.6606	6.53741	0.66065	6.33926	0.66082	6.1065	0.6604	5.57924	0.66019	5.99811	0.66046	5.43696	0.66028	5.9519	0.66051	6.25507	0.66062	6.49725	0.66051	6.26127	0.66045	6.07306	0.66016	6.40416	0.6607	6.41387	0.66038	6.16115	0.66054	6.19062	0.66029	6.15013
0.6597	6.18896	0.65961	6.27486	0.65959	6.10319	0.65968	6.34708	0.65965	6.15051	0.65956	6.37632	0.6598	6.59387	0.6595	6.45895	0.6596	6.31333	0.65975	6.52918	0.65976	6.30399	0.65955	6.07759	0.65916	5.5507	0.65917	5.96955	0.65914	5.41297	0.65947	5.92667	0.65916	6.23894	0.65956	6.44576	0.65953	6.2257	0.65956	6.04857	0.65939	6.36717	0.65972	6.37936	0.65935	6.1225	0.65943	6.15671	0.65952	6.10373
0.65869	6.17696	0.65864	6.25087	0.65857	6.07144	0.65859	6.32785	0.6587	6.10456	0.65857	6.31387	0.65873	6.5638	0.65861	6.42301	0.65873	6.26676	0.65868	6.46433	0.65856	6.28984	0.65872	6.04107	0.65817	5.53581	0.65824	5.93469	0.65833	5.38898	0.65835	5.89937	0.65838	6.21247	0.65848	6.41786	0.65857	6.1831	0.65878	6.01044	0.65829	6.33841	0.65863	6.33703	0.65802	6.10382	0.65829	6.13545	0.65866	6.07213
0.6576	6.16803	0.65777	6.20824	0.65767	6.04687	0.65756	6.31751	0.65775	6.08777	0.65768	6.30353	0.65758	6.50166	0.65766	6.40895	0.65757	6.22652	0.65764	6.44795	0.65764	6.27532	0.65777	6.01857	0.65716	5.48411	0.6573	5.90572	0.65747	5.3228	0.65728	5.86711	0.65753	6.15622	0.65738	6.40339	0.65764	6.15539	0.65754	5.97046	0.65732	6.308	0.65744	6.32047	0.65743	6.06008	0.65749	6.11965	0.65771	6.04359
0.65664	6.12856	0.65669	6.18752	0.6566	6.04708	0.65675	6.28997	0.6567	6.0694	0.65661	6.28409	0.65672	6.50515	0.65667	6.39319	0.65652	6.22422	0.65664	6.42715	0.65659	6.24464	0.65656	6.0012	0.65642	5.46384	0.65643	5.86876	0.65612	5.29674	0.65607	5.82037	0.65634	6.12148	0.6568	6.36119	0.65642	6.10204	0.65661	5.95517	0.65648	6.28581	0.65677	6.28982	0.65627	6.06645	0.65674	6.08032	0.6565	6.00679
0.65566	6.07992	0.65562	6.16968	0.65562	6.00097	0.65562	6.2637	0.65566	6.02544	0.65556	6.27673	0.65566	6.4904	0.65563	6.38099	0.65571	6.21246	0.65568	6.39894	0.65569	6.19947	0.6556	5.9653	0.65519	5.42662	0.6555	5.85406	0.65516	5.28475	0.65532	5.77446	0.65514	6.09914	0.65574	6.32573	0.65524	6.09873	0.65562	5.92193	0.65518	6.27225	0.65533	6.24881	0.65548	6.00403	0.65572	6.05724	0.65562	5.96241
0.65484	6.06431	0.65464	6.13954	0.65477	5.95327	0.6547	6.22425	0.65465	5.98954	0.65474	6.23765	0.65464	6.46195	0.65469	6.30787	0.65467	6.16362	0.65466	6.36176	0.65481	6.17995	0.65462	5.91501	0.65442	5.39063	0.65438	5.8192	0.65428	5.25001	0.65449	5.76536	0.65462	6.05943	0.6546	6.29763	0.65438	6.03834	0.65466	5.87854	0.65412	6.22334	0.65474	6.22736	0.65409	5.98365	0.65445	6.03115	0.65448	5.944
0.65378	6.04773	0.65373	6.09984	0.65357	5.93433	0.65356	6.218	0.65357	5.97209	0.65362	6.19153	0.65367	6.42286	0.65362	6.2915	0.65366	6.13515	0.65374	6.33186	0.65363	6.17511	0.65369	5.89326	0.65341	5.34307	0.65332	5.78434	0.65336	5.21444	0.65347	5.72896	0.65359	6.0309	0.65382	6.2747	0.65367	6.02138	0.65343	5.85466	0.65341	6.188	0.6538	6.19564	0.65325	5.95817	0.65337	5.99595	0.65356	5.9134
0.65281	6.00773	0.65265	6.07202	0.65271	5.91577	0.65267	6.1986	0.65263	5.95769	0.65263	6.17557	0.65262	6.39482	0.65271	6.28889	0.65265	6.11709	0.65268	6.32611	0.65259	6.13194	0.6527	5.90099	0.65226	5.29964	0.6523	5.76922	0.6522	5.1486	0.65233	5.70208	0.65238	6.00939	0.65282	6.2387	0.65265	5.98954	0.65275	5.81086	0.6521	6.16212	0.65276	6.16112	0.65241	5.90042	0.6524	5.97031	0.65241	5.87965
0.6518	5.96474	0.65169	6.06103	0.65161	5.87554	0.65172	6.16941	0.65171	5.92192	0.65163	6.16378	0.65173	6.39046	0.65165	6.26073	0.65155	6.10037	0.65159	6.29873	0.65181	6.08123	0.65159	5.87287	0.65152	5.28227	0.65118	5.71883	0.65139	5.11837	0.65114	5.65534	0.65124	5.95603	0.65143	6.20903	0.65162	5.96224	0.65175	5.78086	0.65132	6.12719	0.65146	6.12299	0.65141	5.88428	0.65178	5.93706	0.6515	5.85401
0.65067	5.9546	0.65076	6.04035	0.65077	5.8479	0.65064	6.12478	0.65073	5.87816	0.65063	6.13251	0.65081	6.35972	0.65075	6.21031	0.65064	6.06325	0.6507	6.25394	0.65058	6.07581	0.65063	5.82345	0.65041	5.25952	0.65027	5.67683	0.65043	5.07478	0.65032	5.62267	0.65063	5.94032	0.65071	6.16733	0.65024	5.93701	0.65037	5.75111	0.65049	6.08938	0.65063	6.09332	0.65049	5.84904	0.65053	5.90509	0.65037	5.83068
0.64965	5.94397	0.64961	6.00888	0.64973	5.80171	0.6497	6.11858	0.64965	5.86509	0.64973	6.08359	0.64972	6.30473	0.64974	6.18566	0.64952	6.01256	0.64973	6.21875	0.64976	6.062	0.64967	5.79722	0.64947	5.21775	0.6494	5.66213	0.64907	5.03061	0.64932	5.5995	0.64958	5.91467	0.64977	6.14522	0.64933	5.90185	0.64981	5.72013	0.64944	6.07459	0.64966	6.06221	0.64948	5.79681	0.64938	5.88577	0.64934	5.78374
0.64878	5.9166	0.64864	5.9547	0.6486	5.79675	0.64869	6.09504	0.64857	5.84086	0.64863	6.06804	0.64859	6.28109	0.64865	6.16833	0.64869	6.00979	0.64865	6.21258	0.64859	6.01994	0.64864	5.78172	0.64845	5.15927	0.6483	5.63693	0.64833	5.01378	0.64834	5.5416	0.64841	5.87538	0.64856	6.11781	0.64857	5.86297	0.64859	5.68734	0.6483	6.03966	0.64865	6.01878	0.64814	5.7828	0.64866	5.84706	0.64851	5.75752
0.64778	5.86243	0.64771	5.93916	0.64767	5.78416	0.64775	6.05629	0.6475	5.80107	0.64776	6.04504	0.6476	6.2742	0.64762	6.15261	0.64767	5.98875	0.64775	6.19364	0.64764	5.98222	0.64772	5.74772	0.64743	5.13591	0.64728	5.59536	0.64739	4.97176	0.64753	5.52423	0.64725	5.82575	0.64772	6.07319	0.64762	5.8212	0.64738	5.65426	0.64711	6.01048	0.64764	5.99676	0.64736	5.76921	0.64728	5.81699	0.64754	5.72245
0.64665	5.84004	0.64677	5.93012	0.64664	5.73221	0.64659	6.03487	0.64655	5.77146	0.6467	6.02027	0.64669	6.23889	0.64674	6.11353	0.64656	5.94432	0.64666	6.13462	0.64675	5.95633	0.64682	5.7033	0.64616	5.10257	0.64636	5.54244	0.64603	4.9263	0.64617	5.48204	0.64616	5.803	0.64673	6.0496	0.64629	5.78521	0.64646	5.61859	0.64612	5.98623	0.64643	5.95977	0.64648	5.714	0.64657	5.78908	0.64638	5.70409
0.64567	5.83767	0.64577	5.88588	0.6457	5.69156	0.6457	6.01171	0.64559	5.76054	0.64559	5.98545	0.64576	6.19461	0.64573	6.08231	0.64578	5.9067	0.64565	6.12371	0.64558	5.94359	0.64562	5.6746	0.64542	5.05257	0.64526	5.50884	0.64513	4.89847	0.64517	5.4382	0.64535	5.78025	0.64578	6.01463	0.64557	5.75916	0.6458	5.58218	0.64531	5.94226	0.6455	5.93721	0.64515	5.69744	0.64569	5.74979	0.64556	5.64817
0.64466	5.79917	0.64469	5.84303	0.64469	5.65771	0.64462	5.9945	0.64455	5.71877	0.64464	5.9531	0.64457	6.20433	0.64468	6.06295	0.64466	5.88839	0.64472	6.09604	0.64472	5.90182	0.64463	5.66351	0.64418	5.03537	0.64438	5.48701	0.64454	4.86389	0.64413	5.41669	0.64452	5.73103	0.64447	5.97469	0.64419	5.70704	0.64474	5.54463	0.64443	5.8987	0.64479	5.89875	0.64445	5.64564	0.64477	5.71687	0.64464	5.61785
0.64375	5.75107	0.64372	5.81042	0.64379	5.63604	0.64367	5.96563	0.64386	5.67778	0.64364	5.92738	0.64376	6.17027	0.64378	6.04603	0.64365	5.87318	0.64371	6.07883	0.64367	5.8469	0.64375	5.6423	0.64353	4.99661	0.64339	5.44753	0.64343	4.82762	0.64318	5.38608	0.64349	5.68016	0.64346	5.95653	0.64352	5.67809	0.6438	5.49914	0.64334	5.88843	0.64364	5.85515	0.64324	5.63757	0.64357	5.67923	0.64351	5.58117
0.64281	5.72926	0.64286	5.79976	0.64269	5.61496	0.64271	5.91824	0.64266	5.64259	0.64278	5.91787	0.6426	6.13741	0.64263	6.00972	0.6426	5.82245	0.64272	6.03607	0.64279	5.82886	0.64273	5.59143	0.64226	4.95042	0.64231	5.41351	0.64232	4.79838	0.64223	5.35175	0.64258	5.66444	0.64249	5.90533	0.64217	5.6206	0.64266	5.47005	0.64211	5.8383	0.64269	5.82914	0.64208	5.58364	0.6424	5.65243	0.64263	5.55325
0.64172	5.71127	0.64179	5.72401	0.6416	5.56553	0.64167	5.90045	0.64165	5.63423	0.64165	5.88147	0.64158	6.10073	0.64167	5.96038	0.64163	5.78458	0.64172	6.00244	0.6416	5.80942	0.64162	5.56165	0.64117	4.90546	0.64138	5.39587	0.64124	4.7612	0.64119	5.30212	0.64154	5.63632	0.6418	5.88227	0.64113	5.60778	0.64147	5.43611	0.64155	5.8046	0.64151	5.7975	0.64142	5.57642	0.64175	5.62232	0.64159	5.52165
0.64078	5.69183	0.64079	5.67951	0.64079	5.52627	0.64052	5.88428	0.64057	5.59622	0.64057	5.83585	0.64063	6.06559	0.64054	5.94293	0.64066	5.7527	0.64071	5.98487	0.64072	5.77832	0.64074	5.54357	0.64043	4.88627	0.64018	5.36353	0.64045	4.71625	0.64016	5.27151	0.64052	5.59537	0.64066	5.86691	0.6402	5.57758	0.64043	5.40183	0.64021	5.78939	0.64063	5.76623	0.64043	5.52122	0.6404	5.58018	0.64069	5.47889
0.63975	5.63493	0.63979	5.68771	0.63981	5.51947	0.6397	5.84462	0.63953	5.55036	0.63959	5.81075	0.6398	6.06306	0.6396	5.93739	0.63963	5.74707	0.63962	5.9651	0.63964	5.73953	0.63976	5.52207	0.63917	4.84967	0.63917	5.306	0.63919	4.68142	0.6395	5.23388	0.63923	5.56311	0.63951	5.8148	0.63949	5.54201	0.63963	5.36641	0.63909	5.72899	0.63978	5.73398	0.63948	5.49829	0.63975	5.56115	0.63963	5.44361
0.6387	5.60789	0.63887	5.64504	0.63874	5.49305	0.63865	5.81443	0.63869	5.53543	0.63874	5.78614	0.63865	6.01961	0.63868	5.90533	0.63859	5.70915	0.63871	5.91795	0.63856	5.70235	0.63878	5.48704	0.63818	4.79884	0.63823	5.27812	0.63842	4.64391	0.63839	5.21651	0.63831	5.52754	0.63846	5.78542	0.63822	5.49776	0.63883	5.33527	0.63824	5.68173	0.63859	5.69588	0.63845	5.48215	0.63873	5.53046	0.63873	5.40701
0.63772	5.59526	0.63781	5.64567	0.63766	5.46626	0.63768	5.7964	0.63777	5.52074	0.63773	5.7751	0.63778	5.9848	0.63782	5.85178	0.63771	5.66892	0.63782	5.87006	0.63776	5.68651	0.63765	5.42918	0.63749	4.77051	0.63753	5.22441	0.63723	4.60859	0.63713	5.14823	0.63757	5.4779	0.63788	5.74795	0.6373	5.48121	0.63782	5.29253	0.6374	5.66283	0.63747	5.67489	0.63741	5.44733	0.63772	5.48319	0.63749	5.37731
0.63679	5.56585	0.63672	5.54963	0.63667	5.41624	0.6366	5.76844	0.63674	5.48571	0.63663	5.73419	0.63661	5.96254	0.63668	5.82837	0.63652	5.64784	0.63674	5.87221	0.63673	5.67174	0.63664	5.42517	0.63615	4.73399	0.63619	5.20173	0.63633	4.57708	0.63641	5.11912	0.63647	5.43241	0.6365	5.71179	0.63635	5.41752	0.63657	5.25855	0.63646	5.65132	0.63648	5.62574	0.63615	5.40784	0.63651	5.45871	0.6364	5.34518
0.6358	5.51854	0.63569	5.54742	0.6357	5.38155	0.63575	5.72481	0.63555	5.43187	0.63577	5.68432	0.63568	5.9411	0.63575	5.81149	0.6358	5.62815	0.63569	5.8349	0.63571	5.62385	0.63578	5.40742	0.63547	4.70144	0.63526	5.17578	0.63547	4.54407	0.63551	5.07751	0.6353	5.4018	0.63582	5.67821	0.63514	5.40759	0.63586	5.21849	0.63528	5.60406	0.6355	5.58687	0.63549	5.36368	0.63567	5.43261	0.63572	5.30684
0.63481	5.48759	0.63464	5.4774	0.63456	5.35606	0.6346	5.70491	0.63468	5.40192	0.63463	5.67361	0.63477	5.89774	0.63473	5.77514	0.63461	5.60287	0.63462	5.77605	0.63462	5.58018	0.63481	5.36652	0.63414	4.66798	0.63418	5.12984	0.63407	4.49457	0.63454	5.04736	0.63422	5.38443	0.63479	5.63495	0.6346	5.35961	0.63437	5.18997	0.63416	5.5831	0.6348	5.55256	0.63412	5.35391	0.63475	5.38753	0.63431	5.26275
0.63381	5.47235	0.63366	5.54355	0.63379	5.33519	0.63365	5.6899	0.63368	5.39824	0.63355	5.65574	0.63368	5.86064	0.6337	5.73862	0.63355	5.54915	0.63362	5.76579	0.63359	5.56037	0.63364	5.33343	0.63319	4.62195	0.63314	5.10154	0.63332	4.46892	0.6334	4.99434	0.63316	5.33066	0.63379	5.60326	0.63346	5.33149	0.6338	5.1557	0.63312	5.54119	0.63352	5.51989	0.63347	5.28463	0.63336	5.35006	0.6337	5.24207
0.63283	5.45677	0.63266	5.48768	0.63256	5.29446	0.63267	5.65909	0.63277	5.37198	0.63269	5.60598	0.6326	5.84212	0.63274	5.71178	0.63271	5.5337	0.63288	5.7423	0.63257	5.53228	0.63272	5.29625	0.63246	4.59143	0.63221	5.0705	0.63214	4.42173	0.63245	4.97246	0.63246	5.28434	0.63263	5.5625	0.63239	5.30667	0.63293	5.122	0.63237	5.49681	0.63277	5.51262	0.63241	5.26165	0.63275	5.33666	0.63231	5.20051
0.63179	5.41473	0.63173	5.45931	0.63176	5.24071	0.63167	5.63005	0.63169	5.31598	0.63161	5.56396	0.63169	5.83103	0.6317	5.6827	0.63173	5.50939	0.63169	5.70917	0.63165	5.50553	0.6318	5.30316	0.63134	4.5485	0.63143	5.03506	0.63107	4.37521	0.63145	4.92486	0.6312	5.2831	0.63159	5.52848	0.63138	5.2529	0.63166	5.08453	0.63144	5.45818	0.63179	5.45838	0.6311	5.21665	0.63153	5.29282	0.63143	5.15348
0.63077	5.37428	0.63071	5.41146	0.63061	5.22991	0.63062	5.59229	0.63064	5.28657	0.63065	5.5406	0.63079	5.79057	0.63064	5.6734	0.63069	5.48058	0.63071	5.66422	0.63076	5.45118	0.63081	5.24092	0.6302	4.50941	0.63045	4.99117	0.63052	4.35192	0.63063	4.89057	0.63032	5.20906	0.63084	5.49191	0.63039	5.22519	0.63087	5.0482	0.63019	5.429	0.63074	5.40936	0.63011	5.16917	0.63073	5.25324	0.63039	5.12114
0.62965	5.34931	0.6297	5.39061	0.62965	5.20211	0.62977	5.5681	0.62972	5.28062	0.62972	5.52182	0.62972	5.75082	0.6297	5.62939	0.62976	5.43178	0.62962	5.62794	0.62966	5.42186	0.62979	5.1874	0.62916	4.48501	0.62931	4.96363	0.62936	4.31656	0.62937	4.86365	0.62952	5.17106	0.6297	5.46023	0.6295	5.16465	0.62975	5.01574	0.62913	5.38133	0.62969	5.38614	0.62935	5.14981	0.62972	5.21329	0.62961	5.09711
0.62865	5.32767	0.62884	5.36768	0.62858	5.17645	0.62877	5.54564	0.62875	5.23066	0.62871	5.5011	0.62866	5.72814	0.62879	5.58084	0.62866	5.38483	0.6288	5.62426	0.6286	5.41429	0.62884	5.17673	0.62844	4.43944	0.6285	4.9176	0.6282	4.26284	0.62816	4.81943	0.62853	5.14488	0.62884	5.42431	0.62853	5.13132	0.62843	4.9691	0.62849	5.3538	0.62878	5.35626	0.62849	5.10217	0.6287	5.19079	0.62865	5.04033
0.62766	5.29257	0.62773	5.34097	0.62772	5.1188	0.62776	5.50284	0.62767	5.18334	0.62756	5.45337	0.62764	5.70841	0.62774	5.5686	0.62769	5.3837	0.62758	5.59842	0.62773	5.36846	0.6278	5.15961	0.62709	4.40958	0.62737	4.88757	0.62734	4.24505	0.62747	4.7832	0.62737	5.10824	0.6276	5.37566	0.62759	5.08756	0.62744	4.93027	0.62742	5.32627	0.62765	5.30346	0.62721	5.09313	0.6275	5.14658	0.62768	5.01229
0.62676	5.24813	0.62666	5.2946	0.62663	5.09381	0.6267	5.48088	0.62664	5.15841	0.62669	5.40722	0.62666	5.65977	0.62662	5.54539	0.62659	5.3569	0.62683	5.54808	0.62679	5.32636	0.62674	5.10989	0.62651	4.37107	0.6262	4.85473	0.6261	4.20531	0.62619	4.74607	0.62631	5.0694	0.62644	5.34685	0.62634	5.04384	0.62671	4.90405	0.62639	5.27202	0.62638	5.27457	0.62615	5.03572	0.62659	5.12797	0.62644	4.95852
0.62582	5.22852	0.62582	5.24701	0.62565	5.07953	0.62568	5.45916	0.62566	5.14575	0.62571	5.38869	0.62575	5.62188	0.62581	5.50871	0.62564	5.30676	0.62577	5.49932	0.62559	5.30076	0.62564	5.06667	0.62521	4.341	0.62519	4.82152	0.62539	4.16689	0.62519	4.7052	0.62559	5.02912	0.62549	5.30716	0.62527	5.01758	0.62565	4.85388	0.62553	5.256	0.62567	5.24877	0.62524	5.01147	0.62568	5.07689	0.62565	4.93817
0.62474	5.20729	0.62468	5.23681	0.62468	5.05509	0.62471	5.43687	0.62466	5.09641	0.62452	5.38451	0.62473	5.60008	0.62464	5.46367	0.62466	5.27325	0.62483	5.49965	0.6247	5.28252	0.62475	5.05803	0.62449	4.3008	0.62443	4.77146	0.62424	4.12437	0.6244	4.67315	0.62423	4.99492	0.62471	5.27593	0.6246	4.97825	0.62447	4.82084	0.62425	5.23134	0.62469	5.20912	0.62455	4.97284	0.6244	5.04	0.62439	4.8916
0.62371	5.16405	0.62362	5.21142	0.62378	5.01965	0.62365	5.39051	0.62359	5.04604	0.62362	5.3336	0.62362	5.58342	0.62373	5.43435	0.62365	5.25692	0.62376	5.45858	0.62361	5.25225	0.62367	5.03077	0.62347	4.25002	0.62348	4.73996	0.62311	4.08702	0.62349	4.63175	0.6233	4.94901	0.6237	5.24191	0.62352	4.93904	0.62347	4.78966	0.62317	5.17258	0.62355	5.16264	0.62311	4.93691	0.62373	5.01708	0.62372	4.85835
0.62265	5.10818	0.6226	5.16714	0.62259	4.96904	0.62257	5.3592	0.62256	5.02759	0.62254	5.30229	0.62282	5.54329	0.62259	5.41383	0.62262	5.22987	0.62271	5.41086	0.62256	5.20646	0.6226	4.99517	0.62249	4.21982	0.62245	4.70154	0.62251	4.05348	0.62216	4.60321	0.62221	4.91907	0.62245	5.19864	0.62239	4.89955	0.62283	4.74733	0.62245	5.12118	0.62237	5.1368	0.62254	4.88002	0.62228	4.97891	0.62243	4.82121
0.62176	5.09119	0.62179	5.09644	0.62173	4.94485	0.62175	5.34208	0.62164	5.01034	0.62156	5.2642	0.62172	5.50703	0.62166	5.3824	0.62159	5.18061	0.62168	5.38211	0.62171	5.16279	0.62174	4.94429	0.62148	4.17396	0.62124	4.67815	0.6211	4.01349	0.62142	4.54709	0.62127	4.87456	0.62183	5.16252	0.62157	4.85819	0.62153	4.70784	0.62145	5.09365	0.62147	5.10195	0.62134	4.87127	0.62178	4.9366	0.62133	4.78759
0.62075	5.07915	0.62085	5.08476	0.6207	4.92016	0.62062	5.30825	0.62065	4.97229	0.62062	5.24658	0.62074	5.49411	0.62067	5.32967	0.62073	5.1492	0.62068	5.37012	0.6208	5.15456	0.62066	4.91419	0.62027	4.1448	0.62034	4.62566	0.62016	3.96924	0.62031	4.51533	0.62052	4.82692	0.62076	5.12365	0.62018	4.8124	0.62073	4.67682	0.6205	5.05038	0.62042	5.06053	0.62044	4.82129	0.6205	4.90496	0.62049	4.73949
0.61969	5.03832	0.61977	5.08544	0.61967	4.88128	0.61967	5.2733	0.61958	4.92908	0.61958	5.21842	0.61964	5.46371	0.61974	5.30142	0.6198	5.1227	0.61982	5.34878	0.61973	5.11444	0.61964	4.90323	0.61938	4.10299	0.61931	4.59164	0.61935	3.94463	0.61942	4.48357	0.61962	4.81505	0.61968	5.08897	0.61945	4.78271	0.6195	4.63585	0.6195	5.01073	0.61951	5.02515	0.6194	4.79017	0.61942	4.88189	0.61964	4.71616
0.61865	4.9886	0.61882	5.03988	0.61858	4.82559	0.61876	5.2324	0.6187	4.90513	0.61861	5.17102	0.61869	5.41511	0.61865	5.29816	0.61885	5.10242	0.61864	5.28873	0.61857	5.05923	0.61862	4.85633	0.61846	4.06758	0.61847	4.57182	0.6183	3.88962	0.61845	4.43274	0.61822	4.75512	0.61872	5.03678	0.61851	4.74325	0.61889	4.59599	0.61825	4.97025	0.61856	4.98525	0.61853	4.75085	0.61843	4.81596	0.61867	4.67179
0.61784	4.96347	0.61771	4.98931	0.61759	4.80178	0.61773	5.21172	0.61774	4.88027	0.61763	5.1223	0.6178	5.37988	0.61759	5.25928	0.61762	5.04808	0.6177	5.26135	0.61779	5.03607	0.61773	4.80872	0.61713	4.03289	0.61746	4.53864	0.61719	3.86708	0.61715	4.39973	0.61729	4.71327	0.61784	5.00773	0.61732	4.70644	0.6175	4.55716	0.61717	4.93064	0.61778	4.95094	0.61737	4.70805	0.61757	4.80711	0.61769	4.62915
0.61677	4.93763	0.61673	4.95441	0.61662	4.77763	0.61663	5.19046	0.61674	4.83147	0.61661	5.10567	0.6166	5.36829	0.61671	5.21825	0.61675	5.0186	0.6166	5.24211	0.61675	5.00832	0.61672	4.78945	0.61641	3.98793	0.61639	4.48598	0.61654	3.81658	0.61653	4.35577	0.61656	4.69453	0.61642	4.97864	0.61625	4.6612	0.6167	4.52137	0.6162	4.90705	0.61641	4.91248	0.61619	4.69268	0.61673	4.76989	0.61674	4.59544
0.61565	4.90855	0.61576	4.93432	0.61563	4.73975	0.61558	5.1453	0.61568	4.78072	0.6157	5.09058	0.61577	5.33477	0.6157	5.17813	0.61575	4.99252	0.61572	5.21407	0.61571	4.98598	0.61562	4.76248	0.61517	3.94508	0.61539	4.45411	0.6152	3.78958	0.61549	4.32458	0.61549	4.65164	0.61581	4.9322	0.61551	4.62042	0.61538	4.46409	0.61511	4.86341	0.61572	4.87126	0.61548	4.64389	0.61554	4.7129	0.61534	4.54519
0.61475	4.87831	0.61481	4.90286	0.6147	4.70511	0.61475	5.1118	0.61453	4.76799	0.61473	5.02817	0.61475	5.28094	0.61473	5.15117	0.61474	4.96955	0.61481	5.15324	0.61486	4.94661	0.61467	4.72919	0.61449	3.91158	0.6143	4.41106	0.61441	3.7447	0.61443	4.28691	0.61419	4.61211	0.61461	4.88881	0.61448	4.5901	0.61471	4.43664	0.61423	4.81263	0.61437	4.83564	0.61408	4.61272	0.61443	4.69586	0.61473	4.50606
0.61386	4.82261	0.61383	4.81085	0.61368	4.66765	0.61358	5.09294	0.61369	4.74813	0.61361	5.0108	0.61371	5.25884	0.61371	5.13421	0.61361	4.93053	0.61369	5.11655	0.61378	4.89677	0.61373	4.67749	0.61334	3.87345	0.61349	4.37331	0.61311	3.70169	0.61333	4.23765	0.61331	4.57319	0.61347	4.86477	0.61332	4.54697	0.61378	4.39214	0.61313	4.79237	0.61337	4.81538	0.6135	4.57001	0.61364	4.66227	0.61337	4.47703
0.61284	4.80442	0.61273	4.75577	0.61276	4.64094	0.61273	5.06932	0.61266	4.71149	0.61265	4.97535	0.6127	5.23479	0.61262	5.08706	0.61263	4.8882	0.61268	5.1108	0.61278	4.89653	0.61278	4.64594	0.61213	3.83325	0.61222	4.33955	0.61246	3.66898	0.61217	4.21048	0.61224	4.5382	0.61261	4.81904	0.61218	4.51322	0.61249	4.35968	0.61233	4.74515	0.61272	4.76056	0.61226	4.5571	0.61248	4.61223	0.61275	4.42943
0.61182	4.7667	0.61167	4.79195	0.61162	4.62805	0.6117	5.03433	0.61171	4.65652	0.61169	4.95025	0.61181	5.21265	0.61173	5.04595	0.61174	4.8636	0.61188	5.07734	0.61176	4.8677	0.61182	4.62323	0.61152	3.8012	0.61144	4.30587	0.61113	3.64424	0.61122	4.1716	0.61121	4.49436	0.61153	4.77852	0.61122	4.47761	0.61155	4.32882	0.61142	4.70373	0.61151	4.72387	0.61119	4.48806	0.61161	4.58526	0.61172	4.38728
0.61069	4.73085	0.61077	4.76711	0.61071	4.57598	0.61063	4.98942	0.6106	4.63949	0.61075	4.9383	0.6106	5.16384	0.61066	5.01163	0.61078	4.84545	0.61065	5.02813	0.61067	4.80331	0.61063	4.5911	0.61042	3.75599	0.61016	4.2614	0.61051	3.58477	0.61056	4.12309	0.61051	4.453	0.61068	4.73928	0.61041	4.42794	0.61086	4.28378	0.61048	4.6797	0.61045	4.70587	0.61006	4.46734	0.61084	4.54118	0.61069	4.36466
0.60971	4.6933	0.60983	4.73845	0.6098	4.5221	0.60958	4.96799	0.6096	4.61008	0.60973	4.88908	0.60979	5.12783	0.60955	4.99409	0.60974	4.80774	0.60964	5.00174	0.60979	4.76588	0.60972	4.54701	0.60915	3.72667	0.60948	4.23905	0.6092	3.55478	0.60912	4.08367	0.60958	4.42463	0.60975	4.70953	0.60928	4.38637	0.60948	4.24688	0.6093	4.63195	0.60978	4.65512	0.60915	4.42861	0.60973	4.51165	0.60957	4.31735
0.60885	4.67523	0.60884	4.68363	0.60877	4.49862	0.60873	4.93863	0.60879	4.56289	0.60861	4.82932	0.60862	5.11105	0.60874	4.97693	0.60875	4.75151	0.60873	4.97147	0.60874	4.76716	0.60864	4.5231	0.60821	3.69007	0.60824	4.19349	0.60814	3.53225	0.60853	4.04657	0.60861	4.37264	0.6089	4.66675	0.60837	4.35502	0.60887	4.20673	0.60818	4.5934	0.60845	4.60318	0.60838	4.37885	0.60875	4.4743	0.60844	4.2817
0.60776	4.63723	0.60774	4.65743	0.60769	4.4678	0.6078	4.89793	0.60757	4.52091	0.60762	4.81203	0.60777	5.07267	0.60781	4.91452	0.60764	4.72758	0.60775	4.94099	0.60768	4.71393	0.60768	4.498	0.60749	3.63713	0.60747	4.13986	0.6076	3.48894	0.60719	4.00096	0.60716	4.33319	0.60752	4.63092	0.6075	4.32289	0.60782	4.17341	0.6072	4.55297	0.60783	4.58075	0.60707	4.35154	0.60763	4.44196	0.60739	4.23711
0.60664	4.60346	0.60672	4.63187	0.60679	4.4334	0.60659	4.87018	0.60662	4.503	0.60676	4.788	0.60673	5.02228	0.60671	4.88908	0.60664	4.70704	0.60656	4.89959	0.60665	4.65975	0.60669	4.46615	0.60612	3.61517	0.60643	4.12244	0.60615	3.43737	0.60639	3.96861	0.60625	4.29783	0.60681	4.59558	0.60663	4.26747	0.60648	4.12681	0.60636	4.52367	0.60654	4.54048	0.6064	4.29843	0.60643	4.39555	0.6065	4.20717
0.6057	4.56794	0.60566	4.60482	0.60588	4.38599	0.60573	4.85285	0.60574	4.47612	0.60565	4.74313	0.60565	4.98573	0.60558	4.86551	0.60563	4.67181	0.60578	4.84748	0.60575	4.63121	0.60564	4.40986	0.60549	3.57712	0.60548	4.06747	0.60513	3.41222	0.60536	3.92738	0.60522	4.26784	0.60552	4.54894	0.60529	4.22702	0.60562	4.08765	0.60527	4.48311	0.60555	4.49515	0.60522	4.27669	0.60563	4.37504	0.60562	4.15332
0.60466	4.54348	0.60483	4.56292	0.6047	4.33741	0.60462	4.82419	0.6046	4.4238	0.6048	4.7148	0.60469	4.97235	0.60479	4.8349	0.60465	4.62309	0.60479	4.82456	0.60467	4.61434	0.60453	4.37062	0.60431	3.52687	0.60414	4.03929	0.60449	3.38112	0.60452	3.89281	0.60464	4.21821	0.60462	4.5196	0.60419	4.19902	0.60484	4.05256	0.60431	4.45628	0.60468	4.45941	0.60426	4.23941	0.60474	4.32591	0.60471	4.12321
0.60372	4.51207	0.60382	4.51328	0.60359	4.32624	0.60365	4.7811	0.60374	4.38522	0.60378	4.67811	0.60365	4.93514	0.60357	4.79714	0.60382	4.59017	0.60377	4.80417	0.60375	4.58303	0.60358	4.35407	0.60336	3.49122	0.60311	3.99826	0.60348	3.3233	0.60342	3.86692	0.60341	4.19038	0.60368	4.47272	0.6036	4.15427	0.6034	4.02174	0.60325	4.40923	0.60349	4.41194	0.60312	4.19656	0.60376	4.28972	0.60335	4.06845
0.60282	4.47228	0.60279	4.48946	0.60281	4.2989	0.60273	4.75372	0.60254	4.37066	0.6027	4.65135	0.60256	4.88483	0.60267	4.75835	0.60259	4.55863	0.60261	4.76087	0.60275	4.53104	0.60273	4.30043	0.60255	3.46793	0.60236	3.95169	0.60212	3.2963	0.60226	3.81087	0.60231	4.13074	0.60259	4.42464	0.60224	4.10489	0.60282	3.97888	0.60222	4.36995	0.60273	4.37562	0.60253	4.13024	0.60244	4.24625	0.60273	4.03264
0.60186	4.42812	0.60177	4.45634	0.60163	4.25001	0.60165	4.71877	0.60168	4.33939	0.60178	4.63229	0.60184	4.86091	0.60163	4.72927	0.60163	4.53675	0.60182	4.71856	0.60184	4.50983	0.60173	4.26801	0.60131	3.41942	0.60143	3.91847	0.60141	3.25639	0.60153	3.78242	0.60148	4.10212	0.60158	4.39119	0.60166	4.07317	0.60141	3.92333	0.60121	4.34324	0.60174	4.3416	0.60148	4.11665	0.60176	4.21201	0.60165	3.99649
0.60073	4.40154	0.60081	4.42339	0.60061	4.20596	0.6006	4.70016	0.60079	4.28819	0.60071	4.5729	0.60069	4.83029	0.60065	4.70177	0.60069	4.4814	0.60063	4.68597	0.60071	4.47567	0.60064	4.23492	0.60021	3.37798	0.60016	3.87165	0.60017	3.22074	0.60017	3.74069	0.60029	4.04802	0.6006	4.34961	0.60021	4.03413	0.6004	3.8937	0.60021	4.29603	0.60044	4.30194	0.60058	4.07962	0.60043	4.18215	0.60072	3.96282
0.5996	4.38654	0.59976	4.37261	0.59962	4.18891	0.59978	4.6559	0.59954	4.25556	0.59966	4.53402	0.59965	4.79715	0.59969	4.666	0.59966	4.45213	0.59984	4.6717	0.59958	4.44982	0.59974	4.21627	0.59952	3.34638	0.59943	3.84116	0.59951	3.18591	0.59946	3.6923	0.59952	4.02118	0.59954	4.31756	0.59918	3.99484	0.59986	3.8568	0.5991	4.25666	0.59946	4.25481	0.59935	4.04222	0.59956	4.14497	0.59971	3.91865
0.59869	4.34742	0.59876	4.34411	0.59868	4.16464	0.5987	4.62307	0.59861	4.23657	0.59876	4.51045	0.59871	4.74435	0.59865	4.6313	0.59858	4.4303	0.59878	4.61802	0.59865	4.39576	0.59872	4.18376	0.59814	3.30949	0.59823	3.81021	0.59812	3.14976	0.59819	3.64486	0.59854	3.97498	0.59856	4.27071	0.59811	3.94641	0.59849	3.80798	0.59812	4.22194	0.59858	4.23159	0.5981	4.00634	0.59844	4.1029	0.5987	3.88185
0.59778	4.30812	0.59774	4.32288	0.59772	4.11072	0.59766	4.59325	0.59771	4.19104	0.59777	4.48385	0.59767	4.71407	0.59779	4.59821	0.5977	4.40506	0.59769	4.57323	0.59764	4.35333	0.5976	4.13583	0.59727	3.27103	0.59719	3.75776	0.59759	3.10518	0.59749	3.61165	0.59743	3.93565	0.59783	4.22781	0.59729	3.91907	0.59765	3.77285	0.59713	4.17653	0.59779	4.17789	0.59715	3.96078	0.59764	4.06076	0.5977	3.83817
0.59674	4.22613	0.59667	4.28187	0.5967	4.06654	0.59665	4.56243	0.59675	4.14579	0.59676	4.43695	0.59665	4.70938	0.59673	4.57286	0.59676	4.35257	0.5968	4.53807	0.59667	4.32773	0.59667	4.09223	0.59636	3.24671	0.59617	3.73185	0.59621	3.07205	0.59619	3.57389	0.59626	3.89591	0.59651	4.18175	0.59624	3.87457	0.59684	3.73308	0.5962	4.13684	0.59638	4.14493	0.59616	3.92235	0.59667	4.02478	0.59671	3.81038
0.5958	4.24731	0.59577	4.24832	0.59566	4.03345	0.59561	4.52749	0.59573	4.11196	0.59574	4.39378	0.59572	4.65741	0.59559	4.53721	0.59557	4.31788	0.59579	4.52257	0.59576	4.29125	0.59585	4.08694	0.59518	3.19365	0.59515	3.68859	0.59511	3.03686	0.59538	3.53117	0.59515	3.84839	0.5958	4.16067	0.59563	3.83805	0.59585	3.70394	0.59519	4.0858	0.59567	4.10019	0.59522	3.87042	0.59578	3.97337	0.59546	3.75029
0.59462	4.2054	0.59483	4.20824	0.5947	4.01275	0.59475	4.48609	0.59455	4.09699	0.59466	4.36987	0.59474	4.61139	0.59471	4.48311	0.59464	4.29629	0.59479	4.48017	0.59474	4.24691	0.5948	4.0522	0.59441	3.16027	0.59449	3.65332	0.59455	2.99471	0.5942	3.4973	0.59451	3.82109	0.59478	4.10549	0.59419	3.79599	0.59442	3.64834	0.59438	4.04833	0.5948	4.06686	0.59451	3.84431	0.59442	3.94533	0.59439	3.71641
0.59374	4.15102	0.59382	4.17754	0.59379	3.97667	0.59358	4.45792	0.59375	4.05063	0.59372	4.34038	0.59358	4.58447	0.59359	4.44858	0.59379	4.26551	0.59377	4.42008	0.59384	4.20535	0.59365	3.99889	0.59349	3.1221	0.59341	3.60368	0.59351	2.95927	0.59316	3.46793	0.59354	3.7787	0.59374	4.06008	0.59352	3.75496	0.59386	3.6091	0.59337	4.00535	0.59375	4.02548	0.59323	3.80851	0.59364	3.91357	0.59375	3.68167
0.5928	4.11775	0.59284	4.15402	0.5926	3.92876	0.59263	4.44767	0.59275	3.99496	0.59274	4.30341	0.59272	4.55805	0.5927	4.43009	0.59263	4.22436	0.59285	4.40428	0.59282	4.18277	0.59271	3.95943	0.59249	3.0785	0.59242	3.57449	0.59229	2.91282	0.59245	3.41847	0.59214	3.73171	0.59238	4.02376	0.59222	3.71327	0.59247	3.56822	0.59241	3.97383	0.59268	3.97568	0.59219	3.77492	0.59245	3.86348	0.59251	3.64507
0.59163	4.10475	0.59177	4.1071	0.59176	3.89176	0.59173	4.4092	0.59176	3.97176	0.59162	4.26416	0.59163	4.51934	0.59171	4.39936	0.59168	4.18476	0.59175	4.37144	0.59172	4.15779	0.59168	3.93913	0.59149	3.04232	0.59147	3.52859	0.59121	2.88491	0.59126	3.38666	0.59133	3.69995	0.59184	3.98846	0.59159	3.66591	0.59163	3.53354	0.59121	3.93603	0.59147	3.94535	0.59144	3.71917	0.59183	3.822	0.59161	3.59958
0.59081	4.07335	0.59083	4.0578	0.59074	3.86421	0.5906	4.35349	0.59072	3.94616	0.59069	4.21271	0.59074	4.47211	0.59062	4.33951	0.5908	4.16031	0.59067	4.34489	0.59079	4.11113	0.59063	3.90534	0.59043	3.00869	0.59023	3.49412	0.59034	2.84595	0.59034	3.35573	0.59063	3.66463	0.59083	3.93845	0.59022	3.62803	0.59056	3.48328	0.59018	3.872	0.59063	3.90492	0.59051	3.69896	0.59039	3.80397	0.59067	3.56173
0.58973	4.023	0.5898	4.02876	0.5896	3.83536	0.58978	4.33497	0.58957	3.90848	0.58961	4.18856	0.58977	4.4324	0.58958	4.30523	0.58973	4.13697	0.5896	4.29869	0.58966	4.06709	0.58975	3.86141	0.58915	2.97155	0.58925	3.44586	0.58951	2.81605	0.58949	3.30324	0.58926	3.62981	0.58985	3.90952	0.58945	3.59763	0.58979	3.44503	0.58921	3.84871	0.58975	3.86058	0.58915	3.64389	0.58937	3.74313	0.58948	3.51814
0.58875	3.98429	0.58868	4.01538	0.58859	3.7885	0.58858	4.30548	0.58869	3.85736	0.58865	4.1563	0.58872	4.42833	0.58869	4.29435	0.58871	4.08968	0.58869	4.24753	0.58865	4.06626	0.58865	3.81749	0.58846	2.93234	0.58841	3.40853	0.58841	2.76575	0.58823	3.27322	0.58859	3.57774	0.58884	3.85277	0.58857	3.53944	0.5889	3.41577	0.58813	3.82528	0.58849	3.82627	0.5885	3.61412	0.5884	3.7263	0.58846	3.47228
0.58778	3.95712	0.5877	3.98358	0.5878	3.73945	0.58762	4.25854	0.58768	3.83263	0.58767	4.11808	0.58778	4.3806	0.58768	4.26532	0.58777	4.03626	0.58764	4.22934	0.58774	4.02449	0.58772	3.7995	0.58732	2.89148	0.58755	3.3775	0.5872	2.74139	0.5876	3.23058	0.58754	3.53522	0.58742	3.83552	0.58747	3.51181	0.58759	3.36966	0.5873	3.77647	0.58777	3.78752	0.58715	3.56491	0.58778	3.66509	0.58744	3.44448
0.58666	3.93233	0.58681	3.92583	0.5868	3.71404	0.58659	4.21445	0.58668	3.8115	0.58677	4.07677	0.58669	4.31967	0.58678	4.21995	0.58657	4.00195	0.58666	4.19096	0.58681	3.96576	0.58682	3.77547	0.58623	2.86266	0.58641	3.33302	0.58637	2.7033	0.58618	3.18968	0.58644	3.49912	0.58656	3.77145	0.58639	3.45995	0.58687	3.33371	0.58646	3.72679	0.58646	3.73809	0.58612	3.54597	0.58633	3.64796	0.58642	3.39353
0.58581	3.87338	0.58574	3.90086	0.5858	3.69422	0.58567	4.1989	0.58574	3.77084	0.58561	4.03847	0.58579	4.3092	0.58559	4.174	0.58569	3.98927	0.5857	4.14898	0.58572	3.9263	0.58571	3.72506	0.58548	2.81894	0.58539	3.28696	0.58545	2.66368	0.58536	3.1558	0.58549	3.46165	0.58561	3.73538	0.58557	3.44031	0.58554	3.30347	0.5853	3.69844	0.58582	3.69363	0.58558	3.50198	0.58567	3.59834	0.58573	3.36962
0.58479	3.83629	0.58467	3.87284	0.58477	3.65172	0.58457	4.17164	0.58449	3.71803	0.5846	4.00989	0.5846	4.27556	0.58473	4.14836	0.58469	3.94257	0.58472	4.10315	0.58472	3.91051	0.58458	3.6851	0.58415	2.7792	0.58424	3.26088	0.58442	2.62588	0.58454	3.12656	0.5846	3.42413	0.58486	3.71019	0.58425	3.38025	0.58479	3.26928	0.58424	3.65566	0.58457	3.65726	0.58431	3.46029	0.58475	3.55888	0.5846	3.30825
0.58356	3.80605	0.58368	3.83734	0.58359	3.60834	0.58378	4.12272	0.5837	3.69061	0.58363	3.98392	0.58384	4.22829	0.58358	4.12222	0.58361	3.89147	0.58369	4.06577	0.58363	3.88003	0.58362	3.66083	0.58339	2.75331	0.58333	3.21804	0.58328	2.58882	0.5832	3.07098	0.58348	3.38559	0.58384	3.66922	0.58357	3.35656	0.58373	3.21923	0.58316	3.6098	0.58344	3.62546	0.58328	3.43337	0.58341	3.51723	0.58347	3.27028
0.58262	3.79272	0.58281	3.76932	0.58279	3.57756	0.58275	4.09703	0.58279	3.67373	0.5826	3.92804	0.58273	4.18413	0.58274	4.06812	0.58277	3.86648	0.58275	4.01423	0.58261	3.80025	0.58267	3.60702	0.58247	2.70707	0.58246	3.17903	0.58228	2.55752	0.5824	3.0491	0.58221	3.33687	0.58247	3.62159	0.58226	3.31019	0.58252	3.17493	0.58222	3.57331	0.58279	3.56818	0.58221	3.3797	0.58275	3.48439	0.58268	3.23711
0.58161	3.74852	0.58179	3.72652	0.58171	3.55547	0.58169	4.06225	0.58164	3.62001	0.58174	3.89305	0.58177	4.15991	0.58168	4.03537	0.58167	3.83578	0.58172	3.97205	0.58173	3.76712	0.5815	3.55226	0.58149	2.66881	0.58131	3.13926	0.58125	2.5169	0.58152	2.99831	0.58156	3.30635	0.58152	3.58934	0.58157	3.25837	0.58163	3.1465	0.58145	3.5254	0.5815	3.53501	0.5812	3.34628	0.58146	3.43435	0.58163	3.20155
0.58065	3.69643	0.58078	3.70758	0.58065	3.52133	0.58058	4.03276	0.5807	3.56397	0.58079	3.87204	0.5807	4.12531	0.58072	3.99773	0.58068	3.81214	0.5807	3.91568	0.58075	3.74205	0.58072	3.52306	0.58019	2.62654	0.58044	3.1097	0.58021	2.48485	0.58018	2.96742	0.58022	3.25362	0.58053	3.55047	0.58043	3.23414	0.58048	3.10191	0.5804	3.49528	0.58057	3.49848	0.58024	3.29787	0.58067	3.3982	0.58049	3.1448
0.57978	3.67695	0.57978	3.67646	0.57975	3.45993	0.5797	3.9902	0.57964	3.54544	0.57978	3.83693	0.5796	4.08967	0.57959	3.98326	0.57962	3.77245	0.57974	3.89773	0.57958	3.7131	0.57961	3.49614	0.57939	2.60115	0.57932	3.05867	0.57947	2.45375	0.57949	2.94223	0.57956	3.2149	0.57957	3.50514	0.57958	3.19087	0.57983	3.07118	0.57921	3.44926	0.57983	3.45156	0.57926	3.28204	0.5797	3.36379	0.57939	3.12222
0.57878	3.63795	0.57879	3.63107	0.57861	3.42176	0.57856	3.95042	0.57877	3.52166	0.57879	3.80144	0.57879	4.0444	0.57863	3.94248	0.57867	3.72815	0.57865	3.87734	0.57847	3.67406	0.57861	3.47314	0.57816	2.55772	0.57836	3.0124	0.57817	2.41843	0.57817	2.88441	0.57821	3.17747	0.57844	3.45554	0.57835	3.12751	0.57845	3.0298	0.57808	3.40521	0.57857	3.40451	0.57829	3.22595	0.57859	3.32913	0.57859	3.08413
0.57762	3.5766	0.5777	3.57391	0.57757	3.39547	0.57774	3.92432	0.5775	3.44204	0.57755	3.72022	0.57751	3.98201	0.57771	3.87783	0.5776	3.67977	0.57754	3.83027	0.57754	3.63634	0.57764	3.41785	0.57749	2.52588	0.57741	2.97838	0.57742	2.37194	0.57722	2.84917	0.57723	3.14009	0.57784	3.41934	0.57727	3.10845	0.57768	2.98908	0.57723	3.3681	0.57768	3.37566	0.57722	3.18357	0.57763	3.29075	0.57759	3.0369
0.57668	3.52833	0.57671	3.55455	0.57665	3.37271	0.57681	3.88491	0.57678	3.4159	0.57661	3.68494	0.57682	3.95297	0.57656	3.83573	0.57653	3.64685	0.57657	3.78019	0.5766	3.6126	0.57655	3.38658	0.57615	2.48605	0.57647	2.94319	0.57619	2.34783	0.57618	2.81882	0.57618	3.09583	0.57658	3.38183	0.57627	3.0637	0.57642	2.94922	0.5762	3.34349	0.57642	3.34197	0.57646	3.15083	0.57663	3.24026	0.57639	2.9955
0.57566	3.51508	0.57574	3.53171	0.57582	3.33462	0.57561	3.86216	0.57564	3.39274	0.57569	3.66256	0.57559	3.92622	0.5757	3.81249	0.57577	3.60574	0.57552	3.75359	0.57571	3.57174	0.5756	3.36991	0.5755	2.46161	0.57557	2.91182	0.57548	2.30722	0.57553	2.77795	0.57531	3.06498	0.57587	3.34197	0.57547	3.03065	0.57568	2.90611	0.57515	3.29048	0.57578	3.301	0.57513	3.10625	0.57539	3.21995	0.57559	2.97627
0.57474	3.48463	0.57466	3.4912	0.57484	3.28053	0.57466	3.80968	0.57463	3.35544	0.57454	3.64126	0.57474	3.87874	0.57451	3.7873	0.57454	3.5569	0.57453	3.73047	0.57456	3.52844	0.57445	3.34034	0.57437	2.40767	0.57427	2.86348	0.5741	2.26677	0.57421	2.73403	0.57424	3.01758	0.57477	3.29184	0.57423	2.98963	0.57442	2.87266	0.5741	3.25128	0.57443	3.24364	0.57441	3.07398	0.57459	3.16651	0.57472	2.91377
0.57365	3.45065	0.57365	3.45205	0.57366	3.25651	0.5737	3.7665	0.57364	3.31545	0.57364	3.58642	0.57353	3.83559	0.57365	3.73428	0.57362	3.53384	0.57349	3.67965	0.57365	3.49436	0.57349	3.29013	0.57337	2.38187	0.57332	2.82657	0.57316	2.235	0.57316	2.70049	0.57352	2.97147	0.57392	3.26533	0.57355	2.94756	0.57384	2.82327	0.57308	3.2168	0.57368	3.21101	0.57315	3.02353	0.57373	3.14083	0.57364	2.89305
0.5726	3.38295	0.5726	3.40866	0.57275	3.22321	0.57269	3.75095	0.57254	3.27868	0.57271	3.55698	0.57267	3.82346	0.57259	3.70115	0.57264	3.51436	0.57258	3.63531	0.57256	3.46384	0.57256	3.24696	0.57249	2.35292	0.57249	2.7858	0.57232	2.20754	0.57245	2.65644	0.57225	2.93454	0.57284	3.2198	0.57245	2.92254	0.57256	2.77787	0.57235	3.17378	0.5725	3.17711	0.57257	3.00052	0.57241	3.09497	0.57237	2.83726
0.57158	3.3839	0.5716	3.3819	0.57172	3.19302	0.57165	3.69458	0.57163	3.25357	0.57154	3.52401	0.5717	3.78416	0.57161	3.65983	0.57152	3.4682	0.57165	3.60218	0.57171	3.43286	0.57166	3.23368	0.57118	2.31429	0.57119	2.75342	0.57131	2.17272	0.57136	2.62609	0.57159	2.90732	0.57168	3.18229	0.5713	2.85682	0.57163	2.75075	0.57147	3.13006	0.5717	3.13257	0.57119	2.96065	0.5717	3.05266	0.57146	2.80335
0.57069	3.34922	0.57072	3.35749	0.57064	3.13573	0.57059	3.65173	0.57058	3.22131	0.57056	3.49457	0.57067	3.73627	0.5705	3.65082	0.57051	3.43226	0.57067	3.57699	0.57076	3.39349	0.57059	3.19017	0.57053	2.27831	0.57041	2.71151	0.57023	2.14116	0.57017	2.57952	0.57033	2.85194	0.57071	3.1377	0.57058	2.83263	0.57075	2.71393	0.57032	3.09998	0.57086	3.09008	0.57063	2.92405	0.57072	3.02197	0.57063	2.76608
0.56958	3.30839	0.5696	3.25359	0.56975	3.11096	0.56956	3.61781	0.56965	3.16519	0.56959	3.45664	0.56967	3.70345	0.56959	3.59978	0.56955	3.40089	0.56961	3.53175	0.56973	3.35287	0.56968	3.14373	0.56919	2.24654	0.56924	2.6709	0.56952	2.11482	0.56933	2.55226	0.56937	2.82519	0.56959	3.10187	0.56959	2.78159	0.56977	2.67127	0.56923	3.0503	0.56977	3.04915	0.56976	2.8714	0.56974	2.98987	0.56968	2.71348
0.56847	3.26303	0.56864	3.2707	0.56877	3.08706	0.56856	3.5923	0.56851	3.14199	0.56872	3.40246	0.56864	3.68426	0.56862	3.55441	0.5685	3.37284	0.5685	3.4834	0.56867	3.32198	0.56875	3.11126	0.56826	2.2106	0.56837	2.63965	0.56821	2.06494	0.56851	2.50425	0.56836	2.78999	0.56845	3.05326	0.56844	2.73387	0.56893	2.62969	0.56837	3.00654	0.56845	3.01242	0.56795	2.84031	0.56883	2.93793	0.56845	2.68176
0.56766	3.23196	0.56772	3.23873	0.5678	3.04616	0.56768	3.56074	0.56754	3.11176	0.56766	3.3657	0.56756	3.64235	0.56758	3.53096	0.56755	3.33974	0.56751	3.44672	0.56775	3.29439	0.56764	3.08223	0.56742	2.16627	0.56739	2.6087	0.56718	2.03996	0.5672	2.46967	0.56761	2.74487	0.56789	3.02667	0.56757	2.70438	0.56762	2.60495	0.56737	2.96997	0.56746	2.96968	0.56742	2.78524	0.56745	2.91113	0.56757	2.64003
0.56674	3.21102	0.56667	3.22115	0.56679	3.00328	0.56655	3.51438	0.56666	3.0718	0.56667	3.35436	0.56668	3.59284	0.56651	3.5083	0.56665	3.2854	0.56667	3.43104	0.56666	3.24621	0.56659	3.05385	0.56635	2.13967	0.56624	2.56146	0.56656	2.00844	0.56621	2.44436	0.56646	2.70574	0.56652	2.98057	0.56661	2.6586	0.56679	2.56037	0.56643	2.92756	0.5668	2.92986	0.56679	2.76533	0.56684	2.86332	0.56669	2.6016
0.56571	3.1694	0.56565	3.17695	0.56585	2.96536	0.56568	3.48621	0.56565	3.01965	0.5656	3.2989	0.56551	3.54806	0.56559	3.46797	0.56549	3.25592	0.5656	3.38381	0.56572	3.19906	0.56568	3.00303	0.56519	2.10977	0.56516	2.52039	0.56526	1.97643	0.56545	2.3987	0.56526	2.65491	0.56565	2.941	0.56562	2.62638	0.5654	2.52113	0.56538	2.89835	0.56548	2.893	0.56487	2.74028	0.56547	2.82692	0.56535	2.56368
0.56458	3.13127	0.56463	3.12047	0.56468	2.93958	0.56447	3.46409	0.56471	2.99302	0.56462	3.2573	0.56447	3.52771	0.56464	3.41396	0.56459	3.22728	0.56469	3.32066	0.56471	3.16705	0.56457	2.96667	0.56434	2.06568	0.56452	2.48209	0.56453	1.94029	0.56417	2.36065	0.56432	2.62427	0.56455	2.89958	0.56461	2.5985	0.56476	2.48538	0.56414	2.85097	0.56458	2.84452	0.56484	2.68716	0.56473	2.78817	0.56468	2.52116
0.56367	3.10622	0.56366	3.08748	0.5638	2.90896	0.56358	3.43849	0.56353	2.97209	0.56354	3.2233	0.5637	3.4963	0.56361	3.3853	0.56364	3.19696	0.56362	3.29361	0.56355	3.14265	0.56365	2.9457	0.56321	2.03839	0.56328	2.44925	0.56317	1.9134	0.56347	2.32636	0.56329	2.60346	0.5634	2.8598	0.56346	2.55239	0.56372	2.44055	0.56321	2.80581	0.56366	2.80864	0.56288	2.64988	0.56368	2.7543	0.56359	2.48262
0.56271	3.07124	0.56262	3.06268	0.5627	2.86521	0.56253	3.39328	0.5627	2.92229	0.56269	3.18058	0.56262	3.43333	0.56268	3.35321	0.56253	3.14707	0.56265	3.26602	0.56261	3.09889	0.56272	2.92287	0.56248	2.00878	0.56215	2.40507	0.56227	1.87858	0.5622	2.29427	0.56239	2.55011	0.56246	2.82031	0.56264	2.50904	0.56287	2.4087	0.56241	2.77807	0.56245	2.76459	0.56253	2.61094	0.56269	2.70318	0.56248	2.44337
0.56158	3.03166	0.5617	3.02409	0.56166	2.80906	0.56166	3.35552	0.56167	2.87345	0.56163	3.16391	0.56157	3.4097	0.56173	3.32769	0.56145	3.10865	0.56174	3.23926	0.56175	3.05261	0.56157	2.86791	0.56145	1.96341	0.56152	2.3703	0.56131	1.84512	0.56148	2.2544	0.56156	2.50805	0.56186	2.77963	0.56158	2.47728	0.5615	2.37279	0.56139	2.72695	0.56153	2.73406	0.56143	2.59145	0.56142	2.67406	0.56144	2.40275
0.56064	2.98912	0.56074	2.98897	0.56075	2.79722	0.56058	3.32868	0.56063	2.86051	0.56063	3.12036	0.56073	3.38681	0.56062	3.2721	0.56064	3.09198	0.5607	3.18707	0.56075	3.01655	0.56072	2.82506	0.56026	1.93702	0.56029	2.32638	0.56009	1.81485	0.56038	2.21921	0.56018	2.4717	0.56087	2.73073	0.56029	2.43005	0.56044	2.32898	0.56017	2.68878	0.56056	2.69166	0.56077	2.54003	0.56046	2.62352	0.56072	2.36772
0.55967	2.95257	0.5596	2.95759	0.55975	2.76631	0.55971	3.29191	0.55957	2.82366	0.55957	3.06279	0.55954	3.34685	0.55967	3.23955	0.55962	3.05821	0.55974	3.1527	0.55956	3.00207	0.55972	2.80678	0.55949	1.9024	0.55946	2.29643	0.55948	1.79024	0.5592	2.18943	0.55954	2.43323	0.55981	2.70033	0.55923	2.38571	0.55948	2.29229	0.55906	2.66067	0.55956	2.65159	0.55975	2.49944	0.55964	2.60016	0.55939	2.33431
0.55855	2.93006	0.5587	2.92146	0.55879	2.72457	0.55858	3.24075	0.55864	2.77874	0.55852	3.03971	0.5587	3.29547	0.55858	3.20713	0.55858	3.00559	0.55873	3.12913	0.5585	2.95249	0.55861	2.77858	0.55815	1.87593	0.55833	2.26578	0.55829	1.73978	0.5583	2.15514	0.55818	2.40015	0.55868	2.6504	0.55833	2.35259	0.55875	2.25473	0.55831	2.6225	0.55855	2.61658	0.55813	2.45553	0.55858	2.55404	0.55867	2.29431
0.55766	2.9016	0.5576	2.90108	0.55778	2.69026	0.55765	3.21118	0.55768	2.73784	0.55763	3.00782	0.55754	3.26892	0.55765	3.17636	0.55762	2.9696	0.55754	3.08396	0.55751	2.90596	0.55758	2.74417	0.55738	1.84351	0.55735	2.22152	0.55729	1.72936	0.55746	2.12528	0.55731	2.36288	0.55776	2.62402	0.55718	2.31619	0.55761	2.22572	0.55751	2.56793	0.55783	2.56912	0.55781	2.42857	0.55779	2.5193	0.55753	2.24989
0.55669	2.84366	0.55667	2.87029	0.55679	2.65712	0.55657	3.19096	0.55655	2.71294	0.55664	2.96072	0.55664	3.24259	0.55646	3.13372	0.5566	2.95365	0.55652	3.02751	0.55661	2.87329	0.55655	2.68763	0.55614	1.81005	0.55626	2.1791	0.55625	1.68751	0.55641	2.08595	0.5562	2.3245	0.55647	2.57759	0.55625	2.28683	0.55648	2.18369	0.55651	2.53793	0.55664	2.54015	0.55614	2.39609	0.55648	2.48402	0.55645	2.22028
0.55554	2.80237	0.55569	2.81212	0.55582	2.63852	0.55575	3.15862	0.55557	2.67721	0.55564	2.92465	0.55562	3.20388	0.55552	3.08756	0.55554	2.91699	0.55566	2.98967	0.55569	2.85918	0.55577	2.66277	0.55563	1.77887	0.55528	2.14278	0.55543	1.65347	0.55538	2.04649	0.55518	2.29336	0.55543	2.53896	0.55519	2.25031	0.55581	2.14748	0.55549	2.49873	0.55549	2.48571	0.55568	2.35443	0.55561	2.44825	0.55573	2.1862
0.55461	2.78339	0.55461	2.78494	0.55466	2.57251	0.55455	3.10084	0.55458	2.62638	0.55459	2.90075	0.55463	3.1586	0.55468	3.06076	0.55467	2.86416	0.55479	2.97308	0.55462	2.82543	0.55472	2.6466	0.5542	1.75599	0.55418	2.10792	0.5546	1.63122	0.55413	2.01568	0.55449	2.2585	0.55449	2.4996	0.55435	2.21031	0.55453	2.10389	0.55437	2.46031	0.55485	2.45324	0.5539	2.31779	0.55465	2.41537	0.55442	2.15283
0.5537	2.7561	0.55357	2.76278	0.55362	2.53698	0.55372	3.08024	0.5536	2.59929	0.55356	2.8615	0.55342	3.11498	0.55357	3.04083	0.55365	2.83018	0.55373	2.93532	0.55371	2.77312	0.55368	2.60123	0.55342	1.71803	0.55337	2.07638	0.55334	1.59978	0.55353	1.98156	0.55328	2.21308	0.55348	2.47145	0.55358	2.17719	0.55349	2.07672	0.55323	2.42497	0.55385	2.41133	0.55366	2.28509	0.55345	2.36239	0.55352	2.09881
0.55273	2.69969	0.55276	2.71268	0.55286	2.50342	0.55255	3.04397	0.55271	2.56033	0.55271	2.82225	0.55273	3.09289	0.55262	2.99397	0.55257	2.79965	0.55268	2.88458	0.55255	2.74131	0.5526	2.5564	0.55253	1.68184	0.55227	2.04354	0.55215	1.56972	0.55235	1.94388	0.55236	2.17226	0.55251	2.4288	0.55219	2.13905	0.55256	2.03181	0.55227	2.36954	0.55247	2.37143	0.55198	2.24845	0.55278	2.34853	0.55272	2.07962
0.55166	2.65674	0.55168	2.66733	0.55156	2.46807	0.5516	3.01982	0.55159	2.53812	0.55166	2.78772	0.5516	3.05517	0.55164	2.94876	0.55175	2.77307	0.55166	2.8495	0.55158	2.70984	0.55158	2.53332	0.55123	1.64462	0.55148	2.00781	0.5512	1.53696	0.55141	1.90794	0.55154	2.14302	0.55188	2.38569	0.55122	2.09712	0.55159	2.00588	0.55159	2.3393	0.55175	2.33716	0.55162	2.19223	0.55145	2.29754	0.55174	2.03388
0.55055	2.63003	0.55067	2.63357	0.55071	2.45395	0.55055	2.9847	0.55061	2.48477	0.55065	2.74152	0.55065	3.00906	0.55076	2.9146	0.55061	2.72465	0.55067	2.82816	0.55065	2.67464	0.55059	2.50321	0.55019	1.61848	0.55033	1.96661	0.55045	1.51715	0.55028	1.87353	0.5503	2.09248	0.55087	2.34776	0.55064	2.06614	0.55043	1.96882	0.5503	2.31234	0.5508	2.28687	0.55033	2.16591	0.55041	2.26127	0.55053	1.996
0.54954	2.61042	0.54967	2.60809	0.54972	2.40457	0.54961	2.93065	0.54967	2.45408	0.54957	2.70839	0.54962	2.96395	0.5496	2.89157	0.5497	2.67766	0.5496	2.77779	0.54977	2.63461	0.54973	2.45375	0.54929	1.58469	0.54937	1.93717	0.54909	1.48034	0.54932	1.84037	0.54944	2.0711	0.54974	2.31296	0.54955	2.02284	0.54982	1.93081	0.54919	2.26747	0.54951	2.2581	0.54924	2.13206	0.54956	2.21308	0.54938	1.95906
0.54863	2.57063	0.54871	2.58385	0.5487	2.364	0.54865	2.91191	0.54868	2.4329	0.54859	2.68697	0.54864	2.93803	0.54864	2.84785	0.54864	2.65318	0.54869	2.72344	0.54863	2.59916	0.54873	2.41863	0.54859	1.55938	0.54817	1.90127	0.54848	1.45052	0.54843	1.79826	0.54832	2.0376	0.54859	2.26566	0.54822	1.98934	0.54845	1.89235	0.54819	2.22728	0.54846	2.22001	0.54854	2.09279	0.54849	2.19034	0.54841	1.92953
0.54774	2.52132	0.54756	2.53672	0.54759	2.34536	0.54757	2.87018	0.54763	2.39374	0.5476	2.63287	0.54766	2.90543	0.54761	2.80686	0.54768	2.62962	0.54763	2.69838	0.54752	2.57336	0.5477	2.37984	0.54726	1.52646	0.54722	1.85108	0.54733	1.42955	0.5472	1.77204	0.54754	1.99868	0.54758	2.22498	0.54723	1.96241	0.54777	1.86728	0.54764	2.19293	0.54754	2.18196	0.54727	2.05275	0.54754	2.15345	0.54773	1.88491
0.54669	2.50654	0.5466	2.49103	0.54671	2.32134	0.54672	2.83147	0.54672	2.34816	0.54666	2.58473	0.54658	2.85737	0.54663	2.77121	0.54655	2.58166	0.54668	2.67386	0.54653	2.5332	0.54665	2.36218	0.54649	1.49854	0.54627	1.82836	0.54616	1.40044	0.54657	1.74367	0.54635	1.96113	0.54651	2.19162	0.54613	1.91597	0.54655	1.82915	0.54622	2.14214	0.54667	2.13006	0.54639	2.01105	0.54683	2.11982	0.54641	1.85637
0.54561	2.47696	0.54562	2.46445	0.54574	2.2759	0.5455	2.79305	0.54555	2.30722	0.54542	2.57575	0.54566	2.81799	0.54563	2.74574	0.54552	2.53576	0.54573	2.62898	0.54572	2.48965	0.54553	2.32814	0.54518	1.46198	0.5453	1.78809	0.54535	1.36499	0.54555	1.71083	0.54518	1.91498	0.54543	2.14317	0.5453	1.88582	0.54572	1.78567	0.54519	2.11108	0.54554	2.11149	0.54526	1.98383	0.54539	2.06924	0.54563	1.81547
0.54449	2.4348	0.5446	2.43439	0.54472	2.24243	0.54467	2.77001	0.54458	2.2843	0.54457	2.53928	0.54455	2.79738	0.54458	2.71356	0.54448	2.51245	0.54474	2.58949	0.5445	2.45073	0.54452	2.27496	0.5445	1.43849	0.54431	1.75538	0.54446	1.34568	0.54434	1.67675	0.54427	1.89045	0.54475	2.11436	0.54457	1.8474	0.54455	1.75177	0.54414	2.07031	0.54455	2.06189	0.54448	1.94324	0.54455	2.04951	0.54461	1.78664
0.54358	2.38271	0.54364	2.38781	0.54371	2.21845	0.54354	2.7423	0.54352	2.24985	0.54359	2.49134	0.54369	2.75963	0.5436	2.6636	0.54359	2.49515	0.54371	2.55872	0.54376	2.42931	0.54372	2.24601	0.5434	1.39204	0.54318	1.70729	0.54336	1.28794	0.54343	1.62084	0.54322	1.82895	0.54358	2.07981	0.54306	1.79636	0.54346	1.72038	0.54316	2.0162	0.54361	2.0201	0.54307	1.91016	0.5437	2.00501	0.54352	1.74834
0.54255	2.36481	0.54262	2.35091	0.54252	2.19124	0.54264	2.68891	0.54258	2.20498	0.54253	2.44552	0.54266	2.71153	0.54251	2.6277	0.54264	2.4461	0.54267	2.51918	0.54264	2.39899	0.54267	2.22744	0.54241	1.35271	0.54213	1.66887	0.54212	1.27425	0.54229	1.59404	0.54221	1.79698	0.54254	2.01201	0.54248	1.75868	0.54255	1.6698	0.54244	1.97696	0.5424	1.96401	0.54206	1.8615	0.54248	1.95174	0.54265	1.6935
0.54162	2.33332	0.5417	2.31376	0.54156	2.15348	0.54156	2.65173	0.54157	2.16519	0.54155	2.41682	0.54152	2.66604	0.54171	2.60553	0.54175	2.39924	0.54166	2.48394	0.54155	2.353	0.54159	2.19253	0.54105	1.32438	0.5412	1.62981	0.54117	1.23699	0.54113	1.55483	0.54155	1.76373	0.54161	1.98312	0.54131	1.71902	0.54146	1.63134	0.54106	1.94289	0.54134	1.93808	0.54119	1.84312	0.54166	1.91626	0.54163	1.65285
0.54077	2.29856	0.54073	2.28497	0.54051	2.11573	0.54047	2.62795	0.54069	2.15365	0.54058	2.39055	0.54053	2.64631	0.5405	2.56703	0.54076	2.38109	0.54077	2.4329	0.54051	2.31139	0.5407	2.14778	0.54035	1.30031	0.54039	1.6018	0.54045	1.21751	0.54011	1.51624	0.5401	1.73635	0.54075	1.9433	0.54051	1.69847	0.5403	1.59961	0.54049	1.90476	0.54049	1.89855	0.54034	1.79255	0.5405	1.88354	0.54047	1.62733
0.53971	2.25361	0.53965	2.26875	0.53962	2.07852	0.53954	2.59635	0.53966	2.1161	0.53962	2.35776	0.53965	2.61046	0.53961	2.51322	0.53965	2.35208	0.53962	2.40457	0.53957	2.28815	0.53954	2.11304	0.53921	1.27136	0.53929	1.56472	0.53902	1.1984	0.53936	1.50334	0.53918	1.69445	0.53972	1.9064	0.53941	1.66182	0.53934	1.57163	0.53918	1.87127	0.53957	1.8702	0.53924	1.76125	0.53936	1.83999	0.53931	1.58754
0.53873	2.23089	0.53863	2.2234	0.53861	2.05278	0.53859	2.55264	0.53862	2.06755	0.53873	2.303	0.5387	2.56972	0.53855	2.48803	0.53869	2.30878	0.53867	2.37773	0.53864	2.26209	0.53863	2.08599	0.53831	1.24741	0.53828	1.53377	0.53831	1.16424	0.53814	1.45516	0.53835	1.66447	0.53852	1.8734	0.53847	1.62555	0.53834	1.54324	0.53809	1.83314	0.53876	1.82882	0.53806	1.72138	0.53838	1.81956	0.53836	1.56136
0.53771	2.20721	0.53768	2.18467	0.53773	2.02108	0.53759	2.5176	0.53765	2.03541	0.53763	2.26925	0.53764	2.52066	0.53763	2.46434	0.5376	2.26028	0.53764	2.33782	0.53769	2.21586	0.53769	2.05361	0.53712	1.21561	0.5372	1.5037	0.53728	1.13992	0.53732	1.43456	0.53725	1.62849	0.53755	1.84649	0.53749	1.60595	0.53757	1.50009	0.53746	1.79599	0.5377	1.79044	0.53733	1.68945	0.53771	1.77593	0.53754	1.53663
0.53666	2.1587	0.53658	2.15754	0.53677	1.98282	0.53658	2.4863	0.53672	2.01175	0.53656	2.24828	0.53668	2.50766	0.53652	2.43108	0.53669	2.2326	0.53656	2.28157	0.5368	2.1759	0.53662	2.01705	0.53646	1.19096	0.53619	1.47313	0.53634	1.11333	0.536	1.40238	0.53624	1.60686	0.53649	1.80396	0.5365	1.56691	0.53671	1.47223	0.5362	1.75794	0.53661	1.7657	0.53625	1.6565	0.53638	1.75393	0.53667	1.49709
0.53555	2.1123	0.53562	2.12786	0.53566	1.9386	0.53559	2.46603	0.53564	1.98231	0.53564	2.20986	0.53564	2.4716	0.53565	2.38712	0.5355	2.21673	0.53567	2.25837	0.53557	2.15192	0.53554	1.97623	0.53517	1.16474	0.53522	1.43374	0.53532	1.08843	0.53507	1.3719	0.53531	1.56641	0.53572	1.77503	0.53548	1.53779	0.53571	1.44688	0.53542	1.72482	0.53537	1.71409	0.53526	1.63552	0.53569	1.71919	0.5356	1.46822
0.53468	2.09348	0.53466	2.09674	0.53459	1.91777	0.5347	2.42529	0.53461	1.93131	0.53469	2.16945	0.53449	2.41935	0.53457	2.34059	0.53472	2.17163	0.53475	2.23819	0.53472	2.1264	0.53471	1.95613	0.53418	1.14331	0.53427	1.41808	0.53442	1.0771	0.53441	1.34986	0.5341	1.55185	0.53461	1.74914	0.53444	1.50371	0.5347	1.41063	0.5343	1.69647	0.53466	1.69141	0.53408	1.5982	0.53457	1.66898	0.53429	1.437
0.53371	2.06939	0.53365	2.05385	0.53374	1.89052	0.53357	2.37769	0.53369	1.90629	0.53373	2.13198	0.53362	2.37951	0.5337	2.31255	0.53359	2.13253	0.53373	2.19431	0.53374	2.07962	0.53363	1.92958	0.53316	1.11122	0.53308	1.37873	0.53306	1.04497	0.5333	1.31123	0.53329	1.50483	0.53346	1.71319	0.53351	1.46868	0.53336	1.38039	0.5331	1.65591	0.53373	1.65907	0.53334	1.56873	0.53344	1.65185	0.53357	1.40304
0.53269	2.04335	0.53267	2.01063	0.53264	1.8531	0.53265	2.35685	0.53264	1.88358	0.53261	2.0965	0.53269	2.35837	0.53266	2.28724	0.5326	2.09969	0.53262	2.13757	0.5327	2.04831	0.53268	1.89363	0.53235	1.08752	0.53218	1.3511	0.53234	1.02532	0.53244	1.29274	0.53236	1.48423	0.53263	1.67995	0.53213	1.44378	0.53279	1.35717	0.53221	1.61773	0.53246	1.6098	0.53221	1.53625	0.53249	1.61194	0.53252	1.37893
0.53161	1.99454	0.53163	1.98434	0.53175	1.81472	0.53155	2.33335	0.53158	1.84884	0.53156	2.07677	0.53157	2.31982	0.53149	2.24915	0.53177	2.06962	0.5315	2.11664	0.53159	2.03115	0.53157	1.85008	0.53119	1.05489	0.53129	1.32036	0.53105	1.00307	0.53121	1.26536	0.53137	1.44519	0.53176	1.63807	0.53147	1.4047	0.53137	1.3188	0.53136	1.58375	0.53139	1.58125	0.53115	1.50466	0.53163	1.58531	0.53166	1.34738
0.53078	1.96326	0.53063	1.95729	0.53078	1.78683	0.53072	2.29067	0.53055	1.80021	0.53053	2.03293	0.53063	2.27002	0.53053	2.20349	0.53072	2.03325	0.53069	2.09149	0.5306	1.99182	0.53072	1.81874	0.53027	1.02958	0.53009	1.28533	0.53015	0.98309	0.53005	1.23211	0.53048	1.41053	0.53039	1.61576	0.53012	1.37281	0.53033	1.28757	0.53013	1.55589	0.53039	1.54878	0.52999	1.47396	0.53049	1.53647	0.53052	1.30201
0.52962	1.9491	0.52963	1.92158	0.52974	1.7668	0.5296	2.25792	0.52961	1.77126	0.52965	1.97569	0.52953	2.23687	0.52961	2.18095	0.52976	1.99542	0.52972	2.04587	0.52969	1.95212	0.52953	1.80347	0.52936	1.01622	0.5293	1.2606	0.52903	0.95423	0.52914	1.20407	0.52952	1.37463	0.52963	1.5683	0.52908	1.34361	0.52936	1.25227	0.52908	1.5148	0.52934	1.50728	0.52886	1.42611	0.52963	1.52733	0.52929	1.28025
0.52876	1.90768	0.52884	1.88078	0.52872	1.73703	0.52853	2.23823	0.52869	1.74731	0.52865	1.94682	0.52859	2.2161	0.52864	2.15026	0.5287	1.96396	0.52876	2.00352	0.52862	1.92283	0.52872	1.76617	0.52841	0.97978	0.52833	1.22289	0.52845	0.92966	0.5283	1.16871	0.52844	1.35453	0.52842	1.53658	0.52811	1.32082	0.52846	1.22124	0.52844	1.4809	0.52839	1.47889	0.5286	1.41808	0.52854	1.49217	0.52849	1.24729
0.52761	1.86378	0.52789	1.85619	0.52761	1.68823	0.52753	2.1922	0.52766	1.72092	0.52759	1.92718	0.52768	2.18092	0.52764	2.12284	0.52777	1.94641	0.52781	1.97188	0.52751	1.88301	0.52773	1.73726	0.52726	0.96448	0.52733	1.19887	0.52729	0.91034	0.52746	1.14232	0.5275	1.3219	0.52742	1.50276	0.52704	1.28335	0.52773	1.19922	0.52719	1.45008	0.52741	1.44211	0.52707	1.37834	0.52774	1.45052	0.52756	1.22247
0.52668	1.76753	0.52691	1.83021	0.52661	1.65959	0.52657	2.15696	0.52658	1.67944	0.52663	1.89024	0.52651	2.13515	0.5268	2.07739	0.52663	1.9011	0.52675	1.95071	0.52665	1.86683	0.52654	1.69545	0.52645	0.93284	0.52608	1.17019	0.52644	0.88656	0.52643	1.11598	0.5265	1.29254	0.52657	1.46759	0.52607	1.25523	0.52646	1.17165	0.52615	1.41355	0.52666	1.40661	0.52613	1.34492	0.52633	1.41785	0.52629	1.18211
0.52574	1.76832	0.52591	1.74915	0.52563	1.6338	0.52564	2.11775	0.52567	1.64615	0.52557	1.84884	0.52561	2.09498	0.52564	2.03748	0.52559	1.86519	0.52577	1.90658	0.52554	1.82965	0.52568	1.67208	0.52519	0.92044	0.52532	1.13222	0.52537	0.86597	0.52545	1.08971	0.5255	1.26288	0.52557	1.43771	0.5251	1.2219	0.52569	1.13195	0.52512	1.39177	0.52534	1.3739	0.52535	1.32178	0.5254	1.39448	0.52534	1.16573
0.52459	1.73995	0.52473	1.76333	0.52478	1.60768	0.52454	2.08876	0.52451	1.63089	0.5245	1.81973	0.52463	2.07562	0.52454	2.00981	0.52469	1.82253	0.52474	1.86018	0.52478	1.77895	0.5247	1.65396	0.52429	0.8902	0.52417	1.10614	0.52425	0.85033	0.52448	1.06213	0.52424	1.23215	0.52441	1.40854	0.52407	1.20014	0.52438	1.10368	0.52444	1.34896	0.52477	1.33499	0.52398	1.2935	0.52451	1.35432	0.52439	1.12466
0.52361	1.74942	0.52371	1.70856	0.52358	1.56863	0.52369	2.06788	0.52369	1.58916	0.52356	1.78643	0.52351	2.0433	0.52373	1.98003	0.52354	1.81077	0.52365	1.83664	0.52368	1.76067	0.52359	1.60467	0.52316	0.86183	0.5233	1.08032	0.52346	0.81774	0.52309	1.0254	0.52348	1.20399	0.52344	1.36954	0.52309	1.17545	0.52338	1.0801	0.52321	1.32841	0.52371	1.30215	0.52311	1.25219	0.52359	1.33447	0.52369	1.10795
0.52261	1.71046	0.52262	1.68928	0.52275	1.52756	0.52262	2.03574	0.52257	1.55148	0.52257	1.76216	0.52267	1.99504	0.52259	1.94525	0.5227	1.78099	0.52266	1.81042	0.52269	1.74057	0.52252	1.5794	0.52253	0.84459	0.52233	1.04945	0.52205	0.79698	0.52206	1.01465	0.52221	1.18008	0.52265	1.33223	0.52242	1.13777	0.52257	1.0487	0.52242	1.29196	0.52232	1.27487	0.5226	1.2273	0.52279	1.29187	0.52252	1.07342
0.52176	1.68608	0.52163	1.67005	0.52171	1.51261	0.52163	1.98847	0.52157	1.52542	0.52151	1.72158	0.5217	1.95213	0.52169	1.90306	0.52178	1.73249	0.5217	1.7701	0.52154	1.70496	0.5217	1.55392	0.52118	0.81878	0.52144	1.02157	0.52107	0.77672	0.52114	0.9833	0.52148	1.14464	0.52162	1.31432	0.52113	1.11201	0.52171	1.02035	0.52146	1.25806	0.52173	1.24072	0.52155	1.20034	0.52176	1.26698	0.52156	1.05911
0.52074	1.65144	0.52067	1.64236	0.52077	1.49169	0.52065	1.97205	0.5206	1.49622	0.52058	1.68176	0.52051	1.94162	0.52049	1.87631	0.5207	1.6939	0.52073	1.72187	0.52057	1.65545	0.52059	1.52811	0.52002	0.79479	0.5201	0.99545	0.52044	0.76001	0.52029	0.95567	0.52016	1.11097	0.52049	1.2724	0.52029	1.08301	0.52067	0.98464	0.52043	1.22429	0.52058	1.20362	0.52015	1.17992	0.52045	1.23592	0.52061	1.01709
0.51965	1.61804	0.51961	1.60037	0.51974	1.45151	0.51961	1.94372	0.51973	1.46541	0.51954	1.6552	0.5197	1.90141	0.51951	1.8567	0.51981	1.67403	0.51979	1.69346	0.51972	1.63461	0.51963	1.48791	0.51922	0.77539	0.51929	0.96773	0.51907	0.74388	0.51942	0.93801	0.51947	1.08471	0.51964	1.24754	0.51947	1.05837	0.51976	0.96529	0.51943	1.19314	0.51937	1.17765	0.51891	1.13962	0.51937	1.19559	0.51944	0.99116
0.51858	1.57081	0.51862	1.5737	0.51866	1.40586	0.51865	1.90075	0.51859	1.42757	0.51857	1.63482	0.51852	1.84953	0.51866	1.8153	0.51868	1.64497	0.51873	1.67249	0.51847	1.61099	0.51874	1.45181	0.51821	0.75595	0.51834	0.94245	0.51832	0.72035	0.51808	0.91183	0.51841	1.05746	0.51855	1.21146	0.51851	1.02565	0.51861	0.93595	0.51826	1.15205	0.51838	1.14802	0.51819	1.11788	0.51861	1.16453	0.51837	0.96411
0.51753	1.54776	0.51776	1.56007	0.51767	1.38893	0.51772	1.86001	0.51756	1.40309	0.51763	1.58597	0.51774	1.82228	0.51767	1.76923	0.51769	1.60479	0.51774	1.62952	0.51761	1.57778	0.51761	1.43046	0.51709	0.7318	0.51713	0.92044	0.51744	0.69669	0.51711	0.87709	0.51749	1.0264	0.51734	1.1795	0.51745	0.99902	0.51737	0.90653	0.51743	1.13413	0.51753	1.11502	0.51694	1.08294	0.51733	1.1367	0.51747	0.93776
0.5167	1.52329	0.51673	1.51731	0.51672	1.36794	0.51653	1.83524	0.51663	1.3884	0.51655	1.5461	0.51658	1.79404	0.51661	1.73623	0.51663	1.56922	0.5166	1.58461	0.51664	1.53957	0.51653	1.40751	0.51626	0.70955	0.51622	0.88765	0.51631	0.68531	0.51637	0.86427	0.5164	1.01279	0.51659	1.15542	0.51642	0.97391	0.51632	0.8801	0.51607	1.09711	0.51664	1.08067	0.51664	1.05334	0.51638	1.11254	0.51647	0.91258
0.51577	1.50493	0.51572	1.48228	0.51568	1.33149	0.51577	1.82084	0.51556	1.34051	0.51567	1.53423	0.51553	1.76018	0.51565	1.7179	0.51562	1.55737	0.51557	1.56157	0.51575	1.49407	0.51577	1.37091	0.51512	0.68804	0.51535	0.87261	0.51509	0.6629	0.51521	0.84574	0.51539	0.9783	0.51562	1.12805	0.51542	0.95605	0.51578	0.85492	0.51517	1.06522	0.51545	1.05778	0.51493	1.03784	0.51537	1.08442	0.51526	0.88015
0.51467	1.46082	0.51476	1.44861	0.51458	1.29734	0.51455	1.77692	0.51456	1.30589	0.51456	1.49995	0.51462	1.72163	0.51453	1.6861	0.5147	1.51966	0.51468	1.537	0.51461	1.47927	0.51456	1.33236	0.51445	0.66596	0.51408	0.84456	0.51437	0.64305	0.51417	0.82705	0.5145	0.94682	0.51455	1.10035	0.51444	0.91829	0.5145	0.82171	0.51446	1.03284	0.51469	1.01965	0.51434	1.00774	0.51435	1.04894	0.51434	0.8608
0.51359	1.43087	0.51381	1.42904	0.51374	1.27324	0.51367	1.74098	0.51373	1.27744	0.51359	1.46326	0.51375	1.68226	0.51375	1.64338	0.51354	1.47297	0.51361	1.50702	0.51361	1.46388	0.51363	1.32347	0.51324	0.65066	0.51306	0.81441	0.51308	0.62212	0.51343	0.78792	0.51318	0.92213	0.51343	1.06448	0.51325	0.89889	0.5134	0.80491	0.51316	1.00609	0.51376	0.98887	0.51281	0.99105	0.51336	1.02317	0.51366	0.84587
0.51255	1.42144	0.51278	1.40089	0.51272	1.25921	0.51252	1.71732	0.51253	1.26884	0.51258	1.42484	0.51269	1.65559	0.51256	1.61484	0.51267	1.45214	0.51258	1.47042	0.51263	1.40218	0.51279	1.29994	0.51216	0.61447	0.51216	0.78358	0.51223	0.61484	0.5123	0.778	0.51248	0.90414	0.51242	1.04061	0.5125	0.87738	0.51269	0.77951	0.51206	0.97852	0.51247	0.9551	0.5126	0.94366	0.51245	1.00133	0.5125	0.8115
0.51169	1.38248	0.51175	1.36314	0.51165	1.22927	0.51172	1.68895	0.51159	1.22194	0.51155	1.39225	0.51164	1.63116	0.51168	1.58444	0.51171	1.4261	0.51172	1.43559	0.51168	1.37798	0.51162	1.26255	0.51148	0.6112	0.51137	0.77237	0.51106	0.59044	0.51133	0.74888	0.51134	0.86659	0.51166	1.01094	0.51106	0.85017	0.51159	0.75498	0.51102	0.94458	0.51127	0.93344	0.51162	0.9356	0.51137	0.96771	0.51137	0.78635
0.51071	1.34534	0.5107	1.32981	0.51051	1.18518	0.51077	1.65599	0.51066	1.17942	0.5106	1.3681	0.51078	1.57779	0.51072	1.55859	0.51071	1.39943	0.51074	1.41429	0.51062	1.35341	0.51075	1.22822	0.51017	0.58825	0.51022	0.7326	0.51046	0.57745	0.51026	0.72614	0.51008	0.84698	0.5108	0.97404	0.51045	0.82841	0.5104	0.72946	0.51017	0.92161	0.51054	0.90254	0.51024	0.91275	0.51071	0.93884	0.51051	0.77283
0.50968	1.31332	0.50961	1.30259	0.50961	1.16447	0.50963	1.62348	0.50965	1.16887	0.50965	1.34705	0.50964	1.5424	0.50964	1.51938	0.50981	1.35101	0.50966	1.37389	0.50963	1.33352	0.50964	1.20374	0.50923	0.57261	0.50942	0.71534	0.50916	0.54929	0.50908	0.70496	0.50956	0.81778	0.50936	0.95119	0.50929	0.80459	0.50961	0.69499	0.50934	0.8845	0.5098	0.87715	0.50919	0.88613	0.50958	0.91531	0.50963	0.72895
0.50857	1.28727	0.5086	1.28318	0.50853	1.14881	0.50863	1.59883	0.50862	1.14183	0.50865	1.29866	0.50865	1.52329	0.50854	1.47782	0.50862	1.32544	0.50871	1.33178	0.50876	1.29245	0.50852	1.18285	0.50824	0.54602	0.50816	0.70174	0.50812	0.54569	0.50814	0.68469	0.50829	0.79487	0.50875	0.92925	0.50835	0.78284	0.50874	0.67921	0.50831	0.85738	0.50875	0.84974	0.50854	0.84821	0.50845	0.89235	0.50852	0.71331
0.50759	1.26322	0.50769	1.26008	0.5077	1.12219	0.50756	1.56848	0.50764	1.11163	0.50757	1.2628	0.50763	1.49347	0.50752	1.4475	0.50758	1.29743	0.50774	1.31479	0.50775	1.25945	0.50758	1.15365	0.50733	0.52658	0.50719	0.67251	0.50746	0.52737	0.50727	0.65781	0.50709	0.76104	0.50748	0.90164	0.50713	0.76146	0.50757	0.6571	0.507	0.84526	0.50734	0.8167	0.50708	0.82898	0.50774	0.84814	0.50745	0.69189
0.50664	1.23419	0.50679	1.21894	0.50667	1.09237	0.50659	1.53568	0.50657	1.07007	0.50657	1.24758	0.50666	1.44944	0.50648	1.43051	0.50679	1.27282	0.5067	1.30027	0.50661	1.24195	0.50656	1.11875	0.50595	0.50862	0.50632	0.64937	0.50615	0.50881	0.50612	0.63887	0.50606	0.74049	0.50662	0.87369	0.50636	0.72742	0.50653	0.62542	0.50634	0.819	0.50661	0.7918	0.50631	0.80346	0.50645	0.83478	0.50653	0.67344
0.50577	1.19581	0.50575	1.19045	0.50566	1.06453	0.50562	1.5078	0.5057	1.05344	0.50558	1.22049	0.50563	1.41832	0.50562	1.38981	0.50567	1.23733	0.50562	1.25329	0.50566	1.21474	0.50576	1.09348	0.50492	0.49098	0.50525	0.63446	0.50494	0.49245	0.50532	0.62646	0.50516	0.71513	0.50538	0.84037	0.50548	0.70889	0.50579	0.60529	0.50535	0.78136	0.50569	0.76394	0.50517	0.77947	0.50533	0.80298	0.50563	0.64143
0.50476	1.17524	0.5047	1.16561	0.50459	1.04471	0.50463	1.47914	0.5046	1.03297	0.50465	1.19038	0.50452	1.40354	0.50469	1.3475	0.50454	1.20114	0.50455	1.21085	0.5046	1.17814	0.50473	1.08074	0.50432	0.4743	0.50417	0.6036	0.50429	0.4737	0.50443	0.60206	0.50441	0.70541	0.50448	0.81633	0.50449	0.68775	0.5044	0.58766	0.50449	0.75773	0.50444	0.74623	0.50438	0.75977	0.50444	0.78238	0.5045	0.62353
0.50367	1.15086	0.50375	1.14705	0.50379	1.01271	0.50349	1.45664	0.50367	0.99174	0.50363	1.15076	0.50371	1.37159	0.50352	1.33964	0.50371	1.18887	0.5036	1.18922	0.50356	1.14183	0.50353	1.05944	0.50324	0.45033	0.50327	0.58184	0.50305	0.46058	0.5033	0.58217	0.50313	0.67907	0.50357	0.7902	0.50341	0.66368	0.50381	0.56497	0.50318	0.73074	0.50344	0.71738	0.50343	0.72588	0.50361	0.75463	0.5033	0.60388
0.50264	1.12681	0.50278	1.1127	0.50257	0.9844	0.50272	1.41285	0.5027	0.96804	0.50265	1.11172	0.50262	1.32187	0.50279	1.31375	0.50265	1.16443	0.50261	1.1575	0.50274	1.12991	0.50261	1.01457	0.5022	0.43876	0.50241	0.56576	0.50194	0.44372	0.50251	0.56835	0.50245	0.65434	0.50264	0.76197	0.50212	0.64057	0.50242	0.54061	0.50214	0.69404	0.50282	0.68061	0.5024	0.71293	0.50268	0.73093	0.50265	0.58171
0.50162	1.08207	0.50176	1.08476	0.50181	0.96135	0.50162	1.38352	0.50167	0.95216	0.50165	1.09997	0.50148	1.29599	0.50158	1.26416	0.50172	1.12429	0.50163	1.12636	0.50161	1.1089	0.50171	0.99236	0.50101	0.42401	0.50112	0.55387	0.5014	0.42846	0.50142	0.55466	0.50111	0.62291	0.50131	0.74245	0.50148	0.62026	0.50139	0.52355	0.50141	0.67839	0.50144	0.6587	0.50153	0.68215	0.50173	0.70074	0.50157	0.56
0.5008	1.06251	0.50073	1.07058	0.50061	0.93397	0.50064	1.36702	0.50069	0.92594	0.50061	1.07061	0.50075	1.27564	0.50066	1.23372	0.50058	1.09695	0.50061	1.09005	0.50069	1.0721	0.50056	0.96825	0.50028	0.40592	0.50038	0.5216	0.50035	0.41564	0.50013	0.53188	0.50046	0.61356	0.50078	0.72272	0.50019	0.60611	0.50086	0.49704	0.50039	0.65439	0.50067	0.63557	0.50014	0.66223	0.50039	0.68722	0.50027	0.54006
0.49957	1.04365	0.49979	1.04854	0.49972	0.91763	0.49965	1.33997	0.49954	0.88396	0.49962	1.02863	0.49971	1.24661	0.49975	1.21768	0.49958	1.07049	0.49956	1.06602	0.49955	1.03814	0.49973	0.94616	0.49897	0.39433	0.49904	0.50231	0.49895	0.40096	0.49904	0.51113	0.49912	0.59433	0.49956	0.69712	0.49925	0.59135	0.49978	0.48343	0.49939	0.63434	0.49927	0.59998	0.49906	0.64601	0.49955	0.65132	0.49946	0.52493
0.49866	1.0174	0.49863	1.0133	0.49874	0.88588	0.49862	1.30598	0.49875	0.86204	0.49854	0.99864	0.49874	1.20307	0.49869	1.18591	0.49855	1.05059	0.49865	1.04832	0.49859	1.01783	0.49863	0.91125	0.49835	0.37854	0.49835	0.4859	0.49806	0.38301	0.49812	0.49651	0.49809	0.56128	0.4987	0.66051	0.49835	0.56715	0.49869	0.46293	0.49848	0.59998	0.4986	0.59123	0.49806	0.61688	0.49869	0.63527	0.49864	0.51162
0.49772	0.99671	0.49765	0.98748	0.49765	0.85913	0.49754	1.27831	0.49759	0.85	0.49769	0.98768	0.49762	1.17628	0.49771	1.15643	0.49758	1.01531	0.49773	1.01738	0.49767	1.00712	0.49759	0.89128	0.49728	0.3651	0.49727	0.46071	0.49736	0.3762	0.49699	0.47457	0.49732	0.54772	0.49785	0.64872	0.49718	0.54412	0.49738	0.43731	0.49711	0.58121	0.49764	0.55852	0.49712	0.612	0.49752	0.61145	0.49765	0.47804
0.49665	0.96855	0.4966	0.96766	0.49668	0.83461	0.49655	1.25461	0.49665	0.81965	0.49671	0.95787	0.49666	1.15817	0.49664	1.11602	0.49672	0.981	0.49671	0.97615	0.49659	0.96184	0.4967	0.86543	0.49621	0.34268	0.49596	0.4526	0.49628	0.35767	0.49627	0.45773	0.49624	0.53721	0.49658	0.62143	0.49604	0.52435	0.49677	0.42165	0.49646	0.57241	0.4966	0.53884	0.49642	0.58232	0.4964	0.58982	0.49661	0.46523
0.49564	0.93989	0.49565	0.94672	0.49569	0.81605	0.49565	1.23666	0.49568	0.7823	0.49566	0.92391	0.49557	1.12511	0.49565	1.0917	0.49566	0.96298	0.49566	0.95034	0.4956	0.93371	0.49572	0.85803	0.49529	0.33079	0.495	0.42558	0.49518	0.35366	0.49513	0.43641	0.49528	0.51574	0.49573	0.59197	0.49533	0.5062	0.49544	0.40437	0.49544	0.55059	0.49536	0.51373	0.49512	0.56109	0.49534	0.56182	0.49535	0.44906
0.49458	0.92261	0.49459	0.92243	0.49455	0.7935	0.49471	1.19931	0.49462	0.75761	0.49473	0.88995	0.49468	1.08984	0.49464	1.07189	0.49454	0.94165	0.49472	0.94008	0.49476	0.92333	0.49473	0.83077	0.49407	0.32171	0.49427	0.41249	0.4941	0.3333	0.49394	0.42083	0.49435	0.49008	0.49482	0.57669	0.49435	0.48582	0.49458	0.38398	0.49449	0.52265	0.49473	0.49105	0.49446	0.53999	0.49441	0.54569	0.49435	0.42886
0.49373	0.89731	0.4936	0.88757	0.49374	0.76024	0.49354	1.16337	0.49374	0.74719	0.49376	0.8651	0.49358	1.0557	0.49373	1.04633	0.49385	0.91595	0.49372	0.90356	0.49375	0.89794	0.4936	0.79351	0.49323	0.30397	0.49332	0.39058	0.49324	0.32668	0.49333	0.40882	0.49341	0.4751	0.49368	0.56017	0.49338	0.46963	0.49376	0.35927	0.49339	0.49662	0.49344	0.46781	0.49336	0.51883	0.49348	0.52869	0.49357	0.41126
0.49278	0.8652	0.49261	0.86142	0.49276	0.74079	0.49272	1.14381	0.49271	0.72295	0.49272	0.84487	0.49275	1.04149	0.49258	1.01316	0.49265	0.8795	0.49273	0.87391	0.49258	0.86183	0.49264	0.77039	0.49232	0.29192	0.49234	0.38015	0.49231	0.30927	0.49233	0.39186	0.49203	0.45312	0.49244	0.52968	0.49224	0.45676	0.4928	0.34788	0.49222	0.47297	0.49249	0.44924	0.49196	0.49512	0.49257	0.49546	0.49275	0.39223
0.49172	0.8407	0.49165	0.84566	0.4916	0.72937	0.49169	1.12123	0.49164	0.68254	0.49172	0.82217	0.49158	1.0115	0.49168	0.97631	0.49163	0.8609	0.49177	0.85393	0.49161	0.84347	0.49171	0.75004	0.49113	0.28044	0.49094	0.3575	0.49103	0.30669	0.49121	0.37709	0.49125	0.43672	0.49142	0.5105	0.49131	0.43486	0.4914	0.3358	0.49099	0.4593	0.4917	0.42581	0.49114	0.47737	0.49177	0.48796	0.49159	0.37816
0.49064	0.82599	0.49072	0.83152	0.49071	0.71921	0.49072	1.09187	0.49082	0.67167	0.49069	0.77787	0.49069	0.97823	0.49073	0.9637	0.49066	0.84691	0.49064	0.83007	0.49073	0.81927	0.49067	0.7294	0.49001	0.26681	0.49031	0.34688	0.49013	0.28441	0.49019	0.35999	0.49023	0.41555	0.4907	0.4903	0.49041	0.42396	0.49096	0.31085	0.49039	0.43028	0.49042	0.40485	0.49024	0.46168	0.49031	0.45351	0.49031	0.36422
0.48955	0.79654	0.48967	0.79331	0.48979	0.68255	0.48976	1.06304	0.48967	0.64958	0.48971	0.75657	0.48973	0.94629	0.48972	0.94215	0.48961	0.8118	0.48962	0.79553	0.48975	0.80041	0.48951	0.70058	0.48912	0.25253	0.48929	0.32864	0.48904	0.28116	0.48917	0.34597	0.48931	0.39633	0.48959	0.46958	0.48929	0.40358	0.4896	0.29523	0.4891	0.41466	0.48964	0.38884	0.48919	0.44696	0.4897	0.44387	0.48964	0.34519
0.48868	0.7717	0.48869	0.76546	0.48882	0.65903	0.48865	1.04066	0.4888	0.62311	0.48855	0.74177	0.48865	0.9337	0.48862	0.89773	0.48853	0.77846	0.48858	0.76253	0.48875	0.76935	0.48861	0.67514	0.48798	0.24362	0.48827	0.31876	0.48833	0.26484	0.4883	0.32847	0.48813	0.38692	0.48847	0.45497	0.48797	0.38811	0.48828	0.28372	0.48825	0.39713	0.48832	0.36373	0.48847	0.42208	0.48854	0.42105	0.48836	0.32379
0.48775	0.75264	0.48765	0.75476	0.48758	0.64173	0.48766	1.01378	0.48768	0.58969	0.48752	0.71981	0.48774	0.90226	0.48757	0.87188	0.4876	0.76276	0.48759	0.74359	0.48773	0.74028	0.48765	0.66	0.48694	0.22772	0.48716	0.29842	0.48739	0.25631	0.48734	0.32558	0.48705	0.36608	0.48747	0.43497	0.48716	0.37254	0.48743	0.26582	0.48729	0.38036	0.48769	0.34059	0.48739	0.41756	0.4874	0.40795	0.48752	0.32087
0.48666	0.73033	0.48665	0.72877	0.48659	0.62275	0.48663	0.98669	0.48656	0.57551	0.48661	0.68412	0.48654	0.87268	0.48667	0.85918	0.4867	0.74075	0.48664	0.72026	0.48661	0.72051	0.48666	0.64693	0.48639	0.21968	0.48615	0.29435	0.48626	0.24386	0.48616	0.30256	0.48617	0.35204	0.48649	0.41087	0.48608	0.35897	0.48643	0.24827	0.48629	0.35676	0.48631	0.3253	0.48623	0.39002	0.48676	0.37557	0.48647	0.29971
0.48578	0.71205	0.48562	0.70542	0.48561	0.59768	0.48551	0.95675	0.48571	0.56823	0.48571	0.65798	0.48573	0.84244	0.48577	0.83226	0.48556	0.71224	0.4856	0.69433	0.48571	0.70666	0.48565	0.61368	0.48504	0.2058	0.48536	0.27405	0.48504	0.23572	0.48499	0.29222	0.48548	0.33264	0.48545	0.39167	0.48511	0.34434	0.48574	0.23378	0.48523	0.3401	0.48571	0.30993	0.48518	0.37924	0.4857	0.36575	0.48538	0.28608
0.48482	0.66927	0.48464	0.67565	0.48474	0.57445	0.48473	0.94624	0.48459	0.53527	0.48453	0.64048	0.48466	0.82495	0.48468	0.80749	0.48468	0.68523	0.48467	0.66526	0.4848	0.67601	0.48468	0.59267	0.48413	0.19615	0.48408	0.26251	0.48391	0.22208	0.48419	0.27822	0.48416	0.32454	0.48454	0.38145	0.4841	0.3249	0.48443	0.2185	0.4842	0.33018	0.48439	0.28762	0.48405	0.358	0.48478	0.34828	0.48464	0.2627
0.48381	0.65369	0.48362	0.6551	0.48376	0.55749	0.48363	0.91771	0.48373	0.51248	0.48353	0.62195	0.4836	0.81	0.48353	0.76869	0.48368	0.66214	0.48372	0.64168	0.48352	0.65078	0.48372	0.58424	0.48292	0.18438	0.48315	0.24631	0.48328	0.21532	0.48293	0.2693	0.48332	0.30759	0.48368	0.35344	0.48318	0.31648	0.48365	0.20493	0.48313	0.30956	0.48364	0.2726	0.48329	0.35359	0.48344	0.3292	0.48337	0.26596
0.48262	0.64368	0.48267	0.64279	0.4826	0.54527	0.48258	0.89484	0.48257	0.49241	0.48261	0.59532	0.48277	0.76331	0.48277	0.75145	0.48249	0.64681	0.48263	0.63465	0.48272	0.63188	0.48274	0.55884	0.48236	0.17366	0.48214	0.22929	0.48202	0.20161	0.48208	0.25076	0.48207	0.28879	0.48272	0.33055	0.48238	0.30238	0.4827	0.19228	0.48218	0.28919	0.48258	0.25345	0.48211	0.32563	0.48235	0.31099	0.48222	0.23931
0.48169	0.63243	0.48157	0.62733	0.48178	0.51862	0.48175	0.86787	0.48167	0.47925	0.4816	0.55934	0.48166	0.73781	0.48165	0.72878	0.48163	0.62065	0.48168	0.60111	0.48164	0.61807	0.48163	0.52865	0.48094	0.16076	0.48106	0.21981	0.48127	0.19729	0.4813	0.243	0.48136	0.27079	0.48178	0.33188	0.4813	0.28744	0.48133	0.17953	0.48128	0.27609	0.48134	0.24338	0.48134	0.30802	0.48163	0.2967	0.48134	0.23072
0.48071	0.60057	0.48057	0.59748	0.48062	0.49273	0.48064	0.85203	0.48058	0.45722	0.48062	0.54676	0.48061	0.73386	0.48067	0.70521	0.48052	0.59205	0.48071	0.5679	0.48058	0.5868	0.48076	0.51579	0.48021	0.15842	0.48035	0.20322	0.48013	0.18967	0.4801	0.22685	0.48005	0.26454	0.48033	0.30669	0.48026	0.27028	0.48061	0.16239	0.48025	0.25928	0.48066	0.22394	0.48028	0.31071	0.48067	0.27188	0.48034	0.21419
0.47978	0.58092	0.47976	0.59209	0.4798	0.47636	0.47972	0.82262	0.47977	0.42879	0.47964	0.53324	0.4798	0.70537	0.47974	0.67134	0.47955	0.57382	0.47969	0.55595	0.47966	0.56678	0.47972	0.49769	0.479	0.14886	0.47921	0.19093	0.4791	0.17638	0.47895	0.22059	0.47949	0.24906	0.4797	0.28805	0.47916	0.25982	0.47969	0.15607	0.47922	0.23752	0.47944	0.2068	0.47898	0.28301	0.47946	0.26515	0.47925	0.20948
0.47868	0.56621	0.47863	0.57175	0.47859	0.46256	0.47873	0.80273	0.47857	0.41665	0.47863	0.5073	0.47862	0.66885	0.47873	0.65628	0.47855	0.56169	0.47861	0.53494	0.4788	0.54503	0.47868	0.48022	0.47836	0.13448	0.4781	0.18224	0.47828	0.17258	0.47831	0.20712	0.47835	0.2295	0.47886	0.27301	0.47832	0.24787	0.47876	0.14147	0.47801	0.2298	0.4787	0.1959	0.47808	0.27738	0.47854	0.25035	0.47863	0.19304
0.47773	0.54985	0.47761	0.54988	0.47763	0.44628	0.47763	0.76865	0.47763	0.40582	0.47759	0.47309	0.47761	0.65278	0.47775	0.63784	0.47762	0.5333	0.47756	0.50662	0.47766	0.53448	0.47772	0.45751	0.47718	0.12797	0.47729	0.16405	0.47707	0.16063	0.47713	0.19728	0.47716	0.22097	0.47782	0.26399	0.47743	0.23581	0.4777	0.12706	0.47707	0.21721	0.47733	0.1796	0.47703	0.25473	0.47745	0.22557	0.47729	0.17386
0.47673	0.5189	0.47676	0.52802	0.47659	0.4204	0.47664	0.75385	0.47669	0.38211	0.47653	0.44954	0.47676	0.63861	0.47674	0.60781	0.47677	0.50605	0.47681	0.47792	0.47666	0.51379	0.47676	0.43617	0.47597	0.1202	0.47612	0.14722	0.47592	0.15346	0.47606	0.18511	0.47631	0.21212	0.47678	0.24028	0.47608	0.22003	0.47652	0.11892	0.47621	0.19989	0.47673	0.16262	0.47612	0.25135	0.47682	0.21355	0.47652	0.16711
0.47567	0.49369	0.47575	0.49841	0.47557	0.40423	0.47563	0.73577	0.47566	0.35772	0.47556	0.43684	0.47567	0.61074	0.47559	0.58072	0.47568	0.48718	0.47575	0.46794	0.47571	0.47671	0.47554	0.42647	0.47513	0.10947	0.47509	0.14474	0.475	0.14209	0.4753	0.17487	0.47512	0.19557	0.47562	0.22634	0.47508	0.21347	0.4754	0.10922	0.47495	0.18499	0.47536	0.14588	0.47519	0.22724	0.47578	0.19829	0.47534	0.15887
0.47455	0.48561	0.47475	0.48571	0.47476	0.39535	0.47475	0.7074	0.47455	0.34686	0.47454	0.41806	0.47454	0.58063	0.47464	0.56087	0.47457	0.47843	0.47472	0.45496	0.4746	0.46534	0.47471	0.40925	0.47428	0.09866	0.47418	0.1282	0.47425	0.13667	0.47443	0.16118	0.47426	0.18801	0.47439	0.21402	0.47426	0.20054	0.4745	0.09411	0.4742	0.17082	0.47473	0.13763	0.47433	0.2192	0.47471	0.18712	0.47458	0.14244
0.47362	0.47363	0.47369	0.47422	0.47358	0.38602	0.4736	0.68267	0.47366	0.3381	0.47361	0.39308	0.47383	0.55782	0.47362	0.55003	0.47365	0.45288	0.47384	0.42249	0.47365	0.45534	0.47385	0.38649	0.47308	0.093	0.47325	0.11932	0.47318	0.13001	0.47331	0.15902	0.47325	0.17181	0.47337	0.20047	0.47293	0.1899	0.47376	0.08261	0.47327	0.15669	0.47381	0.12197	0.47338	0.2126	0.47363	0.16378	0.47363	0.13581
0.47266	0.44717	0.47263	0.45317	0.47272	0.35804	0.47272	0.66662	0.47269	0.3118	0.47262	0.36323	0.47267	0.5442	0.47267	0.53068	0.47274	0.42672	0.47278	0.39954	0.47285	0.43226	0.47278	0.36091	0.47216	0.08958	0.47231	0.10614	0.47212	0.12075	0.47206	0.14776	0.4722	0.16167	0.47258	0.18491	0.47222	0.17551	0.47252	0.07194	0.47214	0.14964	0.47261	0.10523	0.47219	0.20299	0.47249	0.16308	0.47227	0.12734
0.47166	0.41952	0.4717	0.43177	0.47188	0.33612	0.47166	0.64913	0.47163	0.29174	0.47154	0.35296	0.47172	0.52409	0.47183	0.49776	0.47154	0.41366	0.47169	0.39722	0.47157	0.4063	0.47158	0.35444	0.47137	0.08056	0.47112	0.10476	0.47134	0.11537	0.47092	0.1353	0.47145	0.15612	0.4717	0.17207	0.47126	0.16827	0.47153	0.06312	0.47137	0.14015	0.47139	0.08932	0.47097	0.18726	0.47156	0.14666	0.47134	0.11223
0.4707	0.41384	0.47054	0.41013	0.47062	0.33199	0.47061	0.62344	0.47053	0.28134	0.47052	0.34066	0.47059	0.49653	0.47055	0.47653	0.47048	0.39988	0.47065	0.37372	0.47059	0.39409	0.47073	0.34023	0.47014	0.07363	0.47008	0.09172	0.47021	0.1113	0.47028	0.12532	0.47016	0.14003	0.47049	0.15558	0.47026	0.1568	0.47052	0.04523	0.47035	0.12316	0.47047	0.08839	0.46996	0.16857	0.47041	0.13349	0.47025	0.10494
0.46956	0.39557	0.46966	0.40078	0.46965	0.31707	0.4696	0.60264	0.46984	0.27203	0.46963	0.31288	0.46954	0.46491	0.46965	0.4648	0.46966	0.37823	0.46958	0.34065	0.46964	0.37888	0.46963	0.31905	0.46909	0.067	0.46926	0.08393	0.46908	0.09901	0.469	0.11981	0.46937	0.12861	0.46964	0.14953	0.46899	0.14902	0.46968	0.03407	0.46935	0.11503	0.46937	0.07052	0.4693	0.16016	0.46964	0.11558	0.46939	0.09423
0.46869	0.36782	0.46877	0.38763	0.46876	0.29284	0.46863	0.58552	0.46857	0.25398	0.46877	0.28886	0.46871	0.46217	0.46875	0.44478	0.46871	0.35613	0.46864	0.31987	0.46884	0.35936	0.46855	0.30067	0.4682	0.06249	0.46806	0.07559	0.46836	0.09675	0.46814	0.11177	0.46829	0.12284	0.46859	0.13393	0.46814	0.13586	0.4685	0.02614	0.4684	0.10176	0.46849	0.05657	0.46835	0.14519	0.46833	0.11553	0.46859	0.08489
0.46764	0.34866	0.4676	0.36571	0.46782	0.27877	0.46756	0.56409	0.46775	0.22859	0.4677	0.27765	0.46757	0.44003	0.46781	0.4189	0.4676	0.33757	0.46766	0.30968	0.46755	0.33191	0.46782	0.28639	0.46729	0.05405	0.46724	0.06944	0.46724	0.09184	0.46716	0.10252	0.46737	0.10706	0.46774	0.12218	0.46706	0.13026	0.4675	0.02296	0.4673	0.08854	0.46761	0.05231	0.46743	0.13569	0.46741	0.096	0.46759	0.08071
0.46662	0.34054	0.46659	0.33585	0.4668	0.26419	0.46657	0.54341	0.46664	0.22017	0.46663	0.26546	0.46672	0.41053	0.46659	0.39613	0.46652	0.32547	0.46663	0.29692	0.46653	0.32016	0.46665	0.28054	0.46619	0.04772	0.46637	0.05672	0.46613	0.08507	0.46638	0.09359	0.466	0.10046	0.46645	0.11146	0.46641	0.12207	0.46665	0.01005	0.46611	0.08502	0.4664	0.03207	0.46605	0.12057	0.46636	0.0902	0.46628	0.07112
0.46569	0.32699	0.46563	0.32416	0.46575	0.25436	0.46552	0.52348	0.46567	0.21296	0.46568	0.24193	0.46567	0.38427	0.46579	0.37768	0.46567	0.30728	0.4656	0.27239	0.4657	0.31208	0.46557	0.26183	0.46524	0.04387	0.46532	0.05365	0.46486	0.07088	0.46509	0.08881	0.46513	0.088	0.4655	0.0989	0.46545	0.1134	0.46534	0.00175	0.4654	0.07726	0.46559	0.02356	0.46555	0.11988	0.4656	0.07429	0.46563	0.05518
0.46474	0.31477	0.46467	0.31767	0.46467	0.23315	0.46482	0.50515	0.46479	0.19095	0.46478	0.21725	0.46458	0.3812	0.46455	0.36875	0.46467	0.28074	0.46466	0.25585	0.46471	0.29286	0.46463	0.23555	0.46403	0.04032	0.46414	0.04187	0.46435	0.0771	0.46409	0.08264	0.46438	0.08648	0.46451	0.08735	0.46439	0.10219	0.46448	-0.00618	0.46446	0.06474	0.46426	0.01372	0.46419	0.10354	0.46469	0.06389	0.46452	0.0599
0.46368	0.29191	0.46365	0.29823	0.46367	0.21386	0.46365	0.49117	0.46359	0.17524	0.46366	0.20219	0.46362	0.35712	0.46377	0.34798	0.46355	0.26603	0.46363	0.24058	0.46372	0.26624	0.46369	0.23191	0.46336	0.03435	0.46301	0.03824	0.46329	0.06124	0.46311	0.07389	0.46304	0.08202	0.46376	0.08119	0.46312	0.09454	0.46348	-0.01535	0.46332	0.05344	0.46322	0.00101	0.46315	0.09723	0.46327	0.04382	0.4632	0.04346
0.46277	0.28042	0.46265	0.27852	0.46271	0.20679	0.46279	0.4588	0.46264	0.16468	0.46282	0.18952	0.46274	0.33539	0.46262	0.32071	0.4626	0.26243	0.46269	0.22857	0.46279	0.25874	0.46267	0.21775	0.46211	0.0298	0.46203	0.02731	0.46221	0.05921	0.46236	0.06709	0.46224	0.06619	0.46252	0.06731	0.46246	0.08547	0.46228	-0.01886	0.462	0.04697	0.46253	-0.00436	0.46229	0.08636	0.46231	0.03131	0.46235	0.02978
0.46167	0.27132	0.46169	0.26752	0.46158	0.19679	0.46169	0.44472	0.46174	0.15893	0.46165	0.17684	0.46183	0.31485	0.46157	0.30612	0.46149	0.24076	0.46169	0.20283	0.46173	0.2526	0.46153	0.20283	0.46109	0.02469	0.46126	0.02601	0.46124	0.0566	0.46097	0.05909	0.46115	0.05598	0.46148	0.05866	0.46098	0.07297	0.4617	-0.03041	0.46117	0.03672	0.46125	-0.01354	0.46124	0.08193	0.46106	0.01498	0.46122	0.02138
0.4608	0.26438	0.46072	0.26248	0.46063	0.1787	0.46071	0.43969	0.46077	0.1454	0.46067	0.15145	0.46049	0.30684	0.4606	0.29716	0.46078	0.21757	0.46083	0.18199	0.46065	0.22956	0.46074	0.17955	0.46003	0.01654	0.46007	0.01731	0.45993	0.05138	0.46024	0.05358	0.46025	0.04973	0.46023	0.04423	0.46044	0.06609	0.46024	-0.03536	0.46056	0.0271	0.46021	-0.01826	0.4603	0.07389	0.46049	0.01542	0.46011	0.0186
0.45979	0.23606	0.45963	0.24796	0.45972	0.15735	0.45958	0.41315	0.4597	0.12366	0.45989	0.13325	0.45979	0.29111	0.45988	0.27702	0.45975	0.20535	0.45947	0.1764	0.45966	0.20817	0.45981	0.17576	0.45901	0.01701	0.45914	0.00846	0.45934	0.04459	0.45909	0.05104	0.4594	0.03558	0.45962	0.03289	0.45926	0.06038	0.45921	-0.04038	0.45944	0.02135	0.45953	-0.02747	0.45901	0.06003	0.45925	0.00428	0.45925	0.01791
0.45872	0.22162	0.45866	0.23904	0.45882	0.15192	0.4587	0.3899	0.4588	0.11809	0.45852	0.12673	0.45862	0.25915	0.45876	0.25141	0.45878	0.19431	0.45863	0.16716	0.45858	0.19768	0.45866	0.16573	0.45833	0.01066	0.45828	0.00724	0.45799	0.03973	0.45818	0.04247	0.45851	0.02536	0.4583	0.02834	0.45808	0.04691	0.45831	-0.044	0.45851	0.01653	0.45862	-0.02779	0.45836	0.0583	0.45799	-0.00167	0.45854	0.00521
0.45766	0.20841	0.45759	0.21884	0.45771	0.1499	0.45768	0.37596	0.45772	0.11336	0.45767	0.1166	0.45754	0.24185	0.45764	0.23817	0.45744	0.18103	0.45757	0.14208	0.45769	0.19205	0.45754	0.15027	0.45698	0.00548	0.45724	-0.00421	0.45727	0.03319	0.45719	0.04238	0.4571	0.02391	0.45722	0.01498	0.45693	0.04104	0.45729	-0.05286	0.45723	0.00607	0.45744	-0.04139	0.45721	0.04518	0.45695	-0.01507	0.45704	-0.00402
0.45672	0.2015	0.45663	0.19923	0.45656	0.1375	0.45668	0.35596	0.45674	0.0966	0.45665	0.08868	0.45666	0.23238	0.45666	0.22802	0.45664	0.15981	0.45662	0.12583	0.45665	0.17845	0.4567	0.13433	0.45627	0.00227	0.45603	-0.00658	0.45631	0.03008	0.45638	0.03761	0.45606	0.01987	0.45648	0.0094	0.45591	0.03225	0.45627	-0.06174	0.45603	-0.00178	0.45621	-0.04851	0.45615	0.03706	0.45622	-0.01729	0.45643	-0.00823
0.45573	0.1812	0.45572	0.20497	0.45554	0.12128	0.45561	0.34342	0.45569	0.08346	0.45553	0.07074	0.45575	0.22133	0.4557	0.2154	0.45562	0.14274	0.4556	0.12097	0.45563	0.15598	0.45574	0.12313	0.45505	0.0022	0.45506	-0.01393	0.45494	0.02395	0.45543	0.02868	0.45522	0.00777	0.45524	0.00627	0.45502	0.02884	0.45547	-0.06672	0.45518	-0.00585	0.45516	-0.05235	0.45524	0.02753	0.45519	-0.02779	0.45532	-0.01003
0.45468	0.15933	0.45476	0.18103	0.45473	0.10248	0.45474	0.3263	0.45464	0.07513	0.45471	0.06043	0.45459	0.19587	0.45471	0.19368	0.45454	0.14027	0.45464	0.10947	0.45463	0.14478	0.45479	0.11843	0.45436	-0.00568	0.45409	-0.01394	0.45422	0.0214	0.45409	0.02617	0.45435	0.00288	0.45465	-0.00223	0.45394	0.02426	0.45433	-0.06856	0.45427	-0.01158	0.45442	-0.06053	0.4543	0.02478	0.45412	-0.03495	0.45433	-0.01896
0.45364	0.16206	0.45379	0.15987	0.45383	0.10729	0.45359	0.29971	0.45372	0.07222	0.45347	0.04295	0.45379	0.17631	0.45371	0.17522	0.45368	0.12454	0.45369	0.08949	0.45361	0.1451	0.45358	0.10639	0.45304	-0.00708	0.45323	-0.01943	0.45305	0.01556	0.45327	0.01948	0.45338	-0.00311	0.45354	-0.01552	0.45345	0.0147	0.45351	-0.07949	0.4533	-0.02143	0.45351	-0.06748	0.45324	0.02002	0.45338	-0.04081	0.45334	-0.03361
0.45265	0.14773	0.4527	0.1536	0.45253	0.09814	0.45271	0.28631	0.45247	0.04786	0.45254	0.02839	0.45271	0.17107	0.45265	0.16467	0.45271	0.10187	0.45272	0.07034	0.45283	0.12545	0.45255	0.08847	0.45235	-0.01216	0.4522	-0.0304	0.45206	0.01543	0.45189	0.01592	0.4523	-0.0093	0.45227	-0.01817	0.45196	0.00156	0.45261	-0.08327	0.45247	-0.02666	0.45225	-0.06895	0.45204	0.00444	0.45234	-0.04402	0.45219	-0.02993
0.4518	0.125	0.45183	0.14727	0.45147	0.07786	0.45155	0.27534	0.45162	0.0363	0.45148	0.01351	0.45173	0.15979	0.4517	0.15601	0.45178	0.09409	0.45159	0.06328	0.45191	0.1066	0.4517	0.07746	0.45104	-0.01376	0.45143	-0.02929	0.45119	0.00807	0.45113	0.00909	0.45138	-0.01622	0.45149	-0.02531	0.45112	0.00373	0.45129	-0.08519	0.45096	-0.03319	0.45142	-0.07563	0.45128	0.01375	0.45104	-0.05287	0.45125	-0.03362
0.45075	0.08878	0.45078	0.13464	0.45055	0.0627	0.4505	0.25537	0.45049	0.03463	0.45051	-0.00306	0.45058	0.13348	0.45052	0.13424	0.45076	0.08603	0.45061	0.05943	0.45055	0.0986	0.45064	0.0738	0.45032	-0.01915	0.4502	-0.03456	0.45012	0.00887	0.45009	0.00665	0.45006	-0.02357	0.45028	-0.03489	0.4504	-0.00043779	0.4503	-0.08916	0.45032	-0.03224	0.45057	-0.08008	0.45009	-0.00502	0.45049	-0.05908	0.45033	-0.03635
0.44972	0.12005	0.44968	0.11841	0.44975	0.06165	0.44964	0.23905	0.44959	0.03059	0.44936	-0.00876	0.44953	0.10879	0.44951	0.11081	0.44967	0.07342	0.44932	0.03392	0.44946	0.09512	0.44967	0.06741	0.44899	-0.02388	0.44904	-0.03853	0.44904	-0.000190031	0.44915	0.00187	0.44941	-0.03234	0.44947	-0.04305	0.44953	-0.01251	0.44946	-0.09488	0.44941	-0.0418	0.44926	-0.08585	0.44923	-0.00274	0.4495	-0.06618	0.44923	-0.05162
0.44866	0.10179	0.44882	0.10404	0.44856	0.05446	0.44858	0.22825	0.44847	0.0163	0.44864	-0.01495	0.44869	0.1124	0.44844	0.10481	0.44871	0.05577	0.44861	0.0202	0.44869	0.07603	0.44877	0.04987	0.44835	-0.02159	0.44828	-0.04596	0.44811	0.000602053	0.44833	0.00125	0.44821	-0.03208	0.44864	-0.04461	0.4483	-0.01567	0.44841	-0.10082	0.44788	-0.04855	0.44832	-0.08987	0.44824	-0.01553	0.44856	-0.06966	0.44807	-0.04498
0.44769	0.09334	0.44773	0.10432	0.44745	0.03413	0.44766	0.20966	0.44747	0.00506	0.44738	-0.03585	0.44756	0.10339	0.44745	0.1023	0.44746	0.04221	0.44759	0.02422	0.44785	0.06328	0.44725	0.03927	0.44734	-0.02424	0.44731	-0.04482	0.44736	-0.00314	0.44736	-0.00733	0.44727	-0.03527	0.44738	-0.05129	0.44708	-0.01601	0.44765	-0.10276	0.44723	-0.04829	0.4472	-0.0893	0.44719	-0.01931	0.44741	-0.07345	0.44748	-0.05185
0.44677	0.07785	0.44655	0.09022	0.44623	0.02476	0.44663	0.18721	0.44642	0.00302	0.44645	-0.05543	0.44655	0.07843	0.44666	0.08295	0.44615	0.03692	0.44657	0.0116	0.44669	0.05792	0.4465	0.03639	0.44614	-0.03082	0.4461	-0.05308	0.44643	-0.00402	0.44612	-0.01053	0.44592	-0.04439	0.44652	-0.06118	0.44635	-0.02039	0.44629	-0.1052	0.44626	-0.05465	0.44635	-0.09768	0.44646	-0.02685	0.44625	-0.08094	0.44612	-0.05851
0.44575	0.06582	0.44571	0.07608	0.44556	0.02163	0.44561	0.17953	0.44553	-0.00159	0.44536	-0.05196	0.44553	0.06299	0.44574	0.06735	0.44547	0.0278	0.44568	-0.0081	0.44555	0.05034	0.44569	0.02458	0.44541	-0.02858	0.44505	-0.05548	0.44512	-0.00839	0.44511	-0.00841	0.44526	-0.04397	0.44544	-0.06535	0.44531	-0.0305	0.44522	-0.10981	0.44548	-0.06048	0.4453	-0.10054	0.44519	-0.02946	0.44528	-0.08288	0.44517	-0.06977
0.44463	0.06607	0.44473	0.07087	0.44461	0.01636	0.44465	0.17507	0.44463	-0.01359	0.44449	-0.05987	0.44471	0.0562	0.44464	0.05743	0.44455	0.01107	0.44454	-0.01526	0.44438	0.02971	0.44431	0.0112	0.44388	-0.03183	0.44419	-0.05982	0.44431	-0.00978	0.44445	-0.01711	0.44423	-0.04706	0.44415	-0.06649	0.44405	-0.0322	0.44457	-0.10805	0.44408	-0.06578	0.4442	-0.10276	0.44403	-0.03213	0.44451	-0.08775	0.44417	-0.06546
0.44367	0.04676	0.44379	0.0651	0.44338	-0.000117777	0.4436	0.14899	0.44343	-0.02504	0.44351	-0.07776	0.44342	0.04156	0.44343	0.04615	0.44369	-0.000229073	0.44349	-0.01902	0.44338	0.02035	0.44332	-0.000585039	0.44333	-0.0342	0.44321	-0.06024	0.44333	-0.01274	0.44314	-0.01835	0.44341	-0.05329	0.44354	-0.07013	0.44313	-0.03854	0.4436	-0.10969	0.44306	-0.06133	0.44341	-0.10253	0.44281	-0.03768	0.4432	-0.09195	0.44312	-0.07013
0.44262	0.03375	0.44273	0.06131	0.4424	-0.01235	0.44276	0.13417	0.44239	-0.02859	0.44265	-0.08505	0.44248	0.02213	0.44244	0.0275	0.44248	0.00314	0.44248	-0.02736	0.44228	0.01827	0.44249	-0.00173	0.44217	-0.04064	0.44227	-0.06842	0.44224	-0.01536	0.44241	-0.02272	0.44201	-0.05626	0.44239	-0.07858	0.44211	-0.03957	0.44225	-0.11317	0.44229	-0.0734	0.44238	-0.10261	0.4424	-0.03987	0.44236	-0.09875	0.4425	-0.07693
0.44148	0.02691	0.44149	0.04696	0.44149	-0.0117	0.44159	0.11346	0.4415	-0.02776	0.44161	-0.08766	0.44131	0.01232	0.44134	0.01322	0.44146	-0.01201	0.44155	-0.03721	0.4415	0.0091	0.44145	-0.00457	0.44113	-0.03912	0.44127	-0.07017	0.4411	-0.0174	0.44108	-0.02635	0.44139	-0.06248	0.44131	-0.08205	0.44118	-0.04351	0.44144	-0.11678	0.44133	-0.07823	0.44128	-0.10717	0.44115	-0.04832	0.44126	-0.09809	0.4415	-0.07938
0.44045	0.02069	0.44044	0.03463	0.44053	-0.01571	0.44055	0.10987	0.44042	-0.04082	0.44047	-0.09791	0.44026	0.0067	0.4403	0.00774	0.44046	-0.0294	0.44044	-0.05398	0.44042	-0.00588	0.44061	-0.02003	0.44024	-0.04056	0.44038	-0.07062	0.43995	-0.0216	0.44027	-0.02653	0.44028	-0.0637	0.4406	-0.08053	0.44003	-0.05542	0.44033	-0.11735	0.44046	-0.07655	0.44007	-0.1034	0.44013	-0.0413	0.4404	-0.10045	0.44019	-0.07318
0.43957	0.0139	0.43939	0.03398	0.4395	-0.03015	0.43965	0.09797	0.43949	-0.05131	0.43944	-0.10691	0.43961	-0.000543963	0.43953	0.00446	0.43955	-0.03206	0.43962	-0.05159	0.43936	-0.01519	0.43957	-0.02809	0.43936	-0.04348	0.43919	-0.075	0.43891	-0.02135	0.43913	-0.03348	0.43905	-0.06168	0.43938	-0.08867	0.43892	-0.04889	0.43934	-0.11973	0.43911	-0.07588	0.43916	-0.11126	0.43929	-0.05385	0.43933	-0.10609	0.43915	-0.08166
0.43855	-0.000340824	0.43846	0.03547	0.43847	-0.04036	0.43861	0.07916	0.43836	-0.05133	0.4384	-0.12371	0.43841	-0.01994	0.43844	-0.0126	0.43842	-0.03656	0.43847	-0.05691	0.43843	-0.0168	0.43835	-0.0242	0.438	-0.04397	0.43827	-0.07622	0.43806	-0.02592	0.43819	-0.0306	0.43799	-0.07071	0.43849	-0.09186	0.4382	-0.05682	0.43821	-0.12215	0.43792	-0.08438	0.43809	-0.10924	0.43825	-0.05849	0.43826	-0.10611	0.43847	-0.09026
0.43752	-0.00734	0.43736	0.01886	0.43745	-0.04048	0.4376	0.06622	0.43734	-0.05095	0.43734	-0.12941	0.43746	-0.02921	0.43759	-0.02614	0.43743	-0.04566	0.4374	-0.07523	0.43738	-0.02287	0.43753	-0.03131	0.43743	-0.04385	0.43721	-0.08158	0.43699	-0.02471	0.43733	-0.0377	0.43736	-0.07819	0.43739	-0.1002	0.43733	-0.06318	0.43743	-0.12499	0.43698	-0.08619	0.43745	-0.1157	0.43707	-0.05891	0.43712	-0.10282	0.43726	-0.08998
0.43645	-0.00719	0.43645	0.01425	0.43663	-0.04443	0.43652	0.06288	0.4366	-0.05963	0.43651	-0.125	0.43644	-0.0324	0.43643	-0.02938	0.43641	-0.06166	0.43641	-0.08051	0.43629	-0.03374	0.43667	-0.04533	0.43598	-0.0468	0.43649	-0.08223	0.43599	-0.02806	0.43628	-0.04065	0.43626	-0.07579	0.43642	-0.10051	0.43642	-0.06482	0.43663	-0.12613	0.43622	-0.08237	0.43615	-0.11449	0.43622	-0.05907	0.43645	-0.10845	0.43628	-0.09308
0.43565	-0.01798	0.43544	0.00913	0.43537	-0.05086	0.43568	0.05314	0.43546	-0.06776	0.43561	-0.13804	0.43548	-0.04458	0.43532	-0.03507	0.43543	-0.07003	0.43548	-0.08137	0.43537	-0.04525	0.43551	-0.05055	0.43535	-0.04986	0.43536	-0.08679	0.4353	-0.02901	0.43508	-0.04335	0.43516	-0.07907	0.4355	-0.10363	0.43524	-0.06782	0.43534	-0.12779	0.43487	-0.09073	0.43543	-0.11468	0.43515	-0.06261	0.43531	-0.11227	0.43544	-0.09374
0.43444	-0.03114	0.43458	0.0046	0.43451	-0.06243	0.43435	0.03253	0.43441	-0.07374	0.43444	-0.14735	0.43432	-0.0608	0.43456	-0.04975	0.43443	-0.06856	0.43451	-0.08654	0.43448	-0.0404	0.43433	-0.05054	0.43428	-0.05101	0.43428	-0.08741	0.43401	-0.02885	0.43405	-0.04118	0.4342	-0.08922	0.43468	-0.1089	0.43426	-0.06637	0.43447	-0.12755	0.43433	-0.09418	0.43436	-0.11821	0.43424	-0.07074	0.43426	-0.12065	0.4344	-0.10351
0.43347	-0.04027	0.43369	-0.00312	0.43341	-0.06387	0.43337	0.02581	0.43347	-0.0704	0.43347	-0.15409	0.4335	-0.06893	0.43347	-0.0622	0.43327	-0.07546	0.43348	-0.10584	0.43367	-0.04856	0.43344	-0.05682	0.43334	-0.05187	0.43324	-0.09036	0.43329	-0.03124	0.43338	-0.04699	0.43342	-0.08282	0.43369	-0.11738	0.43354	-0.07363	0.43356	-0.13439	0.43329	-0.0948	0.43349	-0.12279	0.43305	-0.06577	0.43355	-0.11196	0.43324	-0.09976
0.43239	-0.0415	0.43271	-0.01669	0.43249	-0.06154	0.4323	0.01331	0.43263	-0.0785	0.43255	-0.15144	0.43242	-0.07099	0.43258	-0.06644	0.43225	-0.0886	0.43232	-0.11596	0.43229	-0.06513	0.43245	-0.06224	0.43202	-0.05228	0.43213	-0.08904	0.43204	-0.03383	0.43204	-0.04677	0.43201	-0.08457	0.43271	-0.11832	0.43197	-0.07803	0.43255	-0.13351	0.43212	-0.09604	0.43204	-0.12275	0.43203	-0.07665	0.43213	-0.11909	0.43228	-0.10232
0.43142	-0.04775	0.43162	-0.02126	0.43145	-0.06862	0.43137	-0.000555672	0.43144	-0.08962	0.43154	-0.15895	0.43152	-0.07657	0.43159	-0.06962	0.43158	-0.09595	0.43135	-0.1234	0.43128	-0.06911	0.43152	-0.07431	0.43103	-0.05418	0.43121	-0.09703	0.4315	-0.03123	0.43115	-0.04951	0.43146	-0.09371	0.43123	-0.11984	0.43145	-0.07667	0.43142	-0.13269	0.43131	-0.10097	0.43152	-0.12292	0.43108	-0.07535	0.43153	-0.12497	0.43126	-0.1084
0.4306	-0.06602	0.43061	-0.02386	0.43033	-0.08251	0.43037	-0.01241	0.43056	-0.08909	0.43048	-0.17057	0.43057	-0.09496	0.43042	-0.07627	0.43012	-0.09858	0.43019	-0.12527	0.43052	-0.06966	0.43054	-0.07342	0.42992	-0.05236	0.43044	-0.0942	0.43042	-0.03479	0.43011	-0.05197	0.43012	-0.09285	0.43057	-0.12464	0.43024	-0.08295	0.43024	-0.13633	0.43024	-0.10092	0.43055	-0.1251	0.43001	-0.08094	0.43036	-0.12664	0.43018	-0.10351
0.42955	-0.06416	0.4295	-0.03255	0.42959	-0.08321	0.42931	-0.01525	0.42942	-0.08316	0.42939	-0.17435	0.42942	-0.10138	0.42936	-0.08926	0.4291	-0.10873	0.42917	-0.12333	0.42949	-0.0744	0.42954	-0.07165	0.42934	-0.05809	0.42929	-0.10094	0.4292	-0.03596	0.42941	-0.05378	0.42948	-0.09404	0.42935	-0.12882	0.42952	-0.08543	0.42973	-0.13755	0.429	-0.10354	0.42921	-0.1278	0.42932	-0.08009	0.42947	-0.12299	0.42932	-0.10789
0.42842	-0.06189	0.42871	-0.04019	0.42863	-0.0781	0.42838	-0.02426	0.42847	-0.08799	0.42848	-0.17089	0.42851	-0.10371	0.42845	-0.09892	0.42807	-0.11329	0.4283	-0.13736	0.42856	-0.08558	0.42843	-0.08054	0.42835	-0.05721	0.42802	-0.10108	0.42826	-0.03568	0.42809	-0.05493	0.4285	-0.09277	0.42846	-0.12921	0.42795	-0.08794	0.42855	-0.13837	0.42807	-0.10305	0.42823	-0.12489	0.42813	-0.08192	0.42818	-0.12519	0.42823	-0.10857
0.42748	-0.06453	0.42742	-0.04955	0.42775	-0.08934	0.42739	-0.04118	0.42745	-0.10324	0.42752	-0.17286	0.42744	-0.11465	0.42756	-0.09519	0.4273	-0.11888	0.42741	-0.14261	0.42755	-0.0907	0.42744	-0.08826	0.4271	-0.05751	0.4272	-0.10141	0.42707	-0.03652	0.42713	-0.05534	0.42729	-0.09515	0.42745	-0.13071	0.42703	-0.08882	0.42721	-0.13895	0.42742	-0.10278	0.42729	-0.12511	0.42715	-0.08857	0.4276	-0.12875	0.42711	-0.11226
0.42651	-0.06896	0.42652	-0.05118	0.42654	-0.09735	0.42628	-0.04784	0.42645	-0.10003	0.42638	-0.18572	0.42645	-0.12822	0.42644	-0.11111	0.42627	-0.12155	0.42628	-0.13806	0.42664	-0.09034	0.42656	-0.08884	0.42634	-0.05826	0.42645	-0.10129	0.42604	-0.03864	0.42621	-0.05781	0.4261	-0.10017	0.42644	-0.13728	0.42613	-0.08856	0.42645	-0.14018	0.42627	-0.10453	0.42608	-0.12778	0.42647	-0.08636	0.42661	-0.12802	0.42621	-0.11061
0.42557	-0.08053	0.42541	-0.05185	0.42565	-0.10281	0.42521	-0.05331	0.42559	-0.0953	0.42547	-0.18318	0.4253	-0.13285	0.42552	-0.11917	0.42526	-0.12879	0.42522	-0.14322	0.42575	-0.09482	0.42552	-0.08799	0.42548	-0.05931	0.42512	-0.10278	0.42536	-0.03742	0.42498	-0.05639	0.42545	-0.09762	0.4253	-0.13673	0.4253	-0.09344	0.42541	-0.14135	0.42535	-0.10071	0.42548	-0.12779	0.42517	-0.0859	0.42563	-0.12884	0.42488	-0.11588
0.42463	-0.08498	0.42453	-0.06802	0.42453	-0.0999	0.42439	-0.05931	0.42444	-0.10042	0.42455	-0.19037	0.4243	-0.1334	0.42432	-0.11823	0.42433	-0.13621	0.42439	-0.15767	0.42436	-0.09851	0.42428	-0.1019	0.42426	-0.06003	0.42414	-0.09803	0.42426	-0.03909	0.42439	-0.06242	0.4241	-0.09222	0.42452	-0.13499	0.42404	-0.09729	0.42469	-0.14359	0.42397	-0.10549	0.4241	-0.12523	0.42447	-0.08901	0.42443	-0.13095	0.42418	-0.11856
0.42348	-0.08125	0.4234	-0.07607	0.42342	-0.09999	0.4234	-0.07051	0.42331	-0.107	0.42362	-0.18172	0.42353	-0.13808	0.42349	-0.12223	0.42297	-0.13756	0.42323	-0.15681	0.42326	-0.10802	0.42322	-0.10299	0.42319	-0.06076	0.42323	-0.10384	0.42298	-0.04116	0.42309	-0.06094	0.42325	-0.09553	0.42369	-0.1386	0.42338	-0.09906	0.42329	-0.14443	0.42336	-0.10445	0.42309	-0.12703	0.42329	-0.09646	0.42317	-0.13188	0.42301	-0.11793
0.42264	-0.09061	0.42239	-0.07446	0.42259	-0.11176	0.42233	-0.07888	0.42242	-0.11459	0.42259	-0.18786	0.42227	-0.15191	0.42251	-0.13342	0.42216	-0.13834	0.42223	-0.15134	0.42241	-0.11484	0.42224	-0.11438	0.42196	-0.06118	0.42212	-0.10286	0.42244	-0.04329	0.42197	-0.06194	0.42219	-0.10292	0.42268	-0.13706	0.42242	-0.09632	0.42238	-0.13982	0.4221	-0.10286	0.42231	-0.13118	0.42238	-0.09013	0.42219	-0.13064	0.4221	-0.12081
0.42153	-0.10077	0.42142	-0.07539	0.42147	-0.11454	0.4215	-0.0835	0.42126	-0.11561	0.42148	-0.20051	0.42146	-0.15337	0.42149	-0.14334	0.4212	-0.14445	0.42126	-0.15796	0.42136	-0.11441	0.42116	-0.11841	0.42104	-0.06391	0.42093	-0.10247	0.421	-0.04279	0.42125	-0.06543	0.42145	-0.10266	0.42156	-0.14423	0.42102	-0.09951	0.42161	-0.13889	0.42118	-0.1086	0.42142	-0.12518	0.42132	-0.09968	0.42118	-0.13302	0.42128	-0.12125
0.42051	-0.11098	0.42051	-0.08458	0.42058	-0.11333	0.42039	-0.09479	0.42035	-0.10839	0.4205	-0.19882	0.42052	-0.14993	0.42036	-0.14299	0.42022	-0.15481	0.42037	-0.16579	0.42029	-0.11548	0.4205	-0.11436	0.42006	-0.06251	0.41986	-0.10173	0.42011	-0.04422	0.42027	-0.0655	0.42021	-0.10062	0.42077	-0.14368	0.42039	-0.10239	0.42055	-0.14177	0.42017	-0.1143	0.42023	-0.12733	0.42012	-0.10481	0.42068	-0.13435	0.42016	-0.12538
0.41943	-0.11169	0.41949	-0.08812	0.41956	-0.11986	0.4195	-0.09844	0.41911	-0.10929	0.41953	-0.19343	0.41949	-0.16106	0.41941	-0.13986	0.41933	-0.15227	0.41926	-0.16092	0.41923	-0.12473	0.41936	-0.11479	0.41931	-0.06476	0.41898	-0.10544	0.41926	-0.043	0.41902	-0.06771	0.41962	-0.10592	0.41935	-0.14339	0.41948	-0.09856	0.41934	-0.1418	0.41937	-0.11023	0.41908	-0.12747	0.41914	-0.11354	0.41955	-0.13322	0.41884	-0.12304
0.41842	-0.11698	0.41859	-0.08637	0.41862	-0.12211	0.41836	-0.10483	0.41831	-0.11867	0.4184	-0.19465	0.41832	-0.17285	0.41837	-0.14921	0.41831	-0.15205	0.4182	-0.16059	0.4184	-0.13029	0.41837	-0.12611	0.41794	-0.06446	0.418	-0.10178	0.4183	-0.04417	0.41816	-0.06683	0.41849	-0.111	0.41847	-0.14303	0.41835	-0.09999	0.4185	-0.14032	0.4183	-0.11225	0.41807	-0.12707	0.41809	-0.10548	0.4185	-0.1335	0.4179	-0.13139
0.41746	-0.12614	0.41763	-0.0844	0.41766	-0.12234	0.4174	-0.10852	0.41722	-0.11518	0.41737	-0.20538	0.41732	-0.17142	0.41749	-0.15783	0.41732	-0.16161	0.41726	-0.16521	0.41742	-0.12823	0.41726	-0.12321	0.41723	-0.06665	0.41696	-0.10467	0.41726	-0.04332	0.41715	-0.06767	0.41755	-0.10359	0.41763	-0.14696	0.41761	-0.10258	0.41729	-0.14072	0.41728	-0.11131	0.41748	-0.12641	0.41695	-0.11452	0.41749	-0.13211	0.41718	-0.12172
0.41643	-0.13196	0.41662	-0.09024	0.41652	-0.11905	0.41651	-0.11915	0.41633	-0.11453	0.41644	-0.2093	0.41661	-0.16813	0.4165	-0.15864	0.41625	-0.16683	0.41634	-0.17214	0.41635	-0.12865	0.41633	-0.12279	0.41615	-0.06467	0.416	-0.10286	0.41634	-0.04712	0.41604	-0.06864	0.41607	-0.10754	0.41667	-0.14541	0.41637	-0.10468	0.41634	-0.14319	0.41601	-0.11498	0.41647	-0.12628	0.41588	-0.11602	0.41651	-0.13164	0.41593	-0.12968
0.41556	-0.13096	0.4156	-0.09808	0.41551	-0.12101	0.4155	-0.12497	0.41531	-0.11074	0.41542	-0.19373	0.41544	-0.17355	0.41537	-0.15441	0.41526	-0.16038	0.41538	-0.16824	0.41526	-0.13691	0.4154	-0.12555	0.41502	-0.06728	0.41517	-0.1027	0.41526	-0.04347	0.4152	-0.06662	0.41557	-0.10979	0.41529	-0.1501	0.41515	-0.10529	0.4153	-0.14198	0.41533	-0.11485	0.41516	-0.12862	0.41534	-0.1146	0.41558	-0.13515	0.41521	-0.13056
0.4144	-0.13351	0.41457	-0.09785	0.41456	-0.12502	0.41446	-0.12452	0.41426	-0.11812	0.41453	-0.19314	0.41439	-0.18301	0.41455	-0.16298	0.41421	-0.16092	0.41439	-0.16548	0.41417	-0.13894	0.41435	-0.13314	0.4141	-0.06837	0.41414	-0.10794	0.41443	-0.04659	0.41417	-0.06972	0.41433	-0.11384	0.4143	-0.1488	0.41422	-0.10304	0.41448	-0.1388	0.41425	-0.1104	0.41426	-0.13035	0.41401	-0.11349	0.41451	-0.13266	0.41417	-0.13539
0.41359	-0.14605	0.41369	-0.09944	0.41362	-0.12864	0.4134	-0.12876	0.41309	-0.11999	0.41358	-0.20709	0.41347	-0.18284	0.41336	-0.17107	0.41315	-0.16693	0.41324	-0.16744	0.41339	-0.13809	0.41342	-0.1353	0.41313	-0.0685	0.41314	-0.10753	0.4131	-0.04796	0.41308	-0.07014	0.41318	-0.10922	0.41335	-0.15498	0.41338	-0.10622	0.41355	-0.13908	0.41321	-0.11123	0.41346	-0.12456	0.41292	-0.11671	0.41356	-0.1346	0.41324	-0.13101
0.41236	-0.14343	0.41253	-0.10547	0.41244	-0.12619	0.41244	-0.13698	0.41228	-0.11275	0.41262	-0.20316	0.41231	-0.17885	0.41231	-0.17021	0.41225	-0.17127	0.4122	-0.17296	0.41234	-0.13603	0.41242	-0.13264	0.41208	-0.06946	0.4123	-0.10671	0.4121	-0.0458	0.41206	-0.07082	0.41248	-0.11282	0.41229	-0.149	0.41226	-0.10805	0.41227	-0.14008	0.41236	-0.11241	0.41211	-0.12441	0.41219	-0.11822	0.4125	-0.13085	0.41214	-0.13591
0.41138	-0.13952	0.41147	-0.11007	0.4115	-0.12883	0.41148	-0.14594	0.41138	-0.10875	0.41153	-0.19807	0.41138	-0.1847	0.41143	-0.16785	0.41105	-0.16723	0.41121	-0.17135	0.41146	-0.14214	0.41126	-0.13136	0.41102	-0.0707	0.41106	-0.10551	0.41126	-0.04444	0.41106	-0.07196	0.4114	-0.11389	0.41127	-0.14622	0.41129	-0.11227	0.41174	-0.13626	0.4113	-0.11636	0.41142	-0.12661	0.41134	-0.11304	0.41125	-0.13427	0.41115	-0.13784
0.41053	-0.13777	0.41034	-0.11491	0.41056	-0.1329	0.41034	-0.14841	0.41034	-0.11454	0.41052	-0.20068	0.41041	-0.18947	0.41047	-0.16946	0.4102	-0.16417	0.41024	-0.16602	0.41024	-0.14567	0.41036	-0.13614	0.41009	-0.06924	0.41017	-0.11021	0.41017	-0.04694	0.41	-0.07417	0.41012	-0.11667	0.41063	-0.15081	0.41053	-0.10709	0.41055	-0.1355	0.41006	-0.11176	0.41022	-0.12861	0.40966	-0.12078	0.4104	-0.12924	0.4099	-0.13942
0.40958	-0.14182	0.40934	-0.11199	0.4095	-0.13797	0.40941	-0.14843	0.40941	-0.11929	0.4095	-0.20102	0.40938	-0.19374	0.40945	-0.17574	0.4092	-0.17181	0.40932	-0.17161	0.40922	-0.14166	0.40943	-0.14148	0.40916	-0.07039	0.40914	-0.10742	0.40943	-0.04731	0.40935	-0.07206	0.4093	-0.11472	0.40929	-0.15241	0.40954	-0.11175	0.40964	-0.13601	0.40905	-0.11643	0.40934	-0.1254	0.40938	-0.11682	0.40946	-0.1297	0.40894	-0.13582
0.40841	-0.14595	0.40834	-0.11121	0.40844	-0.13291	0.40843	-0.15242	0.40822	-0.11357	0.40848	-0.20022	0.40839	-0.18871	0.40831	-0.17594	0.40822	-0.17236	0.40823	-0.17421	0.40815	-0.14062	0.40837	-0.13494	0.40835	-0.07024	0.40823	-0.11172	0.40847	-0.04587	0.40808	-0.07323	0.40828	-0.11363	0.40835	-0.14692	0.40833	-0.11092	0.40837	-0.13749	0.4084	-0.11522	0.40839	-0.12587	0.40833	-0.11944	0.4085	-0.12815	0.4081	-0.13912
0.40732	-0.14325	0.40754	-0.12232	0.40742	-0.13216	0.40743	-0.15996	0.40733	-0.1106	0.40748	-0.20235	0.40747	-0.1879	0.40752	-0.17353	0.40738	-0.16931	0.40737	-0.17152	0.40738	-0.14746	0.40746	-0.13288	0.40707	-0.06995	0.40704	-0.10991	0.4071	-0.04695	0.40699	-0.07424	0.40716	-0.11922	0.40768	-0.15019	0.40737	-0.11015	0.40766	-0.13506	0.40746	-0.11301	0.40722	-0.12751	0.40688	-0.11899	0.40713	-0.1284	0.40719	-0.14333
0.40641	-0.14317	0.4065	-0.1206	0.40639	-0.13878	0.40651	-0.16354	0.40626	-0.11663	0.40642	-0.19426	0.40654	-0.19548	0.40641	-0.17534	0.40633	-0.16749	0.4065	-0.16908	0.40654	-0.15369	0.40632	-0.13718	0.40623	-0.07068	0.40577	-0.11415	0.40603	-0.0486	0.40607	-0.0744	0.40642	-0.12202	0.4066	-0.14773	0.40649	-0.11113	0.40662	-0.13465	0.4063	-0.1116	0.40635	-0.12615	0.40573	-0.11904	0.40657	-0.13027	0.40596	-0.13829
0.40556	-0.14654	0.40552	-0.1136	0.40551	-0.1442	0.40537	-0.16486	0.40531	-0.11765	0.40542	-0.1958	0.40547	-0.19892	0.40538	-0.18039	0.40532	-0.17038	0.40531	-0.17204	0.40523	-0.14973	0.40538	-0.14185	0.40505	-0.07189	0.40501	-0.10886	0.40553	-0.04752	0.40543	-0.07513	0.40545	-0.11741	0.40545	-0.15037	0.40549	-0.11491	0.40538	-0.13499	0.40525	-0.11507	0.40528	-0.12636	0.40473	-0.12041	0.40522	-0.12908	0.40503	-0.13863
0.40437	-0.15177	0.40454	-0.11915	0.40463	-0.14319	0.40445	-0.16445	0.40434	-0.11471	0.40447	-0.20543	0.40437	-0.19202	0.40439	-0.18301	0.40431	-0.17697	0.40422	-0.17536	0.40414	-0.15052	0.40437	-0.14313	0.40408	-0.06903	0.40391	-0.11321	0.40404	-0.04703	0.40393	-0.07749	0.40449	-0.11612	0.40434	-0.14824	0.40444	-0.11815	0.40458	-0.13505	0.40406	-0.11585	0.40446	-0.12424	0.40393	-0.12146	0.40427	-0.13013	0.40416	-0.14396
0.40348	-0.15094	0.40353	-0.1225	0.40337	-0.13708	0.40337	-0.17026	0.40322	-0.11005	0.4034	-0.20021	0.40339	-0.1903	0.40334	-0.18163	0.40326	-0.1705	0.40329	-0.16895	0.40333	-0.15245	0.40341	-0.14088	0.40324	-0.07065	0.40287	-0.11214	0.40334	-0.04706	0.40322	-0.076	0.4035	-0.11957	0.40351	-0.14944	0.4031	-0.11429	0.40354	-0.13096	0.40338	-0.11264	0.40345	-0.12227	0.40299	-0.12185	0.40332	-0.12968	0.40316	-0.14262
0.40244	-0.14572	0.40238	-0.12424	0.40256	-0.13614	0.40241	-0.16688	0.40234	-0.1153	0.40235	-0.19211	0.40251	-0.19794	0.40239	-0.17944	0.40212	-0.16949	0.4023	-0.16664	0.40231	-0.15424	0.40224	-0.14131	0.4022	-0.07175	0.40194	-0.11497	0.40234	-0.04485	0.4019	-0.07783	0.40204	-0.1238	0.40242	-0.14694	0.40244	-0.11176	0.40251	-0.13131	0.40205	-0.11791	0.40261	-0.12104	0.40202	-0.12034	0.40229	-0.12772	0.40213	-0.14064
0.40153	-0.15237	0.40143	-0.12926	0.4015	-0.14655	0.4014	-0.16914	0.40136	-0.11887	0.40147	-0.19803	0.40135	-0.19943	0.40126	-0.17971	0.4012	-0.16734	0.40138	-0.17288	0.40132	-0.15005	0.40124	-0.14521	0.40101	-0.06966	0.40115	-0.11268	0.40099	-0.04708	0.40135	-0.08004	0.40145	-0.11763	0.40142	-0.15125	0.40115	-0.1157	0.40147	-0.13303	0.40132	-0.11017	0.40114	-0.12034	0.40144	-0.12319	0.40129	-0.12411	0.40117	-0.14431
0.40027	-0.15383	0.40052	-0.12246	0.4006	-0.14629	0.40043	-0.17806	0.40017	-0.11293	0.4005	-0.19837	0.40039	-0.19373	0.40031	-0.18488	0.40047	-0.17413	0.40043	-0.17043	0.40023	-0.14991	0.40027	-0.14207	0.39991	-0.07041	0.39999	-0.11339	0.40009	-0.04705	0.40039	-0.0771	0.40012	-0.11844	0.40065	-0.14611	0.40005	-0.11388	0.4002	-0.13168	0.40039	-0.11261	0.40046	-0.12114	0.4001	-0.11591	0.40063	-0.12696	0.40017	-0.14511
0.39949	-0.15722	0.3994	-0.12643	0.3995	-0.13942	0.39929	-0.17636	0.39943	-0.11289	0.39952	-0.1928	0.39941	-0.1927	0.39947	-0.18348	0.39921	-0.17354	0.39939	-0.16502	0.39922	-0.15586	0.39913	-0.14134	0.39886	-0.07158	0.399	-0.11251	0.39895	-0.04746	0.39902	-0.07806	0.39947	-0.1194	0.39942	-0.14483	0.39933	-0.11314	0.39924	-0.1269	0.39913	-0.11075	0.39921	-0.11925	0.39888	-0.12361	0.39961	-0.12451	0.39907	-0.14614
0.39841	-0.15109	0.3985	-0.12603	0.3985	-0.14067	0.39844	-0.17111	0.39838	-0.11547	0.39868	-0.19065	0.39833	-0.19829	0.3984	-0.17541	0.39827	-0.168	0.39852	-0.16551	0.39833	-0.15547	0.39824	-0.13997	0.39805	-0.07014	0.39812	-0.10988	0.39805	-0.04671	0.39833	-0.08005	0.3986	-0.12289	0.39864	-0.14951	0.39841	-0.11279	0.39879	-0.12587	0.39816	-0.10925	0.39817	-0.11808	0.39784	-0.12007	0.39823	-0.12737	0.398	-0.14239
0.39759	-0.15024	0.39747	-0.12253	0.39766	-0.14235	0.39742	-0.17791	0.39723	-0.11714	0.39757	-0.19005	0.39736	-0.20192	0.39741	-0.18002	0.39725	-0.16861	0.39737	-0.17261	0.39726	-0.15242	0.3972	-0.14342	0.39732	-0.06951	0.39704	-0.10945	0.39728	-0.04818	0.3972	-0.07623	0.39728	-0.1184	0.39754	-0.14779	0.39738	-0.11653	0.39718	-0.12727	0.39708	-0.11274	0.39754	-0.11802	0.39681	-0.1207	0.3977	-0.12256	0.39704	-0.14604
0.3965	-0.15246	0.39646	-0.11855	0.39676	-0.1417	0.39643	-0.18289	0.39637	-0.11363	0.39657	-0.18874	0.39649	-0.19545	0.39639	-0.18284	0.39629	-0.17053	0.39614	-0.17144	0.39641	-0.1507	0.39629	-0.14372	0.39639	-0.07168	0.39605	-0.10879	0.39628	-0.04637	0.39599	-0.07808	0.39641	-0.11991	0.3967	-0.14104	0.39644	-0.11791	0.39673	-0.12625	0.39604	-0.11078	0.39614	-0.11912	0.39587	-0.11587	0.3963	-0.12413	0.39591	-0.14407
0.39554	-0.15136	0.39542	-0.11957	0.39558	-0.13906	0.39533	-0.18363	0.39527	-0.10929	0.39535	-0.18987	0.39562	-0.18953	0.39538	-0.17875	0.39527	-0.16886	0.39534	-0.16174	0.39527	-0.15492	0.39525	-0.14089	0.39546	-0.06956	0.39488	-0.10868	0.39511	-0.04812	0.39507	-0.07802	0.39528	-0.12271	0.39544	-0.14281	0.39548	-0.11285	0.3952	-0.12448	0.39513	-0.10789	0.39547	-0.11474	0.39476	-0.11966	0.39539	-0.1216	0.39489	-0.15091
0.39447	-0.15615	0.39437	-0.12701	0.39465	-0.13833	0.39444	-0.17992	0.39434	-0.11375	0.39459	-0.18524	0.39439	-0.1953	0.39434	-0.17901	0.39424	-0.16579	0.39425	-0.163	0.39422	-0.15631	0.39432	-0.13689	0.3943	-0.07047	0.39401	-0.1084	0.39423	-0.049	0.39425	-0.07753	0.39452	-0.12465	0.39424	-0.14254	0.39441	-0.1123	0.39475	-0.12412	0.39442	-0.11088	0.39426	-0.1141	0.39391	-0.12285	0.39431	-0.1219	0.3941	-0.14835
0.3934	-0.14188	0.39345	-0.13141	0.39352	-0.13925	0.39335	-0.17766	0.39329	-0.11707	0.39347	-0.17745	0.39342	-0.19943	0.39346	-0.1755	0.39334	-0.16146	0.3934	-0.16696	0.39319	-0.15225	0.39323	-0.14288	0.39319	-0.06775	0.3931	-0.10638	0.39306	-0.04809	0.39301	-0.07883	0.39322	-0.12167	0.39352	-0.14326	0.39316	-0.11389	0.39328	-0.12141	0.39323	-0.10888	0.39329	-0.11736	0.39288	-0.11561	0.39326	-0.12388	0.39326	-0.14195
0.39257	-0.13662	0.39242	-0.12586	0.39251	-0.14398	0.39228	-0.18225	0.39238	-0.10846	0.39236	-0.18607	0.39236	-0.18731	0.39239	-0.1815	0.39231	-0.1668	0.39236	-0.16494	0.39228	-0.15084	0.39219	-0.14208	0.39228	-0.07035	0.39191	-0.1057	0.39201	-0.04672	0.39212	-0.07755	0.39265	-0.12107	0.39262	-0.13881	0.39208	-0.11597	0.39271	-0.12077	0.39232	-0.10639	0.39218	-0.11524	0.39203	-0.11789	0.39238	-0.12428	0.39202	-0.14566
0.39136	-0.13834	0.39136	-0.1255	0.39156	-0.13806	0.39139	-0.18421	0.3913	-0.10595	0.39147	-0.18565	0.39127	-0.18927	0.39128	-0.18373	0.39135	-0.16685	0.39141	-0.15565	0.39135	-0.15173	0.39143	-0.14045	0.39117	-0.068	0.39095	-0.10346	0.39101	-0.04987	0.39133	-0.07787	0.39136	-0.12488	0.39134	-0.13899	0.39154	-0.11417	0.39176	-0.12058	0.39116	-0.10683	0.39115	-0.11101	0.39119	-0.11749	0.39141	-0.11896	0.39122	-0.14692
0.39058	-0.14122	0.39039	-0.13032	0.39064	-0.13284	0.39035	-0.18034	0.39042	-0.11286	0.39037	-0.17796	0.39047	-0.19116	0.39051	-0.17518	0.39024	-0.1617	0.39028	-0.15688	0.3903	-0.1546	0.39032	-0.13528	0.39035	-0.06746	0.38991	-0.10807	0.38986	-0.04611	0.39041	-0.07669	0.39047	-0.12539	0.39061	-0.14184	0.39017	-0.11405	0.3907	-0.11781	0.39042	-0.10935	0.39039	-0.10882	0.38969	-0.11848	0.39029	-0.12224	0.39007	-0.14348
0.38954	-0.14085	0.38953	-0.13159	0.38955	-0.1403	0.38941	-0.17708	0.38921	-0.11457	0.38951	-0.17681	0.38929	-0.19557	0.38941	-0.17205	0.38929	-0.1578	0.38945	-0.16116	0.38953	-0.14851	0.38935	-0.13894	0.38925	-0.06796	0.38896	-0.10323	0.38903	-0.04826	0.38928	-0.07811	0.38923	-0.12134	0.38946	-0.14531	0.38923	-0.11348	0.38962	-0.11956	0.38908	-0.10521	0.38935	-0.11138	0.38918	-0.11364	0.38938	-0.12142	0.38888	-0.14442
0.38836	-0.1425	0.38853	-0.12702	0.38863	-0.14318	0.38831	-0.18359	0.38829	-0.1108	0.38858	-0.17716	0.3884	-0.18906	0.38838	-0.1767	0.38834	-0.16446	0.38836	-0.15943	0.38838	-0.14902	0.38825	-0.14072	0.3882	-0.06715	0.38805	-0.10442	0.38802	-0.04857	0.38805	-0.07649	0.38804	-0.12291	0.38838	-0.14088	0.38849	-0.11738	0.38866	-0.11797	0.3885	-0.10241	0.38821	-0.10998	0.38834	-0.11784	0.38843	-0.12108	0.38802	-0.1478
0.38744	-0.14487	0.38757	-0.12409	0.3877	-0.13878	0.3873	-0.1828	0.38737	-0.10955	0.38767	-0.17951	0.3874	-0.1839	0.38731	-0.1756	0.38731	-0.16415	0.38728	-0.15494	0.38737	-0.15403	0.38724	-0.13971	0.38736	-0.06637	0.38717	-0.10317	0.38717	-0.04795	0.38737	-0.07858	0.38717	-0.12101	0.38736	-0.13814	0.38736	-0.1105	0.38734	-0.11637	0.38743	-0.10483	0.38755	-0.10713	0.38739	-0.11657	0.38722	-0.12078	0.38725	-0.14374
0.38644	-0.14721	0.38644	-0.14307	0.38648	-0.13518	0.3863	-0.177	0.38629	-0.11396	0.38657	-0.18067	0.38641	-0.18618	0.38636	-0.17202	0.38622	-0.15508	0.38627	-0.15628	0.38629	-0.1501	0.38626	-0.13315	0.38631	-0.06622	0.38587	-0.10307	0.38616	-0.04693	0.38616	-0.07768	0.38631	-0.12344	0.38637	-0.1383	0.38643	-0.11206	0.38623	-0.11435	0.38633	-0.10521	0.38637	-0.10874	0.3862	-0.11906	0.38669	-0.1224	0.38586	-0.14186
0.38549	-0.1428	0.38554	-0.13329	0.38551	-0.13533	0.38542	-0.18111	0.38545	-0.11296	0.38565	-0.17468	0.38545	-0.18979	0.38539	-0.16905	0.38526	-0.15621	0.38544	-0.15588	0.38522	-0.14687	0.38545	-0.13284	0.38524	-0.06604	0.38512	-0.10156	0.38499	-0.0464	0.38527	-0.07779	0.38534	-0.11837	0.38575	-0.13924	0.38539	-0.11571	0.38558	-0.11491	0.38514	-0.10453	0.3855	-0.10472	0.38531	-0.11663	0.38546	-0.11927	0.38489	-0.14684
0.38447	-0.14098	0.38448	-0.12855	0.38451	-0.14121	0.3843	-0.18237	0.38416	-0.11196	0.38473	-0.17172	0.3844	-0.18348	0.38431	-0.16864	0.38415	-0.15587	0.38439	-0.15759	0.38439	-0.14397	0.38441	-0.13748	0.38433	-0.06657	0.38416	-0.10143	0.38423	-0.04461	0.38419	-0.07662	0.38429	-0.12046	0.38462	-0.13617	0.38442	-0.1148	0.38433	-0.11323	0.38447	-0.10236	0.38414	-0.10583	0.384	-0.11304	0.38432	-0.12046	0.38407	-0.14526
0.38334	-0.14642	0.38341	-0.13054	0.38357	-0.14054	0.38343	-0.17869	0.38328	-0.11178	0.38354	-0.17779	0.38346	-0.18003	0.38327	-0.17091	0.38334	-0.15679	0.38317	-0.15035	0.38352	-0.14787	0.38339	-0.13605	0.3833	-0.06566	0.38311	-0.10173	0.38308	-0.04439	0.38303	-0.07583	0.38355	-0.12057	0.38327	-0.13599	0.38315	-0.11112	0.38366	-0.11135	0.38342	-0.10288	0.38307	-0.10177	0.38292	-0.11707	0.38322	-0.11913	0.38323	-0.14173
0.38252	-0.14743	0.38239	-0.13011	0.38243	-0.13489	0.38257	-0.17459	0.38236	-0.11625	0.38243	-0.18268	0.38238	-0.1804	0.38231	-0.17059	0.38227	-0.15355	0.38231	-0.15156	0.38237	-0.14888	0.38234	-0.12935	0.38209	-0.06677	0.382	-0.09947	0.38204	-0.04656	0.38219	-0.07547	0.38214	-0.12251	0.38239	-0.13422	0.38254	-0.11243	0.38253	-0.11342	0.38218	-0.10763	0.38228	-0.09909	0.38178	-0.1118	0.38248	-0.11808	0.38188	-0.14409
0.38149	-0.14462	0.38142	-0.13377	0.38161	-0.13483	0.38142	-0.1776	0.38138	-0.11374	0.3815	-0.17196	0.38137	-0.18575	0.38131	-0.16356	0.38129	-0.14876	0.38129	-0.15379	0.3813	-0.14503	0.38126	-0.13156	0.38143	-0.06504	0.38096	-0.1017	0.38128	-0.04678	0.38134	-0.07697	0.38114	-0.11618	0.38136	-0.13356	0.381	-0.11247	0.38142	-0.11157	0.38128	-0.10897	0.38161	-0.10364	0.3807	-0.11475	0.38137	-0.11882	0.38104	-0.14415
0.38038	-0.13807	0.3805	-0.12948	0.38064	-0.13812	0.38033	-0.18093	0.38023	-0.10787	0.38046	-0.17394	0.38045	-0.18266	0.38036	-0.16317	0.38021	-0.15081	0.3804	-0.1572	0.38047	-0.14111	0.38043	-0.13628	0.3804	-0.06621	0.37997	-0.09788	0.38006	-0.04678	0.38024	-0.07381	0.38044	-0.11932	0.3806	-0.13266	0.38044	-0.11278	0.38078	-0.10937	0.38014	-0.10412	0.38053	-0.10228	0.38023	-0.11132	0.38059	-0.11469	0.38024	-0.14718
0.37944	-0.13845	0.37961	-0.12487	0.37949	-0.13624	0.37945	-0.1776	0.37928	-0.10636	0.37932	-0.18109	0.37938	-0.17666	0.37941	-0.17027	0.37911	-0.15205	0.37927	-0.14918	0.37944	-0.14411	0.37936	-0.13157	0.37944	-0.06445	0.37887	-0.09954	0.3789	-0.04648	0.37919	-0.0773	0.37927	-0.11799	0.37934	-0.13113	0.37936	-0.1109	0.37936	-0.10655	0.37927	-0.10497	0.37959	-0.09968	0.37878	-0.11707	0.37918	-0.11272	0.37913	-0.13966
0.37852	-0.14182	0.37853	-0.12142	0.37852	-0.13234	0.37849	-0.17305	0.37824	-0.10976	0.37841	-0.17673	0.37839	-0.17592	0.37839	-0.16346	0.37811	-0.1499	0.37826	-0.14621	0.37823	-0.14358	0.37818	-0.13118	0.37824	-0.06552	0.37793	-0.0984	0.37813	-0.04803	0.37819	-0.0753	0.3783	-0.11918	0.37882	-0.13005	0.37815	-0.10667	0.37829	-0.10699	0.37834	-0.11106	0.37837	-0.10037	0.3779	-0.11124	0.37852	-0.1127	0.37823	-0.14031
0.37746	-0.13496	0.37762	-0.12419	0.37762	-0.12988	0.37754	-0.17405	0.37737	-0.10653	0.37736	-0.17383	0.37719	-0.17971	0.37742	-0.16005	0.37712	-0.14329	0.37738	-0.15447	0.37726	-0.13855	0.37728	-0.12701	0.37719	-0.0651	0.37686	-0.09882	0.37733	-0.04913	0.37728	-0.07505	0.37732	-0.1173	0.3776	-0.13067	0.3771	-0.11203	0.37765	-0.10639	0.37736	-0.11353	0.37724	-0.10164	0.37707	-0.11306	0.37724	-0.11478	0.37687	-0.14434
0.3764	-0.12974	0.37653	-0.12661	0.37663	-0.13629	0.37646	-0.17833	0.37628	-0.10315	0.37643	-0.17001	0.3763	-0.17456	0.37648	-0.15951	0.3763	-0.14391	0.3764	-0.15052	0.37643	-0.13739	0.37643	-0.13083	0.37605	-0.06599	0.37592	-0.09379	0.37639	-0.04622	0.37603	-0.07351	0.37654	-0.11517	0.37652	-0.12702	0.37622	-0.10953	0.37629	-0.10616	0.37651	-0.10902	0.37618	-0.10068	0.37624	-0.10958	0.37671	-0.11173	0.37611	-0.1426
0.3755	-0.13336	0.3756	-0.12353	0.37552	-0.13686	0.37544	-0.17154	0.37533	-0.10232	0.37558	-0.16987	0.37527	-0.16908	0.37548	-0.16066	0.37507	-0.1449	0.37536	-0.14413	0.37542	-0.13948	0.37532	-0.1296	0.37522	-0.06423	0.375	-0.09612	0.37507	-0.0497	0.37532	-0.07484	0.37515	-0.11499	0.37548	-0.12107	0.37552	-0.10943	0.37565	-0.10538	0.37501	-0.11101	0.37549	-0.09639	0.37518	-0.11134	0.37528	-0.10749	0.37497	-0.13837
0.37449	-0.13647	0.37445	-0.12165	0.37451	-0.13342	0.37441	-0.17081	0.3742	-0.10509	0.37441	-0.17401	0.37441	-0.17067	0.37439	-0.15872	0.37424	-0.14276	0.37452	-0.14228	0.37432	-0.13958	0.37431	-0.12743	0.37416	-0.06478	0.37387	-0.09728	0.37428	-0.04862	0.37395	-0.07163	0.37424	-0.12117	0.37441	-0.12597	0.37428	-0.11357	0.37437	-0.10168	0.37408	-0.11462	0.37414	-0.09526	0.37421	-0.10717	0.37468	-0.10957	0.3739	-0.14175
0.37346	-0.1323	0.37354	-0.11949	0.37338	-0.12703	0.37324	-0.16957	0.37344	-0.10531	0.37346	-0.16993	0.37341	-0.1729	0.37338	-0.15633	0.3733	-0.1381	0.37323	-0.14399	0.37325	-0.13427	0.37317	-0.12339	0.37301	-0.06306	0.37286	-0.09422	0.37335	-0.04902	0.37303	-0.07271	0.37345	-0.11643	0.37356	-0.12411	0.37337	-0.11281	0.3735	-0.1011	0.37339	-0.11152	0.37311	-0.0965	0.37301	-0.10796	0.37333	-0.10947	0.37325	-0.13775
0.37234	-0.13254	0.37247	-0.12466	0.37241	-0.13903	0.37248	-0.17058	0.37222	-0.09753	0.3724	-0.1633	0.37239	-0.17025	0.37251	-0.15269	0.3723	-0.13962	0.37234	-0.14033	0.37225	-0.13133	0.37232	-0.12732	0.3724	-0.06402	0.37193	-0.09456	0.37234	-0.0493	0.37232	-0.07264	0.37251	-0.11552	0.37266	-0.12153	0.37224	-0.11296	0.3724	-0.10127	0.37202	-0.11544	0.37249	-0.09577	0.37185	-0.11016	0.37225	-0.10604	0.37225	-0.14036
0.37162	-0.1278	0.3716	-0.125	0.37155	-0.14445	0.37152	-0.1701	0.37127	-0.09704	0.37127	-0.16448	0.37159	-0.16489	0.3714	-0.1525	0.37127	-0.14127	0.37127	-0.13377	0.37126	-0.13729	0.37144	-0.12817	0.37117	-0.06353	0.37114	-0.09532	0.37133	-0.04703	0.37143	-0.07234	0.3716	-0.11803	0.37167	-0.12137	0.37121	-0.10904	0.37129	-0.10036	0.37128	-0.11184	0.37135	-0.09425	0.37122	-0.10653	0.37167	-0.1053	0.37122	-0.13222
0.37035	-0.13246	0.37046	-0.12128	0.37049	-0.13731	0.3704	-0.16838	0.37037	-0.10184	0.37038	-0.16433	0.37036	-0.16511	0.37037	-0.15365	0.37034	-0.1388	0.37037	-0.13389	0.37028	-0.13618	0.37032	-0.12361	0.3701	-0.06397	0.36992	-0.09273	0.37044	-0.04839	0.3704	-0.07105	0.37012	-0.12407	0.37035	-0.12217	0.37018	-0.11676	0.37062	-0.09659	0.37021	-0.10851	0.37019	-0.09399	0.37011	-0.10588	0.37025	-0.1047	0.37001	-0.13809
0.36949	-0.13121	0.36958	-0.12119	0.36953	-0.13601	0.36943	-0.16435	0.36938	-0.10063	0.3693	-0.15954	0.36964	-0.16752	0.36932	-0.15179	0.36925	-0.13517	0.36941	-0.13884	0.36932	-0.13068	0.36934	-0.12288	0.369	-0.06229	0.36914	-0.0942	0.36931	-0.04723	0.36919	-0.07163	0.36907	-0.12551	0.36945	-0.11868	0.36898	-0.12189	0.36922	-0.09805	0.3692	-0.10805	0.3693	-0.09518	0.36886	-0.10585	0.36923	-0.10437	0.36893	-0.13663
0.36847	-0.12747	0.36853	-0.12406	0.36841	-0.13874	0.36847	-0.16626	0.36825	-0.09417	0.36848	-0.1549	0.36843	-0.16368	0.36845	-0.14559	0.36837	-0.13593	0.36829	-0.13499	0.36829	-0.13087	0.36826	-0.12511	0.36812	-0.06251	0.36818	-0.0904	0.36806	-0.04877	0.36832	-0.06984	0.36806	-0.12157	0.36863	-0.1168	0.36817	-0.11542	0.36874	-0.09702	0.36822	-0.10963	0.36848	-0.09009	0.36796	-0.10762	0.36826	-0.10124	0.36789	-0.13552
0.36746	-0.12385	0.36754	-0.12413	0.36731	-0.14358	0.36746	-0.1612	0.36733	-0.09782	0.36737	-0.15684	0.36752	-0.1575	0.36752	-0.14684	0.36734	-0.13691	0.36733	-0.12617	0.36736	-0.13234	0.36728	-0.12603	0.36727	-0.06334	0.36709	-0.08947	0.3674	-0.04517	0.36712	-0.0704	0.36723	-0.12253	0.36776	-0.11646	0.36722	-0.11321	0.36731	-0.09709	0.36729	-0.10602	0.36747	-0.09079	0.36714	-0.10032	0.36761	-0.10411	0.36686	-0.13125
0.36647	-0.1273	0.36655	-0.1218	0.36657	-0.14112	0.36637	-0.15922	0.36642	-0.10083	0.36625	-0.14941	0.36649	-0.1595	0.36644	-0.14811	0.36635	-0.13665	0.36632	-0.12953	0.36645	-0.13158	0.36628	-0.12347	0.3664	-0.06163	0.366	-0.09068	0.3661	-0.04709	0.36637	-0.07033	0.36653	-0.12466	0.36664	-0.11585	0.366	-0.11686	0.36621	-0.09504	0.36628	-0.10355	0.36653	-0.08952	0.36624	-0.10437	0.36612	-0.10244	0.36622	-0.13234
0.36532	-0.13148	0.36556	-0.11938	0.36541	-0.13608	0.36537	-0.16205	0.36535	-0.09799	0.36544	-0.15097	0.36536	-0.16273	0.36547	-0.14502	0.3652	-0.13158	0.36534	-0.12941	0.36549	-0.12698	0.36521	-0.12102	0.36539	-0.06214	0.36479	-0.09512	0.36517	-0.04742	0.36521	-0.0698	0.36532	-0.12229	0.36555	-0.1155	0.36498	-0.11862	0.36563	-0.09363	0.36513	-0.10094	0.36536	-0.08977	0.36505	-0.10354	0.36554	-0.10084	0.36517	-0.13525
0.36445	-0.12357	0.36451	-0.11806	0.36447	-0.13471	0.36442	-0.16229	0.36448	-0.09274	0.36432	-0.146	0.36427	-0.15422	0.36451	-0.13911	0.36419	-0.13207	0.36443	-0.12581	0.36439	-0.12491	0.36446	-0.12405	0.36433	-0.06068	0.36405	-0.09106	0.36404	-0.04843	0.36424	-0.06877	0.36434	-0.12095	0.36429	-0.11132	0.36403	-0.11796	0.36462	-0.09567	0.3638	-0.0996	0.3642	-0.08678	0.36419	-0.10219	0.36425	-0.09904	0.36394	-0.12949
0.36352	-0.1219	0.36355	-0.12334	0.36366	-0.14174	0.36339	-0.15972	0.36338	-0.09521	0.36324	-0.14036	0.36348	-0.15123	0.36343	-0.14082	0.36331	-0.13523	0.3634	-0.12242	0.36338	-0.12804	0.36336	-0.12489	0.36324	-0.0621	0.36311	-0.08725	0.36347	-0.04798	0.36333	-0.06836	0.36343	-0.12245	0.36325	-0.11169	0.36332	-0.11688	0.3636	-0.09405	0.36296	-0.10083	0.36319	-0.09009	0.36291	-0.09933	0.36342	-0.09679	0.3631	-0.12839
0.36238	-0.12003	0.36252	-0.12246	0.3624	-0.13551	0.36248	-0.15669	0.3624	-0.09724	0.36241	-0.14224	0.36256	-0.15096	0.3625	-0.14239	0.36227	-0.13487	0.36246	-0.12601	0.36224	-0.12614	0.36221	-0.11696	0.36204	-0.05866	0.36216	-0.09066	0.36248	-0.04869	0.36225	-0.0681	0.362	-0.11961	0.36245	-0.11151	0.36203	-0.11612	0.36225	-0.09238	0.36226	-0.09615	0.36216	-0.0876	0.36191	-0.09876	0.36255	-0.09745	0.36219	-0.12773
0.3614	-0.1211	0.36147	-0.11628	0.36156	-0.13304	0.36133	-0.1618	0.36137	-0.09365	0.36146	-0.14215	0.36147	-0.15549	0.3615	-0.14061	0.36122	-0.12863	0.36134	-0.12579	0.3612	-0.12109	0.36148	-0.1152	0.36109	-0.06132	0.361	-0.08978	0.36101	-0.04568	0.36101	-0.06757	0.36138	-0.11799	0.36129	-0.11138	0.36097	-0.11623	0.36161	-0.0916	0.36088	-0.09468	0.36161	-0.0882	0.36107	-0.10234	0.3613	-0.09342	0.36111	-0.12882
0.3605	-0.11928	0.36061	-0.11333	0.36035	-0.12551	0.36048	-0.16604	0.36017	-0.09126	0.36046	-0.13329	0.3603	-0.15342	0.36062	-0.13443	0.3603	-0.12748	0.36031	-0.12329	0.36023	-0.12301	0.36047	-0.11193	0.36006	-0.05838	0.36008	-0.08761	0.36013	-0.04498	0.3604	-0.06644	0.36002	-0.11743	0.3606	-0.10974	0.36034	-0.11486	0.36032	-0.08927	0.35981	-0.09694	0.3605	-0.08573	0.35988	-0.09375	0.36038	-0.09513	0.35999	-0.12356
0.35938	-0.11392	0.35949	-0.11485	0.35952	-0.12819	0.35946	-0.1576	0.35933	-0.09376	0.35935	-0.13108	0.35914	-0.14558	0.35962	-0.13309	0.35925	-0.1302	0.35916	-0.11817	0.35926	-0.12212	0.35926	-0.11413	0.35946	-0.0591	0.35916	-0.08871	0.35933	-0.04576	0.35937	-0.06709	0.3593	-0.11893	0.35966	-0.1071	0.35929	-0.11356	0.35927	-0.09093	0.35898	-0.0925	0.35953	-0.08551	0.3592	-0.09842	0.35965	-0.09398	0.35903	-0.12325
0.35843	-0.11347	0.35833	-0.11292	0.3583	-0.12573	0.35845	-0.14737	0.35833	-0.0949	0.3582	-0.13144	0.35849	-0.14497	0.3585	-0.13631	0.35829	-0.1293	0.35831	-0.11918	0.35847	-0.12197	0.35822	-0.11318	0.35829	-0.05749	0.35807	-0.08793	0.35839	-0.04543	0.35813	-0.06531	0.35846	-0.11632	0.35855	-0.10881	0.35821	-0.11209	0.35837	-0.08739	0.35812	-0.09216	0.35808	-0.0859	0.35815	-0.09705	0.35846	-0.0959	0.35804	-0.12237
0.35746	-0.11844	0.35745	-0.11258	0.35735	-0.12266	0.35745	-0.15272	0.35734	-0.09101	0.35742	-0.1292	0.35738	-0.15049	0.35739	-0.13582	0.35713	-0.12715	0.35734	-0.12212	0.35734	-0.11797	0.35729	-0.11143	0.35744	-0.05799	0.35691	-0.08845	0.35749	-0.04293	0.3573	-0.06628	0.35738	-0.11262	0.35773	-0.10604	0.357	-0.11031	0.35764	-0.08892	0.35739	-0.0907	0.3573	-0.08553	0.35695	-0.09855	0.35761	-0.09016	0.35702	-0.12402
0.35644	-0.11666	0.35645	-0.10932	0.35655	-0.11651	0.3564	-0.14889	0.35625	-0.08622	0.35639	-0.1292	0.35634	-0.14421	0.35649	-0.13058	0.35627	-0.12194	0.35649	-0.11864	0.35646	-0.11354	0.3564	-0.10783	0.35641	-0.05577	0.35585	-0.08646	0.35625	-0.04521	0.35626	-0.06599	0.35624	-0.11284	0.35646	-0.10212	0.35619	-0.11243	0.35656	-0.08679	0.35644	-0.08968	0.3566	-0.08134	0.35593	-0.09385	0.35628	-0.09089	0.35619	-0.1199
0.35553	-0.10783	0.35544	-0.10827	0.35539	-0.11497	0.35539	-0.1444	0.35528	-0.08914	0.3553	-0.12614	0.35537	-0.13973	0.3553	-0.12769	0.35524	-0.12184	0.35541	-0.11401	0.35554	-0.11956	0.35538	-0.10921	0.35515	-0.05722	0.35505	-0.08647	0.35522	-0.04575	0.35504	-0.06501	0.35501	-0.11065	0.35544	-0.10518	0.3552	-0.10842	0.35563	-0.08558	0.35498	-0.08621	0.35515	-0.08152	0.3549	-0.0955	0.35546	-0.0892	0.35511	-0.12218
0.35441	-0.10802	0.35438	-0.10891	0.35447	-0.12013	0.3543	-0.14271	0.3543	-0.09443	0.35426	-0.11841	0.35433	-0.14263	0.35445	-0.12957	0.35429	-0.12501	0.35426	-0.11579	0.35445	-0.11867	0.35434	-0.111	0.35407	-0.05528	0.35391	-0.08856	0.35408	-0.04692	0.35424	-0.0651	0.35392	-0.11141	0.35466	-0.10378	0.35416	-0.10739	0.35458	-0.08526	0.35411	-0.08944	0.35416	-0.084	0.35393	-0.09483	0.35418	-0.09064	0.35404	-0.11938
0.35356	-0.112	0.3535	-0.1111	0.3535	-0.11465	0.35342	-0.14435	0.35328	-0.08755	0.35346	-0.11898	0.35355	-0.14254	0.35344	-0.13178	0.35305	-0.12355	0.35327	-0.11829	0.35335	-0.10951	0.35327	-0.10602	0.35316	-0.05586	0.35295	-0.0839	0.35301	-0.04331	0.35307	-0.06659	0.35311	-0.10937	0.35334	-0.10253	0.35339	-0.10401	0.35327	-0.08381	0.35316	-0.08603	0.35314	-0.07888	0.35311	-0.09311	0.35346	-0.08732	0.35314	-0.11913
0.35246	-0.11015	0.35238	-0.10347	0.35239	-0.11027	0.35253	-0.13906	0.3523	-0.08936	0.35241	-0.12291	0.35269	-0.13874	0.35253	-0.12523	0.35223	-0.11843	0.35224	-0.10828	0.35243	-0.11326	0.35223	-0.10624	0.35233	-0.05413	0.35199	-0.08728	0.35227	-0.04533	0.3522	-0.06665	0.35197	-0.10717	0.35228	-0.10139	0.35207	-0.10803	0.35226	-0.08428	0.35207	-0.08506	0.35234	-0.0763	0.35227	-0.09229	0.35244	-0.08694	0.35212	-0.11764
0.35134	-0.10363	0.35138	-0.10126	0.35134	-0.10957	0.35144	-0.13605	0.35139	-0.09013	0.35145	-0.11456	0.35134	-0.13473	0.35154	-0.12086	0.35121	-0.11675	0.35116	-0.10813	0.35123	-0.11419	0.35144	-0.10591	0.35159	-0.05519	0.35115	-0.08506	0.35137	-0.044	0.35139	-0.06554	0.35099	-0.10701	0.35129	-0.09889	0.3513	-0.10335	0.35143	-0.08491	0.35132	-0.08388	0.35143	-0.07894	0.35106	-0.08956	0.35149	-0.08495	0.35125	-0.1129
0.35037	-0.10484	0.35049	-0.10681	0.3503	-0.1125	0.35044	-0.13656	0.35029	-0.09129	0.35039	-0.11058	0.35052	-0.13528	0.35047	-0.1261	0.35019	-0.11758	0.35033	-0.11053	0.35023	-0.11304	0.35037	-0.10478	0.35009	-0.05338	0.34993	-0.0847	0.35009	-0.04354	0.35032	-0.06656	0.35035	-0.10565	0.35044	-0.09745	0.35015	-0.10076	0.35023	-0.08417	0.34997	-0.08409	0.35046	-0.07862	0.34972	-0.09252	0.35041	-0.08559	0.35004	-0.11424
0.34942	-0.10871	0.34947	-0.10646	0.34944	-0.11008	0.34949	-0.1372	0.34934	-0.08737	0.34937	-0.11345	0.34947	-0.13665	0.34944	-0.12347	0.34908	-0.11868	0.34923	-0.11166	0.34917	-0.10998	0.34929	-0.10133	0.34901	-0.05338	0.34913	-0.08403	0.34903	-0.04295	0.34916	-0.0676	0.34912	-0.10021	0.34964	-0.09958	0.34914	-0.09912	0.34954	-0.08088	0.34906	-0.08339	0.34933	-0.0762	0.34926	-0.08703	0.34962	-0.08699	0.34902	-0.11311
0.34853	-0.1089	0.34852	-0.10311	0.34845	-0.10569	0.34859	-0.1334	0.34826	-0.08515	0.34845	-0.11158	0.34846	-0.13374	0.34844	-0.11883	0.34826	-0.1147	0.34829	-0.10737	0.34825	-0.10993	0.34834	-0.10148	0.34811	-0.05141	0.34788	-0.08337	0.34839	-0.04325	0.3481	-0.06705	0.34796	-0.10159	0.34841	-0.09754	0.34804	-0.10003	0.3487	-0.08156	0.34814	-0.08185	0.34858	-0.07696	0.34807	-0.08936	0.34869	-0.08419	0.34777	-0.10954
0.34749	-0.1047	0.34753	-0.10127	0.34751	-0.10407	0.34755	-0.12778	0.34731	-0.08893	0.34746	-0.11015	0.34748	-0.13261	0.34737	-0.11848	0.34731	-0.11246	0.34726	-0.1035	0.34743	-0.10871	0.34739	-0.10361	0.34744	-0.05212	0.34704	-0.08122	0.34739	-0.04275	0.34731	-0.06614	0.3472	-0.102	0.34745	-0.09487	0.34727	-0.09794	0.3473	-0.0814	0.34723	-0.07927	0.34724	-0.07853	0.34685	-0.08805	0.34722	-0.08324	0.34722	-0.11071
0.34649	-0.10111	0.34646	-0.1034	0.34633	-0.10635	0.34636	-0.12741	0.34629	-0.09071	0.34647	-0.10675	0.34624	-0.12848	0.3464	-0.11738	0.34631	-0.11252	0.34629	-0.10528	0.34645	-0.10973	0.34643	-0.10095	0.34651	-0.05092	0.34628	-0.08214	0.34619	-0.04175	0.34634	-0.06641	0.34627	-0.10148	0.34655	-0.09564	0.34632	-0.09655	0.34633	-0.08199	0.3463	-0.07676	0.34638	-0.07727	0.3459	-0.08846	0.34659	-0.08459	0.34605	-0.11192
0.34545	-0.09879	0.34551	-0.10525	0.34545	-0.10568	0.34539	-0.1302	0.34528	-0.08838	0.3456	-0.10451	0.34546	-0.13114	0.34542	-0.1213	0.3453	-0.115	0.34514	-0.10637	0.34552	-0.10747	0.34535	-0.09729	0.34539	-0.05007	0.3451	-0.08104	0.34493	-0.0442	0.3449	-0.06644	0.34506	-0.09618	0.34563	-0.0942	0.34541	-0.09431	0.34552	-0.07878	0.34494	-0.08116	0.34539	-0.07299	0.34523	-0.08401	0.34528	-0.08089	0.34488	-0.11052
0.34458	-0.09882	0.34455	-0.10137	0.3445	-0.10334	0.34449	-0.13055	0.34423	-0.08328	0.34444	-0.10777	0.34432	-0.12644	0.34451	-0.11602	0.34434	-0.10878	0.34424	-0.10187	0.34432	-0.10697	0.3445	-0.09567	0.3444	-0.04903	0.34392	-0.08219	0.34417	-0.04255	0.34442	-0.06604	0.34431	-0.09836	0.34435	-0.09205	0.34441	-0.09501	0.3444	-0.07836	0.3443	-0.07542	0.34446	-0.07341	0.34385	-0.08611	0.34457	-0.08055	0.34423	-0.10636
0.3434	-0.09645	0.34344	-0.1001	0.34345	-0.09646	0.34356	-0.1226	0.34332	-0.08677	0.34333	-0.1084	0.34317	-0.1196	0.34343	-0.11308	0.34329	-0.10914	0.34335	-0.09833	0.34334	-0.1065	0.34356	-0.09767	0.34343	-0.04833	0.34291	-0.07971	0.34333	-0.04269	0.34302	-0.06635	0.34308	-0.09844	0.34336	-0.09095	0.34315	-0.09527	0.34329	-0.07741	0.3429	-0.07742	0.34321	-0.07632	0.3431	-0.08414	0.34368	-0.0826	0.3433	-0.10666
0.34246	-0.09346	0.34242	-0.09853	0.34255	-0.09537	0.34247	-0.12034	0.34236	-0.08996	0.34232	-0.09995	0.34257	-0.12133	0.34256	-0.11166	0.34235	-0.10834	0.34239	-0.10077	0.34239	-0.10575	0.34249	-0.09799	0.34202	-0.04869	0.34212	-0.08132	0.34232	-0.04327	0.3424	-0.06559	0.34226	-0.09752	0.34249	-0.09101	0.34224	-0.09195	0.34232	-0.07593	0.34195	-0.07649	0.34216	-0.07217	0.34215	-0.08613	0.34254	-0.07946	0.34187	-0.10255
0.34148	-0.09351	0.3414	-0.1001	0.34132	-0.09628	0.34135	-0.12114	0.34127	-0.08797	0.34139	-0.1035	0.34133	-0.12146	0.34158	-0.1153	0.34126	-0.1083	0.34136	-0.10138	0.34127	-0.10157	0.34144	-0.09499	0.34128	-0.04774	0.34095	-0.07728	0.34109	-0.04384	0.34104	-0.06763	0.34156	-0.09444	0.34172	-0.08887	0.34104	-0.08996	0.34147	-0.07581	0.34136	-0.07372	0.34147	-0.07224	0.34077	-0.08229	0.34128	-0.07951	0.34099	-0.10101
0.34034	-0.09836	0.34043	-0.09816	0.3404	-0.09376	0.34042	-0.11964	0.3405	-0.08675	0.3405	-0.103	0.34049	-0.11912	0.34045	-0.11034	0.34027	-0.10684	0.34032	-0.09855	0.34039	-0.10402	0.34029	-0.09128	0.34041	-0.04705	0.34022	-0.07821	0.34023	-0.04189	0.34002	-0.06803	0.34011	-0.09216	0.34059	-0.08777	0.34039	-0.09065	0.34054	-0.0774	0.34004	-0.07061	0.34057	-0.07294	0.34022	-0.08248	0.34043	-0.08016	0.34003	-0.10055
0.3396	-0.09659	0.33954	-0.09367	0.33948	-0.09005	0.33949	-0.12011	0.33939	-0.08958	0.33942	-0.10378	0.33936	-0.1139	0.33935	-0.10755	0.33927	-0.10335	0.33921	-0.09636	0.33922	-0.10556	0.33923	-0.09323	0.33938	-0.04481	0.33885	-0.07581	0.33939	-0.04276	0.33925	-0.06521	0.33913	-0.09408	0.33935	-0.086	0.33933	-0.0908	0.33963	-0.07554	0.33904	-0.07295	0.3393	-0.07216	0.33911	-0.08258	0.33955	-0.07778	0.33907	-0.09898
0.3385	-0.09151	0.3386	-0.09011	0.33844	-0.08894	0.33836	-0.11726	0.33832	-0.09156	0.33845	-0.1028	0.33832	-0.11501	0.33845	-0.10919	0.33824	-0.10394	0.33824	-0.09751	0.33833	-0.10018	0.33825	-0.09578	0.33835	-0.0455	0.338	-0.07614	0.33846	-0.04328	0.33844	-0.06614	0.33822	-0.09235	0.33845	-0.08432	0.33795	-0.08687	0.33854	-0.07264	0.33807	-0.0714	0.33829	-0.07028	0.33807	-0.0793	0.33835	-0.07923	0.33829	-0.09845
0.3374	-0.0885	0.33757	-0.08715	0.33725	-0.0911	0.33742	-0.11831	0.33731	-0.08718	0.33747	-0.10007	0.3373	-0.11736	0.33743	-0.11111	0.33722	-0.10487	0.3373	-0.09879	0.3375	-0.10136	0.33736	-0.09128	0.33745	-0.04539	0.33713	-0.0754	0.33738	-0.04277	0.33696	-0.06623	0.3373	-0.08991	0.33738	-0.08551	0.337	-0.08886	0.33733	-0.07275	0.33718	-0.07228	0.33756	-0.06895	0.33682	-0.07659	0.33757	-0.07898	0.33704	-0.0953
0.33664	-0.09325	0.33651	-0.08916	0.3365	-0.08908	0.33652	-0.11587	0.33646	-0.08502	0.33648	-0.0966	0.33633	-0.11594	0.33657	-0.10775	0.33622	-0.10138	0.33643	-0.09729	0.33641	-0.10165	0.33641	-0.08761	0.33637	-0.04406	0.33598	-0.07489	0.33636	-0.04221	0.33588	-0.06508	0.33601	-0.09094	0.33634	-0.08342	0.33597	-0.08622	0.33647	-0.07219	0.33614	-0.06787	0.33616	-0.06942	0.33607	-0.07987	0.33641	-0.07609	0.33594	-0.09486
0.33557	-0.09116	0.33555	-0.08998	0.33549	-0.08674	0.33553	-0.11178	0.3353	-0.08935	0.33543	-0.10089	0.3354	-0.11083	0.33534	-0.10358	0.33541	-0.10008	0.3355	-0.09343	0.33522	-0.10051	0.3354	-0.09279	0.33534	-0.04448	0.33505	-0.07143	0.33537	-0.04278	0.33518	-0.06436	0.33518	-0.09126	0.33565	-0.08206	0.33491	-0.08499	0.33565	-0.07272	0.33492	-0.06691	0.33513	-0.07021	0.33488	-0.08084	0.33548	-0.07545	0.33508	-0.09413
0.33447	-0.08949	0.33465	-0.08781	0.33446	-0.0857	0.33449	-0.11405	0.33442	-0.0892	0.33452	-0.10151	0.33434	-0.11105	0.33442	-0.10518	0.33444	-0.1005	0.33446	-0.0976	0.33435	-0.09677	0.33419	-0.09078	0.33436	-0.04305	0.33418	-0.07103	0.33446	-0.04048	0.33433	-0.06648	0.33448	-0.08808	0.33461	-0.07936	0.33394	-0.08624	0.33454	-0.06867	0.33447	-0.0668	0.33445	-0.06694	0.3339	-0.07583	0.33422	-0.07404	0.33402	-0.09636
0.33352	-0.08843	0.33361	-0.08786	0.33356	-0.08653	0.33346	-0.11238	0.33343	-0.08668	0.33324	-0.09513	0.33334	-0.11196	0.3333	-0.10699	0.33321	-0.10289	0.33343	-0.09736	0.33335	-0.09445	0.33323	-0.08811	0.3335	-0.04321	0.3331	-0.07162	0.33305	-0.04233	0.33332	-0.06609	0.33333	-0.08781	0.33328	-0.083	0.3333	-0.08462	0.33319	-0.07239	0.33289	-0.06526	0.33309	-0.06628	0.3331	-0.07813	0.33357	-0.07583	0.3331	-0.08944
0.33243	-0.09092	0.33263	-0.08852	0.33248	-0.08398	0.33249	-0.11179	0.3323	-0.08536	0.33238	-0.09338	0.33257	-0.10963	0.33235	-0.10592	0.33224	-0.09854	0.33241	-0.09264	0.3326	-0.09518	0.33224	-0.08702	0.33221	-0.04345	0.33181	-0.07133	0.33234	-0.0418	0.33201	-0.06532	0.33244	-0.08758	0.33268	-0.07852	0.33213	-0.08225	0.33233	-0.07102	0.33223	-0.06317	0.33245	-0.06505	0.33203	-0.07575	0.33258	-0.07362	0.33192	-0.09194
0.33156	-0.08993	0.33148	-0.08754	0.33171	-0.08148	0.3315	-0.1075	0.33152	-0.08641	0.33147	-0.09804	0.33145	-0.10879	0.33155	-0.10153	0.33119	-0.09756	0.33136	-0.08991	0.33147	-0.09633	0.33141	-0.08601	0.33109	-0.04285	0.331	-0.06865	0.33113	-0.04214	0.33133	-0.06396	0.33136	-0.08809	0.33136	-0.07879	0.3314	-0.08192	0.33152	-0.06841	0.33118	-0.06277	0.33121	-0.06643	0.33138	-0.07662	0.33128	-0.0732	0.33103	-0.08808
0.33047	-0.08564	0.33049	-0.08584	0.33053	-0.08194	0.33055	-0.10899	0.33018	-0.08652	0.33051	-0.09466	0.33035	-0.10563	0.3304	-0.10299	0.33018	-0.09758	0.33042	-0.09564	0.33034	-0.09357	0.33049	-0.08825	0.33019	-0.04193	0.32983	-0.06955	0.33022	-0.04065	0.33019	-0.06502	0.3305	-0.08505	0.33051	-0.07866	0.32993	-0.08097	0.33028	-0.06819	0.33018	-0.06368	0.33024	-0.06401	0.32989	-0.07165	0.33045	-0.06839	0.33024	-0.08625
0.32945	-0.08324	0.32967	-0.08297	0.32938	-0.08111	0.32949	-0.10981	0.32925	-0.08816	0.32945	-0.09304	0.32949	-0.10589	0.32941	-0.10461	0.32923	-0.0987	0.32937	-0.09316	0.32928	-0.09144	0.32923	-0.08739	0.32928	-0.0423	0.3288	-0.07088	0.32903	-0.04348	0.32934	-0.06378	0.32899	-0.08288	0.32971	-0.07471	0.32899	-0.07894	0.3297	-0.0668	0.32945	-0.06085	0.32945	-0.06517	0.32918	-0.07362	0.32955	-0.07322	0.32921	-0.08732
0.32849	-0.07693	0.32855	-0.08238	0.32856	-0.08477	0.32854	-0.10515	0.3284	-0.08396	0.32851	-0.08996	0.32862	-0.1065	0.32846	-0.1041	0.32841	-0.09681	0.32847	-0.09039	0.32837	-0.09605	0.32826	-0.08297	0.32836	-0.04165	0.32781	-0.06929	0.32814	-0.03985	0.32833	-0.06523	0.3282	-0.08543	0.32867	-0.07739	0.32805	-0.07961	0.32842	-0.06888	0.32817	-0.06013	0.32828	-0.06489	0.32818	-0.07353	0.32824	-0.07297	0.32814	-0.08718
0.3274	-0.08028	0.32753	-0.08543	0.32758	-0.08034	0.32751	-0.10247	0.32733	-0.08624	0.3275	-0.08958	0.32758	-0.10391	0.32751	-0.1007	0.3274	-0.09351	0.32733	-0.09112	0.32749	-0.09323	0.32741	-0.0849	0.32713	-0.04029	0.32685	-0.06769	0.32711	-0.04266	0.32724	-0.06396	0.32704	-0.08495	0.32773	-0.07324	0.32741	-0.07787	0.32728	-0.06915	0.32733	-0.05906	0.32748	-0.06432	0.32719	-0.07234	0.32765	-0.07107	0.327	-0.08816
0.32657	-0.08075	0.32658	-0.08594	0.32628	-0.07894	0.32653	-0.10326	0.32635	-0.0881	0.32658	-0.09147	0.32652	-0.09755	0.32629	-0.09745	0.32624	-0.09371	0.32622	-0.09463	0.32616	-0.0927	0.32632	-0.08758	0.32624	-0.04039	0.32592	-0.06694	0.32623	-0.04076	0.32639	-0.06369	0.3264	-0.08192	0.32653	-0.07442	0.32647	-0.07688	0.32667	-0.06728	0.3261	-0.05895	0.3265	-0.06551	0.32594	-0.06992	0.3265	-0.06716	0.32603	-0.08684
0.32557	-0.07759	0.32544	-0.08379	0.32559	-0.07992	0.32556	-0.10184	0.32537	-0.08456	0.32559	-0.09222	0.32535	-0.10229	0.32559	-0.10028	0.32519	-0.09338	0.32525	-0.0923	0.3253	-0.08872	0.32529	-0.08374	0.32507	-0.04195	0.32484	-0.06618	0.32542	-0.04323	0.32539	-0.06299	0.32501	-0.08319	0.32543	-0.0731	0.32539	-0.07396	0.32527	-0.06608	0.32521	-0.06124	0.32543	-0.06355	0.3252	-0.07243	0.32548	-0.07072	0.32494	-0.08102
0.3244	-0.07456	0.32453	-0.08265	0.32457	-0.08126	0.3246	-0.10037	0.32425	-0.08296	0.32434	-0.08573	0.32435	-0.10299	0.32433	-0.10131	0.32425	-0.09089	0.32444	-0.08774	0.32445	-0.09202	0.3243	-0.08101	0.32401	-0.04195	0.32417	-0.06597	0.32406	-0.04296	0.32407	-0.0629	0.32431	-0.08041	0.32471	-0.07145	0.32427	-0.07843	0.32424	-0.06518	0.32419	-0.05796	0.32436	-0.06372	0.32413	-0.07153	0.32438	-0.0716	0.32424	-0.0807
0.3235	-0.08005	0.3235	-0.08073	0.3236	-0.07747	0.32339	-0.09809	0.32318	-0.08517	0.32348	-0.0886	0.32361	-0.09956	0.32345	-0.09959	0.32324	-0.09076	0.32343	-0.08737	0.32343	-0.09144	0.3233	-0.08095	0.32342	-0.04132	0.32311	-0.0661	0.32296	-0.04303	0.32346	-0.06229	0.32336	-0.08038	0.3234	-0.06945	0.3229	-0.07331	0.32337	-0.06715	0.3231	-0.05773	0.3233	-0.05974	0.3229	-0.06862	0.32371	-0.06893	0.32306	-0.08291
0.32243	-0.07757	0.32258	-0.08243	0.32238	-0.07501	0.32245	-0.10022	0.32233	-0.0873	0.32231	-0.08927	0.32248	-0.09315	0.32263	-0.09743	0.32217	-0.09226	0.3223	-0.08972	0.32252	-0.09022	0.32234	-0.08292	0.3222	-0.04231	0.32192	-0.06384	0.32194	-0.04269	0.32228	-0.06325	0.32232	-0.07796	0.32249	-0.0699	0.32235	-0.07187	0.32239	-0.06485	0.32203	-0.05853	0.32224	-0.06169	0.3222	-0.06764	0.32235	-0.06743	0.32201	-0.07722
0.32151	-0.07573	0.32163	-0.07859	0.32141	-0.07563	0.32155	-0.09851	0.32134	-0.08312	0.32147	-0.08951	0.3215	-0.09437	0.3213	-0.09633	0.32116	-0.09186	0.3214	-0.08763	0.32141	-0.08557	0.32123	-0.08172	0.32118	-0.0399	0.32115	-0.06402	0.32108	-0.04252	0.32132	-0.06107	0.32136	-0.07916	0.32162	-0.07057	0.32136	-0.07319	0.32157	-0.06388	0.3213	-0.0542	0.32114	-0.06094	0.32124	-0.06776	0.32152	-0.06921	0.32119	-0.07836
0.32051	-0.07495	0.3205	-0.07594	0.32064	-0.07749	0.32053	-0.09624	0.32036	-0.08137	0.32052	-0.08934	0.32042	-0.09573	0.32048	-0.09584	0.32033	-0.09047	0.3203	-0.08403	0.32047	-0.08965	0.32036	-0.07757	0.3204	-0.04237	0.32	-0.06142	0.32038	-0.04335	0.32031	-0.06183	0.32037	-0.07734	0.32041	-0.07098	0.32011	-0.07415	0.32036	-0.06463	0.31993	-0.05698	0.3204	-0.05933	0.32006	-0.07066	0.32068	-0.06994	0.32018	-0.07745
0.31951	-0.07565	0.31939	-0.07453	0.31963	-0.07588	0.31946	-0.09422	0.31932	-0.08347	0.31955	-0.08739	0.31954	-0.09465	0.31951	-0.0934	0.31936	-0.08939	0.31931	-0.08624	0.31938	-0.08957	0.31941	-0.07638	0.31916	-0.04099	0.31895	-0.06076	0.31923	-0.04423	0.31905	-0.06329	0.31934	-0.07832	0.31955	-0.07174	0.31901	-0.07237	0.31939	-0.06475	0.31929	-0.05787	0.31945	-0.05959	0.31893	-0.06273	0.3192	-0.06845	0.31907	-0.07705
0.3184	-0.0773	0.31841	-0.07674	0.31849	-0.07173	0.31836	-0.09581	0.31851	-0.08656	0.31839	-0.08665	0.31862	-0.08967	0.3186	-0.08998	0.31843	-0.08823	0.3184	-0.08911	0.31837	-0.0859	0.31849	-0.0792	0.31814	-0.04102	0.31807	-0.05946	0.31812	-0.04382	0.31824	-0.06066	0.31831	-0.07572	0.31839	-0.06757	0.31823	-0.06753	0.31826	-0.0611	0.31832	-0.05538	0.31818	-0.05947	0.31823	-0.06589	0.3185	-0.06679	0.318	-0.07567
0.31761	-0.07353	0.3174	-0.07572	0.31731	-0.07221	0.3174	-0.09089	0.31728	-0.08454	0.31719	-0.08585	0.31749	-0.08893	0.31723	-0.09183	0.3174	-0.08958	0.31749	-0.08598	0.31742	-0.08672	0.31741	-0.07814	0.31705	-0.04101	0.31716	-0.06043	0.31741	-0.04312	0.31707	-0.06225	0.3173	-0.07482	0.31758	-0.06895	0.31717	-0.06971	0.31745	-0.06304	0.31705	-0.05523	0.31719	-0.06279	0.31721	-0.06599	0.31711	-0.06855	0.31727	-0.07517
0.31643	-0.07272	0.31646	-0.07246	0.3166	-0.07257	0.31653	-0.08949	0.31651	-0.07976	0.31643	-0.08552	0.31657	-0.09407	0.31619	-0.09235	0.31614	-0.08776	0.31631	-0.08341	0.31639	-0.08558	0.31636	-0.0746	0.31612	-0.0434	0.31613	-0.05692	0.31624	-0.04524	0.31632	-0.06036	0.31605	-0.0768	0.31651	-0.068	0.31606	-0.06907	0.31666	-0.06136	0.31639	-0.05697	0.31613	-0.05947	0.31588	-0.06573	0.31629	-0.06953	0.31605	-0.07536
0.31546	-0.07449	0.31546	-0.07148	0.31547	-0.07341	0.31553	-0.08979	0.31537	-0.08194	0.31529	-0.0803	0.31546	-0.09131	0.31536	-0.09149	0.31522	-0.08741	0.31522	-0.086	0.31539	-0.08673	0.31528	-0.07489	0.31513	-0.04144	0.31504	-0.05737	0.31514	-0.04441	0.31537	-0.06027	0.31538	-0.07339	0.31553	-0.06627	0.31498	-0.06814	0.31532	-0.06181	0.31508	-0.05579	0.31523	-0.05835	0.31477	-0.06514	0.31557	-0.06677	0.31509	-0.07681
0.31452	-0.07329	0.31444	-0.06863	0.31442	-0.07	0.31454	-0.0916	0.31433	-0.08395	0.31445	-0.08058	0.31432	-0.08751	0.31433	-0.08935	0.31407	-0.08753	0.31443	-0.08462	0.31424	-0.08264	0.31424	-0.07536	0.31421	-0.04144	0.31421	-0.05723	0.31406	-0.04332	0.31406	-0.05932	0.31429	-0.07199	0.3144	-0.06675	0.31439	-0.06571	0.31432	-0.06059	0.31428	-0.05446	0.31416	-0.05791	0.3138	-0.06424	0.31425	-0.06714	0.31435	-0.07063
0.3134	-0.06962	0.31354	-0.07154	0.31356	-0.06972	0.31353	-0.0893	0.31332	-0.08299	0.31341	-0.08173	0.31341	-0.08972	0.3135	-0.08572	0.31331	-0.08696	0.31349	-0.08468	0.31328	-0.0822	0.31329	-0.07549	0.31331	-0.04164	0.31319	-0.0569	0.31306	-0.04393	0.31305	-0.05925	0.31317	-0.07378	0.31331	-0.06719	0.31322	-0.07044	0.31322	-0.06129	0.31301	-0.05489	0.31359	-0.05824	0.31303	-0.06463	0.31363	-0.06384	0.31318	-0.0718
0.31254	-0.06703	0.31256	-0.07054	0.31235	-0.07003	0.31243	-0.08518	0.31224	-0.08215	0.31249	-0.08048	0.31255	-0.08908	0.31234	-0.0871	0.31233	-0.08611	0.31229	-0.08076	0.31242	-0.08311	0.3124	-0.07525	0.31217	-0.03992	0.31214	-0.05372	0.31214	-0.04551	0.31215	-0.05846	0.31224	-0.07285	0.31225	-0.07204	0.3121	-0.06754	0.31232	-0.05969	0.31203	-0.05669	0.31227	-0.05623	0.31218	-0.06269	0.31224	-0.06795	0.31222	-0.07058
0.31145	-0.06859	0.31154	-0.06882	0.31157	-0.07187	0.3115	-0.0842	0.31138	-0.0814	0.31136	-0.07755	0.31157	-0.08935	0.31137	-0.08903	0.31132	-0.08273	0.31133	-0.08196	0.31132	-0.08467	0.31144	-0.07381	0.31111	-0.04197	0.31116	-0.05712	0.31117	-0.04493	0.31127	-0.0585	0.31106	-0.07217	0.31147	-0.0717	0.31133	-0.0658	0.31131	-0.05996	0.31128	-0.05824	0.31138	-0.05811	0.31124	-0.06176	0.3116	-0.06455	0.31109	-0.0718
0.31048	-0.06889	0.31051	-0.06556	0.31056	-0.0692	0.31049	-0.0851	0.31023	-0.08651	0.3103	-0.07335	0.31045	-0.08479	0.3106	-0.08548	0.31025	-0.08302	0.31024	-0.08433	0.31033	-0.08244	0.31034	-0.07546	0.31038	-0.04164	0.30996	-0.05397	0.30995	-0.04382	0.31023	-0.05691	0.31037	-0.07079	0.3103	-0.06984	0.30996	-0.06694	0.31077	-0.05775	0.31028	-0.05565	0.31032	-0.05714	0.30995	-0.06202	0.31066	-0.06441	0.30986	-0.0663
0.30948	-0.0688	0.30936	-0.06919	0.30938	-0.06763	0.30944	-0.08556	0.30923	-0.08432	0.30942	-0.07738	0.30947	-0.08485	0.30952	-0.08264	0.30924	-0.08548	0.30929	-0.08247	0.30933	-0.07896	0.30922	-0.07709	0.30946	-0.04085	0.30919	-0.05518	0.30926	-0.04372	0.30929	-0.05771	0.30915	-0.07044	0.30941	-0.06922	0.30931	-0.06339	0.30935	-0.05824	0.30899	-0.05813	0.30954	-0.0573	0.30887	-0.06477	0.30939	-0.06466	0.30912	-0.06699
0.30845	-0.06371	0.30834	-0.06656	0.30854	-0.06921	0.30851	-0.08101	0.30853	-0.08056	0.30827	-0.07777	0.30839	-0.08798	0.30855	-0.08614	0.30833	-0.08411	0.30847	-0.07776	0.30829	-0.08096	0.30827	-0.07644	0.30842	-0.04133	0.3082	-0.05419	0.30838	-0.04552	0.30822	-0.05698	0.30809	-0.07026	0.30866	-0.0782	0.30829	-0.06631	0.30864	-0.05979	0.30837	-0.05817	0.3083	-0.05669	0.30777	-0.05905	0.30862	-0.06325	0.3081	-0.07054
0.30753	-0.06379	0.3074	-0.06842	0.30734	-0.06903	0.30757	-0.07933	0.30736	-0.08105	0.30747	-0.07528	0.30743	-0.08615	0.30752	-0.08541	0.30724	-0.08292	0.30744	-0.07993	0.3073	-0.08188	0.30739	-0.07443	0.30724	-0.04111	0.30694	-0.05584	0.30732	-0.04318	0.30733	-0.056	0.30711	-0.06955	0.30772	-0.07333	0.30744	-0.0644	0.30777	-0.05855	0.30713	-0.05885	0.30735	-0.05403	0.30695	-0.0591	0.30728	-0.06295	0.30723	-0.06528
0.30642	-0.0651	0.30661	-0.06527	0.30645	-0.0676	0.30646	-0.0831	0.30629	-0.08519	0.30642	-0.07408	0.30635	-0.08338	0.3065	-0.08306	0.30621	-0.08293	0.30625	-0.0811	0.30638	-0.07844	0.30648	-0.07462	0.30609	-0.04061	0.30591	-0.05675	0.30627	-0.04371	0.30631	-0.05619	0.3064	-0.06865	0.30653	-0.07274	0.30633	-0.06237	0.30663	-0.05736	0.30623	-0.05622	0.30628	-0.05636	0.30609	-0.05792	0.30667	-0.06472	0.30606	-0.06458
0.30549	-0.0676	0.30554	-0.06471	0.30561	-0.06433	0.30539	-0.07894	0.30535	-0.08244	0.30547	-0.07361	0.30531	-0.08112	0.30544	-0.08172	0.30525	-0.08324	0.30538	-0.07815	0.30551	-0.07821	0.30535	-0.07537	0.305	-0.041	0.30493	-0.05474	0.30502	-0.04286	0.30526	-0.05724	0.30501	-0.06759	0.30524	-0.07402	0.30531	-0.06453	0.30537	-0.05732	0.30521	-0.05799	0.30507	-0.05928	0.30509	-0.05869	0.30527	-0.06319	0.30509	-0.06596
0.30454	-0.06086	0.30457	-0.06735	0.30441	-0.06427	0.30443	-0.07804	0.30446	-0.08239	0.30457	-0.07632	0.3044	-0.08543	0.30436	-0.08264	0.30408	-0.08178	0.3044	-0.07415	0.30429	-0.07887	0.30428	-0.0724	0.30417	-0.04259	0.30396	-0.05707	0.30438	-0.04548	0.30435	-0.05507	0.30436	-0.06782	0.30453	-0.0773	0.30395	-0.0624	0.30472	-0.05573	0.30412	-0.05605	0.30417	-0.05556	0.30399	-0.05822	0.30433	-0.06176	0.30423	-0.06711
0.30348	-0.06142	0.30351	-0.06529	0.30334	-0.06727	0.30344	-0.07745	0.30332	-0.08208	0.30344	-0.07331	0.30347	-0.08426	0.30336	-0.08438	0.30314	-0.08109	0.30336	-0.07737	0.3034	-0.07793	0.30342	-0.07484	0.30296	-0.04231	0.30318	-0.05773	0.30332	-0.04257	0.3029	-0.05432	0.30305	-0.06754	0.30359	-0.07602	0.30338	-0.05885	0.30356	-0.05722	0.30327	-0.05803	0.30353	-0.05616	0.30291	-0.05938	0.30372	-0.06061	0.3033	-0.06191
0.30259	-0.06283	0.30258	-0.0634	0.30253	-0.06491	0.30235	-0.07657	0.30243	-0.0844	0.30238	-0.06771	0.3026	-0.07952	0.30234	-0.08341	0.30226	-0.08072	0.30237	-0.07902	0.30226	-0.07621	0.30246	-0.07256	0.30228	-0.04195	0.30202	-0.05728	0.30242	-0.04481	0.30203	-0.0548	0.30222	-0.06603	0.30228	-0.07421	0.30205	-0.05989	0.30254	-0.05342	0.30202	-0.05518	0.3024	-0.05297	0.30187	-0.05939	0.30232	-0.05992	0.30227	-0.06351
0.30135	-0.06564	0.30157	-0.06076	0.30146	-0.06345	0.3015	-0.07425	0.30133	-0.08406	0.30144	-0.07087	0.30154	-0.08146	0.30133	-0.08091	0.30104	-0.08073	0.30138	-0.07477	0.30117	-0.07547	0.30134	-0.07209	0.30104	-0.04369	0.30122	-0.05776	0.30109	-0.04365	0.30138	-0.05431	0.30143	-0.06492	0.30122	-0.07591	0.30127	-0.0609	0.30127	-0.05641	0.30121	-0.05439	0.30137	-0.0553	0.30127	-0.05667	0.30171	-0.06054	0.3011	-0.06352
0.30056	-0.0624	0.30063	-0.05992	0.30039	-0.06133	0.3003	-0.07291	0.30034	-0.08248	0.30057	-0.07338	0.30049	-0.08402	0.30049	-0.07942	0.30033	-0.08375	0.30025	-0.07401	0.30026	-0.0771	0.3003	-0.07158	0.30021	-0.04293	0.3	-0.05692	0.30002	-0.0435	0.30015	-0.0526	0.30022	-0.06492	0.30041	-0.07541	0.3001	-0.06116	0.30049	-0.0566	0.30042	-0.05223	0.30035	-0.05525	0.29993	-0.05688	0.30025	-0.06363	0.29979	-0.06381
0.29938	-0.0631	0.2996	-0.06088	0.29952	-0.06164	0.29939	-0.0753	0.29941	-0.08413	0.29952	-0.07013	0.29947	-0.08064	0.29946	-0.07878	0.29926	-0.07724	0.29926	-0.07439	0.29948	-0.07661	0.29946	-0.06997	0.29929	-0.04372	0.29912	-0.05694	0.29909	-0.04305	0.29923	-0.05348	0.29932	-0.06644	0.29949	-0.07554	0.29946	-0.05865	0.2997	-0.05558	0.29914	-0.05155	0.29925	-0.0535	0.29917	-0.05708	0.29952	-0.06311	0.29919	-0.05937

## Sheet: Figure S21b
Figure S21b
Gradient Mg:Ta3N5			Gradient Mg:Ta3N5/La:Ta3N5
Sample	Current density (mA cm-2)		Sample	Current density (mA cm-2)
#1	8.52556		#1	9.85348
#2	8.46118		#2	10.1246
#3	8.25037		#3	9.96466
#4	8.57362		#4	9.60197
#5	8.26445		#5	9.80967
#6	8.41282		#6	9.64639
#7	8.04193		#7	9.80729
#8	8.30393		#8	9.75417
#9	8.74707		#9	9.87013
#10	8.71422		#10	9.74072
			#11	9.64581
			#12	9.47835
			#13	10.3125
			#14	10.1382
			#15	10.2435
			#16	10.2224
			#17	10.0727
			#18	10.0599
			#19	10.0785
			#20	10.0457
			#21	10.2624
			#22	10.0497
			#23	9.84104
			#24	9.63977
			#25	9.7485

## Sheet: Figure S21c
Figure S21c
Gradient Mg:Ta3N5			Gradient Mg:Ta3N5/La:Ta3N5
Sample	HC-STH (%)		Sample	HC-STH (%)
#1	3.31		#1	3.83111
#2	3.29		#2	3.91912
#3	3.2		#3	3.86071
#4	3.25		#4	3.8473
#5	3.18		#5	3.83363
#6	3.17		#6	3.89985
#7	3.28		#7	3.99041
#8	3.25		#8	3.93889
#9	3.27		#9	3.90618
#10	3.25		#10	3.9758
			#11	3.9041
			#12	3.79682
			#13	3.81561
			#14	3.86577
			#15	3.78898
			#16	3.92662
			#17	3.98982
			#18	4.07051
			#19	4.00676
			#20	3.9585
			#21	4.03899
			#22	4.04788
			#23	3.90183
			#24	3.89166
			#25	3.92882
