# Supplementary material for: Decoupling light absorption and carrier transport via heterogeneous doping in Ta3N5 thin film photoanode
Source: Nat Commun. 2022 Dec 15;13:7769. doi: 10.1038/s41467-022-35538-1 (PMC9755297; doi:10.1038/s41467-022-35538-1)
Supplement: Supplementary file 3 — Source Data [file 41467_2022_35538_MOESM3_ESM.zip › Source Data file/Soruce_Data_Supplementary_Figure_22.xlsx]

## Sheet: Figure S22
Figure S22
Time	HC-STH (%)	Structure	References
2013-07-29	1.3	FTO/Gradient-W:BiVO4/Co-Pi	Nat. Commun. 4, 2195 (2013)
2013-10-03	1.5	Ta/Ba:Ta3N5-nanorods/Co-Pi	Nat. Commun. 4, 2566 (2013)
2014-02-13	1.72	FTO/nanoporous-BiVO4/FeOOH/NiOOH	Science 343, 990-994 (2014)
2015-10-26	2.2	FTO/nanoporous-N:BiVO4/FeOOH/NiOOH	Nat. Commun. 6, 8769 (2015)
2016-01-21	2.5	Ta/Ta3N5/TiOx/Fh/Ni(OH)x/Ir,Co-complex	Energy Environ. Sci. 9, 1327-1334 (2016)
2019-08-15	2.67	FTO/Mo:BiVO4/B-C3N4/NiFeOx	Nat Commun. 10, 3687 (2019)
2020-04-04	2.72	Ta/Ta3N5-nanorods/NiFeOx	Energy Environ. Sci. 13, 1519-1530 (2020)
2020-10-12	3.31	Nb/Gradient-Mg:Ta3N5/NiCoFe-Bi	Nat Catal 3, 932–940 (2020)
2022-02-07	3.46	Nb/In:GaN/Ta3N5/Mg:GaN/NiCoFe-Bi	Nat Commun. 13, 729 (2022)
2022-12-31	4.07	Nb/Gradient-Mg:Ta3N5/La:Ta3N5/NiCoFe-Bi	This work
