# Supplementary material for: Decoupling light absorption and carrier transport via heterogeneous doping in Ta3N5 thin film photoanode
Source: Nat Commun. 2022 Dec 15;13:7769. doi: 10.1038/s41467-022-35538-1 (PMC9755297; doi:10.1038/s41467-022-35538-1)
Supplement: Supplementary file 3 — Source Data [file 41467_2022_35538_MOESM3_ESM.zip › Source Data file/Soruce_Data_Supplementary_Figure_23.xlsx]

## Sheet: Figure S23
Figure S23
Gradient-Mg:Ta3N5			Gradient-Mg:Ta3N5/La:Ta3N5
Wavelength (nm)	Solar phtocurrent (mA cm-2 nm-1)		Wavelength (nm)	Solar phtocurrent (mA cm-2 nm-1)
360	0.01453		360	0.01601
361	0.01266		361	0.01396
362	0.01302		362	0.01437
363	0.01469		363	0.01624
364	0.01483		364	0.0164
365	0.01528		365	0.01691
366	0.01804		366	0.01999
367	0.01777		367	0.0197
368	0.01644		368	0.01824
369	0.0171		369	0.01899
370	0.01866		370	0.02074
371	0.0172		371	0.01912
372	0.0168		372	0.01867
373	0.01547		373	0.0172
374	0.01397		374	0.01552
375	0.01485		375	0.0165
376	0.01707		376	0.01897
377	0.01809		377	0.0201
378	0.02183		378	0.02424
379	0.01904		379	0.02115
380	0.01801		380	0.02
381	0.01969		381	0.02188
382	0.01518		382	0.01686
383	0.01181		383	0.01312
384	0.01327		384	0.01475
385	0.01759		385	0.01956
386	0.01627		386	0.0181
387	0.01712		387	0.01905
388	0.01676		388	0.01866
389	0.01813		389	0.02019
390	0.02115		390	0.02355
391	0.02265		391	0.02521
392	0.02121		392	0.02359
393	0.01283		393	0.01427
394	0.01329		394	0.01477
395	0.02172		395	0.02412
396	0.0204		396	0.02264
397	0.01152		397	0.01278
398	0.0231		398	0.02562
399	0.02906		399	0.0322
400	0.03035		400	0.03362
401	0.03171		401	0.03509
402	0.03307		402	0.03656
403	0.03194		403	0.03529
404	0.03256		404	0.03594
405	0.03187		405	0.03514
406	0.03118		406	0.03435
407	0.03072		407	0.03381
408	0.03218		408	0.03539
409	0.03448		409	0.03789
410	0.02949		410	0.03237
411	0.03309		411	0.03629
412	0.03525		412	0.03862
413	0.03389		413	0.0371
414	0.03361		414	0.03675
415	0.03486		415	0.03809
416	0.03599		416	0.03927
417	0.03517		417	0.03835
418	0.03372		418	0.03673
419	0.03518		419	0.03827
420	0.0323		420	0.03511
421	0.03677		421	0.03994
422	0.03634		422	0.03945
423	0.03527		423	0.03826
424	0.03515		424	0.0381
425	0.0363		425	0.03933
426	0.03535		426	0.03827
427	0.03422		427	0.03703
428	0.03463		428	0.03745
429	0.03213		429	0.03473
430	0.02569		430	0.02774
431	0.02338		431	0.02522
432	0.03901		432	0.04202
433	0.03639		433	0.03915
434	0.03371		434	0.03622
435	0.03708		435	0.03979
436	0.04078		436	0.04371
437	0.04175		437	0.04468
438	0.03674		438	0.03927
439	0.03545		439	0.03784
440	0.04075		440	0.04344
441	0.04031		441	0.04296
442	0.04329		442	0.04611
443	0.04404		443	0.04689
444	0.04305		444	0.04581
445	0.04483		445	0.04768
446	0.04032		446	0.04287
447	0.04598		447	0.04887
448	0.04668		448	0.04958
449	0.04671		449	0.0496
450	0.04857		450	0.05155
451	0.05048		451	0.0536
452	0.04843		452	0.05144
453	0.04482		453	0.04763
454	0.04818		454	0.05122
455	0.04794		455	0.05099
456	0.04963		456	0.0528
457	0.05015		457	0.05337
458	0.04918		458	0.05236
459	0.0489		459	0.05208
460	0.04869		460	0.05188
461	0.05037		461	0.05379
462	0.05082		462	0.05439
463	0.05098		463	0.05468
464	0.04941		464	0.05311
465	0.04877		465	0.05254
466	0.04978		466	0.05374
467	0.04753		467	0.05143
468	0.04956		468	0.05375
469	0.04973		469	0.05406
470	0.04779		470	0.05206
471	0.04844		471	0.05298
472	0.05079		472	0.05578
473	0.04865		473	0.05365
474	0.04903		474	0.05429
475	0.05047		475	0.05612
476	0.04858		476	0.05424
477	0.0487		477	0.05461
478	0.0501		478	0.05641
479	0.04896		479	0.05536
480	0.0496		480	0.05633
481	0.04951		481	0.05627
482	0.04962		482	0.05643
483	0.04894		483	0.0557
484	0.04794		484	0.0546
485	0.04771		485	0.05438
486	0.03862		486	0.04405
487	0.04318		487	0.0493
488	0.04666		488	0.05331
489	0.04388		489	0.05017
490	0.04896		490	0.05601
491	0.04685		491	0.05377
492	0.04447		492	0.05119
493	0.04735		493	0.05467
494	0.04601		494	0.05329
495	0.04864		495	0.05651
496	0.04604		496	0.05365
497	0.0466		497	0.05449
498	0.04512		498	0.05292
499	0.0449		499	0.05283
500	0.04452		500	0.05256
501	0.04301		501	0.05096
502	0.04282		502	0.05093
503	0.04463		503	0.05327
504	0.04144		504	0.04966
505	0.04426		505	0.05323
506	0.04587		506	0.05538
507	0.04372		507	0.05299
508	0.04245		508	0.05165
509	0.04432		509	0.05414
510	0.04301		510	0.05275
511	0.04371		511	0.0537
512	0.04477		512	0.05509
513	0.04196		513	0.05173
514	0.04098		514	0.05061
515	0.04207		515	0.05204
516	0.04236		516	0.05248
517	0.03443		517	0.04274
518	0.03929		518	0.04885
519	0.03798		519	0.04731
520	0.04136		520	0.05162
521	0.04166		521	0.05204
522	0.04261		522	0.05325
523	0.04016		523	0.05024
524	0.0432		524	0.05408
525	0.04287		525	0.0537
526	0.04168		526	0.05225
527	0.03646		527	0.04574
528	0.04173		528	0.05239
529	0.04368		529	0.05488
530	0.04198		530	0.05279
531	0.04428		531	0.05574
532	0.04348		532	0.05479
533	0.03882		533	0.04897
534	0.04158		534	0.05251
535	0.04221		535	0.05336
536	0.04401		536	0.0557
537	0.04072		537	0.05159
538	0.04275		538	0.05423
539	0.0417		539	0.05295
540	0.04026		540	0.05118
541	0.0385		541	0.04918
542	0.04168		542	0.0535
543	0.04078		543	0.05259
544	0.04198		544	0.05441
545	0.04081		545	0.05315
546	0.0402		546	0.05263
547	0.0405		547	0.05329
548	0.03912		548	0.05174
549	0.04011		549	0.05333
550	0.03957		550	0.05289
551	0.03911		551	0.05242
552	0.03949		552	0.05308
553	0.03795		553	0.05117
554	0.03827		554	0.05175
555	0.03805		555	0.05162
556	0.03698		556	0.05032
557	0.03565		557	0.04868
558	0.036		558	0.04931
559	0.03365		559	0.04625
560	0.03383		560	0.04667
561	0.03481		561	0.0482
562	0.03219		562	0.04477
563	0.03243		563	0.0453
564	0.03082		564	0.04326
565	0.03004		565	0.04238
566	0.02747		566	0.03897
567	0.02829		567	0.04036
568	0.02704		568	0.03882
569	0.02541		569	0.03672
570	0.02446		570	0.03559
571	0.02264		571	0.03304
572	0.02283		572	0.03343
573	0.02184		573	0.03209
574	0.02064		574	0.03044
575	0.01911		575	0.0283
576	0.01789		576	0.02663
577	0.01725		577	0.02581
578	0.01566		578	0.02357
579	0.01481		579	0.02244
580	0.01396		580	0.02132
581	0.01331		581	0.02037
582	0.01278		582	0.01962
583	0.01217		583	0.01874
584	0.0114		584	0.01761
585	0.01057		585	0.01639
586	0.00959		586	0.01494
587	0.00906		587	0.01418
588	0.00813		588	0.01279
589	0.00639		589	0.01013
590	0.00612		590	0.00978
591	0.0062		591	0.00986
592	0.00573		592	0.00905
593	0.00547		593	0.00858
594	0.0051		594	0.00793
595	0.0047		595	0.00723
596	0.00449		596	0.00683
597	0.00415		597	0.00623
598	0.00375		598	0.00553
599	0.0034		599	0.00491
600	0.00308		600	0.00433
601	0.00288		601	0.00403
602	0.00267		602	0.00372
603	0.00256		603	0.00354
604	0.00244		604	0.00335
605	0.00227		605	0.00308
606	0.00209		606	0.0028
607	0.00193		607	0.00256
608	0.00175		608	0.00228
609	0.00157		609	0.00201
610	0.0014		610	0.00174
611	0.00132		611	0.00163
612	0.00128		612	0.00156
613	0.0012		613	0.00144
614	0.0011		614	0.0013
615	0.00107		615	0.00125
616	0.000981816		616	0.00112
617	0.00090642		617	0.00101
618	0.000875296		618	0.000946664
619	0.000813376		619	0.000850919
620	0.000747424		620	0.000750698
621	0.000716379		621	0.000721052
622	0.000657467		622	0.000663311
623	0.000619691		623	0.000626826
624	0.000584651		624	0.000593096
625	0.000547964		625	0.000557684
626	0.000514465		626	0.000525507
627	0.000495319		627	0.000508055
628	0.000436048		628	0.000449394
629	0.000417981		629	0.000433153
630	0.000379179		630	0.000395488
631	0.000349675		631	0.000362572
632	0.000302019		632	0.000310875
633	0.000284209		633	0.000289826
634	0.000243199		634	0.000244973
635	0.000208976		635	0.000206957
636	0.000167754		636	0.000162042
637	0.000135661		637	0.000125875
638	9.83747e-05		638	8.46064e-05
639	5.98179e-05		639	4.21938e-05
640	0		640	0
641	0		641	0
642	0		642	0
643	0		643	0
644	0		644	0
645	0		645	0
646	0		646	0
647	0		647	0
648	0		648	0
649	0		649	0
650	0		650	0
