# Supplementary material for: Decoupling light absorption and carrier transport via heterogeneous doping in Ta3N5 thin film photoanode
Source: Nat Commun. 2022 Dec 15;13:7769. doi: 10.1038/s41467-022-35538-1 (PMC9755297; doi:10.1038/s41467-022-35538-1)
Supplement: Supplementary file 3 — Source Data [file 41467_2022_35538_MOESM3_ESM.zip › Source Data file/Soruce_Data_Supplementary_Figure_24.xlsx]

## Sheet: Figure S24
Figure S24
Time (min)	Current density (mA cm-2)
0	8.70604
0.00262	8.85149
0.00429	9.74862
0.00595	9.16336
0.00762	8.93
0.00929	8.84507
0.01095	8.79079
0.01262	8.75978
0.01429	8.7354
0.01595	8.74316
0.01762	8.74796
0.01929	8.74944
0.02095	8.7354
0.02262	8.7402
0.02429	8.74168
0.02595	8.75202
0.02762	8.75756
0.02929	8.76273
0.03095	8.76568
0.03262	8.76458
0.03429	8.7583
0.03595	8.76162
0.03762	8.77454
0.03929	8.77602
0.04095	8.76938
0.04262	8.77565
0.04429	8.78599
0.04595	8.7679
0.04762	8.76384
0.04929	8.78562
0.05095	8.78968
0.05262	8.77676
0.05429	8.79264
0.05595	8.79264
0.05762	8.79301
0.05929	8.79153
0.06095	8.78747
0.06262	8.79005
0.06429	8.79338
0.06595	8.79928
0.06762	8.80445
0.06929	8.80298
0.07095	8.79412
0.07262	8.79633
0.07429	8.80741
0.07595	8.81184
0.07762	8.81221
0.07929	8.81701
0.08095	8.82809
0.08262	8.81516
0.08429	8.81775
0.08595	8.81442
0.08762	8.82698
0.08929	8.83215
0.09095	8.82624
0.09262	8.82772
0.09429	8.82476
0.09595	8.84286
0.09762	8.84618
0.09929	8.84101
0.10095	8.83473
0.10262	8.85504
0.10429	8.84249
0.10595	8.83879
0.10762	8.84581
0.10929	8.84692
0.11095	8.85836
0.11262	8.85652
0.11429	8.87609
0.11595	8.86206
0.11762	8.85947
0.11929	8.86316
0.12095	8.87129
0.12262	8.87314
0.12429	8.86944
0.12595	8.87314
0.12762	8.87867
0.12929	8.87461
0.13095	8.88273
0.13262	8.87314
0.13429	8.87498
0.13595	8.87683
0.13762	8.89086
0.13929	8.89234
0.14095	8.8831
0.14262	8.89012
0.14429	8.8868
0.14595	8.87683
0.14762	8.89418
0.14929	8.90009
0.15095	8.89492
0.15262	8.8879
0.15429	8.8975
0.15595	8.89935
0.15762	8.90784
0.15929	8.90526
0.16095	8.91634
0.16262	8.90563
0.16429	8.90009
0.16595	8.89714
0.16762	8.90858
0.16929	8.92631
0.17095	8.92741
0.17262	8.93258
0.17429	8.93
0.17595	8.93591
0.17762	8.93738
0.17929	8.93628
0.18095	8.92926
0.18262	8.94477
0.18429	8.93406
0.18595	8.94477
0.18762	8.93443
0.18929	8.94292
0.19095	8.95031
0.19262	8.9492
0.19429	8.95326
0.19595	8.95511
0.19762	8.94514
0.19929	8.94145
0.20095	8.94218
0.20262	8.95068
0.20429	8.95806
0.20595	8.94588
0.20762	8.95622
0.20929	8.95474
0.21095	8.95917
0.21262	8.95474
0.21429	8.94735
0.21595	8.94071
0.21762	8.94181
0.21929	8.94551
0.22095	8.95695
0.22262	8.95732
0.22429	8.95105
0.22595	8.94698
0.22762	8.94071
0.22929	8.94551
0.23095	8.95289
0.23262	8.95511
0.23429	8.94846
0.23595	8.96138
0.23762	8.96545
0.23929	8.95732
0.24095	8.94588
0.24262	8.95511
0.24429	8.96877
0.24595	8.95658
0.24762	8.96138
0.24929	8.95511
0.25095	8.96766
0.25262	8.95991
0.25429	8.95548
0.25595	8.95991
0.25762	8.95474
0.25929	8.96803
0.26095	8.96545
0.26262	8.97135
0.26429	8.96434
0.26595	8.96877
0.26762	8.96471
0.26929	8.97172
0.27095	8.98354
0.27262	8.97283
0.27429	8.97468
0.27595	8.98686
0.27762	8.99388
0.27929	8.98059
0.28095	8.98871
0.28262	8.98797
0.28429	8.98908
0.28595	8.99683
0.28762	8.99831
0.28929	8.99019
0.29095	8.98022
0.29262	8.98576
0.29429	8.99868
0.29595	9.00311
0.29762	9.00754
0.29929	9.01013
0.30095	8.99757
0.30262	8.99572
0.30429	8.99092
0.30595	8.99388
0.30762	8.99868
0.30929	8.99499
0.31095	8.98945
0.31262	8.99092
0.31429	8.99868
0.31595	9.00385
0.31762	8.99979
0.31929	9.00939
0.32095	9.01456
0.32262	9.01086
0.32429	9.02637
0.32595	9.00163
0.32762	9.00533
0.32929	9.00569
0.33095	9.00976
0.33262	9.00606
0.33429	9.01345
0.33595	9.01271
0.33762	9.01086
0.33929	9.02083
0.34095	9.02305
0.34262	9.01419
0.34429	9.01936
0.34595	9.02563
0.34762	9.02933
0.34929	9.03006
0.35095	9.03006
0.35262	9.00902
0.35429	9.02342
0.35595	9.0212
0.35762	9.01936
0.35929	9.0249
0.36095	9.02859
0.36262	9.02083
0.36429	9.0212
0.36595	9.0249
0.36762	9.03708
0.36929	9.03376
0.37095	9.03228
0.37262	9.03191
0.37429	9.02527
0.37595	9.02896
0.37762	9.03228
0.37929	9.02563
0.38095	9.04262
0.38262	9.04225
0.38429	9.04077
0.38595	9.0393
0.38762	9.03117
0.38929	9.0356
0.39095	9.02711
0.39262	9.03523
0.39429	9.0308
0.39595	9.05037
0.39762	9.05296
0.39929	9.04557
0.40095	9.04816
0.40262	9.05665
0.40429	9.04816
0.40595	9.05517
0.40762	9.06477
0.40929	9.06182
0.41095	9.04779
0.41262	9.05296
0.41429	9.05554
0.41595	9.06514
0.41762	9.06994
0.41929	9.06145
0.42095	9.05887
0.42262	9.06847
0.42429	9.05924
0.42595	9.06699
0.42762	9.08139
0.42929	9.06994
0.43095	9.06699
0.43262	9.06441
0.43429	9.08471
0.43595	9.08028
0.43762	9.06921
0.43929	9.06219
0.44095	9.06293
0.44262	9.06367
0.44429	9.06034
0.44595	9.08361
0.44762	9.06884
0.44929	9.05665
0.45095	9.07548
0.45262	9.06994
0.45429	9.06551
0.45595	9.07031
0.45762	9.09025
0.45929	9.06921
0.46095	9.06588
0.46262	9.05776
0.46429	9.07585
0.46595	9.08693
0.46762	9.05997
0.46929	9.06957
0.47095	9.08176
0.47262	9.08361
0.47429	9.08952
0.47595	9.0873
0.47762	9.07844
0.47929	9.08324
0.48095	9.0825
0.48262	9.06773
0.48429	9.06736
0.48595	9.07733
0.48762	9.09136
0.48929	9.08361
0.49095	9.09099
0.49262	9.09247
0.49429	9.08102
0.49595	9.07622
0.49762	9.08951
0.49929	9.08988
0.50095	9.07881
0.50262	9.08324
0.50429	9.09247
0.50595	9.08619
0.50762	9.08028
0.50929	9.07881
0.51095	9.08914
0.51262	9.09542
0.51429	9.08804
0.51595	9.08434
0.51762	9.10096
0.51929	9.10835
0.52095	9.09173
0.52262	9.0969
0.52429	9.08656
0.52595	9.09099
0.52762	9.09616
0.52929	9.09579
0.53095	9.10871
0.53262	9.09468
0.53429	9.10133
0.53595	9.0969
0.53762	9.08767
0.53929	9.09505
0.54095	9.09948
0.54262	9.09505
0.54429	9.10281
0.54595	9.09764
0.54762	9.10318
0.54929	9.10908
0.55095	9.11499
0.55262	9.09616
0.55429	9.11462
0.55595	9.11388
0.55762	9.11056
0.55929	9.11388
0.56095	9.12053
0.56262	9.11352
0.56429	9.10318
0.56595	9.1161
0.56762	9.12053
0.56929	9.11388
0.57095	9.12459
0.57262	9.12718
0.57429	9.12828
0.57595	9.12275
0.57762	9.12644
0.57929	9.13161
0.58095	9.13789
0.58262	9.12792
0.58429	9.13936
0.58595	9.13789
0.58762	9.13013
0.58929	9.13087
0.59095	9.14564
0.59262	9.13752
0.59429	9.15044
0.59595	9.12755
0.59762	9.13899
0.59929	9.13235
0.60095	9.13789
0.60262	9.13715
0.60429	9.11905
0.60595	9.12681
0.60762	9.12865
0.60929	9.13308
0.61095	9.12939
0.61262	9.11462
0.61429	9.12681
0.61595	9.12016
0.61762	9.12976
0.61929	9.13013
0.62095	9.11868
0.62262	9.13346
0.62429	9.12644
0.62595	9.12164
0.62762	9.12127
0.62929	9.12902
0.63095	9.11868
0.63262	9.13272
0.63429	9.1209
0.63595	9.15303
0.63762	9.13013
0.63929	9.12385
0.64095	9.12348
0.64262	9.12016
0.64429	9.14047
0.64595	9.12533
0.64762	9.14416
0.64929	9.12828
0.65095	9.12828
0.65262	9.12718
0.65429	9.13789
0.65595	9.13936
0.65762	9.14232
0.65929	9.14158
0.66095	9.1401
0.66262	9.13715
0.66429	9.13936
0.66595	9.13382
0.66762	9.1305
0.66929	9.14084
0.67095	9.13198
0.67262	9.13899
0.67429	9.13715
0.67595	9.13493
0.67762	9.13309
0.67929	9.15081
0.68095	9.14084
0.68262	9.13752
0.68429	9.14342
0.68595	9.14749
0.68762	9.14564
0.68929	9.13752
0.69095	9.13899
0.69262	9.14527
0.69429	9.15192
0.69595	9.13752
0.69762	9.15376
0.69929	9.14232
0.70095	9.15746
0.70262	9.14158
0.70429	9.14306
0.70595	9.15155
0.70762	9.14527
0.70929	9.14453
0.71095	9.13973
0.71262	9.14675
0.71429	9.1497
0.71595	9.14786
0.71762	9.14564
0.71929	9.15192
0.72095	9.15819
0.72262	9.15819
0.72429	9.15155
0.72595	9.15192
0.72762	9.15413
0.72929	9.15155
0.73095	9.16521
0.73262	9.15044
0.73429	9.16115
0.73595	9.17223
0.73762	9.14859
0.73929	9.17001
0.74095	9.16226
0.74262	9.1545
0.74429	9.16632
0.74595	9.15265
0.74762	9.17629
0.74929	9.15561
0.75095	9.15746
0.75262	9.16558
0.75429	9.17296
0.75595	9.15524
0.75762	9.17629
0.75929	9.17592
0.76095	9.1737
0.76262	9.17703
0.76429	9.17186
0.76595	9.16632
0.76762	9.18626
0.76929	9.18921
0.77095	9.18773
0.77262	9.17333
0.77429	9.19512
0.77595	9.17703
0.77762	9.17739
0.77929	9.19512
0.78095	9.18293
0.78262	9.1737
0.78429	9.18256
0.78595	9.19549
0.78762	9.19143
0.78929	9.18773
0.79095	9.20177
0.79262	9.19327
0.79429	9.19586
0.79595	9.19069
0.79762	9.1833
0.79929	9.17887
0.80095	9.19106
0.80262	9.19401
0.80429	9.1977
0.80595	9.187
0.80762	9.17518
0.80929	9.19401
0.81095	9.1785
0.81262	9.1689
0.81429	9.187
0.81595	9.18072
0.81762	9.17518
0.81929	9.17407
0.82095	9.19586
0.82262	9.17112
0.82429	9.1881
0.82595	9.1689
0.82762	9.17481
0.82929	9.19807
0.83095	9.17629
0.83262	9.18958
0.83429	9.18884
0.83595	9.17776
0.83762	9.17518
0.83929	9.19807
0.84095	9.1785
0.84262	9.18146
0.84429	9.187
0.84595	9.19143
0.84762	9.18109
0.84929	9.18921
0.85095	9.19217
0.85262	9.18736
0.85429	9.18773
0.85595	9.19475
0.85762	9.19106
0.85929	9.19955
0.86095	9.19623
0.86262	9.17998
0.86429	9.19549
0.86595	9.18736
0.86762	9.19327
0.86929	9.20435
0.87095	9.1977
0.87262	9.18146
0.87429	9.19881
0.87595	9.1966
0.87762	9.20804
0.87929	9.20103
0.88095	9.18995
0.88262	9.1785
0.88429	9.20213
0.88595	9.20398
0.88762	9.18847
0.88929	9.1929
0.89095	9.20066
0.89262	9.19955
0.89429	9.2073
0.89595	9.20029
0.89762	9.19586
0.89929	9.19106
0.90095	9.20546
0.90262	9.20546
0.90429	9.18626
0.90595	9.19438
0.90762	9.19807
0.90929	9.19733
0.91095	9.211
0.91262	9.21026
0.91429	9.19918
0.91595	9.20361
0.91762	9.22355
0.91929	9.21321
0.92095	9.21949
0.92262	9.21912
0.92429	9.22392
0.92595	9.21801
0.92762	9.22392
0.92929	9.21395
0.93095	9.23094
0.93262	9.2302
0.93429	9.21395
0.93595	9.21838
0.93762	9.23721
0.93929	9.23463
0.94095	9.23315
0.94262	9.22835
0.94429	9.2169
0.94595	9.23057
0.94762	9.22614
0.94929	9.20841
0.95095	9.20435
0.95262	9.22023
0.95429	9.19992
0.95595	9.19844
0.95762	9.19807
0.95929	9.20324
0.96095	9.20214
0.96262	9.2025
0.96429	9.21247
0.96595	9.21395
0.96762	9.20767
0.96929	9.2014
0.97095	9.21506
0.97262	9.21543
0.97429	9.2158
0.97595	9.21912
0.97762	9.23131
0.97929	9.21137
0.98095	9.22798
0.98262	9.21986
0.98429	9.2217
0.98595	9.2169
0.98762	9.22614
0.98929	9.21912
0.99095	9.22429
0.99262	9.21137
0.99429	9.21247
0.99595	9.21654
0.99762	9.23094
0.99929	9.22835
1.00095	9.21211
1.00262	9.22429
1.00429	9.23131
1.00595	9.23094
1.00762	9.23426
1.00929	9.23057
1.01095	9.22023
1.01262	9.21875
1.01429	9.23574
1.01595	9.2302
1.01762	9.21838
1.01929	9.22724
1.02095	9.23684
1.02262	9.24645
1.02429	9.23537
1.02595	9.23241
1.02762	9.22835
1.02929	9.2158
1.03095	9.2217
1.03262	9.23832
1.03429	9.22909
1.03595	9.22577
1.03762	9.21654
1.03929	9.22097
1.04095	9.22207
1.04262	9.22023
1.04429	9.22909
1.04595	9.23168
1.04762	9.23426
1.04929	9.21838
1.05095	9.22872
1.05262	9.24054
1.05429	9.23611
1.05595	9.23241
1.05762	9.23758
1.05929	9.23241
1.06095	9.24091
1.06262	9.24054
1.06429	9.235
1.06595	9.24497
1.06762	9.23721
1.06929	9.25531
1.07095	9.259
1.07262	9.25789
1.07429	9.25715
1.07595	9.25715
1.07762	9.25678
1.07929	9.26712
1.08095	9.26269
1.08262	9.25125
1.08429	9.25088
1.08595	9.25051
1.08762	9.25863
1.08929	9.25641
1.09095	9.25161
1.09262	9.26011
1.09429	9.25568
1.09595	9.26121
1.09762	9.27008
1.09929	9.26195
1.10095	9.25863
1.10262	9.24792
1.10429	9.24792
1.10595	9.24127
1.10762	9.24386
1.10929	9.24534
1.11095	9.24608
1.11262	9.24681
1.11429	9.235
1.11595	9.23167
1.11762	9.23795
1.11929	9.25198
1.12095	9.24903
1.12262	9.24903
1.12429	9.24718
1.12595	9.24903
1.12762	9.25641
1.12929	9.23315
1.13095	9.24681
1.13262	9.25605
1.13429	9.26122
1.13595	9.24571
1.13762	9.23758
1.13929	9.23906
1.14095	9.24497
1.14262	9.24534
1.14429	9.24755
1.14595	9.27709
1.14762	9.23684
1.14929	9.24423
1.15095	9.25383
1.15262	9.25161
1.15429	9.23906
1.15595	9.25383
1.15762	9.25641
1.15929	9.25198
1.16095	9.25715
1.16262	9.25309
1.16429	9.25383
1.16595	9.26048
1.16762	9.25826
1.16929	9.25088
1.17095	9.24755
1.17262	9.24497
1.17429	9.25641
1.17595	9.26491
1.17762	9.26306
1.17929	9.26011
1.18095	9.26048
1.18262	9.27045
1.18429	9.26232
1.18595	9.25531
1.18762	9.26232
1.18929	9.26011
1.19095	9.26158
1.19262	9.26897
1.19429	9.27008
1.19595	9.25974
1.19762	9.25678
1.19929	9.25752
1.20095	9.26971
1.20262	9.25752
1.20429	9.2542
1.20595	9.26491
1.20762	9.26084
1.20929	9.26823
1.21095	9.26491
1.21262	9.26601
1.21429	9.26121
1.21595	9.25937
1.21762	9.26121
1.21929	9.27155
1.22095	9.25826
1.22262	9.25125
1.22429	9.25568
1.22595	9.26306
1.22762	9.27488
1.22929	9.26528
1.23095	9.27229
1.23262	9.2878
1.23429	9.28189
1.23595	9.28595
1.23762	9.29039
1.23929	9.283
1.24095	9.2734
1.24262	9.28559
1.24429	9.28374
1.24595	9.28632
1.24762	9.28485
1.24929	9.28041
1.25095	9.27266
1.25262	9.29445
1.25429	9.29629
1.25595	9.28743
1.25762	9.28041
1.25929	9.27598
1.26095	9.29445
1.26262	9.29445
1.26429	9.29186
1.26595	9.29149
1.26762	9.29999
1.26929	9.27857
1.27095	9.28485
1.27262	9.28226
1.27429	9.27709
1.27595	9.26786
1.27762	9.26417
1.27929	9.26306
1.28095	9.26823
1.28262	9.26491
1.28429	9.28189
1.28595	9.26011
1.28762	9.26675
1.28929	9.25457
1.29095	9.27562
1.29262	9.27672
1.29429	9.28632
1.29595	9.27598
1.29762	9.28337
1.29929	9.28595
1.30095	9.28595
1.30262	9.28337
1.30429	9.27377
1.30595	9.28706
1.30762	9.27377
1.30929	9.26306
1.31095	9.26675
1.31262	9.27635
1.31429	9.28411
1.31595	9.28632
1.31762	9.28005
1.31929	9.26786
1.32095	9.27783
1.32262	9.27008
1.32429	9.26749
1.32595	9.26971
1.32762	9.27082
1.32929	9.2734
1.33095	9.27414
1.33262	9.27635
1.33429	9.2878
1.33595	9.27488
1.33762	9.28632
1.33929	9.28152
1.34095	9.28965
1.34262	9.27451
1.34429	9.27635
1.34595	9.26712
1.34762	9.27045
1.34929	9.26934
1.35095	9.28337
1.35262	9.28374
1.35429	9.27414
1.35595	9.27229
1.35762	9.28005
1.35929	9.27451
1.36095	9.28337
1.36262	9.28706
1.36429	9.28226
1.36595	9.28189
1.36762	9.28485
1.36929	9.28411
1.37095	9.29445
1.37262	9.29334
1.37429	9.27488
1.37595	9.29851
1.37762	9.29223
1.37929	9.29703
1.38095	9.28374
1.38262	9.29002
1.38429	9.28079
1.38595	9.29039
1.38762	9.28374
1.38929	9.29002
1.39095	9.28485
1.39262	9.28042
1.39429	9.27783
1.39595	9.28854
1.39762	9.29186
1.39929	9.29371
1.40095	9.29851
1.40262	9.29112
1.40429	9.29149
1.40595	9.29112
1.40762	9.27746
1.40929	9.28595
1.41095	9.28152
1.41262	9.28817
1.41429	9.29112
1.41595	9.29925
1.41762	9.30552
1.41929	9.31106
1.42095	9.29555
1.42262	9.307
1.42429	9.29703
1.42595	9.29888
1.42762	9.31439
1.42929	9.29408
1.43095	9.29777
1.43262	9.31143
1.43429	9.30811
1.43595	9.31291
1.43762	9.30368
1.43929	9.31734
1.44095	9.31882
1.44262	9.31217
1.44429	9.30405
1.44595	9.307
1.44762	9.30331
1.44929	9.31217
1.45095	9.30479
1.45262	9.30811
1.45429	9.30959
1.45595	9.30589
1.45762	9.31328
1.45929	9.31882
1.46095	9.30626
1.46262	9.29334
1.46429	9.31402
1.46595	9.30885
1.46762	9.31808
1.46929	9.29851
1.47095	9.30146
1.47262	9.30405
1.47429	9.29482
1.47595	9.30035
1.47762	9.30885
1.47929	9.29149
1.48095	9.29851
1.48262	9.30294
1.48429	9.30737
1.48595	9.31439
1.48762	9.29039
1.48929	9.31254
1.49095	9.29334
1.49262	9.3022
1.49429	9.30922
1.49595	9.30294
1.49762	9.29777
1.49929	9.2926
1.50095	9.2926
1.50262	9.30626
1.50429	9.31217
1.50595	9.30811
1.50762	9.30109
1.50929	9.3022
1.51095	9.29555
1.51262	9.31845
1.51429	9.25198
1.51595	9.30552
1.51762	9.30774
1.51929	9.30146
1.52095	9.3118
1.52262	9.30922
1.52429	9.32066
1.52595	9.31623
1.52762	9.30626
1.52929	9.30294
1.53095	9.31808
1.53262	9.31476
1.53429	9.31106
1.53595	9.30146
1.53762	9.31106
1.53929	9.32583
1.54095	9.307
1.54262	9.31993
1.54429	9.32029
1.54595	9.307
1.54762	9.3214
1.54929	9.32029
1.55095	9.31439
1.55262	9.32251
1.55429	9.32103
1.55595	9.30405
1.55762	9.31254
1.55929	9.32288
1.56095	9.31808
1.56262	9.31956
1.56429	9.31033
1.56595	9.31217
1.56762	9.31549
1.56929	9.32288
1.57095	9.31771
1.57262	9.30848
1.57429	9.31956
1.57595	9.31734
1.57762	9.31291
1.57929	9.31586
1.58095	9.31845
1.58262	9.31291
1.58429	9.31476
1.58595	9.3166
1.58762	9.33248
1.58929	9.32251
1.59095	9.31956
1.59262	9.31291
1.59429	9.31956
1.59595	9.31919
1.59762	9.33359
1.59929	9.32177
1.60095	9.31586
1.60262	9.32879
1.60429	9.34171
1.60595	9.34577
1.60762	9.34356
1.60929	9.3443
1.61095	9.33322
1.61262	9.32768
1.61429	9.33433
1.61595	9.33359
1.61762	9.33876
1.61929	9.33913
1.62095	9.34393
1.62262	9.34873
1.62429	9.33949
1.62595	9.33949
1.62762	9.33691
1.62929	9.33322
1.63095	9.33433
1.63262	9.33174
1.63429	9.34023
1.63595	9.34319
1.63762	9.33765
1.63929	9.32066
1.64095	9.31734
1.64262	9.32066
1.64429	9.31919
1.64595	9.32842
1.64762	9.331
1.64929	9.331
1.65095	9.32399
1.65262	9.33063
1.65429	9.32842
1.65595	9.33174
1.65762	9.32546
1.65929	9.31845
1.66095	9.31845
1.66262	9.33617
1.66429	9.3262
1.66595	9.331
1.66762	9.32214
1.66929	9.32509
1.67095	9.31882
1.67262	9.30811
1.67429	9.31032
1.67595	9.31808
1.67762	9.34097
1.67929	9.3214
1.68095	9.31882
1.68262	9.31771
1.68429	9.32066
1.68595	9.31882
1.68762	9.32842
1.68929	9.33691
1.69095	9.33543
1.69262	9.32066
1.69429	9.33322
1.69595	9.32879
1.69762	9.32103
1.69929	9.3203
1.70095	9.32066
1.70262	9.34466
1.70429	9.33433
1.70595	9.32177
1.70762	9.3203
1.70929	9.34282
1.71095	9.31512
1.71262	9.32953
1.71429	9.32325
1.71595	9.33285
1.71762	9.34946
1.71929	9.33617
1.72095	9.331
1.72262	9.32362
1.72429	9.33913
1.72595	9.33802
1.72762	9.32509
1.72929	9.34319
1.73095	9.331
1.73262	9.32546
1.73429	9.33026
1.73595	9.33359
1.73762	9.32251
1.73929	9.31734
1.74095	9.33543
1.74262	9.34614
1.74429	9.34023
1.74595	9.33211
1.74762	9.33211
1.74929	9.34762
1.75095	9.34356
1.75262	9.32768
1.75429	9.331
1.75595	9.3395
1.75762	9.33322
1.75929	9.33802
1.76095	9.35427
1.76262	9.33876
1.76429	9.34688
1.76595	9.33802
1.76762	9.34171
1.76929	9.3358
1.77095	9.35316
1.77262	9.3395
1.77429	9.34393
1.77595	9.34725
1.77762	9.35537
1.77929	9.35205
1.78095	9.35611
1.78262	9.36719
1.78429	9.36165
1.78595	9.36313
1.78762	9.35574
1.78929	9.35611
1.79095	9.34577
1.79262	9.35722
1.79429	9.34651
1.79595	9.34651
1.79762	9.35722
1.79929	9.35427
1.80095	9.35094
1.80262	9.34799
1.80429	9.3358
1.80595	9.3406
1.80762	9.33839
1.80929	9.33433
1.81095	9.34393
1.81262	9.34725
1.81429	9.34836
1.81595	9.35537
1.81762	9.35463
1.81929	9.35353
1.82095	9.36276
1.82262	9.34023
1.82429	9.33913
1.82595	9.35279
1.82762	9.34836
1.82929	9.33691
1.83095	9.33728
1.83262	9.34171
1.83429	9.35648
1.83595	9.35205
1.83762	9.34947
1.83929	9.33876
1.84095	9.33802
1.84262	9.35316
1.84429	9.34023
1.84595	9.34356
1.84762	9.36202
1.84929	9.3587
1.85095	9.35427
1.85262	9.35537
1.85429	9.3406
1.85595	9.34097
1.85762	9.36387
1.85929	9.35759
1.86095	9.35907
1.86262	9.35833
1.86429	9.36239
1.86595	9.36165
1.86762	9.36387
1.86929	9.36128
1.87095	9.355
1.87262	9.36682
1.87429	9.34319
1.87595	9.35316
1.87762	9.36793
1.87929	9.35316
1.88095	9.33617
1.88262	9.35168
1.88429	9.36497
1.88595	9.36276
1.88762	9.3683
1.88929	9.355
1.89095	9.3491
1.89262	9.35537
1.89429	9.34762
1.89595	9.35722
1.89762	9.36719
1.89929	9.3598
1.90095	9.35648
1.90262	9.36313
1.90429	9.35833
1.90595	9.3598
1.90762	9.36793
1.90929	9.37827
1.91095	9.37162
1.91262	9.37716
1.91429	9.37125
1.91595	9.3587
1.91762	9.36054
1.91929	9.3694
1.92095	9.37494
1.92262	9.3646
1.92429	9.37236
1.92595	9.38159
1.92762	9.36756
1.92929	9.36534
1.93095	9.35574
1.93262	9.35279
1.93429	9.34983
1.93595	9.3502
1.93762	9.35574
1.93929	9.34688
1.94095	9.36497
1.94262	9.36165
1.94429	9.34614
1.94595	9.34873
1.94762	9.34651
1.94929	9.34577
1.95095	9.33506
1.95262	9.35611
1.95429	9.34983
1.95595	9.35611
1.95762	9.35907
1.95929	9.36497
1.96095	9.35759
1.96262	9.36423
1.96429	9.37125
1.96595	9.36276
1.96762	9.35833
1.96929	9.35316
1.97095	9.36387
1.97262	9.36387
1.97429	9.3683
1.97595	9.3683
1.97762	9.36387
1.97929	9.36165
1.98095	9.37199
1.98262	9.36903
1.98429	9.35907
1.98595	9.35796
1.98762	9.34873
1.98929	9.355
1.99095	9.36276
1.99262	9.37236
1.99429	9.36534
1.99595	9.36682
1.99762	9.36682
1.99929	9.36719
2.00095	9.36756
2.00262	9.35685
2.00429	9.35574
2.00595	9.35574
2.00762	9.35463
2.00929	9.34983
2.01095	9.35648
2.01262	9.35648
2.01429	9.37125
2.01595	9.3683
2.01762	9.35722
2.01929	9.35685
2.02095	9.37088
2.02262	9.3742
2.02429	9.3694
2.02595	9.36165
2.02762	9.37199
2.02929	9.36645
2.03095	9.35574
2.03262	9.36054
2.03429	9.3587
2.03595	9.37937
2.03762	9.3827
2.03929	9.38934
2.04095	9.37863
2.04262	9.37457
2.04429	9.37531
2.04595	9.38011
2.04762	9.38159
2.04929	9.37384
2.05095	9.37384
2.05262	9.38971
2.05429	9.39045
2.05595	9.39119
2.05762	9.39377
2.05929	9.3923
2.06095	9.39267
2.06262	9.3875
2.06429	9.37716
2.06595	9.37384
2.06762	9.38048
2.06929	9.37863
2.07095	9.37014
2.07262	9.36571
2.07429	9.37716
2.07595	9.38528
2.07762	9.38085
2.07929	9.37827
2.08095	9.38602
2.08262	9.38676
2.08429	9.38381
2.08595	9.38491
2.08762	9.36645
2.08929	9.37273
2.09095	9.37088
2.09262	9.37568
2.09429	9.38934
2.09595	9.37642
2.09762	9.39008
2.09929	9.38196
2.10095	9.38085
2.10262	9.36645
2.10429	9.37605
2.10595	9.36608
2.10762	9.3694
2.10929	9.38491
2.11095	9.36423
2.11262	9.37347
2.11429	9.38307
2.11595	9.38307
2.11762	9.39673
2.11929	9.38233
2.12095	9.37347
2.12262	9.3731
2.12429	9.39082
2.12595	9.38454
2.12762	9.38048
2.12929	9.3694
2.13095	9.3694
2.13262	9.37494
2.13429	9.38897
2.13595	9.38122
2.13762	9.38491
2.13929	9.38196
2.14095	9.37273
2.14262	9.37937
2.14429	9.38196
2.14595	9.37974
2.14762	9.37273
2.14929	9.36977
2.15095	9.38011
2.15262	9.37568
2.15429	9.38491
2.15595	9.37125
2.15762	9.37457
2.15929	9.37384
2.16095	9.37974
2.16262	9.38934
2.16429	9.38602
2.16595	9.38159
2.16762	9.36608
2.16929	9.38417
2.17095	9.39451
2.17262	9.40042
2.17429	9.38417
2.17595	9.37568
2.17762	9.379
2.17929	9.38233
2.18095	9.39267
2.18262	9.38639
2.18429	9.38491
2.18595	9.38528
2.18762	9.39008
2.18929	9.38307
2.19095	9.37531
2.19262	9.38824
2.19429	9.39451
2.19595	9.39193
2.19762	9.39894
2.19929	9.39304
2.20095	9.39673
2.20262	9.38454
2.20429	9.38085
2.20595	9.37974
2.20762	9.39341
2.20929	9.40042
2.21095	9.38528
2.21262	9.38528
2.21429	9.38122
2.21595	9.3838
2.21762	9.38528
2.21929	9.39784
2.22095	9.39488
2.22262	9.38897
2.22429	9.40301
2.22595	9.39119
2.22762	9.39267
2.22929	9.38565
2.23095	9.38787
2.23262	9.3923
2.23429	9.39045
2.23595	9.39119
2.23762	9.39858
2.23929	9.39562
2.24095	9.41334
2.24262	9.40707
2.24429	9.4019
2.24595	9.40116
2.24762	9.39267
2.24929	9.4019
2.25095	9.39451
2.25262	9.40374
2.25429	9.41076
2.25595	9.40448
2.25762	9.40005
2.25929	9.40522
2.26095	9.40338
2.26262	9.40374
2.26429	9.40411
2.26595	9.40965
2.26762	9.42442
2.26929	9.41335
2.27095	9.40781
2.27262	9.40338
2.27429	9.42221
2.27595	9.41261
2.27762	9.40818
2.27929	9.39784
2.28095	9.40411
2.28262	9.40116
2.28429	9.39821
2.28595	9.39304
2.28762	9.39008
2.28929	9.40411
2.29095	9.41039
2.29262	9.40338
2.29429	9.38528
2.29595	9.39673
2.29762	9.39341
2.29929	9.39747
2.30095	9.38307
2.30262	9.38159
2.30429	9.39008
2.30595	9.37974
2.30762	9.39414
2.30929	9.40374
2.31095	9.39451
2.31262	9.38491
2.31429	9.38602
2.31595	9.39193
2.31762	9.39377
2.31929	9.3886
2.32095	9.38048
2.32262	9.39119
2.32429	9.3971
2.32595	9.39304
2.32762	9.40522
2.32929	9.39267
2.33095	9.40227
2.33262	9.39525
2.33429	9.39525
2.33595	9.39525
2.33762	9.38934
2.33929	9.38307
2.34095	9.39377
2.34262	9.39858
2.34429	9.38344
2.34595	9.39895
2.34762	9.39156
2.34929	9.39156
2.35095	9.3923
2.35262	9.39931
2.35429	9.40891
2.35595	9.39045
2.35762	9.39304
2.35929	9.39562
2.36095	9.40338
2.36262	9.39599
2.36429	9.39968
2.36595	9.37827
2.36762	9.3838
2.36929	9.39931
2.37095	9.39857
2.37262	9.39267
2.37429	9.3838
2.37595	9.38528
2.37762	9.38934
2.37929	9.40264
2.38095	9.39193
2.38262	9.40301
2.38429	9.39488
2.38595	9.39673
2.38762	9.3971
2.38929	9.39119
2.39095	9.39895
2.39262	9.41778
2.39429	9.39673
2.39595	9.39968
2.39762	9.3827
2.39929	9.39931
2.40095	9.39119
2.40262	9.39119
2.40429	9.39968
2.40595	9.39784
2.40762	9.4019
2.40929	9.41371
2.41095	9.40891
2.41262	9.3875
2.41429	9.40854
2.41595	9.39193
2.41762	9.40781
2.41929	9.40005
2.42095	9.39045
2.42262	9.40153
2.42429	9.39931
2.42595	9.41187
2.42762	9.40744
2.42929	9.39414
2.43095	9.40411
2.43262	9.40264
2.43429	9.39673
2.43595	9.40522
2.43762	9.41593
2.43929	9.40042
2.44095	9.38971
2.44262	9.39562
2.44429	9.40928
2.44595	9.4019
2.44762	9.40153
2.44929	9.40485
2.45095	9.3971
2.45262	9.39636
2.45429	9.41076
2.45595	9.41519
2.45762	9.41371
2.45929	9.40116
2.46095	9.40633
2.46262	9.40854
2.46429	9.39968
2.46595	9.41482
2.46762	9.40042
2.46929	9.40891
2.47095	9.41925
2.47262	9.43033
2.47429	9.42036
2.47595	9.44067
2.47762	9.42959
2.47929	9.41482
2.48095	9.42221
2.48262	9.40559
2.48429	9.42368
2.48595	9.39267
2.48762	9.41778
2.48929	9.41741
2.49095	9.4259
2.49262	9.42479
2.49429	9.43439
2.49595	9.42184
2.49762	9.43809
2.49929	9.42516
2.50095	9.43365
2.50262	9.43624
2.50429	9.44473
2.50595	9.42922
2.50762	9.44104
2.50929	9.42627
2.51095	9.41778
2.51262	9.4307
2.51429	9.41925
2.51595	9.42036
2.51762	9.42516
2.51929	9.42664
2.52095	9.41741
2.52262	9.41741
2.52429	9.41039
2.52595	9.39858
2.52762	9.41556
2.52929	9.42922
2.53095	9.40559
2.53262	9.41778
2.53429	9.40264
2.53595	9.42516
2.53762	9.41778
2.53929	9.42221
2.54095	9.40891
2.54262	9.42331
2.54429	9.41704
2.54595	9.42184
2.54762	9.40817
2.54929	9.41445
2.55095	9.41815
2.55262	9.4259
2.55429	9.41962
2.55595	9.41224
2.55762	9.40448
2.55929	9.41667
2.56095	9.41778
2.56262	9.41445
2.56429	9.41741
2.56595	9.41261
2.56762	9.40965
2.56929	9.40928
2.57095	9.42036
2.57262	9.41261
2.57429	9.42516
2.57595	9.42147
2.57762	9.43033
2.57929	9.40485
2.58095	9.42147
2.58262	9.41408
2.58429	9.41519
2.58595	9.42036
2.58762	9.43292
2.58929	9.41113
2.59095	9.40891
2.59262	9.41076
2.59429	9.41556
2.59595	9.42775
2.59762	9.41076
2.59929	9.4211
2.60095	9.43698
2.60262	9.42295
2.60429	9.42738
2.60595	9.41408
2.60762	9.41445
2.60929	9.4163
2.61095	9.4307
2.61262	9.42738
2.61429	9.43255
2.61595	9.41224
2.61762	9.43107
2.61929	9.43513
2.62095	9.42479
2.62262	9.42368
2.62429	9.43772
2.62595	9.43513
2.62762	9.42479
2.62929	9.41888
2.63095	9.42442
2.63262	9.41593
2.63429	9.42848
2.63595	9.41704
2.63762	9.42553
2.63929	9.42812
2.64095	9.41482
2.64262	9.42073
2.64429	9.41408
2.64595	9.42294
2.64762	9.42442
2.64929	9.41778
2.65095	9.42553
2.65262	9.42996
2.65429	9.44141
2.65595	9.4307
2.65762	9.42516
2.65929	9.43292
2.66095	9.44067
2.66262	9.4307
2.66429	9.4355
2.66595	9.43292
2.66762	9.44768
2.66929	9.42811
2.67095	9.4451
2.67262	9.43292
2.67429	9.45138
2.67595	9.45396
2.67762	9.44178
2.67929	9.45138
2.68095	9.44289
2.68262	9.42996
2.68429	9.44436
2.68595	9.44141
2.68762	9.44916
2.68929	9.42627
2.69095	9.43476
2.69262	9.42516
2.69429	9.44436
2.69595	9.43956
2.69762	9.43255
2.69929	9.43365
2.70095	9.41925
2.70262	9.42812
2.70429	9.42184
2.70595	9.43181
2.70762	9.41187
2.70929	9.4163
2.71095	9.42664
2.71262	9.42258
2.71429	9.4163
2.71595	9.43698
2.71762	9.41039
2.71929	9.42553
2.72095	9.44104
2.72262	9.42627
2.72429	9.41814
2.72595	9.41704
2.72762	9.42073
2.72929	9.41593
2.73095	9.41852
2.73262	9.42996
2.73429	9.43144
2.73595	9.41999
2.73762	9.42922
2.73929	9.43218
2.74095	9.42664
2.74262	9.43328
2.74429	9.43956
2.74595	9.43993
2.74762	9.43809
2.74929	9.41999
2.75095	9.43624
2.75262	9.44289
2.75429	9.41851
2.75595	9.43218
2.75762	9.4163
2.75929	9.43439
2.76095	9.42073
2.76262	9.42073
2.76429	9.43107
2.76595	9.42812
2.76762	9.44362
2.76929	9.43661
2.77095	9.41962
2.77262	9.44325
2.77429	9.44362
2.77595	9.43624
2.77762	9.43476
2.77929	9.42664
2.78095	9.42738
2.78262	9.42812
2.78429	9.43292
2.78595	9.41925
2.78762	9.4307
2.78929	9.42405
2.79095	9.44658
2.79262	9.43513
2.79429	9.44879
2.79595	9.43772
2.79762	9.44436
2.79929	9.42442
2.80095	9.4499
2.80262	9.44178
2.80429	9.42516
2.80595	9.42258
2.80762	9.42258
2.80929	9.42996
2.81095	9.42221
2.81262	9.42036
2.81429	9.43218
2.81595	9.42812
2.81762	9.44104
2.81929	9.4403
2.82095	9.42701
2.82262	9.43144
2.82429	9.4547
2.82595	9.44621
2.82762	9.44768
2.82929	9.44215
2.83095	9.43772
2.83262	9.43882
2.83429	9.43218
2.83595	9.41962
2.83762	9.4259
2.83929	9.42922
2.84095	9.42848
2.84262	9.44178
2.84429	9.43993
2.84595	9.44215
2.84762	9.43255
2.84929	9.43624
2.85095	9.42922
2.85262	9.45101
2.85429	9.45249
2.85595	9.45285
2.85762	9.44953
2.85929	9.46282
2.86095	9.44178
2.86262	9.45396
2.86429	9.44953
2.86595	9.44732
2.86762	9.43809
2.86929	9.4547
2.87095	9.4595
2.87262	9.46652
2.87429	9.45581
2.87595	9.45913
2.87762	9.4547
2.87929	9.45433
2.88095	9.47058
2.88262	9.46098
2.88429	9.45913
2.88595	9.44621
2.88762	9.45249
2.88929	9.45212
2.89095	9.42959
2.89262	9.46135
2.89429	9.46799
2.89595	9.46098
2.89762	9.46615
2.89929	9.4499
2.90095	9.44362
2.90262	9.43956
2.90429	9.45433
2.90595	9.45581
2.90762	9.45249
2.90929	9.44436
2.91095	9.45212
2.91262	9.44104
2.91429	9.43735
2.91595	9.42996
2.91762	9.43587
2.91929	9.45507
2.92095	9.44842
2.92262	9.45692
2.92429	9.44436
2.92595	9.4355
2.92762	9.43809
2.92929	9.43255
2.93095	9.43698
2.93262	9.44658
2.93429	9.44473
2.93595	9.45839
2.93762	9.4595
2.93929	9.46098
2.94095	9.44879
2.94262	9.45581
2.94429	9.45101
2.94595	9.45175
2.94762	9.45285
2.94929	9.4595
2.95095	9.46024
2.95262	9.44325
2.95429	9.43255
2.95595	9.42922
2.95762	9.4403
2.95929	9.4499
2.96095	9.44879
2.96262	9.44953
2.96429	9.43882
2.96595	9.43328
2.96762	9.44067
2.96929	9.45507
2.97095	9.45987
2.97262	9.45839
2.97429	9.45285
2.97595	9.44473
2.97762	9.43809
2.97929	9.43919
2.98095	9.44879
2.98262	9.44695
2.98429	9.45765
2.98595	9.4499
2.98762	9.44436
2.98929	9.43956
2.99095	9.43956
2.99262	9.44584
2.99429	9.44289
2.99595	9.45064
2.99762	9.43882
2.99929	9.44067
3.00095	9.45692
3.00262	9.43661
3.00429	9.44178
3.00595	9.43919
3.00762	9.45839
3.00929	9.45876
3.01095	9.4595
3.01262	9.45433
3.01429	9.44215
3.01595	9.45433
3.01762	9.45618
3.01929	9.44436
3.02095	9.44879
3.02262	9.45027
3.02429	9.44289
3.02595	9.44842
3.02762	9.43956
3.02929	9.44325
3.03095	9.4643
3.03262	9.45766
3.03429	9.45507
3.03595	9.44252
3.03762	9.46467
3.03929	9.46024
3.04095	9.45359
3.04262	9.4451
3.04429	9.43587
3.04595	9.44104
3.04762	9.45766
3.04929	9.44842
3.05095	9.45175
3.05262	9.45692
3.05429	9.44362
3.05595	9.45175
3.05762	9.45285
3.05929	9.45692
3.06095	9.45692
3.06262	9.44584
3.06429	9.45987
3.06595	9.46873
3.06762	9.44953
3.06929	9.46615
3.07095	9.45433
3.07262	9.47464
3.07429	9.47206
3.07595	9.46172
3.07762	9.46799
3.07929	9.45692
3.08095	9.4643
3.08262	9.46578
3.08429	9.47538
3.08595	9.45175
3.08762	9.46652
3.08929	9.46467
3.09095	9.46725
3.09262	9.47095
3.09429	9.4787
3.09595	9.47501
3.09762	9.4643
3.09929	9.46467
3.10095	9.47279
3.10262	9.47058
3.10429	9.47169
3.10595	9.47095
3.10762	9.47021
3.10929	9.4739
3.11095	9.48535
3.11262	9.46393
3.11429	9.4643
3.11595	9.4739
3.11762	9.45839
3.11929	9.45987
3.12095	9.46541
3.12262	9.45839
3.12429	9.4451
3.12595	9.45027
3.12762	9.45876
3.12929	9.45913
3.13095	9.44473
3.13262	9.4547
3.13429	9.45765
3.13595	9.43661
3.13762	9.44547
3.13929	9.43735
3.14095	9.45285
3.14262	9.46024
3.14429	9.44695
3.14595	9.43845
3.14762	9.45839
3.14929	9.44953
3.15095	9.45249
3.15262	9.44879
3.15429	9.4547
3.15595	9.46393
3.15762	9.44732
3.15929	9.44141
3.16095	9.45212
3.16262	9.44805
3.16429	9.46467
3.16595	9.44805
3.16762	9.45987
3.16929	9.45249
3.17095	9.46726
3.17262	9.46024
3.17429	9.46246
3.17595	9.45322
3.17762	9.4643
3.17929	9.4451
3.18095	9.46319
3.18262	9.46726
3.18429	9.45064
3.18595	9.47095
3.18762	9.45507
3.18929	9.45027
3.19095	9.45396
3.19262	9.46873
3.19429	9.46652
3.19595	9.46467
3.19762	9.45802
3.19929	9.45802
3.20095	9.46504
3.20262	9.45101
3.20429	9.45507
3.20595	9.45913
3.20762	9.46061
3.20929	9.46282
3.21095	9.46467
3.21262	9.4451
3.21429	9.45876
3.21595	9.45544
3.21762	9.45802
3.21929	9.45692
3.22095	9.4643
3.22262	9.47427
3.22429	9.47058
3.22595	9.47316
3.22762	9.46836
3.22929	9.45765
3.23095	9.44732
3.23262	9.46172
3.23429	9.46726
3.23595	9.45064
3.23762	9.46282
3.23929	9.46098
3.24095	9.47464
3.24262	9.47132
3.24429	9.47279
3.24595	9.46947
3.24762	9.45433
3.24929	9.4547
3.25095	9.47058
3.25262	9.46319
3.25429	9.46836
3.25595	9.47464
3.25762	9.48313
3.25929	9.48203
3.26095	9.4835
3.26262	9.46061
3.26429	9.47538
3.26595	9.48092
3.26762	9.48055
3.26929	9.48239
3.27095	9.48387
3.27262	9.48572
3.27429	9.48572
3.27595	9.49089
3.27762	9.48498
3.27929	9.49163
3.28095	9.48055
3.28262	9.47427
3.28429	9.46984
3.28595	9.47575
3.28762	9.49163
3.28929	9.48793
3.29095	9.49052
3.29262	9.49052
3.29429	9.47981
3.29595	9.4739
3.29762	9.49052
3.29929	9.48461
3.30095	9.47722
3.30262	9.47132
3.30429	9.47907
3.30595	9.47538
3.30762	9.47021
3.30929	9.47058
3.31095	9.47353
3.31262	9.48535
3.31429	9.47316
3.31595	9.4595
3.31762	9.47279
3.31929	9.48129
3.32095	9.46356
3.32262	9.47464
3.32429	9.46836
3.32595	9.46873
3.32762	9.46947
3.32929	9.46836
[truncated: 88,003 more rows]
