# Supplementary material for: Decoupling light absorption and carrier transport via heterogeneous doping in Ta3N5 thin film photoanode
Source: Nat Commun. 2022 Dec 15;13:7769. doi: 10.1038/s41467-022-35538-1 (PMC9755297; doi:10.1038/s41467-022-35538-1)
Supplement: Supplementary file 3 — Source Data [file 41467_2022_35538_MOESM3_ESM.zip › Source Data file/Soruce_Data_Supplementary_Figure_3.xlsx]

## Sheet: Figure S3
Figure S3
Undoped Ta3N5				La-doped Ta3N5
Time (ns)	PL Intensity (counts)	PL Intensity (counts)		Time (ns)	PL Intensity (counts)	PL Intensity (counts)
0	9			0	24
0.025	36			0.025	74
0.05	41			0.05	76
0.075	39			0.075	68
0.1	36			0.1	64
0.125	36			0.125	59
0.15	35			0.15	71
0.175	35			0.175	64
0.2	38			0.2	65
0.225	44			0.225	62
0.25	28			0.25	76
0.275	36			0.275	64
0.3	40			0.3	58
0.325	37			0.325	77
0.35	37			0.35	74
0.375	38			0.375	69
0.4	50			0.4	64
0.425	46			0.425	77
0.45	23			0.45	76
0.475	30			0.475	67
0.5	32			0.5	60
0.525	34			0.525	60
0.55	36			0.55	71
0.575	39			0.575	70
0.6	44			0.6	56
0.625	41			0.625	65
0.65	38			0.65	78
0.675	32			0.675	71
0.7	36			0.7	75
0.725	34			0.725	68
0.75	31			0.75	83
0.775	29			0.775	64
0.8	38			0.8	58
0.825	38			0.825	74
0.85	44			0.85	63
0.875	42			0.875	58
0.9	24			0.9	66
0.925	37			0.925	81
0.95	30			0.95	61
0.975	38			0.975	84
1	25			1	61
1.025	33			1.025	73
1.05	37			1.05	56
1.075	41			1.075	86
1.1	33			1.1	53
1.125	51			1.125	66
1.15	46			1.15	62
1.175	37			1.175	81
1.2	33			1.2	66
1.225	37			1.225	62
1.25	44			1.25	70
1.275	33			1.275	76
1.3	37			1.3	50
1.325	38			1.325	67
1.35	39			1.35	66
1.375	47			1.375	73
1.4	37			1.4	64
1.425	36			1.425	88
1.45	35			1.45	67
1.475	35			1.475	69
1.5	32	35.838		1.5	74
1.525	44	37.135		1.525	54
1.55	33	36.377		1.55	71
1.575	33	36.469		1.575	64
1.6	40	36.238		1.6	70
1.625	42	37.659		1.625	66
1.65	30	38.413		1.65	68
1.675	32	37.657		1.675	64
1.7	33	37.433		1.7	70
1.725	37	37.001		1.725	62
1.75	42	37.866		1.75	66
1.775	30	37.827		1.775	66
1.8	35	37.227		1.8	70	61.606
1.825	28	37.567		1.825	61	61.606
1.85	30	37.277		1.85	64	65.883
1.875	42	37.101		1.875	72	65.076
1.9	38	37.082		1.9	51	64.943
1.925	33	38.605		1.925	62	64.704
1.95	44	39.309		1.95	59	65.243
1.975	33	39.019		1.975	90	65.122
2	40	40.532		2	65	66.661
2.025	34	39.318		2.025	65	66.467
2.05	38	38.198		2.05	70	67.418
2.075	37	38.487		2.075	68	67.055
2.1	47	39.175		2.1	68	66.446
2.125	39	38.407		2.125	74	66.389
2.15	41	39.053		2.15	81	67.488
2.175	33	39.98		2.175	54	67.511
2.2	62	39.29		2.2	62	68.035
2.225	38	38.982		2.225	76	67.899
2.25	43	38.985		2.25	73	67.384
2.275	48	39.503		2.275	62	68.304
2.3	39	38.72		2.3	72	68.29
2.325	51	39.351		2.325	50	68.778
2.35	62	38.724		2.35	64	68.099
2.375	52	38.329		2.375	70	67.833
2.4	52	40.818		2.4	73	68.357
2.425	57	42.458		2.425	75	69.621
2.45	56	49.191		2.45	56	70.178
2.475	60	55.543		2.475	67	70.443
2.5	85	67.04		2.5	65	70.185
2.525	131	103.668		2.525	58	69.686
2.55	184	170.876		2.55	81	69.091
2.575	336	300.887		2.575	72	70.957
2.6	630	542.906		2.6	58	69.799
2.625	1027	973.739		2.625	69	70.723
2.65	1874	1728.27		2.65	66	70.345
2.675	2954	2893.3		2.675	70	72.141
2.7	4385	4442.23		2.7	76	73.091
2.725	6095	6092.8		2.725	74	78.056
2.75	7521	7772.83		2.75	90	79.961
2.775	8766	9077.6		2.775	103	88.487
2.8	9666	9822.08		2.8	131	119.416
2.825	10000	10139.9		2.825	189	169.225
2.85	9853	9941.71		2.85	340	265.216
2.875	9515	9383.77		2.875	538	465.397
2.9	9161	8809.21		2.9	951	826.575
2.925	8311	8189.53		2.925	1642	1523.67
2.95	7830	7603.74		2.95	2574	2509.95
2.975	7179	7061.06		2.975	3984	3898.64
3	6767	6521.28		3	5539	5548.38
3.025	6073	6093.48		3.025	6921	7237.12
3.05	5737	5703.53		3.05	8372	8648.12
3.075	5412	5341.27		3.075	9286	9664.5
3.1	5183	5047.03		3.1	9998	10053.4
3.125	4678	4771.26		3.125	10000	10111.1
3.15	4558	4525.22		3.15	9743	9688.02
3.175	4300	4285.6		3.175	9373	9167.49
3.2	4068	4065.49		3.2	8883	8561.66
3.225	3756	3854.03		3.225	8324	7976.28
3.25	3623	3645.31		3.25	7602	7474.14
3.275	3410	3460.78		3.275	7208	6965.68
3.3	3155	3289.9		3.3	6850	6541.78
3.325	3065	3127.68		3.325	6373	6172.49
3.35	2935	2983.1		3.35	5792	5868.48
3.375	2826	2839.53		3.375	5563	5563.51
3.4	2676	2706		3.4	5359	5278.06
3.425	2470	2581.42		3.425	5000	5044.61
3.45	2315	2455.48		3.45	4662	4803.6
3.475	2252	2349.36		3.475	4622	4581.2
3.5	2147	2257.83		3.5	4211	4381.73
3.525	2095	2154.05		3.525	4080	4188.77
3.55	1946	2056.86		3.55	4082	4018.93
3.575	1863	1970.8		3.575	3773	3841.12
3.6	1842	1884.16		3.6	3611	3670.84
3.625	1763	1814.53		3.625	3474	3514.22
3.65	1689	1740.58		3.65	3261	3363.78
3.675	1627	1673.97		3.675	3098	3232.24
3.7	1653	1608.2		3.7	2906	3100.36
3.725	1485	1550.31		3.725	2816	2977.55
3.75	1551	1496.37		3.75	2742	2854.59
3.775	1415	1443.68		3.775	2712	2750.54
3.8	1501	1389.87		3.8	2547	2650.93
3.825	1295	1349.98		3.825	2444	2551.13
3.85	1286	1301.18		3.85	2305	2460.37
3.875	1302	1268.4		3.875	2262	2369.12
3.9	1248	1227.02		3.9	2216	2284.11
3.925	1200	1201.39		3.925	2230	2201.97
3.95	1184	1166.23		3.95	2101	2121.6
3.975	1118	1147.3		3.975	1945	2056.82
4	1203	1112.42		4	1931	1986.91
4.025	1126	1092.69		4.025	1865	1917.73
4.05	1052	1073.84		4.05	1850	1852.29
4.075	1073	1043.97		4.075	1769	1802.35
4.1	1053	1025.51		4.1	1861	1754.98
4.125	1056	1001.94		4.125	1737	1703.39
4.15	1010	980.715		4.15	1678	1670.17
4.175	1026	960.839		4.175	1638	1622.53
4.2	998	936.219		4.2	1614	1575.95
4.225	935	912.062		4.225	1544	1541.83
4.25	942	879.069		4.25	1565	1514.33
4.275	880	855.668		4.275	1543	1490.87
4.3	889	821.574		4.3	1455	1457.44
4.325	830	797.449		4.325	1473	1438.4
4.35	811	778.935		4.35	1425	1396.63
4.375	769	753.557		4.375	1438	1374.98
4.4	758	735.792		4.4	1381	1352.94
4.425	753	715.838		4.425	1348	1316.95
4.45	744	695.605		4.45	1315	1292.6
4.475	733	677.821		4.475	1349	1261.16
4.5	732	661.174		4.5	1299	1226.01
4.525	685	642.59		4.525	1281	1194.63
4.55	680	629.051		4.55	1215	1165.14
4.575	620	614.719		4.575	1188	1141.75
4.6	655	596.655		4.6	1144	1111.5
4.625	612	588.35		4.625	1092	1087.84
4.65	605	575.238		4.65	1125	1060.93
4.675	622	562.239		4.675	1084	1036.61
4.7	584	549.125		4.7	1104	1011.73
4.725	606	538.84		4.725	1081	987.937
4.75	552	528.141		4.75	978	965.072
4.775	549	516.637		4.775	974	946.768
4.8	492	503.666		4.8	992	926.156
4.825	494	493.272		4.825	951	905.611
4.85	518	484.798		4.85	907	888.87
4.875	523	475.984		4.875	926	872.41
4.9	481	469.247		4.9	923	855.167
4.925	487	458.135		4.925	911	839.106
4.95	441	449.625		4.95	832	821.371
4.975	456	441.954		4.975	879	805.609
5	430	433.732		5	869	791.104
5.025	457	426.557		5.025	819	777.13
5.05	465	419.516		5.05	817	763.659
5.075	439	412.551		5.075	805	753.217
5.1	412	407.35		5.1	776	742.841
5.125	441	399.997		5.125	758	728.041
5.15	392	392.671		5.15	775	716.329
5.175	376	388.331		5.175	787	704.912
5.2	362	382.212		5.2	734	695.391
5.225	369	374.636		5.225	714	684.493
5.25	343	370.407		5.25	701	673.548
5.275	381	366.745		5.275	680	662.965
5.3	356	362.055		5.3	670	653.104
5.325	376	355.637		5.325	658	642.654
5.35	326	348.62		5.35	622	635.596
5.375	358	343.019		5.375	644	627.174
5.4	359	338.535		5.4	639	618.065
5.425	329	334.423		5.425	650	610.628
5.45	336	330.003		5.45	602	603.504
5.475	323	322.97		5.475	632	594.496
5.5	328	318.953		5.5	586	585.875
5.525	302	316.045		5.525	580	577.131
5.55	329	312.229		5.55	573	570.815
5.575	321	306.14		5.575	576	563.618
5.6	294	300.72		5.6	574	557.988
5.625	296	297.328		5.625	594	552.333
5.65	293	295.188		5.65	557	543.065
5.675	254	292.008		5.675	528	535.995
5.7	281	286.379		5.7	552	530.151
5.725	270	284.998		5.725	495	525.057
5.75	246	280.115		5.75	480	519.398
5.775	249	276.749		5.775	509	512.054
5.8	299	273.177		5.8	528	505.673
5.825	234	269.633		5.825	509	499.329
5.85	249	265.799		5.85	462	492.879
5.875	286	262.303		5.875	491	486.974
5.9	240	259.544		5.9	502	481.843
5.925	247	256.064		5.925	429	476.548
5.95	253	255.842		5.95	473	471.734
5.975	248	251.113		5.975	442	465.213
6	221	246.61		6	465	459.494
6.025	240	244.4		6.025	441	457.363
6.05	239	240.833		6.05	433	450.075
6.075	225	239.093		6.075	408	445.013
6.1	203	236.388		6.1	460	440.978
6.125	238	232.506		6.125	409	435.961
6.15	210	229.885		6.15	418	430.148
6.175	223	227.87		6.175	394	425.631
6.2	208	224.446		6.2	415	420.693
6.225	213	221.969		6.225	405	416.489
6.25	206	220.607		6.25	396	413.248
6.275	190	216.531		6.275	390	407.852
6.3	212	214.299		6.3	368	403.596
6.325	197	212.192		6.325	359	399.045
6.35	183	210.843		6.35	374	397.768
6.375	202	208.472		6.375	370	392.464
6.4	186	205.578		6.4	354	388.283
6.425	180	202.633		6.425	374	384.074
6.45	191	201.181		6.45	352	379.555
6.475	182	198.351		6.475	340	376.03
6.5	183	196.816		6.5	306	372.938
6.525	184	193.542		6.525	336	368.973
6.55	172	191.834		6.55	361	365.203
6.575	160	189.574		6.575	362	362.648
6.6	151	187.308		6.6	339	359.585
6.625	160	186.261		6.625	356	354.756
6.65	169	183.674		6.65	338	350.813
6.675	149	182.375		6.675	354	349.897
6.7	188	181.9		6.7	289	346.097
6.725	173	178.535		6.725	347	342.984
6.75	167	176.995		6.75	327	340.052
6.775	165	174.021		6.775	300	337.529
6.8	186	173.121		6.8	303	335.782
6.825	154	170.875		6.825	339	330.815
6.85	159	169.244		6.85	280	328.018
6.875	143	169.222		6.875	298	326.423
6.9	151	166.194		6.9	312	322.492
6.925	157	165.345		6.925	307	319.661
6.95	144	162.785		6.95	323	317.518
6.975	148	162.135		6.975	295	312.948
7	132	159.105		7	297	310.923
7.025	170	158.772		7.025	304	307.129
7.05	140	157.485		7.05	314	304.304
7.075	134	154.836		7.075	280	301.151
7.1	135	152.394		7.1	300	298.69
7.125	153	153.132		7.125	284	297.151
7.15	164	152.175		7.15	268	293.417
7.175	141	149.693		7.175	275	291.297
7.2	130	147.926		7.2	270	288.053
7.225	152	145.977		7.225	252	285.635
7.25	144	145.865		7.25	299	282.743
7.275	121	143.057		7.275	248	280.538
7.3	138	142.43		7.3	277	277.209
7.325	126	140.605		7.325	270	274.845
7.35	140	139.39		7.35	276	272.011
7.375	129	137.209		7.375	246	270.884
7.4	118	135.951		7.4	270	268.582
7.425	114	135.273		7.425	255	267.698
7.45	136	134.701		7.45	249	264.098
7.475	137	133.717		7.475	272	261.728
7.5	154	132.075		7.5	229	261.2
7.525	125	131.746		7.525	224	259.206
7.55	146	131.042		7.55	227	257.088
7.575	131	128.493		7.575	253	254.618
7.6	114	126.772		7.6	244	252.958
7.625	113	125.026		7.625	215	249.139
7.65	127	124.601		7.65	227	247.344
7.675	125	124.838		7.675	235	245.582
7.7	119	123.204		7.7	234	243.057
7.725	117	121.298		7.725	221	240.329
7.75	108	121.018		7.75	219	239.072
7.775	110	121.908		7.775	236	236.916
7.8	117	120.648		7.8	221	234.787
7.825	110	117.923		7.825	225	233.846
7.85	122	116.849		7.85	216	232.369
7.875	97	115.989		7.875	217	229.611
7.9	97	114.474		7.9	205	228.964
7.925	109	113.248		7.925	203	227.269
7.95	116	112.197		7.95	206	225.959
7.975	113	112.191		7.975	219	222.994
8	105	111.143		8	211	221.767
8.025	107	111.093		8.025	232	220.422
8.05	95	109.122		8.05	203	217.794
8.075	88	108.179		8.075	198	215.745
8.1	109	106.933		8.1	217	216.553
8.125	119	105.303		8.125	199	215.469
8.15	101	105.661		8.15	206	212.44
8.175	102	104.861		8.175	206	209.891
8.2	99	103.875		8.2	199	209.083
8.225	86	103.055		8.225	197	209.408
8.25	117	103.274		8.25	198	207.606
8.275	95	101.929		8.275	143	206.46
8.3	93	100.821		8.3	207	204.812
8.325	83	100.036		8.325	189	201.783
8.35	103	99.775		8.35	245	199.239
8.375	107	98.224		8.375	201	198.442
8.4	135	97.071		8.4	207	197.251
8.425	87	95.73		8.425	177	194.781
8.45	101	95.192		8.45	180	195.443
8.475	108	95.069		8.475	181	194.496
8.5	89	94.531		8.5	155	191.606
8.525	92	94.873		8.525	200	190.219
8.55	103	93.649		8.55	167	190.014
8.575	87	92.147		8.575	189	188.103
8.6	79	91.238		8.6	177	186.485
8.625	80	90.499		8.625	179	185.164
8.65	114	89.772		8.65	187	183.86
8.675	95	89.059		8.675	195	183.084
8.7	103	89.899		8.7	191	181.533
8.725	99	88.903		8.725	183	181.157
8.75	76	87.472		8.75	174	179.864
8.775	82	86.119		8.775	172	178.069
8.8	80	85.722		8.8	183	176.708
8.825	72	86.25		8.825	169	174.482
8.85	93	85.573		8.85	152	173.855
8.875	86	84.86		8.875	179	172.97
8.9	89	84.823		8.9	161	172.841
8.925	78	83.491		8.925	166	171.143
8.95	78	83.58		8.95	157	169.225
8.975	85	81.904		8.975	177	167.881
9	111	81.766		9	164	166.696
9.025	95	81.563		9.025	161	166.04
9.05	67	80.542		9.05	162	165.63
9.075	90	79.8		9.075	172	164.303
9.1	88	79.224		9.1	180	162.615
9.125	87	78.146		9.125	156	161.872
9.15	98	77.35		9.15	172	161.004
9.175	76	77.239		9.175	158	160.008
9.2	94	76.868		9.2	193	159.025
9.225	111	76.35		9.225	140	157.033
9.25	87	76.868		9.25	170	156.636
9.275	81	76.332		9.275	151	158.527
9.3	85	75.245		9.3	141	157.723
9.325	77	74.59		9.325	153	154.22
9.35	72	74.099		9.35	169	153.422
9.375	81	75.158		9.375	146	152.78
9.4	79	75.917		9.4	151	152.892
9.425	87	76.443		9.425	174	152.963
9.45	88	74.474		9.45	166	150.434
9.475	70	72.404		9.475	161	148.38
9.5	70	73.049		9.5	128	148.712
9.525	67	72.172		9.525	171	146.829
9.55	84	71.376		9.55	162	146.4
9.575	76	70.387		9.575	153	145.336
9.6	78	70.196		9.6	160	146.325
9.625	82	70.928		9.625	163	143.793
9.65	91	70.965		9.65	131	142.615
9.675	79	69.664		9.675	141	141.873
9.7	71	68.909		9.7	150	144.068
9.725	74	69.501		9.725	160	143.568
9.75	80	68.528		9.75	150	141.249
9.775	72	67.789		9.775	157	139.028
9.8	75	67.371		9.8	137	138.31
9.825	70	66.447		9.825	139	137.609
9.85	63	67.859		9.85	140	136.783
9.875	71	66.804		9.875	155	136.481
9.9	73	67.482		9.9	104	137.953
9.925	65	65.759		9.925	133	135.616
9.95	80	65.171		9.95	141	134.119
9.975	72	64.944		9.975	155	133.843
10	81	65.597		10	128	134.32
10.025	64	65.197		10.025	115	132.062
10.05	66	63.729		10.05	149	131.16
10.075	69	63.481		10.075	144	131.574
10.1	76	63.795		10.1	148	130.277
10.125	86	63.688		10.125	143	129.777
10.15	71	64.455		10.15	138	129.287
10.175	62	63.135		10.175	132	128.665
10.2	61	61.804		10.2	143	127.03
10.225	62	62.762		10.225	136	126.476
10.25	68	62.552		10.25	150	125.935
10.275	75	61.12		10.275	133	125.266
10.3	68	61.42		10.3	146	124.608
10.325	76	60.469		10.325	122	124.471
10.35	71	60.782		10.35	126	123.552
10.375	58	60.357		10.375	132	123.291
10.4	67	59.383		10.4	130	123.408
10.425	68	59.871		10.425	135	123.62
10.45	64	58.95		10.45	135	121.37
10.475	69	59.294		10.475	119	122.144
10.5	63	58.898		10.5	123	121.345
10.525	55	58.466		10.525	109	120.546
10.55	71	59.221		10.55	132	121.053
10.575	63	58.407		10.575	128	119.982
10.6	69	57.824		10.6	129	119.192
10.625	67	57.044		10.625	141	118.686
10.65	56	57.57		10.65	123	118.187
10.675	69	57.714		10.675	125	116.673
10.7	60	57.033		10.7	153	117.259
10.725	61	57.653		10.725	140	116.784
10.75	70	56.346		10.75	142	117.704
10.775	60	56.57		10.775	114	116.904
10.8	70	57.237		10.8	116	117.26
10.825	56	55.779		10.825	148	117.334
10.85	71	56.008		10.85	126	115.081
10.875	56	55.653		10.875	139	114.966
10.9	68	56.288		10.9	113	115.37
10.925	48	55.509		10.925	120	115.725
10.95	69	54.961		10.95	125	113.617
10.975	66	55.756		10.975	126	112.999
11	65	55.496		11	112	114.201
11.025	64	55.193		11.025	132	112.896
11.05	57	54.019		11.05	145	114.051
11.075	40	54.42		11.075	127	112.467
11.1	64	55.622		11.1	131	111.439
11.125	68	54.425		11.125	103	110.467
11.15	70	54.242		11.15	124	109.275
11.175	58	54.257		11.175	119	110.557
11.2	67	54.118		11.2	106	110.36
11.225	76	52.952		11.225	121	108.353
11.25	70	53.875		11.25	113	107.842
11.275	69	53.271		11.275	105	108.505
11.3	46	52.743		11.3	125	108.477
11.325	57	52.532		11.325	130	107.151
11.35	65	51.812		11.35	112	105.878
11.375	76	52.398		11.375	88	106.708
11.4	59	51.575		11.4	95	106.338
11.425	60	52.015		11.425	123	105.32
11.45	68	51.714		11.45	108	104.729
11.475	57	51.375		11.475	120	105.818
11.5	59	50.682		11.5	129	105.052
11.525	68	50.78		11.525	124	105.445
11.55	56	51.282		11.55	114	105.05
11.575	51	50.331		11.575	106	104.142
11.6	66	49.77		11.6	124	105.186
11.625	59	50.556		11.625	119	103.49
11.65	57	49.775		11.65	118	101.982
11.675	74	49.742		11.675	120	102.344
11.7	44	51.808		11.7	124	101.788
11.725	48	50.058		11.725	99	101.749
11.75	60	50.066		11.75	109	100.556
11.775	51	49.284		11.775	128	99.791
11.8	46	49.764		11.8	108	100.339
11.825	62	50.53		11.825	108	100.337
11.85	48	49.168		11.85	105	99.548
11.875	72	50.006		11.875	115	100.065
11.9	45	48.957		11.9	100	100.166
11.925	66	48.256		11.925	120	100.496
11.95	39	49.057		11.95	117	99.012
11.975	54	49.318		11.975	110	99.247
12	60	48.753		12	100	97.816
12.025	58	47.946		12.025	110	97.458
12.05	53	48.598		12.05	88	97.761
12.075	56	49.894		12.075	98	98.161
12.1	58	48.788		12.1	108	97.632
12.125	61	48.181		12.125	112	96.733
12.15	59	48.557		12.15	95	96.767
12.175	55	48.149		12.175	94	97.178
12.2	65	48.886		12.2	112	95.64
12.225	72	48.206		12.225	106	95.314
12.25	51	47.757		12.25	116	95.648
12.275	50	47.622		12.275	100	97.608
12.3	55	47.491		12.3	99	96.775
12.325	54	46.849		12.325	120	95.191
12.35	48	46.998		12.35	96	94.587
12.375	48	47.551		12.375	105	95.29
12.4	57	47.163		12.4	115	95.948
12.425	57	46.378		12.425	112	96.044
12.45	47	46.538		12.45	86	94.463
12.475	50	47.101		12.475	98	94.231
12.5	60	46.21		12.5	106	96.695
12.525	45	47.763		12.525	117	94.555
12.55	56	46.998		12.55	89	93.386
12.575	59	47.961		12.575	96	92.553
12.6	40	48.058		12.6	121	93.03
12.625	49	48.465		12.625	104	94.117
12.65	53	48.234		12.65	89	92.836
12.675	40	46.569		12.675	100	93.133
12.7	63	46.904		12.7	84	93.294
12.725	56	47.68		12.725	106	92.155
12.75	41	47.872		12.75	98	92.597
12.775	54	48.416		12.775	103	93.784
12.8	51	48.169		12.8	111	91.577
12.825	66	47.003		12.825	97	93.038
12.85	53	46.023		12.85	87	92.273
12.875	51	46.147		12.875	93	91.133
12.9	39	47.19		12.9	91	90.697
12.925	56	45.995		12.925	93	90.409
12.95	40	46.333		12.95	91	90.129
12.975	50	47.626		12.975	103	89.347
13	47	46.521		13	95	88.853
13.025	50	45.402		13.025	94	89.021
13.05	45	45.542		13.05	98	89.428
13.075	52	45.573		13.075	90	88.4
13.1	49	45.968		13.1	88	88.307
13.125	46	46.092		13.125	110	88.732
13.15	47	45.547		13.15	102	88.741
13.175	61	45.789		13.175	96	87.591
13.2	50	45.916		13.2	103	88.024
13.225	34	45.373		13.225	97	89.204
13.25	43	44.59		13.25	110	88.011
13.275	47	44.754		13.275	101	87.885
13.3	49	45.321		13.3	106	87.901
13.325	49	44.436		13.325	74	87.778
13.35	43	44.454		13.35	98	87.145
13.375	43	44.005		13.375	83	86.794
13.4	52	44.19		13.4	75	86.588
13.425	43	45.291		13.425	87	87.917
13.45	45	44.152		13.45	113	87.387
13.475	53	44.542		13.475	102	85.971
13.5	50	44.858		13.5	87	85.908
13.525	52	43.835		13.525	89	85.852
13.55	50	43.869		13.55	89	85.662
13.575	48	44.976		13.575	87	87.517
13.6	50	44.354		13.6	89	86.72
13.625	48	44.476		13.625	83	86.706
13.65	51	44.637		13.65	97	85.808
13.675	49	44.64		13.675	89	86.35
13.7	58	44.128		13.7	95	85.593
13.725	56	44.4		13.725	101	85.627
13.75	69	44.558		13.75	84	86.683
13.775	46	43.531		13.775	118	86.018
13.8	62	43.049		13.8	91	86.648
13.825	44	43.4		13.825	84	85.465
13.85	57	44.512		13.85	83	85.349
13.875	59	43.896		13.875	100	85.377
13.9	56	44.536		13.9	108	85.266
13.925	39	43.915		13.925	86	84.137
13.95	45	43.523		13.95	108	84.592
13.975	45	44.986		13.975	85	84.263
14	45	44.09		14	104	83.938
14.025	43	43.536		14.025	90	84.778
14.05	52	43.453		14.05	97	85.06
14.075	47	43.372		14.075	110	85.569
14.1	38	43.809		14.1	79	84.263
14.125	43	43.46		14.125	105	84.163
14.15	36	42.715		14.15	90	85.226
14.175	57	42.401		14.175	77	84.568
14.2	54	42.763		14.2	90	84.696
14.225	48	44.914		14.225	95	84.312
14.25	40	43.248		14.25	110	83.047
14.275	65	42.312		14.275	104	82.997
14.3	45	43.187		14.3	101	82.954
14.325	45	43.523		14.325	102	83.799
14.35	43	44.058		14.35	82	83.576
14.375	53	42.776		14.375	100	83.352
14.4	48	43.179		14.4	99	82.247
14.425	46	42.483		14.425	89	81.706
14.45	40	42.533		14.45	90	82.475
14.475	56	42.115		14.475	73	82.69
14.5	42	42.844		14.5	91	81.606
14.525	46	43.702		14.525	77	82.105
14.55	52	43.458		14.55	106	81.819
14.575	59	43.838		14.575	83	82.045
14.6	53	43.071		14.6	69	82.133
14.625	34	43.201		14.625	79	83.102
14.65	66	42.859		14.65	77	81.467
14.675	48	42.632		14.675	82	81.688
14.7	48	42.051		14.7	87	81.915
14.725	46	42.259		14.725	93	80.841
14.75	36	42.87		14.75	97	81.861
14.775	53	42.541		14.775	74	81.304
14.8	49	42.327		14.8	87	82.417
14.825	44	42.784		14.825	103	80.927
14.85	43	43.997		14.85	77	81.666
14.875	43	42.45		14.875	72	80.597
14.9	66	41.674		14.9	88	80.459
14.925	49	41.528		14.925	93	80.467
14.95	54	41.39		14.95	84	80.339
14.975	45	42.285		14.975	93	79.705
15	37	41.612		15	82	79.866
15.025	58	41.172		15.025	81	80.404
15.05	55	41.563		15.05	89	81.034
15.075	44	42.2		15.075	71	79.71
15.1	50	41.895		15.1	90	80.106
15.125	42	41.191		15.125	92	80.876
15.15	58	41.43		15.15	100	80.573
15.175	47	41.557		15.175	88	80.406
15.2	55	42.042		15.2	97	79.868
15.225	45	42.255		15.225	93	81.14
15.25	46	43.335		15.25	93	79.67
15.275	42	42.323		15.275	95	78.897
15.3	46	41.294		15.3	69	80.732
15.325	53	42.548		15.325	83	79.919
15.35	47	43.656		15.35	71	80.402
15.375	40	42.99		15.375	103	80.745
15.4	50	42.702		15.4	74	79.272
15.425	36	42.724		15.425	87	80.679
15.45	40	41.716		15.45	74	81.898
15.475	47	41.768		15.475	103	80.738
15.5	44	41.351		15.5	79	80.778
15.525	44	42.082		15.525	85	79.425
15.55	50	42.942		15.55	108	79.283
15.575	43	42.187		15.575	100	79.799
15.6	30	41.817		15.6	85	80.409
15.625	36	42.275		15.625	92	80.598
15.65	53	41.434		15.65	86	80.133
15.675	37	42.009		15.675	78	79.435
15.7	45	41.329		15.7	110	78.648
15.725	64	40.882		15.725	90	78.797
15.75	59	40.753		15.75	66	79.835
15.775	48	40.63		15.775	92	79.154
15.8	42	41.541		15.8	60	78.242
15.825	53	41.397		15.825	81	78.915
15.85	46	42.239		15.85	85	78.154
15.875	45	42.177		15.875	80	78.696
15.9	45	41.555		15.9	84	80.493
15.925	62	40.845		15.925	89	79.125
15.95	39	41.08		15.95	96	78.96
15.975	36	41.203		15.975	101	79.075
16	41	40.658		16	65	79.561
16.025	44	40.387		16.025	88	78.235
16.05	54	41.306		16.05	79	78.118
16.075	50	41.682		16.075	79	77.637
16.1	43	41.23		16.1	86	79.853
16.125	30	42.074		16.125	84	79.28
16.15	29	43.042		16.15	82	78.328
16.175	35	41.361		16.175	84	78.076
16.2	38	41.12		16.2	87	80.008
16.225	43	41.235		16.225	83	78.778
16.25	50	41.709		16.25	89	78.101
16.275	39	40.884		16.275	79	77.987
16.3	46	40.962		16.3	70	77.367
16.325	51	40.57		16.325	104	77.543
16.35	41	41.838		16.35	80	78.095
16.375	51	41.42		16.375	95	77.21
16.4	55	41.074		16.4	84	77.767
16.425	41	41.04		16.425	64	78.049
16.45	49	42.035		16.45	80	77.03
16.475	40	42.484		16.475	83	77.592
16.5	40	41.073		16.5	63	78.389
16.525	35	42.016		16.525	91	77.603
16.55	56	42.612		16.55	92	78.764
16.575	50	41.706		16.575	70	78.344
16.6	43	41.34		16.6	81	77.546
16.625	35	40.775		16.625	86	77.309
16.65	37	40.485		16.65	67	77.214
16.675	47	41.386		16.675	87	76.613
16.7	45	41.746		16.7	74	77.317
16.725	40	41.278		16.725	68	76.585
16.75	40	40.567		16.75	88	78.176
16.775	34	40.801		16.775	69	78.418
16.8	42	40.41		16.8	82	77.862
16.825	37	41.68		16.825	82	76.7
16.85	42	41.776		16.85	100	77.77
16.875	40	40.644		16.875	79	77.263
16.9	43	40.211		16.9	69	76.384
16.925	43	41.124		16.925	83	76.578
16.95	48	40.981		16.95	72	76.129
16.975	33	40.797		16.975	77	76.335
17	42	40.77		17	93	75.895
17.025	44	40.744		17.025	90	77.131
17.05	54	40.206		17.05	90	76.138
17.075	37	40.456		17.075	89	76.074
17.1	44	40.08		17.1	72	76.664
17.125	30	39.822		17.125	81	76.835
17.15	49	39.726		17.15	97	76.864
17.175	41	41.175		17.175	81	77.401
17.2	40	41.809		17.2	90	76.633
17.225	41	41.452		17.225	63	76.281
17.25	40	40.332		17.25	77	77.232
17.275	34	40.425		17.275	96	77.112
17.3	47	41.075		17.3	70	76.988
17.325	52	41.296		17.325	71	76.492
17.35	37	40.845		17.35	75	76.275
17.375	41	41.176		17.375	75	76.711
17.4	47	40.877		17.4	78	76.868
17.425	41	40.693		17.425	99	76.884
17.45	48	40.665		17.45	90	75.878
17.475	52	41.152		17.475	80	75.433
17.5	48	40.854		17.5	79	75.274
17.525	45	41.183		17.525	78	76.144
17.55	56	40.368		17.55	93	75.947
17.575	35	39.942		17.575	75	75.75
17.6	38	40.347		17.6	82	77.225
17.625	39	40.483		17.625	77	75.817
17.65	38	39.952		17.65	82	76.124
17.675	34	40.208		17.675	93	76.945
17.7	44	40.352		17.7	83	75.671
17.725	46	40.854		17.725	73	75.606
17.75	47	40.056		17.75	85	75.174
17.775	37	40.672		17.775	97	75.397
17.8	51	41.058		17.8	78	77.016
17.825	24	40.614		17.825	65	76.633
17.85	54	39.926		17.85	65	75.871
17.875	46	40.695		17.875	77	77.198
17.9	36	40.565		17.9	76	77.823
17.925	42	41.419		17.925	81	76.998
17.95	45	41.37		17.95	86	77.235
17.975	43	40.76		17.975	75	79.51
18	44	40.062		18	85	77.453
18.025	40	40.309		18.025	57	76.503
18.05	40	41.984		18.05	79	75.884
18.075	50	41.143		18.075	81	76.063
18.1	38	41.157		18.1	85	76.619
18.125	42	40.338		18.125	77	75.738
18.15	37	40.421		18.15	75	76.811
18.175	39	41.575		18.175	65	77.837
18.2	38	40.488		18.2	83	76.627
18.225	38	39.902		18.225	78	76.112
18.25	45	40.302		18.25	70	75.51
18.275	44	39.922		18.275	77	76.724
18.3	44	40.174		18.3	96	75.711
18.325	41	39.801		18.325	78	75.629
18.35	29	40.06		18.35	83	77.223
18.375	40	40.206		18.375	63	76.816
18.4	40	40.711		18.4	78	76.032
18.425	54	39.915		18.425	78	75.808
18.45	45	40.02		18.45	61	76.238
18.475	39	39.654		18.475	72	75.37
18.5	43	39.406		18.5	81	74.923
18.525	41	39.319		18.525	81	74.764
18.55	41	40.264		18.55	77	75.122
18.575	46	40.665		18.575	74	75.207
18.6	44	40.237		18.6	70	76.174
18.625	42	40.078		18.625	69	75.051
18.65	48	39.56		18.65	62	74.995
18.675	40	40.343		18.675	80	76.615
18.7	35	40.226		18.7	76	75.211
18.725	42	40.066		18.725	74	75.524
18.75	40	39.548		18.75	65	75.328
18.775	38	39.304		18.775	79	76.664
18.8	38	39.22		18.8	75	75.256
18.825	33	39.14		18.825	75	76.074
18.85	56	39.065		18.85	79	75.593
18.875	39	39.508		18.875	75	76.78
18.9	38	39.68		18.9	74	76.895
18.925	23	41.237		18.925	70	75.841
18.95	43	40.431		18.95	85	75.484
18.975	45	39.964		18.975	67	75.409
19	39	40.476		19	80	74.827
19.025	50	40.715		19.025	81	75.04
19.05	39	39.767		19.05	77	74.609
19.075	43	40.901		19.075	65	75.853
19.1	41	39.991		19.1	79	75.379
19.125	45	40.452		19.125	88	76.574
19.15	44	40.838		19.15	75	77.205
19.175	41	39.882		19.175	83	75.366
19.2	63	39.983		19.2	70	74.641
19.225	31	40.64		19.225	60	74.993
19.25	37	39.841		19.25	84	74.56
19.275	30	39.943		19.275	82	74.273
19.3	35	39.575		19.3	61	75.153
19.325	40	39.839		19.325	83	76.497
19.35	37	41.017		19.35	70	75.466
19.375	32	41.493		19.375	69	76.009
19.4	33	40.62		19.4	82	75.39
19.425	37	40.287		19.425	76	75.048
19.45	35	39.752		19.45	78	74.987
19.475	41	39.491		19.475	81	75.44
19.5	37	39.906		19.5	65	75.614
19.525	35	40.052		19.525	79	74.626
19.55	37	41.071		19.55	73	76.24
19.575	41	40.002		19.575	84	74.973
19.6	37	39.947		19.6	71	74.772
19.625	41	40.091		19.625	79	74.346
19.65	42	40.08		19.65	61	75.594
19.675	43	39.556		19.675	85	75.125
19.7	38	40.333		19.7	75	74.792
19.725	35	42.264		19.725	75	74.741
19.75	34	41.005		19.75	81	76.223
19.775	46	39.841		19.775	77	75.332
19.8	40	40.602		19.8	80	74.345
19.825	45	39.95		19.825	77	74.571
19.85	45	39.53		19.85	80	74.662
19.875	51	40.455		19.875	73	74.615
19.9	44	40.838		19.9	70	75.081
19.925	36	39.879		19.925	80	76.798
19.95	53	39.464		19.95	77	75.998
19.975	52	39.878		19.975	64	75.608
20	34	39.511		20	83	76.144
20.025	41	39.263		20.025	66	75.887
20.05	45	39.689		20.05	76	75.256
20.075	39	39.332		20.075	74	76.065
20.1	36	39.094		20.1	76	75.433
20.125	32	40.043		20.125	62	75.08
20.15	32	40.448		20.15	73	74.499
20.175	24	40.538		20.175	60	74.713
20.2	40	39.594		20.2	76	74.793
20.225	37	40.221		20.225	52	75.246
20.25	40	41.13		20.25	66	75.421
20.275	39	40.422		20.275	56	74.434
20.3	47	40.61		20.3	67	74.518
20.325	29	41.349		20.325	63	75.627
20.35	38	41.142		20.35	72	76.036
20.375	38	41.045		20.375	75	75.139
20.4	29	42.127		20.4	70	75.309
20.425	39	40.604		20.425	59	76.499
20.45	34	39.852		20.45	61	75.965
20.475	36	39.73		20.475	71	74.683
20.5	41	39.615		20.5	71	75.263
20.525	40	40.019		20.525	56	76.587
20.55	35	41.698		20.55	71	75.027
20.575	39	40.86		20.575	83	75.324
20.6	36	40.363		20.6	68	76.645
20.625	38	39.82		20.625	67	75.082
20.65	37	40.067		20.65	77	74.865
20.675	34	41.229		20.675	89	75.444
20.7	48	40.662		20.7	65	75.095
20.725	29	40.836		20.725	74	75.907
20.75	36	40.022		20.75	67	74.769
20.775	35	40.111		20.775	71	74.7
20.8	39	40.243		20.8	68	75.286
20.825	47	40.221		20.825	70	74.945
20.85	30	39.687		20.85	77	74.743
20.875	49	39.941		20.875	70	75.705
20.9	44	40.596		20.9	55	74.576
20.925	59	40.823		20.925	74	74.516
20.95	44	40.377		20.95	82	74.601
20.975	30	40.2		20.975	70	74.548
21	38	39.667		21	85	73.988
21.025	36	39.922		21.025	75	74.222
21.05	49	40.065		21.05	69	73.811
21.075	32	41.08		21.075	67	73.543
21.1	36	40.521		21.1	70	73.421
21.125	31	40.703		21.125	81	73.306
21.15	42	40.924		21.15	73	73.706
21.175	49	40.471		21.175	89	74.34
21.2	29	40.289		21.2	67	74.043
21.225	38	40.264		21.225	60	74.905
21.25	32	40.754		21.25	67	73.813
21.275	45	40.972		21.275	66	73.789
21.3	45	40.003		21.3	83	73.396
21.325	32	39.579		21.325	81	74.167
21.35	45	40.499		21.35	72	74.52
21.375	30	39.851		21.375	61	74.59
21.4	31	40.462		21.4	80	74.656
21.425	46	40.329		21.425	74	74.718
21.45	31	40.669		21.45	62	74.267
21.475	33	40.378		21.475	76	74.603
21.5	36	40.201		21.5	58	75.31
21.525	48	40.694		21.525	78	75.593
21.55	42	40.402		21.55	84	74.198
21.575	34	40.223		21.575	82	74.15
21.6	39	40.716		21.6	87	74.246
21.625	35	40.422		21.625	65	74.715
21.65	34	39.729		21.65	66	73.884
21.675	24	39.98		21.675	62	73.984
21.7	33	39.605		21.7	74	75.109
21.725	48	39.863		21.725	76	74.512
21.75	32	41.55		21.75	62	74.702
21.775	40	40.206		21.775	65	74.381
21.8	39	39.99		21.8	65	74.2
21.825	32	40.641		21.825	62	74.67
21.85	38	39.838		21.85	68	74.35
21.875	39	40.45		21.875	81	74.68
21.9	39	40.317		21.9	82	74.87
21.925	42	40.144		21.925	71	74.917
21.95	31	41.667		21.95	78	75.472
21.975	32	40.83		21.975	65	75.234
22	46	39.82		22	66	75.64
22.025	38	39.552		22.025	78	75.392
22.05	35	40.473		22.05	72	74.77
22.075	42	39.826		22.075	85	75.588
22.1	40	39.924		22.1	67	74.964
22.125	35	39.553		22.125	77	74.109
22.15	42	40.327		22.15	59	74.838
22.175	33	40.715		22.175	69	75.661
22.2	39	40.274		22.2	86	74.392
22.225	38	40.103		22.225	62	74.841
22.25	33	41.115		22.25	64	75.664
22.275	25	40.039		22.275	76	74.905
22.3	34	39.979		22.3	67	74.052
22.325	28	40.117		22.325	73	74.783
22.35	27	40.101		22.35	65	74.078
22.375	36	40.086		22.375	85	74.676
22.4	30	40.072		22.4	69	75.507
22.425	39	39.545		22.425	68	74.756
22.45	44	39.806		22.45	65	73.91
22.475	34	39.954		22.475	75	74.648
22.5	29	39.433		22.5	66	74.971
22.525	41	39.7		22.525	74	76.543
22.55	41	39.854		22.55	89	75.737
22.575	34	39.852		22.575	80	76.873
22.6	34	39.337		22.6	68	76.05
22.625	39	39.609		22.625	71	75.639
22.65	35	40.795		22.65	72	74.625
22.675	42	39.737		22.675	73	74.684
22.7	39	39.18		22.7	79	74.239
22.725	31	39.607		22.725	66	73.94
22.75	37	41.306		22.75	76	74.809
22.775	30	40.488		22.775	75	74.102
22.8	42	39.496		22.8	74	75.719
22.825	40	40.786		22.825	63	74.966
22.85	41	39.875		22.85	65	74.487
22.875	33	39.823		22.875	65	75.451
22.9	37	40.996		22.9	58	74.834
22.925	42	40.44		22.925	62	74.495
22.95	45	40.624		22.95	65	74.947
22.975	37	39.82		22.975	72	74.611
23	49	39.404		23	76	74.416
23.025	31	39.304		23.025	66	73.852
23.05	36	39.211		23.05	66	74.593
23.075	40	40.663		23.075	61	74.407
23.1	26	40.272		23.1	67	73.711
23.125	42	39.439		23.125	52	74.969
23.15	46	39.704		23.15	62	73.999
23.175	41	39.857		23.175	72	74.467
23.2	31	39.854		23.2	70	74.797
23.225	26	39.851		23.225	64	74.336
23.25	29	40.362		23.25	61	74.664
23.275	32	40.599		23.275	58	73.831
23.3	50	40.163		23.3	87	73.419
23.325	40	40.509		23.325	74	74.313
23.35	28	41.252		23.35	65	74.141
23.375	37	40.02		23.375	73	73.967
23.4	38	39.445		23.4	67	73.935
23.425	32	39.343		23.425	68	74.415
23.45	51	39.246		23.45	62	74.104
23.475	38	39.155		23.475	87	73.932
23.5	24	39.583		23.5	68	74.412
23.525	37	39.742		23.525	57	74.101
23.55	33	39.745		23.55	68	73.929
23.575	41	39.234		23.575	71	74.918
23.6	43	40.024		23.6	80	75.346
23.625	41	39.4		23.625	70	74.977
23.65	46	39.006		23.65	68	73.861
23.675	31	39.442		23.675	48	73.956
23.7	34	40.635		23.7	75	73.545
23.725	33	41.125		23.725	72	74.298
23.75	42	39.753		23.75	87	74.635
23.775	42	40.22		23.775	65	74.179
23.8	41	40.611		23.8	81	74.512
23.825	43	39.659		23.825	65	74.705
23.85	42	40.278		23.85	70	74.755
23.875	35	40.152		23.875	87	74.293
23.9	36	39.471		23.9	84	73.599
23.925	40	39.733		23.925	63	74.859
23.95	40	41.937		23.95	84	74.911
23.975	39	41.35		23.975	75	74.308
24	40	39.917		24	65	74.123
24.025	41	40.521		24.025	74	74.591
24.05	36	40.894		24.05	69	74.269
24.075	35	40.44		24.075	55	74.086
24.1	35	40.77		24.1	67	74.555
24.125	39	40.47		24.125	65	73.724
24.15	39	41.826		24.15	81	75.355
24.175	29	40.977		24.175	76	74.616
24.2	37	41.497		24.2	89	74.15
24.225	31	40.397		24.225	65	75.636
24.25	31	39.801		24.25	69	74.75
24.275	38	39.678		24.275	70	74.277
24.3	42	39.563		24.3	66	74.736
24.325	27	39.967		24.325	74	75.427
24.35	39	40.105		24.35	79	75.694
24.375	37	40.087		24.375	77	74.795
24.4	41	40.585		24.4	73	73.942
24.425	34	40.296		24.425	68	74.673
24.45	37	40.121		24.45	69	75.5
24.475	32	40.103		24.475	70	75.253
24.5	30	39.573		24.5	62	76.163
24.525	31	39.83		24.525	56	75.117
24.55	36	39.462		24.55	62	74.626
24.575	39	39.212		24.575	77	74.557
24.6	40	39.637		24.6	65	75.512
24.625	39	40.306		24.625	76	74.377
24.65	23	40.033		24.65	74	73.802
24.675	32	39.359		24.675	53	73.652
24.7	41	39.629		24.7	50	75.042
24.725	39	39.271		24.725	75	75.084
24.75	40	39.546		24.75	83	73.962
24.775	28	39.706		24.775	75	74.05
24.8	32	39.198		24.8	67	73.633
24.825	28	39.476		24.825	70	73.871
24.85	40	39.127		24.85	52	74.994
24.875	42	39.409		24.875	73	73.885
24.9	42			24.9	80	75.886
24.925	34			24.925	64
24.95	30			24.95	75
24.975	37			24.975	73
25	24			25	54
