# Supplementary material for: Decoupling light absorption and carrier transport via heterogeneous doping in Ta3N5 thin film photoanode
Source: Nat Commun. 2022 Dec 15;13:7769. doi: 10.1038/s41467-022-35538-1 (PMC9755297; doi:10.1038/s41467-022-35538-1)
Supplement: Supplementary file 3 — Source Data [file 41467_2022_35538_MOESM3_ESM.zip › Source Data file/Soruce_Data_Supplementary_Figure_4.xlsx]

## Sheet: Figure S4a
Figure S4a
	Ta	N	O	Total			Ta 6s	Ta 5d			N 2s	N 2p			O 2s	O 2p
Energy (eV)	DOS (states eV-1)	DOS (states eV-1)	DOS (states eV-1)	DOS (states eV-1)		Energy (eV)	DOS (states eV-1)	DOS (states eV-1)		Energy (eV)	DOS (states eV-1)	DOS (states eV-1)		Energy (eV)	DOS (states eV-1)	DOS (states eV-1)
-8.01767	6.29514	5.14361	4.21831	24.54		-8.01767	2.2162	3.7726		-8.01767	0.12908	5.01453		-8.01767	0.00322	4.21509
-7.99567	5.1146	4.71615	2.49865	23.02		-7.99567	1.89941	2.97314		-7.99567	0.09495	4.6212		-7.99567	0.00183	2.49682
-7.97367	4.58317	4.88761	1.10333	18.59		-7.97367	1.8242	2.54825		-7.97367	0.07328	4.81433		-7.97367	0.00081	1.10252
-7.95167	4.92804	5.67622	0.46957	16.54		-7.95167	2.03797	2.66485		-7.95167	0.07222	5.60399		-7.95167	0.00042	0.46915
-7.92967	5.61715	6.59055	0.33604	17.7		-7.92967	2.33905	3.0178		-7.92967	0.08353	6.50701		-7.92967	0.00041	0.33563
-7.90667	6.31318	7.40325	0.39157	20.14		-7.90667	2.61436	3.40042		-7.90667	0.10081	7.30246		-7.90667	0.00056	0.39101
-7.88467	6.87912	8.02513	0.49946	22.61		-7.88467	2.81927	3.72784		-7.88467	0.12014	7.90498		-7.88467	0.00074	0.49872
-7.86267	7.42798	8.60213	0.64212	24.61		-7.86267	2.99556	4.064		-7.86267	0.14124	8.46089		-7.86267	0.00092	0.6412
-7.84067	8.36927	9.62039	0.82775	26.52		-7.84067	3.30525	4.63557		-7.84067	0.16841	9.45197		-7.84067	0.00121	0.82654
-7.81867	9.80293	11.2246	1.01111	29.78		-7.81867	3.80027	5.49039		-7.81867	0.2029	11.0216		-7.81867	0.0017	1.00941
-7.79567	11.2021	12.8392	1.10281	34.76		-7.79567	4.28939	6.32582		-7.79567	0.23859	12.6006		-7.79567	0.00247	1.10034
-7.77367	12.0272	13.8411	1.07425	39.58		-7.77367	4.56374	6.83998		-7.77367	0.26838	13.5727		-7.77367	0.00349	1.07076
-7.75167	12.391	14.3164	0.99973	42.37		-7.75167	4.65151	7.10589		-7.75167	0.29305	14.0233		-7.75167	0.00473	0.995
-7.72967	12.9151	14.9391	0.97119	43.51		-7.72967	4.76966	7.4883		-7.72967	0.32222	14.6169		-7.72967	0.00609	0.9651
-7.70767	13.9976	16.154	1.02032	45.18		-7.70767	5.05804	8.22142		-7.70767	0.36218	15.7919		-7.70767	0.00743	1.01289
-7.68567	15.2514	17.5298	1.10615	48.76		-7.68567	5.38807	9.07036		-7.68567	0.40119	17.1286		-7.68567	0.00842	1.09773
-7.66267	15.8414	18.1449	1.13324	52.88		-7.66267	5.48872	9.52092		-7.66267	0.41712	17.7277		-7.66267	0.00859	1.12465
-7.64067	15.556	17.8041	1.03376	54.66		-7.64067	5.30764	9.42912		-7.64067	0.40583	17.3982		-7.64067	0.00778	1.02598
-7.61867	15.2282	17.4743	0.85648	53.39		-7.61867	5.13203	9.29625		-7.61867	0.39206	17.0822		-7.61867	0.0066	0.84988
-7.59667	15.7548	18.1516	0.71968	51.97		-7.59667	5.25133	9.67797		-7.59667	0.40194	17.7496		-7.59667	0.0059	0.71378
-7.57467	17.1171	19.768	0.68707	53.49		-7.57467	5.63412	10.582		-7.57467	0.43663	19.3314		-7.57467	0.00598	0.68109
-7.55167	18.8005	21.707	0.74219	57.9		-7.55167	6.08425	11.7142		-7.55167	0.48418	21.2228		-7.55167	0.00665	0.73554
-7.52967	20.5383	23.6846	0.8246	63.4		-7.52967	6.52328	12.9045		-7.52967	0.53866	23.1459		-7.52967	0.00741	0.81719
-7.50767	22.1919	25.5989	0.85887	69.04		-7.50767	6.95498	14.0235		-7.50767	0.59487	25.004		-7.50767	0.00764	0.85123
-7.48567	23.4937	27.1706	0.81716	74.39		-7.48567	7.33101	14.8677		-7.48567	0.6406	26.53		-7.48567	0.00714	0.81002
-7.46367	24.1297	27.9862	0.75098	78.6		-7.46367	7.52218	15.266		-7.46367	0.66212	27.3241		-7.46367	0.00643	0.74455
-7.44067	23.8115	27.6357	0.72054	80.64		-7.44067	7.3643	15.108		-7.44067	0.65137	26.9844		-7.44067	0.00606	0.71448
-7.41867	22.5278	26.0874	0.72702	79.48		-7.41867	6.82416	14.4151		-7.41867	0.61314	25.4743		-7.41867	0.00614	0.72088
-7.39667	20.7909	23.9931	0.73849	75.04		-7.39667	6.11191	13.4593		-7.39667	0.56485	23.4282		-7.39667	0.00647	0.73202
-7.37467	19.3005	22.2152	0.7481	69.08		-7.37467	5.50469	12.6255		-7.37467	0.52533	21.6899		-7.37467	0.00684	0.74126
-7.35267	18.4992	21.2667	0.7818	63.99		-7.35267	5.14618	12.192		-7.35267	0.50702	20.7597		-7.35267	0.00714	0.77466
-7.33067	18.5422	21.3227	0.85396	61.26		-7.33067	5.06126	12.2819		-7.33067	0.5184	20.8043		-7.33067	0.00732	0.84664
-7.30767	19.3078	22.265	0.94158	61.41		-7.30767	5.20662	12.8241		-7.30767	0.55958	21.7054		-7.30767	0.00735	0.93423
-7.28567	20.3681	23.598	1.00201	64.03		-7.28567	5.45189	13.5486		-7.28567	0.6144	22.9836		-7.28567	0.0072	0.99481
-7.26367	21.2731	24.7459	1.00176	67.62		-7.26367	5.64365	14.1884		-7.26367	0.65798	24.088		-7.26367	0.00675	0.99501
-7.24167	21.9068	25.518	0.9432	70.59		-7.24167	5.72498	14.6888		-7.24167	0.67743	24.8405		-7.24167	0.00601	0.93719
-7.21967	22.4044	26.0623	0.86588	72.47		-7.21967	5.7277	15.1374		-7.21967	0.67826	25.384		-7.21967	0.00523	0.86065
-7.19667	22.8158	26.4755	0.81174	73.78		-7.19667	5.67579	15.5534		-7.19667	0.67172	25.8038		-7.19667	0.00467	0.80707
-7.17467	23.0833	26.7153	0.78998	74.81		-7.17467	5.56154	15.8983		-7.17467	0.66412	26.0512		-7.17467	0.00439	0.7856
-7.15267	23.2295	26.8	0.78459	75.43		-7.15267	5.38632	16.2048		-7.15267	0.65865	26.1413		-7.15267	0.00425	0.78034
-7.13067	23.4314	26.9163	0.78066	75.64		-7.13067	5.18765	16.6044		-7.13067	0.65909	26.2572		-7.13067	0.00414	0.77652
-7.10867	23.9347	27.3601	0.77374	75.93		-7.10867	5.03227	17.2447		-7.10867	0.66862	26.6914		-7.10867	0.00401	0.76973
-7.08567	24.7372	28.1669	0.75627	77.12		-7.08567	4.95027	18.076		-7.08567	0.68359	27.4833		-7.08567	0.00383	0.75244
-7.06367	25.4565	28.9149	0.71792	79.28		-7.06367	4.87972	18.8009		-7.06367	0.69552	28.2193		-7.06367	0.00355	0.71437
-7.04167	25.6626	29.0994	0.66766	81.22		-7.04167	4.72657	19.1215		-7.04167	0.69895	28.4004		-7.04167	0.00321	0.66445
-7.01967	25.2473	28.5808	0.63039	81.57		-7.01967	4.45558	18.9785		-7.01967	0.69366	27.8871		-7.01967	0.00295	0.62744
-6.99767	24.5737	27.7685	0.61921	79.99		-6.99767	4.13219	18.6412		-6.99767	0.68447	27.084		-6.99767	0.00291	0.61631
-6.97467	24.2859	27.4123	0.62561	77.63		-6.97467	3.87807	18.5796		-6.97467	0.68231	26.73		-6.97467	0.00317	0.62244
-6.95267	24.8071	27.9956	0.63361	76.53		-6.95267	3.76479	19.1115		-6.95267	0.6962	27.2994		-6.95267	0.0037	0.62991
-6.93067	25.8546	29.1744	0.63382	78		-6.93067	3.72337	20.0498		-6.93067	0.71614	28.4583		-6.93067	0.00423	0.62959
-6.90867	26.6305	30.0053	0.6178	81.08		-6.90867	3.60228	20.8205		-6.90867	0.71702	29.2883		-6.90867	0.00445	0.61335
-6.88667	26.7075	30.0107	0.58086	83.21		-6.88667	3.34722	21.092		-6.88667	0.68847	29.3222		-6.88667	0.00432	0.57654
-6.86467	26.288	29.4574	0.5371	83.08		-6.86467	3.04184	20.9696		-6.86467	0.64502	28.8124		-6.86467	0.004	0.5331
-6.84167	25.6163	28.6522	0.5109	81.46		-6.84167	2.76599	20.6008		-6.84167	0.60295	28.0492		-6.84167	0.00365	0.50725
-6.81967	24.803	27.7164	0.51551	79.2		-6.81967	2.52813	20.0771		-6.81967	0.5678	27.1486		-6.81967	0.00331	0.5122
-6.79767	24.1167	26.9252	0.55342	76.64		-6.79767	2.32393	19.6358		-6.79767	0.54125	26.3839		-6.79767	0.00302	0.5504
-6.77567	23.9337	26.6748	0.62525	74.53		-6.77567	2.16698	19.5906		-6.77567	0.52394	26.1508		-6.77567	0.00285	0.6224
-6.75367	24.3836	27.1024	0.72174	73.96		-6.75367	2.05802	20.0572		-6.75367	0.5121	26.5903		-6.75367	0.00284	0.7189
-6.73067	25.196	27.9126	0.80855	75.3		-6.73067	1.97039	20.8304		-6.73067	0.49955	27.413		-6.73067	0.00295	0.8056
-6.70867	25.9946	28.7166	0.84064	77.72		-6.70867	1.87437	21.6076		-6.70867	0.48382	28.2327		-6.70867	0.00304	0.8376
-6.68667	26.7991	29.5597	0.8047	80.07		-6.68667	1.76821	22.4058		-6.68667	0.46881	29.0909		-6.68667	0.003	0.8017
-6.66467	27.9924	30.8652	0.73444	82.41		-6.66467	1.67516	23.5477		-6.66467	0.45975	30.4055		-6.66467	0.00284	0.7316
-6.64267	29.7993	32.8766	0.67336	85.9		-6.64267	1.61398	25.2212		-6.64267	0.45744	32.4192		-6.64267	0.00266	0.6707
-6.61967	32.2841	35.6606	0.63887	91.27		-6.61967	1.5924	27.4728		-6.61967	0.46161	35.199		-6.61967	0.00257	0.6363
-6.59767	35.5552	39.3287	0.62758	98.74		-6.59767	1.61708	30.3859		-6.59767	0.47579	38.8529		-6.59767	0.00258	0.625
-6.57567	39.4123	43.6498	0.63279	108.6		-6.57567	1.68154	33.7879		-6.57567	0.49997	43.1499		-6.57567	0.00269	0.6301
-6.55367	43.3056	48.0132	0.64952	120.3		-6.55367	1.76257	37.2108		-6.55367	0.5282	47.4849		-6.55367	0.00282	0.6467
-6.53167	46.8665	52.0196	0.66941	132		-6.53167	1.83975	40.3385		-6.53167	0.55614	51.4635		-6.53167	0.00291	0.6665
-6.50967	49.7666	55.3052	0.67933	142.7		-6.50967	1.89624	42.8797		-6.50967	0.58034	54.7248		-6.50967	0.00293	0.6764
-6.48667	51.3697	57.1399	0.67029	151.4		-6.48667	1.91068	44.276		-6.48667	0.59238	56.5475		-6.48667	0.0029	0.6674
-6.46467	51.3746	57.1519	0.64705	156.2		-6.46467	1.87403	44.2694		-6.46467	0.58639	56.5655		-6.46467	0.00285	0.6442
-6.44267	50.3771	55.988	0.61894	156		-6.44267	1.80478	43.3836		-6.44267	0.56747	55.4205		-6.44267	0.00284	0.6161
-6.42067	49.2381	54.6389	0.58867	152.5		-6.42067	1.73545	42.3598		-6.42067	0.54639	54.0925		-6.42067	0.00287	0.5858
-6.39867	48.2958	53.5533	0.55535	148.5		-6.39867	1.68652	41.4798		-6.39867	0.52992	53.0234		-6.39867	0.00295	0.5524
-6.37567	47.534	52.7571	0.52478	145.3		-6.37567	1.65762	40.7322		-6.37567	0.5188	52.2383		-6.37567	0.00308	0.5217
-6.35367	46.9101	52.1996	0.50855	142.8		-6.35367	1.63566	40.103		-6.35367	0.51129	51.6883		-6.35367	0.00325	0.5053
-6.33167	46.1764	51.5755	0.51139	141		-6.33167	1.60424	39.4094		-6.33167	0.50524	51.0702		-6.33167	0.00339	0.508
-6.30967	44.7902	50.2465	0.52262	139.1		-6.30967	1.55096	38.1989		-6.30967	0.49742	49.7491		-6.30967	0.00342	0.5192
-6.28767	42.3829	47.7775	0.52475	135.5		-6.28767	1.47544	36.1436		-6.28767	0.48433	47.2932		-6.28767	0.00335	0.5214
-6.26467	39.3201	44.5678	0.50976	128.9		-6.26467	1.39368	33.5347		-6.26467	0.46744	44.1004		-6.26467	0.00326	0.5065
-6.24267	36.6719	41.8154	0.48677	120.3		-6.24267	1.33281	31.2761		-6.24267	0.45438	41.3611		-6.24267	0.00321	0.48356
-6.22067	35.2673	40.4473	0.47187	112.9		-6.22067	1.31097	30.0736		-6.22067	0.4515	39.9958		-6.22067	0.00326	0.46861
-6.19867	34.8503	40.1833	0.47526	109.2		-6.19867	1.32027	29.7052		-6.19867	0.45704	39.7263		-6.19867	0.00336	0.4719
-6.17667	34.6095	40.1137	0.49902	108.5		-6.17667	1.34	29.4722		-6.17667	0.46517	39.6486		-6.17667	0.00339	0.49563
-6.15367	34.1596	39.8161	0.53467	108.3		-6.15367	1.35902	29.0441		-6.15367	0.4727	39.3434		-6.15367	0.00333	0.53134
-6.13167	33.6113	39.4184	0.56563	107.5		-6.13167	1.3751	28.5257		-6.13167	0.47936	38.9391		-6.13167	0.00332	0.56231
-6.10967	33.1228	39.1039	0.57856	106.4		-6.10967	1.38637	28.0665		-6.10967	0.48528	38.6187		-6.10967	0.00354	0.57502
-6.08767	32.8183	38.9939	0.57232	105.5		-6.08767	1.3921	27.7848		-6.08767	0.48998	38.504		-6.08767	0.00401	0.56831
-6.06567	32.8532	39.2391	0.5567	105.1		-6.06567	1.39304	27.8166		-6.06567	0.49279	38.7463		-6.06567	0.00453	0.55217
-6.04367	33.302	39.9128	0.54757	105.6		-6.04367	1.39122	28.2157		-6.04367	0.49419	39.4186		-6.04367	0.00489	0.54268
-6.02067	34.0457	40.9049	0.55914	107.2		-6.02067	1.39363	28.8605		-6.02067	0.49719	40.4077		-6.02067	0.00501	0.55413
-5.99867	34.8592	41.9849	0.59269	109.6		-5.99867	1.40945	29.5465		-5.99867	0.50478	41.4801		-5.99867	0.00496	0.58773
-5.97667	35.4669	42.8344	0.63516	112.4		-5.97667	1.4357	30.0379		-5.97667	0.51542	42.319		-5.97667	0.00474	0.63042
-5.95467	35.568	43.0904	0.66873	114.5		-5.95467	1.4523	30.0843		-5.95467	0.52234	42.568		-5.95467	0.00428	0.66445
-5.93267	34.9724	42.5017	0.68414	115.1		-5.93267	1.4358	29.5352		-5.93267	0.51793	41.9838		-5.93267	0.00371	0.68043
-5.90967	33.7441	41.1256	0.69105	113.5		-5.90967	1.37902	28.4517		-5.90967	0.49906	40.6266		-5.90967	0.00321	0.68784
-5.88767	32.2508	39.4347	0.7136	109.7		-5.88767	1.30113	27.1317		-5.88767	0.47175	38.9629		-5.88767	0.00287	0.71073
-5.86567	30.9506	38.0172	0.76686	105.2		-5.86567	1.2339	25.9464		-5.86567	0.44752	37.5697		-5.86567	0.0027	0.76416
-5.84367	30.0014	37.0756	0.83399	101.4		-5.84367	1.19374	25.0355		-5.84367	0.43317	36.6424		-5.84367	0.00264	0.83135
-5.82167	29.2596	36.4191	0.86979	99.02		-5.82167	1.17657	24.3014		-5.82167	0.4277	35.9914		-5.82167	0.00268	0.86711
-5.79867	28.6557	35.951	0.84316	97.33		-5.79867	1.17491	23.7035		-5.79867	0.42888	35.5221		-5.79867	0.00282	0.84034
-5.77667	28.24	35.7282	0.77399	96.03		-5.77667	1.18638	23.2901		-5.77667	0.43663	35.2916		-5.77667	0.00304	0.77095
-5.75467	27.8613	35.5424	0.71291	95.29		-5.75467	1.20725	22.9322		-5.75467	0.44874	35.0937		-5.75467	0.00329	0.70962
-5.73267	27.2479	35.0498	0.6889	94.66		-5.73267	1.23287	22.3927		-5.73267	0.46104	34.5888		-5.73267	0.00349	0.68541
-5.71067	26.459	34.352	0.69944	93.28		-5.71067	1.26554	21.705		-5.71067	0.47375	33.8783		-5.71067	0.00366	0.69578
-5.68867	25.8557	33.9327	0.73149	91.38		-5.68867	1.31034	21.1543		-5.68867	0.4912	33.4415		-5.68867	0.00388	0.72761
-5.66567	25.5184	33.8754	0.76659	90.21		-5.66567	1.35988	20.7985		-5.66567	0.51208	33.3633		-5.66567	0.0042	0.76239
-5.64367	25.0309	33.5755	0.78169	89.97		-5.64367	1.39091	20.3022		-5.64367	0.52584	33.0497		-5.64367	0.00452	0.77717
-5.62167	23.9793	32.4437	0.77416	89.07		-5.62167	1.38318	19.3504		-5.62167	0.52257	31.9211		-5.62167	0.00474	0.76942
-5.59967	22.4745	30.6148	0.77574	85.98		-5.59967	1.34167	18.0591		-5.59967	0.50432	30.1104		-5.59967	0.00477	0.77097
-5.57767	21.0838	28.872	0.82338	81.14		-5.57767	1.29812	16.894		-5.57767	0.48466	28.3873		-5.57767	0.00466	0.81872
-5.55467	20.3392	27.9617	0.9132	76.65		-5.55467	1.28622	16.2711		-5.55467	0.47641	27.4853		-5.55467	0.00461	0.90859
-5.53267	20.2918	27.9719	0.99957	74.4		-5.53267	1.31005	16.2195		-5.53267	0.48058	27.4913		-5.53267	0.00473	0.99484
-5.51067	20.5775	28.416	1.04302	74.49		-5.51067	1.34667	16.4481		-5.51067	0.48914	27.9269		-5.51067	0.00496	1.03806
-5.48867	20.8317	28.8047	1.04522	75.57		-5.48867	1.37448	16.6718		-5.48867	0.49572	28.309		-5.48867	0.00524	1.03998
-5.46667	20.924	28.9712	1.0238	76.43		-5.46667	1.3898	16.7825		-5.46667	0.49888	28.4723		-5.46667	0.00553	1.01827
-5.44367	20.9737	29.1011	0.97994	76.73		-5.44367	1.40761	16.8544		-5.44367	0.50076	28.6003		-5.44367	0.00574	0.9742
-5.42167	21.1708	29.4801	0.91089	76.99		-5.42167	1.44491	17.0169		-5.42167	0.50463	28.9755		-5.42167	0.00579	0.9051
-5.39967	21.3973	29.9329	0.83345	77.89		-5.39967	1.49089	17.171		-5.39967	0.50881	29.4241		-5.39967	0.00565	0.8278
-5.37767	21.2443	29.854	0.77092	78.94		-5.37767	1.51203	17.0089		-5.37767	0.50637	29.3476		-5.37767	0.00532	0.7656
-5.35567	20.6056	29.0767	0.73203	78.54		-5.35567	1.50042	16.4699		-5.35567	0.49677	28.5799		-5.35567	0.0049	0.72713
-5.33367	19.9194	28.232	0.71233	76.28		-5.33367	1.49006	15.9104		-5.33367	0.49131	27.7407		-5.33367	0.00456	0.70777
-5.31067	19.563	27.8774	0.70057	73.81		-5.31067	1.50794	15.6191		-5.31067	0.49873	27.3787		-5.31067	0.00449	0.69608
-5.28867	19.3793	27.7822	0.68392	72.62		-5.28867	1.5347	15.4604		-5.28867	0.51231	27.2699		-5.28867	0.00466	0.67926
-5.26667	19.0919	27.5304	0.65806	72.13		-5.26667	1.53997	15.2156		-5.26667	0.5198	27.0106		-5.26667	0.00479	0.65327
-5.24467	18.8037	27.2367	0.62782	71.27		-5.24467	1.52772	14.9798		-5.24467	0.519	26.7177		-5.24467	0.0047	0.62312
-5.22267	18.7096	27.1562	0.59932	70.34		-5.22267	1.51761	14.92		-5.22267	0.51443	26.6417		-5.22267	0.00454	0.59478
-5.19967	18.6409	27.059	0.57704	70.03		-5.19967	1.5096	14.8929		-5.19967	0.50704	26.5519		-5.19967	0.00451	0.57253
-5.17767	18.3349	26.6074	0.56817	69.7		-5.17767	1.49555	14.6669		-5.17767	0.49666	26.1108		-5.17767	0.00458	0.56359
-5.15567	17.9117	26.004	0.57835	68.45		-5.15567	1.48428	14.3303		-5.15567	0.48803	25.516		-5.15567	0.00466	0.57369
-5.13367	17.7355	25.7777	0.602	66.79		-5.13367	1.49241	14.185		-5.13367	0.48683	25.2908		-5.13367	0.00476	0.59724
-5.11167	17.9132	26.0765	0.62716	66.08		-5.11167	1.51899	14.3261		-5.11167	0.49232	25.5842		-5.11167	0.00498	0.62219
-5.08867	18.0673	26.3555	0.64379	66.71		-5.08867	1.53551	14.4481		-5.08867	0.49531	25.8602		-5.08867	0.00519	0.6386
-5.06667	17.6924	25.8966	0.64727	67.32		-5.06667	1.5099	14.1356		-5.06667	0.48568	25.411		-5.06667	0.00516	0.64211
-5.04467	16.7275	24.6265	0.64536	66.1		-5.04467	1.445	13.3282		-5.04467	0.46351	24.163		-5.04467	0.00487	0.64049
-5.02267	15.5445	23.0914	0.65214	62.82		-5.02267	1.3736	12.3208		-5.02267	0.43796	22.6535		-5.02267	0.00455	0.64759
-5.00067	14.5226	21.829	0.66989	58.86		-5.00067	1.32547	11.4284		-5.00067	0.41782	21.4112		-5.00067	0.00439	0.6655
-4.97767	13.8932	21.1414	0.69126	55.56		-4.97767	1.31717	10.8514		-4.97767	0.40836	20.7331		-4.97767	0.00436	0.6869
-4.95567	13.7943	21.2112	0.71931	53.69		-4.95567	1.35622	10.7071		-4.95567	0.41294	20.7983		-4.95567	0.00441	0.7149
-4.93367	14.1351	21.9124	0.75896	53.72		-4.93367	1.43077	10.9214		-4.93367	0.42949	21.4829		-4.93367	0.00456	0.7544
-4.91167	14.5252	22.6772	0.79549	55.34		-4.91167	1.50411	11.181		-4.91167	0.4472	22.23		-4.91167	0.00479	0.7907
-4.88967	14.6288	23.0083	0.81006	57.13		-4.88967	1.5457	11.2188		-4.88967	0.45571	22.5526		-4.88967	0.00516	0.8049
-4.86767	14.4719	22.9538	0.80117	57.8		-4.86767	1.55927	11.052		-4.86767	0.45566	22.4982		-4.86767	0.00568	0.7955
-4.84467	14.2355	22.7942	0.7801	57.48		-4.84467	1.5603	10.8235		-4.84467	0.45326	22.341		-4.84467	0.0062	0.7739
-4.82267	13.9621	22.5722	0.75722	56.91		-4.82267	1.54347	10.5818		-4.82267	0.45041	22.1218		-4.82267	0.00652	0.7507
-4.80067	13.6454	22.2389	0.73926	56.23		-4.80067	1.49978	10.3387		-4.80067	0.44679	21.7922		-4.80067	0.00656	0.7327
-4.77867	13.3849	21.942	0.73335	55.31		-4.77867	1.44166	10.1689		-4.77867	0.44456	21.4975		-4.77867	0.00645	0.7269
-4.75667	13.2868	21.8842	0.74598	54.5		-4.75667	1.38914	10.1344		-4.75667	0.44586	21.4383		-4.75667	0.00628	0.7397
-4.73367	13.3955	22.1856	0.77287	54.3		-4.73367	1.35541	10.2503		-4.73367	0.45234	21.7332		-4.73367	0.00607	0.7668
-4.71167	13.7709	22.9592	0.79596	54.99		-4.71167	1.35193	10.5593		-4.71167	0.46846	22.4907		-4.71167	0.00586	0.7901
-4.68967	14.3993	24.1568	0.79564	56.83		-4.68967	1.37961	11.0603		-4.68967	0.49511	23.6617		-4.68967	0.00574	0.7899
-4.66767	15.1121	25.4762	0.76712	59.64		-4.66767	1.4234	11.6275		-4.66767	0.52429	24.9519		-4.66767	0.00572	0.7614
-4.64567	15.7678	26.7046	0.7272	62.71		-4.64567	1.46883	12.1401		-4.64567	0.54765	26.1569		-4.64567	0.0058	0.7214
-4.62267	16.3553	27.8567	0.69411	65.54		-4.62267	1.50928	12.5791		-4.62267	0.56424	27.2925		-4.62267	0.00601	0.6881
-4.60067	16.8656	28.903	0.66814	68.21		-4.60067	1.53503	12.9531		-4.60067	0.57517	28.3279		-4.60067	0.00634	0.6618
-4.57867	17.2173	29.6387	0.63787	70.63		-4.57867	1.53088	13.2311		-4.57867	0.57715	29.0616		-4.57867	0.00667	0.6312
-4.55667	17.2806	29.8181	0.59836	72.3		-4.55667	1.48564	13.3222		-4.55667	0.5651	29.253		-4.55667	0.00686	0.5915
-4.53467	16.9515	29.3264	0.55391	72.63		-4.53467	1.40599	13.116		-4.53467	0.5405	28.7859		-4.53467	0.00691	0.547
-4.51267	16.3184	28.3923	0.51449	71.34		-4.51267	1.32188	12.6427		-4.51267	0.51479	27.8775		-4.51267	0.00699	0.5075
-4.48967	15.6532	27.4915	0.48792	68.97		-4.48967	1.26584	12.1006		-4.48967	0.50049	26.991		-4.48967	0.00722	0.4807
-4.46767	15.1848	26.9844	0.47101	66.66		-4.46767	1.25086	11.6778		-4.46767	0.50082	26.4836		-4.46767	0.00751	0.4635
-4.44567	15.0443	27.07	0.45818	65.24		-4.44567	1.27512	11.4936		-4.44567	0.51224	26.5578		-4.44567	0.00778	0.4504
-4.42367	15.3346	27.9113	0.45817	65.21		-4.42367	1.33236	11.6469		-4.42367	0.53216	27.3791		-4.42367	0.00807	0.4501
-4.40167	16.0116	29.4013	0.48076	66.97		-4.40167	1.40425	12.1181		-4.40167	0.5572	28.8441		-4.40167	0.00836	0.4724
-4.37867	16.808	31.0619	0.51209	70.32		-4.37867	1.46191	12.7033		-4.37867	0.58027	30.4816		-4.37867	0.00839	0.5037
-4.35667	17.4446	32.4242	0.52342	74.11		-4.35667	1.48739	13.1842		-4.35667	0.59612	31.8281		-4.35667	0.00802	0.5154
-4.33467	17.8125	33.3235	0.50331	77.19		-4.33467	1.48127	13.4756		-4.33467	0.60602	32.7174		-4.33467	0.00741	0.4959
-4.31267	17.882	33.7153	0.46667	79.17		-4.31267	1.44934	13.5486		-4.31267	0.61223	33.1031		-4.31267	0.00677	0.4599
-4.29067	17.5741	33.454	0.43508	79.95		-4.29067	1.3928	13.3264		-4.29067	0.61122	32.8428		-4.29067	0.00618	0.4289
-4.26767	16.9203	32.6003	0.4181	79.16		-4.26767	1.32203	12.8141		-4.26767	0.59949	32.0008		-4.26767	0.0057	0.4124
-4.24567	16.2807	31.8112	0.41589	76.93		-4.24567	1.2702	12.2804		-4.24567	0.58513	31.2261		-4.24567	0.00549	0.4104
-4.22367	16.0587	31.8095	0.4248	74.8		-4.22367	1.26566	12.0476		-4.22367	0.58145	31.2281		-4.22367	0.0057	0.4191
-4.20167	16.1703	32.3973	0.43322	74.5		-4.20167	1.28508	12.0815		-4.20167	0.58727	31.81		-4.20167	0.00622	0.427
-4.17967	16.142	32.6581	0.42644	75.65		-4.17967	1.27035	12.0447		-4.17967	0.58771	32.0703		-4.17967	0.00664	0.4198
-4.15667	15.799	32.2707	0.4023	76.16		-4.15667	1.20312	11.798		-4.15667	0.5764	31.6943		-4.15667	0.0067	0.3956
-4.13467	15.4501	31.8607	0.37634	75.25		-4.13467	1.12582	11.5484		-4.13467	0.56327	31.2974		-4.13467	0.00654	0.3698
-4.11267	15.3323	31.8722	0.36543	74.32		-4.11267	1.08086	11.4615		-4.11267	0.55705	31.3152		-4.11267	0.00643	0.359
-4.09067	15.2811	31.9389	0.37728	74.35		-4.09067	1.06343	11.4236		-4.09067	0.55302	31.3859		-4.09067	0.00648	0.3708
-4.06867	15.0365	31.5545	0.41094	74.46		-4.06867	1.04449	11.245		-4.06867	0.54225	31.0123		-4.06867	0.00664	0.4043
-4.04667	14.6417	30.9098	0.45864	73.48		-4.04667	1.0185	10.9403		-4.04667	0.52718	30.3826		-4.04667	0.00684	0.4518
-4.02367	14.4635	30.8507	0.51177	71.82		-4.02367	1.01171	10.764		-4.02367	0.52257	30.3281		-4.02367	0.00697	0.5048
-4.00167	14.7987	31.9825	0.56479	71.42		-4.00167	1.04408	10.9432		-4.00167	0.53886	31.4436		-4.00167	0.007	0.55779
-3.97967	15.4844	33.8715	0.61164	73.68		-3.97967	1.09832	11.3806		-3.97967	0.56803	33.3035		-3.97967	0.00694	0.6047
-3.95767	16.0564	35.462	0.65	77.66		-3.95767	1.13733	11.7507		-3.95767	0.59115	34.8709		-3.95767	0.00686	0.64314
-3.93567	16.2795	36.2447	0.67508	81		-3.93567	1.1457	11.8855		-3.93567	0.59758	35.6471		-3.93567	0.00676	0.66832
-3.91267	16.3194	36.6016	0.67093	82.59		-3.91267	1.1386	11.9048		-3.91267	0.59186	36.0097		-3.91267	0.00659	0.66434
-3.89067	16.4165	37.0833	0.63027	83.33		-3.89067	1.13464	11.9753		-3.89067	0.58436	36.499		-3.89067	0.00634	0.62393
-3.86867	16.5794	37.7168	0.57435	84.44		-3.86867	1.13195	12.0926		-3.86867	0.57862	37.1382		-3.86867	0.00605	0.5683
-3.84667	16.6474	38.1283	0.53357	85.91		-3.84667	1.11334	12.1407		-3.84667	0.56916	37.5591		-3.84667	0.00571	0.52786
-3.82467	16.5524	38.1443	0.51539	86.86		-3.82467	1.0716	12.0831		-3.82467	0.5519	37.5924		-3.82467	0.00534	0.51005
-3.80167	16.4477	38.0973	0.50423	86.91		-3.80167	1.02302	12.0413		-3.80167	0.53329	37.564		-3.80167	0.00504	0.49919
-3.77967	16.5417	38.453	0.48402	86.77		-3.77967	0.9922	12.1627		-3.77967	0.52467	37.9284		-3.77967	0.00492	0.4791
-3.75767	16.7942	39.1267	0.45056	87.44		-3.75767	0.98501	12.4058		-3.75767	0.52877	38.598		-3.75767	0.00489	0.44567
-3.73567	16.918	39.4875	0.40951	88.68		-3.73567	0.98348	12.5534		-3.73567	0.53659	38.9509		-3.73567	0.00479	0.40472
-3.71367	16.7622	39.2178	0.36878	89.09		-3.71367	0.97098	12.4969		-3.71367	0.54004	38.6778		-3.71367	0.00456	0.36421
-3.69167	16.5631	38.8762	0.33533	88.01		-3.69167	0.95098	12.4131		-3.69167	0.54241	38.3338		-3.69167	0.00434	0.33099
-3.66867	16.6912	39.3359	0.31444	86.77		-3.66867	0.93884	12.5668		-3.66867	0.55363	38.7822		-3.66867	0.00423	0.31021
-3.64667	17.18	40.6943	0.30505	87.35		-3.64667	0.94092	12.9596		-3.64667	0.57762	40.1167		-3.64667	0.00424	0.30081
-3.62467	17.6122	41.985	0.2997	89.99		-3.62467	0.94687	13.2593		-3.62467	0.60619	41.3788		-3.62467	0.00428	0.29542
-3.60267	17.5789	42.2104	0.29233	92.46		-3.60267	0.94331	13.1678		-3.60267	0.62582	41.5846		-3.60267	0.00426	0.28807
-3.58067	17.1439	41.4492	0.28616	92.55		-3.58067	0.93166	12.7673		-3.58067	0.6304	40.8188		-3.58067	0.00418	0.28198
-3.55767	16.6801	40.5563	0.28615	90.46		-3.55767	0.92346	12.3642		-3.55767	0.62392	39.9324		-3.55767	0.00415	0.282
-3.53567	16.417	40.139	0.28984	88.15		-3.53567	0.92456	12.125		-3.53567	0.61432	39.5246		-3.53567	0.00426	0.28558
-3.51367	16.3215	40.2102	0.29051	86.96		-3.51367	0.92969	12.0084		-3.51367	0.60684	39.6033		-3.51367	0.00439	0.28611
-3.49167	16.2645	40.4979	0.28581	86.83		-3.49167	0.93046	11.9174		-3.49167	0.60185	39.896		-3.49167	0.00441	0.2814
-3.46967	16.2176	40.9165	0.27999	87.12		-3.46967	0.92683	11.8376		-3.46967	0.5991	40.3174		-3.46967	0.0043	0.27569
-3.44667	16.2954	41.7359	0.27885	87.62		-3.44667	0.93189	11.8457		-3.44667	0.60288	41.1331		-3.44667	0.00416	0.27469
-3.42467	16.5311	43.0333	0.28291	88.94		-3.42467	0.95612	11.9503		-3.42467	0.61444	42.4188		-3.42467	0.00398	0.27893
-3.40267	16.7066	44.2197	0.2858	91.26		-3.40267	0.98765	11.9915		-3.40267	0.62523	43.5945		-3.40267	0.00373	0.28207
-3.38067	16.5535	44.5487	0.28296	93.34		-3.38067	1.00074	11.7928		-3.38067	0.62503	43.9236		-3.38067	0.00338	0.27958
-3.35867	16.0682	43.9737	0.27619	93.62		-3.35867	0.98735	11.3687		-3.35867	0.61409	43.3596		-3.35867	0.00303	0.27316
-3.33567	15.4352	42.9859	0.27039	92.03		-3.33567	0.9628	10.8511		-3.33567	0.59898	42.3869		-3.33567	0.00272	0.26767
-3.31367	14.6818	41.666	0.26827	89.6		-3.31367	0.93598	10.25		-3.31367	0.57871	41.0873		-3.31367	0.00246	0.26581
-3.29167	13.6962	39.6742	0.26793	86.51		-3.29167	0.89905	9.48602		-3.29167	0.54754	39.1267		-3.29167	0.00227	0.26566
-3.26967	12.5397	37.1062	0.26425	82.05		-3.26967	0.84962	8.61178		-3.26967	0.50817	36.598		-3.26967	0.00213	0.26212
-3.24767	11.4889	34.7017	0.25402	76.44		-3.24767	0.80172	7.829		-3.24767	0.47195	34.2297		-3.24767	0.00203	0.25199
-3.22567	10.836	33.3138	0.24047	71.22		-3.22567	0.77389	7.34969		-3.22567	0.44965	32.8641		-3.22567	0.00199	0.23848
-3.20267	10.75	33.4856	0.22889	68.14		-3.20267	0.77661	7.29616		-3.20267	0.44592	33.0397		-3.20267	0.00205	0.22684
-3.18067	11.2132	35.2452	0.22167	68.32		-3.18067	0.80656	7.64526		-3.18067	0.45643	34.7888		-3.18067	0.00223	0.21944
-3.15867	11.9935	37.9765	0.21816	71.77		-3.15867	0.84813	8.21193		-3.15867	0.46859	37.5079		-3.15867	0.00243	0.21573
-3.13667	12.6672	40.4367	0.21523	77.2		-3.13667	0.87651	8.68276		-3.13667	0.46793	39.9688		-3.13667	0.00255	0.21268
-3.11467	12.8402	41.4443	0.20903	82.04		-3.11467	0.87222	8.77629		-3.11467	0.44829	40.996		-3.11467	0.00259	0.20644
-3.09167	12.5055	41.0005	0.20014	83.91		-3.09167	0.83995	8.48992		-3.09167	0.41828	40.5823		-3.09167	0.00269	0.19745
-3.06967	12.0229	40.2056	0.19434	82.81		-3.06967	0.80199	8.0882		-3.06967	0.39317	39.8124		-3.06967	0.00289	0.19145
-3.04767	11.6862	39.8727	0.1954	80.99		-3.04767	0.77152	7.80023		-3.04767	0.37899	39.4937		-3.04767	0.00309	0.19231
-3.02567	11.5039	39.9293	0.20039	80.09		-3.02567	0.74796	7.64851		-3.02567	0.37092	39.5584		-3.02567	0.0032	0.19719
-3.00367	11.3804	40.0946	0.20411	79.97		-3.00367	0.7315	7.55609		-3.00367	0.36451	39.7301		-3.00367	0.00328	0.20083
-2.98067	11.2749	40.3715	0.20597	80.05		-2.98067	0.72612	7.46754		-2.98067	0.36053	40.011		-2.98067	0.00344	0.20253
-2.95867	11.1639	40.763	0.2096	80.3		-2.95867	0.73226	7.35272		-2.95867	0.35977	40.4032		-2.95867	0.0037	0.2059
-2.93667	11.0342	41.1909	0.2167	80.73		-2.93667	0.7479	7.21092		-2.93667	0.36102	40.8299		-2.93667	0.00399	0.21271
-2.91467	10.9238	41.6901	0.22303	81.24		-2.91467	0.77161	7.08353		-2.91467	0.36351	41.3266		-2.91467	0.00422	0.21881
-2.89267	10.8569	42.2923	0.22348	81.93		-2.89267	0.79799	6.99552		-2.89267	0.36602	41.9263		-2.89267	0.00432	0.21916
-2.87067	10.8368	43.0184	0.21698	82.87		-2.87067	0.81946	6.94882		-2.87067	0.36663	42.6517		-2.87067	0.00423	0.21275
-2.84767	10.9849	44.3568	0.20643	84.05		-2.84767	0.83862	7.018		-2.84767	0.36802	43.9887		-2.84767	0.00395	0.20248
-2.82567	11.4657	46.9826	0.19578	86.4		-2.82567	0.86682	7.30755		-2.82567	0.37809	46.6045		-2.82567	0.00359	0.19219
-2.80367	12.154	50.4595	0.1858	91.22		-2.80367	0.8993	7.7358		-2.80367	0.39848	50.061		-2.80367	0.00326	0.18254
-2.78167	12.6281	53.1018	0.1741	97.67		-2.78167	0.91038	8.02362		-2.78167	0.41874	52.6831		-2.78167	0.00296	0.17114
-2.75967	12.6239	53.774	0.15883	102.5		-2.75967	0.88551	7.99164		-2.75967	0.42959	53.3444		-2.75967	0.00262	0.15621
-2.73667	12.2624	52.9484	0.1436	103.4		-2.73667	0.83869	7.71762		-2.73667	0.43495	52.5135		-2.73667	0.00227	0.14133
-2.71467	11.7676	51.5812	0.13331	101.4		-2.71467	0.78951	7.35445		-2.71467	0.44422	51.137		-2.71467	0.00198	0.13133
-2.69267	11.1816	49.819	0.12776	98.29		-2.69267	0.74039	6.93834		-2.69267	0.45817	49.3609		-2.69267	0.00175	0.12601
-2.67067	10.4548	47.3559	0.12233	94.47		-2.67067	0.6833	6.4382		-2.67067	0.46884	46.8871		-2.67067	0.00156	0.12077
-2.64867	9.6766	44.5452	0.11412	89.37		-2.64867	0.61923	5.90917		-2.64867	0.47193	44.0733		-2.64867	0.00146	0.11266
-2.62567	9.06826	42.4226	0.10548	83.67		-2.62567	0.56208	5.50111		-2.62567	0.47419	41.9485		-2.62567	0.00147	0.10401
-2.60367	8.75296	41.584	0.1006	79.34		-2.60367	0.52374	5.30828		-2.60367	0.4831	41.1009		-2.60367	0.00155	0.09905
-2.58167	8.58744	41.3192	0.09965	77.49		-2.58167	0.49957	5.2397		-2.58167	0.48915	40.83		-2.58167	0.00166	0.09799
-2.55967	8.30648	40.3138	0.09897	76.81		-2.55967	0.47535	5.10302		-2.55967	0.47242	39.8414		-2.55967	0.00175	0.09722
-2.53767	7.80887	38.0969	0.09559	74.83		-2.53767	0.44794	4.81198		-2.53767	0.42917	37.6677		-2.53767	0.0018	0.09379
-2.51467	7.16607	35.1021	0.08794	70.65		-2.51467	0.42682	4.41853		-2.51467	0.37492	34.7272		-2.51467	0.00176	0.08618
-2.49267	6.45553	31.7985	0.07598	65.03		-2.49267	0.41741	3.99245		-2.49267	0.32459	31.4739		-2.49267	0.00162	0.07436
-2.47067	5.72367	28.4566	0.06289	58.82		-2.47067	0.4126	3.56474		-2.47067	0.28397	28.1726		-2.47067	0.00144	0.06145
-2.44867	5.02501	25.3364	0.05369	52.5		-2.44867	0.40058	3.15193		-2.44867	0.25329	25.0831		-2.44867	0.00129	0.05239
-2.42667	4.42392	22.6844	0.05183	46.6		-2.42667	0.37623	2.78577		-2.42667	0.23049	22.4539		-2.42667	0.00121	0.05061
-2.40467	3.95037	20.5415	0.05658	41.58		-2.40467	0.34277	2.49173		-2.40467	0.21248	20.329		-2.40467	0.00115	0.05542
-2.38167	3.58709	18.8097	0.0624	37.54		-2.38167	0.30673	2.26431		-2.38167	0.19722	18.6125		-2.38167	0.00105	0.06135
-2.35967	3.30103	17.4204	0.06313	34.3		-2.35967	0.2745	2.07996		-2.35967	0.18407	17.2364		-2.35967	0.00089	0.06224
-2.33767	3.06485	16.2832	0.05801	31.69		-2.33767	0.24971	1.92038		-2.33767	0.17202	16.1112		-2.33767	0.00069	0.05731
-2.31567	2.86707	15.2798	0.05153	29.54		-2.31567	0.23254	1.78443		-2.31567	0.15992	15.1199		-2.31567	0.00051	0.05102
-2.29367	2.68346	14.2439	0.04647	27.66		-2.29367	0.21798	1.66453		-2.29367	0.14665	14.0973		-2.29367	0.00037	0.0461
-2.27067	2.46993	12.9968	0.0412	25.75		-2.27067	0.1987	1.53509		-2.27067	0.13117	12.8656		-2.27067	0.00027	0.04093
-2.24867	2.21419	11.5238	0.03463	23.46		-2.24867	0.17314	1.38472		-2.24867	0.11366	11.4101		-2.24867	0.00019	0.03444
-2.22667	1.94072	9.9654	0.02806	20.78		-2.22667	0.14541	1.22349		-2.22667	0.09547	9.86992		-2.22667	0.00013	0.02793
-2.20467	1.68205	8.5134	0.02218	17.97		-2.20467	0.11992	1.06805		-2.20467	0.07872	8.43468		-2.20467	9e-05	0.02209
-2.18267	1.46552	7.33858	0.01664	15.35		-2.18267	0.10008	0.93424		-2.18267	0.06555	7.27302		-2.18267	7e-05	0.01658
-2.15967	1.27253	6.33915	0.01164	13.24		-2.15967	0.08513	0.81165		-2.15967	0.05521	6.28394		-2.15967	5e-05	0.0116
-2.13767	1.03182	5.11913	0.00756	11.43		-2.13767	0.0689	0.65767		-2.13767	0.04387	5.07527		-2.13767	3e-05	0.00753
-2.11567	0.71727	3.53054	0.00441	9.226		-2.11567	0.04796	0.45721		-2.11567	0.02987	3.50066		-2.11567	2e-05	0.0044
-2.09367	0.4025	1.95478	0.00219	6.369		-2.09367	0.02683	0.2569		-2.09367	0.01633	1.93845		-2.09367	1e-05	0.00219
-2.07167	0.17648	0.84223	0.00088	3.535		-2.07167	0.01167	0.11287		-2.07167	0.00695	0.83528		-2.07167	0	0.00088
-2.04967	0.05916	0.27708	0.00028	1.529		-2.04967	0.00388	0.03793		-2.04967	0.00226	0.27482		-2.04967	0	0.00028
-2.02667	0.01483	0.06825	7e-05	0.5049		-2.02667	0.00096	0.00954		-2.02667	0.00055	0.0677		-2.02667	0	7e-05
-2.00467	0.00272	0.01232	1e-05	0.1249		-2.00467	0.00017	0.00175		-2.00467	0.0001	0.01222		-2.00467	0	1e-05
-1.98267	0.00036	0.00159	0	0.02261		-1.98267	2e-05	0.00022		-1.98267	1e-05	0.00158		-1.98267	0	0
-1.96067	3e-05	0.00015	0	0.00293		-1.96067	0	1e-05		-1.96067	0	0.00014		-1.96067	0	0
-1.93867	0	1e-05	0	0.00027		-1.93867	0	0		-1.93867	0	0		-1.93867	0	0
-1.91567	0	0	0	2e-05		-1.91567	0	0		-1.91567	0	0		-1.91567	0	0
-1.89367	0	0	0	0		-1.89367	0	0		-1.89367	0	0		-1.89367	0	0
-1.87167	0	0	0	0		-1.87167	0	0		-1.87167	0	0		-1.87167	0	0
-1.84967	0	0	0	0		-1.84967	0	0		-1.84967	0	0		-1.84967	0	0
-1.82767	0	0	0	0		-1.82767	0	0		-1.82767	0	0		-1.82767	0	0
-1.80467	0	0	0	0		-1.80467	0	0		-1.80467	0	0		-1.80467	0	0
-1.78267	0	0	0	0		-1.78267	0	0		-1.78267	0	0		-1.78267	0	0
-1.76067	0	0	0	0		-1.76067	0	0		-1.76067	0	0		-1.76067	0	0
-1.73867	0	0	0	0		-1.73867	0	0		-1.73867	0	0		-1.73867	0	0
-1.71667	1e-05	0	0	0		-1.71667	0	0		-1.71667	0	0		-1.71667	0	0
-1.69367	0.00014	8e-05	0	2e-05		-1.69367	0	0.00012		-1.69367	0	7e-05		-1.69367	0	0
-1.67167	0.0017	0.00095	0	0.00039		-1.67167	6e-05	0.00139		-1.67167	4e-05	0.00091		-1.67167	0	0
-1.64967	0.01482	0.00829	3e-05	0.00485		-1.64967	0.00054	0.01211		-1.64967	0.00034	0.00795		-1.64967	0	2e-05
-1.62767	0.09154	0.05129	0.00016	0.04216		-1.62767	0.00338	0.07476		-1.62767	0.00212	0.04917		-1.62767	0	0.00016
-1.60567	0.40782	0.22887	0.00068	0.2605		-1.60567	0.01528	0.33291		-1.60567	0.00953	0.21935		-1.60567	1e-05	0.00069
-1.58367	1.3374	0.7519	0.00222	1.161		-1.58367	0.0509	1.091		-1.58367	0.03163	0.72027		-1.58367	2e-05	0.0022
-1.56067	3.30743	1.86389	0.00543	3.813		-1.56067	0.128	2.69588		-1.56067	0.07938	1.7845		-1.56067	6e-05	0.00537
-1.53867	6.3391	3.58593	0.0103	9.444		-1.53867	0.24938	5.16294		-1.53867	0.1543	3.43163		-1.53867	0.00011	0.01021
-1.51667	9.67507	5.50808	0.01556	18.14		-1.51667	0.38624	7.87521		-1.51667	0.23759	5.27049		-1.51667	0.00016	0.0154
-1.49467	12.0253	6.91488	0.01906	27.76		-1.49467	0.48596	9.78548		-1.49467	0.29557	6.61932		-1.49467	0.00019	0.01887
-1.47267	12.3476	7.19756	0.0192	34.62		-1.47267	0.50492	10.0466		-1.47267	0.30179	6.89578		-1.47267	0.0002	0.019
-1.44967	10.586	6.26659	0.01627	35.69		-1.44967	0.44	8.61094		-1.44967	0.25727	6.00933		-1.44967	0.00017	0.01609
-1.42767	7.82471	4.70452	0.01244	30.74		-1.42767	0.33324	6.35904		-1.42767	0.19053	4.51399		-1.42767	0.00013	0.0123
-1.40567	5.59637	3.43284	0.01037	22.85		-1.40567	0.24082	4.54174		-1.40567	0.1357	3.29714		-1.40567	0.0001	0.01028
-1.38367	4.75183	3.0207	0.01112	16.5		-1.38367	0.19094	3.85677		-1.38367	0.10793	2.91277		-1.38367	8e-05	0.01105
-1.36167	4.89534	3.24283	0.01316	14.22		-1.36167	0.17155	3.98061		-1.36167	0.09859	3.14424		-1.36167	8e-05	0.01308
-1.33867	4.89921	3.34432	0.01367	14.85		-1.33867	0.15283	3.98837		-1.33867	0.08953	3.2548		-1.33867	8e-05	0.0136
-1.31667	4.0225	2.79963	0.0112	15		-1.31667	0.11711	3.27416		-1.31667	0.06989	2.72973		-1.31667	6e-05	0.01114
-1.29467	2.55123	1.79864	0.007	12.39		-1.29467	0.07177	2.07345		-1.29467	0.04374	1.7549		-1.29467	4e-05	0.00696
-1.27267	1.34674	0.95568	0.00358	7.899		-1.27267	0.03762	1.0869		-1.27267	0.02406	0.93162		-1.27267	2e-05	0.00356
-1.25067	1.01612	0.71698	0.00254	4.214		-1.25067	0.02966	0.80155		-1.25067	0.02131	0.69567		-1.25067	1e-05	0.00253
-1.22867	1.62312	1.14145	0.00403	3.272		-1.22867	0.04996	1.26338		-1.22867	0.03793	1.10352		-1.22867	2e-05	0.00401
-1.20567	2.76906	1.95822	0.00715	5.318		-1.20567	0.08813	2.15485		-1.20567	0.06699	1.89122		-1.20567	4e-05	0.00711
-1.18367	3.76493	2.68831	0.01016	9.1		-1.18367	0.12379	2.93284		-1.18367	0.09368	2.59463		-1.18367	6e-05	0.01011
-1.16167	4.06434	2.94073	0.01141	12.4		-1.16167	0.13843	3.16359		-1.16167	0.10482	2.8359		-1.16167	7e-05	0.01133
-1.13967	3.61995	2.66155	0.01045	13.47		-1.13967	0.12778	2.80678		-1.13967	0.09775	2.5638		-1.13967	7e-05	0.01038
-1.11767	2.76092	2.06602	0.00826	12.11		-1.11767	0.10108	2.12552		-1.11767	0.07887	1.98715		-1.11767	6e-05	0.0082
-1.09467	1.91783	1.46557	0.0064	9.363		-1.09467	0.07364	1.46229		-1.09467	0.05891	1.40666		-1.09467	5e-05	0.00635
-1.07267	1.39583	1.09788	0.00585	6.617		-1.07267	0.05732	1.05344		-1.07267	0.04684	1.05104		-1.07267	4e-05	0.00581
-1.05067	1.18142	0.95933	0.00619	4.917		-1.05067	0.05151	0.88546		-1.05067	0.04252	0.91681		-1.05067	4e-05	0.00615
-1.02867	1.03565	0.8634	0.0062	4.24		-1.02867	0.04658	0.77397		-1.02867	0.03859	0.82482		-1.02867	3e-05	0.00617
-1.00667	0.80039	0.6824	0.0052	3.762		-1.00667	0.03653	0.59749		-1.00667	0.03029	0.65211		-1.00667	2e-05	0.00518
-0.98367	0.5093	0.44381	0.00354	2.934		-0.98367	0.02346	0.37996		-0.98367	0.01945	0.42437		-0.98367	1e-05	0.00352
-0.96167	0.26188	0.23318	0.00193	1.883		-0.96167	0.01214	0.19523		-0.96167	0.01006	0.22313		-0.96167	1e-05	0.00192
-0.93967	0.10712	0.09727	0.00083	0.9761		-0.93967	0.00499	0.07979		-0.93967	0.00413	0.09314		-0.93967	0	0.00082
-0.91767	0.03394	0.03133	0.00027	0.4024		-0.91767	0.00158	0.02525		-0.91767	0.00131	0.03002		-0.91767	0	0.00026
-0.89567	0.00807	0.00754	7e-05	0.1284		-0.89567	0.00038	0.006		-0.89567	0.00031	0.00723		-0.89567	0	7e-05
-0.87267	0.0014	0.00132	1e-05	0.03068		-0.87267	7e-05	0.00103		-0.87267	5e-05	0.00126		-0.87267	0	1e-05
-0.85067	0.00017	0.00016	0	0.00534		-0.85067	1e-05	0.00014		-0.85067	1e-05	0.00016		-0.85067	0	0
-0.82867	1e-05	1e-05	0	0.00066		-0.82867	0	0		-0.82867	0	1e-05		-0.82867	0	0
-0.80667	0	0	0	6e-05		-0.80667	0	0		-0.80667	0	0		-0.80667	0	0
-0.78467	0	0	0	0		-0.78467	0	0		-0.78467	0	0		-0.78467	0	0
-0.76267	0	0	0	0		-0.76267	0	0		-0.76267	0	0		-0.76267	0	0
-0.73967	0	0	0	0		-0.73967	0	0		-0.73967	0	0		-0.73967	0	0
-0.71767	0	0	0	0		-0.71767	0	0		-0.71767	0	0		-0.71767	0	0
-0.69567	0	0	0	0		-0.69567	0	0		-0.69567	0	0		-0.69567	0	0
-0.67367	0	0	0	0		-0.67367	0	0		-0.67367	0	0		-0.67367	0	0
-0.65167	0	0	0	0		-0.65167	0	0		-0.65167	0	0		-0.65167	0	0
-0.62867	0	0	0	0		-0.62867	0	0		-0.62867	0	0		-0.62867	0	0
-0.60667	0	0	0	0		-0.60667	0	0		-0.60667	0	0		-0.60667	0	0
-0.58467	0	0	0	0		-0.58467	0	0		-0.58467	0	0		-0.58467	0	0
-0.56267	0	0	0	0		-0.56267	0	0		-0.56267	0	0		-0.56267	0	0
-0.54067	1e-05	0	0	0		-0.54067	0	1e-05		-0.54067	0	0		-0.54067	0	0
-0.51767	0.00015	1e-05	0	1e-05		-0.51767	0	0.00015		-0.51767	0	1e-05		-0.51767	0	0
-0.49567	0.00157	0.00012	0	0.00022		-0.49567	1e-05	0.00154		-0.49567	0	0.00011		-0.49567	0	0
-0.47367	0.01148	0.00085	1e-05	0.00233		-0.47367	0.00011	0.01124		-0.47367	0	0.00084		-0.47367	0	1e-05
-0.45167	0.05731	0.00422	5e-05	0.01706		-0.45167	0.00054	0.05615		-0.45167	2e-05	0.00421		-0.45167	0	4e-05
-0.42967	0.19535	0.01442	0.00015	0.08516		-0.42967	0.00185	0.1914		-0.42967	7e-05	0.01435		-0.42967	0	0.00015
-0.40767	0.45591	0.03367	0.00036	0.2903		-0.40767	0.00433	0.44669		-0.40767	0.00017	0.03351		-0.40767	0	0.00037
-0.38467	0.73585	0.05438	0.00059	0.6776		-0.38467	0.00697	0.72098		-0.38467	0.00027	0.05412		-0.38467	0	0.00058
-0.36267	0.86051	0.06357	0.0007	1.094		-0.36267	0.00807	0.84329		-0.36267	0.00031	0.06326		-0.36267	0	0.0007
-0.34067	0.86843	0.06398	0.00075	1.278		-0.34067	0.00787	0.85157		-0.34067	0.0003	0.06368		-0.34067	0	0.00075
-0.31867	1.0344	0.07601	0.00098	1.287		-0.31867	0.00883	1.01533		-0.31867	0.00034	0.07568		-0.31867	0	0.00097
-0.29667	1.42162	0.10455	0.00139	1.528		-0.29667	0.01168	1.39621		-0.29667	0.00045	0.1041		-0.29667	1e-05	0.00138
-0.27367	1.67795	0.12329	0.00164	2.095		-0.27367	0.01352	1.64837		-0.27367	0.00052	0.12277		-0.27367	1e-05	0.00163
-0.25167	1.54253	0.11205	0.00149	2.47		-0.25167	0.01209	1.51595		-0.25167	0.00046	0.11158		-0.25167	1e-05	0.00149
-0.22967	1.24653	0.08815	0.00124	2.266		-0.22967	0.00917	1.22615		-0.22967	0.00036	0.08779		-0.22967	0	0.00123
-0.20767	1.12093	0.07851	0.00126	1.823		-0.20767	0.0075	1.10365		-0.20767	0.0003	0.07821		-0.20767	0	0.00126
-0.18567	1.20276	0.08755	0.00162	1.633		-0.18567	0.00746	1.18451		-0.18567	0.00033	0.08722		-0.18567	0	0.00162
-0.16267	1.47243	0.11127	0.00213	1.754		-0.16267	0.0087	1.45028		-0.16267	0.00048	0.11078		-0.16267	1e-05	0.00213
-0.14067	2.05457	0.1552	0.00271	2.15		-0.14067	0.01193	2.02441		-0.14067	0.00095	0.15425		-0.14067	2e-05	0.0027
-0.11867	2.96746	0.22377	0.00336	2.995		-0.11867	0.01759	2.92417		-0.11867	0.00193	0.22184		-0.11867	3e-05	0.00333
-0.09667	3.8846	0.30339	0.00416	4.321		-0.09667	0.02393	3.82596		-0.09667	0.00327	0.30012		-0.09667	5e-05	0.00411
-0.07467	4.36221	0.36666	0.00508	5.672		-0.07467	0.02798	4.29212		-0.07467	0.00443	0.36222		-0.07467	7e-05	0.005
-0.05167	4.42848	0.40978	0.00605	6.413		-0.05167	0.02948	4.35192		-0.05167	0.00534	0.40444		-0.05167	9e-05	0.00596
-0.02967	4.63897	0.46626	0.00726	6.573		-0.02967	0.03186	4.55398		-0.02967	0.00662	0.45964		-0.02967	0.00012	0.00715
-0.00767	5.26762	0.54645	0.00891	6.949		-0.00767	0.03627	5.16978		-0.00767	0.00833	0.53811		-0.00767	0.00015	0.00875
0.01433	5.97804	0.61136	0.0109	7.919		0.01433	0.03918	5.87053		0.01433	0.00951	0.60185		0.01433	0.00017	0.01073
0.03633	6.56588	0.64879	0.01326	8.96		0.03633	0.03908	6.45491		0.03633	0.01004	0.63876		0.03633	0.00018	0.01307
0.05833	7.2818	0.7013	0.01618	9.773		0.05833	0.03964	7.16546		0.05833	0.01118	0.69011		0.05833	0.0002	0.01598
0.08133	8.13664	0.77924	0.01913	10.77		0.08133	0.04293	8.00976		0.08133	0.01328	0.76595		0.08133	0.00023	0.0189
0.10333	8.69242	0.83365	0.0209	12		0.10333	0.04607	8.55768		0.10333	0.01513	0.81852		0.10333	0.00025	0.02065
0.12533	8.89415	0.85433	0.0215	12.81		0.12533	0.04785	8.75633		0.12533	0.01665	0.83768		0.12533	0.00026	0.02124
0.14733	9.22075	0.89371	0.02259	13.11		0.14733	0.05183	9.07574		0.14733	0.01962	0.87409		0.14733	0.00027	0.02231
0.16933	9.76917	0.97247	0.02491	13.59		0.16933	0.06032	9.60857		0.16933	0.02493	0.94752		0.16933	0.00029	0.02462
0.19233	10.3599	1.08398	0.02822	14.43		0.19233	0.07329	10.1757		0.19233	0.03266	1.05131		0.19233	0.00031	0.02791
0.21433	11.3894	1.26889	0.03376	15.38		0.21433	0.09255	11.1671		0.21433	0.04425	1.22463		0.21433	0.00038	0.03338
0.23633	13.2045	1.5432	0.04233	17.04		0.23633	0.11742	12.9281		0.23633	0.05983	1.48337		0.23633	0.00048	0.04184
0.25833	15.217	1.82376	0.05083	19.88		0.25833	0.14098	14.8864		0.25833	0.07534	1.74843		0.25833	0.00058	0.05025
0.28033	16.8957	2.06207	0.05539	23		0.28033	0.1612	16.5178		0.28033	0.08842	1.97365		0.28033	0.00067	0.05472
0.30333	18.8285	2.3559	0.0577	25.62		0.30333	0.18793	18.3904		0.30333	0.10361	2.25228		0.30333	0.00076	0.05694
0.32533	21.8487	2.81792	0.06362	28.69		0.32533	0.22931	21.3183		0.32533	0.1257	2.69222		0.32533	0.00091	0.06271
0.34733	25.5158	3.37876	0.0737	33.49		0.34733	0.2771	24.8772		0.34733	0.15089	3.22787		0.34733	0.0011	0.07261
0.36933	28.1058	3.79268	0.07964	39.3		0.36933	0.31115	27.3897		0.36933	0.16837	3.6243		0.36933	0.00126	0.07838
0.39133	28.2794	3.86047	0.0734	43.43		0.39133	0.31727	27.5508		0.39133	0.16984	3.69063		0.39133	0.00134	0.07206
0.41333	26.4119	3.61602	0.05685	43.76		0.41333	0.30028	25.7262		0.41333	0.15697	3.45905		0.41333	0.0014	0.05546
0.43633	24.1093	3.28032	0.03954	40.85		0.43633	0.27953	23.478		0.43633	0.13978	3.14054		0.43633	0.00154	0.038
0.45833	22.8053	3.07379	0.02901	37.2		0.45833	0.27369	22.1978		0.45833	0.12886	2.94494		0.45833	0.00182	0.0272
0.48033	22.9123	3.07656	0.02614	35.1		0.48033	0.29047	22.2821		0.48033	0.12931	2.94725		0.48033	0.00215	0.02399
0.50233	23.8124	3.21023	0.02762	35.24		0.50233	0.32446	23.1256		0.50233	0.13935	3.07088		0.50233	0.00235	0.02527
0.52433	24.5092	3.32626	0.02998	36.69		0.52433	0.36171	23.7601		0.52433	0.15256	3.17369		0.52433	0.00236	0.02762
0.54733	24.5428	3.33459	0.03167	37.9		0.54733	0.39045	23.7476		0.54733	0.16286	3.17174		0.54733	0.00225	0.02942
0.56933	24.4071	3.27977	0.03335	38.09		0.56933	0.41134	23.5779		0.56933	0.16953	3.11023		0.56933	0.00214	0.03122
0.59133	25.0215	3.29615	0.03654	37.97		0.59133	0.43578	24.1466		0.59133	0.1767	3.11945		0.59133	0.0021	0.03445
0.61333	26.5706	3.4478	0.04174	38.97		0.61333	0.46855	25.6304		0.61333	0.18591	3.26189		0.61333	0.00216	0.03958
0.63533	28.153	3.64585	0.04796	41.37		0.63533	0.49772	27.1541		0.63533	0.19272	3.45313		0.63533	0.00231	0.04564
0.65833	28.7517	3.75227	0.05361	43.82		0.65833	0.50717	27.7331		0.65833	0.19187	3.56039		0.65833	0.00248	0.05114
0.68033	28.1289	3.70756	0.05723	44.72		0.68033	0.49292	27.137		0.68033	0.18271	3.52485		0.68033	0.00258	0.05464
0.70233	26.9634	3.58313	0.05775	43.7		0.70233	0.46806	26.0193		0.70233	0.17026	3.41287		0.70233	0.00264	0.05511
0.72433	26.3381	3.53177	0.05515	41.78		0.72433	0.45268	25.4249		0.72433	0.16269	3.36908		0.72433	0.00272	0.05242
0.74633	26.9225	3.65241	0.05123	40.69		0.74633	0.45963	26		0.74633	0.16454	3.48787		0.74633	0.00293	0.0483
0.76933	28.6265	3.92081	0.04917	41.49		0.76933	0.48921	27.6542		0.76933	0.17375	3.74706		0.76933	0.00327	0.0459
0.79133	30.8958	4.25105	0.05105	44.01		0.79133	0.5339	29.8448		0.79133	0.18648	4.06458		0.79133	0.00364	0.04741
0.81333	33.1888	4.58409	0.05594	47.38		0.81333	0.58558	32.0414		0.81333	0.20172	4.38237		0.81333	0.00391	0.05203
0.83533	35.1507	4.89913	0.06081	50.85		0.83533	0.63684	33.9016		0.83533	0.21939	4.67973		0.83533	0.00403	0.05678
0.85733	36.4417	5.16534	0.06316	53.91		0.85733	0.67818	35.1077		0.85733	0.23632	4.92903		0.85733	0.00409	0.05908
0.87933	36.7529	5.32744	0.06313	56.02		0.87933	0.70289	35.3699		0.87933	0.24824	5.0792		0.87933	0.00415	0.05898
0.90233	36.1174	5.35951	0.06274	56.65		0.90233	0.71362	34.7205		0.90233	0.25446	5.10505		0.90233	0.0042	0.05854
0.92433	35.0311	5.31462	0.06374	55.82		0.92433	0.71696	33.6387		0.92433	0.25863	5.05599		0.92433	0.00428	0.05946
0.94633	34.3594	5.32185	0.06663	54.28		0.94633	0.72148	32.9622		0.94633	0.26739	5.05446		0.94633	0.00448	0.06215
0.96833	35.1927	5.54633	0.07169	53.37		0.96833	0.74789	33.737		0.96833	0.28869	5.25764		0.96833	0.00478	0.06691
0.99033	38.0635	6.05991	0.07895	54.77		0.99033	0.81778	36.4641		0.99033	0.32514	5.73477		0.99033	0.00519	0.07376
1.01333	41.93	6.6992	0.08698	59.31		1.01333	0.91537	40.1429		1.01333	0.3668	6.33241		1.01333	0.00564	0.08134
1.03533	44.7792	7.16874	0.09432	65.34		1.03533	0.98592	42.8588		1.03533	0.39734	6.7714		1.03533	0.00602	0.0883
1.05733	45.7452	7.34978	0.10141	69.76		1.05733	0.99699	43.795		1.05733	0.4115	6.93828		1.05733	0.00625	0.09516
1.07933	45.8018	7.38086	0.10831	71.24		1.07933	0.97404	43.8763		1.07933	0.41865	6.96221		1.07933	0.00644	0.10187
1.10133	46.0362	7.40462	0.11217	71.26		1.10133	0.95806	44.1252		1.10133	0.42591	6.97871		1.10133	0.00662	0.10555
1.12433	46.3501	7.40285	0.11039	71.47		1.12433	0.95901	44.4372		1.12433	0.42915	6.9737		1.12433	0.00668	0.10371
1.14633	46.1261	7.30612	0.1043	71.7		1.14633	0.96379	44.2226		1.14633	0.42378	6.88235		1.14633	0.00661	0.09769
1.16833	45.2905	7.12311	0.09768	71.07		1.16833	0.96125	43.4197		1.16833	0.41332	6.70978		1.16833	0.00656	0.09112
1.19033	44.3882	6.93429	0.09349	69.52		1.19033	0.95062	42.5646		1.19033	0.40529	6.52901		1.19033	0.00668	0.08681
1.21233	44.1531	6.84142	0.09301	67.9		1.21233	0.94203	42.3698		1.21233	0.40628	6.43514		1.21233	0.00703	0.08598
1.23433	45.1544	6.93773	0.09594	67.3		1.23433	0.9529	43.3727		1.23433	0.42198	6.51574		1.23433	0.00762	0.08832
1.25733	47.3716	7.23602	0.10017	68.62		1.25733	0.98993	45.5374		1.25733	0.45345	6.78257		1.25733	0.00834	0.09183
1.27933	50.0806	7.6355	0.1031	71.84		1.27933	1.03607	48.166		1.27933	0.49388	7.14162		1.27933	0.00898	0.09412
1.30133	52.656	8.03318	0.10419	75.87		1.30133	1.06964	50.6691		1.30133	0.53592	7.49726		1.30133	0.00943	0.09476
1.32333	55.0073	8.3864	0.10432	79.73		1.32333	1.08265	52.9695		1.32333	0.57631	7.81009		1.32333	0.00971	0.09461
1.34533	57.0072	8.63309	0.1037	83.19		1.34533	1.07389	54.9447		1.34533	0.60893	8.02416		1.34533	0.00992	0.09378
1.36833	58.1952	8.68136	0.10198	86		1.36833	1.04451	56.142		1.36833	0.62416	8.05721		1.36833	0.01	0.09198
1.39033	58.2683	8.51322	0.09986	87.43		1.39033	1.00469	56.2555		1.39033	0.61996	7.89326		1.39033	0.0099	0.08996
1.41233	57.5156	8.22959	0.0991	87.1		1.41233	0.96952	55.5557		1.41233	0.60616	7.62343		1.41233	0.00977	0.08933
1.43433	56.594	7.96617	0.10046	85.56		1.43433	0.94375	54.6851		1.43433	0.59335	7.37282		1.43433	0.0099	0.09056
1.45633	56.0432	7.80267	0.10314	83.85		1.45633	0.92046	54.1805		1.45633	0.58398	7.2187		1.45633	0.01037	0.09277
1.47933	56.0951	7.75399	0.10632	82.76		1.47933	0.89595	54.2687		1.47933	0.57727	7.17672		1.47933	0.01095	0.09537
1.50133	56.4721	7.76198	0.11004	82.62		1.50133	0.87324	54.6677		1.50133	0.57143	7.19055		1.50133	0.01134	0.0987
1.52333	56.4731	7.71486	0.11423	83		1.52333	0.85304	54.6862		1.52333	0.56313	7.15173		1.52333	0.0113	0.10293
1.54533	55.8618	7.57714	0.11844	82.86		1.54533	0.83348	54.0965		1.54533	0.55375	7.02339		1.54533	0.01093	0.10751
1.56733	55.1523	7.4371	0.12234	81.82		1.56733	0.81522	53.4059		1.56733	0.55093	6.88617		1.56733	0.01056	0.11178
1.59033	54.7667	7.37311	0.12615	80.63		1.59033	0.80049	53.0308		1.59033	0.55754	6.81557		1.59033	0.01039	0.11576
1.61233	54.8106	7.40811	0.13065	79.95		1.61233	0.79255	53.0758		1.61233	0.56946	6.83865		1.61233	0.01029	0.12036
1.63433	55.3889	7.54573	0.13552	79.96		1.63433	0.79376	53.6435		1.63433	0.58283	6.9629		1.63433	0.01008	0.12544
1.65633	56.2662	7.71033	0.13831	80.8		1.65633	0.7979	54.5076		1.65633	0.59177	7.11856		1.65633	0.00979	0.12852
1.67833	56.9547	7.7846	0.13782	82.04		1.67833	0.79536	55.1949		1.67833	0.59124	7.19336		1.67833	0.00954	0.12828
1.70033	57.5216	7.78222	0.13646	82.91		1.70033	0.78887	55.763		1.70033	0.58681	7.19541		1.70033	0.00945	0.12701
1.72333	58.486	7.83306	0.13702	83.52		1.72333	0.79174	56.705		1.72333	0.59031	7.24275		1.72333	0.00947	0.12755
1.74533	59.7519	7.94928	0.13895	84.73		1.74533	0.80586	57.9279		1.74533	0.6015	7.34778		1.74533	0.00936	0.12959
1.76733	60.6545	7.98933	0.14022	86.41		1.76733	0.8185	58.7986		1.76733	0.6078	7.38153		1.76733	0.00893	0.13129
1.78933	61.4537	7.94133	0.14146	87.5		1.78933	0.82755	59.5775		1.78933	0.60689	7.33444		1.78933	0.0083	0.13316
1.81133	63.2951	7.98961	0.1452	88.27		1.81133	0.84589	61.3718		1.81133	0.61103	7.37858		1.81133	0.00774	0.13746
1.83433	66.1754	8.19196	0.15074	90.47		1.83433	0.87296	64.1723		1.83433	0.6236	7.56836		1.83433	0.00729	0.14345
1.85633	68.8071	8.39272	0.15399	94.18		1.85633	0.89116	66.7315		1.85633	0.635	7.75772		1.85633	0.00693	0.14706
1.87833	70.6648	8.50437	0.15277	97.59		1.87833	0.89455	68.5451		1.87833	0.642	7.86238		1.87833	0.00677	0.146
1.90033	72.1518	8.57429	0.14935	99.92		1.90033	0.89035	70.008		1.90033	0.64823	7.92606		1.90033	0.00698	0.14237
1.92233	73.2127	8.60719	0.14599	101.7		1.92233	0.87843	71.0675		1.92233	0.65171	7.95548		1.92233	0.00746	0.13853
1.94533	73.5301	8.57887	0.14253	103		1.94533	0.8564	71.4082		1.94533	0.65079	7.92808		1.94533	0.0079	0.13463
1.96733	73.1423	8.51559	0.13976	103.2		1.96733	0.83279	71.0488		1.96733	0.64907	7.86652		1.96733	0.00807	0.13169
1.98933	71.7891	8.40521	0.14039	102.5		1.98933	0.81573	69.7204		1.98933	0.64558	7.75963		1.98933	0.00787	0.13252
2.01133	69.3898	8.22994	0.14645	100.6		2.01133	0.80806	67.3436		2.01133	0.63822	7.59172		2.01133	0.0074	0.13905
2.03333	67.3389	8.12534	0.1573	97.41		2.03333	0.81908	65.2877		2.03333	0.63793	7.48741		2.03333	0.00694	0.15035
2.05533	67.2449	8.24632	0.16928	94.73		2.05533	0.85736	65.1338		2.05533	0.65689	7.58943		2.05533	0.00677	0.16251
2.07833	68.7185	8.50114	0.17742	94.77		2.07833	0.91099	66.5168		2.07833	0.68593	7.8152		2.07833	0.00686	0.17056
2.10033	69.9238	8.63064	0.17876	96.92		2.10033	0.95336	67.655		2.10033	0.70076	7.92988		2.10033	0.00706	0.1717
2.12233	69.7899	8.51332	0.17472	98.52		2.12233	0.96931	67.5016		2.12233	0.68905	7.82427		2.12233	0.00717	0.16754
2.14433	68.6929	8.24788	0.16945	98.09		2.14433	0.96648	66.4143		2.14433	0.65944	7.58844		2.14433	0.00712	0.16233
2.16633	67.6765	8.00005	0.16702	96.25		2.16633	0.96408	65.4039		2.16633	0.62935	7.3707		2.16633	0.00701	0.16001
2.18933	67.8354	7.90083	0.17066	94.52		2.18933	0.97984	65.5382		2.18933	0.61269	7.28814		2.18933	0.00715	0.16351
2.21133	69.893	8.02762	0.18036	94.44		2.21133	1.02277	67.5248		2.21133	0.61578	7.41184		2.21133	0.00776	0.1726
2.23333	73.685	8.37207	0.18996	96.97		2.23333	1.08919	71.2026		2.23333	0.63664	7.73543		2.23333	0.00858	0.18138
2.25533	78.2275	8.83433	0.19337	101.9		2.25533	1.16582	75.6088		2.25533	0.66872	8.16561		2.25533	0.00911	0.18426
2.27733	82.1122	9.26335	0.19333	107.9		2.27733	1.23454	79.371		2.27733	0.70292	8.56043		2.27733	0.00914	0.18419
2.30033	83.9794	9.5141	0.19529	113		2.30033	1.27981	81.1679		2.30033	0.72632	8.78778		2.30033	0.0089	0.18639
2.32233	83.2121	9.51141	0.19727	115.5		2.32233	1.29576	80.4037		2.32233	0.72597	8.78544		2.32233	0.00855	0.18872
2.34433	80.3944	9.2989	0.19094	114.4		2.34433	1.29202	77.6493		2.34433	0.7013	8.5976		2.34433	0.00802	0.18292
2.36633	76.9643	9.03206	0.17412	110.5		2.36633	1.28943	74.2969		2.36633	0.66925	8.36281		2.36633	0.00731	0.16681
2.38833	74.1221	8.86363	0.15445	105.8		2.38833	1.30049	71.5026		2.38833	0.64943	8.2142		2.38833	0.00673	0.14772
2.41033	72.2032	8.83473	0.13918	102		2.41033	1.31839	69.591		2.41033	0.6454	8.18933		2.41033	0.00652	0.13266
2.43333	71.1115	8.91956	0.13034	99.53		2.43333	1.33105	68.477		2.43333	0.6479	8.27166		2.43333	0.00656	0.12378
2.45533	70.8024	9.10489	0.12673	98.25		2.45533	1.33599	68.1255		2.45533	0.64902	8.45587		2.45533	0.00659	0.12014
2.47733	71.4522	9.40598	0.12604	98.04		2.47733	1.34501	68.7057		2.47733	0.6507	8.75528		2.47733	0.00644	0.1196
2.49933	73.393	9.84349	0.12644	99.14		2.49933	1.37881	70.5332		2.49933	0.66081	9.18268		2.49933	0.00617	0.12026
2.52133	76.3114	10.369	0.12786	102		2.52133	1.44131	73.3043		2.52133	0.68082	9.68819		2.52133	0.00595	0.12191
2.54433	78.8766	10.8404	0.1317	106.2		2.54433	1.50324	75.7405		2.54433	0.70064	10.1397		2.54433	0.0058	0.1259
2.56633	79.7873	11.1224	0.13945	109.8		2.56633	1.52999	76.5901		2.56633	0.70866	10.4137		2.56633	0.00568	0.13377
2.58833	78.6393	11.1561	0.15117	111.3		2.58833	1.5099	75.4622		2.58833	0.70083	10.4553		2.58833	0.00547	0.14569
2.61033	75.7285	10.9445	0.16448	109.9		2.61033	1.45089	72.6408		2.61033	0.67874	10.2658		2.61033	0.00513	0.15935
2.63233	71.9019	10.5743	0.17575	106.1		2.63233	1.37164	68.9416		2.63233	0.64849	9.92585		2.63233	0.00469	0.17106
2.65533	68.4675	10.2193	0.18233	101		2.65533	1.30208	65.6202		2.65533	0.62156	9.5977		2.65533	0.00429	0.17804
2.67733	66.4476	10.0372	0.18369	96.39		2.67733	1.27193	63.6537		2.67733	0.60911	9.42806		2.67733	0.00411	0.17959
2.69933	66.161	10.1059	0.181	93.69		2.69933	1.29282	63.3429		2.69933	0.61722	9.48873		2.69933	0.00417	0.17684
2.72133	67.4331	10.428	0.17353	93.43		2.72133	1.35186	64.5229		2.72133	0.64532	9.78271		2.72133	0.00436	0.16917
2.74333	69.0669	10.8351	0.16034	95.39		2.74333	1.40647	66.0548		2.74333	0.67908	10.156		2.74333	0.00448	0.15586
2.76633	69.0005	11.0129	0.14269	97.89		2.76633	1.40425	65.9674		2.76633	0.69353	10.3194		2.76633	0.00437	0.13832
2.78833	66.2933	10.8113	0.1259	98.04		2.78833	1.33304	63.3522		2.78833	0.6765	10.1348		2.78833	0.00409	0.12182
2.81033	62.0599	10.3816	0.11714	94.52		2.81033	1.22957	59.2699		2.81033	0.63981	9.74176		2.81033	0.00381	0.11333
2.83233	58.1192	9.9792	0.12099	88.87		2.83233	1.13618	55.4679		2.83233	0.60485	9.37434		2.83233	0.00368	0.11731
2.85433	55.5143	9.73966	0.13609	83.62		2.85433	1.07377	52.952		2.85433	0.58435	9.15531		2.85433	0.00374	0.13235
2.87633	54.0548	9.60308	0.15411	80.19		2.87633	1.04024	51.5348		2.87633	0.5759	9.02718		2.87633	0.00386	0.15025
2.89933	52.9209	9.41701	0.16309	78.23		2.89933	1.0211	50.4209		2.89933	0.56748	8.84953		2.89933	0.00387	0.15922
2.92133	51.6119	9.11906	0.15603	76.54		2.92133	1.00322	49.128		2.92133	0.54996	8.5691		2.92133	0.00367	0.15236
2.94333	50.2495	8.79318	0.13819	74.45		2.94333	0.9813	47.78		2.94333	0.52439	8.26878		2.94333	0.00328	0.13491
2.96533	48.9903	8.52825	0.12127	72.25		2.96533	0.95233	46.5378		2.96533	0.4967	8.03155		2.96533	0.00282	0.11846
2.98733	47.2014	8.23314	0.10987	70.28		2.98733	0.9071	44.8008		2.98733	0.4661	7.76704		2.98733	0.00242	0.10745
3.01033	43.781	7.71208	0.09993	67.67		3.01033	0.83251	41.5171		3.01033	0.42567	7.28641		3.01033	0.0021	0.09782
3.03233	38.584	6.94161	0.08704	62.86		3.03233	0.73062	36.5523		3.03233	0.37503	6.56658		3.03233	0.00184	0.08521
3.05433	32.8891	6.1384	0.07079	55.64		3.05433	0.62726	31.1256		3.05433	0.32656	5.81183		3.05433	0.00161	0.06918
3.07633	28.4741	5.59226	0.05366	47.82		3.07633	0.55751	26.9186		3.07633	0.2996	5.29266		3.07633	0.00146	0.05221
3.09833	26.658	5.53572	0.03987	41.93		3.09833	0.54674	25.1774		3.09833	0.31281	5.22291		3.09833	0.00146	0.03842
3.12133	27.8717	6.07457	0.03289	39.87		3.12133	0.60122	26.3171		3.12133	0.37528	5.69929		3.12133	0.00167	0.03122
3.14333	31.3937	7.07192	0.03223	42.3		3.14333	0.7018	29.6601		3.14333	0.47475	6.59716		3.14333	0.00211	0.03012
3.16533	35.5193	8.14356	0.03378	48.17		3.16533	0.80647	33.586		3.16533	0.57793	7.56564		3.16533	0.00265	0.03114
3.18733	38.5753	8.90778	0.03404	54.83		3.18733	0.87218	36.5013		3.18733	0.6511	8.25669		3.18733	0.00303	0.03101
3.20933	39.636	9.17026	0.03296	59.71		3.20933	0.87455	37.5263		3.20933	0.67655	8.4937		3.20933	0.00308	0.02989
3.23133	38.251	8.8487	0.03242	61.4		3.23133	0.81148	36.2311		3.23133	0.64966	8.19905		3.23133	0.00282	0.0296
3.25433	34.4282	7.97666	0.03327	59.24		3.25433	0.70016	32.6241		3.25433	0.57796	7.39871		3.25433	0.00242	0.03085
3.27633	29.1869	6.8401	0.03564	53.31		3.27633	0.57181	27.6788		3.27633	0.48766	6.35244		3.27633	0.00199	0.03365
3.29833	24.4306	5.90624	0.04018	45.28		3.29833	0.46036	23.2076		3.29833	0.41509	5.49114		3.29833	0.00165	0.03853
3.32033	21.6221	5.46917	0.04679	38.17		3.32033	0.38711	20.5936		3.32033	0.38164	5.08753		3.32033	0.00148	0.04531
3.34233	20.6778	5.4237	0.05283	34.16		3.34233	0.34952	19.7459		3.34233	0.37884	5.04487		3.34233	0.00149	0.05134
3.36533	20.6552	5.50986	0.05541	32.97		3.36533	0.33156	19.759		3.36533	0.38453	5.12533		3.36533	0.00159	0.05383
3.38733	21.0403	5.63348	0.05451	33.05		3.38733	0.32283	20.1425		3.38733	0.38725	5.24623		3.38733	0.00175	0.05276
3.40933	21.8724	5.85022	0.05224	33.64		3.40933	0.32115	20.9455		3.40933	0.38934	5.46088		3.40933	0.00205	0.05019
3.43133	23.2549	6.21596	0.05041	34.87		3.43133	0.32699	22.2825		3.43133	0.39873	5.81722		3.43133	0.00259	0.04783
3.45333	25.0083	6.69041	0.04921	36.97		3.45333	0.33837	23.9883		3.45333	0.41985	6.27055		3.45333	0.0033	0.04591
3.47633	26.643	7.13827	0.0475	39.66		3.47633	0.34804	25.5882		3.47633	0.44807	6.6902		3.47633	0.00401	0.04349
3.49833	27.8395	7.46884	0.04497	42.18		3.49833	0.35132	26.7678		3.49833	0.47714	6.99171		3.49833	0.00459	0.04038
3.52033	28.6727	7.70372	0.04301	44.03		3.52033	0.35244	27.5963		3.52033	0.50611	7.19761		3.52033	0.00503	0.03798
3.54233	29.2389	7.87425	0.04294	45.31		3.54233	0.35715	28.1643		3.54233	0.53439	7.33985		3.54233	0.00542	0.03752
3.56433	29.5279	7.98851	0.04432	46.18		3.56433	0.36634	28.4559		3.56433	0.56006	7.42845		3.56433	0.00585	0.03847
3.58733	29.6243	8.06953	0.04563	46.66		3.58733	0.37863	28.5484		3.58733	0.58393	7.48561		3.58733	0.00632	0.03931
3.60933	29.437	8.07465	0.04552	46.87		3.60933	0.38879	28.3608		3.60933	0.60249	7.47216		3.60933	0.0067	0.03882
3.63133	28.304	7.79931	0.04292	46.65		3.63133	0.38408	27.2695		3.63133	0.60035	7.19896		3.63133	0.00674	0.03618
3.65333	25.4649	7.02607	0.03724	44.89		3.65333	0.35224	24.5422		3.65333	0.55865	6.46742		3.65333	0.00628	0.03095
3.67533	20.8359	5.74318	0.02906	40.37		3.67533	0.29175	20.0856		3.67533	0.46916	5.27402		3.67533	0.00533	0.02373
3.69733	15.1256	4.16111	0.01992	33		3.69733	0.21291	14.5776		3.69733	0.34404	3.81708		3.69733	0.00396	0.01596
3.72033	9.46377	2.5961	0.01162	23.92		3.72033	0.133	9.1152		3.72033	0.2134	2.3827		3.72033	0.00245	0.00917
3.74233	4.92113	1.34401	0.00555	14.94		3.74233	0.06861	4.73641		3.74233	0.1085	1.23552		3.74233	0.0012	0.00434
3.76433	2.0452	0.55503	0.00209	7.747		3.76433	0.02815	1.96714		3.76433	0.04377	0.51125		3.76433	0.00045	0.00164
3.78633	0.65588	0.17659	0.0006	3.209		3.78633	0.00888	0.6305		3.78633	0.01359	0.163		3.78633	0.00013	0.00048
3.80833	0.15784	0.04213	0.00013	1.025		3.80833	0.0021	0.15165		3.80833	0.00317	0.03896		3.80833	3e-05	0.0001
3.83133	0.0279	0.00738	2e-05	0.2457		3.83133	0.00036	0.02679		3.83133	0.00054	0.00684		3.83133	0	1e-05
3.85333	0.00356	0.00094	0	0.04329		3.85333	5e-05	0.00342		3.85333	7e-05	0.00087		3.85333	0	0
3.87533	0.00032	8e-05	0	0.00551		3.87533	0	0.00032		3.87533	1e-05	9e-05		3.87533	0	0
3.89733	2e-05	1e-05	0	0.0005		3.89733	0	1e-05		3.89733	0	0		3.89733	0	0
3.91933	0	0	0	3e-05		3.91933	0	0		3.91933	0	0		3.91933	0	0
3.9413	0	0	0	0		3.9413	0	0		3.9413	0	0		3.9413	0	0

## Sheet: Figure S4b
Figure S4b
	Ta	N	O	La	Total			Ta 6s	Ta 5d			N 2s	N 2p			O 2s	O 2p			La 6s	La 5d
Energy (eV)	DOS (states eV-1)	DOS (states eV-1)	DOS (states eV-1)	DOS (states eV-1)	DOS (states eV-1)		Energy (eV)	DOS (states eV-1)	DOS (states eV-1)		Energy (eV)	DOS (states eV-1)	DOS (states eV-1)		Energy (eV)	DOS (states eV-1)	DOS (states eV-1)		Energy (eV)	DOS (states eV-1)	DOS (states eV-1)
-8.00748	6.81557	8.25534	0.2149	0.02636	24.43		-8.00748	2.90715	3.57742		-8.00748	0.11959	8.13575		-8.00748	0.00075	0.21415		-8.00748	0.00179	0.01287
-7.98348	7.83307	9.47726	0.25953	0.0303	27.99		-7.98348	3.27934	4.15997		-7.98348	0.14964	9.32762		-7.98348	0.00101	0.25852		-7.98348	0.00209	0.01505
-7.95848	8.68158	10.4793	0.33363	0.03463	30.94		-7.95848	3.57214	4.66165		-7.95848	0.18028	10.299		-7.95848	0.00139	0.33224		-7.95848	0.00226	0.01746
-7.93448	9.5081	11.4524	0.40388	0.03864	33.76		-7.93448	3.85391	5.15867		-7.93448	0.21187	11.2405		-7.93448	0.00183	0.40205		-7.93448	0.00234	0.01962
-7.90948	10.3183	12.4056	0.43945	0.04116	36.47		-7.90948	4.12681	5.65807		-7.90948	0.24096	12.1647		-7.90948	0.00219	0.43725		-7.90948	0.00237	0.02087
-7.88548	10.7898	12.9258	0.4312	0.04158	37.85		-7.88548	4.22578	6.01743		-7.88548	0.26127	12.6645		-7.88548	0.00243	0.42877		-7.88548	0.00241	0.02092
-7.86048	11.2826	13.4072	0.42973	0.04384	39.17		-7.86048	4.26033	6.46576		-7.86048	0.28255	13.1247		-7.86048	0.00278	0.42695		-7.86048	0.00264	0.02202
-7.83648	12.3904	14.5609	0.48789	0.05222	42.54		-7.83648	4.47316	7.31805		-7.83648	0.31711	14.2438		-7.83648	0.00352	0.48437		-7.83648	0.00319	0.02653
-7.81148	14.1266	16.4354	0.62052	0.06732	48.1		-7.81148	4.91144	8.53544		-7.81148	0.36245	16.073		-7.81148	0.00451	0.61601		-7.81148	0.00418	0.03465
-7.78748	16.1723	18.6932	0.80011	0.08607	54.8		-7.78748	5.49367	9.89784		-7.78748	0.41027	18.2829		-7.78748	0.00539	0.79472		-7.78748	0.00574	0.04459
-7.76348	17.9058	20.6453	0.9381	0.10126	60.5		-7.76348	6.00351	11.033		-7.76348	0.44776	20.1975		-7.76348	0.00597	0.93213		-7.76348	0.00767	0.05268
-7.73848	18.7305	21.5973	0.99836	0.10836	63.18		-7.73848	6.22353	11.5939		-7.73848	0.46447	21.1328		-7.73848	0.00625	0.99211		-7.73848	0.00919	0.05662
-7.71448	19.0232	21.9355	1.08733	0.11375	64.12		-7.71448	6.27306	11.8231		-7.71448	0.47322	21.4622		-7.71448	0.00654	1.08079		-7.71448	0.00984	0.05933
-7.68948	20.0143	23.0466	1.29572	0.12817	67.41		-7.68948	6.54642	12.4942		-7.68948	0.5028	22.5438		-7.68948	0.00744	1.28828		-7.68948	0.01044	0.0657
-7.66548	21.9982	25.2845	1.53181	0.15074	73.95		-7.66548	7.11714	13.8047		-7.66548	0.55418	24.7303		-7.66548	0.00897	1.52284		-7.66548	0.01185	0.0754
-7.64048	23.5857	27.0751	1.62681	0.16647	79.04		-7.64048	7.52088	14.8909		-7.64048	0.58929	26.4858		-7.64048	0.01006	1.61675		-7.64048	0.01329	0.08199
-7.61648	23.6116	27.0914	1.54515	0.16419	78.87		-7.61648	7.40177	15.0031		-7.61648	0.58224	26.5092		-7.61648	0.00972	1.53543		-7.61648	0.01334	0.08063
-7.59148	22.5498	25.8905	1.39513	0.14987	75.17		-7.59148	6.95571	14.4031		-7.59148	0.55151	25.339		-7.59148	0.00836	1.38677		-7.59148	0.01213	0.07374
-7.56748	21.3936	24.6091	1.29318	0.13932	71.32		-7.56748	6.5168	13.7117		-7.56748	0.52693	24.0821		-7.56748	0.00724	1.28594		-7.56748	0.01137	0.06808
-7.54348	20.5228	23.6294	1.29251	0.14172	68.5		-7.54348	6.17341	13.2086		-7.54348	0.51813	23.1113		-7.54348	0.00703	1.28548		-7.54348	0.01209	0.06819
-7.51848	20.0117	23.0272	1.3357	0.15081	66.84		-7.51848	5.91449	12.9708		-7.51848	0.52218	22.505		-7.51848	0.00725	1.32845		-7.51848	0.01331	0.07174
-7.49448	20.0082	23.0587	1.31433	0.15409	66.79		-7.49448	5.80164	13.069		-7.49448	0.54053	22.5182		-7.49448	0.00717	1.30716		-7.49448	0.01367	0.07286
-7.46948	20.5873	23.8883	1.20077	0.14867	68.67		-7.46948	5.90601	13.5045		-7.46948	0.57981	23.3086		-7.46948	0.00666	1.19411		-7.46948	0.01331	0.06973
-7.44548	21.4827	25.1794	1.06207	0.14061	71.62		-7.44548	6.15303	14.1062		-7.44548	0.63603	24.5433		-7.44548	0.00613	1.05594		-7.44548	0.01304	0.06533
-7.42048	22.1773	26.1937	0.94632	0.1328	73.81		-7.42048	6.31635	14.6082		-7.42048	0.6843	25.5094		-7.42048	0.00577	0.94055		-7.42048	0.01284	0.06171
-7.39648	22.5169	26.6246	0.86175	0.12498	74.57		-7.39648	6.25894	14.9863		-7.39648	0.70215	25.9224		-7.39648	0.0055	0.85625		-7.39648	0.01252	0.05889
-7.37148	22.9377	26.9606	0.82303	0.11953	75.36		-7.37148	6.07381	15.5533		-7.37148	0.69794	26.2627		-7.37148	0.00524	0.81779		-7.37148	0.01234	0.05725
-7.34748	23.6771	27.5515	0.8131	0.11686	77.05		-7.34748	5.86615	16.4384		-7.34748	0.69027	26.8612		-7.34748	0.00503	0.80807		-7.34748	0.01241	0.05621
-7.32248	24.3935	28.095	0.77299	0.11338	78.6		-7.32248	5.61795	17.3453		-7.32248	0.67941	27.4156		-7.32248	0.00487	0.76812		-7.32248	0.0125	0.05419
-7.29848	24.7783	28.3118	0.69488	0.10929	79.14		-7.29848	5.34097	17.9684		-7.29848	0.66374	27.6481		-7.29848	0.00474	0.69014		-7.29848	0.01277	0.05177
-7.27448	24.7916	28.202	0.62586	0.10791	78.72		-7.27448	5.08136	18.2221		-7.27448	0.64987	27.5521		-7.27448	0.00455	0.62131		-7.27448	0.01327	0.0511
-7.24948	24.56	27.8866	0.58372	0.10843	77.71		-7.24948	4.84499	18.2207		-7.24948	0.64	27.2466		-7.24948	0.00419	0.57953		-7.24948	0.01355	0.05218
-7.22548	24.3758	27.6387	0.55872	0.10926	76.91		-7.22548	4.63755	18.2301		-7.22548	0.63347	27.0052		-7.22548	0.00383	0.55489		-7.22548	0.01361	0.05405
-7.20048	24.3135	27.5069	0.55561	0.1121	76.48		-7.20048	4.44772	18.3238		-7.20048	0.62879	26.8781		-7.20048	0.00377	0.55184		-7.20048	0.01425	0.05683
-7.17648	24.1205	27.2129	0.5813	0.11903	75.67		-7.17648	4.22488	18.3098		-7.17648	0.62353	26.5894		-7.17648	0.0041	0.5772		-7.17648	0.01652	0.06072
-7.15148	23.8264	26.8224	0.63602	0.13131	74.63		-7.15148	3.96813	18.2247		-7.15148	0.62429	26.1981		-7.15148	0.00488	0.63114		-7.15148	0.02114	0.06579
-7.12748	23.601	26.557	0.72101	0.14908	73.96		-7.12748	3.72176	18.203		-7.12748	0.63892	25.9181		-7.12748	0.00627	0.71474		-7.12748	0.02757	0.07212
-7.10248	23.2508	26.2162	0.81921	0.16866	73.07		-7.10248	3.49049	18.0661		-7.10248	0.65966	25.5565		-7.10248	0.00811	0.8111		-7.10248	0.03371	0.07888
-7.07848	22.7657	25.7666	0.8948	0.18287	71.84		-7.07848	3.27328	17.7883		-7.07848	0.67638	25.0902		-7.07848	0.00986	0.88494		-7.07848	0.03702	0.08413
-7.05448	22.7225	25.7976	0.93639	0.18789	71.89		-7.05448	3.10558	17.8561		-7.05448	0.69221	25.1054		-7.05448	0.01111	0.92528		-7.05448	0.03682	0.08643
-7.02948	23.4601	26.6268	0.96352	0.18741	74.14		-7.02948	2.99093	18.5821		-7.02948	0.70659	25.9202		-7.02948	0.01175	0.95177		-7.02948	0.035	0.08623
-7.00548	24.4452	27.6387	0.99512	0.18673	76.95		-7.00548	2.85959	19.5433		-7.00548	0.70339	26.9353		-7.00548	0.01178	0.98334		-7.00548	0.03332	0.08519
-6.98048	25.1631	28.3028	1.05483	0.19032	78.91		-6.98048	2.6844	20.2864		-6.98048	0.67862	27.6242		-6.98048	0.01155	1.04328		-6.98048	0.03256	0.08581
-6.95648	25.7465	28.8268	1.15847	0.1998	80.58		-6.95648	2.52036	20.8948		-6.95648	0.65053	28.1763		-6.95648	0.01147	1.147		-6.95648	0.03349	0.08906
-6.93148	26.3104	29.3502	1.2657	0.20854	82.21		-6.93148	2.37377	21.5026		-6.93148	0.6276	28.7226		-6.93148	0.0113	1.2544		-6.93148	0.03567	0.09184
-6.90748	26.9598	29.9548	1.32966	0.21096	83.91		-6.90748	2.20413	22.2512		-6.90748	0.60435	29.3504		-6.90748	0.01086	1.3188		-6.90748	0.03774	0.09165
-6.88248	28.1756	31.1478	1.36197	0.21214	87.11		-6.88248	2.02691	23.5376		-6.88248	0.58146	30.5664		-6.88248	0.01067	1.3513		-6.88248	0.03929	0.09105
-6.85848	30.1788	33.1969	1.37454	0.21523	92.62		-6.85848	1.88395	25.5035		-6.85848	0.56135	32.6355		-6.85848	0.01094	1.3636		-6.85848	0.0399	0.09185
-6.83348	32.6272	35.7622	1.3348	0.21346	99.48		-6.83348	1.77567	27.8222		-6.83348	0.54072	35.2215		-6.83348	0.0111	1.3237		-6.83348	0.0381	0.09116
-6.80948	35.1878	38.4928	1.23242	0.20284	106.7		-6.80948	1.67847	30.1922		-6.80948	0.51799	37.9748		-6.80948	0.01072	1.2217		-6.80948	0.03347	0.0872
-6.78548	37.8645	41.4118	1.10977	0.18869	114.5		-6.78548	1.59108	32.6218		-6.78548	0.49954	40.9123		-6.78548	0.01007	1.0997		-6.78548	0.02763	0.08236
-6.76048	40.8544	44.7512	1.01639	0.17822	123.3		-6.76048	1.54254	35.3047		-6.76048	0.4958	44.2554		-6.76048	0.00969	1.0067		-6.76048	0.02264	0.07972
-6.73648	44.1077	48.449	0.97155	0.17346	133.2		-6.73648	1.55159	38.2093		-6.73648	0.51115	47.9378		-6.73648	0.00975	0.9618		-6.73648	0.01932	0.07973
-6.71148	47.2224	52.025	0.94965	0.17125	142.7		-6.71148	1.5998	40.9654		-6.71148	0.53941	51.4856		-6.71148	0.00985	0.9398		-6.71148	0.01717	0.08064
-6.68748	49.8068	55.0293	0.91425	0.1687	150.7		-6.68748	1.65763	43.1945		-6.68748	0.57157	54.4577		-6.68748	0.00955	0.9047		-6.68748	0.01545	0.08075
-6.66248	51.618	57.1526	0.86774	0.16803	156.2		-6.66248	1.70789	44.6741		-6.66248	0.60076	56.5519		-6.66248	0.00904	0.8587		-6.66248	0.01415	0.08099
-6.63848	52.696	58.3628	0.83352	0.17232	159.1		-6.63848	1.74042	45.4661		-6.63848	0.62045	57.7423		-6.63848	0.00872	0.8248		-6.63848	0.01356	0.08283
-6.61348	53.3761	58.9882	0.81142	0.17947	160.3		-6.61348	1.74629	45.8954		-6.61348	0.6256	58.3626		-6.61348	0.00852	0.8029		-6.61348	0.01353	0.08569
-6.58948	53.6344	59.0816	0.78615	0.18546	160.1		-6.58948	1.72153	45.9638		-6.58948	0.61512	58.4665		-6.58948	0.00815	0.778		-6.58948	0.01357	0.08817
-6.56548	52.718	57.9708	0.75485	0.18966	156.7		-6.56548	1.661	45.0472		-6.56548	0.59065	57.3801		-6.56548	0.00765	0.7472		-6.56548	0.01338	0.09041
-6.54048	49.9785	55.0305	0.72437	0.19295	148.6		-6.54048	1.5601	42.6163		-6.54048	0.55445	54.4761		-6.54048	0.00717	0.7172		-6.54048	0.01302	0.09244
-6.51648	45.8494	50.7299	0.7003	0.19515	137.1		-6.51648	1.43646	39.0387		-6.51648	0.51304	50.2169		-6.51648	0.0067	0.6936		-6.51648	0.01273	0.09336
-6.49148	41.5606	46.3763	0.68498	0.19588	125.6		-6.49148	1.32376	35.3366		-6.49148	0.47569	45.9006		-6.49148	0.00617	0.6788		-6.49148	0.0127	0.09297
-6.46748	38.2052	43.1034	0.67537	0.19579	117.1		-6.46748	1.24754	32.43		-6.46748	0.4503	42.6531		-6.46748	0.00567	0.6697		-6.46748	0.01299	0.0921
-6.44248	36.0704	41.1457	0.66331	0.19573	112		-6.44248	1.2094	30.5788		-6.44248	0.4395	40.7062		-6.44248	0.00531	0.658		-6.44248	0.01335	0.09125
-6.41848	34.6463	39.877	0.64136	0.19482	108.5		-6.41848	1.18878	29.364		-6.41848	0.43936	39.4376		-6.41848	0.00506	0.6363		-6.41848	0.01318	0.09032
-6.39348	33.4294	38.7551	0.61768	0.19244	105.4		-6.39348	1.17278	28.3594		-6.39348	0.44571	38.3094		-6.39348	0.00488	0.6128		-6.39348	0.01229	0.08963
-6.36948	32.523	37.9456	0.61548	0.19262	103.1		-6.36948	1.17683	27.6401		-6.36948	0.45869	37.4869		-6.36948	0.00488	0.6106		-6.36948	0.01156	0.09087
-6.34548	32.2173	37.8166	0.64048	0.20007	102.6		-6.34548	1.21574	27.4247		-6.34548	0.47789	37.3387		-6.34548	0.00508	0.6354		-6.34548	0.01211	0.0953
-6.32048	32.3106	38.1462	0.66271	0.21146	103.3		-6.32048	1.27213	27.5178		-6.32048	0.49712	37.6491		-6.32048	0.00521	0.6575		-6.32048	0.01382	0.10075
-6.29648	32.2569	38.2873	0.65668	0.2189	103.4		-6.29648	1.3126	27.4564		-6.29648	0.50913	37.7781		-6.29648	0.00508	0.6516		-6.29648	0.01547	0.10389
-6.27148	31.9876	38.1478	0.63316	0.22078	102.8		-6.27148	1.32872	27.2002		-6.27148	0.51595	37.6319		-6.27148	0.00483	0.62834		-6.27148	0.01607	0.10485
-6.24748	31.9396	38.255	0.61656	0.22143	102.9		-6.24748	1.3449	27.1271		-6.24748	0.52632	37.7287		-6.24748	0.00467	0.61189		-6.24748	0.01563	0.10622
-6.22248	32.1203	38.648	0.61125	0.22091	103.7		-6.22248	1.37682	27.2357		-6.22248	0.54011	38.1079		-6.22248	0.00459	0.60666		-6.22248	0.01472	0.10761
-6.19848	31.9352	38.6163	0.60412	0.21538	103.5		-6.19848	1.40004	27.0257		-6.19848	0.54532	38.071		-6.19848	0.00442	0.5997		-6.19848	0.01382	0.1064
-6.17348	31.1994	37.9112	0.59441	0.20628	101.5		-6.17348	1.3845	26.359		-6.17348	0.53539	37.3758		-6.17348	0.00411	0.5903		-6.17348	0.01331	0.10299
-6.14948	30.568	37.305	0.60056	0.20103	99.89		-6.14948	1.34289	25.7909		-6.14948	0.51997	36.785		-6.14948	0.00386	0.5967		-6.14948	0.01358	0.10117
-6.12448	30.5418	37.4237	0.62834	0.20411	100.2		-6.12448	1.31207	25.7216		-6.12448	0.51091	36.9128		-6.12448	0.00384	0.6245		-6.12448	0.01452	0.10305
-6.10048	30.8388	37.9275	0.65699	0.2123	101.5		-6.10048	1.3054	25.9063		-6.10048	0.5079	37.4196		-6.10048	0.00399	0.653		-6.10048	0.01537	0.10674
-6.07648	31.0765	38.3421	0.67375	0.21995	102.4		-6.07648	1.31806	26.03		-6.07648	0.50793	37.8342		-6.07648	0.00415	0.6696		-6.07648	0.01568	0.10925
-6.05148	31.2077	38.6491	0.69116	0.22631	103.1		-6.05148	1.34585	26.0449		-6.05148	0.5141	38.135		-6.05148	0.00436	0.6868		-6.05148	0.01593	0.11043
-6.02748	31.2473	38.9079	0.72264	0.23451	103.7		-6.02748	1.37308	25.9565		-6.02748	0.52521	38.3827		-6.02748	0.00474	0.7179		-6.02748	0.01669	0.11263
-6.00248	31.1362	39.0128	0.75671	0.2447	103.9		-6.00248	1.37476	25.7445		-6.00248	0.53141	38.4814		-6.00248	0.00521	0.7515		-6.00248	0.01791	0.11622
-5.97848	30.5308	38.4922	0.76344	0.25111	102.4		-5.97848	1.3401	25.1538		-5.97848	0.5248	37.9674		-5.97848	0.00544	0.758		-5.97848	0.019	0.11801
-5.95348	29.0608	36.9117	0.72843	0.25024	98.11		-5.95348	1.2837	23.871		-5.95348	0.5088	36.4029		-5.95348	0.00533	0.7231		-5.95348	0.01926	0.11638
-5.92948	27.1795	34.8787	0.68168	0.25045	92.64		-5.92948	1.24208	22.2445		-5.92948	0.49754	34.3811		-5.92948	0.00528	0.6764		-5.92948	0.01877	0.11624
-5.90448	25.7959	33.4927	0.6688	0.26137	88.98		-5.90448	1.23797	21.0209		-5.90448	0.49968	32.993		-5.90448	0.0058	0.663		-5.90448	0.01825	0.12272
-5.88048	25.0866	32.8921	0.69687	0.27912	87.48		-5.88048	1.25323	20.3676		-5.88048	0.50692	32.3852		-5.88048	0.00677	0.6901		-5.88048	0.01809	0.13329
-5.85648	24.7656	32.7092	0.73822	0.29543	87.08		-5.85648	1.27246	20.0586		-5.85648	0.51296	32.1963		-5.85648	0.00762	0.7306		-5.85648	0.01831	0.1428
-5.83148	24.7171	32.9006	0.76365	0.30832	87.58		-5.83148	1.30477	19.9781		-5.83148	0.52369	32.377		-5.83148	0.00795	0.7557		-5.83148	0.01891	0.14999
-5.80748	24.7027	33.2233	0.75932	0.31709	88.36		-5.80748	1.34323	19.9075		-5.80748	0.53915	32.6841		-5.80748	0.00771	0.7516		-5.80748	0.01959	0.15546
-5.78248	24.4216	33.2185	0.73495	0.32067	88.25		-5.78248	1.36527	19.6057		-5.78248	0.55075	32.6677		-5.78248	0.00725	0.7277		-5.78248	0.01989	0.1591
-5.75848	23.8631	32.7447	0.71394	0.3205	86.91		-5.75848	1.36121	19.093		-5.75848	0.5533	32.1914		-5.75848	0.00694	0.707		-5.75848	0.01958	0.1609
-5.73348	23.1517	31.938	0.70715	0.31923	84.69		-5.73348	1.33694	18.49		-5.73348	0.54825	31.3897		-5.73348	0.00685	0.7003		-5.73348	0.01851	0.16157
-5.70948	22.3402	30.9388	0.70538	0.31817	81.97		-5.70948	1.30725	17.8341		-5.70948	0.54042	30.3984		-5.70948	0.00688	0.6985		-5.70948	0.01681	0.16195
-5.68448	21.6421	30.0945	0.70237	0.32017	79.64		-5.68448	1.29492	17.2904		-5.68448	0.53883	29.5557		-5.68448	0.00707	0.6953		-5.68448	0.01556	0.16344
-5.66048	21.4138	29.8745	0.71051	0.33065	78.94		-5.66048	1.31195	17.1462		-5.66048	0.54907	29.3254		-5.66048	0.0076	0.7029		-5.66048	0.01596	0.16851
-5.63548	21.4399	29.9514	0.73595	0.34698	79.07		-5.63548	1.32854	17.2235		-5.63548	0.55867	29.3927		-5.63548	0.00825	0.7277		-5.63548	0.01751	0.17752
-5.61148	21.158	29.5793	0.76426	0.35804	78.07		-5.61148	1.3164	17.0512		-5.61148	0.55348	29.0258		-5.61148	0.00845	0.75581		-5.61148	0.01866	0.18618
-5.58748	20.5596	28.7975	0.77799	0.35784	75.96		-5.58748	1.29875	16.6047		-5.58748	0.54076	28.2568		-5.58748	0.00806	0.76993		-5.58748	0.01876	0.18891
-5.56248	20.0335	28.1648	0.77284	0.34997	74.18		-5.56248	1.31147	16.1871		-5.56248	0.53513	27.6296		-5.56248	0.00741	0.76543		-5.56248	0.01806	0.18573
-5.53848	19.8696	28.0818	0.76176	0.34099	73.76		-5.53848	1.36808	16.0277		-5.53848	0.54177	27.54		-5.53848	0.00682	0.75494		-5.53848	0.01704	0.18211
-5.51348	20.139	28.6421	0.75146	0.33402	74.96		-5.51348	1.46203	16.1929		-5.51348	0.55882	28.0833		-5.51348	0.00632	0.74514		-5.51348	0.01623	0.18037
-5.48948	20.5631	29.4355	0.7283	0.3281	76.77		-5.48948	1.56004	16.4788		-5.48948	0.57855	28.857		-5.48948	0.00569	0.72261		-5.48948	0.01582	0.17757
-5.46448	20.6983	29.8206	0.68863	0.32273	77.58		-5.46448	1.6193	16.543		-5.46448	0.59032	29.2303		-5.46448	0.00488	0.68375		-5.46448	0.0159	0.17212
-5.44048	20.4183	29.5967	0.65519	0.32006	76.87		-5.44048	1.62799	16.2871		-5.44048	0.5892	29.0075		-5.44048	0.00416	0.65103		-5.44048	0.01657	0.16687
-5.41548	19.9635	29.0947	0.65497	0.32329	75.48		-5.41548	1.61538	15.8968		-5.41548	0.58073	28.5139		-5.41548	0.00378	0.6512		-5.41548	0.01749	0.16633
-5.39148	19.55	28.6264	0.69152	0.33042	74.17		-5.39148	1.61434	15.5395		-5.39148	0.57325	28.0531		-5.39148	0.00362	0.6879		-5.39148	0.01791	0.1707
-5.36748	19.0691	28.0218	0.7345	0.33076	72.5		-5.36748	1.6167	15.1368		-5.36748	0.56389	27.4579		-5.36748	0.0035	0.731		-5.36748	0.01733	0.17279
-5.34248	18.375	27.0679	0.74653	0.31777	69.92		-5.34248	1.59948	14.5817		-5.34248	0.54734	26.5205		-5.34248	0.00343	0.7431		-5.34248	0.01591	0.16661
-5.31848	17.6297	26.0323	0.72166	0.29964	67.09		-5.31848	1.57572	13.9909		-5.31848	0.53166	25.5006		-5.31848	0.00356	0.7181		-5.31848	0.01456	0.15556
-5.29348	17.0257	25.2404	0.67808	0.28714	64.84		-5.29348	1.57031	13.4934		-5.29348	0.52635	24.7141		-5.29348	0.00385	0.67423		-5.29348	0.01423	0.14654
-5.26948	16.6306	24.8064	0.63662	0.28239	63.47		-5.26948	1.59086	13.1374		-5.26948	0.53154	24.2749		-5.26948	0.0041	0.63252		-5.26948	0.01483	0.14248
-5.24448	16.4127	24.6586	0.61243	0.28044	62.86		-5.24448	1.62293	12.9155		-5.24448	0.53972	24.1189		-5.24448	0.00422	0.60821		-5.24448	0.01529	0.14148
-5.22048	16.2394	24.5831	0.61581	0.2765	62.51		-5.22048	1.64132	12.7303		-5.22048	0.54094	24.0422		-5.22048	0.0042	0.61161		-5.22048	0.01498	0.14069
-5.19548	16.204	24.7437	0.6615	0.27423	62.8		-5.19548	1.65869	12.6366		-5.19548	0.5382	24.2055		-5.19548	0.00413	0.65737		-5.19548	0.01456	0.14182
-5.17148	16.3739	25.2362	0.74058	0.27716	63.93		-5.17148	1.69518	12.6854		-5.17148	0.53847	24.6977		-5.17148	0.00414	0.73644		-5.17148	0.01454	0.14667
-5.14748	16.3636	25.4294	0.80464	0.28038	64.3		-5.14748	1.71756	12.6069		-5.14748	0.53399	24.8955		-5.14748	0.00417	0.80047		-5.14748	0.01438	0.15197
-5.12248	16.0116	25.0558	0.82734	0.28192	63.24		-5.12248	1.70492	12.2972		-5.12248	0.52147	24.5344		-5.12248	0.00413	0.82321		-5.12248	0.01366	0.1556
-5.09848	15.7014	24.7248	0.82169	0.28401	62.27		-5.09848	1.69376	12.0428		-5.09848	0.51408	24.2107		-5.09848	0.00408	0.81761		-5.09848	0.01308	0.15806
-5.07348	15.5615	24.6564	0.79459	0.28237	61.92		-5.07348	1.69768	11.9258		-5.07348	0.51583	24.1406		-5.07348	0.00399	0.7906		-5.07348	0.01324	0.15731
-5.04948	15.2335	24.3048	0.74998	0.27198	60.87		-5.04948	1.6758	11.6665		-5.04948	0.51315	23.7917		-5.04948	0.00388	0.7461		-5.04948	0.01341	0.15145
-5.02448	14.5833	23.459	0.70924	0.25587	58.66		-5.02448	1.61012	11.1609		-5.02448	0.50008	22.9589		-5.02448	0.00388	0.70536		-5.02448	0.01258	0.14212
-5.00048	14.0739	22.8353	0.69224	0.24198	57.07		-5.00048	1.55038	10.7635		-5.00048	0.49185	22.3434		-5.00048	0.00399	0.68825		-5.00048	0.01121	0.13293
-4.97548	14.1218	23.0825	0.69345	0.23498	57.63		-4.97548	1.54533	10.7932		-4.97548	0.5019	22.5805		-4.97548	0.0041	0.68935		-4.97548	0.01041	0.1267
-4.95148	14.5254	23.8966	0.69362	0.2331	59.53		-4.95148	1.57684	11.093		-4.95148	0.52302	23.3736		-4.95148	0.0042	0.68942		-4.95148	0.01049	0.12359
-4.92648	14.9099	24.6924	0.69225	0.23471	61.31		-4.92648	1.60198	11.3799		-4.92648	0.54262	24.1498		-4.92648	0.00435	0.6879		-4.92648	0.01122	0.12352
-4.90248	15.1181	25.1981	0.69945	0.24088	62.36		-4.90248	1.59798	11.5434		-4.90248	0.55432	24.6438		-4.90248	0.00458	0.69487		-4.90248	0.01239	0.1274
-4.87848	15.0487	25.2241	0.71022	0.24894	62.27		-4.87848	1.55397	11.506		-4.87848	0.55295	24.6711		-4.87848	0.00486	0.70536		-4.87848	0.0135	0.13331
-4.85348	14.7095	24.8	0.72162	0.25385	61.14		-4.85348	1.47722	11.2643		-4.85348	0.53977	24.2603		-4.85348	0.00506	0.71656		-4.85348	0.01403	0.1367
-4.82948	14.3213	24.3142	0.74074	0.25396	59.92		-4.82948	1.39834	10.9787		-4.82948	0.52634	23.7879		-4.82948	0.00514	0.7356		-4.82948	0.01407	0.13523
-4.80448	14.0231	24.0073	0.74779	0.24938	59.11		-4.80448	1.33675	10.7527		-4.80448	0.51973	23.4875		-4.80448	0.00511	0.74268		-4.80448	0.01387	0.12979
-4.78048	13.7942	23.8425	0.71347	0.24105	58.58		-4.78048	1.28828	10.5756		-4.78048	0.51796	23.3246		-4.78048	0.00505	0.70842		-4.78048	0.01346	0.12273
-4.75548	13.709	23.9393	0.66218	0.23442	58.67		-4.75548	1.24852	10.516		-4.75548	0.52038	23.4189		-4.75548	0.00498	0.6572		-4.75548	0.01295	0.1181
-4.73148	13.8592	24.4227	0.64404	0.23479	59.77		-4.73148	1.21641	10.6536		-4.73148	0.52608	23.8966		-4.73148	0.00483	0.63921		-4.73148	0.01266	0.11928
-4.70648	14.1686	25.1285	0.6562	0.24055	61.46		-4.70648	1.19131	10.9273		-4.70648	0.53058	24.5979		-4.70648	0.00462	0.65158		-4.70648	0.01267	0.12522
-4.68248	14.3928	25.6534	0.6548	0.24465	62.63		-4.68248	1.16978	11.1266		-4.68248	0.52911	25.1243		-4.68248	0.00445	0.65035		-4.68248	0.01266	0.13063
-4.65848	14.3531	25.7552	0.62427	0.24259	62.66		-4.65848	1.14619	11.0891		-4.65848	0.52155	25.2337		-4.65848	0.00433	0.61994		-4.65848	0.0125	0.1309
-4.63348	14.2397	25.8002	0.59459	0.23748	62.52		-4.63348	1.12702	10.9644		-4.63348	0.51549	25.2847		-4.63348	0.0042	0.59039		-4.63348	0.0124	0.12683
-4.60948	14.394	26.3508	0.58824	0.23402	63.59		-4.60948	1.12591	11.04		-4.60948	0.51894	25.8318		-4.60948	0.00408	0.58416		-4.60948	0.01257	0.1222
-4.58448	14.8508	27.4488	0.59159	0.23267	65.94		-4.58448	1.14585	11.3503		-4.58448	0.53286	26.9159		-4.58448	0.00408	0.58751		-4.58448	0.01325	0.11907
-4.56048	15.3404	28.6554	0.5814	0.23223	68.51		-4.56048	1.17747	11.6724		-4.56048	0.55218	28.1032		-4.56048	0.0042	0.5772		-4.56048	0.01444	0.11747
-4.53548	15.7107	29.7234	0.55777	0.23394	70.74		-4.53548	1.21147	11.8867		-4.53548	0.5724	29.151		-4.53548	0.00447	0.5533		-4.53548	0.01548	0.11777
-4.51148	16.1252	30.9247	0.54209	0.24034	73.35		-4.51148	1.25039	12.1383		-4.51148	0.59536	30.3293		-4.51148	0.00492	0.53717		-4.51148	0.01592	0.12061
-4.48648	16.5737	32.1838	0.54437	0.24919	76.17		-4.48648	1.28816	12.4334		-4.48648	0.61928	31.5645		-4.48648	0.00545	0.53892		-4.48648	0.01612	0.12372
-4.46248	16.6066	32.6215	0.54947	0.25217	77.06		-4.46248	1.29494	12.4271		-4.46248	0.6309	31.9906		-4.46248	0.00563	0.54384		-4.46248	0.0162	0.12275
-4.43748	16.0604	31.9402	0.54744	0.24596	75.29		-4.43748	1.26277	11.9864		-4.43748	0.62651	31.3137		-4.43748	0.00535	0.54209		-4.43748	0.01574	0.1179
-4.41348	15.3654	30.9888	0.54283	0.23681	72.86		-4.41348	1.22084	11.4308		-4.41348	0.61889	30.3699		-4.41348	0.00503	0.5378		-4.41348	0.01471	0.11382
-4.38948	14.8468	30.3722	0.53625	0.23042	71.26		-4.38948	1.18386	11.0074		-4.38948	0.61318	29.759		-4.38948	0.00501	0.53124		-4.38948	0.01383	0.1126
-4.36448	14.5308	30.1061	0.52644	0.22902	70.5		-4.36448	1.14845	10.7426		-4.36448	0.60776	29.4983		-4.36448	0.00518	0.52126		-4.36448	0.01398	0.11398
-4.34048	14.484	30.3186	0.51388	0.2342	70.85		-4.34048	1.12463	10.6914		-4.34048	0.60872	29.7098		-4.34048	0.00538	0.5085		-4.34048	0.01527	0.11872
-4.31548	14.6392	30.9058	0.49347	0.2435	72.05		-4.31548	1.11601	10.7993		-4.31548	0.61616	30.2897		-4.31548	0.00568	0.48779		-4.31548	0.01688	0.12634
-4.29148	14.6741	31.2582	0.46592	0.25162	72.66		-4.29148	1.10391	10.815		-4.29148	0.61787	30.6403		-4.29148	0.0062	0.45972		-4.29148	0.01817	0.13387
-4.26648	14.5123	31.2341	0.44487	0.2592	72.41		-4.26648	1.07995	10.6821		-4.26648	0.61027	30.6238		-4.26648	0.00686	0.43801		-4.26648	0.01983	0.1404
-4.24248	14.4113	31.3241	0.44269	0.2688	72.46		-4.24248	1.05625	10.6029		-4.24248	0.60158	30.7225		-4.24248	0.00737	0.43532		-4.24248	0.02244	0.14632
-4.21748	14.4844	31.7434	0.45871	0.27566	73.29		-4.21748	1.04106	10.657		-4.21748	0.59656	31.1468		-4.21748	0.00746	0.45125		-4.21748	0.02463	0.14874
-4.19348	14.6641	32.3888	0.48132	0.27566	74.62		-4.19348	1.03833	10.777		-4.19348	0.59681	31.7919		-4.19348	0.00733	0.47399		-4.19348	0.02495	0.14543
-4.16948	14.8553	33.0901	0.49407	0.27303	76.03		-4.16948	1.0509	10.8854		-4.16948	0.60154	32.4886		-4.16948	0.00739	0.48668		-4.16948	0.02396	0.14012
-4.14448	14.9836	33.6893	0.49239	0.27176	77.17		-4.14448	1.07388	10.9291		-4.14448	0.60618	33.0831		-4.14448	0.00764	0.48475		-4.14448	0.02282	0.13717
-4.12048	15.1148	34.3306	0.48684	0.27185	78.41		-4.12048	1.10401	10.9586		-4.12048	0.6121	33.7185		-4.12048	0.00775	0.47909		-4.12048	0.0219	0.13717
-4.09548	15.3234	35.1676	0.48295	0.27293	80.07		-4.09548	1.13946	11.0358		-4.09548	0.6239	34.5437		-4.09548	0.00765	0.4753		-4.09548	0.02114	0.13901
-4.07148	15.5223	35.9629	0.4772	0.2748	81.58		-4.07148	1.1733	11.1115		-4.07148	0.63948	35.3234		-4.07148	0.00747	0.46973		-4.07148	0.02065	0.14126
-4.04648	15.578	36.3864	0.4659	0.27515	82.19		-4.04648	1.19828	11.1025		-4.04648	0.65261	35.7338		-4.04648	0.00728	0.45862		-4.04648	0.02058	0.14171
-4.02248	15.4581	36.3877	0.44925	0.27134	81.84		-4.02248	1.21093	10.9891		-4.02248	0.65973	35.728		-4.02248	0.00695	0.4423		-4.02248	0.02069	0.13929
-3.99748	15.2719	36.2686	0.43466	0.26448	81.27		-3.99748	1.21692	10.8435		-3.99748	0.66303	35.6056		-3.99748	0.00636	0.4283		-3.99748	0.02072	0.13584
-3.97348	15.1661	36.3636	0.42835	0.25726	81.25		-3.97348	1.22606	10.7642		-3.97348	0.6657	35.6979		-3.97348	0.00566	0.4227		-3.97348	0.02044	0.13303
-3.94948	15.2298	36.819	0.42902	0.25124	82.08		-3.94948	1.23905	10.816		-3.94948	0.66898	36.1501		-3.94948	0.00502	0.424		-3.94948	0.01963	0.13105
-3.92448	15.5383	37.7819	0.43466	0.25065	84.03		-3.92448	1.25103	11.0569		-3.92448	0.67724	37.1047		-3.92448	0.00456	0.4301		-3.92448	0.01878	0.13191
-3.90048	16.0783	39.2169	0.44432	0.25841	86.99		-3.90048	1.25611	11.4817		-3.90048	0.69353	38.5234		-3.90048	0.00422	0.4401		-3.90048	0.01868	0.13733
-3.87548	16.6376	40.6127	0.45532	0.26983	89.83		-3.87548	1.24691	11.9401		-3.87548	0.7108	39.9019		-3.87548	0.00382	0.4515		-3.87548	0.01898	0.1449
-3.85148	17.0493	41.6148	0.46733	0.27979	91.78		-3.85148	1.22603	12.3027		-3.85148	0.72256	40.8923		-3.85148	0.00333	0.464		-3.85148	0.01902	0.15182
-3.82648	17.4481	42.6315	0.47992	0.28935	93.73		-3.82648	1.21018	12.6486		-3.82648	0.73629	41.8952		-3.82648	0.00292	0.477		-3.82648	0.01909	0.15856
-3.80248	17.9831	44.0672	0.48592	0.29813	96.56		-3.80248	1.20839	13.0764		-3.80248	0.75863	43.3086		-3.80248	0.00272	0.4832		-3.80248	0.01936	0.16475
-3.77748	18.4895	45.5309	0.48058	0.30178	99.44		-3.77748	1.21068	13.471		-3.77748	0.77876	44.7521		-3.77748	0.00268	0.4779		-3.77748	0.01914	0.16754
-3.75348	18.7017	46.3664	0.47074	0.30058	101		-3.75348	1.20419	13.6447		-3.75348	0.78001	45.5864		-3.75348	0.00264	0.4681		-3.75348	0.0181	0.16683
-3.72848	18.5368	46.362	0.46245	0.29839	100.7		-3.72848	1.18785	13.5319		-3.72848	0.75878	45.6032		-3.72848	0.00255	0.4599		-3.72848	0.01687	0.16472
-3.70448	18.136	45.8985	0.45362	0.2973	99.43		-3.70448	1.17854	13.2165		-3.70448	0.72764	45.1708		-3.70448	0.00242	0.4512		-3.70448	0.01595	0.16262
-3.68048	17.7556	45.6268	0.44234	0.29716	98.49		-3.68048	1.19666	12.8739		-3.68048	0.7032	44.9236		-3.68048	0.00232	0.44002		-3.68048	0.01538	0.16047
-3.65548	17.4707	45.6234	0.42963	0.29407	98.09		-3.65548	1.22901	12.5724		-3.65548	0.68799	44.9354		-3.65548	0.00229	0.42734		-3.65548	0.01512	0.15577
-3.63148	17.1981	45.5312	0.41799	0.28622	97.51		-3.63148	1.24016	12.2809		-3.63148	0.67384	44.8573		-3.63148	0.0023	0.41569		-3.63148	0.01531	0.14806
-3.60648	16.9896	45.4781	0.41247	0.28018	97.04		-3.60648	1.22482	12.0576		-3.60648	0.66121	44.8169		-3.60648	0.00233	0.41014		-3.60648	0.01594	0.14291
-3.58248	16.9002	45.7291	0.41036	0.28013	97.22		-3.58248	1.20531	11.9434		-3.58248	0.65502	45.0741		-3.58248	0.0024	0.40796		-3.58248	0.01661	0.14386
-3.55748	16.8023	46.0216	0.4036	0.28002	97.46		-3.55748	1.1891	11.8435		-3.55748	0.65198	45.3696		-3.55748	0.0025	0.4011		-3.55748	0.01683	0.146
-3.53348	16.5849	46.0472	0.39135	0.27601	97.1		-3.53348	1.16421	11.6759		-3.53348	0.64577	45.4014		-3.53348	0.00257	0.38878		-3.53348	0.01664	0.14458
-3.50848	16.3104	45.9541	0.38114	0.27463	96.46		-3.50848	1.12445	11.4762		-3.50848	0.63651	45.3175		-3.50848	0.00256	0.37858		-3.50848	0.01655	0.14228
-3.48448	16.0298	45.8564	0.38033	0.28182	95.82		-3.48448	1.07677	11.2695		-3.48448	0.62613	45.2303		-3.48448	0.00246	0.37787		-3.48448	0.01684	0.1435
-3.46048	15.6038	45.3454	0.3866	0.29368	94.35		-3.46048	1.02653	10.9476		-3.46048	0.61215	44.7332		-3.46048	0.00233	0.38427		-3.46048	0.01745	0.14765
-3.43548	14.9202	44.1553	0.38901	0.30296	91.44		-3.43548	0.97337	10.4209		-3.43548	0.59345	43.5618		-3.43548	0.00226	0.38675		-3.43548	0.01828	0.15118
-3.41148	14.1382	42.7553	0.37844	0.30799	88.09		-3.41148	0.92149	9.80423		-3.41148	0.57445	42.1808		-3.41148	0.00232	0.37612		-3.41148	0.01918	0.1523
-3.38648	13.5002	41.7655	0.35646	0.30978	85.61		-3.38648	0.88047	9.28887		-3.38648	0.55815	41.2073		-3.38648	0.00252	0.35394		-3.38648	0.01978	0.15123
-3.36248	13.0195	41.1429	0.3326	0.30801	83.95		-3.36248	0.85018	8.89893		-3.36248	0.5418	40.6011		-3.36248	0.00273	0.32987		-3.36248	0.01974	0.14823
-3.33748	12.5246	40.3827	0.31525	0.30314	82.04		-3.33748	0.81874	8.50754		-3.33748	0.52107	39.8616		-3.33748	0.00278	0.31247		-3.33748	0.01892	0.14404
-3.31348	11.9888	39.413	0.30927	0.29935	79.75		-3.31348	0.78277	8.08727		-3.31348	0.49598	38.9171		-3.31348	0.00263	0.30664		-3.31348	0.01767	0.14092
-3.28848	11.6183	38.8478	0.31732	0.30449	78.4		-3.28848	0.75414	7.78577		-3.28848	0.47305	38.3747		-3.28848	0.00245	0.31487		-3.28848	0.01668	0.14249
-3.26448	11.5162	39.0345	0.33353	0.32111	78.69		-3.26448	0.73932	7.67753		-3.26448	0.45705	38.5774		-3.26448	0.00235	0.33118		-3.26448	0.01625	0.14925
-3.23948	11.5198	39.5435	0.34341	0.33959	79.65		-3.23948	0.73387	7.63894		-3.23948	0.44515	39.0984		-3.23948	0.0023	0.34111		-3.23948	0.01601	0.15682
-3.21548	11.4962	40.0708	0.34121	0.34979	80.55		-3.21548	0.74056	7.56088		-3.21548	0.43685	39.6339		-3.21548	0.00227	0.33894		-3.21548	0.01587	0.16126
-3.19148	11.5112	40.9062	0.33692	0.35164	81.96		-3.19148	0.76731	7.48408		-3.19148	0.43881	40.4674		-3.19148	0.00226	0.33466		-3.19148	0.01633	0.16182
-3.16648	11.6052	42.1365	0.33937	0.34922	84.1		-3.16648	0.80477	7.45586		-3.16648	0.45105	41.6855		-3.16648	0.00231	0.33706		-3.16648	0.01741	0.15922
-3.14248	11.6737	43.315	0.34368	0.3443	86.14		-3.14248	0.8287	7.43054		-3.14248	0.46144	42.8535		-3.14248	0.00242	0.34126		-3.14248	0.01832	0.15518
-3.11748	11.6189	44.1029	0.33988	0.337	87.39		-3.11748	0.82413	7.34658		-3.11748	0.45938	43.6436		-3.11748	0.00258	0.3373		-3.11748	0.01843	0.15063
-3.09348	11.4801	44.6673	0.32677	0.3279	88.18		-3.09348	0.80002	7.21741		-3.09348	0.44653	44.2208		-3.09348	0.00278	0.32399		-3.09348	0.01792	0.14473
-3.06848	11.4033	45.4629	0.31022	0.31801	89.42		-3.06848	0.78072	7.13182		-3.06848	0.43295	45.0299		-3.06848	0.00296	0.30726		-3.06848	0.01733	0.13736
-3.04448	11.4786	46.7097	0.29577	0.30925	91.56		-3.04448	0.78419	7.1523		-3.04448	0.4254	46.2843		-3.04448	0.00302	0.29275		-3.04448	0.01705	0.13082
-3.01948	11.697	48.3521	0.28671	0.30459	94.47		-3.01948	0.81066	7.27291		-3.01948	0.42394	47.9281		-3.01948	0.00294	0.28377		-3.01948	0.01699	0.12754
-2.99548	12.0335	50.3571	0.28439	0.30618	98.07		-2.99548	0.85128	7.46961		-2.99548	0.42762	49.9295		-2.99548	0.00278	0.28161		-2.99548	0.01696	0.12782
-2.97148	12.3872	52.4276	0.28535	0.31122	101.8		-2.97148	0.89362	7.67573		-2.97148	0.43503	51.9926		-2.97148	0.00262	0.28273		-2.97148	0.01716	0.12914
-2.94648	12.6209	54.1478	0.28147	0.31467	104.8		-2.94648	0.92428	7.80768		-2.94648	0.44388	53.7039		-2.94648	0.00249	0.27898		-2.94648	0.01812	0.12844
-2.92248	12.7736	55.7149	0.27151	0.31745	107.4		-2.92248	0.93932	7.88687		-2.92248	0.45489	55.26		-2.92248	0.0024	0.26911		-2.92248	0.02002	0.12572
-2.89748	12.9284	57.3131	0.26269	0.323	110.1		-2.89748	0.94016	7.96228		-2.89748	0.46866	56.8444		-2.89748	0.00234	0.26035		-2.89748	0.022	0.12308
-2.87348	12.9487	58.205	0.25762	0.32887	111.5		-2.87348	0.92186	7.95618		-2.87348	0.47905	57.726		-2.87348	0.00231	0.25531		-2.87348	0.02297	0.12114
-2.84848	12.7018	57.8822	0.25251	0.33231	110.5		-2.84848	0.88363	7.78893		-2.84848	0.48062	57.4015		-2.84848	0.00229	0.25022		-2.84848	0.02284	0.11966
-2.82448	12.2859	56.9067	0.24638	0.33512	108.2		-2.82448	0.83547	7.5092		-2.82448	0.47743	56.4293		-2.82448	0.00226	0.24412		-2.82448	0.02195	0.11874
-2.79948	11.817	55.7511	0.23921	0.33767	105.5		-2.79948	0.78377	7.18549		-2.79948	0.47604	55.2751		-2.79948	0.00222	0.23699		-2.79948	0.02069	0.11762
-2.77548	11.2976	54.3263	0.22993	0.33876	102.3		-2.77548	0.72682	6.83149		-2.77548	0.47677	53.8496		-2.77548	0.00222	0.22771		-2.77548	0.02036	0.11516
-2.75148	10.7601	52.8131	0.21905	0.34173	99.03		-2.75148	0.66806	6.46874		-2.75148	0.47738	52.3357		-2.75148	0.00233	0.21672		-2.75148	0.02282	0.11205
-2.72648	10.2965	51.6989	0.20873	0.35107	96.51		-2.72648	0.61834	6.14457		-2.72648	0.47846	51.2204		-2.72648	0.00255	0.20618		-2.72648	0.02792	0.11028
-2.70248	9.92633	50.9739	0.20064	0.36357	94.76		-2.70248	0.58251	5.87542		-2.70248	0.47959	50.4943		-2.70248	0.00274	0.1979		-2.70248	0.03239	0.11013
-2.67748	9.55305	50.0305	0.19542	0.37046	92.65		-2.67748	0.55444	5.62127		-2.67748	0.47464	49.5559		-2.67748	0.00273	0.19269		-2.67748	0.03292	0.10934
-2.65348	9.05746	48.2526	0.19121	0.36464	89.08		-2.65348	0.52508	5.31641		-2.65348	0.45577	47.7968		-2.65348	0.00249	0.18872		-2.65348	0.02989	0.10529
-2.62848	8.42244	45.6186	0.18585	0.34616	83.95		-2.62848	0.49071	4.93004		-2.62848	0.42258	45.196		-2.62848	0.00214	0.18371		-2.62848	0.02637	0.09848
-2.60448	7.79191	42.9351	0.1841	0.32599	78.75		-2.60448	0.45979	4.53271		-2.60448	0.38667	42.5485		-2.60448	0.00187	0.18223		-2.60448	0.0242	0.09286
-2.57948	7.26847	40.7687	0.19226	0.31567	74.57		-2.57948	0.44167	4.20434		-2.57948	0.35806	40.4106		-2.57948	0.00176	0.1905		-2.57948	0.02276	0.0902
-2.55548	6.67541	38.1345	0.20268	0.30961	69.63		-2.55548	0.42328	3.86174		-2.55548	0.3291	37.8054		-2.55548	0.00173	0.20095		-2.55548	0.02065	0.08662
-2.53048	5.83771	33.9456	0.19932	0.29742	61.92		-2.53048	0.38508	3.39163		-2.53048	0.28908	33.6565		-2.53048	0.00161	0.19771		-2.53048	0.01773	0.07862
-2.50648	4.93783	29.0557	0.18339	0.28617	52.97		-2.50648	0.33266	2.884		-2.50648	0.24554	28.8101		-2.50648	0.00141	0.18198		-2.50648	0.01529	0.06844
-2.48248	4.26687	25.1532	0.17154	0.28748	45.85		-2.48248	0.28592	2.50664		-2.48248	0.21328	24.9399		-2.48248	0.00123	0.17031		-2.48248	0.01437	0.06037
-2.45748	3.84366	22.6345	0.16687	0.29406	41.23		-2.45748	0.25177	2.2726		-2.45748	0.19455	22.4399		-2.45748	0.00112	0.16575		-2.45748	0.01452	0.0555
-2.43348	3.5043	20.7329	0.15601	0.289	37.7		-2.43348	0.2247	2.08799		-2.43348	0.18216	20.5508		-2.43348	0.00104	0.15497		-2.43348	0.01448	0.05187
-2.40848	3.16491	18.8277	0.13199	0.27023	34.14		-2.40848	0.20053	1.90897		-2.40848	0.17094	18.6568		-2.40848	0.00098	0.13102		-2.40848	0.01359	0.04775
-2.38448	2.84274	16.8162	0.10421	0.25687	30.45		-2.38448	0.17867	1.75076		-2.38448	0.15914	16.6571		-2.38448	0.00092	0.10329		-2.38448	0.01206	0.04389
-2.35948	2.56516	14.9062	0.08507	0.26897	27.03		-2.35948	0.15886	1.6236		-2.35948	0.14651	14.7597		-2.35948	0.00085	0.08422		-2.35948	0.01049	0.04227
-2.33548	2.34528	13.3939	0.07789	0.30587	24.39		-2.33548	0.14154	1.5224		-2.33548	0.13431	13.2596		-2.33548	0.00082	0.07707		-2.33548	0.00978	0.04381
-2.31048	2.20438	12.4693	0.07909	0.36026	22.84		-2.31048	0.12852	1.45906		-2.31048	0.12492	12.3444		-2.31048	0.00094	0.07815		-2.31048	0.01074	0.04865
-2.28648	2.12827	11.9924	0.08284	0.41859	22.09		-2.28648	0.11938	1.42994		-2.28648	0.11861	11.8738		-2.28648	0.00117	0.08167		-2.28648	0.01274	0.05502
-2.26248	1.99622	11.2858	0.08125	0.43461	20.83		-2.26248	0.10788	1.35236		-2.26248	0.10967	11.1761		-2.26248	0.00128	0.07997		-2.26248	0.0134	0.05648
-2.23748	1.70954	9.82514	0.07161	0.37545	18.07		-2.23748	0.08955	1.15592		-2.23748	0.09308	9.73207		-2.23748	0.0011	0.07051		-2.23748	0.01126	0.04876
-2.21348	1.3577	8.07046	0.06199	0.28066	14.72		-2.21348	0.06928	0.90638		-2.21348	0.07349	7.99698		-2.21348	0.00076	0.06123		-2.21348	0.00771	0.03683
-2.18848	1.08666	6.74015	0.05889	0.2082	12.19		-2.18848	0.05413	0.71244		-2.18848	0.05865	6.6815		-2.18848	0.00051	0.05839		-2.18848	0.00497	0.02808
-2.16448	0.89244	5.72391	0.05689	0.16377	10.29		-2.16448	0.04366	0.57635		-2.16448	0.04833	5.67558		-2.16448	0.00037	0.05652		-2.16448	0.00347	0.0229
-2.13948	0.70134	4.59764	0.04885	0.12581	8.235		-2.13948	0.03407	0.44751		-2.13948	0.03839	4.55926		-2.13948	0.00027	0.04857		-2.13948	0.00247	0.01806
-2.11548	0.50587	3.37519	0.03595	0.0882	6.018		-2.11548	0.02457	0.31864		-2.11548	0.02812	3.34707		-2.11548	0.00017	0.03578		-2.11548	0.00162	0.01278
-2.09048	0.33388	2.27724	0.0235	0.05645	4.039		-2.09048	0.01622	0.20666		-2.09048	0.01878	2.25846		-2.09048	0.0001	0.0234		-2.09048	0.00095	0.00812
-2.06648	0.20235	1.42813	0.01439	0.03386	2.519		-2.06648	0.00981	0.12211		-2.06648	0.0114	1.41673		-2.06648	4e-05	0.01434		-2.06648	0.00049	0.00479
-2.04148	0.11253	0.82871	0.00836	0.01913	1.454		-2.04148	0.00536	0.06587		-2.04148	0.00633	0.82238		-2.04148	2e-05	0.00834		-2.04148	0.00021	0.00265
-2.01748	0.056	0.42826	0.00436	0.00971	0.7481		-2.01748	0.00253	0.03197		-2.01748	0.00319	0.42507		-2.01748	0	0.00435		-2.01748	7e-05	0.00134
-1.99348	0.02347	0.18393	0.00187	0.00409	0.32		-1.99348	0.00098	0.0132		-1.99348	0.00137	0.18256		-1.99348	0	0.00186		-1.99348	2e-05	0.00058
-1.96848	0.00761	0.06043	0.00061	0.00132	0.1048		-1.96848	0.0003	0.00425		-1.96848	0.00046	0.05998		-1.96848	0	0.00061		-1.96848	0	0.00019
-1.94448	0.00176	0.01408	0.00014	0.0003	0.02436		-1.94448	6e-05	0.00098		-1.94448	0.00011	0.01397		-1.94448	0	0.00014		-1.94448	0	3e-05
-1.91948	0.00028	0.00221	2e-05	5e-05	0.00381		-1.91948	1e-05	0.00015		-1.91948	2e-05	0.00219		-1.91948	0	2e-05		-1.91948	0	0
-1.89548	3e-05	0.00022	0	0	0.00039		-1.89548	0	1e-05		-1.89548	0	0.00022		-1.89548	0	0		-1.89548	0	0
-1.87048	0	1e-05	0	0	3e-05		-1.87048	0	0		-1.87048	0	2e-05		-1.87048	0	0		-1.87048	0	0
-1.84648	0	0	0	0	0		-1.84648	0	0		-1.84648	0	0		-1.84648	0	0		-1.84648	0	0
-1.82148	0	0	0	0	0		-1.82148	0	0		-1.82148	0	0		-1.82148	0	0		-1.82148	0	0
-1.79748	0	0	0	0	0		-1.79748	0	0		-1.79748	0	0		-1.79748	0	0		-1.79748	0	0
-1.77348	0	0	0	0	0		-1.77348	0	0		-1.77348	0	0		-1.77348	0	0		-1.77348	0	0
-1.74848	0	0	0	0	0		-1.74848	0	0		-1.74848	0	0		-1.74848	0	0		-1.74848	0	0
-1.72448	0	0	0	0	0		-1.72448	0	0		-1.72448	0	0		-1.72448	0	0		-1.72448	0	0
-1.69948	0	0	0	0	0		-1.69948	0	0		-1.69948	0	0		-1.69948	0	0		-1.69948	0	0
-1.67548	0	0	0	0	0		-1.67548	0	0		-1.67548	0	0		-1.67548	0	0		-1.67548	0	0
-1.65048	0	0	0	0	0		-1.65048	0	0		-1.65048	0	0		-1.65048	0	0		-1.65048	0	0
-1.62648	0	0	0	0	0		-1.62648	0	0		-1.62648	0	0		-1.62648	0	0		-1.62648	0	0
-1.60148	0	0	0	0	0		-1.60148	0	0		-1.60148	0	0		-1.60148	0	0		-1.60148	0	0
-1.57748	0	0	0	0	0		-1.57748	0	0		-1.57748	0	0		-1.57748	0	0		-1.57748	0	0
-1.55348	0	0	0	0	0		-1.55348	0	0		-1.55348	0	0		-1.55348	0	0		-1.55348	0	0
-1.52848	0	0	0	0	0		-1.52848	0	0		-1.52848	0	0		-1.52848	0	0		-1.52848	0	0
-1.50448	0	0	0	0	0		-1.50448	0	0		-1.50448	0	0		-1.50448	0	0		-1.50448	0	0
-1.47948	0	0	0	0	0		-1.47948	0	0		-1.47948	0	0		-1.47948	0	0		-1.47948	0	0
-1.45548	0	0	0	0	0		-1.45548	0	0		-1.45548	0	0		-1.45548	0	0		-1.45548	0	0
-1.43048	0	0	0	0	0		-1.43048	0	0		-1.43048	0	0		-1.43048	0	0		-1.43048	0	0
-1.40648	0	0	0	0	0		-1.40648	0	0		-1.40648	0	0		-1.40648	0	0		-1.40648	0	0
-1.38148	0	0	0	0	0		-1.38148	0	0		-1.38148	0	0		-1.38148	0	0		-1.38148	0	0
-1.35748	0	0	0	0	0		-1.35748	0	0		-1.35748	0	0		-1.35748	0	0		-1.35748	0	0
-1.33248	0	0	0	0	0		-1.33248	0	0		-1.33248	0	0		-1.33248	0	0		-1.33248	0	0
-1.30848	0	0	0	0	0		-1.30848	0	0		-1.30848	0	0		-1.30848	0	0		-1.30848	0	0
-1.28448	0	0	0	0	0		-1.28448	0	0		-1.28448	0	0		-1.28448	0	0		-1.28448	0	0
-1.25948	0	0	0	0	0		-1.25948	0	0		-1.25948	0	0		-1.25948	0	0		-1.25948	0	0
-1.23548	0	0	0	0	0		-1.23548	0	0		-1.23548	0	0		-1.23548	0	0		-1.23548	0	0
-1.21048	0	0	0	0	0		-1.21048	0	0		-1.21048	0	0		-1.21048	0	0		-1.21048	0	0
-1.18648	0	0	0	0	0		-1.18648	0	0		-1.18648	0	0		-1.18648	0	0		-1.18648	0	0
-1.16148	0	0	0	0	0		-1.16148	0	0		-1.16148	0	0		-1.16148	0	0		-1.16148	0	0
-1.13748	0	0	0	0	0		-1.13748	0	0		-1.13748	0	0		-1.13748	0	0		-1.13748	0	0
-1.11248	0	0	0	0	0		-1.11248	0	0		-1.11248	0	0		-1.11248	0	0		-1.11248	0	0
-1.08848	3e-05	1e-05	0	0	8e-05		-1.08848	0	2e-05		-1.08848	0	1e-05		-1.08848	0	0		-1.08848	0	0
-1.06448	0.00054	0.00027	1e-05	9e-05	0.00161		-1.06448	2e-05	0.00045		-1.06448	1e-05	0.00026		-1.06448	0	1e-05		-1.06448	1e-05	4e-05
-1.03948	0.0073	0.00366	0.0001	0.00124	0.02178		-1.03948	0.00031	0.00603		-1.03948	0.0002	0.00346		-1.03948	1e-05	9e-05		-1.03948	8e-05	0.00062
-1.01548	0.06426	0.03228	0.00087	0.01093	0.192		-1.01548	0.00272	0.05311		-1.01548	0.00174	0.03054		-1.01548	7e-05	0.0008		-1.01548	0.00068	0.00544
-0.99048	0.37074	0.18682	0.00511	0.06311	1.109		-0.99048	0.01571	0.30629		-0.99048	0.01	0.17682		-0.99048	0.00038	0.00473		-0.99048	0.00391	0.0314
-0.96648	1.4125	0.71432	0.0198	0.24066	4.228		-0.96648	0.06003	1.16627		-0.96648	0.03805	0.67626		-0.96648	0.00144	0.01837		-0.96648	0.0148	0.11984
-0.94148	3.57802	1.81672	0.05096	0.61041	10.72		-0.94148	0.15269	2.95225		-0.94148	0.09634	1.72037		-0.94148	0.00359	0.04737		-0.94148	0.0373	0.30416
-0.91748	6.05517	3.08707	0.08746	1.03446	18.17		-0.91748	0.2597	4.99241		-0.91748	0.16313	2.92394		-0.91748	0.006	0.08146		-0.91748	0.06287	0.51592
-0.89248	6.85619	3.5103	0.10024	1.17335	20.6		-0.89248	0.29565	5.64839		-0.89248	0.18504	3.32527		-0.89248	0.00672	0.09353		-0.89248	0.07097	0.58574
-0.86848	5.18691	2.66573	0.07661	0.88917	15.61		-0.86848	0.22481	4.26998		-0.86848	0.1403	2.52544		-0.86848	0.00504	0.07157		-0.86848	0.05357	0.44422
-0.84448	2.61043	1.34628	0.03888	0.44818	7.864		-0.84448	0.11374	2.14738		-0.84448	0.07077	1.27551		-0.84448	0.00252	0.03635		-0.84448	0.02691	0.22407
-0.81948	0.86865	0.44932	0.01303	0.14937	2.62		-0.81948	0.03802	0.71412		-0.81948	0.0236	0.42572		-0.81948	0.00083	0.01219		-0.81948	0.00894	0.07472
-0.79548	0.18981	0.09843	0.00286	0.03268	0.5729		-0.79548	0.00834	0.15597		-0.79548	0.00517	0.09326		-0.79548	0.00018	0.00268		-0.79548	0.00195	0.01636
-0.77048	0.02705	0.01406	0.00041	0.00466	0.08171		-0.77048	0.00119	0.02221		-0.77048	0.00074	0.01332		-0.77048	3e-05	0.00039		-0.77048	0.00028	0.00233
-0.74648	0.0025	0.0013	4e-05	0.00043	0.00755		-0.74648	0.00011	0.00205		-0.74648	7e-05	0.00123		-0.74648	0	3e-05		-0.74648	3e-05	0.00022
-0.72148	0.00015	8e-05	0	3e-05	0.00045		-0.72148	1e-05	0.00012		-0.72148	0	8e-05		-0.72148	0	0		-0.72148	0	1e-05
-0.69748	1e-05	0	0	0	2e-05		-0.69748	0	0		-0.69748	0	0		-0.69748	0	0		-0.69748	0	0
-0.67248	0	0	0	0	0		-0.67248	0	0		-0.67248	0	0		-0.67248	0	0		-0.67248	0	0
-0.64848	0	0	0	0	0		-0.64848	0	0		-0.64848	0	0		-0.64848	0	0		-0.64848	0	0
-0.62348	0	0	0	0	0		-0.62348	0	0		-0.62348	0	0		-0.62348	0	0		-0.62348	0	0
-0.59948	0	0	0	0	0		-0.59948	0	0		-0.59948	0	0		-0.59948	0	0		-0.59948	0	0
-0.57548	0	0	0	0	0		-0.57548	0	0		-0.57548	0	0		-0.57548	0	0		-0.57548	0	0
-0.55048	0	0	0	0	0		-0.55048	0	0		-0.55048	0	0		-0.55048	0	0		-0.55048	0	0
-0.52648	0	0	0	0	0		-0.52648	0	0		-0.52648	0	0		-0.52648	0	0		-0.52648	0	0
-0.50148	0	0	0	0	0		-0.50148	0	0		-0.50148	0	0		-0.50148	0	0		-0.50148	0	0
-0.47748	0	0	0	0	0		-0.47748	0	0		-0.47748	0	0		-0.47748	0	0		-0.47748	0	0
-0.45248	0	0	0	0	0		-0.45248	0	0		-0.45248	0	0		-0.45248	0	0		-0.45248	0	0
-0.42848	0	0	0	0	0		-0.42848	0	0		-0.42848	0	0		-0.42848	0	0		-0.42848	0	0
-0.40348	0	0	0	0	0		-0.40348	0	0		-0.40348	0	0		-0.40348	0	0		-0.40348	0	0
-0.37948	0	0	0	0	0		-0.37948	0	0		-0.37948	0	0		-0.37948	0	0		-0.37948	0	0
-0.35548	0	0	0	0	0		-0.35548	0	0		-0.35548	0	0		-0.35548	0	0		-0.35548	0	0
-0.33048	0	0	0	0	0		-0.33048	0	0		-0.33048	0	0		-0.33048	0	0		-0.33048	0	0
-0.30648	0	0	0	0	0		-0.30648	0	0		-0.30648	0	0		-0.30648	0	0		-0.30648	0	0
-0.28148	0	0	0	0	0		-0.28148	0	0		-0.28148	0	0		-0.28148	0	0		-0.28148	0	0
-0.25748	0	0	0	0	0		-0.25748	0	0		-0.25748	0	0		-0.25748	0	0		-0.25748	0	0
-0.23248	0	0	0	0	0		-0.23248	0	0		-0.23248	0	0		-0.23248	0	0		-0.23248	0	0
-0.20848	0	0	0	0	0		-0.20848	0	0		-0.20848	0	0		-0.20848	0	0		-0.20848	0	0
-0.18348	0	0	0	0	0		-0.18348	0	0		-0.18348	0	0		-0.18348	0	0		-0.18348	0	0
-0.15948	1e-05	0	0	0	1e-05		-0.15948	0	0		-0.15948	0	0		-0.15948	0	0		-0.15948	0	0
-0.13448	0.00012	0	0	0	0.00016		-0.13448	0	0.00012		-0.13448	0	0		-0.13448	0	0		-0.13448	0	0
-0.11048	0.00168	4e-05	0	0	0.00227		-0.11048	0	0.00168		-0.11048	0	3e-05		-0.11048	0	0		-0.11048	0	0
-0.08648	0.01543	0.00034	0	4e-05	0.02079		-0.08648	1e-05	0.01538		-0.08648	0	0.00034		-0.08648	0	0		-0.08648	0	1e-05
-0.06148	0.08982	0.00202	3e-05	0.00025	0.121		-0.06148	6e-05	0.08947		-0.06148	3e-05	0.00199		-0.06148	0	3e-05		-0.06148	1e-05	9e-05
-0.03748	0.33667	0.0078	0.0001	0.00095	0.4539		-0.03748	0.00023	0.3353		-0.03748	0.0001	0.0077		-0.03748	0	0.0001		-0.03748	2e-05	0.00035
-0.01248	0.84091	0.02057	0.00027	0.00243	1.135		-0.01248	0.00058	0.83738		-0.01248	0.00026	0.02031		-0.01248	1e-05	0.00026		-0.01248	6e-05	0.00091
0.01152	1.50619	0.04063	0.00053	0.00451	2.037		0.01152	0.00106	1.49955		0.01152	0.00048	0.04015		0.01152	2e-05	0.00051		0.01152	0.00011	0.00169
0.03652	2.14471	0.06576	0.00086	0.00671	2.909		0.03652	0.00155	2.13459		0.03652	0.0007	0.06505		0.03652	3e-05	0.00085		0.03652	0.00016	0.00248
0.06052	2.54651	0.08699	0.00114	0.00828	3.463		0.06052	0.00189	2.53373		0.06052	0.00085	0.08613		0.06052	3e-05	0.0011		0.06052	0.0002	0.00302
0.08552	2.41332	0.08842	0.00113	0.00821	3.288		0.08552	0.00183	2.40061		0.08552	0.00084	0.08759		0.08552	3e-05	0.0011		0.08552	0.00019	0.00293
0.10952	1.90161	0.07521	0.00086	0.00746	2.597		0.10952	0.00152	1.89092		0.10952	0.00073	0.07446		0.10952	2e-05	0.00084		0.10952	0.00014	0.00245
0.13352	1.85873	0.08474	0.00077	0.00999	2.551		0.13352	0.00172	1.84722		0.13352	0.00091	0.08384		0.13352	2e-05	0.00075		0.13352	0.00015	0.00292
0.15852	2.893	0.1489	0.00123	0.0191	3.991		0.15852	0.00306	2.87415		0.15852	0.00166	0.14724		0.15852	4e-05	0.0012		0.15852	0.00028	0.00552
0.18252	4.72394	0.26305	0.00228	0.03366	6.547		0.18252	0.0055	4.69261		0.18252	0.0031	0.25995		0.18252	7e-05	0.00221		0.18252	0.00051	0.01029
0.20752	6.58463	0.39733	0.00357	0.04952	9.179		0.20752	0.00872	6.53962		0.20752	0.00532	0.39202		0.20752	0.00012	0.00344		0.20752	0.00074	0.01642
0.23152	8.09889	0.5357	0.00466	0.06509	11.38		0.23152	0.01298	8.03982		0.23152	0.00863	0.52707		0.23152	0.00017	0.00449		0.23152	0.00087	0.02385
0.25652	9.37616	0.67581	0.00535	0.08183	13.28		0.25652	0.01885	9.30055		0.25652	0.01311	0.66269		0.25652	0.00022	0.00513		0.25652	0.0009	0.03287
0.28052	10.2194	0.78661	0.00558	0.09896	14.58		0.28052	0.02557	10.1269		0.28052	0.01787	0.76875		0.28052	0.00026	0.00532		0.28052	0.00084	0.04282
0.30552	10.4585	0.84802	0.00564	0.1164	15.02		0.30552	0.032	10.3523		0.30552	0.02206	0.82596		0.30552	0.00026	0.00539		0.30552	0.0008	0.05266
0.32952	10.9144	0.9275	0.00638	0.13998	15.76		0.32952	0.03977	10.7926		0.32952	0.02697	0.90053		0.32952	0.00027	0.0061		0.32952	0.0009	0.06264
0.35352	12.4681	1.10383	0.00842	0.17193	18.06		0.35352	0.05179	12.3196		0.35352	0.03476	1.06907		0.35352	0.00036	0.00806		0.35352	0.00117	0.07294
0.37852	14.6349	1.3421	0.01116	0.20232	21.27		0.37852	0.06718	14.4496		0.37852	0.04524	1.29687		0.37852	0.00047	0.0107		0.37852	0.00145	0.08183
0.40252	16.2367	1.54153	0.01347	0.22217	23.69		0.40252	0.0824	16.0139		0.40252	0.05573	1.4858		0.40252	0.00055	0.01292		0.40252	0.0016	0.0879
0.42752	17.0059	1.676	0.01519	0.23835	24.96		0.42752	0.097	16.7482		0.42752	0.06465	1.61135		0.42752	0.0006	0.01459		0.42752	0.00172	0.09297
0.45152	17.5369	1.79242	0.01681	0.25866	25.91		0.45152	0.11143	17.2452		0.45152	0.07179	1.72064		0.45152	0.00067	0.01614		0.45152	0.00191	0.0992
0.47652	17.9001	1.88394	0.01806	0.27221	26.56		0.47652	0.12134	17.5837		0.47652	0.07536	1.80857		0.47652	0.00076	0.0173		0.47652	0.00207	0.1037
0.50052	17.7566	1.90781	0.01837	0.26336	26.4		0.50052	0.12488	17.4314		0.50052	0.07476	1.83305		0.50052	0.0009	0.01748		0.50052	0.00204	0.10107
0.52552	17.5404	1.90202	0.01842	0.23829	26.09		0.52552	0.13012	17.2075		0.52552	0.07385	1.82817		0.52552	0.00115	0.01726		0.52552	0.00184	0.09223
0.54952	18.0694	1.94701	0.01936	0.22229	26.85		0.54952	0.14638	17.7099		0.54952	0.07629	1.87073		0.54952	0.00158	0.01778		0.54952	0.00174	0.0851
0.57452	19.2653	2.04137	0.02127	0.23019	28.6		0.57452	0.17351	18.8608		0.57452	0.08072	1.96065		0.57452	0.00204	0.01922		0.57452	0.00198	0.08562
0.59852	20.6343	2.15571	0.02363	0.2571	30.63		0.59852	0.20748	20.1743		0.59852	0.0854	2.07031		0.59852	0.00239	0.02124		0.59852	0.00249	0.09464
0.62252	22.4304	2.34164	0.0268	0.29699	33.35		0.62252	0.24963	21.8981		0.62252	0.09348	2.24815		0.62252	0.00262	0.02417		0.62252	0.0032	0.11181
0.64752	24.6503	2.59962	0.0309	0.34016	36.76		0.64752	0.29583	24.0344		0.64752	0.10596	2.49367		0.64752	0.00277	0.02812		0.64752	0.004	0.13126
0.67152	26.3122	2.80428	0.03471	0.36805	39.32		0.67152	0.33268	25.6308		0.67152	0.11721	2.68707		0.67152	0.00275	0.03196		0.67152	0.00455	0.14171
0.69652	27.0724	2.90778	0.0375	0.37932	40.49		0.69652	0.35908	26.3507		0.69652	0.12477	2.78301		0.69652	0.00261	0.03489		0.69652	0.00462	0.14124
0.72052	27.8004	3.01717	0.03981	0.3954	41.6		0.72052	0.38992	27.037		0.72052	0.1338	2.88338		0.72052	0.00258	0.03723		0.72052	0.0046	0.14047
0.74552	29.1035	3.22692	0.04193	0.42645	43.61		0.74552	0.4335	28.2803		0.74552	0.14863	3.0783		0.74552	0.00275	0.03918		0.74552	0.005	0.14705
0.76952	30.8945	3.55256	0.04394	0.45899	46.4		0.76952	0.48517	29.9987		0.76952	0.16872	3.38384		0.76952	0.00303	0.04091		0.76952	0.00575	0.15778
0.79452	33.299	4.00651	0.04682	0.48233	50.13		0.79452	0.54351	32.3165		0.79452	0.19348	3.81304		0.79452	0.00341	0.04341		0.79452	0.00643	0.16677
0.81852	36.4245	4.56467	0.05072	0.50227	54.92		0.81852	0.61223	35.3326		0.81852	0.22261	4.34207		0.81852	0.00392	0.0468		0.81852	0.00689	0.17342
0.84252	39.3219	5.07266	0.05339	0.51911	59.35		0.84252	0.68187	38.116		0.84252	0.25096	4.82171		0.84252	0.00447	0.04892		0.84252	0.00722	0.17825
0.86752	40.5212	5.33106	0.05271	0.51801	61.23		0.86752	0.73263	39.2341		0.86752	0.27049	5.06057		0.86752	0.00481	0.0479		0.86752	0.00731	0.17776
0.89152	39.7107	5.30282	0.04892	0.49436	60.1		0.89152	0.75666	38.3899		0.89152	0.27919	5.02364		0.89152	0.00478	0.04414		0.89152	0.00705	0.16982
0.91652	38.1381	5.16839	0.04425	0.46848	57.83		0.91652	0.76569	36.8079		0.91652	0.28431	4.88408		0.91652	0.00442	0.03983		0.91652	0.0068	0.15905
0.94052	37.0161	5.10382	0.04104	0.4613	56.27		0.94052	0.77805	35.6709		0.94052	0.2942	4.80962		0.94052	0.00395	0.03709		0.94052	0.00695	0.15207
0.96552	36.278	5.10192	0.03965	0.46828	55.31		0.96552	0.79965	34.9093		0.96552	0.3092	4.79271		0.96552	0.00352	0.03613		0.96552	0.00734	0.14899
0.98952	35.582	5.11633	0.03874	0.47198	54.42		0.98952	0.82858	34.1869		0.98952	0.32589	4.79043		0.98952	0.00312	0.03562		0.98952	0.0075	0.14533
1.01452	35.277	5.19792	0.03694	0.4696	54.11		1.01452	0.87174	33.837		1.01452	0.34512	4.8528		1.01452	0.00275	0.03419		1.01452	0.00731	0.14097
1.03852	35.7209	5.38349	0.03433	0.47504	54.93		1.03852	0.93374	34.2054		1.03852	0.36826	5.01523		1.03852	0.0025	0.03183		1.03852	0.00696	0.13979
1.06352	36.7034	5.62293	0.03261	0.49899	56.54		1.06352	1.00428	35.0947		1.06352	0.39264	5.2303		1.06352	0.00236	0.03025		1.06352	0.00657	0.1421
1.08752	38.1625	5.90289	0.03312	0.54175	58.84		1.08752	1.07488	36.4526		1.08752	0.41858	5.48431		1.08752	0.00232	0.03079		1.08752	0.00635	0.14644
1.11152	39.8993	6.20574	0.03513	0.59291	61.53		1.11152	1.13243	38.0988		1.11152	0.44561	5.76013		1.11152	0.00236	0.03277		1.11152	0.00659	0.1534
1.13652	40.7475	6.36592	0.03655	0.63295	62.83		1.13652	1.14267	38.9215		1.13652	0.46137	5.90454		1.13652	0.00241	0.03415		1.13652	0.0072	0.16192
1.16052	40.1954	6.30624	0.03645	0.65317	61.97		1.16052	1.09555	38.4247		1.16052	0.4598	5.84645		1.16052	0.00239	0.03406		1.16052	0.00775	0.16882
1.18552	39.8785	6.26063	0.03605	0.66843	61.41		1.18552	1.03876	38.1652		1.18552	0.45849	5.80215		1.18552	0.0023	0.03375		1.18552	0.0082	0.17412
1.20952	41.4879	6.45323	0.0373	0.69262	63.66		1.20952	1.02105	39.7573		1.20952	0.4736	5.97963		1.20952	0.00221	0.03508		1.20952	0.00865	0.17988
1.23452	44.3903	6.76873	0.04076	0.71781	67.72		1.23452	1.03418	42.5931		1.23452	0.49541	6.27331		1.23452	0.00219	0.03857		1.23452	0.00897	0.18415
1.25852	46.9098	6.98454	0.04568	0.73811	71.11		1.25852	1.04035	45.0706		1.25852	0.5087	6.47584		1.25852	0.00228	0.0434		1.25852	0.00909	0.18397
1.28352	48.6813	7.09319	0.05083	0.76636	73.38		1.28352	1.02451	46.8462		1.28352	0.51607	6.57712		1.28352	0.00247	0.04836		1.28352	0.00923	0.18092
1.30752	50.3388	7.20811	0.05523	0.81682	75.52		1.30752	0.99528	48.525		1.30752	0.52689	6.68122		1.30752	0.00273	0.05251		1.30752	0.00952	0.17991
1.33152	52.2508	7.38767	0.05922	0.89605	78.14		1.33152	0.9675	50.4427		1.33152	0.54384	6.84383		1.33152	0.00298	0.05624		1.33152	0.0099	0.18536
1.35652	53.9599	7.57958	0.06351	0.99714	80.58		1.35652	0.9472	52.1387		1.35652	0.56087	7.01871		1.35652	0.00322	0.0603		1.35652	0.01015	0.19705
1.38052	54.8209	7.69136	0.0678	1.10051	81.87		1.38052	0.9284	52.9871		1.38052	0.57005	7.12131		1.38052	0.00342	0.06438		1.38052	0.01027	0.21163
1.40552	55.2734	7.7588	0.07179	1.19393	82.57		1.40552	0.91278	53.4248		1.40552	0.57436	7.18445		1.40552	0.0037	0.06809		1.40552	0.01065	0.22795
1.42952	56.2488	7.88106	0.07527	1.27848	84		1.42952	0.90864	54.3683		1.42952	0.58247	7.29859		1.42952	0.00409	0.07118		1.42952	0.01131	0.2451
1.45452	57.7922	8.05225	0.0778	1.35501	86.2		1.45452	0.91396	55.8738		1.45452	0.59532	7.45693		1.45452	0.00439	0.07341		1.45452	0.01169	0.25798
1.47852	59.3026	8.21164	0.07915	1.41837	88.31		1.47852	0.91833	57.3618		1.47852	0.60724	7.6044		1.47852	0.00441	0.07474		1.47852	0.01151	0.26109
1.50352	60.2556	8.34079	0.07895	1.44973	89.62		1.50352	0.9122	58.3113		1.50352	0.61377	7.72702		1.50352	0.00422	0.07473		1.50352	0.01114	0.25411
1.52752	60.6377	8.46568	0.077	1.43348	90.15		1.52752	0.89613	58.6904		1.52752	0.61537	7.85032		1.52752	0.00394	0.07306		1.52752	0.01087	0.24083
1.55152	61.1339	8.6307	0.07485	1.39604	90.84		1.55152	0.88198	59.158		1.55152	0.61778	8.01293		1.55152	0.00369	0.07116		1.55152	0.01061	0.22685
1.57652	62.3547	8.848	0.0749	1.38605	92.56		1.57652	0.8801	60.3229		1.57652	0.62997	8.21803		1.57652	0.00354	0.07136		1.57652	0.01025	0.21629
1.60052	64.1454	9.06841	0.0771	1.41083	95.05		1.60052	0.89211	62.0565		1.60052	0.65651	8.41189		1.60052	0.0035	0.0736		1.60052	0.00986	0.20851
1.62552	65.72	9.18334	0.07865	1.43234	97.12		1.62552	0.90874	63.6048		1.62552	0.68599	8.49734		1.62552	0.00349	0.07516		1.62552	0.00953	0.20087
1.64952	66.1566	9.07973	0.07754	1.42526	97.41		1.64952	0.91122	64.0683		1.64952	0.69642	8.3833		1.64952	0.00346	0.07408		1.64952	0.00917	0.19322
1.67452	65.337	8.77889	0.07499	1.41014	95.83		1.67452	0.89106	63.3205		1.67452	0.68024	8.09865		1.67452	0.0034	0.07159		1.67452	0.00875	0.18759
1.69852	64.1101	8.458	0.07289	1.42429	93.76		1.69852	0.86316	62.1681		1.69852	0.65367	7.80433		1.69852	0.00325	0.06964		1.69852	0.00837	0.18498
1.72352	63.313	8.27021	0.07125	1.48421	92.5		1.72352	0.84829	61.4102		1.72352	0.63704	7.63317		1.72352	0.00299	0.06826		1.72352	0.00812	0.18487
1.74752	63.0671	8.19999	0.06917	1.58536	92.16		1.74752	0.84843	61.1716		1.74752	0.63392	7.56607		1.74752	0.00275	0.06642		1.74752	0.00791	0.18713
1.77252	62.8086	8.10373	0.06608	1.71099	91.79		1.77252	0.84726	60.9236		1.77252	0.63107	7.47266		1.77252	0.0027	0.06338		1.77252	0.00758	0.19112
1.79652	62.1356	7.89601	0.06224	1.84098	90.7		1.79652	0.8351	60.2834		1.79652	0.61905	7.27696		1.79652	0.00292	0.05932		1.79652	0.00715	0.19575
1.82052	61.5707	7.64462	0.05953	1.96813	89.64		1.82052	0.82194	59.7522		1.82052	0.60405	7.04057		1.82052	0.0033	0.05623		1.82052	0.00701	0.20102
1.84552	61.7015	7.44446	0.05948	2.09664	89.49		1.84552	0.81672	59.8947		1.84552	0.59577	6.84869		1.84552	0.00369	0.05579		1.84552	0.00734	0.20735
1.86952	62.207	7.3078	0.06095	2.22577	89.9		1.86952	0.81149	60.3999		1.86952	0.59458	6.71323		1.86952	0.00402	0.05693		1.86952	0.00788	0.2123
1.89452	62.471	7.21289	0.06137	2.33224	90.07		1.89452	0.79659	60.6699		1.89452	0.59511	6.61778		1.89452	0.00424	0.05713		1.89452	0.00841	0.21075
1.91852	62.8505	7.21088	0.05988	2.4111	90.52		1.91852	0.78233	61.0462		1.91852	0.59999	6.61089		1.91852	0.00432	0.05556		1.91852	0.00895	0.20263
1.94352	64.2575	7.38078	0.05838	2.50985	92.5		1.94352	0.78668	62.4119		1.94352	0.61756	6.76323		1.94352	0.00429	0.05409		1.94352	0.00936	0.19559
1.96752	66.0542	7.63263	0.05892	2.66237	95.17		1.96752	0.80485	64.146		1.96752	0.6407	6.99193		1.96752	0.00418	0.05474		1.96752	0.00929	0.19478
1.99252	66.6389	7.79144	0.0618	2.8674	96.31		1.99252	0.81925	64.6875		1.99252	0.65336	7.13809		1.99252	0.00406	0.05774		1.99252	0.00877	0.19905
2.01652	66.1695	7.87285	0.0668	3.13096	96.13		2.01652	0.8326	64.1865		2.01652	0.65696	7.21589		2.01652	0.00396	0.06284		2.01652	0.0082	0.20767
2.04052	65.8988	7.98453	0.07311	3.42055	96.27		2.04052	0.85558	63.8676		2.04052	0.66218	7.32235		2.04052	0.00391	0.0692		2.04052	0.00784	0.21992
2.06552	65.6677	8.06888	0.07866	3.65911	96.34		2.06552	0.87807	63.5917		2.06552	0.66565	7.40322		2.06552	0.00385	0.0748		2.06552	0.00768	0.23186
2.08952	64.5933	8.01045	0.08205	3.85399	95.08		2.08952	0.88593	62.5089		2.08952	0.65742	7.35303		2.08952	0.00375	0.0783		2.08952	0.00775	0.24055
2.11452	62.9965	7.86054	0.0835	4.13558	93.13		2.11452	0.88712	60.9261		2.11452	0.64049	7.22005		2.11452	0.0036	0.0799		2.11452	0.00814	0.24831
2.13852	62.2852	7.80713	0.08416	4.64339	92.62		2.13852	0.90213	60.2037		2.13852	0.62985	7.17728		2.13852	0.00357	0.08059		2.13852	0.00885	0.26138
2.16352	63.4441	7.96959	0.08576	5.42109	94.98		2.16352	0.9377	61.2976		2.16352	0.63479	7.3348		2.16352	0.00382	0.08194		2.16352	0.00977	0.2843
2.18752	65.8653	8.25199	0.08899	6.39939	99.23		2.18752	0.97793	63.6223		2.18752	0.64658	7.60541		2.18752	0.0043	0.08469		2.18752	0.01064	0.31287
2.21252	68.1042	8.47289	0.09235	7.45669	103.2		2.21252	1.00878	65.7766		2.21252	0.65061	7.82229		2.21252	0.00475	0.08759		2.21252	0.01114	0.33691
2.23652	69.7395	8.61055	0.0946	8.50448	106.3		2.23652	1.04342	67.3467		2.23652	0.64713	7.96342		2.23652	0.00508	0.08952		2.23652	0.0113	0.35174
2.26152	71.3817	8.77205	0.09625	9.57281	109.4		2.26152	1.10272	68.9182		2.26152	0.64825	8.1238		2.26152	0.00532	0.09093		2.26152	0.01157	0.3625
2.28552	73.0252	8.97683	0.09739	10.7463	112.8		2.28552	1.17963	70.4828		2.28552	0.65947	8.31736		2.28552	0.00546	0.09193		2.28552	0.01226	0.37577
2.30952	73.9487	9.15151	0.09709	11.9451	115.2		2.30952	1.24863	71.3423		2.30952	0.6754	8.4761		2.30952	0.00546	0.09163		2.30952	0.01334	0.38848
2.33452	73.9067	9.26775	0.09503	13.0043	116.3		2.33452	1.29639	71.2597		2.33452	0.68873	8.57902		2.33452	0.00544	0.08959		2.33452	0.01447	0.39391
2.35852	73.2381	9.35066	0.09175	13.9887	116.5		2.35852	1.32535	70.5629		2.35852	0.69551	8.65515		2.35852	0.00543	0.08632		2.35852	0.0154	0.39282
2.38352	72.4785	9.43172	0.08826	15.1928	116.8		2.38352	1.34627	69.7729		2.38352	0.69663	8.73509		2.38352	0.00532	0.08294		2.38352	0.01623	0.39117
2.40752	72.5124	9.57981	0.08667	17.0169	118.8		2.40752	1.37965	69.7481		2.40752	0.6988	8.88101		2.40752	0.00513	0.08154		2.40752	0.0173	0.39411
2.43252	73.75	9.83524	0.08868	19.5702	123.1		2.43252	1.4344	70.8865		2.43252	0.7072	9.12804		2.43252	0.00501	0.08367		2.43252	0.01887	0.40335
2.45652	75.1817	10.0984	0.09354	22.1496	127.7		2.45652	1.48699	72.216		2.45652	0.71726	9.38112		2.45652	0.00497	0.08857		2.45652	0.02087	0.41595
2.48152	75.7309	10.2627	0.10055	23.7261	130.1		2.48152	1.51438	72.7016		2.48152	0.72259	9.54007		2.48152	0.00491	0.09564		2.48152	0.02292	0.42528
2.50552	75.3991	10.3307	0.1099	23.7536	129.7		2.50552	1.52044	72.3459		2.50552	0.72216	9.60855		2.50552	0.00478	0.10512		2.50552	0.02423	0.42495
2.52952	74.1956	10.29	0.11895	22.2691	126.6		2.52952	1.50922	71.1584		2.52952	0.71376	9.57628		2.52952	0.00459	0.11436		2.52952	0.02419	0.40919
2.55452	71.7442	10.0838	0.12315	19.7639	120.7		2.55452	1.47387	68.778		2.55452	0.69212	9.39165		2.55452	0.00432	0.11883		2.55452	0.02302	0.37764
2.57852	68.4875	9.76601	0.12183	17.0021	113.4		2.57852	1.42467	65.6299		2.57852	0.66129	9.10472		2.57852	0.00407	0.11776		2.57852	0.02147	0.33944
2.60352	65.5735	9.50108	0.11942	14.6155	107		2.60352	1.38468	62.8123		2.60352	0.63482	8.86626		2.60352	0.00396	0.11546		2.60352	0.02023	0.30996
2.62752	63.3769	9.35872	0.12029	12.8326	102.3		2.62752	1.35593	60.6808		2.62752	0.61822	8.74051		2.62752	0.004	0.11629		2.62752	0.01979	0.29769
2.65252	61.6469	9.29544	0.12481	11.6136	98.86		2.65252	1.328	59.0009		2.65252	0.60734	8.6881		2.65252	0.00404	0.12077		2.65252	0.02028	0.30092
2.67652	60.2703	9.26362	0.13044	10.7708	96.29		2.67652	1.30036	57.6688		2.67652	0.59797	8.66565		2.67652	0.00399	0.12645		2.67652	0.02111	0.31071
2.70152	59.0617	9.22751	0.13466	9.97179	93.95		2.70152	1.27572	56.4968		2.70152	0.58829	8.63922		2.70152	0.00386	0.1308		2.70152	0.02123	0.31564
2.72552	57.9325	9.17888	0.13614	9.04275	91.56		2.72552	1.2538	55.3898		2.72552	0.57993	8.59895		2.72552	0.00379	0.13235		2.72552	0.02015	0.31341
2.74952	56.8698	9.1135	0.13379	8.10159	89.21		2.74952	1.22835	54.3414		2.74952	0.57509	8.53841		2.74952	0.00387	0.12992		2.74952	0.01841	0.3116
2.77452	55.358	8.96747	0.12798	7.25433	86.33		2.77452	1.18397	52.8725		2.77452	0.56954	8.39792		2.77452	0.00396	0.12401		2.77452	0.01672	0.31323
2.79852	52.9782	8.70306	0.122	6.49313	82.34		2.79852	1.11489	50.5879		2.79852	0.55822	8.14484		2.79852	0.00385	0.11815		2.79852	0.01528	0.3123
2.82352	50.2672	8.39796	0.11906	5.89268	78.05		2.82352	1.03877	47.9948		2.82352	0.54404	7.85393		2.82352	0.00347	0.11559		2.82352	0.01432	0.30562
2.84752	47.7702	8.10748	0.11842	5.55004	74.3		2.84752	0.97118	45.6021		2.84752	0.52914	7.57834		2.84752	0.00293	0.11549		2.84752	0.01423	0.2985
2.87252	45.1285	7.77242	0.11701	5.35544	70.47		2.87252	0.90553	43.0592		2.87252	0.50827	7.26414		2.87252	0.0024	0.11461		2.87252	0.01469	0.29585
2.89652	42.1413	7.38151	0.11413	5.15216	66.17		2.89652	0.83718	40.1779		2.89652	0.48135	6.90016		2.89652	0.00201	0.11212		2.89652	0.01472	0.29852
2.92152	39.2709	7.00971	0.11263	4.98742	62.1		2.92152	0.77604	37.4077		2.92152	0.45662	6.55308		2.92152	0.00178	0.11084		2.92152	0.01411	0.30746
2.94552	36.6883	6.66794	0.11581	4.97685	58.57		2.94552	0.72662	34.916		2.94552	0.43665	6.23128		2.94552	0.00171	0.1141		2.94552	0.0136	0.32142
2.97052	34.2402	6.32803	0.1243	5.0779	55.33		2.97052	0.68494	32.555		2.97052	0.41693	5.9111		2.97052	0.00173	0.12257		2.97052	0.01362	0.33435
2.99452	32.1714	6.03767	0.1339	5.10423	52.53		2.99452	0.65172	30.5576		2.99452	0.39746	5.64021		2.99452	0.0018	0.1321		2.99452	0.01378	0.34223
3.01852	30.8703	5.86185	0.1387	4.93975	50.61		3.01852	0.62883	29.2992		3.01852	0.38419	5.47766		3.01852	0.00191	0.13679		3.01852	0.01345	0.35028
3.04352	30.0714	5.76172	0.13712	4.64518	49.23		3.04352	0.60934	28.5332		3.04352	0.37897	5.38275		3.04352	0.00202	0.1351		3.04352	0.01266	0.36132
3.06752	28.7261	5.56572	0.1298	4.27052	46.97		3.06752	0.57613	27.2615		3.06752	0.37138	5.19434		3.06752	0.00207	0.12773		3.06752	0.01183	0.36609
3.09252	25.9263	5.10186	0.1162	3.74115	42.42		3.09252	0.5151	24.613		3.09252	0.34651	4.75535		3.09252	0.00198	0.11422		3.09252	0.01086	0.35479
3.11652	22.0404	4.41973	0.09853	3.0564	36.08		3.11652	0.43522	20.9288		3.11652	0.30397	4.11576		3.11652	0.00172	0.0968		3.11652	0.00934	0.33111
3.14152	18.2314	3.73076	0.0821	2.38943	29.85		3.14152	0.35923	17.3116		3.14152	0.25826	3.4725		3.14152	0.00138	0.08072		3.14152	0.00731	0.30741
3.16552	15.1893	3.16941	0.06976	1.88529	24.88		3.16552	0.29979	14.4205		3.16552	0.22194	2.94748		3.16552	0.00107	0.06869		3.16552	0.00531	0.28745
3.19052	13.135	2.79474	0.06157	1.57165	21.56		3.19052	0.25957	12.4675		3.19052	0.20017	2.59456		3.19052	0.00089	0.06069		3.19052	0.00401	0.27273
3.21452	12.0587	2.61748	0.05669	1.41282	19.87		3.21452	0.23642	11.4451		3.21452	0.19117	2.42632		3.21452	0.00082	0.05587		3.21452	0.00371	0.27124
3.23852	11.5166	2.54553	0.05215	1.32458	19.04		3.23852	0.22298	10.9349		3.23852	0.18778	2.35775		3.23852	0.00082	0.05133		3.23852	0.00415	0.28228
3.26352	11.0413	2.47819	0.04616	1.24684	18.31		3.26352	0.21389	10.4919		3.26352	0.18511	2.29308		3.26352	0.00083	0.04533		3.26352	0.0048	0.29688
3.28752	10.3608	2.35334	0.03989	1.16131	17.22		3.28752	0.20334	9.85242		3.28752	0.17877	2.17456		3.28752	0.00084	0.03905		3.28752	0.00515	0.30647
3.31252	9.34522	2.13751	0.03452	1.05111	15.57		3.31252	0.18407	8.8916		3.31252	0.16473	1.97278		3.31252	0.00085	0.03366		3.31252	0.005	0.30271
3.33652	8.16428	1.86861	0.03023	0.9144	13.59		3.33652	0.15763	7.77384		3.33652	0.14597	1.72263		3.33652	0.00088	0.02935		3.33652	0.00463	0.28142
3.36152	6.83369	1.55997	0.026	0.74311	11.33		3.36152	0.12782	6.51282		3.36152	0.12366	1.4363		3.36152	0.00083	0.02516		3.36152	0.00415	0.23788
3.38552	5.19137	1.18884	0.02046	0.53848	8.578		3.38552	0.09484	4.95021		3.38552	0.09507	1.09378		3.38552	0.00064	0.01982		3.38552	0.00336	0.17592
3.41052	3.47017	0.80634	0.01406	0.34667	5.741		3.41052	0.06269	3.30841		3.41052	0.06434	0.74199		3.41052	0.00038	0.01367		3.41052	0.0023	0.11572
3.43452	2.03796	0.48274	0.00822	0.20186	3.389		3.43452	0.03662	1.94183		3.43452	0.03842	0.44431		3.43452	0.00019	0.00803		3.43452	0.00129	0.07016
3.45952	1.07687	0.25755	0.00392	0.10376	1.793		3.45952	0.01919	1.02615		3.45952	0.02125	0.2363		3.45952	8e-05	0.00384		3.45952	0.00059	0.03932
3.48352	0.61603	0.14598	0.00156	0.04969	1.01		3.48352	0.01076	0.58839		3.48352	0.01355	0.13243		3.48352	4e-05	0.00153		3.48352	0.00023	0.02269
3.50752	0.4408	0.10296	0.00066	0.02717	0.7086		3.50752	0.00756	0.42223		3.50752	0.01065	0.0923		3.50752	2e-05	0.00064		3.50752	9e-05	0.01544
3.53252	0.29183	0.06778	0.00032	0.0157	0.4652		3.53252	0.00497	0.27985		3.53252	0.00728	0.06051		3.53252	1e-05	0.00031		3.53252	5e-05	0.00987
3.55652	0.13593	0.03153	0.00014	0.00704	0.2162		3.55652	0.00231	0.13039		3.55652	0.00342	0.02811		3.55652	1e-05	0.00013		3.55652	2e-05	0.00454
3.58152	0.0409	0.00948	4e-05	0.0021	0.06503		3.58152	0.0007	0.03924		3.58152	0.00103	0.00845		3.58152	0	4e-05		3.58152	1e-05	0.00135
3.60552	0.0078	0.00181	1e-05	0.0004	0.01239		3.60552	0.00013	0.00748		3.60552	0.0002	0.00161		3.60552	0	0		3.60552	0	0.00027
3.63052	0.00094	0.00022	0	5e-05	0.00149		3.63052	2e-05	0.0009		3.63052	2e-05	0.0002		3.63052	0	0		3.63052	0	3e-05
3.65452	7e-05	2e-05	0	0	0.00011		3.65452	0	7e-05		3.65452	0	1e-05		3.65452	0	0		3.65452	0	0
3.67952	0	0	0	0	1e-05		3.67952	0	0		3.67952	0	0		3.67952	0	0		3.67952	0	0
3.70352	0	0	0	0	0		3.70352	0	0		3.70352	0	0		3.70352	0	0		3.70352	0	0
3.72752	0	0	0	0	0		3.72752	0	0		3.72752	0	0		3.72752	0	0		3.72752	0	0
3.75252	0	0	0	0	0		3.75252	0	0		3.75252	0	0		3.75252	0	0		3.75252	0	0
3.77652	0	0	0	0	0		3.77652	0	0		3.77652	0	0		3.77652	0	0		3.77652	0	0
3.80152	0	0	0	0	0		3.80152	0	0		3.80152	0	0		3.80152	0	0		3.80152	0	0
3.82552	0	0	0	0	0		3.82552	0	0		3.82552	0	0		3.82552	0	0		3.82552	0	0
3.85052	0	0	0	0	0		3.85052	0	0		3.85052	0	0		3.85052	0	0		3.85052	0	0
3.87452	0	0	0	0	0		3.87452	0	0		3.87452	0	0		3.87452	0	0		3.87452	0	0
3.89952	0	0	0	0	0		3.89952	0	0		3.89952	0	0		3.89952	0	0		3.89952	0	0
3.92352	0	0	0	0	0		3.92352	0	0		3.92352	0	0		3.92352	0	0		3.92352	0	0
3.94752	0	0	0	0	0		3.94752	0	0		3.94752	0	0		3.94752	0	0		3.94752	0	0
3.97252	0	0	0	0	0		3.97252	0	0		3.97252	0	0		3.97252	0	0		3.97252	0	0
3.99652	0	0	0	0	0		3.99652	0	0		3.99652	0	0		3.99652	0	0		3.99652	0	0
