# Supplementary material for: Decoupling light absorption and carrier transport via heterogeneous doping in Ta3N5 thin film photoanode
Source: Nat Commun. 2022 Dec 15;13:7769. doi: 10.1038/s41467-022-35538-1 (PMC9755297; doi:10.1038/s41467-022-35538-1)
Supplement: Supplementary file 3 — Source Data [file 41467_2022_35538_MOESM3_ESM.zip › Source Data file/Soruce_Data_Supplementary_Figure_5.xlsx]

## Sheet: Figure S5
Figure S5
Undoped Ta3N5			La-doped Ta3N5
Binding energy (eV)	Intensity (arb. units)		Binding energy (eV)	Intensity (arb. units)
1000	351135		1000	437214
999	354174		999	440596
998	359497		998	440654
997	360154		997	439285
996	356797		996	439932
995	360626		995	441093
994	359408		994	440116
993	362035		993	437430
992	359208		992	437791
991	360132		991	439896
990	354052		990	433403
989	356004		989	435472
988	356021		988	437160
987	352839		987	433914
986	356024		986	437254
985	353827		985	434739
984	353610		984	437777
983	354730		983	437489
982	355011		982	440467
981	359087		981	443098
980	362739		980	449990
979	367849		979	452881
978	371905		978	460949
977	382681		977	467816
976	394887		976	469750
975	399549		975	476335
974	396397		974	475006
973	387268		973	462909
972	374191		972	449857
971	361680		971	448430
970	360275		970	439080
969	353334		969	428877
968	348441		968	430958
967	346949		967	429603
966	342454		966	426885
965	339068		965	423495
964	334631		964	416073
963	333516		963	417993
962	331350		962	415745
961	337157		961	411175
960	334446		960	411447
959	331909		959	412526
958	331928		958	408567
957	335838		957	413901
956	334344		956	415626
955	333212		955	412111
954	332426		954	414645
953	332651		953	413408
952	335857		952	410074
951	332124		951	408316
950	334201		950	411743
949	328365		949	411680
948	328509		948	407815
947	334882		947	412972
946	335380		946	409068
945	339287		945	411768
944	336562		944	409447
943	339195		943	410658
942	336974		942	411574
941	335893		941	410585
940	336866		940	411848
939	336559		939	409820
938	335241		938	411266
937	334864		937	409583
936	334145		936	410520
935	333468		935	411119
934	333139		934	411271
933	339124		933	411796
932	338233		932	414214
931	338568		931	415372
930	339253		930	416776
929	338663		929	413669
928	334340		928	414292
927	337209		927	419011
926	339975		926	418196
925	340730		925	414034
924	342374		924	420227
923	341304		923	423132
922	340233		922	419494
921	341696		921	417214
920	342009		920	415676
919	346236		919	421090
918	343588		918	424188
917	338961		917	425494
916	340677		916	421896
915	339395		915	421305
914	342684		914	421853
913	341752		913	424713
912	344030		912	425136
911	343897		911	421090
910	343584		910	427069
909	344776		909	428319
908	344394		908	428207
907	347802		907	429653
906	344024		906	431267
905	342740		905	435630
904	343706		904	432668
903	345410		903	434068
902	344834		902	432973
901	341012		901	433563
900	345836		900	436039
899	346717		899	435428
898	347679		898	438085
897	341926		897	440705
896	347217		896	441499
895	347219		895	439885
894	347034		894	441183
893	348799		893	439304
892	345482		892	441216
891	348823		891	442187
890	350348		890	443538
889	345609		889	447654
888	350180		888	442476
887	346095		887	445885
886	351238		886	446165
885	352252		885	452159
884	347242		884	452442
883	348114		883	449567
882	348977		882	452598
881	346426		881	447194
880	352744		880	448556
879	359286		879	453491
878	354430		878	452772
877	354889		877	456595
876	354383		876	457321
875	351912		875	457108
874	350551		874	459643
873	352076		873	461084
872	349659		872	459785
871	353415		871	465926
870	352371		870	470075
869	353916		869	472647
868	351397		868	472402
867	357694		867	470751
866	350694		866	471403
865	356682		865	466830
864	350950		864	466648
863	352972		863	465341
862	356030		862	459978
861	355453		861	458336
860	358234		860	459220
859	352856		859	468708
858	355855		858	475610
857	355078		857	480456
856	356809		856	499112
855	356475		855	516521
854	356573		854	529272
853	355974		853	522230
852	355818		852	497509
851	355447		851	474986
850	360367		850	449413
849	358044		849	430698
848	357239		848	428713
847	360296		847	416291
846	360654		846	411450
845	358142		845	407495
844	361325		844	407899
843	363817		843	421044
842	364250		842	430531
841	363247		841	441184
840	361124		840	458015
839	361658		839	482358
838	362619		838	511580
837	364474		837	525334
836	362461		836	512440
835	363230		835	477886
834	364352		834	443006
833	361124		833	425484
832	364758		832	416306
831	362960		831	417382
830	370475		830	415245
829	368816		829	412896
828	368967		828	403791
827	366018		827	396120
826	366159		826	387806
825	365746		825	383531
824	367681		824	386249
823	362797		823	389926
822	365520		822	390652
821	370744		821	389358
820	369207		820	388947
819	366479		819	387654
818	370491		818	386480
817	367042		817	393193
816	367373		816	386868
815	369176		815	389992
814	369806		814	391768
813	371671		813	394483
812	367045		812	391585
811	372482		811	390301
810	370459		810	393392
809	370374		809	395903
808	372185		808	392104
807	372907		807	395014
806	375522		806	394058
805	369196		805	390398
804	374138		804	393496
803	374888		803	393778
802	373410		802	392063
801	375227		801	396167
800	370929		800	392633
799	373033		799	395300
798	376217		798	400733
797	373555		797	399655
796	375078		796	401921
795	377748		795	399040
794	378590		794	396134
793	378576		793	397572
792	378606		792	397750
791	377777		791	395796
790	377834		790	398178
789	379165		789	398576
788	379087		788	400719
787	378839		787	396904
786	381822		786	398972
785	381729		785	403094
784	381360		784	405116
783	380825		783	403332
782	380869		782	399923
781	378662		781	404270
780	379629		780	403161
779	382000		779	405924
778	382618		778	407364
777	381156		777	404482
776	379923		776	405749
775	387024		775	406955
774	386824		774	403574
773	384425		773	401958
772	381111		772	401616
771	383902		771	403190
770	382624		770	405397
769	384582		769	402829
768	384672		768	406091
767	384945		767	399718
766	384070		766	404992
765	387243		765	409892
764	386462		764	411463
763	391697		763	411829
762	385741		762	413373
761	389535		761	406088
760	385870		760	407371
759	390064		759	407523
758	389640		758	411591
757	388560		757	411021
756	395365		756	405231
755	391666		755	405906
754	389683		754	406658
753	392155		753	408046
752	389401		752	408725
751	390661		751	410750
750	393563		750	412712
749	390327		749	413359
748	393945		748	408575
747	392899		747	411060
746	397952		746	412858
745	395769		745	407991
744	401213		744	406943
743	396997		743	411027
742	393670		742	414743
741	395783		741	412972
740	400067		740	410774
739	396231		739	412777
738	399436		738	413352
737	400811		737	413994
736	400742		736	416351
735	395655		735	414964
734	398923		734	414332
733	399771		733	411759
732	399461		732	410402
731	406536		731	419460
730	400381		730	417135
729	402503		729	419907
728	400336		728	419648
727	402570		727	416752
726	404912		726	417467
725	401826		725	422105
724	407433		724	420592
723	411845		723	419658
722	408472		722	422716
721	406313		721	424072
720	404304		720	420961
719	407878		719	424744
718	408770		718	424282
717	411058		717	419642
716	411066		716	418509
715	408697		715	426089
714	409998		714	428718
713	409124		713	424053
712	408285		712	425136
711	411367		711	426244
710	408367		710	424443
709	410221		709	426157
708	411967		708	431626
707	411347		707	427885
706	410387		706	425021
705	417599		705	424307
704	418184		704	424115
703	417997		703	426654
702	412683		702	427135
701	413345		701	428878
700	412835		700	433971
699	414532		699	430068
698	413969		698	424859
697	419346		697	429032
696	420039		696	430020
695	415720		695	427388
694	417012		694	428836
693	415416		693	429515
692	423411		692	429109
691	418758		691	428385
690	417015		690	424698
689	417224		689	428536
688	419035		688	428960
687	417962		687	429384
686	419719		686	430302
685	420638		685	432279
684	423462		684	434751
683	424427		683	432279
682	421679		682	434116
681	417788		681	434407
680	424167		680	434544
679	425144		679	430555
678	424338		678	430576
677	423554		677	425356
676	420429		676	426260
675	421524		675	436405
674	424584		674	433650
673	428485		673	433337
672	428426		672	431946
671	429497		671	432941
670	435440		670	430270
669	430348		669	434166
668	432516		668	437121
667	430055		667	436937
666	428401		666	435023
665	432643		665	436452
664	431617		664	437210
663	434764		663	434338
662	433757		662	436906
661	435449		661	440179
660	434821		660	440793
659	437894		659	447373
658	434030		658	443396
657	436632		657	438104
656	437785		656	439097
655	437956		655	441340
654	435507		654	441006
653	440486		653	444434
652	437737		652	441696
651	439921		651	445339
650	439908		650	443860
649	441401		649	443257
648	440878		648	440573
647	445189		647	447473
646	442849		646	449715
645	445366		645	444036
644	448623		644	450846
643	445499		643	445674
642	443929		642	451092
641	445433		641	447444
640	449694		640	446511
639	452845		639	451756
638	451331		638	457658
637	449805		637	450957
636	451612		636	452100
635	450191		635	456751
634	452353		634	453225
633	446115		633	455535
632	451308		632	453391
631	456042		631	456178
630	455081		630	454507
629	452583		629	450851
628	451778		628	453825
627	453095		627	453339
626	454596		626	450614
625	457856		625	453495
624	458695		624	456825
623	459778		623	460755
622	458735		622	459040
621	460443		621	461339
620	461798		620	464663
619	460118		619	461207
618	460305		618	466536
617	463610		617	463061
616	464384		616	462201
615	467751		615	463246
614	464374		614	467186
613	465045		613	466564
612	467071		612	463577
611	463700		611	467367
610	463799		610	464696
609	467957		609	467759
608	471992		608	472115
607	466600		607	470501
606	464566		606	469197
605	467862		605	477379
604	473778		604	470713
603	473541		603	474801
602	473412		602	471561
601	473427		601	474608
600	473367		600	475231
599	477391		599	473891
598	472813		598	475753
597	473987		597	479834
596	478942		596	474220
595	474300		595	477068
594	480826		594	482047
593	480762		593	481979
592	485901		592	479488
591	479074		591	482440
590	488555		590	479690
589	485938		589	479357
588	486842		588	483728
587	485812		587	486986
586	488433		586	485621
585	489473		585	488066
584	488068		584	488869
583	491551		583	487847
582	492669		582	490338
581	495646		581	492157
580	494264		580	491335
579	494472		579	488708
578	492162		578	491016
577	494035		577	489198
576	494969		576	489792
575	495017		575	498432
574	494140		574	495602
573	493605		573	495468
572	498499		572	498073
571	499818		571	503236
570	508426		570	505350
569	515802		569	511401
568	520478		568	514188
567	532506		567	526007
566	537828		566	527076
565	540222		565	527126
564	535536		564	522270
563	528424		563	515440
562	511338		562	508854
561	509623		561	501058
560	500047		560	497479
559	495262		559	497084
558	494856		558	492760
557	493012		557	493128
556	493693		556	489811
555	494491		555	487584
554	492818		554	486763
553	491719		553	490304
552	493958		552	487690
551	492833		551	489801
550	494390		550	487216
549	496042		549	484933
548	492186		548	486650
547	488414		547	488178
546	490841		546	489747
545	486842		545	486507
544	489967		544	485369
543	484306		543	485387
542	487808		542	479553
541	487585		541	478814
540	486425		540	482102
539	484652		539	483535
538	487818		538	479918
537	485771		537	475691
536	484427		536	483717
535	491491		535	493796
534	505902		534	515448
533	531872		533	547857
532	576214		532	587813
531	613375		531	616919
530	625229		530	607803
529	577537		529	557546
528	528874		528	507726
527	499693		527	486335
526	489918		526	476346
525	486825		525	483193
524	486777		524	479829
523	490830		523	477508
522	490425		522	475791
521	489243		521	480805
520	491403		520	476951
519	491551		519	477744
518	488267		518	482549
517	488560		517	483772
516	489543		516	483484
515	493251		515	484691
514	495066		514	483355
513	498146		513	485839
512	499832		512	487286
511	497193		511	489422
510	498743		510	488421
509	495944		509	485809
508	497550		508	484557
507	498651		507	488533
506	503470		506	485828
505	501703		505	483118
504	501566		504	491729
503	505742		503	490648
502	503488		502	492032
501	503621		501	490603
500	506389		500	493780
499	507863		499	497445
498	509104		498	496125
497	514230		497	493564
496	512289		496	498510
495	510355		495	496828
494	508745		494	503560
493	510693		493	504245
492	513954		492	502139
491	511389		491	500387
490	514740		490	504381
489	516115		489	505318
488	521322		488	503538
487	523355		487	503258
486	521761		486	502536
485	523403		485	504490
484	519419		484	510927
483	521592		483	505124
482	525094		482	509952
481	524887		481	506868
480	526961		480	510465
479	528594		479	513373
478	523382		478	509527
477	522472		477	513213
476	523236		476	510765
475	527501		475	511796
474	527317		474	511509
473	527854		473	517292
472	534772		472	515401
471	536660		471	519765
470	545117		470	527416
469	553724		469	536895
468	570229		468	543585
467	573476		467	552641
466	582041		466	556553
465	587720		465	559983
464	582079		464	554236
463	572051		463	545335
462	558249		462	536135
461	545870		461	524111
460	538094		460	517111
459	527436		459	513835
458	520791		458	507931
457	518656		457	499883
456	519743		456	500293
455	515608		455	499350
454	515468		454	499810
453	514020		453	500052
452	512081		452	500152
451	516065		451	496724
450	516819		450	498325
449	512655		449	494757
448	513797		448	497141
447	515322		447	503411
446	512647		446	499733
445	514186		445	498988
444	516141		444	498420
443	518533		443	496930
442	515088		442	499134
441	517810		441	496860
440	515127		440	496120
439	511232		439	498406
438	515628		438	494821
437	518309		437	500102
436	518310		436	500841
435	518771		435	505219
434	520991		434	502776
433	516905		433	500551
432	524850		432	507564
431	527266		431	509853
430	527382		430	507681
429	531656		429	510446
428	535967		428	520488
427	534877		427	516572
426	531277		426	520475
425	538773		425	522623
424	542074		424	527341
423	540114		423	518101
422	539200		422	519095
421	538245		421	516492
420	538605		420	514836
419	536984		419	514981
418	536798		418	516552
417	530067		417	508293
416	527899		416	505274
415	522664		415	501832
414	525350		414	505257
413	520003		413	501819
412	524630		412	502276
411	525151		411	502311
410	526796		410	503598
409	536519		409	512125
408	547791		408	531270
407	563642		407	545099
406	595466		406	578134
405	636040		405	609324
404	678075		404	631180
403	688651		403	643419
402	670398		402	622170
401	628961		401	574222
400	579501		400	531932
399	550380		399	517388
398	594853		398	567763
397	692799		397	654005
396	730589		396	670768
395	649292		395	574382
394	514212		394	466965
393	434073		393	415121
392	412075		392	405436
391	408363		391	397023
390	407010		390	394488
389	399006		389	393184
388	398356		388	394155
387	400039		387	390398
386	399486		386	386386
385	396694		385	389221
384	396036		384	392355
383	399971		383	387979
382	405486		382	388984
381	405385		381	393713
380	411583		380	393197
379	412431		379	389184
378	410221		378	401578
377	405249		377	392122
376	399568		376	392904
375	389757		375	392799
374	395255		374	389427
373	398105		373	390222
372	396820		372	390603
371	393786		371	388911
370	395623		370	393334
369	395422		369	396899
368	398593		368	396020
367	405796		367	395808
366	412236		366	399962
365	416745		365	400327
364	418036		364	401951
363	422278		363	398310
362	421376		362	398355
361	411930		361	400443
360	403797		360	394939
359	401136		359	397509
358	395421		358	394319
357	397890		357	394357
356	397426		356	396490
355	396456		355	397859
354	395160		354	399308
353	395810		353	399674
352	397916		352	406510
351	398467		351	404615
350	399844		350	407016
349	404922		349	403972
348	405647		348	403925
347	407298		347	406046
346	407713		346	408059
345	403301		345	409362
344	407934		344	411608
343	406424		343	404890
342	407038		342	408370
341	409147		341	404977
340	408774		340	409141
339	414607		339	406129
338	412791		338	410806
337	407454		337	410492
336	409279		336	412006
335	409653		335	414934
334	408302		334	415956
333	413752		333	414096
332	417127		332	414907
331	419475		331	417318
330	418561		330	418428
329	416990		329	417508
328	418094		328	424962
327	419585		327	420763
326	420409		326	419226
325	419311		325	424433
324	426150		324	422753
323	425709		323	423189
322	424578		322	423861
321	426620		321	424318
320	430225		320	425217
319	430314		319	429386
318	429734		318	430944
317	430660		317	431900
316	427724		316	428580
315	428770		315	431916
314	435343		314	429523
313	429386		313	429941
312	434761		312	432868
311	436797		311	434926
310	433213		310	436964
309	439596		309	436351
308	438412		308	434830
307	445756		307	439550
306	438621		306	442305
305	441290		305	443484
304	442549		304	443156
303	444860		303	439813
302	445581		302	441610
301	443949		301	443107
300	447142		300	445195
299	448189		299	444509
298	447699		298	443365
297	450029		297	447415
296	453736		296	447097
295	457852		295	446314
294	460642		294	452380
293	457470		293	449667
292	456911		292	449995
291	454229		291	455405
290	461706		290	452836
289	472075		289	462794
288	476616		288	468729
287	488979		287	489625
286	513696		286	525366
285	533775		285	541525
284	535625		284	529438
283	509882		283	496237
282	486313		282	471754
281	475807		281	462912
280	469180		280	463180
279	467990		279	459655
278	472517		278	461568
277	472621		277	460406
276	471665		276	463166
275	473579		275	459614
274	474786		274	461374
273	472176		273	464659
272	474907		272	462868
271	477635		271	466939
270	482062		270	468257
269	489660		269	474950
268	492544		268	475976
267	495517		267	480971
266	492706		266	476082
265	491094		265	477541
264	497071		264	482511
263	498378		263	481911
262	497119		262	483102
261	499856		261	484790
260	508438		260	493334
259	513167		259	493315
258	517668		258	496748
257	521200		257	498382
256	522243		256	499658
255	528515		255	499942
254	518036		254	490231
253	521486		253	488355
252	513930		252	488525
251	509366		251	485968
250	504730		250	480437
249	506732		249	476620
248	505680		248	481901
247	514579		247	490366
246	526670		246	502133
245	552334		245	530340
244	590284		244	570230
243	652879		243	622889
242	730905		242	690804
241	787905		241	737458
240	792676		240	726245
239	731389		239	659016
238	628780		238	565902
237	542566		237	489782
236	486538		236	443342
235	461525		235	427433
234	463144		234	430755
233	496208		233	466606
232	562818		232	533558
231	676393		231	642759
230	801825		230	752648
229	874290		229	792104
228	831708		228	736933
227	691324		227	603180
226	534664		226	467637
225	410973		225	364024
224	330498		224	302335
223	287016		223	262140
222	258423		222	239163
221	237415		221	222061
220	222303		220	210794
219	213974		219	204340
218	202366		218	199855
217	195998		217	196044
216	194314		216	191976
215	188579		215	188794
214	187404		214	185485
213	182999		213	184769
212	184615		212	182148
211	185211		211	181301
210	193343		210	183662
209	202227		209	184959
208	214568		208	190621
207	217075		207	187810
206	221563		206	184912
205	211972		205	182583
204	199711		204	179376
203	185269		203	175200
202	172192		202	173764
201	165829		201	174177
200	163483		200	175499
199	160918		199	180605
198	160935		198	181228
197	161316		197	181661
196	160647		196	176695
195	161112		195	170326
194	159218		194	168103
193	161135		193	165317
192	160106		192	165699
191	161216		191	165117
190	162819		190	166737
189	162647		189	168292
188	161112		188	167656
187	161068		187	168555
186	159012		186	167482
185	159370		185	166072
184	158720		184	166384
183	158547		183	167068
182	160116		182	166302
181	161414		181	165809
180	160016		180	166481
179	161221		179	166561
178	162386		178	165124
177	161920		177	165530
176	161891		176	165476
175	161020		175	165709
174	161357		174	167374
173	163201		173	168797
172	164064		172	167939
171	163506		171	168548
170	161039		170	168778
169	161562		169	169144
168	160725		168	167392
167	162775		167	169169
166	166118		166	169082
165	162806		165	168320
164	163761		164	169809
163	166185		163	170342
162	168387		162	172109
161	166366		161	171759
160	164903		160	172819
159	165605		159	170706
158	167191		158	171093
157	166101		157	170338
156	167164		156	170915
155	168127		155	174974
154	167545		154	177701
153	169782		153	178908
152	169758		152	179391
151	170397		151	174801
150	171773		150	173404
149	168780		149	176251
148	167459		148	177932
147	169562		147	176148
146	170661		146	176666
145	173632		145	173449
144	171383		144	175963
143	170209		143	176370
142	171890		142	177773
141	172781		141	178311
140	171514		140	177966
139	173882		139	179553
138	173605		138	180614
137	174716		137	178872
136	175093		136	177589
135	174031		135	182112
134	173645		134	184086
133	176707		133	183708
132	173413		132	182818
131	172133		131	183108
130	174710		130	180778
129	177423		129	184284
128	178173		128	185260
127	178742		127	184415
126	179518		126	180836
125	178427		125	182057
124	180882		124	182455
123	177856		123	185216
122	181505		122	186949
121	182209		121	188806
120	181200		120	186807
119	183213		119	186302
118	182868		118	186206
117	182593		117	187459
116	183417		116	187933
115	181290		115	184462
114	183991		114	183578
113	183705		113	186725
112	184427		112	191874
111	186912		111	192346
110	183986		110	195273
109	183652		109	201545
108	187181		108	209731
107	186051		107	216092
106	186266		106	219995
105	188183		105	225344
104	189989		104	224134
103	191481		103	216809
102	193103		102	206319
101	194048		101	198623
100	193143		100	194564
99	194830		99	191310
98	195127		98	188152
97	194593		97	186602
96	192792		96	187812
95	191403		95	191567
94	194390		94	190177
93	199510		93	189622
92	196348		92	193067
91	191601		91	192590
90	197537		90	192578
89	198042		89	193521
88	196241		88	192651
87	198821		87	195334
86	198899		86	193672
85	201159		85	194754
84	202046		84	193785
83	204516		83	197047
82	202960		82	200398
81	206928		81	197704
80	206357		80	198554
79	205685		79	200054
78	208979		78	203789
77	207577		77	205747
76	215454		76	207594
75	213457		75	206610
74	211818		74	208846
73	216929		73	210275
72	222325		72	216977
71	224187		71	214219
70	219271		70	213234
69	213293		69	205405
68	209622		68	200537
67	208353		67	200736
66	206252		66	201179
65	208629		65	197261
64	205243		64	198282
63	203711		63	191239
62	200555		62	193388
61	201027		61	192211
60	202989		60	192821
59	201829		59	194730
58	204076		58	196341
57	211983		57	203898
56	214940		56	210413
55	215804		55	213291
54	222019		54	215168
53	226429		53	214926
52	230747		52	218344
51	228212		51	221127
50	233781		50	225046
49	235184		49	226080
48	238816		48	222087
47	242298		47	230436
46	246441		46	234730
45	252217		45	234649
44	255150		44	237901
43	248807		43	232615
42	242815		42	226812
41	234516		41	221002
40	229250		40	213987
39	221295		39	204076
38	217315		38	206372
37	229444		37	218009
36	242812		36	223085
35	234769		35	209514
34	202692		34	180466
33	172204		33	150582
32	150699		32	134675
31	142747		31	134733
30	150096		30	142612
29	202757		29	207436
28	377849		28	388644
27	654259		27	642373
26	900416		26	839898
25	956643		25	846611
24	763579		24	627993
23	412660		23	315615
22	150596		22	112087
21	44665.1		21	38137.6
20	26799.7		20	29471.1
19	24851		19	28278.5
18	24862.8		18	28024.9
17	26390.3		17	27798.7
16	27900.4		16	26115.1
15	24681.2		15	23176.4
14	18966.5		14	17600.8
13	13166.5		13	11438.1
12	9475.21		12	7966.82
11	7431.99		11	7350.22
10	7832.67		10	8737.87
9	11027.7		9	11259.7
8	17763.5		8	18605
7	27809.8		7	27363.8
6	35597.3		6	32530.2
5	36330.5		5	32851.8
4	33888.8		4	28623.4
3	28736.5		3	23424.9
2	19662.3		2	16096.4
1	10695.5		1	8383.75
0	5054.38		0	3277.2
