# Supplementary material for: Decoupling light absorption and carrier transport via heterogeneous doping in Ta3N5 thin film photoanode
Source: Nat Commun. 2022 Dec 15;13:7769. doi: 10.1038/s41467-022-35538-1 (PMC9755297; doi:10.1038/s41467-022-35538-1)
Supplement: Supplementary file 3 — Source Data [file 41467_2022_35538_MOESM3_ESM.zip › Source Data file/Soruce_Data_Supplementary_Figure_6.xlsx]

## Sheet: Figure S6a
Figure S6a
Mg 1s
Binding energy (eV)	Intensity (arb. units)
1307.97	11436.2
1307.92	11399.3
1307.87	11147.8
1307.82	11536.7
1307.77	11501
1307.72	11391.7
1307.67	11405.2
1307.62	11388.7
1307.57	11360.6
1307.52	11165.8
1307.47	11236.9
1307.42	11424.8
1307.37	11082.3
1307.32	11178.8
1307.27	11126.2
1307.22	11186.5
1307.17	11102.3
1307.12	11417.2
1307.07	10917.8
1307.02	11159.2
1306.97	11104.9
1306.92	10959.2
1306.87	10883.2
1306.82	11176
1306.77	11196.9
1306.72	11046.4
1306.67	11169
1306.62	11406.4
1306.57	10979.4
1306.52	11139.5
1306.47	11225.7
1306.42	10973.9
1306.37	11015.2
1306.32	11138.9
1306.27	11261.6
1306.22	11000
1306.17	10916.7
1306.12	10892.8
1306.07	10916.1
1306.02	11044.4
1305.97	11153.1
1305.92	11241.6
1305.87	10964.4
1305.82	10570
1305.77	11136.7
1305.72	10854.5
1305.67	10816
1305.62	10957.6
1305.57	11317.6
1305.52	10597.6
1305.47	10693.2
1305.42	10925.8
1305.37	10867.9
1305.32	10718.3
1305.27	11075.5
1305.22	10880.1
1305.17	10612.9
1305.12	11038.4
1305.07	10916.8
1305.02	10795.5
1304.97	10972.3
1304.92	10998.1
1304.87	11029.3
1304.82	11000.2
1304.77	10910.8
1304.72	11057.4
1304.67	11264.7
1304.62	11286.8
1304.57	11256.3
1304.52	11496
1304.47	11647.4
1304.42	11567.5
1304.37	11446.6
1304.32	11706.6
1304.27	11589.2
1304.22	11699.7
1304.17	11673.8
1304.12	11858.1
1304.07	12029.8
1304.02	11662.2
1303.97	12089.6
1303.92	11967.8
1303.87	12107.8
1303.82	11959.3
1303.77	11672.3
1303.72	11774.2
1303.67	11791.5
1303.62	11830.2
1303.57	11952.1
1303.52	12134.8
1303.47	11754.8
1303.42	11816.4
1303.37	11891.9
1303.32	12204.7
1303.27	12053.4
1303.22	11859.7
1303.17	11686.4
1303.12	11469.3
1303.07	11562.7
1303.02	11613.7
1302.97	11871.7
1302.92	11810.2
1302.87	11839.5
1302.82	11587.9
1302.77	11294.5
1302.72	11328.1
1302.67	11160
1302.62	11239.4
1302.57	11311.6
1302.52	11374.3
1302.47	10932.6
1302.42	10901.7
1302.37	10986.6
1302.32	11149.3
1302.27	10864.9
1302.22	10928.3
1302.17	10675.5
1302.12	10891
1302.07	10854.7
1302.02	10332
1301.97	10238.2
1301.92	9851.74
1301.87	10149.4
1301.82	10488.2
1301.77	10248.3
1301.72	10313.1
1301.67	10267.3
1301.62	10022.6
1301.57	10178.2
1301.52	10258.5
1301.47	9963.16
1301.42	10228.6
1301.37	10086.7
1301.32	10269.9
1301.27	10311.9
1301.22	10164.8
1301.17	9941.56
1301.12	9877.12
1301.07	9879.58
1301.02	10117.4
1300.97	10201
1300.92	10390.8
1300.87	10155
1300.82	10171.9
1300.77	10101.6
1300.72	9912.26
1300.67	9841.87
1300.62	10188.1
1300.57	9975.35
1300.52	10161.5
1300.47	10288.5
1300.42	10243.2
1300.37	9726.01
1300.32	9815.17
1300.27	9739.24
1300.22	9863.82
1300.17	10011.8
1300.12	9963.61
1300.07	10238.5
1300.02	9773.58
1299.97	9562.08
1299.92	10242
1299.87	10282
1299.82	10097.4
1299.77	9953.06
1299.72	10156.4
1299.67	10250.8
1299.62	10105.1
1299.57	9848.47
1299.52	9857.67
1299.47	9720.8
1299.42	9609.13
1299.37	9726.91
1299.32	9704.83
1299.27	9831.94
1299.22	9957.92
1299.17	9806.39
1299.12	9612.19
1299.07	9881.35
1299.02	9803.82
1298.97	9941.32
1298.92	9977.43
1298.87	9744.44
1298.82	9981.15
1298.77	10096.4
1298.72	9656.18
1298.67	9753.75
1298.62	9885.1
1298.57	9779.2
1298.52	9798.65
1298.47	9812.78
1298.42	9596.98
1298.37	9626.28
1298.32	9894.44
1298.27	9681.67
1298.22	9812.57
1298.17	9840.17
1298.12	9811.04
1298.07	9958.4
1298.02	9641.84
1297.97	9834.03

## Sheet: Figure S6b
Figure S6b
Ta 4f
Binding energy (eV)	Intensity (arb. units)	Intensity (arb. units)	Intensity (arb. units)	Intensity (arb. units)	Intensity (arb. units)	Intensity (arb. units)	Intensity (arb. units)
29.02	1063.46	1066.63	1076.47	1066.57	1083.35	1063.46	1102.63
28.97	1017.43	1020.03	1030.6	1019.98	1038.55	1016.75	1058.9
28.92	969.368	1020.09	1031.45	1020.06	1040.67	1016.7	1062.17
28.87	1032.09	1020.19	1032.41	1020.18	1043.13	1016.68	1065.87
28.82	1033.85	1020.29	1033.47	1020.3	1045.95	1016.66	1070.03
28.77	1067	1020.35	1034.59	1020.4	1049.16	1016.6	1074.69
28.72	1063.83	1020.42	1035.82	1020.51	1052.87	1016.55	1079.98
28.67	1056.65	1020.55	1037.2	1020.63	1057.15	1016.5	1086.03
28.62	1037.73	1020.7	1038.74	1020.79	1062.15	1016.48	1092.96
28.57	1002.86	1020.86	1040.45	1020.97	1067.94	1016.46	1100.85
28.52	1094.46	1020.95	1042.28	1021.08	1074.56	1016.37	1109.76
28.47	999.611	1021.1	1044.39	1021.28	1082.33	1016.35	1120.07
28.42	1076.66	1021.21	1046.7	1021.45	1091.27	1016.28	1131.79
28.37	1137.35	1021.24	1049.23	1021.55	1101.51	1016.14	1145.12
28.32	1154.7	1021.26	1052.06	1021.66	1113.38	1015.98	1160.42
28.27	1176.4	1021.33	1055.25	1021.75	1127.01	1015.79	1177.97
28.22	1118.02	1021.49	1058.96	1021.94	1142.74	1015.67	1198.11
28.17	1172.59	1021.59	1063.13	1022.08	1160.74	1015.49	1221.08
28.12	1280.85	1021.56	1067.81	1022.12	1181.12	1015.18	1247.07
28.07	1262.01	1021.55	1073.27	1022.2	1204.31	1014.89	1276.66
28.02	1295.25	1021.51	1079.6	1022.28	1230.56	1014.56	1310.24
27.97	1377.02	1021.37	1086.94	1022.29	1259.94	1014.14	1348.11
27.92	1304.3	1021.31	1095.77	1022.41	1292.93	1013.8	1391.01
27.87	1502.89	1021.07	1106.07	1022.35	1329.43	1013.23	1439.23
27.82	1365.01	1021.14	1118.72	1022.49	1369.87	1012.82	1493.75
27.77	1383.89	1021.19	1134.17	1022.65	1414.26	1012.39	1555.09
27.72	1552.54	1021.04	1153.07	1022.66	1462.45	1011.76	1623.94
27.67	1594.22	1020.55	1176.66	1022.69	1514.45	1011.08	1701.09
27.62	1669.69	1020.27	1206.37	1022.69	1570.18	1010.32	1788.57
27.57	1799.76	1019.87	1244.2	1022.62	1629.31	1009.4	1887.81
27.52	1915.68	1019.37	1292.71	1022.49	1691.45	1008.34	2000.99
27.47	2189	1018.6	1355.17	1022.13	1756.05	1006.97	2131.05
27.42	2261.32	1017.78	1436.49	1021.81	1822.72	1005.5	2282.29
27.37	2389.88	1016.86	1542.26	1021.45	1890.71	1003.89	2459.61
27.32	2682.72	1015.65	1679.19	1020.89	1959.08	1001.94	2669.01
27.27	2909.41	1014.23	1855.88	1020.24	2027	999.713	2918.21
27.22	3218.25	1012.52	2082.31	1019.41	2093.46	997.128	3216.32
27.17	3553.92	1010.48	2368.67	1018.42	2157.34	994.149	3572.46
27.12	3944.97	1008.06	2725.87	1017.22	2217.61	990.711	3996.63
27.07	4468.82	1005.12	3165.14	1015.71	2273.13	986.659	4499.11
27.02	4860.9	1001.81	3694.89	1014.1	2322.77	982.145	5087.13
26.97	5650.73	997.681	4319.92	1011.97	2365.37	976.706	5764.82
26.92	6711.74	992.433	5040.97	1009.08	2399.71	970.024	6532.12
26.87	7420.83	986.488	5853.04	1005.92	2425.13	962.508	7383.05
26.82	8259.31	979.708	6741.46	1002.43	2441.18	954.007	8302.77
26.77	9316.7	971.858	7683.97	998.466	2447.04	944.263	9268.54
26.72	10146.1	963.226	8650.31	994.445	2442.42	933.542	10249.8
26.67	11116.4	953.669	9601.71	990.322	2427.38	921.678	11208
26.62	12454.7	942.79	10494.7	985.824	2401.4	908.241	12100
26.57	13072.7	931.462	11284.4	982.048	2365.41	894.068	12881.1
26.52	13445.3	920.012	11926.2	979.429	2320.44	879.445	13507.8
26.47	14175.7	908.072	12383.1	977.785	2266.45	863.954	13943.6
26.42	14430.1	896.255	12627.4	978.02	2204.72	848.148	14161.9
26.37	14122.8	885.294	12641	980.978	2136.93	832.682	14146.1
26.32	14086	874.955	12423.8	986.666	2063.54	817.24	13897.3
26.27	13474.1	866.016	11989.6	996.17	1986.28	802.494	13430.5
26.22	12901.9	858.571	11362.5	1009.66	1906.22	788.397	12771.8
26.17	12020	853.146	10578.9	1027.87	1824.67	775.311	11958.7
26.12	11114.4	849.975	9682.67	1051.26	1742.72	763.265	11036.8
26.07	10262.2	849.268	8718.71	1079.93	1661.29	752.198	10052.6
26.02	9267.53	851.558	7731.32	1114.45	1581.45	742.277	9051.94
25.97	8569.27	856.945	6760.34	1154.75	1503.66	733.158	8076.23
25.92	7077.22	866.963	5839.18	1201.83	1429.52	725.766	7160.2
25.87	6368.51	881.564	4991.7	1255.02	1358.83	719.192	6329.54
25.82	5444.31	902.097	4234.33	1314.61	1292.25	713.687	5602.23
25.77	4724.03	929.778	3573.86	1380.17	1229.88	709.014	4986.64
25.72	4432.74	966.083	3010.65	1451.17	1171.66	704.676	4485.53
25.67	3951.77	1013.96	2541.56	1527.45	1117.84	700.893	4098.12
25.62	3931.46	1076.28	2156.86	1607.94	1067.93	697.129	3817.62
25.57	3525.94	1158.1	1846.77	1692.61	1022.57	693.833	3638.55
25.52	3397.35	1265.34	1600.34	1780.31	981.173	690.683	3555.1
25.47	3677.19	1405.03	1406.19	1869.63	943.161	687.203	3562.4
25.42	3794.76	1586.59	1254.18	1959.78	908.67	683.583	3658.47
25.37	3798.26	1821.51	1135.74	2049.67	877.472	679.954	3844.52
25.32	4036.7	2122.95	1043.49	2137.82	849.104	676.043	4125.24
25.27	4612.53	2504.15	970.665	2222.38	822.994	671.457	4505.82
25.22	5130.62	2979.8	912.57	2302.12	798.849	666.261	4994.56
25.17	5798.58	3564.92	865.387	2375.57	776.291	660.282	5601.32
25.12	6498.68	4270.47	826.212	2440.98	755.063	653.479	6332.29
25.07	7123.51	5103.56	792.956	2497.49	734.954	645.941	7191.14
25.02	8172.71	6065.1	763.55	2543.42	715.291	637.172	8175.85
24.97	9358.06	7147.72	736.686	2577.17	695.714	627.011	9276.26
24.92	10348.7	8332.29	711.642	2598.58	676.227	615.684	10471.7
24.87	11983.9	9588.71	687.002	2606.15	655.944	602.439	11730.5
24.82	12959.8	10877.1	663.047	2599.88	635.472	588.042	13011.3
24.77	14016.8	12145.8	639.306	2579.99	614.565	572.396	14262.4
24.72	15512.8	13336.9	614.975	2545.86	592.618	554.989	15425.4
24.67	16170.3	14390.5	590.817	2498.59	570.492	536.796	16440
24.62	17214.7	15246.4	566.221	2438.69	547.641	517.365	17246.9
24.57	17615.2	15856.4	541.792	2367.44	524.753	497.444	17798
24.52	18041.3	16182.7	517.396	2285.76	501.723	477.004	18056.5
24.47	17670.1	16201.4	493.879	2195.97	479.422	456.972	17999.7
24.42	17366.8	15912.7	471.093	2099	457.735	437.271	17628.8
24.37	16974.2	15334.1	449.082	1996.39	436.718	418.004	16962.3
24.32	15877.7	14498.9	428.62	1890.42	417.157	399.992	16035.1
24.27	14842.7	13454.7	409.601	1782.31	398.962	383.165	14896
24.22	13945.9	12259.9	391.829	1673.31	381.941	367.363	13604.9
24.17	12220.1	10975.6	376.242	1565.68	367.042	353.553	12223.9
24.12	10688.6	9660.23	362.595	1460.41	354.027	341.512	10812.7
24.07	9522.71	8367.06	350.442	1358.15	342.452	330.815	9425.66
24.02	7894.69	7139.89	340.306	1260.34	332.847	322.002	8107.38
23.97	6745.21	6011.2	331.617	1167.37	324.647	314.519	6891.28
23.92	5596.08	5002.56	324.363	1079.78	317.841	308.365	5799.45
23.87	4690.1	4123.06	318.251	997.743	312.141	303.26	4841.41
23.82	4027.53	3373.55	312.988	921.568	307.26	298.921	4018.6
23.77	3171.29	2749.8	308.793	851.498	303.415	295.574	3326.78
23.72	2680.93	2239.1	305.233	787.197	300.179	292.795	2753.33
23.67	2279.78	1827.72	302.197	728.798	297.444	290.48	2284.72
23.62	2072.66	1501.27	299.455	675.724	294.979	288.404	1906.22
23.57	1731.56	1245.37	297.159	627.999	292.939	286.722	1603.3
23.52	1518.62	1046.08	295.153	585.404	291.171	285.287	1361.95
23.47	1381.21	891.721	293.347	547.368	289.586	284.01	1169.99
23.42	1084.79	773.008	291.922	513.825	288.367	283.077	1017.89
23.37	955.712	681.238	290.681	484.343	287.317	282.294	896.698
23.32	841.465	610.054	289.603	458.426	286.417	281.642	799.573
23.27	761.163	554.557	288.646	435.763	285.626	281.083	721.342
23.22	671	510.939	287.82	416.075	284.955	280.629	657.902
23.17	632.177	476.239	287.266	398.904	284.343	280.22	606.093
23.12	528.674	448.434	286.618	384.09	283.863	279.93	563.215
23.07	459.628	425.954	286.05	371.325	283.476	279.721	527.643
23.02	433.295	407.485	285.513	360.266	283.129	279.542	497.767
22.97	446.806	392.097	285.029	350.686	282.777	279.347	472.548
22.92	427.809	379.181	284.645	342.414	282.456	279.174	451.174
22.87	383.59	368.265	284.313	335.277	282.194	279.052	432.893
22.82	323.219	358.982	284.051	329.172	282.011	279.001	417.214
22.77	368.819	350.925	283.736	323.824	281.782	278.896	403.579
22.72	417.243	343.877	283.364	319.103	281.504	278.735	391.642
22.67	398.236	337.726	283.014	315.008	281.253	278.596	381.214
22.62	384.545	332.328	282.68	311.432	281.025	278.472	372.048
22.57	370.549	327.575	282.362	308.298	280.818	278.365	363.957
22.52	357.486	323.369	282.136	305.558	280.631	278.273	356.876
22.47	290.08	319.697	281.991	303.211	280.528	278.259	350.649
22.42	263.043	316.413	281.841	301.128	280.425	278.241	345.083
22.37	242.962	313.449	281.668	299.264	280.304	278.2	340.083
22.32	269.398	310.811	281.526	297.628	280.217	278.19	335.611
22.27	283.908	308.435	281.387	296.168	280.137	278.184	331.577
22.22	291.105	306.279	281.24	294.855	280.052	278.168	327.921
22.17	239.114	304.293	281.063	293.64	279.941	278.123	324.566
22.12	264.336	302.512	280.937	292.566	279.861	278.107	321.556
22.07	330.872	353.669	333.615	344.376	332.566	330.872	371.61
22.02	286.948	308.279	289.604	299.583	288.585	286.948	325.206
21.97	289.354	309.341	291.923	301.195	290.936	289.354	325.334

## Sheet: Figure S6c
Figure S6c
O 1s
Binding energy (eV)	Intensity (arb. units)	Intensity (arb. units)	Intensity (arb. units)	Intensity (arb. units)	Intensity (arb. units)
536.02	6604.76	6591.7	6580.87	6579.87	6592.7
535.97	6610.49	6592.19	6580.88	6579.85	6593.22
535.92	6698.44	6592.65	6580.83	6579.77	6593.71
535.87	6740.49	6593.12	6580.75	6579.66	6594.21
535.82	6497.81	6593.68	6580.73	6579.61	6594.8
535.77	6590.17	6594.32	6580.72	6579.6	6595.44
535.72	6574.1	6595.02	6580.74	6579.59	6596.17
535.67	6626.11	6595.73	6580.74	6579.56	6596.91
535.62	6522.99	6596.49	6580.74	6579.52	6597.71
535.57	6421.91	6597.24	6580.67	6579.42	6598.49
535.52	6594.48	6598.15	6580.69	6579.41	6599.44
535.47	6635.45	6599.1	6580.69	6579.37	6600.42
535.42	6920	6599.93	6580.5	6579.14	6601.29
535.37	6706.91	6600.99	6580.45	6579.06	6602.39
535.32	6394.79	6602.1	6580.37	6578.93	6603.54
535.27	6399.72	6603.31	6580.29	6578.81	6604.79
535.22	6512.6	6604.69	6580.29	6578.77	6606.22
535.17	6788.47	6606.1	6580.2	6578.63	6607.68
535.12	6643.99	6607.73	6580.2	6578.58	6609.36
535.07	6626.42	6609.52	6580.22	6578.55	6611.19
535.02	6793.72	6611.34	6580.13	6578.4	6613.06
534.97	6506.74	6613.43	6580.14	6578.36	6615.21
534.92	6591.6	6615.73	6580.18	6578.35	6617.57
534.87	6655.8	6618.19	6580.19	6578.29	6620.09
534.82	6519.27	6620.88	6580.21	6578.26	6622.84
534.77	6608.72	6623.83	6580.26	6578.23	6625.85
534.72	6473.99	6626.97	6580.26	6578.16	6629.06
534.67	6354.97	6630.34	6580.18	6578.01	6632.5
534.62	6588.16	6634.13	6580.24	6578.01	6636.36
534.57	6476.01	6638.22	6580.25	6577.94	6640.53
534.52	6582.53	6642.7	6580.33	6577.94	6645.09
534.47	6340.31	6647.45	6580.26	6577.78	6649.93
534.42	6672.15	6652.68	6580.28	6577.71	6655.25
534.37	6728.85	6658.37	6580.27	6577.61	6661.04
534.32	6418.44	6664.5	6580.27	6577.5	6667.27
534.27	6556.63	6671.31	6580.36	6577.49	6674.17
534.22	6486.46	6678.58	6580.4	6577.43	6681.56
534.17	6717.4	6686.48	6580.42	6577.33	6689.57
534.12	6559.17	6695.07	6580.53	6577.32	6698.28
534.07	6832.08	6704.24	6580.49	6577.15	6707.58
534.02	7090.03	6713.92	6580.28	6576.8	6717.4
533.97	6966.46	6724.53	6580.16	6576.54	6728.14
533.92	6988.19	6735.9	6580.03	6576.27	6739.66
533.87	6971.32	6748.2	6579.92	6576	6752.12
533.82	6414.06	6761.54	6579.98	6575.89	6765.62
533.77	6653.47	6775.93	6580.1	6575.84	6780.2
533.72	6824.37	6791.19	6580.12	6575.67	6795.64
533.67	6717.6	6807.6	6580.22	6575.57	6812.25
533.62	6741.15	6825.07	6580.32	6575.46	6829.93
533.57	6892.5	6843.57	6580.33	6575.25	6848.66
533.52	6757.12	6863.32	6580.45	6575.13	6868.64
533.47	6793.68	6884.23	6580.56	6574.98	6889.81
533.42	6827.85	6906.34	6580.66	6574.81	6912.19
533.37	7196.46	6929.42	6580.53	6574.39	6935.56
533.32	6938.96	6953.94	6580.59	6574.15	6960.39
533.27	7215.73	6979.49	6580.49	6573.71	6986.27
533.22	6967.29	7006.5	6580.58	6573.45	7013.63
533.17	7231.88	7034.51	6580.52	6573	7042.03
533.12	7134.41	7063.85	6580.55	6572.63	7071.78
533.07	7097.88	7094.35	6580.64	6572.27	7102.72
533.02	7350.69	7125.88	6580.6	6571.75	7134.73
532.97	7237.85	7158.52	6580.66	6571.3	7167.88
532.92	7299.58	7192.21	6580.73	6570.81	7202.13
532.87	7352.81	7226.75	6580.81	6570.28	7237.28
532.82	7251.35	7262.31	6581.01	6569.82	7273.5
532.77	7447.67	7298.44	6581.14	6569.23	7310.35
532.72	7430.9	7335.31	6581.35	6568.65	7348.01
532.67	7534.06	7372.61	6581.56	6568	7386.17
532.62	7172.78	7410.61	6582.11	6567.59	7425.12
532.57	7230.9	7448.82	6582.71	6567.15	7464.39
532.52	7398.02	7487.06	6583.31	6566.59	7503.78
532.47	7497.6	7525.21	6583.97	6565.96	7543.22
532.42	7464.24	7563.15	6584.8	6565.36	7582.6
532.37	7570.35	7600.69	6585.73	6564.68	7621.74
532.32	7633.4	7637.58	6586.81	6563.96	7660.43
532.27	7758.37	7673.7	6588.03	6563.15	7698.58
532.22	7741.46	7708.85	6589.53	6562.36	7736.02
532.17	7611.53	7743.04	6591.41	6561.65	7772.8
532.12	7660.1	7775.82	6593.62	6560.91	7808.53
532.07	7890.14	7807.03	6596.07	6560.02	7843.09
532.02	7577.26	7836.72	6599.22	6559.33	7876.61
531.97	7788.89	7864.48	6602.76	6558.5	7908.74
531.92	7764.9	7890.19	6606.98	6557.69	7939.48
531.87	7943.26	7913.65	6611.8	6556.76	7968.7
531.82	8138.51	7934.62	6617.37	6555.69	7996.3
531.77	8353.02	7953.01	6623.78	6554.48	8022.31
531.72	8427.01	7968.76	6631.29	6553.22	8046.83
531.67	8029.41	7982.08	6640.38	6552.23	8070.24
531.62	8043.68	7992.63	6650.96	6551.22	8092.37
531.57	8253.61	8000.15	6663.12	6550.08	8113.2
531.52	8134.58	8004.88	6677.27	6549.01	8133.14
531.47	8361.04	8006.45	6693.48	6547.79	8152.14
531.42	8056.91	8005.33	6712.26	6546.77	8170.82
531.37	8307.74	8000.98	6733.65	6545.59	8189.04
531.32	8051.39	7993.97	6758.09	6544.57	8207.49
531.27	8357.22	7983.71	6785.67	6543.35	8226.03
531.22	8054.31	7970.95	6816.88	6542.33	8245.5
531.17	8277.74	7955.11	6851.78	6541.16	8265.73
531.12	8292.4	7936.75	6890.63	6539.98	8287.4
531.07	8273.19	7915.65	6933.71	6538.82	8310.55
531.02	8129.31	7892.39	6981.25	6537.75	8335.9
530.97	8207.95	7866.58	7033.17	6536.62	8363.12
530.92	8539.03	7838.57	7089.39	6535.27	8392.69
530.87	8596.01	7808.34	7149.93	6533.88	8424.39
530.82	8535.03	7776.5	7214.9	6532.54	8458.87
530.77	8291.22	7743.01	7283.96	6531.35	8495.61
530.72	8593.51	7707.99	7356.63	6529.96	8534.65
530.67	8731.46	7671.46	7432.32	6528.48	8575.3
530.62	8935.59	7633.81	7510.58	6526.86	8617.53
530.57	8652.47	7595.36	7590.91	6525.43	8660.84
530.52	8680.59	7556.24	7672.36	6523.98	8704.62
530.47	8732.01	7516.5	7753.97	6522.49	8747.98
530.42	8451.87	7476.62	7834.99	6521.19	8790.41
530.37	8703.44	7436.37	7913.97	6519.72	8830.62
530.32	8842.22	7396.01	7989.92	6518.15	8867.78
530.27	8885.28	7355.78	8061.7	6516.56	8900.91
530.22	8878.23	7315.82	8128.35	6514.97	8929.21
530.17	8874.24	7276.32	8188.55	6513.38	8951.49
530.12	9023.09	7237.26	8241.54	6511.69	8967.1
530.07	8854.1	7199	8286.08	6510.11	8974.97
530.02	8981.98	7161.44	8321.77	6508.45	8974.75
529.97	9123.09	7124.66	8347.33	6506.69	8965.31
529.92	8975.9	7088.95	8363.02	6505.02	8946.94
529.87	8845.1	7054.36	8368.06	6503.45	8918.97
529.82	8920.76	7020.82	8362.52	6501.82	8881.52
529.77	9186.15	6988.24	8346.14	6500.01	8834.37
529.72	8953.23	6957.02	8319.6	6498.36	8778.26
529.67	8925.45	6927.01	8283.26	6496.72	8713.54
529.62	8712.5	6898.41	8237.7	6495.23	8640.88
529.57	8450.76	6871.19	8183.98	6493.91	8561.26
529.52	8140.31	6845.48	8122.71	6492.81	8475.38
529.47	7955.9	6821.08	8055.17	6491.82	8384.43
529.42	8222.64	6797.79	7981.75	6490.65	8288.89
529.37	8110.83	6775.72	7904.17	6489.56	8190.32
529.32	8003.19	6754.98	7823.3	6488.54	8089.73
529.27	8172.64	6735.2	7740.24	6487.41	7988.03
529.22	7864.65	6716.84	7656.31	6486.48	7886.67
529.17	7824.55	6699.51	7572.37	6485.58	7786.3
529.12	7651.01	6683.43	7489.44	6484.8	7688.07
529.07	7737.53	6668.2	7408.18	6483.95	7592.43
529.02	7650.62	6654.09	7329.43	6483.17	7500.35
528.97	7706.98	6640.76	7253.75	6482.34	7412.17
528.92	7198.51	6628.74	7181.93	6481.86	7328.81
528.87	7263.89	6617.42	7114.12	6481.33	7250.2
528.82	7169.72	6607.01	7050.47	6480.87	7176.61
528.77	7096.25	6597.32	6991.45	6480.46	7108.31
528.72	6855.14	6588.54	6936.91	6480.2	7045.25
528.67	6806.22	6580.39	6887.01	6479.98	6987.41
528.62	6921.28	6572.81	6841.31	6479.69	6934.44
528.57	7108.82	6565.63	6799.81	6479.26	6886.18
528.52	6744.58	6559.25	6762.57	6479.08	6842.74
528.47	6912.33	6553.22	6729.07	6478.79	6803.5
528.42	6871.56	6547.7	6699.18	6478.53	6768.35
528.37	6477.08	6542.84	6672.85	6478.53	6737.16
528.32	6788.99	6538.17	6649.39	6478.32	6709.24
528.27	6685.87	6533.92	6628.71	6478.18	6684.45
528.22	6562.57	6530.08	6610.68	6478.12	6662.64
528.17	6527.22	6526.57	6594.84	6478.09	6643.32
528.12	6541.63	6523.33	6581.05	6478.04	6626.34
528.07	6588.09	6520.32	6568.95	6477.97	6611.29
528.02	6612.22	6517.52	6558.42	6477.88	6598.06
527.97	6590.03	6514.95	6549.24	6477.8	6586.39
527.92	6358.58	6512.58	6541.27	6477.72	6576.12
527.87	6751.94	6510.28	6534.21	6477.54	6566.95
527.82	6717.22	6508.16	6528.07	6477.38	6558.86
527.77	6539.17	6506.32	6522.83	6477.34	6551.81
527.72	6384.44	6504.59	6518.23	6477.27	6545.55
527.67	6612.33	6502.97	6514.18	6477.18	6539.96
527.62	6688.82	6501.4	6510.56	6477.04	6534.92
527.57	6735.17	6499.91	6507.35	6476.87	6530.39
527.52	6543.96	6498.64	6504.62	6476.82	6526.44
527.47	6511.15	6497.48	6502.24	6476.8	6522.93
527.42	6533.33	6496.39	6500.11	6476.76	6519.74
527.37	6689.62	6495.27	6498.11	6476.62	6516.76
527.32	6531.42	6494.31	6496.42	6476.58	6514.16
527.27	6536.6	6493.43	6494.9	6476.54	6511.79
527.22	6404.2	6492.58	6493.53	6476.49	6509.62
527.17	6721.67	6491.68	6492.17	6476.33	6507.53
527.12	6493.92	6490.97	6491.09	6476.31	6505.74
527.07	6224.55	6490.15	6489.94	6476.14	6503.95
527.02	6272.57	6489.41	6488.92	6476.01	6502.32
526.97	6531.7	6488.8	6488.08	6475.97	6500.91

## Sheet: Figure S6d
Figure S6d
N 1s
Binding energy (eV)	Intensity (arb. units)	Intensity (arb. units)	Intensity (arb. units)	Intensity (arb. units)	Intensity (arb. units)
411.02	6672.22	6544.88	6590.31	6542.84	6592.35
410.97	6535.97	6544.88	6590.85	6542.82	6592.91
410.92	6396.08	6544.51	6591.04	6542.44	6593.11
410.87	6792.78	6543.87	6590.97	6541.78	6593.06
410.82	6710.76	6543.45	6591.12	6541.34	6593.22
410.77	6539.9	6543.46	6591.72	6541.34	6593.84
410.72	6494.86	6543.35	6592.23	6541.22	6594.36
410.67	6422.26	6543.06	6592.54	6540.91	6594.69
410.62	6311.18	6542.47	6592.6	6540.31	6594.77
410.57	6759.51	6541.91	6592.69	6539.74	6594.87
410.52	6383.68	6541.52	6592.97	6539.33	6595.16
410.47	6445.49	6541.29	6593.43	6539.09	6595.63
410.42	6415.45	6540.99	6593.82	6538.76	6596.04
410.37	6340	6540.48	6594.04	6538.25	6596.28
410.32	6611.04	6540.31	6594.59	6538.06	6596.84
410.27	6596.77	6540.17	6595.22	6537.9	6597.49
410.22	6626.49	6539.95	6595.78	6537.67	6598.06
410.17	6433.99	6539.7	6596.34	6537.4	6598.63
410.12	6485.21	6539.58	6597.04	6537.27	6599.35
410.07	6427.71	6539.31	6597.62	6536.98	6599.94
410.02	6652.26	6539.02	6598.22	6536.68	6600.56
409.97	6646.08	6538.75	6598.83	6536.39	6601.19
409.92	6678.02	6538.4	6599.43	6536.02	6601.81
409.87	6480	6538.28	6600.25	6535.88	6602.65
409.82	6424.58	6538	6600.98	6535.59	6603.4
409.77	6609.86	6537.83	6601.83	6535.39	6604.26
409.72	6562.92	6537.78	6602.83	6535.32	6605.28
409.67	6429.86	6537.52	6603.68	6535.05	6606.16
409.62	6461.98	6537.35	6604.62	6534.86	6607.11
409.57	6355.07	6536.9	6605.38	6534.39	6607.89
409.52	6500.52	6536.83	6606.52	6534.3	6609.04
409.47	6543.72	6536.82	6607.79	6534.27	6610.34
409.42	6653.19	6536.53	6608.81	6533.96	6611.38
409.37	6508.02	6536.48	6610.12	6533.9	6612.71
409.32	6616.49	6536.28	6611.36	6533.68	6613.97
409.27	6584.44	6536.17	6612.69	6533.55	6615.31
409.22	6528.16	6536.17	6614.28	6533.53	6616.92
409.17	6653.92	6535.88	6615.56	6533.22	6618.22
409.12	6753.33	6535.32	6616.69	6532.64	6619.37
409.07	6614.06	6535.13	6618.24	6532.43	6620.93
409.02	6384.55	6534.76	6619.67	6532.04	6622.38
408.97	6551.46	6534.73	6621.55	6531.99	6624.29
408.92	6873.06	6533.86	6622.6	6531.1	6625.36
408.87	6908.4	6532.9	6623.75	6530.11	6626.54
408.82	6745.17	6532.36	6625.33	6529.55	6628.14
408.77	6696.32	6531.95	6627.18	6529.11	6630.01
408.72	6882.85	6531.05	6628.63	6528.19	6631.48
408.67	6674.86	6530.69	6630.69	6527.81	6633.57
408.62	6514.27	6530.67	6633.28	6527.77	6636.19
408.57	6714.83	6530.21	6635.42	6527.28	6638.35
408.52	6729.55	6529.7	6637.79	6526.75	6640.74
408.47	6939.17	6528.65	6639.63	6525.67	6642.6
408.42	6514.1	6528.64	6642.72	6525.64	6645.71
408.37	6369.13	6528.26	6645.55	6525.24	6648.57
408.32	6741.04	6527.72	6648.32	6524.67	6651.37
408.27	6606.81	6527.52	6651.7	6524.46	6654.77
408.22	6578.82	6527.41	6655.15	6524.31	6658.25
408.17	6874.41	6526.51	6658.21	6523.4	6661.33
408.12	6891.77	6525.57	6661.24	6522.43	6664.38
408.07	6845.38	6524.75	6664.67	6521.59	6667.83
408.02	6765.45	6524.14	6668.46	6520.95	6671.65
407.97	7016.01	6522.87	6671.74	6519.66	6674.96
407.92	6913.54	6521.87	6675.63	6518.62	6678.88
407.87	6770.87	6521.24	6679.9	6517.96	6683.17
407.82	6901.94	6520.27	6684.32	6516.96	6687.63
407.77	6969.44	6519.11	6688.6	6515.78	6691.93
407.72	7109.51	6517.59	6692.86	6514.22	6696.22
407.67	6851.22	6516.74	6698.02	6513.34	6701.42
407.62	6780.76	6516.07	6703.54	6512.64	6706.97
407.57	6960.03	6514.93	6709.06	6511.47	6712.51
407.52	6845.24	6514.08	6714.87	6510.6	6718.36
407.47	6562.78	6513.98	6722.07	6510.46	6725.58
407.42	6938.51	6512.89	6728.33	6509.34	6731.88
407.37	6859.79	6512	6735.24	6508.42	6738.81
407.32	6847.57	6511.14	6742.48	6507.54	6746.09
407.27	6684.27	6510.71	6750.36	6507.07	6754
407.22	6838.58	6509.87	6758.44	6506.21	6762.11
407.17	7028.23	6508.54	6766.02	6504.84	6769.71
407.12	7009.55	6507.25	6774.43	6503.52	6778.16
407.07	6752.01	6506.63	6783.59	6502.87	6787.35
407.02	6924.97	6505.55	6792.83	6501.77	6796.62
406.97	6910.31	6504.53	6802.49	6500.7	6806.32
406.92	6712.29	6504.01	6812.9	6500.14	6816.77
406.87	6852.99	6503.13	6823.69	6499.22	6827.6
406.82	6722.88	6502.58	6834.82	6498.64	6838.76
406.77	6894.48	6501.59	6846.42	6497.6	6850.41
406.72	6965	6500.4	6857.94	6496.38	6861.96
406.67	6919.51	6499.34	6870.18	6495.27	6874.24
406.62	6926.39	6498.25	6882.87	6494.14	6886.98
406.57	6779.55	6497.54	6896.2	6493.4	6900.34
406.52	6801.67	6496.77	6910.34	6492.59	6914.52
406.47	6992.15	6495.51	6923.97	6491.28	6928.19
406.42	6938.02	6494.38	6938.78	6490.11	6943.04
406.37	7049.79	6492.95	6953.42	6488.65	6957.72
406.32	7117.74	6491.34	6968.54	6487	6972.88
406.27	7013.92	6490.01	6984.46	6485.62	6988.84
406.22	7254.58	6488.03	7000.01	6483.61	7004.43
406.17	7229.55	6486.12	7016.58	6481.66	7021.04
406.12	7022.01	6484.75	7033.69	6480.25	7038.19
406.07	7127.12	6483.09	7051.59	6478.55	7056.13
406.02	7176.87	6481.31	7069.52	6476.73	7074.1
405.97	7031.7	6479.91	7088.49	6475.27	7093.12
405.92	6996.81	6478.6	7108.11	6473.91	7112.8
405.87	6965.17	6477.36	7128.07	6472.63	7132.8
405.82	7024.17	6475.97	7148.84	6471.18	7153.64
405.77	7369.03	6473.68	7168.71	6468.83	7173.56
405.72	7083.78	6472.12	7190.37	6467.22	7195.27
405.67	6983.68	6470.83	7212.45	6465.87	7217.4
405.62	6873.44	6469.81	7235.43	6464.81	7240.44
405.57	7303.3	6467.67	7257.85	6462.61	7262.91
405.52	7107.47	6466.04	7280.98	6460.93	7286.09
405.47	7288.89	6463.93	7304.55	6458.76	7309.72
405.42	7432.33	6461.43	7327.74	6456.21	7332.96
405.37	7225.31	6459.47	7352.37	6454.2	7357.64
405.32	7391.81	6457.07	7376.71	6451.75	7382.04
405.27	7259.72	6455.01	7401.9	6449.63	7407.28
405.22	7340.73	6452.73	7427.35	6447.3	7432.79
405.17	7508.78	6450.01	7452.51	6444.52	7458
405.12	7377.67	6447.62	7478.74	6442.08	7484.28
405.07	7171.91	6445.77	7505.5	6440.17	7511.09
405.02	7453.44	6443.17	7532.16	6437.52	7537.81
404.97	7590.28	6440.23	7558.59	6434.51	7564.31
404.92	7676.39	6437.05	7585.1	6431.26	7590.89
404.87	7724.69	6433.74	7611.79	6427.87	7617.66
404.82	7530.03	6430.93	7639.06	6424.99	7645
404.77	7895.73	6427.16	7665.77	6421.14	7671.79
404.72	7971.74	6423.18	7692.28	6417.08	7698.37
404.67	7542.5	6420.31	7720.16	6414.14	7726.32
404.62	7346.98	6417.94	7748.59	6411.7	7754.83
404.57	7674.37	6414.71	7776.22	6408.39	7782.54
404.52	7791.18	6411.17	7803.6	6404.78	7810
404.47	7934.48	6407.24	7830.59	6400.77	7837.05
404.42	7789.13	6403.68	7857.87	6397.14	7864.41
404.37	7688.16	6400.38	7885.41	6393.76	7892.02
404.32	8125.28	6395.92	7911.54	6389.23	7918.23
404.27	7989.1	6391.81	7937.95	6385.05	7944.72
404.22	8198.61	6387.14	7963.54	6380.3	7970.38
404.17	8017.05	6382.93	7989.3	6376.02	7996.21
404.12	8015.24	6378.72	8014.94	6371.73	8021.92
404.07	8159.41	6374.12	8039.47	6367.05	8046.54
404.02	7925.17	6370.11	8064.61	6362.98	8071.75
403.97	8261.94	6365.25	8087.98	6358.01	8095.22
403.92	7953.82	6361.18	8111.91	6353.83	8119.26
403.87	7812.08	6357.48	8135.56	6350.02	8143.02
403.82	8252.33	6352.61	8157.3	6345.04	8164.87
403.77	8414.17	6347.3	8178.39	6339.63	8186.06
403.72	8269.55	6342.36	8198.35	6334.58	8206.14
403.67	8218.75	6337.54	8218.44	6329.65	8226.33
403.62	8189.44	6332.78	8237.01	6324.78	8245.01
403.57	8377.74	6327.52	8254.65	6319.41	8262.76
403.52	8271.94	6322.52	8271.51	6314.3	8279.73
403.47	8280.9	6317.37	8287.07	6309.16	8295.29
403.42	8027.85	6312.99	8302.99	6304.66	8311.32
403.37	8561.84	6307.2	8315.19	6298.76	8323.63
403.32	8403.19	6301.8	8327.79	6293.25	8336.35
403.27	8393.68	6296.43	8338.18	6287.75	8346.85
403.22	8260.28	6291.39	8348.25	6282.59	8357.04
403.17	8340.59	6286.12	8356.74	6277.21	8365.65
403.12	8328.99	6280.88	8363.5	6271.84	8372.54
403.07	8465.21	6275.27	8369.55	6266.1	8378.72
403.02	8430.83	6269.73	8372.7	6260.44	8382
402.97	8317.05	6264.49	8376.13	6255.06	8385.56
402.92	8313.78	6259.24	8376.92	6249.67	8386.48
402.87	8464.69	6253.58	8376.47	6243.88	8386.18
402.82	8377.95	6248.14	8374.72	6238.29	8384.57
402.77	8116.39	6243.37	8371.61	6233.38	8381.6
402.72	8243.96	6238.26	8367.82	6228.12	8377.96
402.67	8567.26	6232.29	8359.91	6222	8370.2
402.62	8510.03	6226.46	8352.13	6216.01	8362.57
402.57	8366.01	6220.99	8342.04	6210.39	8352.64
402.52	8479.44	6215.22	8330.75	6204.45	8341.52
402.47	8341.04	6209.79	8318.38	6198.86	8329.31
402.42	8208.26	6204.7	8304.3	6193.6	8315.41
402.37	8261.35	6199.47	8289.83	6188.19	8301.11
402.32	8381.6	6193.91	8271.96	6182.45	8283.42
402.27	8438.19	6188.19	8253.94	6176.55	8265.57
402.22	8282.95	6182.86	8234	6171.04	8245.82
402.17	8403.96	6177.21	8212.92	6165.2	8224.94
402.12	8372.53	6171.63	8190.76	6159.42	8202.97
402.07	8296.11	6166.24	8167.06	6153.83	8179.47
402.02	8210.17	6161.06	8143.41	6148.45	8156.03
401.97	8075.83	6156.23	8117.66	6143.41	8130.49
401.92	8326.39	6150.74	8091.25	6137.7	8104.29
401.87	8153.68	6145.68	8063.59	6132.42	8076.85
401.82	7898.12	6141.29	8035.96	6127.8	8049.45
401.77	7848.23	6137.02	8007.67	6123.3	8021.39
401.72	7866.91	6132.7	7978.09	6118.74	7992.05
401.67	8024.97	6127.96	7948	6113.75	7962.2
401.62	7938.65	6123.43	7916.51	6108.98	7930.97
401.57	8100.07	6118.48	7884.59	6103.77	7899.3
401.52	8109.93	6113.5	7851.63	6098.52	7866.6
401.47	7637.85	6109.74	7819.49	6094.49	7834.74
401.42	7771.22	6105.63	7786.57	6090.1	7802.1
401.37	7604.31	6101.96	7753.4	6086.14	7769.21
401.32	7570.73	6098.37	7720.26	6082.26	7736.38
401.27	7889.86	6093.95	7685.49	6077.53	7701.91
401.22	7733.99	6089.92	7651.12	6073.2	7667.85
401.17	7402.47	6086.77	7617.21	6069.72	7634.26
401.12	7287.81	6083.91	7583.42	6066.53	7600.8
401.07	7310.03	6081	7549.45	6063.28	7567.18
401.02	7456.81	6077.7	7514.89	6059.63	7532.97
400.97	7324.34	6074.76	7480.67	6056.32	7499.1
400.92	7306.46	6071.86	7446.4	6053.05	7465.2
400.87	7188.23	6069.27	7412.43	6050.08	7431.62
400.82	7332.64	6066.31	7378.16	6046.73	7397.74
400.77	7312.88	6063.4	7343.97	6043.41	7363.96
400.72	7288.72	6060.57	7309.95	6040.15	7330.36
400.67	7110	6058.2	7276.58	6037.36	7297.43
400.62	7154.41	6055.73	7243.11	6034.43	7264.4
400.57	7235.73	6053.04	7209.89	6031.29	7231.64
400.52	7389.44	6049.97	7176.26	6027.74	7198.49
400.47	7202.71	6047.39	7143.54	6024.66	7166.26
400.42	7113.51	6045.05	7111.25	6021.81	7134.48
400.37	7101.91	6042.75	7079.25	6018.99	7103.01
400.32	7110.97	6040.44	7047.72	6016.13	7072.03
400.27	6983.44	6038.47	7016.52	6013.6	7041.39
400.22	7095.56	6036.22	6985.91	6010.77	7011.36
400.17	7181.39	6033.76	6955.06	6007.71	6981.12
400.12	6992.88	6031.81	6925.36	6005.13	6952.04
400.07	7101.56	6029.59	6895.69	6002.26	6923.02
400.02	7004.76	6027.64	6866.61	5999.64	6894.61
399.97	6951.7	6025.84	6838.39	5997.15	6867.08
399.92	7054.27	6023.8	6809.89	5994.38	6839.31
399.87	6864.51	6022.27	6782.99	5992.1	6813.16
399.82	7111.77	6020.12	6755.45	5989.17	6786.4
399.77	7019.13	6018.24	6728.91	5986.48	6760.67
399.72	6910.03	6016.67	6703.07	5984.06	6735.67
399.67	6775.07	6015.47	6677.95	5981.99	6711.42
399.62	6781.15	6014.29	6653.63	5979.9	6688.02
399.57	7002.01	6012.57	6628.74	5977.23	6664.08
399.52	6796.15	6011.41	6605.58	5975.09	6641.9
399.47	6863.89	6010.12	6582.26	5972.76	6619.62
399.42	6522.22	6009.75	6560.62	5971.32	6599.05
399.37	6643.78	6009.11	6539.11	5969.56	6578.66
399.32	6248.02	6009.56	6519	5968.84	6559.72
399.27	6533.65	6009.3	6499	5967.36	6540.95
399.22	6700.83	6008.66	6478.57	5965.44	6521.78
399.17	6471.98	6008.67	6459.89	5964.11	6504.45
399.12	6542.95	6008.55	6441.08	5962.6	6487.03
399.07	6586.74	6008.39	6422.89	5960.97	6470.31
399.02	6460.52	6008.62	6405.48	5959.66	6454.43
398.97	6396.04	6009.08	6388.56	5958.52	6439.13
398.92	6141.01	6010.3	6373.14	5958.04	6425.4
398.87	6310.59	6011.15	6357.28	5957.12	6411.31
398.82	6351.15	6011.99	6342.37	5956.09	6398.27
398.77	6393.4	6012.81	6327.41	5954.94	6385.27
398.72	6549.69	6013.32	6312.69	5953.39	6372.63
398.67	6433.78	6014.25	6298.7	5952.13	6360.81
398.62	6381.01	6015.42	6285.12	5951.01	6349.53
398.57	6308.12	6016.92	6272.47	5950.07	6339.32
398.52	5983.44	6019.4	6260.68	5949.99	6330.09
398.47	6116.84	6021.68	6249.45	5949.55	6321.57
398.42	5934.1	6024.51	6238.67	5949.51	6313.68
398.37	6171.15	6026.98	6227.91	5948.93	6305.97
398.32	6235.1	6029.47	6217.36	5948.18	6298.65
398.27	6128.89	6032.44	6207.3	5947.71	6292.03
398.22	5957.08	6036.07	6198.33	5947.68	6286.72
398.17	6179.62	6039.37	6188.78	5947.08	6281.07
398.12	5912.71	6043.44	6180.5	5946.99	6276.95
398.07	6053.3	6047.62	6172.08	5946.71	6272.99
398.02	6143.75	6051.88	6163.88	5946.19	6269.56
397.97	6179.76	6056.41	6155.88	5945.58	6266.7
397.92	6260.66	6061.13	6147.85	5944.76	6264.22
397.87	6228.92	6066.4	6140.42	5944.02	6262.8
397.82	6154.1	6072.42	6133.18	5943.47	6262.13
397.77	6182.4	6079.03	6126.45	5942.84	6262.64
397.72	6290.17	6086.15	6119.5	5941.93	6263.72
397.67	6271.84	6094.33	6112.92	5941.07	6266.19
397.62	6206.39	6103.96	6106.77	5940.38	6270.35
397.57	6230.28	6115.16	6100.68	5939.62	6276.22
397.52	6453.47	6127.92	6094.41	5938.27	6284.06
397.47	6164.27	6144.25	6088.9	5937.68	6295.47
397.42	6185.73	6164.22	6083.76	5937.03	6310.95
397.37	6396.74	6188.49	6078.12	5935.83	6330.78
397.32	6337.05	6219.24	6072.88	5934.78	6357.35
397.27	6455.73	6257.89	6067.53	5933.42	6392
397.22	6427.78	6307.12	6062.33	5932.12	6437.33
397.17	6423.19	6369.68	6057.45	5930.84	6496.29
397.12	6644.97	6448.28	6051.99	5928.97	6571.29
397.07	6649.37	6547.3	6046.82	5927.09	6667.04
397.02	6945.24	6670.26	6040.92	5924.42	6786.76
396.97	6928.09	6822.61	6035.24	5921.8	6936.06
396.92	7059.34	7008.8	6029.35	5918.82	7119.33
396.87	7322.36	7233.3	6022.82	5915.15	7340.97
396.82	7599.69	7500.56	6015.79	5910.74	7605.61
396.77	7729.1	7814.81	6008.4	5905.98	7917.23
396.72	8382.01	8177.46	5999.52	5899.51	8277.47
396.67	8467.08	8591.29	5990.43	5892.79	8688.93
396.62	9014.69	9054.51	5980.02	5884.62	9149.91
396.57	9564.13	9564.27	5968.25	5874.99	9657.53
396.52	10026.5	10115.4	5955.29	5864.13	10206.6
396.47	10878.7	10698.7	5940.23	5851.01	10787.9
396.42	11407.9	11303.9	5923.75	5836.47	11391.2
396.37	12242.3	11916.4	5905.21	5819.71	12001.9
396.32	12891.6	12519.8	5884.94	5801.21	12603.5
396.27	12933	13096.7	5864.61	5782.55	13178.8
396.22	14086.4	13623.2	5841.28	5760.82	13703.7
396.17	14257.7	14079.8	5817.48	5738.59	14158.7
396.12	14547.9	14444.2	5792.97	5715.54	14521.7
396.07	14748.6	14697	5767.88	5691.91	14773
396.02	14714.1	14823.3	5742.92	5668.3	14897.9
395.97	14699.1	14814.3	5717.95	5644.68	14887.5
395.92	14320.4	14669.9	5693.98	5621.98	14741.9
395.87	14657.2	14395.6	5669.11	5598.34	14466.4
395.82	14185.1	14007.8	5645.43	5575.87	14077.4
395.77	13721.1	13525.4	5622.99	5554.56	13593.8
395.72	12926.8	12970.8	5602.58	5535.27	13038.2
395.67	12420.1	12365.6	5583.51	5517.26	12431.9
395.62	11721.5	11731.5	5566.23	5501.02	11796.7
395.57	11152.2	11087.7	5550.44	5486.24	11151.9
395.52	10686.4	10451.2	5535.87	5472.63	10514.4
395.47	10085.6	9836.82	5522.84	5460.56	9899.1
395.42	9403.58	9256.5	5511.62	5450.25	9317.87
395.37	8750.56	8718.93	5502.09	5441.61	8779.41
395.32	8067.33	8230.2	5494.37	5434.74	8289.82
395.27	7657.88	7792.93	5487.71	5428.93	7851.71
395.22	7702.71	7406.97	5480.95	5422.98	7464.94
395.17	7297.08	7072.57	5475.26	5418.07	7129.75
395.12	6898.99	6787.2	5470.6	5414.2	6843.6
395.07	6359.41	6547.61	5467.39	5411.73	6603.27
395.02	6262.67	6348.24	5464.42	5409.5	6403.16
394.97	6128.89	6184.44	5461.83	5407.62	6238.66
394.92	6288.85	6050.58	5458.83	5405.31	6104.1
394.87	6073.68	5942.96	5456.4	5403.56	5995.8
394.82	5889.27	5857.14	5454.47	5402.29	5909.32
394.77	5906.32	5788.67	5452.5	5400.97	5840.19
394.72	5613.92	5734.94	5451.31	5400.42	5785.84
394.67	5803.68	5691.8	5449.63	5399.36	5742.07
394.62	6003.23	5656.8	5447.45	5397.78	5706.47
394.57	5774.2	5629.09	5445.87	5396.8	5678.17
394.52	5597.5	5607	5444.77	5396.27	5655.49
394.47	5709.13	5588.53	5443.38	5395.45	5636.46
394.42	5823.85	5572.75	5441.7	5394.33	5620.12
394.37	5828.26	5559.22	5440.03	5393.2	5606.05
394.32	5733.09	5547.69	5438.6	5392.31	5593.98
394.27	5482.19	5538.16	5437.84	5392.07	5583.93
394.22	5677.12	5529.18	5436.58	5391.33	5574.43
394.17	5626.67	5521.17	5435.46	5390.71	5565.92
394.12	5727.15	5513.58	5434.08	5389.83	5557.84
394.07	5424.97	5507.36	5433.5	5389.74	5551.12
394.02	5339.34	5501.59	5432.89	5389.61	5544.88
393.97	5404.51	5511.27	5447.33	5404.51	5554.09
