# Supplementary material for: Decoupling light absorption and carrier transport via heterogeneous doping in Ta3N5 thin film photoanode
Source: Nat Commun. 2022 Dec 15;13:7769. doi: 10.1038/s41467-022-35538-1 (PMC9755297; doi:10.1038/s41467-022-35538-1)
Supplement: Supplementary file 3 — Source Data [file 41467_2022_35538_MOESM3_ESM.zip › Source Data file/Soruce_Data_Supplementary_Figure_7.xlsx]

## Sheet: Figure S7a
Figure S7a
0.5 kHz					1.0 kHz					1.5 kHz
Potential (V vs. RHE)	1/C2 (F-2 cm4 ×109)	Potential (V vs. RHE)	1/C2 (F-2 cm4 ×109)		Potential (V vs. RHE)	1/C2 (F-2 cm4 ×109)	Potential (V vs. RHE)	1/C2 (F-2 cm4 ×109)		Potential (V vs. RHE)	1/C2 (F-2 cm4 ×109)	Potential (V vs. RHE)	1/C2 (F-2 cm4 ×109)
-0.04007	1.71186	-0.06091	0		-0.04004	1.89782	-0.06484	0		-0.04018	2.07416	-0.06838	-1.11022e-16
-0.02012	1.71978	-0.06031	0.00668		-0.02016	1.89994	-0.06424	0.00731		-0.02009	2.07189	-0.06777	0.00786
4.868e-05	1.72969	-0.05971	0.01336		-0.00011636	1.91594	-0.06363	0.01462		3.748e-05	2.06698	-0.06716	0.01572
0.01998	1.73365	-0.0591	0.02005		0.01997	1.93377	-0.06303	0.02193		0.02	2.10563	-0.06655	0.02357
0.0399	1.75347	-0.0585	0.02673		0.04	1.94764	-0.06242	0.02924		0.03983	2.15221	-0.06594	0.03143
0.05993	1.79111	-0.0579	0.03341		0.05987	1.98726	-0.06182	0.03655		0.05991	2.18285	-0.06533	0.03929
0.07994	1.84065	-0.0573	0.04009		0.07991	2.05067	-0.06121	0.04385		0.07989	2.22587	-0.06472	0.04715
0.09991	1.92188	-0.0567	0.04677		0.0998	2.13982	-0.06061	0.05116		0.1	2.32777	-0.06411	0.05501
0.11989	2.05265	-0.0561	0.05345		0.11983	2.26465	-0.06	0.05847		0.11982	2.43193	-0.0635	0.06287
0.13995	2.26861	-0.0555	0.06014		0.13979	2.47269	-0.05939	0.06578		0.13989	2.68327	-0.06289	0.07072
0.15984	2.48457	-0.05489	0.06682		0.15992	2.74611	-0.05879	0.07309		0.16	2.94141	-0.06229	0.07858
0.17987	2.71639	-0.05429	0.0735		0.17983	2.97594	-0.05818	0.0804		0.17983	3.1837	-0.06168	0.08644
0.19983	2.9165	-0.05369	0.08018		0.19971	3.22162	-0.05758	0.08771		0.19986	3.44183	-0.06107	0.0943
0.21984	3.12058	-0.05309	0.08686		0.21968	3.43844	-0.05697	0.09502		0.21974	3.69318	-0.06046	0.10216
0.23967	3.37022	-0.05249	0.09354		0.23961	3.66544	-0.05637	0.10233		0.23973	3.98528	-0.05985	0.11002
0.25982	3.56747	-0.05189	0.10023		0.25975	3.9349	-0.05576	0.10964		0.25974	4.2253	-0.05924	0.11787
0.27964	3.77907	-0.05128	0.10691		0.27981	4.14652	-0.05516	0.11695		0.27976	4.52873	-0.05863	0.12573
0.29991	4.00028	-0.05068	0.11359		0.29973	4.36881	-0.05455	0.12425		0.29965	4.74611	-0.05802	0.13359
0.3197	4.242	-0.05008	0.12027		0.31965	4.67591	-0.05395	0.13156		0.31963	4.99745	-0.05741	0.14145
0.3397	4.4223	-0.04948	0.12695		0.3397	4.89584	-0.05334	0.13887		0.33969	5.2805	-0.0568	0.14931
0.35974	4.66601	-0.04888	0.13363		0.35969	5.11973	-0.05273	0.14618		0.35977	5.51599	-0.0562	0.15716
0.37983	4.8998	-0.04828	0.14032		0.37992	5.35154	-0.05213	0.15349		0.3798	5.78092	-0.05559	0.16502
0.39981	5.11577	-0.04768	0.147		0.39973	5.61506	-0.05152	0.1608		0.39975	6.04359	-0.05498	0.17288
0.41978	5.30993	-0.04707	0.15368		0.41976	5.86669	-0.05092	0.16811		0.41981	6.29946	-0.05437	0.18074
0.43976	5.54967	-0.04647	0.16036		0.43966	6.06284	-0.05031	0.17542		0.43965	6.5576	-0.05376	0.1886
0.45977	5.77951	-0.04587	0.16704		0.45983	6.34022	-0.04971	0.18273		0.45969	6.81347	-0.05315	0.19646
0.47973	6.00934	-0.04527	0.17372		0.47968	6.59581	-0.0491	0.19004		0.47967	7.06708	-0.05254	0.20431
0.49983	6.23323	-0.04467	0.18041		0.49966	6.82564	-0.0485	0.19735		0.49976	7.32295	-0.05193	0.21217
0.52013	6.46703	-0.04407	0.18709		0.51998	7.04557	-0.04789	0.20465		0.52012	7.59015	-0.05132	0.22003
0.53996	6.69686	-0.04347	0.19377		0.54002	7.29196	-0.04729	0.21196		0.53999	7.85961	-0.05071	0.22789
		-0.04286	0.20045				-0.04668	0.21927				-0.05011	0.23575
		-0.04226	0.20713				-0.04607	0.22658				-0.0495	0.24361
		-0.04166	0.21381				-0.04547	0.23389				-0.04889	0.25146
		-0.04106	0.2205				-0.04486	0.2412				-0.04828	0.25932
		-0.04046	0.22718				-0.04426	0.24851				-0.04767	0.26718
		-0.03986	0.23386				-0.04365	0.25582				-0.04706	0.27504
		-0.03926	0.24054				-0.04305	0.26313				-0.04645	0.2829
		-0.03865	0.24722				-0.04244	0.27044				-0.04584	0.29075
		-0.03805	0.2539				-0.04184	0.27775				-0.04523	0.29861
		-0.03745	0.26059				-0.04123	0.28505				-0.04463	0.30647
		-0.03685	0.26727				-0.04063	0.29236				-0.04402	0.31433
		-0.03625	0.27395				-0.04002	0.29967				-0.04341	0.32219
		-0.03565	0.28063				-0.03941	0.30698				-0.0428	0.33005
		-0.03505	0.28731				-0.03881	0.31429				-0.04219	0.3379
		-0.03444	0.29399				-0.0382	0.3216				-0.04158	0.34576
		-0.03384	0.30068				-0.0376	0.32891				-0.04097	0.35362
		-0.03324	0.30736				-0.03699	0.33622				-0.04036	0.36148
		-0.03264	0.31404				-0.03639	0.34353				-0.03975	0.36934
		-0.03204	0.32072				-0.03578	0.35084				-0.03914	0.3772
		-0.03144	0.3274				-0.03518	0.35815				-0.03854	0.38505
		-0.03084	0.33408				-0.03457	0.36545				-0.03793	0.39291
		-0.03023	0.34077				-0.03396	0.37276				-0.03732	0.40077
		-0.02963	0.34745				-0.03336	0.38007				-0.03671	0.40863
		-0.02903	0.35413				-0.03275	0.38738				-0.0361	0.41649
		-0.02843	0.36081				-0.03215	0.39469				-0.03549	0.42434
		-0.02783	0.36749				-0.03154	0.402				-0.03488	0.4322
		-0.02723	0.37417				-0.03094	0.40931				-0.03427	0.44006
		-0.02662	0.38086				-0.03033	0.41662				-0.03366	0.44792
		-0.02602	0.38754				-0.02973	0.42393				-0.03305	0.45578
		-0.02542	0.39422				-0.02912	0.43124				-0.03245	0.46364
		-0.02482	0.4009				-0.02852	0.43855				-0.03184	0.47149
		-0.02422	0.40758				-0.02791	0.44585				-0.03123	0.47935
		-0.02362	0.41426				-0.0273	0.45316				-0.03062	0.48721
		-0.02302	0.42095				-0.0267	0.46047				-0.03001	0.49507
		-0.02241	0.42763				-0.02609	0.46778				-0.0294	0.50293
		-0.02181	0.43431				-0.02549	0.47509				-0.02879	0.51079
		-0.02121	0.44099				-0.02488	0.4824				-0.02818	0.51864
		-0.02061	0.44767				-0.02428	0.48971				-0.02757	0.5265
		-0.02001	0.45435				-0.02367	0.49702				-0.02696	0.53436
		-0.01941	0.46104				-0.02307	0.50433				-0.02636	0.54222
		-0.01881	0.46772				-0.02246	0.51164				-0.02575	0.55008
		-0.0182	0.4744				-0.02186	0.51895				-0.02514	0.55793
		-0.0176	0.48108				-0.02125	0.52625				-0.02453	0.56579
		-0.017	0.48776				-0.02064	0.53356				-0.02392	0.57365
		-0.0164	0.49444				-0.02004	0.54087				-0.02331	0.58151
		-0.0158	0.50113				-0.01943	0.54818				-0.0227	0.58937
		-0.0152	0.50781				-0.01883	0.55549				-0.02209	0.59723
		-0.0146	0.51449				-0.01822	0.5628				-0.02148	0.60508
		-0.01399	0.52117				-0.01762	0.57011				-0.02088	0.61294
		-0.01339	0.52785				-0.01701	0.57742				-0.02027	0.6208
		-0.01279	0.53453				-0.01641	0.58473				-0.01966	0.62866
		-0.01219	0.54122				-0.0158	0.59204				-0.01905	0.63652
		-0.01159	0.5479				-0.0152	0.59935				-0.01844	0.64438
		-0.01099	0.55458				-0.01459	0.60665				-0.01783	0.65223
		-0.01039	0.56126				-0.01398	0.61396				-0.01722	0.66009
		-0.00978	0.56794				-0.01338	0.62127				-0.01661	0.66795
		-0.00918	0.57462				-0.01277	0.62858				-0.016	0.67581
		-0.00858	0.58131				-0.01217	0.63589				-0.01539	0.68367
		-0.00798	0.58799				-0.01156	0.6432				-0.01479	0.69152
		-0.00738	0.59467				-0.01096	0.65051				-0.01418	0.69938
		-0.00678	0.60135				-0.01035	0.65782				-0.01357	0.70724
		-0.00617	0.60803				-0.00975	0.66513				-0.01296	0.7151
		-0.00557	0.61471				-0.00914	0.67244				-0.01235	0.72296
		-0.00497	0.6214				-0.00854	0.67975				-0.01174	0.73082
		-0.00437	0.62808				-0.00793	0.68705				-0.01113	0.73867
		-0.00377	0.63476				-0.00732	0.69436				-0.01052	0.74653
		-0.00317	0.64144				-0.00672	0.70167				-0.00991	0.75439
		-0.00257	0.64812				-0.00611	0.70898				-0.0093	0.76225
		-0.00196	0.6548				-0.00551	0.71629				-0.0087	0.77011
		-0.00136	0.66149				-0.0049	0.7236				-0.00809	0.77797
		-0.000761744	0.66817				-0.0043	0.73091				-0.00748	0.78582
		-0.000160277	0.67485				-0.00369	0.73822				-0.00687	0.79368
		0.00044119	0.68153				-0.00309	0.74553				-0.00626	0.80154
		0.00104	0.68821				-0.00248	0.75284				-0.00565	0.8094
		0.00164	0.69489				-0.00188	0.76015				-0.00504	0.81726
		0.00225	0.70158				-0.00127	0.76745				-0.00443	0.82512
		0.00285	0.70826				-0.00066409	0.77476				-0.00382	0.83297
		0.00345	0.71494				-5.86201e-05	0.78207				-0.00321	0.84083
		0.00405	0.72162				0.00054685	0.78938				-0.00261	0.84869
		0.00465	0.7283				0.00115	0.79669				-0.002	0.85655
		0.00525	0.73498				0.00176	0.804				-0.00139	0.86441
		0.00585	0.74167				0.00236	0.81131				-0.000778995	0.87226
		0.00646	0.74835				0.00297	0.81862				-0.000170021	0.88012
		0.00706	0.75503				0.00357	0.82593				0.000438954	0.88798
		0.00766	0.76171				0.00418	0.83324				0.00105	0.89584
		0.00826	0.76839				0.00479	0.84054				0.00166	0.9037
		0.00886	0.77507				0.00539	0.84785				0.00227	0.91156
		0.00946	0.78176				0.006	0.85516				0.00287	0.91941
		0.01006	0.78844				0.0066	0.86247				0.00348	0.92727
		0.01067	0.79512				0.00721	0.86978				0.00409	0.93513
		0.01127	0.8018				0.00781	0.87709				0.0047	0.94299
		0.01187	0.80848				0.00842	0.8844				0.00531	0.95085
		0.01247	0.81517				0.00902	0.89171				0.00592	0.95871
		0.01307	0.82185				0.00963	0.89902				0.00653	0.96656
		0.01367	0.82853				0.01023	0.90633				0.00714	0.97442
		0.01427	0.83521				0.01084	0.91364				0.00775	0.98228
		0.01488	0.84189				0.01145	0.92094				0.00836	0.99014
		0.01548	0.84857				0.01205	0.92825				0.00896	0.998
		0.01608	0.85526				0.01266	0.93556				0.00957	1.00585
		0.01668	0.86194				0.01326	0.94287				0.01018	1.01371
		0.01728	0.86862				0.01387	0.95018				0.01079	1.02157
		0.01788	0.8753				0.01447	0.95749				0.0114	1.02943
		0.01849	0.88198				0.01508	0.9648				0.01201	1.03729
		0.01909	0.88866				0.01568	0.97211				0.01262	1.04515
		0.01969	0.89535				0.01629	0.97942				0.01323	1.053
		0.02029	0.90203				0.01689	0.98673				0.01384	1.06086
		0.02089	0.90871				0.0175	0.99404				0.01445	1.06872
		0.02149	0.91539				0.01811	1.00134				0.01505	1.07658
		0.02209	0.92207				0.01871	1.00865				0.01566	1.08444
		0.0227	0.92875				0.01932	1.01596				0.01627	1.0923
		0.0233	0.93544				0.01992	1.02327				0.01688	1.10015
		0.0239	0.94212				0.02053	1.03058				0.01749	1.10801
		0.0245	0.9488				0.02113	1.03789				0.0181	1.11587
		0.0251	0.95548				0.02174	1.0452				0.01871	1.12373
		0.0257	0.96216				0.02234	1.05251				0.01932	1.13159
		0.0263	0.96884				0.02295	1.05982				0.01993	1.13944
		0.02691	0.97553				0.02355	1.06713				0.02054	1.1473
		0.02751	0.98221				0.02416	1.07444				0.02114	1.15516
		0.02811	0.98889				0.02477	1.08174				0.02175	1.16302
		0.02871	0.99557				0.02537	1.08905				0.02236	1.17088
		0.02931	1.00225				0.02598	1.09636				0.02297	1.17874
		0.02991	1.00893				0.02658	1.10367				0.02358	1.18659
		0.03051	1.01562				0.02719	1.11098				0.02419	1.19445
		0.03112	1.0223				0.02779	1.11829				0.0248	1.20231
		0.03172	1.02898				0.0284	1.1256				0.02541	1.21017
		0.03232	1.03566				0.029	1.13291				0.02602	1.21803
		0.03292	1.04234				0.02961	1.14022				0.02662	1.22589
		0.03352	1.04902				0.03021	1.14753				0.02723	1.23374
		0.03412	1.05571				0.03082	1.15484				0.02784	1.2416
		0.03472	1.06239				0.03143	1.16214				0.02845	1.24946
		0.03533	1.06907				0.03203	1.16945				0.02906	1.25732
		0.03593	1.07575				0.03264	1.17676				0.02967	1.26518
		0.03653	1.08243				0.03324	1.18407				0.03028	1.27303
		0.03713	1.08911				0.03385	1.19138				0.03089	1.28089
		0.03773	1.0958				0.03445	1.19869				0.0315	1.28875
		0.03833	1.10248				0.03506	1.206				0.03211	1.29661
		0.03894	1.10916				0.03566	1.21331				0.03271	1.30447
		0.03954	1.11584				0.03627	1.22062				0.03332	1.31233
		0.04014	1.12252				0.03688	1.22793				0.03393	1.32018
		0.04074	1.1292				0.03748	1.23524				0.03454	1.32804
		0.04134	1.13589				0.03809	1.24254				0.03515	1.3359
		0.04194	1.14257				0.03869	1.24985				0.03576	1.34376
		0.04254	1.14925				0.0393	1.25716				0.03637	1.35162
		0.04315	1.15593				0.0399	1.26447				0.03698	1.35948
		0.04375	1.16261				0.04051	1.27178				0.03759	1.36733
		0.04435	1.16929				0.04111	1.27909				0.0382	1.37519
		0.04495	1.17598				0.04172	1.2864				0.0388	1.38305
		0.04555	1.18266				0.04232	1.29371				0.03941	1.39091
		0.04615	1.18934				0.04293	1.30102				0.04002	1.39877
		0.04675	1.19602				0.04354	1.30833				0.04063	1.40662
		0.04736	1.2027				0.04414	1.31564				0.04124	1.41448
		0.04796	1.20938				0.04475	1.32294				0.04185	1.42234
		0.04856	1.21607				0.04535	1.33025				0.04246	1.4302
		0.04916	1.22275				0.04596	1.33756				0.04307	1.43806
		0.04976	1.22943				0.04656	1.34487				0.04368	1.44592
		0.05036	1.23611				0.04717	1.35218				0.04429	1.45377
		0.05096	1.24279				0.04777	1.35949				0.04489	1.46163
		0.05157	1.24947				0.04838	1.3668				0.0455	1.46949
		0.05217	1.25616				0.04898	1.37411				0.04611	1.47735
		0.05277	1.26284				0.04959	1.38142				0.04672	1.48521
		0.05337	1.26952				0.0502	1.38873				0.04733	1.49307
		0.05397	1.2762				0.0508	1.39604				0.04794	1.50092
		0.05457	1.28288				0.05141	1.40334				0.04855	1.50878
		0.05517	1.28956				0.05201	1.41065				0.04916	1.51664
		0.05578	1.29625				0.05262	1.41796				0.04977	1.5245
		0.05638	1.30293				0.05322	1.42527				0.05037	1.53236
		0.05698	1.30961				0.05383	1.43258				0.05098	1.54021
		0.05758	1.31629				0.05443	1.43989				0.05159	1.54807
		0.05818	1.32297				0.05504	1.4472				0.0522	1.55593
		0.05878	1.32965				0.05564	1.45451				0.05281	1.56379
		0.05938	1.33634				0.05625	1.46182				0.05342	1.57165
		0.05999	1.34302				0.05686	1.46913				0.05403	1.57951
		0.06059	1.3497				0.05746	1.47644				0.05464	1.58736
		0.06119	1.35638				0.05807	1.48374				0.05525	1.59522
		0.06179	1.36306				0.05867	1.49105				0.05586	1.60308
		0.06239	1.36974				0.05928	1.49836				0.05646	1.61094
		0.06299	1.37643				0.05988	1.50567				0.05707	1.6188
		0.0636	1.38311				0.06049	1.51298				0.05768	1.62666
		0.0642	1.38979				0.06109	1.52029				0.05829	1.63451
		0.0648	1.39647				0.0617	1.5276				0.0589	1.64237
		0.0654	1.40315				0.0623	1.53491				0.05951	1.65023
		0.066	1.40983				0.06291	1.54222				0.06012	1.65809
		0.0666	1.41652				0.06352	1.54953				0.06073	1.66595
		0.0672	1.4232				0.06412	1.55684				0.06134	1.6738
		0.06781	1.42988				0.06473	1.56414				0.06195	1.68166
		0.06841	1.43656				0.06533	1.57145				0.06255	1.68952
		0.06901	1.44324				0.06594	1.57876				0.06316	1.69738
		0.06961	1.44992				0.06654	1.58607				0.06377	1.70524
		0.07021	1.45661				0.06715	1.59338				0.06438	1.7131
		0.07081	1.46329				0.06775	1.60069				0.06499	1.72095
		0.07141	1.46997				0.06836	1.608				0.0656	1.72881
		0.07202	1.47665				0.06896	1.61531				0.06621	1.73667
		0.07262	1.48333				0.06957	1.62262				0.06682	1.74453
		0.07322	1.49001				0.07018	1.62993				0.06743	1.75239
		0.07382	1.4967				0.07078	1.63724				0.06804	1.76025
		0.07442	1.50338				0.07139	1.64454				0.06864	1.7681
		0.07502	1.51006				0.07199	1.65185				0.06925	1.77596
		0.07562	1.51674				0.0726	1.65916				0.06986	1.78382
		0.07623	1.52342				0.0732	1.66647				0.07047	1.79168
		0.07683	1.5301				0.07381	1.67378				0.07108	1.79954
		0.07743	1.53679				0.07441	1.68109				0.07169	1.80739
		0.07803	1.54347				0.07502	1.6884				0.0723	1.81525
		0.07863	1.55015				0.07563	1.69571				0.07291	1.82311
		0.07923	1.55683				0.07623	1.70302				0.07352	1.83097
		0.07983	1.56351				0.07684	1.71033				0.07412	1.83883
		0.08044	1.57019				0.07744	1.71764				0.07473	1.84669
		0.08104	1.57688				0.07805	1.72494				0.07534	1.85454
		0.08164	1.58356				0.07865	1.73225				0.07595	1.8624
		0.08224	1.59024				0.07926	1.73956				0.07656	1.87026
		0.08284	1.59692				0.07986	1.74687				0.07717	1.87812
		0.08344	1.6036				0.08047	1.75418				0.07778	1.88598
		0.08405	1.61029				0.08107	1.76149				0.07839	1.89384
		0.08465	1.61697				0.08168	1.7688				0.079	1.90169
		0.08525	1.62365				0.08229	1.77611				0.07961	1.90955
		0.08585	1.63033				0.08289	1.78342				0.08021	1.91741
		0.08645	1.63701				0.0835	1.79073				0.08082	1.92527
		0.08705	1.64369				0.0841	1.79804				0.08143	1.93313
		0.08765	1.65038				0.08471	1.80534				0.08204	1.94098
		0.08826	1.65706				0.08531	1.81265				0.08265	1.94884
		0.08886	1.66374				0.08592	1.81996				0.08326	1.9567
		0.08946	1.67042				0.08652	1.82727				0.08387	1.96456
		0.09006	1.6771				0.08713	1.83458				0.08448	1.97242
		0.09066	1.68378				0.08773	1.84189				0.08509	1.98028
		0.09126	1.69047				0.08834	1.8492				0.0857	1.98813
		0.09186	1.69715				0.08895	1.85651				0.0863	1.99599
		0.09247	1.70383				0.08955	1.86382				0.08691	2.00385
		0.09307	1.71051				0.09016	1.87113				0.08752	2.01171
		0.09367	1.71719				0.09076	1.87844				0.08813	2.01957
		0.09427	1.72387				0.09137	1.88574				0.08874	2.02743
		0.09487	1.73056				0.09197	1.89305				0.08935	2.03528
		0.09547	1.73724				0.09258	1.90036				0.08996	2.04314
		0.09607	1.74392				0.09318	1.90767				0.09057	2.051
		0.09668	1.7506				0.09379	1.91498				0.09118	2.05886
		0.09728	1.75728				0.09439	1.92229				0.09179	2.06672
		0.09788	1.76396				0.095	1.9296				0.09239	2.07457
		0.09848	1.77065				0.09561	1.93691				0.093	2.08243
		0.09908	1.77733				0.09621	1.94422				0.09361	2.09029
		0.09968	1.78401				0.09682	1.95153				0.09422	2.09815
		0.10028	1.79069				0.09742	1.95884				0.09483	2.10601
		0.10089	1.79737				0.09803	1.96614				0.09544	2.11387
		0.10149	1.80405				0.09863	1.97345				0.09605	2.12172
		0.10209	1.81074				0.09924	1.98076				0.09666	2.12958
		0.10269	1.81742				0.09984	1.98807				0.09727	2.13744
		0.10329	1.8241				0.10045	1.99538				0.09787	2.1453
		0.10389	1.83078				0.10105	2.00269				0.09848	2.15316
		0.10449	1.83746				0.10166	2.01				0.09909	2.16102
		0.1051	1.84414				0.10227	2.01731				0.0997	2.16887
		0.1057	1.85083				0.10287	2.02462				0.10031	2.17673
		0.1063	1.85751				0.10348	2.03193				0.10092	2.18459
		0.1069	1.86419				0.10408	2.03924				0.10153	2.19245
		0.1075	1.87087				0.10469	2.04654				0.10214	2.20031
		0.1081	1.87755				0.10529	2.05385				0.10275	2.20816
		0.10871	1.88423				0.1059	2.06116				0.10336	2.21602
		0.10931	1.89092				0.1065	2.06847				0.10396	2.22388
		0.10991	1.8976				0.10711	2.07578				0.10457	2.23174
		0.11051	1.90428				0.10772	2.08309				0.10518	2.2396
		0.11111	1.91096				0.10832	2.0904				0.10579	2.24746
		0.11171	1.91764				0.10893	2.09771				0.1064	2.25531
		0.11231	1.92432				0.10953	2.10502				0.10701	2.26317
		0.11292	1.93101				0.11014	2.11233				0.10762	2.27103
		0.11352	1.93769				0.11074	2.11964				0.10823	2.27889
		0.11412	1.94437				0.11135	2.12694				0.10884	2.28675
		0.11472	1.95105				0.11195	2.13425				0.10945	2.29461
		0.11532	1.95773				0.11256	2.14156				0.11005	2.30246
		0.11592	1.96441				0.11316	2.14887				0.11066	2.31032
		0.11652	1.9711				0.11377	2.15618				0.11127	2.31818
		0.11713	1.97778				0.11438	2.16349				0.11188	2.32604
		0.11773	1.98446				0.11498	2.1708				0.11249	2.3339
		0.11833	1.99114				0.11559	2.17811				0.1131	2.34175
		0.11893	1.99782				0.11619	2.18542				0.11371	2.34961
		0.11953	2.0045				0.1168	2.19273				0.11432	2.35747
		0.12013	2.01119				0.1174	2.20004				0.11493	2.36533
		0.12073	2.01787				0.11801	2.20734				0.11554	2.37319
		0.12134	2.02455				0.11861	2.21465				0.11614	2.38105
		0.12194	2.03123				0.11922	2.22196				0.11675	2.3889
		0.12254	2.03791				0.11982	2.22927				0.11736	2.39676
		0.12314	2.04459				0.12043	2.23658				0.11797	2.40462
		0.12374	2.05128				0.12104	2.24389				0.11858	2.41248
		0.12434	2.05796				0.12164	2.2512				0.11919	2.42034
		0.12494	2.06464				0.12225	2.25851				0.1198	2.4282
		0.12555	2.07132				0.12285	2.26582				0.12041	2.43605
		0.12615	2.078				0.12346	2.27313				0.12102	2.44391
		0.12675	2.08468				0.12406	2.28044				0.12162	2.45177
		0.12735	2.09137				0.12467	2.28774				0.12223	2.45963
		0.12795	2.09805				0.12527	2.29505				0.12284	2.46749
		0.12855	2.10473				0.12588	2.30236				0.12345	2.47535
		0.12916	2.11141				0.12648	2.30967				0.12406	2.4832
		0.12976	2.11809				0.12709	2.31698				0.12467	2.49106
		0.13036	2.12477				0.1277	2.32429				0.12528	2.49892
		0.13096	2.13146				0.1283	2.3316				0.12589	2.50678
		0.13156	2.13814				0.12891	2.33891				0.1265	2.51464
		0.13216	2.14482				0.12951	2.34622				0.12711	2.52249
		0.13276	2.1515				0.13012	2.35353				0.12771	2.53035
		0.13337	2.15818				0.13072	2.36084				0.12832	2.53821
		0.13397	2.16486				0.13133	2.36814				0.12893	2.54607
		0.13457	2.17155				0.13193	2.37545				0.12954	2.55393
		0.13517	2.17823				0.13254	2.38276				0.13015	2.56179
		0.13577	2.18491				0.13314	2.39007				0.13076	2.56964
		0.13637	2.19159				0.13375	2.39738				0.13137	2.5775
		0.13697	2.19827				0.13436	2.40469				0.13198	2.58536
		0.13758	2.20495				0.13496	2.412				0.13259	2.59322
		0.13818	2.21164				0.13557	2.41931				0.1332	2.60108
		0.13878	2.21832				0.13617	2.42662				0.1338	2.60894
		0.13938	2.225				0.13678	2.43393				0.13441	2.61679
		0.13998	2.23168				0.13738	2.44123				0.13502	2.62465
		0.14058	2.23836				0.13799	2.44854				0.13563	2.63251
		0.14118	2.24504				0.13859	2.45585				0.13624	2.64037
		0.14179	2.25173				0.1392	2.46316				0.13685	2.64823
		0.14239	2.25841				0.13981	2.47047				0.13746	2.65608
		0.14299	2.26509				0.14041	2.47778				0.13807	2.66394
		0.14359	2.27177				0.14102	2.48509				0.13868	2.6718
		0.14419	2.27845				0.14162	2.4924				0.13929	2.67966
		0.14479	2.28513				0.14223	2.49971				0.13989	2.68752
		0.14539	2.29182				0.14283	2.50702				0.1405	2.69538
		0.146	2.2985				0.14344	2.51433				0.14111	2.70323
		0.1466	2.30518				0.14404	2.52163				0.14172	2.71109
		0.1472	2.31186				0.14465	2.52894				0.14233	2.71895
		0.1478	2.31854				0.14525	2.53625				0.14294	2.72681
		0.1484	2.32522				0.14586	2.54356				0.14355	2.73467
		0.149	2.33191				0.14647	2.55087				0.14416	2.74253
		0.1496	2.33859				0.14707	2.55818				0.14477	2.75038
		0.15021	2.34527				0.14768	2.56549				0.14537	2.75824
		0.15081	2.35195				0.14828	2.5728				0.14598	2.7661
		0.15141	2.35863				0.14889	2.58011				0.14659	2.77396
		0.15201	2.36532				0.14949	2.58742				0.1472	2.78182
		0.15261	2.372				0.1501	2.59473				0.14781	2.78967
		0.15321	2.37868				0.1507	2.60203				0.14842	2.79753
		0.15382	2.38536				0.15131	2.60934				0.14903	2.80539
		0.15442	2.39204				0.15191	2.61665				0.14964	2.81325
		0.15502	2.39872				0.15252	2.62396				0.15025	2.82111
		0.15562	2.40541				0.15313	2.63127				0.15086	2.82897
		0.15622	2.41209				0.15373	2.63858				0.15146	2.83682
		0.15682	2.41877				0.15434	2.64589				0.15207	2.84468
		0.15742	2.42545				0.15494	2.6532				0.15268	2.85254
		0.15803	2.43213				0.15555	2.66051				0.15329	2.8604
		0.15863	2.43881				0.15615	2.66782				0.1539	2.86826
		0.15923	2.4455				0.15676	2.67513				0.15451	2.87612
		0.15983	2.45218				0.15736	2.68243				0.15512	2.88397
		0.16043	2.45886				0.15797	2.68974				0.15573	2.89183
		0.16103	2.46554				0.15857	2.69705				0.15634	2.89969
		0.16163	2.47222				0.15918	2.70436				0.15695	2.90755
		0.16224	2.4789				0.15979	2.71167				0.15755	2.91541
		0.16284	2.48559				0.16039	2.71898				0.15816	2.92326
		0.16344	2.49227				0.161	2.72629				0.15877	2.93112
		0.16404	2.49895				0.1616	2.7336				0.15938	2.93898
		0.16464	2.50563				0.16221	2.74091				0.15999	2.94684
		0.16524	2.51231				0.16281	2.74822				0.1606	2.9547
		0.16584	2.51899				0.16342	2.75553				0.16121	2.96256
		0.16645	2.52568				0.16402	2.76283				0.16182	2.97041
		0.16705	2.53236				0.16463	2.77014				0.16243	2.97827
		0.16765	2.53904				0.16523	2.77745				0.16304	2.98613
		0.16825	2.54572				0.16584	2.78476				0.16364	2.99399
		0.16885	2.5524				0.16645	2.79207				0.16425	3.00185
		0.16945	2.55908				0.16705	2.79938				0.16486	3.00971
		0.17005	2.56577				0.16766	2.80669				0.16547	3.01756
		0.17066	2.57245				0.16826	2.814				0.16608	3.02542
		0.17126	2.57913				0.16887	2.82131				0.16669	3.03328
		0.17186	2.58581				0.16947	2.82862				0.1673	3.04114
		0.17246	2.59249				0.17008	2.83593				0.16791	3.049
		0.17306	2.59917				0.17068	2.84323				0.16852	3.05685
		0.17366	2.60586				0.17129	2.85054				0.16913	3.06471
		0.17427	2.61254				0.17189	2.85785				0.16973	3.07257
		0.17487	2.61922				0.1725	2.86516				0.17034	3.08043
		0.17547	2.6259				0.17311	2.87247				0.17095	3.08829
		0.17607	2.63258				0.17371	2.87978				0.17156	3.09615
		0.17667	2.63926				0.17432	2.88709				0.17217	3.104
		0.17727	2.64595				0.17492	2.8944				0.17278	3.11186
		0.17787	2.65263				0.17553	2.90171				0.17339	3.11972
		0.17848	2.65931				0.17613	2.90902				0.174	3.12758
		0.17908	2.66599				0.17674	2.91633				0.17461	3.13544
		0.17968	2.67267				0.17734	2.92363				0.17521	3.1433
		0.18028	2.67935				0.17795	2.93094				0.17582	3.15115
		0.18088	2.68604				0.17856	2.93825				0.17643	3.15901
		0.18148	2.69272				0.17916	2.94556				0.17704	3.16687
		0.18208	2.6994				0.17977	2.95287				0.17765	3.17473
		0.18269	2.70608				0.18037	2.96018				0.17826	3.18259
		0.18329	2.71276				0.18098	2.96749				0.17887	3.19044
		0.18389	2.71944				0.18158	2.9748				0.17948	3.1983
		0.18449	2.72613				0.18219	2.98211				0.18009	3.20616
		0.18509	2.73281				0.18279	2.98942				0.1807	3.21402
		0.18569	2.73949				0.1834	2.99673				0.1813	3.22188
		0.18629	2.74617				0.184	3.00403				0.18191	3.22974
		0.1869	2.75285				0.18461	3.01134				0.18252	3.23759
		0.1875	2.75953				0.18522	3.01865				0.18313	3.24545
		0.1881	2.76622				0.18582	3.02596				0.18374	3.25331
		0.1887	2.7729				0.18643	3.03327				0.18435	3.26117
		0.1893	2.77958				0.18703	3.04058				0.18496	3.26903
		0.1899	2.78626				0.18764	3.04789				0.18557	3.27689
		0.1905	2.79294				0.18824	3.0552				0.18618	3.28474
		0.19111	2.79962				0.18885	3.06251				0.18679	3.2926
		0.19171	2.80631				0.18945	3.06982				0.18739	3.30046
		0.19231	2.81299				0.19006	3.07713				0.188	3.30832
		0.19291	2.81967				0.19066	3.08443				0.18861	3.31618
		0.19351	2.82635				0.19127	3.09174				0.18922	3.32403
		0.19411	2.83303				0.19188	3.09905				0.18983	3.33189
		0.19472	2.83971				0.19248	3.10636				0.19044	3.33975
		0.19532	2.8464				0.19309	3.11367				0.19105	3.34761
		0.19592	2.85308				0.19369	3.12098				0.19166	3.35547
		0.19652	2.85976				0.1943	3.12829				0.19227	3.36333
		0.19712	2.86644				0.1949	3.1356				0.19288	3.37118
		0.19772	2.87312				0.19551	3.14291				0.19348	3.37904
		0.19832	2.8798				0.19611	3.15022				0.19409	3.3869
		0.19893	2.88649				0.19672	3.15753				0.1947	3.39476
		0.19953	2.89317				0.19732	3.16483				0.19531	3.40262
		0.20013	2.89985				0.19793	3.17214				0.19592	3.41048
		0.20073	2.90653				0.19854	3.17945				0.19653	3.41833
		0.20133	2.91321				0.19914	3.18676				0.19714	3.42619
		0.20193	2.91989				0.19975	3.19407				0.19775	3.43405
		0.20253	2.92658				0.20035	3.20138				0.19836	3.44191
		0.20314	2.93326				0.20096	3.20869				0.19896	3.44977
		0.20374	2.93994				0.20156	3.216				0.19957	3.45762
		0.20434	2.94662				0.20217	3.22331				0.20018	3.46548
		0.20494	2.9533				0.20277	3.23062				0.20079	3.47334
		0.20554	2.95998				0.20338	3.23793				0.2014	3.4812
		0.20614	2.96667				0.20398	3.24523				0.20201	3.48906
		0.20674	2.97335				0.20459	3.25254				0.20262	3.49692
		0.20735	2.98003				0.2052	3.25985				0.20323	3.50477
		0.20795	2.98671				0.2058	3.26716				0.20384	3.51263
		0.20855	2.99339				0.20641	3.27447				0.20445	3.52049
		0.20915	3.00007				0.20701	3.28178				0.20505	3.52835
		0.20975	3.00676				0.20762	3.28909				0.20566	3.53621
		0.21035	3.01344				0.20822	3.2964				0.20627	3.54407
		0.21095	3.02012				0.20883	3.30371				0.20688	3.55192
		0.21156	3.0268				0.20943	3.31102				0.20749	3.55978
		0.21216	3.03348				0.21004	3.31833				0.2081	3.56764
		0.21276	3.04016				0.21065	3.32563				0.20871	3.5755
		0.21336	3.04685				0.21125	3.33294				0.20932	3.58336
		0.21396	3.05353				0.21186	3.34025				0.20993	3.59121
		0.21456	3.06021				0.21246	3.34756				0.21054	3.59907
		0.21516	3.06689				0.21307	3.35487				0.21114	3.60693
		0.21577	3.07357				0.21367	3.36218				0.21175	3.61479
		0.21637	3.08025				0.21428	3.36949				0.21236	3.62265
		0.21697	3.08694				0.21488	3.3768				0.21297	3.63051
		0.21757	3.09362				0.21549	3.38411				0.21358	3.63836
		0.21817	3.1003				0.21609	3.39142				0.21419	3.64622
		0.21877	3.10698				0.2167	3.39873				0.2148	3.65408
		0.21938	3.11366				0.21731	3.40603				0.21541	3.66194
		0.21998	3.12034				0.21791	3.41334				0.21602	3.6698
		0.22058	3.12703				0.21852	3.42065				0.21663	3.67766
		0.22118	3.13371				0.21912	3.42796				0.21723	3.68551
		0.22178	3.14039				0.21973	3.43527				0.21784	3.69337
		0.22238	3.14707				0.22033	3.44258				0.21845	3.70123
		0.22298	3.15375				0.22094	3.44989				0.21906	3.70909
		0.22359	3.16044				0.22154	3.4572				0.21967	3.71695
		0.22419	3.16712				0.22215	3.46451				0.22028	3.7248
		0.22479	3.1738				0.22275	3.47182				0.22089	3.73266
		0.22539	3.18048				0.22336	3.47913				0.2215	3.74052
		0.22599	3.18716				0.22397	3.48643				0.22211	3.74838
		0.22659	3.19384				0.22457	3.49374				0.22271	3.75624
		0.22719	3.20053				0.22518	3.50105				0.22332	3.7641
		0.2278	3.20721				0.22578	3.50836				0.22393	3.77195
		0.2284	3.21389				0.22639	3.51567				0.22454	3.77981
		0.229	3.22057				0.22699	3.52298				0.22515	3.78767
		0.2296	3.22725				0.2276	3.53029				0.22576	3.79553
		0.2302	3.23393				0.2282	3.5376				0.22637	3.80339
		0.2308	3.24062				0.22881	3.54491				0.22698	3.81125
		0.2314	3.2473				0.22941	3.55222				0.22759	3.8191
		0.23201	3.25398				0.23002	3.55953				0.2282	3.82696
		0.23261	3.26066				0.23063	3.56683				0.2288	3.83482
		0.23321	3.26734				0.23123	3.57414				0.22941	3.84268
		0.23381	3.27402				0.23184	3.58145				0.23002	3.85054
		0.23441	3.28071				0.23244	3.58876				0.23063	3.85839
		0.23501	3.28739				0.23305	3.59607				0.23124	3.86625
		0.23561	3.29407				0.23365	3.60338				0.23185	3.87411
		0.23622	3.30075				0.23426	3.61069				0.23246	3.88197
		0.23682	3.30743				0.23486	3.618				0.23307	3.88983
		0.23742	3.31411				0.23547	3.62531				0.23368	3.89769
		0.23802	3.3208				0.23607	3.63262				0.23429	3.90554
		0.23862	3.32748				0.23668	3.63993				0.23489	3.9134
		0.23922	3.33416				0.23729	3.64723				0.2355	3.92126
		0.23983	3.34084				0.23789	3.65454				0.23611	3.92912
		0.24043	3.34752				0.2385	3.66185				0.23672	3.93698
		0.24103	3.3542				0.2391	3.66916				0.23733	3.94484
		0.24163	3.36089				0.23971	3.67647				0.23794	3.95269
		0.24223	3.36757				0.24031	3.68378				0.23855	3.96055
		0.24283	3.37425				0.24092	3.69109				0.23916	3.96841
		0.24343	3.38093				0.24152	3.6984				0.23977	3.97627
		0.24404	3.38761				0.24213	3.70571				0.24038	3.98413
		0.24464	3.39429				0.24273	3.71302				0.24098	3.99198
		0.24524	3.40098				0.24334	3.72033				0.24159	3.99984
		0.24584	3.40766				0.24395	3.72763				0.2422	4.0077
		0.24644	3.41434				0.24455	3.73494				0.24281	4.01556
		0.24704	3.42102				0.24516	3.74225				0.24342	4.02342
		0.24764	3.4277				0.24576	3.74956				0.24403	4.03128
		0.24825	3.43438				0.24637	3.75687				0.24464	4.03913
		0.24885	3.44107				0.24697	3.76418				0.24525	4.04699
		0.24945	3.44775				0.24758	3.77149				0.24586	4.05485
		0.25005	3.45443				0.24818	3.7788				0.24646	4.06271
		0.25065	3.46111				0.24879	3.78611				0.24707	4.07057
		0.25125	3.46779				0.2494	3.79342				0.24768	4.07843
		0.25185	3.47447				0.25	3.80073				0.24829	4.08628
		0.25246	3.48116				0.25061	3.80803				0.2489	4.09414
		0.25306	3.48784				0.25121	3.81534				0.24951	4.102
		0.25366	3.49452				0.25182	3.82265				0.25012	4.10986
		0.25426	3.5012				0.25242	3.82996				0.25073	4.11772
		0.25486	3.50788				0.25303	3.83727				0.25134	4.12558
		0.25546	3.51456				0.25363	3.84458				0.25195	4.13343
		0.25606	3.52125				0.25424	3.85189				0.25255	4.14129
		0.25667	3.52793				0.25484	3.8592				0.25316	4.14915
		0.25727	3.53461				0.25545	3.86651				0.25377	4.15701
		0.25787	3.54129				0.25606	3.87382				0.25438	4.16487
		0.25847	3.54797				0.25666	3.88113				0.25499	4.17272
		0.25907	3.55465				0.25727	3.88843				0.2556	4.18058
		0.25967	3.56134				0.25787	3.89574				0.25621	4.18844
		0.26027	3.56802				0.25848	3.90305				0.25682	4.1963
		0.26088	3.5747				0.25908	3.91036				0.25743	4.20416
		0.26148	3.58138				0.25969	3.91767				0.25804	4.21202
		0.26208	3.58806				0.26029	3.92498				0.25864	4.21987
		0.26268	3.59474				0.2609	3.93229				0.25925	4.22773
		0.26328	3.60143				0.2615	3.9396				0.25986	4.23559
		0.26388	3.60811				0.26211	3.94691				0.26047	4.24345
		0.26449	3.61479				0.26272	3.95422				0.26108	4.25131
		0.26509	3.62147				0.26332	3.96153				0.26169	4.25917
		0.26569	3.62815				0.26393	3.96883				0.2623	4.26702
		0.26629	3.63483				0.26453	3.97614				0.26291	4.27488
		0.26689	3.64152				0.26514	3.98345				0.26352	4.28274
		0.26749	3.6482				0.26574	3.99076				0.26413	4.2906
		0.26809	3.65488				0.26635	3.99807				0.26473	4.29846
		0.2687	3.66156				0.26695	4.00538				0.26534	4.30631
		0.2693	3.66824				0.26756	4.01269				0.26595	4.31417
		0.2699	3.67492				0.26816	4.02				0.26656	4.32203
		0.2705	3.68161				0.26877	4.02731				0.26717	4.32989
		0.2711	3.68829				0.26938	4.03462				0.26778	4.33775
		0.2717	3.69497				0.26998	4.04192				0.26839	4.34561
		0.2723	3.70165				0.27059	4.04923				0.269	4.35346
		0.27291	3.70833				0.27119	4.05654				0.26961	4.36132
		0.27351	3.71501				0.2718	4.06385				0.27021	4.36918
		0.27411	3.7217				0.2724	4.07116				0.27082	4.37704
		0.27471	3.72838				0.27301	4.07847				0.27143	4.3849
		0.27531	3.73506				0.27361	4.08578				0.27204	4.39276
		0.27591	3.74174				0.27422	4.09309				0.27265	4.40061
		0.27651	3.74842				0.27482	4.1004				0.27326	4.40847
		0.27712	3.7551				0.27543	4.10771				0.27387	4.41633
		0.27772	3.76179				0.27604	4.11502				0.27448	4.42419
		0.27832	3.76847				0.27664	4.12232				0.27509	4.43205
		0.27892	3.77515				0.27725	4.12963				0.2757	4.4399
		0.27952	3.78183				0.27785	4.13694				0.2763	4.44776
		0.28012	3.78851				0.27846	4.14425				0.27691	4.45562
		0.28072	3.79519				0.27906	4.15156				0.27752	4.46348
		0.28133	3.80188				0.27967	4.15887				0.27813	4.47134
		0.28193	3.80856				0.28027	4.16618				0.27874	4.4792
		0.28253	3.81524				0.28088	4.17349				0.27935	4.48705
		0.28313	3.82192				0.28149	4.1808				0.27996	4.49491
		0.28373	3.8286				0.28209	4.18811				0.28057	4.50277
		0.28433	3.83528				0.2827	4.19542				0.28118	4.51063
		0.28494	3.84197				0.2833	4.20272				0.28179	4.51849
		0.28554	3.84865				0.28391	4.21003				0.28239	4.52635
		0.28614	3.85533				0.28451	4.21734				0.283	4.5342
		0.28674	3.86201				0.28512	4.22465				0.28361	4.54206
		0.28734	3.86869				0.28572	4.23196				0.28422	4.54992
		0.28794	3.87537				0.28633	4.23927				0.28483	4.55778
		0.28854	3.88206				0.28693	4.24658				0.28544	4.56564
		0.28915	3.88874				0.28754	4.25389				0.28605	4.57349
		0.28975	3.89542				0.28815	4.2612				0.28666	4.58135
		0.29035	3.9021				0.28875	4.26851				0.28727	4.58921
		0.29095	3.90878				0.28936	4.27582				0.28788	4.59707
		0.29155	3.91546				0.28996	4.28312				0.28848	4.60493
		0.29215	3.92215				0.29057	4.29043				0.28909	4.61279
		0.29275	3.92883				0.29117	4.29774				0.2897	4.62064
		0.29336	3.93551				0.29178	4.30505				0.29031	4.6285
		0.29396	3.94219				0.29238	4.31236				0.29092	4.63636
		0.29456	3.94887				0.29299	4.31967				0.29153	4.64422
		0.29516	3.95556				0.29359	4.32698				0.29214	4.65208
		0.29576	3.96224				0.2942	4.33429				0.29275	4.65994
		0.29636	3.96892				0.29481	4.3416				0.29336	4.66779
		0.29696	3.9756				0.29541	4.34891				0.29396	4.67565
		0.29757	3.98228				0.29602	4.35622				0.29457	4.68351
		0.29817	3.98896				0.29662	4.36352				0.29518	4.69137
		0.29877	3.99565				0.29723	4.37083				0.29579	4.69923
		0.29937	4.00233				0.29783	4.37814				0.2964	4.70708
		0.29997	4.00901				0.29844	4.38545				0.29701	4.71494
		0.30057	4.01569				0.29904	4.39276				0.29762	4.7228
		0.30117	4.02237				0.29965	4.40007				0.29823	4.73066
		0.30178	4.02905				0.30025	4.40738				0.29884	4.73852
		0.30238	4.03574				0.30086	4.41469				0.29945	4.74638
		0.30298	4.04242				0.30147	4.422				0.30005	4.75423
		0.30358	4.0491				0.30207	4.42931				0.30066	4.76209
		0.30418	4.05578				0.30268	4.43662				0.30127	4.76995
		0.30478	4.06246				0.30328	4.44392				0.30188	4.77781
		0.30538	4.06914				0.30389	4.45123				0.30249	4.78567
		0.30599	4.07583				0.30449	4.45854				0.3031	4.79353
		0.30659	4.08251				0.3051	4.46585				0.30371	4.80138
		0.30719	4.08919				0.3057	4.47316				0.30432	4.80924
		0.30779	4.09587				0.30631	4.48047				0.30493	4.8171
		0.30839	4.10255				0.30691	4.48778				0.30554	4.82496
		0.30899	4.10923				0.30752	4.49509				0.30614	4.83282
		0.3096	4.11592				0.30813	4.5024				0.30675	4.84067
		0.3102	4.1226				0.30873	4.50971				0.30736	4.84853
		0.3108	4.12928				0.30934	4.51702				0.30797	4.85639
		0.3114	4.13596				0.30994	4.52432				0.30858	4.86425
		0.312	4.14264				0.31055	4.53163				0.30919	4.87211
		0.3126	4.14932				0.31115	4.53894				0.3098	4.87997
		0.3132	4.15601				0.31176	4.54625				0.31041	4.88782
		0.31381	4.16269				0.31236	4.55356				0.31102	4.89568
		0.31441	4.16937				0.31297	4.56087				0.31163	4.90354
		0.31501	4.17605				0.31357	4.56818				0.31223	4.9114
		0.31561	4.18273				0.31418	4.57549				0.31284	4.91926
		0.31621	4.18941				0.31479	4.5828				0.31345	4.92712
		0.31681	4.1961				0.31539	4.59011				0.31406	4.93497
		0.31741	4.20278				0.316	4.59742				0.31467	4.94283
		0.31802	4.20946				0.3166	4.60472				0.31528	4.95069
		0.31862	4.21614				0.31721	4.61203				0.31589	4.95855
		0.31922	4.22282				0.31781	4.61934				0.3165	4.96641
		0.31982	4.2295				0.31842	4.62665				0.31711	4.97426
		0.32042	4.23619				0.31902	4.63396				0.31771	4.98212
		0.32102	4.24287				0.31963	4.64127				0.31832	4.98998
		0.32162	4.24955				0.32024	4.64858				0.31893	4.99784
		0.32223	4.25623				0.32084	4.65589				0.31954	5.0057
		0.32283	4.26291				0.32145	4.6632				0.32015	5.01356
		0.32343	4.26959				0.32205	4.67051				0.32076	5.02141
		0.32403	4.27628				0.32266	4.67782				0.32137	5.02927
		0.32463	4.28296				0.32326	4.68512				0.32198	5.03713
		0.32523	4.28964				0.32387	4.69243				0.32259	5.04499
		0.32583	4.29632				0.32447	4.69974				0.3232	5.05285
		0.32644	4.303				0.32508	4.70705				0.3238	5.06071
		0.32704	4.30968				0.32568	4.71436				0.32441	5.06856
		0.32764	4.31637				0.32629	4.72167				0.32502	5.07642
		0.32824	4.32305				0.3269	4.72898				0.32563	5.08428
		0.32884	4.32973				0.3275	4.73629				0.32624	5.09214
		0.32944	4.33641				0.32811	4.7436				0.32685	5.1
		0.33005	4.34309				0.32871	4.75091				0.32746	5.10785
		0.33065	4.34977				0.32932	4.75822				0.32807	5.11571
		0.33125	4.35646				0.32992	4.76552				0.32868	5.12357
		0.33185	4.36314				0.33053	4.77283				0.32929	5.13143
		0.33245	4.36982				0.33113	4.78014				0.32989	5.13929
		0.33305	4.3765				0.33174	4.78745				0.3305	5.14715
		0.33365	4.38318				0.33234	4.79476				0.33111	5.155
		0.33426	4.38986				0.33295	4.80207				0.33172	5.16286
		0.33486	4.39655				0.33356	4.80938				0.33233	5.17072
		0.33546	4.40323				0.33416	4.81669				0.33294	5.17858
		0.33606	4.40991				0.33477	4.824				0.33355	5.18644
		0.33666	4.41659				0.33537	4.83131				0.33416	5.1943
		0.33726	4.42327				0.33598	4.83862				0.33477	5.20215
		0.33786	4.42995				0.33658	4.84592				0.33538	5.21001
		0.33847	4.43664				0.33719	4.85323				0.33598	5.21787
		0.33907	4.44332				0.33779	4.86054				0.33659	5.22573
		0.33967	4.45				0.3384	4.86785				0.3372	5.23359
		0.34027	4.45668				0.339	4.87516				0.33781	5.24144
		0.34087	4.46336				0.33961	4.88247				0.33842	5.2493
		0.34147	4.47004				0.34022	4.88978				0.33903	5.25716
		0.34207	4.47673				0.34082	4.89709				0.33964	5.26502
		0.34268	4.48341				0.34143	4.9044				0.34025	5.27288
		0.34328	4.49009				0.34203	4.91171				0.34086	5.28074
		0.34388	4.49677				0.34264	4.91902				0.34146	5.28859
		0.34448	4.50345				0.34324	4.92632				0.34207	5.29645
		0.34508	4.51013				0.34385	4.93363				0.34268	5.30431
		0.34568	4.51682				0.34445	4.94094				0.34329	5.31217
		0.34628	4.5235				0.34506	4.94825				0.3439	5.32003
		0.34689	4.53018				0.34566	4.95556				0.34451	5.32789
		0.34749	4.53686				0.34627	4.96287				0.34512	5.33574
		0.34809	4.54354				0.34688	4.97018				0.34573	5.3436
		0.34869	4.55022				0.34748	4.97749				0.34634	5.35146
		0.34929	4.55691				0.34809	4.9848				0.34695	5.35932
		0.34989	4.56359				0.34869	4.99211				0.34755	5.36718
		0.35049	4.57027				0.3493	4.99942				0.34816	5.37503
		0.3511	4.57695				0.3499	5.00672				0.34877	5.38289
		0.3517	4.58363				0.35051	5.01403				0.34938	5.39075
		0.3523	4.59031				0.35111	5.02134				0.34999	5.39861
		0.3529	4.597				0.35172	5.02865				0.3506	5.40647
		0.3535	4.60368				0.35233	5.03596				0.35121	5.41433
		0.3541	4.61036				0.35293	5.04327				0.35182	5.42218
		0.35471	4.61704				0.35354	5.05058				0.35243	5.43004
		0.35531	4.62372				0.35414	5.05789				0.35304	5.4379
		0.35591	4.6304				0.35475	5.0652				0.35364	5.44576
		0.35651	4.63709				0.35535	5.07251				0.35425	5.45362
		0.35711	4.64377				0.35596	5.07982				0.35486	5.46148
		0.35771	4.65045				0.35656	5.08712				0.35547	5.46933
		0.35831	4.65713				0.35717	5.09443				0.35608	5.47719
		0.35892	4.66381				0.35777	5.10174				0.35669	5.48505
		0.35952	4.67049				0.35838	5.10905				0.3573	5.49291
		0.36012	4.67718				0.35899	5.11636				0.35791	5.50077
		0.36072	4.68386				0.35959	5.12367				0.35852	5.50862
		0.36132	4.69054				0.3602	5.13098				0.35913	5.51648
		0.36192	4.69722				0.3608	5.13829				0.35973	5.52434
		0.36252	4.7039				0.36141	5.1456				0.36034	5.5322
		0.36313	4.71058				0.36201	5.15291				0.36095	5.54006
		0.36373	4.71727				0.36262	5.16022				0.36156	5.54792
		0.36433	4.72395				0.36322	5.16752				0.36217	5.55577
		0.36493	4.73063				0.36383	5.17483				0.36278	5.56363
		0.36553	4.73731				0.36443	5.18214				0.36339	5.57149
		0.36613	4.74399				0.36504	5.18945				0.364	5.57935
		0.36673	4.75068				0.36565	5.19676				0.36461	5.58721
		0.36734	4.75736				0.36625	5.20407				0.36521	5.59507
		0.36794	4.76404				0.36686	5.21138				0.36582	5.60292
		0.36854	4.77072				0.36746	5.21869				0.36643	5.61078
		0.36914	4.7774				0.36807	5.226				0.36704	5.61864
		0.36974	4.78408				0.36867	5.23331				0.36765	5.6265
		0.37034	4.79077				0.36928	5.24062				0.36826	5.63436
		0.37094	4.79745				0.36988	5.24792				0.36887	5.64221
		0.37155	4.80413				0.37049	5.25523				0.36948	5.65007
		0.37215	4.81081				0.37109	5.26254				0.37009	5.65793
		0.37275	4.81749				0.3717	5.26985				0.3707	5.66579
		0.37335	4.82417				0.37231	5.27716				0.3713	5.67365
		0.37395	4.83086				0.37291	5.28447				0.37191	5.68151
		0.37455	4.83754				0.37352	5.29178				0.37252	5.68936
		0.37516	4.84422				0.37412	5.29909				0.37313	5.69722
		0.37576	4.8509				0.37473	5.3064				0.37374	5.70508
		0.37636	4.85758				0.37533	5.31371				0.37435	5.71294
		0.37696	4.86426				0.37594	5.32102				0.37496	5.7208
		0.37756	4.87095				0.37654	5.32832				0.37557	5.72866
		0.37816	4.87763				0.37715	5.33563				0.37618	5.73651
		0.37876	4.88431				0.37775	5.34294				0.37679	5.74437
		0.37937	4.89099				0.37836	5.35025				0.37739	5.75223
		0.37997	4.89767				0.37897	5.35756				0.378	5.76009
		0.38057	4.90435				0.37957	5.36487				0.37861	5.76795
		0.38117	4.91104				0.38018	5.37218				0.37922	5.77581
		0.38177	4.91772				0.38078	5.37949				0.37983	5.78366
		0.38237	4.9244				0.38139	5.3868				0.38044	5.79152
		0.38297	4.93108				0.38199	5.39411				0.38105	5.79938
		0.38358	4.93776				0.3826	5.40142				0.38166	5.80724
		0.38418	4.94444				0.3832	5.40872				0.38227	5.8151
		0.38478	4.95113				0.38381	5.41603				0.38288	5.82295
		0.38538	4.95781				0.38441	5.42334				0.38348	5.83081
		0.38598	4.96449				0.38502	5.43065				0.38409	5.83867
		0.38658	4.97117				0.38563	5.43796				0.3847	5.84653
		0.38718	4.97785				0.38623	5.44527				0.38531	5.85439
		0.38779	4.98453				0.38684	5.45258				0.38592	5.86225
		0.38839	4.99122				0.38744	5.45989				0.38653	5.8701
		0.38899	4.9979				0.38805	5.4672				0.38714	5.87796
		0.38959	5.00458				0.38865	5.47451				0.38775	5.88582
		0.39019	5.01126				0.38926	5.48182				0.38836	5.89368
		0.39079	5.01794				0.38986	5.48912				0.38896	5.90154
		0.39139	5.02462				0.39047	5.49643				0.38957	5.9094
		0.392	5.03131				0.39108	5.50374				0.39018	5.91725
		0.3926	5.03799				0.39168	5.51105				0.39079	5.92511
		0.3932	5.04467				0.39229	5.51836				0.3914	5.93297
		0.3938	5.05135				0.39289	5.52567				0.39201	5.94083
		0.3944	5.05803				0.3935	5.53298				0.39262	5.94869
		0.395	5.06471				0.3941	5.54029				0.39323	5.95654
		0.3956	5.0714				0.39471	5.5476				0.39384	5.9644
		0.39621	5.07808				0.39531	5.55491				0.39445	5.97226
		0.39681	5.08476				0.39592	5.56221				0.39505	5.98012
		0.39741	5.09144				0.39652	5.56952				0.39566	5.98798
		0.39801	5.09812				0.39713	5.57683				0.39627	5.99584
		0.39861	5.1048				0.39774	5.58414				0.39688	6.00369
		0.39921	5.11149				0.39834	5.59145				0.39749	6.01155
		0.39982	5.11817				0.39895	5.59876				0.3981	6.01941
		0.40042	5.12485				0.39955	5.60607				0.39871	6.02727
		0.40102	5.13153				0.40016	5.61338				0.39932	6.03513
		0.40162	5.13821				0.40076	5.62069				0.39993	6.04299
		0.40222	5.14489				0.40137	5.628				0.40054	6.05084
		0.40282	5.15158				0.40197	5.63531				0.40114	6.0587
		0.40342	5.15826				0.40258	5.64261				0.40175	6.06656
		0.40403	5.16494				0.40318	5.64992				0.40236	6.07442
		0.40463	5.17162				0.40379	5.65723				0.40297	6.08228
		0.40523	5.1783				0.4044	5.66454				0.40358	6.09013
		0.40583	5.18498				0.405	5.67185				0.40419	6.09799
		0.40643	5.19167				0.40561	5.67916				0.4048	6.10585
		0.40703	5.19835				0.40621	5.68647				0.40541	6.11371
		0.40763	5.20503				0.40682	5.69378				0.40602	6.12157
		0.40824	5.21171				0.40742	5.70109				0.40663	6.12943
		0.40884	5.21839				0.40803	5.7084				0.40723	6.13728
		0.40944	5.22507				0.40863	5.71571				0.40784	6.14514
		0.41004	5.23176				0.40924	5.72301				0.40845	6.153
		0.41064	5.23844				0.40984	5.73032				0.40906	6.16086
		0.41124	5.24512				0.41045	5.73763				0.40967	6.16872
		0.41184	5.2518				0.41106	5.74494				0.41028	6.17658
		0.41245	5.25848				0.41166	5.75225				0.41089	6.18443
		0.41305	5.26516				0.41227	5.75956				0.4115	6.19229
		0.41365	5.27185				0.41287	5.76687				0.41211	6.20015
		0.41425	5.27853				0.41348	5.77418				0.41271	6.20801
		0.41485	5.28521				0.41408	5.78149				0.41332	6.21587
		0.41545	5.29189				0.41469	5.7888				0.41393	6.22372
		0.41605	5.29857				0.41529	5.79611				0.41454	6.23158
		0.41666	5.30525				0.4159	5.80341				0.41515	6.23944
		0.41726	5.31194				0.4165	5.81072				0.41576	6.2473
		0.41786	5.31862				0.41711	5.81803				0.41637	6.25516
		0.41846	5.3253				0.41772	5.82534				0.41698	6.26302
		0.41906	5.33198				0.41832	5.83265				0.41759	6.27087
		0.41966	5.33866				0.41893	5.83996				0.4182	6.27873
		0.42027	5.34534				0.41953	5.84727				0.4188	6.28659
		0.42087	5.35203				0.42014	5.85458				0.41941	6.29445
		0.42147	5.35871				0.42074	5.86189				0.42002	6.30231
		0.42207	5.36539				0.42135	5.8692				0.42063	6.31017
		0.42267	5.37207				0.42195	5.87651				0.42124	6.31802
		0.42327	5.37875				0.42256	5.88381				0.42185	6.32588
		0.42387	5.38543				0.42317	5.89112				0.42246	6.33374
		0.42448	5.39212				0.42377	5.89843				0.42307	6.3416
		0.42508	5.3988				0.42438	5.90574				0.42368	6.34946
		0.42568	5.40548				0.42498	5.91305				0.42429	6.35731
		0.42628	5.41216				0.42559	5.92036				0.42489	6.36517
		0.42688	5.41884				0.42619	5.92767				0.4255	6.37303
		0.42748	5.42552				0.4268	5.93498				0.42611	6.38089
		0.42808	5.43221				0.4274	5.94229				0.42672	6.38875
		0.42869	5.43889				0.42801	5.9496				0.42733	6.39661
		0.42929	5.44557				0.42861	5.95691				0.42794	6.40446
		0.42989	5.45225				0.42922	5.96421				0.42855	6.41232
		0.43049	5.45893				0.42983	5.97152				0.42916	6.42018
		0.43109	5.46561				0.43043	5.97883				0.42977	6.42804
		0.43169	5.4723				0.43104	5.98614				0.43038	6.4359
		0.43229	5.47898				0.43164	5.99345				0.43098	6.44376
		0.4329	5.48566				0.43225	6.00076				0.43159	6.45161
		0.4335	5.49234				0.43285	6.00807				0.4322	6.45947
		0.4341	5.49902				0.43346	6.01538				0.43281	6.46733
		0.4347	5.5057				0.43406	6.02269				0.43342	6.47519
		0.4353	5.51239				0.43467	6.03				0.43403	6.48305
		0.4359	5.51907				0.43527	6.03731				0.43464	6.4909
		0.4365	5.52575				0.43588	6.04461				0.43525	6.49876
		0.43711	5.53243				0.43649	6.05192				0.43586	6.50662
		0.43771	5.53911				0.43709	6.05923				0.43647	6.51448
		0.43831	5.5458				0.4377	6.06654				0.43707	6.52234
		0.43891	5.55248				0.4383	6.07385				0.43768	6.5302
		0.43951	5.55916				0.43891	6.08116				0.43829	6.53805
		0.44011	5.56584				0.43951	6.08847				0.4389	6.54591
		0.44072	5.57252				0.44012	6.09578				0.43951	6.55377
		0.44132	5.5792				0.44072	6.10309				0.44012	6.56163
		0.44192	5.58589				0.44133	6.1104				0.44073	6.56949
		0.44252	5.59257				0.44193	6.11771				0.44134	6.57735
		0.44312	5.59925				0.44254	6.12501				0.44195	6.5852
		0.44372	5.60593				0.44315	6.13232				0.44255	6.59306
		0.44432	5.61261				0.44375	6.13963				0.44316	6.60092
		0.44493	5.61929				0.44436	6.14694				0.44377	6.60878
		0.44553	5.62598				0.44496	6.15425				0.44438	6.61664
		0.44613	5.63266				0.44557	6.16156				0.44499	6.62449
		0.44673	5.63934				0.44617	6.16887				0.4456	6.63235
		0.44733	5.64602				0.44678	6.17618				0.44621	6.64021
		0.44793	5.6527				0.44738	6.18349				0.44682	6.64807
		0.44853	5.65938				0.44799	6.1908				0.44743	6.65593
		0.44914	5.66607				0.44859	6.19811				0.44804	6.66379
		0.44974	5.67275				0.4492	6.20541				0.44864	6.67164
		0.45034	5.67943				0.44981	6.21272				0.44925	6.6795
		0.45094	5.68611				0.45041	6.22003				0.44986	6.68736
		0.45154	5.69279				0.45102	6.22734				0.45047	6.69522
		0.45214	5.69947				0.45162	6.23465				0.45108	6.70308
		0.45274	5.70616				0.45223	6.24196				0.45169	6.71094
		0.45335	5.71284				0.45283	6.24927				0.4523	6.71879
		0.45395	5.71952				0.45344	6.25658				0.45291	6.72665
		0.45455	5.7262				0.45404	6.26389				0.45352	6.73451
		0.45515	5.73288				0.45465	6.2712				0.45413	6.74237
		0.45575	5.73956				0.45526	6.27851				0.45473	6.75023
		0.45635	5.74625				0.45586	6.28581				0.45534	6.75808
		0.45695	5.75293				0.45647	6.29312				0.45595	6.76594
		0.45756	5.75961				0.45707	6.30043				0.45656	6.7738
		0.45816	5.76629				0.45768	6.30774				0.45717	6.78166
		0.45876	5.77297				0.45828	6.31505				0.45778	6.78952
		0.45936	5.77965				0.45889	6.32236				0.45839	6.79738
		0.45996	5.78634				0.45949	6.32967				0.459	6.80523
		0.46056	5.79302				0.4601	6.33698				0.45961	6.81309
		0.46116	5.7997				0.4607	6.34429				0.46022	6.82095
		0.46177	5.80638				0.46131	6.3516				0.46082	6.82881
		0.46237	5.81306				0.46192	6.35891				0.46143	6.83667
		0.46297	5.81974				0.46252	6.36621				0.46204	6.84453
		0.46357	5.82643				0.46313	6.37352				0.46265	6.85238
		0.46417	5.83311				0.46373	6.38083				0.46326	6.86024
		0.46477	5.83979				0.46434	6.38814				0.46387	6.8681
		0.46538	5.84647				0.46494	6.39545				0.46448	6.87596
		0.46598	5.85315				0.46555	6.40276				0.46509	6.88382
		0.46658	5.85983				0.46615	6.41007				0.4657	6.89167
		0.46718	5.86652				0.46676	6.41738				0.4663	6.89953
		0.46778	5.8732				0.46736	6.42469				0.46691	6.90739
		0.46838	5.87988				0.46797	6.432				0.46752	6.91525
		0.46898	5.88656				0.46858	6.43931				0.46813	6.92311
		0.46959	5.89324				0.46918	6.44661				0.46874	6.93097
		0.47019	5.89992				0.46979	6.45392				0.46935	6.93882
		0.47079	5.90661				0.47039	6.46123				0.46996	6.94668
		0.47139	5.91329				0.471	6.46854				0.47057	6.95454
		0.47199	5.91997				0.4716	6.47585				0.47118	6.9624
		0.47259	5.92665				0.47221	6.48316				0.47179	6.97026
		0.47319	5.93333				0.47281	6.49047				0.47239	6.97812
		0.4738	5.94001				0.47342	6.49778				0.473	6.98597
		0.4744	5.9467				0.47402	6.50509				0.47361	6.99383
		0.475	5.95338				0.47463	6.5124				0.47422	7.00169
		0.4756	5.96006				0.47524	6.51971				0.47483	7.00955
		0.4762	5.96674				0.47584	6.52701				0.47544	7.01741
		0.4768	5.97342				0.47645	6.53432				0.47605	7.02526
		0.4774	5.9801				0.47705	6.54163				0.47666	7.03312
		0.47801	5.98679				0.47766	6.54894				0.47727	7.04098
		0.47861	5.99347				0.47826	6.55625				0.47788	7.04884
		0.47921	6.00015				0.47887	6.56356				0.47848	7.0567
		0.47981	6.00683				0.47947	6.57087				0.47909	7.06456
		0.48041	6.01351				0.48008	6.57818				0.4797	7.07241
		0.48101	6.02019				0.48068	6.58549				0.48031	7.08027
		0.48161	6.02688				0.48129	6.5928				0.48092	7.08813
		0.48222	6.03356				0.4819	6.60011				0.48153	7.09599
		0.48282	6.04024				0.4825	6.60741				0.48214	7.10385
		0.48342	6.04692				0.48311	6.61472				0.48275	7.11171
		0.48402	6.0536				0.48371	6.62203				0.48336	7.11956
		0.48462	6.06028				0.48432	6.62934				0.48397	7.12742
		0.48522	6.06697				0.48492	6.63665				0.48457	7.13528
		0.48583	6.07365				0.48553	6.64396				0.48518	7.14314
		0.48643	6.08033				0.48613	6.65127				0.48579	7.151
		0.48703	6.08701				0.48674	6.65858				0.4864	7.15885
		0.48763	6.09369				0.48734	6.66589				0.48701	7.16671
		0.48823	6.10037				0.48795	6.6732				0.48762	7.17457
		0.48883	6.10706				0.48856	6.68051				0.48823	7.18243
		0.48943	6.11374				0.48916	6.68781				0.48884	7.19029
		0.49004	6.12042				0.48977	6.69512				0.48945	7.19815
		0.49064	6.1271				0.49037	6.70243				0.49005	7.206
		0.49124	6.13378				0.49098	6.70974				0.49066	7.21386
		0.49184	6.14046				0.49158	6.71705				0.49127	7.22172
		0.49244	6.14715				0.49219	6.72436				0.49188	7.22958
		0.49304	6.15383				0.49279	6.73167				0.49249	7.23744
		0.49364	6.16051				0.4934	6.73898				0.4931	7.2453
		0.49425	6.16719				0.49401	6.74629				0.49371	7.25315
		0.49485	6.17387				0.49461	6.7536				0.49432	7.26101
		0.49545	6.18055				0.49522	6.76091				0.49493	7.26887
		0.49605	6.18724				0.49582	6.76821				0.49554	7.27673
		0.49665	6.19392				0.49643	6.77552				0.49614	7.28459
		0.49725	6.2006				0.49703	6.78283				0.49675	7.29244
		0.49785	6.20728				0.49764	6.79014				0.49736	7.3003
		0.49846	6.21396				0.49824	6.79745				0.49797	7.30816
		0.49906	6.22064				0.49885	6.80476				0.49858	7.31602
		0.49966	6.22733				0.49945	6.81207				0.49919	7.32388
		0.50026	6.23401				0.50006	6.81938				0.4998	7.33174
		0.50086	6.24069				0.50067	6.82669				0.50041	7.33959
		0.50146	6.24737				0.50127	6.834				0.50102	7.34745
		0.50206	6.25405				0.50188	6.84131				0.50163	7.35531
		0.50267	6.26073				0.50248	6.84861				0.50223	7.36317
		0.50327	6.26742				0.50309	6.85592				0.50284	7.37103
		0.50387	6.2741				0.50369	6.86323				0.50345	7.37889
		0.50447	6.28078				0.5043	6.87054				0.50406	7.38674
		0.50507	6.28746				0.5049	6.87785				0.50467	7.3946
		0.50567	6.29414				0.50551	6.88516				0.50528	7.40246
		0.50627	6.30083				0.50611	6.89247				0.50589	7.41032
		0.50688	6.30751				0.50672	6.89978				0.5065	7.41818
		0.50748	6.31419				0.50733	6.90709				0.50711	7.42604
		0.50808	6.32087				0.50793	6.9144				0.50772	7.43389
		0.50868	6.32755				0.50854	6.92171				0.50832	7.44175
		0.50928	6.33423				0.50914	6.92901				0.50893	7.44961
		0.50988	6.34092				0.50975	6.93632				0.50954	7.45747
		0.51049	6.3476				0.51035	6.94363				0.51015	7.46533
		0.51109	6.35428				0.51096	6.95094				0.51076	7.47318
		0.51169	6.36096				0.51156	6.95825				0.51137	7.48104
		0.51229	6.36764				0.51217	6.96556				0.51198	7.4889
		0.51289	6.37432				0.51277	6.97287				0.51259	7.49676
		0.51349	6.38101				0.51338	6.98018				0.5132	7.50462
		0.51409	6.38769				0.51399	6.98749				0.5138	7.51248
		0.5147	6.39437				0.51459	6.9948				0.51441	7.52033
		0.5153	6.40105				0.5152	7.00211				0.51502	7.52819
		0.5159	6.40773				0.5158	7.00941				0.51563	7.53605
		0.5165	6.41441				0.51641	7.01672				0.51624	7.54391
		0.5171	6.4211				0.51701	7.02403				0.51685	7.55177
		0.5177	6.42778				0.51762	7.03134				0.51746	7.55963
		0.5183	6.43446				0.51822	7.03865				0.51807	7.56748
		0.51891	6.44114				0.51883	7.04596				0.51868	7.57534
		0.51951	6.44782				0.51943	7.05327				0.51929	7.5832
		0.52011	6.4545				0.52004	7.06058				0.51989	7.59106
		0.52071	6.46119				0.52065	7.06789				0.5205	7.59892
		0.52131	6.46787				0.52125	7.0752				0.52111	7.60677
		0.52191	6.47455				0.52186	7.08251				0.52172	7.61463
		0.52251	6.48123				0.52246	7.08981				0.52233	7.62249
		0.52312	6.48791				0.52307	7.09712				0.52294	7.63035
		0.52372	6.49459				0.52367	7.10443				0.52355	7.63821
		0.52432	6.50128				0.52428	7.11174				0.52416	7.64607
		0.52492	6.50796				0.52488	7.11905				0.52477	7.65392
		0.52552	6.51464				0.52549	7.12636				0.52538	7.66178
		0.52612	6.52132				0.5261	7.13367				0.52598	7.66964
		0.52672	6.528				0.5267	7.14098				0.52659	7.6775
		0.52733	6.53468				0.52731	7.14829				0.5272	7.68536
		0.52793	6.54137				0.52791	7.1556				0.52781	7.69322
		0.52853	6.54805				0.52852	7.1629				0.52842	7.70107
		0.52913	6.55473				0.52912	7.17021				0.52903	7.70893
		0.52973	6.56141				0.52973	7.17752				0.52964	7.71679
		0.53033	6.56809				0.53033	7.18483				0.53025	7.72465
		0.53094	6.57477				0.53094	7.19214				0.53086	7.73251
		0.53154	6.58146				0.53154	7.19945				0.53147	7.74036
		0.53214	6.58814				0.53215	7.20676				0.53207	7.74822
		0.53274	6.59482				0.53276	7.21407				0.53268	7.75608
		0.53334	6.6015				0.53336	7.22138				0.53329	7.76394
		0.53394	6.60818				0.53397	7.22869				0.5339	7.7718
		0.53454	6.61486				0.53457	7.236				0.53451	7.77966
		0.53515	6.62155				0.53518	7.2433				0.53512	7.78751
		0.53575	6.62823				0.53578	7.25061				0.53573	7.79537
		0.53635	6.63491				0.53639	7.25792				0.53634	7.80323
		0.53695	6.64159				0.53699	7.26523				0.53695	7.81109
		0.53755	6.64827				0.5376	7.27254				0.53755	7.81895
		0.53815	6.65495				0.5382	7.27985				0.53816	7.82681
		0.53875	6.66164				0.53881	7.28716				0.53877	7.83466
		0.53936	6.66832				0.53942	7.29447				0.53938	7.84252
		0.53996	6.675				0.54002	7.30178				0.53999	7.85038

## Sheet: Figure S7b
Figure S7b
0.5 kHz					1.0 kHz					1.5 kHz
Potential (V vs. RHE)	1/C2 (F-2 cm4 ×109)	Potential (V vs. RHE)	1/C2 (F-2 cm4 ×109)		Potential (V vs. RHE)	1/C2 (F-2 cm4 ×109)	Potential (V vs. RHE)	1/C2 (F-2 cm4 ×109)		Potential (V vs. RHE)	1/C2 (F-2 cm4 ×109)	Potential (V vs. RHE)	1/C2 (F-2 cm4 ×109)
-0.04011	0.50582	-0.03021	0		-0.0401	0.55624	-0.02951	0		-0.0401	0.59559	-0.03323	-2.77556e-17
-0.0201	0.51454	-0.02962	0.0024		-0.02012	0.56573	-0.02892	0.00266		-0.02012	0.60836	-0.03264	0.00287
-0.00010575	0.51973	-0.02903	0.00481		-9.747e-05	0.57237	-0.02833	0.00531		-9.002e-05	0.61398	-0.03205	0.00573
0.0199	0.52605	-0.02844	0.00721		0.01991	0.5807	-0.02774	0.00797		0.01991	0.6222	-0.03145	0.0086
0.03989	0.53858	-0.02785	0.00962		0.03989	0.59312	-0.02715	0.01063		0.03988	0.63633	-0.03086	0.01146
0.05987	0.55799	-0.02726	0.01202		0.0599	0.61584	-0.02656	0.01328		0.05987	0.66001	-0.03027	0.01433
0.07988	0.58794	-0.02667	0.01442		0.07988	0.64746	-0.02597	0.01594		0.07989	0.69275	-0.02967	0.01719
0.09989	0.62346	-0.02608	0.01683		0.09986	0.68554	-0.02538	0.0186		0.09988	0.73393	-0.02908	0.02006
0.11991	0.66926	-0.02549	0.01923		0.11989	0.73493	-0.02479	0.02125		0.11988	0.78557	-0.02848	0.02292
0.13985	0.72462	-0.0249	0.02164		0.13983	0.79443	-0.0242	0.02391		0.13986	0.85173	-0.02789	0.02579
0.15988	0.7827	-0.0243	0.02404		0.15986	0.85945	-0.0236	0.02657		0.15989	0.92825	-0.0273	0.02865
0.17983	0.84798	-0.02371	0.02644		0.17985	0.93137	-0.02301	0.02922		0.17981	1.0184	-0.0267	0.03152
0.19982	0.92365	-0.02312	0.02885		0.19982	1.01259	-0.02242	0.03188		0.19985	1.11746	-0.02611	0.03438
0.21981	1.00375	-0.02253	0.03125		0.21981	1.10631	-0.02183	0.03454		0.21981	1.22743	-0.02551	0.03725
0.23979	1.08833	-0.02194	0.03365		0.2398	1.1969	-0.02124	0.03719		0.23979	1.31461	-0.02492	0.04011
0.25978	1.17344	-0.02135	0.03606		0.25978	1.29925	-0.02065	0.03985		0.25978	1.41862	-0.02433	0.04298
0.27979	1.26662	-0.02076	0.03846		0.27979	1.39287	-0.02006	0.04251		0.27976	1.50977	-0.02373	0.04584
0.29979	1.35225	-0.02017	0.04087		0.29978	1.49391	-0.01947	0.04516		0.2998	1.60586	-0.02314	0.04871
0.31977	1.4424	-0.01958	0.04327		0.31978	1.57713	-0.01888	0.04782		0.31976	1.69799	-0.02255	0.05157
0.33977	1.52165	-0.01899	0.04567		0.33976	1.67025	-0.01829	0.05048		0.33977	1.80877	-0.02195	0.05444
0.35977	1.60586	-0.0184	0.04808		0.35976	1.75644	-0.0177	0.05313		0.35977	1.8981	-0.02136	0.0573
0.37977	1.67025	-0.01781	0.05048		0.37977	1.84164	-0.01711	0.05579		0.37977	2.00311	-0.02076	0.06017
0.39975	1.75248	-0.01721	0.05289		0.39978	1.93179	-0.01652	0.05845		0.39977	2.08633	-0.02017	0.06303
0.41977	1.83272	-0.01662	0.05529		0.41976	2.02689	-0.01593	0.0611		0.41974	2.18837	-0.01958	0.0659
0.4401	1.91891	-0.01603	0.05769		0.44011	2.11308	-0.01534	0.06376		0.4401	2.28941	-0.01898	0.06876
0.46008	2.00014	-0.01544	0.0601		0.46007	2.20323	-0.01475	0.06642		0.46009	2.37857	-0.01839	0.07163
0.48011	2.06652	-0.01485	0.0625		0.4801	2.29239	-0.01416	0.06908		0.48005	2.47368	-0.01779	0.07449
0.50007	2.14874	-0.01426	0.06491		0.50009	2.37758	-0.01357	0.07173		0.50009	2.57472	-0.0172	0.07736
0.52009	2.23394	-0.01367	0.06731		0.52008	2.47467	-0.01298	0.07439		0.52006	2.65893	-0.01661	0.08022
0.54007	2.31418	-0.01308	0.06971		0.54007	2.56284	-0.01239	0.07705		0.54005	2.77087	-0.01601	0.08309
0.56005	2.39244	-0.01249	0.07212		0.56005	2.65992	-0.0118	0.0797		0.56006	2.85409	-0.01542	0.08595
		-0.0119	0.07452				-0.01121	0.08236				-0.01482	0.08882
		-0.01131	0.07692				-0.01062	0.08502				-0.01423	0.09168
		-0.01072	0.07933				-0.01003	0.08767				-0.01364	0.09455
		-0.01012	0.08173				-0.00944	0.09033				-0.01304	0.09741
		-0.00953	0.08414				-0.00885	0.09299				-0.01245	0.10028
		-0.00894	0.08654				-0.00826	0.09564				-0.01186	0.10314
		-0.00835	0.08894				-0.00767	0.0983				-0.01126	0.10601
		-0.00776	0.09135				-0.00708	0.10096				-0.01067	0.10887
		-0.00717	0.09375				-0.00649	0.10361				-0.01007	0.11174
		-0.00658	0.09616				-0.0059	0.10627				-0.00948	0.1146
		-0.00599	0.09856				-0.00531	0.10893				-0.00889	0.11747
		-0.0054	0.10096				-0.00472	0.11158				-0.00829	0.12033
		-0.00481	0.10337				-0.00413	0.11424				-0.0077	0.1232
		-0.00422	0.10577				-0.00354	0.1169				-0.0071	0.12606
		-0.00363	0.10818				-0.00295	0.11955				-0.00651	0.12893
		-0.00303	0.11058				-0.00236	0.12221				-0.00592	0.13179
		-0.00244	0.11298				-0.00177	0.12487				-0.00532	0.13466
		-0.00185	0.11539				-0.00118	0.12752				-0.00473	0.13752
		-0.00126	0.11779				-0.000589152	0.13018				-0.00413	0.14039
		-0.000670725	0.12019				9.96483e-07	0.13284				-0.00354	0.14325
		-7.98691e-05	0.1226				0.000591145	0.13549				-0.00295	0.14612
		0.000510987	0.125				0.00118	0.13815				-0.00235	0.14898
		0.0011	0.12741				0.00177	0.14081				-0.00176	0.15185
		0.00169	0.12981				0.00236	0.14346				-0.00117	0.15471
		0.00228	0.13221				0.00295	0.14612				-0.000571256	0.15758
		0.00287	0.13462				0.00354	0.14878				2.26306e-05	0.16044
		0.00347	0.13702				0.00413	0.15143				0.000616517	0.16331
		0.00406	0.13943				0.00472	0.15409				0.00121	0.16617
		0.00465	0.14183				0.00531	0.15675				0.0018	0.16904
		0.00524	0.14423				0.0059	0.1594				0.0024	0.1719
		0.00583	0.14664				0.00649	0.16206				0.00299	0.17477
		0.00642	0.14904				0.00708	0.16472				0.00359	0.17763
		0.00701	0.15145				0.00767	0.16737				0.00418	0.1805
		0.0076	0.15385				0.00826	0.17003				0.00477	0.18336
		0.00819	0.15625				0.00885	0.17269				0.00537	0.18623
		0.00878	0.15866				0.00944	0.17534				0.00596	0.18909
		0.00937	0.16106				0.01003	0.178				0.00656	0.19196
		0.00996	0.16346				0.01062	0.18066				0.00715	0.19482
		0.01056	0.16587				0.01121	0.18331				0.00774	0.19769
		0.01115	0.16827				0.0118	0.18597				0.00834	0.20055
		0.01174	0.17068				0.01239	0.18863				0.00893	0.20342
		0.01233	0.17308				0.01298	0.19129				0.00952	0.20628
		0.01292	0.17548				0.01357	0.19394				0.01012	0.20915
		0.01351	0.17789				0.01416	0.1966				0.01071	0.21201
		0.0141	0.18029				0.01475	0.19926				0.01131	0.21488
		0.01469	0.1827				0.01534	0.20191				0.0119	0.21774
		0.01528	0.1851				0.01594	0.20457				0.01249	0.22061
		0.01587	0.1875				0.01653	0.20723				0.01309	0.22347
		0.01646	0.18991				0.01712	0.20988				0.01368	0.22634
		0.01705	0.19231				0.01771	0.21254				0.01428	0.22921
		0.01765	0.19472				0.0183	0.2152				0.01487	0.23207
		0.01824	0.19712				0.01889	0.21785				0.01546	0.23494
		0.01883	0.19952				0.01948	0.22051				0.01606	0.2378
		0.01942	0.20193				0.02007	0.22317				0.01665	0.24067
		0.02001	0.20433				0.02066	0.22582				0.01725	0.24353
		0.0206	0.20673				0.02125	0.22848				0.01784	0.2464
		0.02119	0.20914				0.02184	0.23114				0.01843	0.24926
		0.02178	0.21154				0.02243	0.23379				0.01903	0.25213
		0.02237	0.21395				0.02302	0.23645				0.01962	0.25499
		0.02296	0.21635				0.02361	0.23911				0.02021	0.25786
		0.02355	0.21875				0.0242	0.24176				0.02081	0.26072
		0.02415	0.22116				0.02479	0.24442				0.0214	0.26359
		0.02474	0.22356				0.02538	0.24708				0.022	0.26645
		0.02533	0.22597				0.02597	0.24973				0.02259	0.26932
		0.02592	0.22837				0.02656	0.25239				0.02318	0.27218
		0.02651	0.23077				0.02715	0.25505				0.02378	0.27505
		0.0271	0.23318				0.02774	0.2577				0.02437	0.27791
		0.02769	0.23558				0.02833	0.26036				0.02497	0.28078
		0.02828	0.23799				0.02892	0.26302				0.02556	0.28364
		0.02887	0.24039				0.02951	0.26567				0.02615	0.28651
		0.02946	0.24279				0.0301	0.26833				0.02675	0.28937
		0.03005	0.2452				0.03069	0.27099				0.02734	0.29224
		0.03064	0.2476				0.03128	0.27364				0.02794	0.2951
		0.03124	0.25				0.03187	0.2763				0.02853	0.29797
		0.03183	0.25241				0.03246	0.27896				0.02912	0.30083
		0.03242	0.25481				0.03305	0.28161				0.02972	0.3037
		0.03301	0.25722				0.03364	0.28427				0.03031	0.30656
		0.0336	0.25962				0.03423	0.28693				0.0309	0.30943
		0.03419	0.26202				0.03482	0.28958				0.0315	0.31229
		0.03478	0.26443				0.03541	0.29224				0.03209	0.31516
		0.03537	0.26683				0.036	0.2949				0.03269	0.31802
		0.03596	0.26924				0.03659	0.29755				0.03328	0.32089
		0.03655	0.27164				0.03718	0.30021				0.03387	0.32375
		0.03714	0.27404				0.03777	0.30287				0.03447	0.32662
		0.03773	0.27645				0.03836	0.30552				0.03506	0.32948
		0.03833	0.27885				0.03895	0.30818				0.03566	0.33235
		0.03892	0.28126				0.03954	0.31084				0.03625	0.33521
		0.03951	0.28366				0.04013	0.3135				0.03684	0.33808
		0.0401	0.28606				0.04072	0.31615				0.03744	0.34094
		0.04069	0.28847				0.04131	0.31881				0.03803	0.34381
		0.04128	0.29087				0.0419	0.32147				0.03863	0.34667
		0.04187	0.29327				0.04249	0.32412				0.03922	0.34954
		0.04246	0.29568				0.04308	0.32678				0.03981	0.3524
		0.04305	0.29808				0.04367	0.32944				0.04041	0.35527
		0.04364	0.30049				0.04426	0.33209				0.041	0.35813
		0.04423	0.30289				0.04485	0.33475				0.04159	0.361
		0.04483	0.30529				0.04544	0.33741				0.04219	0.36386
		0.04542	0.3077				0.04603	0.34006				0.04278	0.36673
		0.04601	0.3101				0.04662	0.34272				0.04338	0.36959
		0.0466	0.31251				0.04721	0.34538				0.04397	0.37246
		0.04719	0.31491				0.0478	0.34803				0.04456	0.37532
		0.04778	0.31731				0.04839	0.35069				0.04516	0.37819
		0.04837	0.31972				0.04898	0.35335				0.04575	0.38105
		0.04896	0.32212				0.04957	0.356				0.04635	0.38392
		0.04955	0.32453				0.05016	0.35866				0.04694	0.38678
		0.05014	0.32693				0.05075	0.36132				0.04753	0.38965
		0.05073	0.32933				0.05134	0.36397				0.04813	0.39251
		0.05132	0.33174				0.05193	0.36663				0.04872	0.39538
		0.05192	0.33414				0.05252	0.36929				0.04932	0.39824
		0.05251	0.33654				0.05311	0.37194				0.04991	0.40111
		0.0531	0.33895				0.0537	0.3746				0.0505	0.40397
		0.05369	0.34135				0.05429	0.37726				0.0511	0.40684
		0.05428	0.34376				0.05488	0.37991				0.05169	0.4097
		0.05487	0.34616				0.05547	0.38257				0.05228	0.41257
		0.05546	0.34856				0.05607	0.38523				0.05288	0.41543
		0.05605	0.35097				0.05666	0.38788				0.05347	0.4183
		0.05664	0.35337				0.05725	0.39054				0.05407	0.42116
		0.05723	0.35578				0.05784	0.3932				0.05466	0.42403
		0.05782	0.35818				0.05843	0.39585				0.05525	0.42689
		0.05841	0.36058				0.05902	0.39851				0.05585	0.42976
		0.05901	0.36299				0.05961	0.40117				0.05644	0.43262
		0.0596	0.36539				0.0602	0.40382				0.05704	0.43549
		0.06019	0.3678				0.06079	0.40648				0.05763	0.43835
		0.06078	0.3702				0.06138	0.40914				0.05822	0.44122
		0.06137	0.3726				0.06197	0.41179				0.05882	0.44408
		0.06196	0.37501				0.06256	0.41445				0.05941	0.44695
		0.06255	0.37741				0.06315	0.41711				0.06001	0.44981
		0.06314	0.37981				0.06374	0.41976				0.0606	0.45268
		0.06373	0.38222				0.06433	0.42242				0.06119	0.45555
		0.06432	0.38462				0.06492	0.42508				0.06179	0.45841
		0.06491	0.38703				0.06551	0.42773				0.06238	0.46128
		0.06551	0.38943				0.0661	0.43039				0.06297	0.46414
		0.0661	0.39183				0.06669	0.43305				0.06357	0.46701
		0.06669	0.39424				0.06728	0.4357				0.06416	0.46987
		0.06728	0.39664				0.06787	0.43836				0.06476	0.47274
		0.06787	0.39905				0.06846	0.44102				0.06535	0.4756
		0.06846	0.40145				0.06905	0.44368				0.06594	0.47847
		0.06905	0.40385				0.06964	0.44633				0.06654	0.48133
		0.06964	0.40626				0.07023	0.44899				0.06713	0.4842
		0.07023	0.40866				0.07082	0.45165				0.06773	0.48706
		0.07082	0.41107				0.07141	0.4543				0.06832	0.48993
		0.07141	0.41347				0.072	0.45696				0.06891	0.49279
		0.072	0.41587				0.07259	0.45962				0.06951	0.49566
		0.0726	0.41828				0.07318	0.46227				0.0701	0.49852
		0.07319	0.42068				0.07377	0.46493				0.0707	0.50139
		0.07378	0.42308				0.07436	0.46759				0.07129	0.50425
		0.07437	0.42549				0.07495	0.47024				0.07188	0.50712
		0.07496	0.42789				0.07554	0.4729				0.07248	0.50998
		0.07555	0.4303				0.07613	0.47556				0.07307	0.51285
		0.07614	0.4327				0.07672	0.47821				0.07366	0.51571
		0.07673	0.4351				0.07731	0.48087				0.07426	0.51858
		0.07732	0.43751				0.0779	0.48353				0.07485	0.52144
		0.07791	0.43991				0.07849	0.48618				0.07545	0.52431
		0.0785	0.44232				0.07908	0.48884				0.07604	0.52717
		0.07909	0.44472				0.07967	0.4915				0.07663	0.53004
		0.07969	0.44712				0.08026	0.49415				0.07723	0.5329
		0.08028	0.44953				0.08085	0.49681				0.07782	0.53577
		0.08087	0.45193				0.08144	0.49947				0.07842	0.53863
		0.08146	0.45434				0.08203	0.50212				0.07901	0.5415
		0.08205	0.45674				0.08262	0.50478				0.0796	0.54436
		0.08264	0.45914				0.08321	0.50744				0.0802	0.54723
		0.08323	0.46155				0.0838	0.51009				0.08079	0.55009
		0.08382	0.46395				0.08439	0.51275				0.08139	0.55296
		0.08441	0.46635				0.08498	0.51541				0.08198	0.55582
		0.085	0.46876				0.08557	0.51806				0.08257	0.55869
		0.08559	0.47116				0.08616	0.52072				0.08317	0.56155
		0.08619	0.47357				0.08675	0.52338				0.08376	0.56442
		0.08678	0.47597				0.08734	0.52603				0.08435	0.56728
		0.08737	0.47837				0.08793	0.52869				0.08495	0.57015
		0.08796	0.48078				0.08852	0.53135				0.08554	0.57301
		0.08855	0.48318				0.08911	0.534				0.08614	0.57588
		0.08914	0.48559				0.0897	0.53666				0.08673	0.57874
		0.08973	0.48799				0.09029	0.53932				0.08732	0.58161
		0.09032	0.49039				0.09088	0.54197				0.08792	0.58447
		0.09091	0.4928				0.09147	0.54463				0.08851	0.58734
		0.0915	0.4952				0.09206	0.54729				0.08911	0.5902
		0.09209	0.49761				0.09265	0.54994				0.0897	0.59307
		0.09268	0.50001				0.09324	0.5526				0.09029	0.59593
		0.09328	0.50241				0.09383	0.55526				0.09089	0.5988
		0.09387	0.50482				0.09442	0.55791				0.09148	0.60166
		0.09446	0.50722				0.09501	0.56057				0.09207	0.60453
		0.09505	0.50962				0.09561	0.56323				0.09267	0.60739
		0.09564	0.51203				0.0962	0.56589				0.09326	0.61026
		0.09623	0.51443				0.09679	0.56854				0.09386	0.61312
		0.09682	0.51684				0.09738	0.5712				0.09445	0.61599
		0.09741	0.51924				0.09797	0.57386				0.09504	0.61885
		0.098	0.52164				0.09856	0.57651				0.09564	0.62172
		0.09859	0.52405				0.09915	0.57917				0.09623	0.62458
		0.09918	0.52645				0.09974	0.58183				0.09683	0.62745
		0.09977	0.52886				0.10033	0.58448				0.09742	0.63031
		0.10037	0.53126				0.10092	0.58714				0.09801	0.63318
		0.10096	0.53366				0.10151	0.5898				0.09861	0.63604
		0.10155	0.53607				0.1021	0.59245				0.0992	0.63891
		0.10214	0.53847				0.10269	0.59511				0.0998	0.64177
		0.10273	0.54088				0.10328	0.59777				0.10039	0.64464
		0.10332	0.54328				0.10387	0.60042				0.10098	0.6475
		0.10391	0.54568				0.10446	0.60308				0.10158	0.65037
		0.1045	0.54809				0.10505	0.60574				0.10217	0.65323
		0.10509	0.55049				0.10564	0.60839				0.10276	0.6561
		0.10568	0.55289				0.10623	0.61105				0.10336	0.65896
		0.10627	0.5553				0.10682	0.61371				0.10395	0.66183
		0.10687	0.5577				0.10741	0.61636				0.10455	0.66469
		0.10746	0.56011				0.108	0.61902				0.10514	0.66756
		0.10805	0.56251				0.10859	0.62168				0.10573	0.67042
		0.10864	0.56491				0.10918	0.62433				0.10633	0.67329
		0.10923	0.56732				0.10977	0.62699				0.10692	0.67615
		0.10982	0.56972				0.11036	0.62965				0.10752	0.67902
		0.11041	0.57213				0.11095	0.6323				0.10811	0.68189
		0.111	0.57453				0.11154	0.63496				0.1087	0.68475
		0.11159	0.57693				0.11213	0.63762				0.1093	0.68762
		0.11218	0.57934				0.11272	0.64027				0.10989	0.69048
		0.11277	0.58174				0.11331	0.64293				0.11049	0.69335
		0.11336	0.58415				0.1139	0.64559				0.11108	0.69621
		0.11396	0.58655				0.11449	0.64824				0.11167	0.69908
		0.11455	0.58895				0.11508	0.6509				0.11227	0.70194
		0.11514	0.59136				0.11567	0.65356				0.11286	0.70481
		0.11573	0.59376				0.11626	0.65621				0.11345	0.70767
		0.11632	0.59616				0.11685	0.65887				0.11405	0.71054
		0.11691	0.59857				0.11744	0.66153				0.11464	0.7134
		0.1175	0.60097				0.11803	0.66418				0.11524	0.71627
		0.11809	0.60338				0.11862	0.66684				0.11583	0.71913
		0.11868	0.60578				0.11921	0.6695				0.11642	0.722
		0.11927	0.60818				0.1198	0.67215				0.11702	0.72486
		0.11986	0.61059				0.12039	0.67481				0.11761	0.72773
		0.12045	0.61299				0.12098	0.67747				0.11821	0.73059
		0.12105	0.6154				0.12157	0.68012				0.1188	0.73346
		0.12164	0.6178				0.12216	0.68278				0.11939	0.73632
		0.12223	0.6202				0.12275	0.68544				0.11999	0.73919
		0.12282	0.62261				0.12334	0.6881				0.12058	0.74205
		0.12341	0.62501				0.12393	0.69075				0.12118	0.74492
		0.124	0.62742				0.12452	0.69341				0.12177	0.74778
		0.12459	0.62982				0.12511	0.69607				0.12236	0.75065
		0.12518	0.63222				0.1257	0.69872				0.12296	0.75351
		0.12577	0.63463				0.12629	0.70138				0.12355	0.75638
		0.12636	0.63703				0.12688	0.70404				0.12414	0.75924
		0.12695	0.63943				0.12747	0.70669				0.12474	0.76211
		0.12754	0.64184				0.12806	0.70935				0.12533	0.76497
		0.12814	0.64424				0.12865	0.71201				0.12593	0.76784
		0.12873	0.64665				0.12924	0.71466				0.12652	0.7707
		0.12932	0.64905				0.12983	0.71732				0.12711	0.77357
		0.12991	0.65145				0.13042	0.71998				0.12771	0.77643
		0.1305	0.65386				0.13101	0.72263				0.1283	0.7793
		0.13109	0.65626				0.1316	0.72529				0.1289	0.78216
		0.13168	0.65867				0.13219	0.72795				0.12949	0.78503
		0.13227	0.66107				0.13278	0.7306				0.13008	0.78789
		0.13286	0.66347				0.13337	0.73326				0.13068	0.79076
		0.13345	0.66588				0.13396	0.73592				0.13127	0.79362
		0.13404	0.66828				0.13455	0.73857				0.13187	0.79649
		0.13464	0.67069				0.13515	0.74123				0.13246	0.79935
		0.13523	0.67309				0.13574	0.74389				0.13305	0.80222
		0.13582	0.67549				0.13633	0.74654				0.13365	0.80508
		0.13641	0.6779				0.13692	0.7492				0.13424	0.80795
		0.137	0.6803				0.13751	0.75186				0.13483	0.81081
		0.13759	0.6827				0.1381	0.75451				0.13543	0.81368
		0.13818	0.68511				0.13869	0.75717				0.13602	0.81654
		0.13877	0.68751				0.13928	0.75983				0.13662	0.81941
		0.13936	0.68992				0.13987	0.76248				0.13721	0.82227
		0.13995	0.69232				0.14046	0.76514				0.1378	0.82514
		0.14054	0.69472				0.14105	0.7678				0.1384	0.828
		0.14113	0.69713				0.14164	0.77045				0.13899	0.83087
		0.14173	0.69953				0.14223	0.77311				0.13959	0.83373
		0.14232	0.70194				0.14282	0.77577				0.14018	0.8366
		0.14291	0.70434				0.14341	0.77842				0.14077	0.83946
		0.1435	0.70674				0.144	0.78108				0.14137	0.84233
		0.14409	0.70915				0.14459	0.78374				0.14196	0.84519
		0.14468	0.71155				0.14518	0.78639				0.14256	0.84806
		0.14527	0.71396				0.14577	0.78905				0.14315	0.85092
		0.14586	0.71636				0.14636	0.79171				0.14374	0.85379
		0.14645	0.71876				0.14695	0.79436				0.14434	0.85665
		0.14704	0.72117				0.14754	0.79702				0.14493	0.85952
		0.14763	0.72357				0.14813	0.79968				0.14552	0.86238
		0.14822	0.72597				0.14872	0.80233				0.14612	0.86525
		0.14882	0.72838				0.14931	0.80499				0.14671	0.86811
		0.14941	0.73078				0.1499	0.80765				0.14731	0.87098
		0.15	0.73319				0.15049	0.81031				0.1479	0.87384
		0.15059	0.73559				0.15108	0.81296				0.14849	0.87671
		0.15118	0.73799				0.15167	0.81562				0.14909	0.87957
		0.15177	0.7404				0.15226	0.81828				0.14968	0.88244
		0.15236	0.7428				0.15285	0.82093				0.15028	0.8853
		0.15295	0.74521				0.15344	0.82359				0.15087	0.88817
		0.15354	0.74761				0.15403	0.82625				0.15146	0.89103
		0.15413	0.75001				0.15462	0.8289				0.15206	0.8939
		0.15472	0.75242				0.15521	0.83156				0.15265	0.89676
		0.15532	0.75482				0.1558	0.83422				0.15325	0.89963
		0.15591	0.75723				0.15639	0.83687				0.15384	0.90249
		0.1565	0.75963				0.15698	0.83953				0.15443	0.90536
		0.15709	0.76203				0.15757	0.84219				0.15503	0.90823
		0.15768	0.76444				0.15816	0.84484				0.15562	0.91109
		0.15827	0.76684				0.15875	0.8475				0.15621	0.91396
		0.15886	0.76924				0.15934	0.85016				0.15681	0.91682
		0.15945	0.77165				0.15993	0.85281				0.1574	0.91969
		0.16004	0.77405				0.16052	0.85547				0.158	0.92255
		0.16063	0.77646				0.16111	0.85813				0.15859	0.92542
		0.16122	0.77886				0.1617	0.86078				0.15918	0.92828
		0.16181	0.78126				0.16229	0.86344				0.15978	0.93115
		0.16241	0.78367				0.16288	0.8661				0.16037	0.93401
		0.163	0.78607				0.16347	0.86875				0.16097	0.93688
		0.16359	0.78848				0.16406	0.87141				0.16156	0.93974
		0.16418	0.79088				0.16465	0.87407				0.16215	0.94261
		0.16477	0.79328				0.16524	0.87672				0.16275	0.94547
		0.16536	0.79569				0.16583	0.87938				0.16334	0.94834
		0.16595	0.79809				0.16642	0.88204				0.16394	0.9512
		0.16654	0.8005				0.16701	0.88469				0.16453	0.95407
		0.16713	0.8029				0.1676	0.88735				0.16512	0.95693
		0.16772	0.8053				0.16819	0.89001				0.16572	0.9598
		0.16831	0.80771				0.16878	0.89266				0.16631	0.96266
		0.1689	0.81011				0.16937	0.89532				0.1669	0.96553
		0.1695	0.81251				0.16996	0.89798				0.1675	0.96839
		0.17009	0.81492				0.17055	0.90063				0.16809	0.97126
		0.17068	0.81732				0.17114	0.90329				0.16869	0.97412
		0.17127	0.81973				0.17173	0.90595				0.16928	0.97699
		0.17186	0.82213				0.17232	0.9086				0.16987	0.97985
		0.17245	0.82453				0.17291	0.91126				0.17047	0.98272
		0.17304	0.82694				0.1735	0.91392				0.17106	0.98558
		0.17363	0.82934				0.17409	0.91657				0.17166	0.98845
		0.17422	0.83175				0.17469	0.91923				0.17225	0.99131
		0.17481	0.83415				0.17528	0.92189				0.17284	0.99418
		0.1754	0.83655				0.17587	0.92454				0.17344	0.99704
		0.176	0.83896				0.17646	0.9272				0.17403	0.99991
		0.17659	0.84136				0.17705	0.92986				0.17463	1.00277
		0.17718	0.84377				0.17764	0.93251				0.17522	1.00564
		0.17777	0.84617				0.17823	0.93517				0.17581	1.0085
		0.17836	0.84857				0.17882	0.93783				0.17641	1.01137
		0.17895	0.85098				0.17941	0.94049				0.177	1.01423
		0.17954	0.85338				0.18	0.94314				0.17759	1.0171
		0.18013	0.85578				0.18059	0.9458				0.17819	1.01996
		0.18072	0.85819				0.18118	0.94846				0.17878	1.02283
		0.18131	0.86059				0.18177	0.95111				0.17938	1.02569
		0.1819	0.863				0.18236	0.95377				0.17997	1.02856
		0.18249	0.8654				0.18295	0.95643				0.18056	1.03142
		0.18309	0.8678				0.18354	0.95908				0.18116	1.03429
		0.18368	0.87021				0.18413	0.96174				0.18175	1.03715
		0.18427	0.87261				0.18472	0.9644				0.18235	1.04002
		0.18486	0.87502				0.18531	0.96705				0.18294	1.04288
		0.18545	0.87742				0.1859	0.96971				0.18353	1.04575
		0.18604	0.87982				0.18649	0.97237				0.18413	1.04861
		0.18663	0.88223				0.18708	0.97502				0.18472	1.05148
		0.18722	0.88463				0.18767	0.97768				0.18532	1.05434
		0.18781	0.88704				0.18826	0.98034				0.18591	1.05721
		0.1884	0.88944				0.18885	0.98299				0.1865	1.06007
		0.18899	0.89184				0.18944	0.98565				0.1871	1.06294
		0.18958	0.89425				0.19003	0.98831				0.18769	1.0658
		0.19018	0.89665				0.19062	0.99096				0.18828	1.06867
		0.19077	0.89905				0.19121	0.99362				0.18888	1.07153
		0.19136	0.90146				0.1918	0.99628				0.18947	1.0744
		0.19195	0.90386				0.19239	0.99893				0.19007	1.07726
		0.19254	0.90627				0.19298	1.00159				0.19066	1.08013
		0.19313	0.90867				0.19357	1.00425				0.19125	1.08299
		0.19372	0.91107				0.19416	1.0069				0.19185	1.08586
		0.19431	0.91348				0.19475	1.00956				0.19244	1.08872
		0.1949	0.91588				0.19534	1.01222				0.19304	1.09159
		0.19549	0.91829				0.19593	1.01487				0.19363	1.09445
		0.19608	0.92069				0.19652	1.01753				0.19422	1.09732
		0.19668	0.92309				0.19711	1.02019				0.19482	1.10018
		0.19727	0.9255				0.1977	1.02284				0.19541	1.10305
		0.19786	0.9279				0.19829	1.0255				0.19601	1.10591
		0.19845	0.93031				0.19888	1.02816				0.1966	1.10878
		0.19904	0.93271				0.19947	1.03081				0.19719	1.11164
		0.19963	0.93511				0.20006	1.03347				0.19779	1.11451
		0.20022	0.93752				0.20065	1.03613				0.19838	1.11737
		0.20081	0.93992				0.20124	1.03878				0.19897	1.12024
		0.2014	0.94232				0.20183	1.04144				0.19957	1.1231
		0.20199	0.94473				0.20242	1.0441				0.20016	1.12597
		0.20258	0.94713				0.20301	1.04675				0.20076	1.12883
		0.20317	0.94954				0.2036	1.04941				0.20135	1.1317
		0.20377	0.95194				0.20419	1.05207				0.20194	1.13457
		0.20436	0.95434				0.20478	1.05472				0.20254	1.13743
		0.20495	0.95675				0.20537	1.05738				0.20313	1.1403
		0.20554	0.95915				0.20596	1.06004				0.20373	1.14316
		0.20613	0.96156				0.20655	1.0627				0.20432	1.14603
		0.20672	0.96396				0.20714	1.06535				0.20491	1.14889
		0.20731	0.96636				0.20773	1.06801				0.20551	1.15176
		0.2079	0.96877				0.20832	1.07067				0.2061	1.15462
		0.20849	0.97117				0.20891	1.07332				0.2067	1.15749
		0.20908	0.97358				0.2095	1.07598				0.20729	1.16035
		0.20967	0.97598				0.21009	1.07864				0.20788	1.16322
		0.21026	0.97838				0.21068	1.08129				0.20848	1.16608
		0.21086	0.98079				0.21127	1.08395				0.20907	1.16895
		0.21145	0.98319				0.21186	1.08661				0.20966	1.17181
		0.21204	0.98559				0.21245	1.08926				0.21026	1.17468
		0.21263	0.988				0.21304	1.09192				0.21085	1.17754
		0.21322	0.9904				0.21363	1.09458				0.21145	1.18041
		0.21381	0.99281				0.21423	1.09723				0.21204	1.18327
		0.2144	0.99521				0.21482	1.09989				0.21263	1.18614
		0.21499	0.99761				0.21541	1.10255				0.21323	1.189
		0.21558	1.00002				0.216	1.1052				0.21382	1.19187
		0.21617	1.00242				0.21659	1.10786				0.21442	1.19473
		0.21676	1.00483				0.21718	1.11052				0.21501	1.1976
		0.21736	1.00723				0.21777	1.11317				0.2156	1.20046
		0.21795	1.00963				0.21836	1.11583				0.2162	1.20333
		0.21854	1.01204				0.21895	1.11849				0.21679	1.20619
		0.21913	1.01444				0.21954	1.12114				0.21738	1.20906
		0.21972	1.01685				0.22013	1.1238				0.21798	1.21192
		0.22031	1.01925				0.22072	1.12646				0.21857	1.21479
		0.2209	1.02165				0.22131	1.12911				0.21917	1.21765
		0.22149	1.02406				0.2219	1.13177				0.21976	1.22052
		0.22208	1.02646				0.22249	1.13443				0.22035	1.22338
		0.22267	1.02886				0.22308	1.13708				0.22095	1.22625
		0.22326	1.03127				0.22367	1.13974				0.22154	1.22911
		0.22385	1.03367				0.22426	1.1424				0.22214	1.23198
		0.22445	1.03608				0.22485	1.14505				0.22273	1.23484
		0.22504	1.03848				0.22544	1.14771				0.22332	1.23771
		0.22563	1.04088				0.22603	1.15037				0.22392	1.24057
		0.22622	1.04329				0.22662	1.15302				0.22451	1.24344
		0.22681	1.04569				0.22721	1.15568				0.22511	1.2463
		0.2274	1.0481				0.2278	1.15834				0.2257	1.24917
		0.22799	1.0505				0.22839	1.16099				0.22629	1.25203
		0.22858	1.0529				0.22898	1.16365				0.22689	1.2549
		0.22917	1.05531				0.22957	1.16631				0.22748	1.25776
		0.22976	1.05771				0.23016	1.16896				0.22807	1.26063
		0.23035	1.06012				0.23075	1.17162				0.22867	1.26349
		0.23094	1.06252				0.23134	1.17428				0.22926	1.26636
		0.23154	1.06492				0.23193	1.17693				0.22986	1.26922
		0.23213	1.06733				0.23252	1.17959				0.23045	1.27209
		0.23272	1.06973				0.23311	1.18225				0.23104	1.27495
		0.23331	1.07213				0.2337	1.18491				0.23164	1.27782
		0.2339	1.07454				0.23429	1.18756				0.23223	1.28068
		0.23449	1.07694				0.23488	1.19022				0.23283	1.28355
		0.23508	1.07935				0.23547	1.19288				0.23342	1.28641
		0.23567	1.08175				0.23606	1.19553				0.23401	1.28928
		0.23626	1.08415				0.23665	1.19819				0.23461	1.29214
		0.23685	1.08656				0.23724	1.20085				0.2352	1.29501
		0.23744	1.08896				0.23783	1.2035				0.2358	1.29787
		0.23804	1.09137				0.23842	1.20616				0.23639	1.30074
		0.23863	1.09377				0.23901	1.20882				0.23698	1.3036
		0.23922	1.09617				0.2396	1.21147				0.23758	1.30647
		0.23981	1.09858				0.24019	1.21413				0.23817	1.30933
		0.2404	1.10098				0.24078	1.21679				0.23876	1.3122
		0.24099	1.10339				0.24137	1.21944				0.23936	1.31506
		0.24158	1.10579				0.24196	1.2221				0.23995	1.31793
		0.24217	1.10819				0.24255	1.22476				0.24055	1.32079
		0.24276	1.1106				0.24314	1.22741				0.24114	1.32366
		0.24335	1.113				0.24373	1.23007				0.24173	1.32652
		0.24394	1.1154				0.24432	1.23273				0.24233	1.32939
		0.24453	1.11781				0.24491	1.23538				0.24292	1.33225
		0.24513	1.12021				0.2455	1.23804				0.24352	1.33512
		0.24572	1.12262				0.24609	1.2407				0.24411	1.33798
		0.24631	1.12502				0.24668	1.24335				0.2447	1.34085
		0.2469	1.12742				0.24727	1.24601				0.2453	1.34371
		0.24749	1.12983				0.24786	1.24867				0.24589	1.34658
		0.24808	1.13223				0.24845	1.25132				0.24649	1.34944
		0.24867	1.13464				0.24904	1.25398				0.24708	1.35231
		0.24926	1.13704				0.24963	1.25664				0.24767	1.35517
		0.24985	1.13944				0.25022	1.25929				0.24827	1.35804
		0.25044	1.14185				0.25081	1.26195				0.24886	1.36091
		0.25103	1.14425				0.2514	1.26461				0.24945	1.36377
		0.25162	1.14666				0.25199	1.26726				0.25005	1.36664
		0.25222	1.14906				0.25258	1.26992				0.25064	1.3695
		0.25281	1.15146				0.25317	1.27258				0.25124	1.37237
		0.2534	1.15387				0.25377	1.27523				0.25183	1.37523
		0.25399	1.15627				0.25436	1.27789				0.25242	1.3781
		0.25458	1.15867				0.25495	1.28055				0.25302	1.38096
		0.25517	1.16108				0.25554	1.2832				0.25361	1.38383
		0.25576	1.16348				0.25613	1.28586				0.25421	1.38669
		0.25635	1.16589				0.25672	1.28852				0.2548	1.38956
		0.25694	1.16829				0.25731	1.29117				0.25539	1.39242
		0.25753	1.17069				0.2579	1.29383				0.25599	1.39529
		0.25812	1.1731				0.25849	1.29649				0.25658	1.39815
		0.25871	1.1755				0.25908	1.29914				0.25718	1.40102
		0.25931	1.17791				0.25967	1.3018				0.25777	1.40388
		0.2599	1.18031				0.26026	1.30446				0.25836	1.40675
		0.26049	1.18271				0.26085	1.30711				0.25896	1.40961
		0.26108	1.18512				0.26144	1.30977				0.25955	1.41248
		0.26167	1.18752				0.26203	1.31243				0.26014	1.41534
		0.26226	1.18993				0.26262	1.31509				0.26074	1.41821
		0.26285	1.19233				0.26321	1.31774				0.26133	1.42107
		0.26344	1.19473				0.2638	1.3204				0.26193	1.42394
		0.26403	1.19714				0.26439	1.32306				0.26252	1.4268
		0.26462	1.19954				0.26498	1.32571				0.26311	1.42967
		0.26521	1.20194				0.26557	1.32837				0.26371	1.43253
		0.26581	1.20435				0.26616	1.33103				0.2643	1.4354
		0.2664	1.20675				0.26675	1.33368				0.2649	1.43826
		0.26699	1.20916				0.26734	1.33634				0.26549	1.44113
		0.26758	1.21156				0.26793	1.339				0.26608	1.44399
		0.26817	1.21396				0.26852	1.34165				0.26668	1.44686
		0.26876	1.21637				0.26911	1.34431				0.26727	1.44972
		0.26935	1.21877				0.2697	1.34697				0.26787	1.45259
		0.26994	1.22118				0.27029	1.34962				0.26846	1.45545
		0.27053	1.22358				0.27088	1.35228				0.26905	1.45832
		0.27112	1.22598				0.27147	1.35494				0.26965	1.46118
		0.27171	1.22839				0.27206	1.35759				0.27024	1.46405
		0.2723	1.23079				0.27265	1.36025				0.27083	1.46691
		0.2729	1.2332				0.27324	1.36291				0.27143	1.46978
		0.27349	1.2356				0.27383	1.36556				0.27202	1.47264
		0.27408	1.238				0.27442	1.36822				0.27262	1.47551
		0.27467	1.24041				0.27501	1.37088				0.27321	1.47837
		0.27526	1.24281				0.2756	1.37353				0.2738	1.48124
		0.27585	1.24521				0.27619	1.37619				0.2744	1.4841
		0.27644	1.24762				0.27678	1.37885				0.27499	1.48697
		0.27703	1.25002				0.27737	1.3815				0.27559	1.48983
		0.27762	1.25243				0.27796	1.38416				0.27618	1.4927
		0.27821	1.25483				0.27855	1.38682				0.27677	1.49556
		0.2788	1.25723				0.27914	1.38947				0.27737	1.49843
		0.27939	1.25964				0.27973	1.39213				0.27796	1.50129
		0.27999	1.26204				0.28032	1.39479				0.27856	1.50416
		0.28058	1.26445				0.28091	1.39744				0.27915	1.50702
		0.28117	1.26685				0.2815	1.4001				0.27974	1.50989
		0.28176	1.26925				0.28209	1.40276				0.28034	1.51275
		0.28235	1.27166				0.28268	1.40541				0.28093	1.51562
		0.28294	1.27406				0.28327	1.40807				0.28152	1.51848
		0.28353	1.27647				0.28386	1.41073				0.28212	1.52135
		0.28412	1.27887				0.28445	1.41338				0.28271	1.52421
		0.28471	1.28127				0.28504	1.41604				0.28331	1.52708
		0.2853	1.28368				0.28563	1.4187				0.2839	1.52994
		0.28589	1.28608				0.28622	1.42135				0.28449	1.53281
		0.28649	1.28848				0.28681	1.42401				0.28509	1.53567
		0.28708	1.29089				0.2874	1.42667				0.28568	1.53854
		0.28767	1.29329				0.28799	1.42932				0.28628	1.5414
		0.28826	1.2957				0.28858	1.43198				0.28687	1.54427
		0.28885	1.2981				0.28917	1.43464				0.28746	1.54713
		0.28944	1.3005				0.28976	1.4373				0.28806	1.55
		0.29003	1.30291				0.29035	1.43995				0.28865	1.55286
		0.29062	1.30531				0.29094	1.44261				0.28925	1.55573
		0.29121	1.30772				0.29153	1.44527				0.28984	1.55859
		0.2918	1.31012				0.29212	1.44792				0.29043	1.56146
		0.29239	1.31252				0.29271	1.45058				0.29103	1.56432
		0.29298	1.31493				0.2933	1.45324				0.29162	1.56719
		0.29358	1.31733				0.2939	1.45589				0.29221	1.57005
		0.29417	1.31974				0.29449	1.45855				0.29281	1.57292
		0.29476	1.32214				0.29508	1.46121				0.2934	1.57578
		0.29535	1.32454				0.29567	1.46386				0.294	1.57865
		0.29594	1.32695				0.29626	1.46652				0.29459	1.58151
		0.29653	1.32935				0.29685	1.46918				0.29518	1.58438
		0.29712	1.33175				0.29744	1.47183				0.29578	1.58725
		0.29771	1.33416				0.29803	1.47449				0.29637	1.59011
		0.2983	1.33656				0.29862	1.47715				0.29697	1.59298
		0.29889	1.33897				0.29921	1.4798				0.29756	1.59584
		0.29948	1.34137				0.2998	1.48246				0.29815	1.59871
		0.30007	1.34377				0.30039	1.48512				0.29875	1.60157
		0.30067	1.34618				0.30098	1.48777				0.29934	1.60444
		0.30126	1.34858				0.30157	1.49043				0.29994	1.6073
		0.30185	1.35099				0.30216	1.49309				0.30053	1.61017
		0.30244	1.35339				0.30275	1.49574				0.30112	1.61303
		0.30303	1.35579				0.30334	1.4984				0.30172	1.6159
		0.30362	1.3582				0.30393	1.50106				0.30231	1.61876
		0.30421	1.3606				0.30452	1.50371				0.3029	1.62163
		0.3048	1.36301				0.30511	1.50637				0.3035	1.62449
		0.30539	1.36541				0.3057	1.50903				0.30409	1.62736
		0.30598	1.36781				0.30629	1.51168				0.30469	1.63022
		0.30657	1.37022				0.30688	1.51434				0.30528	1.63309
		0.30717	1.37262				0.30747	1.517				0.30587	1.63595
		0.30776	1.37502				0.30806	1.51965				0.30647	1.63882
		0.30835	1.37743				0.30865	1.52231				0.30706	1.64168
		0.30894	1.37983				0.30924	1.52497				0.30766	1.64455
		0.30953	1.38224				0.30983	1.52762				0.30825	1.64741
		0.31012	1.38464				0.31042	1.53028				0.30884	1.65028
		0.31071	1.38704				0.31101	1.53294				0.30944	1.65314
		0.3113	1.38945				0.3116	1.53559				0.31003	1.65601
		0.31189	1.39185				0.31219	1.53825				0.31063	1.65887
		0.31248	1.39426				0.31278	1.54091				0.31122	1.66174
		0.31307	1.39666				0.31337	1.54356				0.31181	1.6646
		0.31366	1.39906				0.31396	1.54622				0.31241	1.66747
		0.31426	1.40147				0.31455	1.54888				0.313	1.67033
		0.31485	1.40387				0.31514	1.55153				0.31359	1.6732
		0.31544	1.40628				0.31573	1.55419				0.31419	1.67606
		0.31603	1.40868				0.31632	1.55685				0.31478	1.67893
		0.31662	1.41108				0.31691	1.55951				0.31538	1.68179
		0.31721	1.41349				0.3175	1.56216				0.31597	1.68466
		0.3178	1.41589				0.31809	1.56482				0.31656	1.68752
		0.31839	1.41829				0.31868	1.56748				0.31716	1.69039
		0.31898	1.4207				0.31927	1.57013				0.31775	1.69325
		0.31957	1.4231				0.31986	1.57279				0.31835	1.69612
		0.32016	1.42551				0.32045	1.57545				0.31894	1.69898
		0.32075	1.42791				0.32104	1.5781				0.31953	1.70185
		0.32135	1.43031				0.32163	1.58076				0.32013	1.70471
		0.32194	1.43272				0.32222	1.58342				0.32072	1.70758
		0.32253	1.43512				0.32281	1.58607				0.32132	1.71044
		0.32312	1.43753				0.3234	1.58873				0.32191	1.71331
		0.32371	1.43993				0.32399	1.59139				0.3225	1.71617
		0.3243	1.44233				0.32458	1.59404				0.3231	1.71904
		0.32489	1.44474				0.32517	1.5967				0.32369	1.7219
		0.32548	1.44714				0.32576	1.59936				0.32428	1.72477
		0.32607	1.44955				0.32635	1.60201				0.32488	1.72763
		0.32666	1.45195				0.32694	1.60467				0.32547	1.7305
		0.32725	1.45435				0.32753	1.60733				0.32607	1.73336
		0.32785	1.45676				0.32812	1.60998				0.32666	1.73623
		0.32844	1.45916				0.32871	1.61264				0.32725	1.73909
		0.32903	1.46156				0.3293	1.6153				0.32785	1.74196
		0.32962	1.46397				0.32989	1.61795				0.32844	1.74482
		0.33021	1.46637				0.33048	1.62061				0.32904	1.74769
		0.3308	1.46878				0.33107	1.62327				0.32963	1.75055
		0.33139	1.47118				0.33166	1.62592				0.33022	1.75342
		0.33198	1.47358				0.33225	1.62858				0.33082	1.75628
		0.33257	1.47599				0.33284	1.63124				0.33141	1.75915
		0.33316	1.47839				0.33344	1.63389				0.33201	1.76201
		0.33375	1.4808				0.33403	1.63655				0.3326	1.76488
		0.33434	1.4832				0.33462	1.63921				0.33319	1.76774
		0.33494	1.4856				0.33521	1.64186				0.33379	1.77061
		0.33553	1.48801				0.3358	1.64452				0.33438	1.77347
		0.33612	1.49041				0.33639	1.64718				0.33497	1.77634
		0.33671	1.49282				0.33698	1.64983				0.33557	1.7792
		0.3373	1.49522				0.33757	1.65249				0.33616	1.78207
		0.33789	1.49762				0.33816	1.65515				0.33676	1.78493
		0.33848	1.50003				0.33875	1.6578				0.33735	1.7878
		0.33907	1.50243				0.33934	1.66046				0.33794	1.79066
		0.33966	1.50483				0.33993	1.66312				0.33854	1.79353
		0.34025	1.50724				0.34052	1.66577				0.33913	1.79639
		0.34084	1.50964				0.34111	1.66843				0.33973	1.79926
		0.34143	1.51205				0.3417	1.67109				0.34032	1.80212
		0.34203	1.51445				0.34229	1.67374				0.34091	1.80499
		0.34262	1.51685				0.34288	1.6764				0.34151	1.80785
		0.34321	1.51926				0.34347	1.67906				0.3421	1.81072
		0.3438	1.52166				0.34406	1.68172				0.34269	1.81359
		0.34439	1.52407				0.34465	1.68437				0.34329	1.81645
		0.34498	1.52647				0.34524	1.68703				0.34388	1.81932
		0.34557	1.52887				0.34583	1.68969				0.34448	1.82218
		0.34616	1.53128				0.34642	1.69234				0.34507	1.82505
		0.34675	1.53368				0.34701	1.695				0.34566	1.82791
		0.34734	1.53609				0.3476	1.69766				0.34626	1.83078
		0.34793	1.53849				0.34819	1.70031				0.34685	1.83364
		0.34853	1.54089				0.34878	1.70297				0.34745	1.83651
		0.34912	1.5433				0.34937	1.70563				0.34804	1.83937
		0.34971	1.5457				0.34996	1.70828				0.34863	1.84224
		0.3503	1.5481				0.35055	1.71094				0.34923	1.8451
		0.35089	1.55051				0.35114	1.7136				0.34982	1.84797
		0.35148	1.55291				0.35173	1.71625				0.35042	1.85083
		0.35207	1.55532				0.35232	1.71891				0.35101	1.8537
		0.35266	1.55772				0.35291	1.72157				0.3516	1.85656
		0.35325	1.56012				0.3535	1.72422				0.3522	1.85943
		0.35384	1.56253				0.35409	1.72688				0.35279	1.86229
		0.35443	1.56493				0.35468	1.72954				0.35338	1.86516
		0.35502	1.56734				0.35527	1.73219				0.35398	1.86802
		0.35562	1.56974				0.35586	1.73485				0.35457	1.87089
		0.35621	1.57214				0.35645	1.73751				0.35517	1.87375
		0.3568	1.57455				0.35704	1.74016				0.35576	1.87662
		0.35739	1.57695				0.35763	1.74282				0.35635	1.87948
		0.35798	1.57936				0.35822	1.74548				0.35695	1.88235
		0.35857	1.58176				0.35881	1.74813				0.35754	1.88521
		0.35916	1.58416				0.3594	1.75079				0.35814	1.88808
		0.35975	1.58657				0.35999	1.75345				0.35873	1.89094
		0.36034	1.58897				0.36058	1.7561				0.35932	1.89381
		0.36093	1.59137				0.36117	1.75876				0.35992	1.89667
		0.36152	1.59378				0.36176	1.76142				0.36051	1.89954
		0.36211	1.59618				0.36235	1.76407				0.36111	1.9024
		0.36271	1.59859				0.36294	1.76673				0.3617	1.90527
		0.3633	1.60099				0.36353	1.76939				0.36229	1.90813
		0.36389	1.60339				0.36412	1.77204				0.36289	1.911
		0.36448	1.6058				0.36471	1.7747				0.36348	1.91386
		0.36507	1.6082				0.3653	1.77736				0.36407	1.91673
		0.36566	1.61061				0.36589	1.78001				0.36467	1.91959
		0.36625	1.61301				0.36648	1.78267				0.36526	1.92246
		0.36684	1.61541				0.36707	1.78533				0.36586	1.92532
		0.36743	1.61782				0.36766	1.78798				0.36645	1.92819
		0.36802	1.62022				0.36825	1.79064				0.36704	1.93105
		0.36861	1.62263				0.36884	1.7933				0.36764	1.93392
		0.36921	1.62503				0.36943	1.79595				0.36823	1.93678
		0.3698	1.62743				0.37002	1.79861				0.36883	1.93965
		0.37039	1.62984				0.37061	1.80127				0.36942	1.94251
		0.37098	1.63224				0.3712	1.80392				0.37001	1.94538
		0.37157	1.63464				0.37179	1.80658				0.37061	1.94824
		0.37216	1.63705				0.37238	1.80924				0.3712	1.95111
		0.37275	1.63945				0.37298	1.8119				0.3718	1.95397
		0.37334	1.64186				0.37357	1.81455				0.37239	1.95684
		0.37393	1.64426				0.37416	1.81721				0.37298	1.9597
		0.37452	1.64666				0.37475	1.81987				0.37358	1.96257
		0.37511	1.64907				0.37534	1.82252				0.37417	1.96543
		0.3757	1.65147				0.37593	1.82518				0.37476	1.9683
		0.3763	1.65388				0.37652	1.82784				0.37536	1.97116
		0.37689	1.65628				0.37711	1.83049				0.37595	1.97403
		0.37748	1.65868				0.3777	1.83315				0.37655	1.97689
		0.37807	1.66109				0.37829	1.83581				0.37714	1.97976
		0.37866	1.66349				0.37888	1.83846				0.37773	1.98262
		0.37925	1.6659				0.37947	1.84112				0.37833	1.98549
		0.37984	1.6683				0.38006	1.84378				0.37892	1.98835
		0.38043	1.6707				0.38065	1.84643				0.37952	1.99122
		0.38102	1.67311				0.38124	1.84909				0.38011	1.99408
		0.38161	1.67551				0.38183	1.85175				0.3807	1.99695
		0.3822	1.67791				0.38242	1.8544				0.3813	1.99981
		0.38279	1.68032				0.38301	1.85706				0.38189	2.00268
		0.38339	1.68272				0.3836	1.85972				0.38249	2.00554
		0.38398	1.68513				0.38419	1.86237				0.38308	2.00841
		0.38457	1.68753				0.38478	1.86503				0.38367	2.01127
		0.38516	1.68993				0.38537	1.86769				0.38427	2.01414
		0.38575	1.69234				0.38596	1.87034				0.38486	2.017
		0.38634	1.69474				0.38655	1.873				0.38545	2.01987
		0.38693	1.69715				0.38714	1.87566				0.38605	2.02273
		0.38752	1.69955				0.38773	1.87831				0.38664	2.0256
		0.38811	1.70195				0.38832	1.88097				0.38724	2.02846
		0.3887	1.70436				0.38891	1.88363				0.38783	2.03133
		0.38929	1.70676				0.3895	1.88628				0.38842	2.0342
		0.38988	1.70917				0.39009	1.88894				0.38902	2.03706
		0.39048	1.71157				0.39068	1.8916				0.38961	2.03993
		0.39107	1.71397				0.39127	1.89425				0.39021	2.04279
		0.39166	1.71638				0.39186	1.89691				0.3908	2.04566
		0.39225	1.71878				0.39245	1.89957				0.39139	2.04852
		0.39284	1.72118				0.39304	1.90222				0.39199	2.05139
		0.39343	1.72359				0.39363	1.90488				0.39258	2.05425
		0.39402	1.72599				0.39422	1.90754				0.39318	2.05712
		0.39461	1.7284				0.39481	1.91019				0.39377	2.05998
		0.3952	1.7308				0.3954	1.91285				0.39436	2.06285
		0.39579	1.7332				0.39599	1.91551				0.39496	2.06571
		0.39638	1.73561				0.39658	1.91816				0.39555	2.06858
		0.39698	1.73801				0.39717	1.92082				0.39614	2.07144
		0.39757	1.74042				0.39776	1.92348				0.39674	2.07431
		0.39816	1.74282				0.39835	1.92613				0.39733	2.07717
		0.39875	1.74522				0.39894	1.92879				0.39793	2.08004
		0.39934	1.74763				0.39953	1.93145				0.39852	2.0829
		0.39993	1.75003				0.40012	1.93411				0.39911	2.08577
		0.40052	1.75244				0.40071	1.93676				0.39971	2.08863
		0.40111	1.75484				0.4013	1.93942				0.4003	2.0915
		0.4017	1.75724				0.40189	1.94208				0.4009	2.09436
		0.40229	1.75965				0.40248	1.94473				0.40149	2.09723
		0.40288	1.76205				0.40307	1.94739				0.40208	2.10009
		0.40347	1.76445				0.40366	1.95005				0.40268	2.10296
		0.40407	1.76686				0.40425	1.9527				0.40327	2.10582
		0.40466	1.76926				0.40484	1.95536				0.40387	2.10869
		0.40525	1.77167				0.40543	1.95802				0.40446	2.11155
		0.40584	1.77407				0.40602	1.96067				0.40505	2.11442
		0.40643	1.77647				0.40661	1.96333				0.40565	2.11728
		0.40702	1.77888				0.4072	1.96599				0.40624	2.12015
		0.40761	1.78128				0.40779	1.96864				0.40683	2.12301
		0.4082	1.78369				0.40838	1.9713				0.40743	2.12588
		0.40879	1.78609				0.40897	1.97396				0.40802	2.12874
		0.40938	1.78849				0.40956	1.97661				0.40862	2.13161
		0.40997	1.7909				0.41015	1.97927				0.40921	2.13447
		0.41056	1.7933				0.41074	1.98193				0.4098	2.13734
		0.41116	1.79571				0.41133	1.98458				0.4104	2.1402
		0.41175	1.79811				0.41192	1.98724				0.41099	2.14307
		0.41234	1.80051				0.41252	1.9899				0.41159	2.14593
		0.41293	1.80292				0.41311	1.99255				0.41218	2.1488
		0.41352	1.80532				0.4137	1.99521				0.41277	2.15166
		0.41411	1.80772				0.41429	1.99787				0.41337	2.15453
		0.4147	1.81013				0.41488	2.00052				0.41396	2.15739
		0.41529	1.81253				0.41547	2.00318				0.41456	2.16026
		0.41588	1.81494				0.41606	2.00584				0.41515	2.16312
		0.41647	1.81734				0.41665	2.00849				0.41574	2.16599
		0.41706	1.81974				0.41724	2.01115				0.41634	2.16885
		0.41766	1.82215				0.41783	2.01381				0.41693	2.17172
		0.41825	1.82455				0.41842	2.01646				0.41752	2.17458
		0.41884	1.82696				0.41901	2.01912				0.41812	2.17745
		0.41943	1.82936				0.4196	2.02178				0.41871	2.18031
		0.42002	1.83176				0.42019	2.02443				0.41931	2.18318
		0.42061	1.83417				0.42078	2.02709				0.4199	2.18604
		0.4212	1.83657				0.42137	2.02975				0.42049	2.18891
		0.42179	1.83898				0.42196	2.0324				0.42109	2.19177
		0.42238	1.84138				0.42255	2.03506				0.42168	2.19464
		0.42297	1.84378				0.42314	2.03772				0.42228	2.1975
		0.42356	1.84619				0.42373	2.04037				0.42287	2.20037
		0.42415	1.84859				0.42432	2.04303				0.42346	2.20323
		0.42475	1.85099				0.42491	2.04569				0.42406	2.2061
		0.42534	1.8534				0.4255	2.04834				0.42465	2.20896
		0.42593	1.8558				0.42609	2.051				0.42525	2.21183
		0.42652	1.85821				0.42668	2.05366				0.42584	2.21469
		0.42711	1.86061				0.42727	2.05632				0.42643	2.21756
		0.4277	1.86301				0.42786	2.05897				0.42703	2.22042
		0.42829	1.86542				0.42845	2.06163				0.42762	2.22329
		0.42888	1.86782				0.42904	2.06429				0.42821	2.22615
		0.42947	1.87023				0.42963	2.06694				0.42881	2.22902
		0.43006	1.87263				0.43022	2.0696				0.4294	2.23188
		0.43065	1.87503				0.43081	2.07226				0.43	2.23475
		0.43124	1.87744				0.4314	2.07491				0.43059	2.23761
		0.43184	1.87984				0.43199	2.07757				0.43118	2.24048
		0.43243	1.88225				0.43258	2.08023				0.43178	2.24334
		0.43302	1.88465				0.43317	2.08288				0.43237	2.24621
		0.43361	1.88705				0.43376	2.08554				0.43297	2.24907
		0.4342	1.88946				0.43435	2.0882				0.43356	2.25194
		0.43479	1.89186				0.43494	2.09085				0.43415	2.2548
		0.43538	1.89426				0.43553	2.09351				0.43475	2.25767
		0.43597	1.89667				0.43612	2.09617				0.43534	2.26054
		0.43656	1.89907				0.43671	2.09882				0.43594	2.2634
		0.43715	1.90148				0.4373	2.10148				0.43653	2.26627
		0.43774	1.90388				0.43789	2.10414				0.43712	2.26913
		0.43834	1.90628				0.43848	2.10679				0.43772	2.272
		0.43893	1.90869				0.43907	2.10945				0.43831	2.27486
		0.43952	1.91109				0.43966	2.11211				0.4389	2.27773
		0.44011	1.9135				0.44025	2.11476				0.4395	2.28059
		0.4407	1.9159				0.44084	2.11742				0.44009	2.28346
		0.44129	1.9183				0.44143	2.12008				0.44069	2.28632
		0.44188	1.92071				0.44202	2.12273				0.44128	2.28919
		0.44247	1.92311				0.44261	2.12539				0.44187	2.29205
		0.44306	1.92552				0.4432	2.12805				0.44247	2.29492
		0.44365	1.92792				0.44379	2.1307				0.44306	2.29778
		0.44424	1.93032				0.44438	2.13336				0.44366	2.30065
		0.44483	1.93273				0.44497	2.13602				0.44425	2.30351
		0.44543	1.93513				0.44556	2.13867				0.44484	2.30638
		0.44602	1.93753				0.44615	2.14133				0.44544	2.30924
		0.44661	1.93994				0.44674	2.14399				0.44603	2.31211
		0.4472	1.94234				0.44733	2.14664				0.44663	2.31497
		0.44779	1.94475				0.44792	2.1493				0.44722	2.31784
		0.44838	1.94715				0.44851	2.15196				0.44781	2.3207
		0.44897	1.94955				0.4491	2.15461				0.44841	2.32357
		0.44956	1.95196				0.44969	2.15727				0.449	2.32643
		0.45015	1.95436				0.45028	2.15993				0.44959	2.3293
		0.45074	1.95677				0.45087	2.16258				0.45019	2.33216
		0.45133	1.95917				0.45146	2.16524				0.45078	2.33503
		0.45192	1.96157				0.45206	2.1679				0.45138	2.33789
		0.45252	1.96398				0.45265	2.17055				0.45197	2.34076
		0.45311	1.96638				0.45324	2.17321				0.45256	2.34362
		0.4537	1.96879				0.45383	2.17587				0.45316	2.34649
		0.45429	1.97119				0.45442	2.17852				0.45375	2.34935
		0.45488	1.97359				0.45501	2.18118				0.45435	2.35222
		0.45547	1.976				0.4556	2.18384				0.45494	2.35508
		0.45606	1.9784				0.45619	2.1865				0.45553	2.35795
		0.45665	1.9808				0.45678	2.18915				0.45613	2.36081
		0.45724	1.98321				0.45737	2.19181				0.45672	2.36368
		0.45783	1.98561				0.45796	2.19447				0.45731	2.36654
		0.45842	1.98802				0.45855	2.19712				0.45791	2.36941
		0.45902	1.99042				0.45914	2.19978				0.4585	2.37227
		0.45961	1.99282				0.45973	2.20244				0.4591	2.37514
		0.4602	1.99523				0.46032	2.20509				0.45969	2.378
		0.46079	1.99763				0.46091	2.20775				0.46028	2.38087
		0.46138	2.00004				0.4615	2.21041				0.46088	2.38373
		0.46197	2.00244				0.46209	2.21306				0.46147	2.3866
		0.46256	2.00484				0.46268	2.21572				0.46207	2.38946
		0.46315	2.00725				0.46327	2.21838				0.46266	2.39233
		0.46374	2.00965				0.46386	2.22103				0.46325	2.39519
		0.46433	2.01206				0.46445	2.22369				0.46385	2.39806
		0.46492	2.01446				0.46504	2.22635				0.46444	2.40092
		0.46551	2.01686				0.46563	2.229				0.46504	2.40379
		0.46611	2.01927				0.46622	2.23166				0.46563	2.40665
		0.4667	2.02167				0.46681	2.23432				0.46622	2.40952
		0.46729	2.02407				0.4674	2.23697				0.46682	2.41238
		0.46788	2.02648				0.46799	2.23963				0.46741	2.41525
		0.46847	2.02888				0.46858	2.24229				0.468	2.41811
		0.46906	2.03129				0.46917	2.24494				0.4686	2.42098
		0.46965	2.03369				0.46976	2.2476				0.46919	2.42384
		0.47024	2.03609				0.47035	2.25026				0.46979	2.42671
		0.47083	2.0385				0.47094	2.25291				0.47038	2.42957
		0.47142	2.0409				0.47153	2.25557				0.47097	2.43244
		0.47201	2.04331				0.47212	2.25823				0.47157	2.4353
		0.4726	2.04571				0.47271	2.26088				0.47216	2.43817
		0.4732	2.04811				0.4733	2.26354				0.47276	2.44103
		0.47379	2.05052				0.47389	2.2662				0.47335	2.4439
		0.47438	2.05292				0.47448	2.26885				0.47394	2.44676
		0.47497	2.05533				0.47507	2.27151				0.47454	2.44963
		0.47556	2.05773				0.47566	2.27417				0.47513	2.45249
		0.47615	2.06013				0.47625	2.27682				0.47573	2.45536
		0.47674	2.06254				0.47684	2.27948				0.47632	2.45822
		0.47733	2.06494				0.47743	2.28214				0.47691	2.46109
		0.47792	2.06734				0.47802	2.28479				0.47751	2.46395
		0.47851	2.06975				0.47861	2.28745				0.4781	2.46682
		0.4791	2.07215				0.4792	2.29011				0.47869	2.46968
		0.4797	2.07456				0.47979	2.29276				0.47929	2.47255
		0.48029	2.07696				0.48038	2.29542				0.47988	2.47541
		0.48088	2.07936				0.48097	2.29808				0.48048	2.47828
		0.48147	2.08177				0.48156	2.30073				0.48107	2.48114
		0.48206	2.08417				0.48215	2.30339				0.48166	2.48401
		0.48265	2.08658				0.48274	2.30605				0.48226	2.48688
		0.48324	2.08898				0.48333	2.30871				0.48285	2.48974
		0.48383	2.09138				0.48392	2.31136				0.48345	2.49261
		0.48442	2.09379				0.48451	2.31402				0.48404	2.49547
		0.48501	2.09619				0.4851	2.31668				0.48463	2.49834
		0.4856	2.0986				0.48569	2.31933				0.48523	2.5012
		0.48619	2.101				0.48628	2.32199				0.48582	2.50407
		0.48679	2.1034				0.48687	2.32465				0.48642	2.50693
		0.48738	2.10581				0.48746	2.3273				0.48701	2.5098
		0.48797	2.10821				0.48805	2.32996				0.4876	2.51266
		0.48856	2.11061				0.48864	2.33262				0.4882	2.51553
		0.48915	2.11302				0.48923	2.33527				0.48879	2.51839
		0.48974	2.11542				0.48982	2.33793				0.48938	2.52126
		0.49033	2.11783				0.49041	2.34059				0.48998	2.52412
		0.49092	2.12023				0.491	2.34324				0.49057	2.52699
		0.49151	2.12263				0.4916	2.3459				0.49117	2.52985
		0.4921	2.12504				0.49219	2.34856				0.49176	2.53272
		0.49269	2.12744				0.49278	2.35121				0.49235	2.53558
		0.49328	2.12985				0.49337	2.35387				0.49295	2.53845
		0.49388	2.13225				0.49396	2.35653				0.49354	2.54131
		0.49447	2.13465				0.49455	2.35918				0.49414	2.54418
		0.49506	2.13706				0.49514	2.36184				0.49473	2.54704
		0.49565	2.13946				0.49573	2.3645				0.49532	2.54991
		0.49624	2.14187				0.49632	2.36715				0.49592	2.55277
		0.49683	2.14427				0.49691	2.36981				0.49651	2.55564
		0.49742	2.14667				0.4975	2.37247				0.49711	2.5585
		0.49801	2.14908				0.49809	2.37512				0.4977	2.56137
		0.4986	2.15148				0.49868	2.37778				0.49829	2.56423
		0.49919	2.15388				0.49927	2.38044				0.49889	2.5671
		0.49978	2.15629				0.49986	2.38309				0.49948	2.56996
		0.50037	2.15869				0.50045	2.38575				0.50007	2.57283
		0.50097	2.1611				0.50104	2.38841				0.50067	2.57569
		0.50156	2.1635				0.50163	2.39106				0.50126	2.57856
		0.50215	2.1659				0.50222	2.39372				0.50186	2.58142
		0.50274	2.16831				0.50281	2.39638				0.50245	2.58429
		0.50333	2.17071				0.5034	2.39903				0.50304	2.58715
		0.50392	2.17312				0.50399	2.40169				0.50364	2.59002
		0.50451	2.17552				0.50458	2.40435				0.50423	2.59288
		0.5051	2.17792				0.50517	2.407				0.50483	2.59575
		0.50569	2.18033				0.50576	2.40966				0.50542	2.59861
		0.50628	2.18273				0.50635	2.41232				0.50601	2.60148
		0.50687	2.18514				0.50694	2.41497				0.50661	2.60434
		0.50747	2.18754				0.50753	2.41763				0.5072	2.60721
		0.50806	2.18994				0.50812	2.42029				0.5078	2.61007
		0.50865	2.19235				0.50871	2.42294				0.50839	2.61294
		0.50924	2.19475				0.5093	2.4256				0.50898	2.6158
		0.50983	2.19715				0.50989	2.42826				0.50958	2.61867
		0.51042	2.19956				0.51048	2.43092				0.51017	2.62153
		0.51101	2.20196				0.51107	2.43357				0.51076	2.6244
		0.5116	2.20437				0.51166	2.43623				0.51136	2.62726
		0.51219	2.20677				0.51225	2.43889				0.51195	2.63013
		0.51278	2.20917				0.51284	2.44154				0.51255	2.63299
		0.51337	2.21158				0.51343	2.4442				0.51314	2.63586
		0.51396	2.21398				0.51402	2.44686				0.51373	2.63872
		0.51456	2.21639				0.51461	2.44951				0.51433	2.64159
		0.51515	2.21879				0.5152	2.45217				0.51492	2.64445
		0.51574	2.22119				0.51579	2.45483				0.51552	2.64732
		0.51633	2.2236				0.51638	2.45748				0.51611	2.65018
		0.51692	2.226				0.51697	2.46014				0.5167	2.65305
		0.51751	2.22841				0.51756	2.4628				0.5173	2.65591
		0.5181	2.23081				0.51815	2.46545				0.51789	2.65878
		0.51869	2.23321				0.51874	2.46811				0.51849	2.66164
		0.51928	2.23562				0.51933	2.47077				0.51908	2.66451
		0.51987	2.23802				0.51992	2.47342				0.51967	2.66737
		0.52046	2.24042				0.52051	2.47608				0.52027	2.67024
		0.52105	2.24283				0.5211	2.47874				0.52086	2.6731
		0.52165	2.24523				0.52169	2.48139				0.52145	2.67597
		0.52224	2.24764				0.52228	2.48405				0.52205	2.67883
		0.52283	2.25004				0.52287	2.48671				0.52264	2.6817
		0.52342	2.25244				0.52346	2.48936				0.52324	2.68456
		0.52401	2.25485				0.52405	2.49202				0.52383	2.68743
		0.5246	2.25725				0.52464	2.49468				0.52442	2.69029
		0.52519	2.25966				0.52523	2.49733				0.52502	2.69316
		0.52578	2.26206				0.52582	2.49999				0.52561	2.69602
		0.52637	2.26446				0.52641	2.50265				0.52621	2.69889
		0.52696	2.26687				0.527	2.5053				0.5268	2.70175
		0.52755	2.26927				0.52759	2.50796				0.52739	2.70462
		0.52815	2.27168				0.52818	2.51062				0.52799	2.70748
		0.52874	2.27408				0.52877	2.51327				0.52858	2.71035
		0.52933	2.27648				0.52936	2.51593				0.52918	2.71322
		0.52992	2.27889				0.52995	2.51859				0.52977	2.71608
		0.53051	2.28129				0.53054	2.52124				0.53036	2.71895
		0.5311	2.28369				0.53113	2.5239				0.53096	2.72181
		0.53169	2.2861				0.53173	2.52656				0.53155	2.72468
		0.53228	2.2885				0.53232	2.52921				0.53214	2.72754
		0.53287	2.29091				0.53291	2.53187				0.53274	2.73041
		0.53346	2.29331				0.5335	2.53453				0.53333	2.73327
		0.53405	2.29571				0.53409	2.53718				0.53393	2.73614
		0.53464	2.29812				0.53468	2.53984				0.53452	2.739
		0.53524	2.30052				0.53527	2.5425				0.53511	2.74187
		0.53583	2.30293				0.53586	2.54515				0.53571	2.74473
		0.53642	2.30533				0.53645	2.54781				0.5363	2.7476
		0.53701	2.30773				0.53704	2.55047				0.5369	2.75046
		0.5376	2.31014				0.53763	2.55313				0.53749	2.75333
		0.53819	2.31254				0.53822	2.55578				0.53808	2.75619
		0.53878	2.31495				0.53881	2.55844				0.53868	2.75906
		0.53937	2.31735				0.5394	2.5611				0.53927	2.76192
		0.53996	2.31975				0.53999	2.56375				0.53987	2.76479
		0.54055	2.32216				0.54058	2.56641				0.54046	2.76765
		0.54114	2.32456				0.54117	2.56907				0.54105	2.77052
		0.54173	2.32696				0.54176	2.57172				0.54165	2.77338
		0.54233	2.32937				0.54235	2.57438				0.54224	2.77625
		0.54292	2.33177				0.54294	2.57704				0.54283	2.77911
		0.54351	2.33418				0.54353	2.57969				0.54343	2.78198
		0.5441	2.33658				0.54412	2.58235				0.54402	2.78484
		0.54469	2.33898				0.54471	2.58501				0.54462	2.78771
		0.54528	2.34139				0.5453	2.58766				0.54521	2.79057
		0.54587	2.34379				0.54589	2.59032				0.5458	2.79344
		0.54646	2.3462				0.54648	2.59298				0.5464	2.7963
		0.54705	2.3486				0.54707	2.59563				0.54699	2.79917
		0.54764	2.351				0.54766	2.59829				0.54759	2.80203
		0.54823	2.35341				0.54825	2.60095				0.54818	2.8049
		0.54883	2.35581				0.54884	2.6036				0.54877	2.80776
		0.54942	2.35822				0.54943	2.60626				0.54937	2.81063
		0.55001	2.36062				0.55002	2.60892				0.54996	2.81349
		0.5506	2.36302				0.55061	2.61157				0.55056	2.81636
		0.55119	2.36543				0.5512	2.61423				0.55115	2.81922
		0.55178	2.36783				0.55179	2.61689				0.55174	2.82209
		0.55237	2.37023				0.55238	2.61954				0.55234	2.82495
		0.55296	2.37264				0.55297	2.6222				0.55293	2.82782
		0.55355	2.37504				0.55356	2.62486				0.55352	2.83068
		0.55414	2.37745				0.55415	2.62751				0.55412	2.83355
		0.55473	2.37985				0.55474	2.63017				0.55471	2.83641
		0.55532	2.38225				0.55533	2.63283				0.55531	2.83928
		0.55592	2.38466				0.55592	2.63548				0.5559	2.84214
		0.55651	2.38706				0.55651	2.63814				0.55649	2.84501
		0.5571	2.38947				0.5571	2.6408				0.55709	2.84787
		0.55769	2.39187				0.55769	2.64345				0.55768	2.85074
		0.55828	2.39427				0.55828	2.64611				0.55828	2.8536
		0.55887	2.39668				0.55887	2.64877				0.55887	2.85647
		0.55946	2.39908				0.55946	2.65142				0.55946	2.85933
		0.56005	2.40149				0.56005	2.65408				0.56006	2.8622
