# Supplementary material for: Decoupling light absorption and carrier transport via heterogeneous doping in Ta3N5 thin film photoanode
Source: Nat Commun. 2022 Dec 15;13:7769. doi: 10.1038/s41467-022-35538-1 (PMC9755297; doi:10.1038/s41467-022-35538-1)
Supplement: Supplementary file 3 — Source Data [file 41467_2022_35538_MOESM3_ESM.zip › Source Data file/Soruce_Data_Supplementary_Figure_8.xlsx]

## Sheet: Figure S8
Figure S8
Undoped Ta3N5					La-doped Ta3N5
Binding energy (eV)	Intensity (arb. units)	Binding energy (eV)	Intensity (arb. units)		Binding energy (eV)	Intensity (arb. units)	Binding energy (eV)	Intensity (arb. units)
5	3066.8	1.325	-0.64345		5	2581.05	1.499	-0.84266
4.95	2994.19	1.32643	2.1122		4.95	2649.52	1.50025	1.55944
4.9	3051.07	1.32785	4.86786		4.9	2694.04	1.5015	3.96154
4.85	2913.96	1.32928	7.62351		4.85	2464.94	1.50276	6.36365
4.8	2933.48	1.33071	10.3792		4.8	2495.41	1.50401	8.76575
4.75	2929.89	1.33213	13.1348		4.75	2557.11	1.50526	11.1679
4.7	2802.35	1.33356	15.8905		4.7	2642	1.50651	13.57
4.65	2790.59	1.33498	18.6461		4.65	2543.01	1.50777	15.9721
4.6	2736.8	1.33641	21.4018		4.6	2605.97	1.50902	18.3742
4.55	2869.42	1.33784	24.1575		4.55	2565.75	1.51027	20.7763
4.5	2945.79	1.33926	26.9131		4.5	2507.91	1.51152	23.1784
4.45	2827.85	1.34069	29.6688		4.45	2466.35	1.51277	25.5805
4.4	2776.07	1.34212	32.4244		4.4	2594.63	1.51403	27.9826
4.35	2740.71	1.34354	35.1801		4.35	2462.67	1.51528	30.3847
4.3	2786.04	1.34497	37.9357		4.3	2471.91	1.51653	32.7868
4.25	2796.33	1.3464	40.6914		4.25	2448	1.51778	35.1889
4.2	2850.02	1.34782	43.447		4.2	2513.76	1.51904	37.591
4.15	2793.69	1.34925	46.2027		4.15	2622.94	1.52029	39.9931
4.1	2878.49	1.35068	48.9584		4.1	2550.54	1.52154	42.3952
4.05	2901.52	1.3521	51.714		4.05	2596.29	1.52279	44.7973
4	2854.56	1.35353	54.4697		4	2579.72	1.52405	47.1994
3.95	2808.53	1.35495	57.2253		3.95	2591.74	1.5253	49.6015
3.9	2896.61	1.35638	59.981		3.9	2593.48	1.52655	52.0036
3.85	2992.5	1.35781	62.7366		3.85	2531.36	1.5278	54.4057
3.8	2901.85	1.35923	65.4923		3.8	2563.77	1.52905	56.8078
3.75	2848.15	1.36066	68.248		3.75	2534.81	1.53031	59.2099
3.7	2903.8	1.36209	71.0036		3.7	2610.01	1.53156	61.612
3.65	2885.24	1.36351	73.7593		3.65	2630.63	1.53281	64.0142
3.6	2926.98	1.36494	76.5149		3.6	2528.6	1.53406	66.4163
3.55	2954.17	1.36637	79.2706		3.55	2560.29	1.53532	68.8184
3.5	2973.28	1.36779	82.0262		3.5	2520.93	1.53657	71.2205
3.45	2879.63	1.36922	84.7819		3.45	2553.55	1.53782	73.6226
3.4	2907.43	1.37065	87.5375		3.4	2529.95	1.53907	76.0247
3.35	2917.81	1.37207	90.2932		3.35	2379.72	1.54032	78.4268
3.3	2824.59	1.3735	93.0489		3.3	2438.94	1.54158	80.8289
3.25	2805.86	1.37492	95.8045		3.25	2426.69	1.54283	83.231
3.2	2791.49	1.37635	98.5602		3.2	2386.99	1.54408	85.6331
3.15	2788.97	1.37778	101.316		3.15	2422.95	1.54533	88.0352
3.1	2594.69	1.3792	104.071		3.1	2355.03	1.54659	90.4373
3.05	2695.44	1.38063	106.827		3.05	2342.51	1.54784	92.8394
3	2721.07	1.38206	109.583		3	2284.32	1.54909	95.2415
2.95	2565.22	1.38348	112.338		2.95	2231.05	1.55034	97.6436
2.9	2550.34	1.38491	115.094		2.9	2277.91	1.55159	100.046
2.85	2515.11	1.38634	117.85		2.85	2156.17	1.55285	102.448
2.8	2542.52	1.38776	120.605		2.8	2066.29	1.5541	104.85
2.75	2470.29	1.38919	123.361		2.75	2016.69	1.55535	107.252
2.7	2437.53	1.39062	126.117		2.7	1991.38	1.5566	109.654
2.65	2381.94	1.39204	128.872		2.65	2029.07	1.55786	112.056
2.6	2223.7	1.39347	131.628		2.6	2004.42	1.55911	114.458
2.55	2233.64	1.39489	134.384		2.55	1957.54	1.56036	116.86
2.5	2103.76	1.39632	137.139		2.5	1796.81	1.56161	119.263
2.45	2109.31	1.39775	139.895		2.45	1735.3	1.56286	121.665
2.4	2073.88	1.39917	142.651		2.4	1681.99	1.56412	124.067
2.35	2002.22	1.4006	145.406		2.35	1610.58	1.56537	126.469
2.3	1895.72	1.40203	148.162		2.3	1531.85	1.56662	128.871
2.25	1797.08	1.40345	150.918		2.25	1470.4	1.56787	131.273
2.2	1762.88	1.40488	153.673		2.2	1348.67	1.56913	133.675
2.15	1649.88	1.40631	156.429		2.15	1249.58	1.57038	136.077
2.1	1513.13	1.40773	159.185		2.1	1183.44	1.57163	138.479
2.05	1375.06	1.40916	161.94		2.05	1043.74	1.57288	140.881
2	1337.54	1.41059	164.696		2	969.344	1.57414	143.284
1.95	1202.39	1.41201	167.452		1.95	834.526	1.57539	145.686
1.9	1095.93	1.41344	170.207		1.9	787.955	1.57664	148.088
1.85	1013.2	1.41486	172.963		1.85	651.537	1.57789	150.49
1.8	906.495	1.41629	175.719		1.8	549.78	1.57914	152.892
1.75	806.423	1.41772	178.474		1.75	464.742	1.5804	155.294
1.7	703.169	1.41914	181.23		1.7	412.977	1.58165	157.696
1.65	608.892	1.42057	183.986		1.65	306.066	1.5829	160.098
1.6	566.987	1.422	186.741		1.6	303.369	1.58415	162.5
1.55	445.91	1.42342	189.497		1.55	254.302	1.58541	164.903
1.5	384.818	1.42485	192.252		1.5	195.05	1.58666	167.305
1.45	301.617	1.42628	195.008		1.45	140.524	1.58791	169.707
1.4	280.152	1.4277	197.764		1.4	118.675	1.58916	172.109
1.35	240.52	1.42913	200.519		1.35	138.415	1.59041	174.511
1.3	220.444	1.43056	203.275		1.3	104.486	1.59167	176.913
1.25	198.187	1.43198	206.031		1.25	73.4254	1.59292	179.315
1.2	186.11	1.43341	208.786		1.2	51.8647	1.59417	181.717
1.15	173.754	1.43483	211.542		1.15	55.6823	1.59542	184.119
1.1	171.537	1.43626	214.298		1.1	57.3149	1.59668	186.521
1.05	175.878	1.43769	217.053		1.05	42.8611	1.59793	188.924
1	175.614	1.43911	219.809		1	38.3353	1.59918	191.326
0.95	153.818	1.44054	222.565		0.95	34.5538	1.60043	193.728
0.9	153.95	1.44197	225.32		0.9	44.5858	1.60168	196.13
0.85	140.096	1.44339	228.076		0.85	49.8359	1.60294	198.532
0.8	163.537	1.44482	230.832		0.8	27.2309	1.60419	200.934
0.75	120.38	1.44625	233.587		0.75	35.2941	1.60544	203.336
0.7	148.683	1.44767	236.343		0.7	34.2777	1.60669	205.738
0.65	142.917	1.4491	239.099		0.65	30.1561	1.60795	208.14
0.6	127.775	1.45053	241.854		0.6	34.2137	1.6092	210.542
0.55	108.575	1.45195	244.61		0.55	35.3621	1.61045	212.945
0.5	129.448	1.45338	247.366		0.5	34.3858	1.6117	215.347
0.45	130.404	1.4548	250.121		0.45	37.575	1.61295	217.749
0.4	116.855	1.45623	252.877		0.4	31.6727	1.61421	220.151
0.35	86.8828	1.45766	255.633		0.35	23.4734	1.61546	222.553
0.3	105.53	1.45908	258.388		0.3	29.6599	1.61671	224.955
0.25	113.505	1.46051	261.144		0.25	30.3802	1.61796	227.357
0.2	93.4494	1.46194	263.9		0.2	24.934	1.61922	229.759
0.15	79.4558	1.46336	266.655		0.15	22.8812	1.62047	232.161
0.1	103.79	1.46479	269.411		0.1	22.7771	1.62172	234.564
0.05	76.0064	1.46622	272.167		0.05	26.2545	1.62297	236.966
0	70.7563	1.46764	274.922		0	26.8908	1.62423	239.368
-0.05	85.3341	1.46907	277.678		-0.05	27.8071	1.62548	241.77
-0.1	60.2801	1.4705	280.433		-0.1	22.8011	1.62673	244.172
-0.15	59.3117	1.47192	283.189		-0.15	14.2137	1.62798	246.574
-0.2	55.4622	1.47335	285.945		-0.2	19.88	1.62923	248.976
-0.25	55.8343	1.47477	288.7		-0.25	27.7351	1.63049	251.378
-0.3	50.6082	1.4762	291.456		-0.3	17.7071	1.63174	253.78
-0.35	41.5966	1.47763	294.212		-0.35	13.7455	1.63299	256.182
-0.4	34.6178	1.47905	296.967		-0.4	14.3898	1.63424	258.585
-0.45	34.4258	1.48048	299.723		-0.45	15.066	1.6355	260.987
-0.5	41.2365	1.48191	302.479		-0.5	15.5502	1.63675	263.389
-0.55	19.996	1.48333	305.234		-0.55	16.2305	1.638	265.791
-0.6	14.1817	1.48476	307.99		-0.6	14.3818	1.63925	268.193
-0.65	17.7191	1.48619	310.746		-0.65	14.8059	1.6405	270.595
-0.7	11.8607	1.48761	313.501		-0.7	10.5442	1.64176	272.997
-0.75	14.2257	1.48904	316.257		-0.75	7.11485	1.64301	275.399
-0.8	14.7459	1.49047	319.013		-0.8	7.9952	1.64426	277.801
-0.85	7.23089	1.49189	321.768		-0.85	6.7507	1.64551	280.204
-0.9	9.95198	1.49332	324.524		-0.9	10.092	1.64677	282.606
-0.95	10.6323	1.49474	327.28		-0.95	7.40696	1.64802	285.008
-1	10.5842	1.49617	330.035		-1	10.6122	1.64927	287.41
-1.05	15.3661	1.4976	332.791		-1.05	8.71148	1.65052	289.812
-1.1	12.2489	1.49902	335.547		-1.1	5.16607	1.65177	292.214
-1.15	9.53982	1.50045	338.302		-1.15	7.07483	1.65303	294.616
-1.2	9.45578	1.50188	341.058		-1.2	8.91156	1.65428	297.018
-1.25	10.4922	1.5033	343.814		-1.25	4.51781	1.65553	299.42
-1.3	8.53942	1.50473	346.569		-1.3	10.9204	1.65678	301.822
-1.35	10.8643	1.50616	349.325		-1.35	5.85834	1.65804	304.225
-1.4	8.59544	1.50758	352.081		-1.4	4.02161	1.65929	306.627
-1.45	9.59584	1.50901	354.836		-1.45	3.43737	1.66054	309.029
-1.5	6.98279	1.51044	357.592		-1.5	10.2481	1.66179	311.431
-1.55	7.27091	1.51186	360.348		-1.55	6.53461	1.66305	313.833
-1.6	6.73469	1.51329	363.103		-1.6	6.73069	1.6643	316.235
-1.65	5.45418	1.51471	365.859		-1.65	5.38215	1.66555	318.637
-1.7	6.21849	1.51614	368.614		-1.7	7.495	1.6668	321.039
-1.75	8.29932	1.51757	371.37		-1.75	9.29172	1.66805	323.441
-1.8	14.2177	1.51899	374.126		-1.8	7.47099	1.66931	325.844
-1.85	7.39496	1.52042	376.881		-1.85	6.83874	1.67056	328.246
-1.9	6.38255	1.52185	379.637		-1.9	4.59784	1.67181	330.648
-1.95	8.9996	1.52327	382.393		-1.95	1.47259	1.67306	333.05
-2	5.78631	1.5247	385.148		-2	4.66587	1.67432	335.452
-2.05	1.26851	1.52613	387.904		-2.05	8.88756	1.67557	337.854
-2.1	3.09324	1.52755	390.66		-2.1	5.22209	1.67682	340.256
-2.15	7.90316	1.52898	393.415		-2.15	10.6923	1.67807	342.658
-2.2	2.40496	1.53041	396.171		-2.2	7.11485	1.67932	345.06
-2.25	3.33733	1.53183	398.927		-2.25	4.92997	1.68058	347.462
-2.3	0.9964	1.53326	401.682		-2.3	4.30172	1.68183	349.865
-2.35	9.66387	1.53468	404.438		-2.35	2.43297	1.68308	352.267
-2.4	13.8976	1.53611	407.194		-2.4	4.36174	1.68433	354.669
-2.45	6.47859	1.53754	409.949		-2.45	8.87955	1.68559	357.071
-2.5	4.92997	1.53896	412.705		-2.5	6.51861	1.68684	359.473
		1.54039	415.461				1.68809	361.875
		1.54182	418.216				1.68934	364.277
		1.54324	420.972				1.69059	366.679
		1.54467	423.728				1.69185	369.081
		1.5461	426.483				1.6931	371.483
		1.54752	429.239				1.69435	373.886
		1.54895	431.995				1.6956	376.288
		1.55038	434.75				1.69686	378.69
		1.5518	437.506				1.69811	381.092
		1.55323	440.262				1.69936	383.494
		1.55465	443.017				1.70061	385.896
		1.55608	445.773				1.70186	388.298
		1.55751	448.529				1.70312	390.7
		1.55893	451.284				1.70437	393.102
		1.56036	454.04				1.70562	395.505
		1.56179	456.796				1.70687	397.907
		1.56321	459.551				1.70813	400.309
		1.56464	462.307				1.70938	402.711
		1.56607	465.062				1.71063	405.113
		1.56749	467.818				1.71188	407.515
		1.56892	470.574				1.71314	409.917
		1.57035	473.329				1.71439	412.319
		1.57177	476.085				1.71564	414.721
		1.5732	478.841				1.71689	417.123
		1.57462	481.596				1.71814	419.526
		1.57605	484.352				1.7194	421.928
		1.57748	487.108				1.72065	424.33
		1.5789	489.863				1.7219	426.732
		1.58033	492.619				1.72315	429.134
		1.58176	495.375				1.72441	431.536
		1.58318	498.13				1.72566	433.938
		1.58461	500.886				1.72691	436.34
		1.58604	503.642				1.72816	438.742
		1.58746	506.397				1.72941	441.144
		1.58889	509.153				1.73067	443.547
		1.59032	511.909				1.73192	445.949
		1.59174	514.664				1.73317	448.351
		1.59317	517.42				1.73442	450.753
		1.59459	520.176				1.73568	453.155
		1.59602	522.931				1.73693	455.557
		1.59745	525.687				1.73818	457.959
		1.59887	528.443				1.73943	460.361
		1.6003	531.198				1.74068	462.763
		1.60173	533.954				1.74194	465.166
		1.60315	536.71				1.74319	467.568
		1.60458	539.465				1.74444	469.97
		1.60601	542.221				1.74569	472.372
		1.60743	544.976				1.74695	474.774
		1.60886	547.732				1.7482	477.176
		1.61029	550.488				1.74945	479.578
		1.61171	553.243				1.7507	481.98
		1.61314	555.999				1.75195	484.382
		1.61456	558.755				1.75321	486.784
		1.61599	561.51				1.75446	489.187
		1.61742	564.266				1.75571	491.589
		1.61884	567.022				1.75696	493.991
		1.62027	569.777				1.75822	496.393
		1.6217	572.533				1.75947	498.795
		1.62312	575.289				1.76072	501.197
		1.62455	578.044				1.76197	503.599
		1.62598	580.8				1.76323	506.001
		1.6274	583.556				1.76448	508.403
		1.62883	586.311				1.76573	510.806
		1.63026	589.067				1.76698	513.208
		1.63168	591.823				1.76823	515.61
		1.63311	594.578				1.76949	518.012
		1.63453	597.334				1.77074	520.414
		1.63596	600.09				1.77199	522.816
		1.63739	602.845				1.77324	525.218
		1.63881	605.601				1.7745	527.62
		1.64024	608.357				1.77575	530.022
		1.64167	611.112				1.777	532.424
		1.64309	613.868				1.77825	534.827
		1.64452	616.624				1.7795	537.229
		1.64595	619.379				1.78076	539.631
		1.64737	622.135				1.78201	542.033
		1.6488	624.891				1.78326	544.435
		1.65023	627.646				1.78451	546.837
		1.65165	630.402				1.78577	549.239
		1.65308	633.158				1.78702	551.641
		1.6545	635.913				1.78827	554.043
		1.65593	638.669				1.78952	556.445
		1.65736	641.424				1.79077	558.848
		1.65878	644.18				1.79203	561.25
		1.66021	646.936				1.79328	563.652
		1.66164	649.691				1.79453	566.054
		1.66306	652.447				1.79578	568.456
		1.66449	655.203				1.79704	570.858
		1.66592	657.958				1.79829	573.26
		1.66734	660.714				1.79954	575.662
		1.66877	663.47				1.80079	578.064
		1.6702	666.225				1.80205	580.467
		1.67162	668.981				1.8033	582.869
		1.67305	671.737				1.80455	585.271
		1.67447	674.492				1.8058	587.673
		1.6759	677.248				1.80705	590.075
		1.67733	680.004				1.80831	592.477
		1.67875	682.759				1.80956	594.879
		1.68018	685.515				1.81081	597.281
		1.68161	688.271				1.81206	599.683
		1.68303	691.026				1.81332	602.085
		1.68446	693.782				1.81457	604.488
		1.68589	696.538				1.81582	606.89
		1.68731	699.293				1.81707	609.292
		1.68874	702.049				1.81832	611.694
		1.69017	704.805				1.81958	614.096
		1.69159	707.56				1.82083	616.498
		1.69302	710.316				1.82208	618.9
		1.69444	713.072				1.82333	621.302
		1.69587	715.827				1.82459	623.704
		1.6973	718.583				1.82584	626.107
		1.69872	721.338				1.82709	628.509
		1.70015	724.094				1.82834	630.911
		1.70158	726.85				1.82959	633.313
		1.703	729.605				1.83085	635.715
		1.70443	732.361				1.8321	638.117
		1.70586	735.117				1.83335	640.519
		1.70728	737.872				1.8346	642.921
		1.70871	740.628				1.83586	645.323
		1.71014	743.384				1.83711	647.725
		1.71156	746.139				1.83836	650.128
		1.71299	748.895				1.83961	652.53
		1.71441	751.651				1.84086	654.932
		1.71584	754.406				1.84212	657.334
		1.71727	757.162				1.84337	659.736
		1.71869	759.918				1.84462	662.138
		1.72012	762.673				1.84587	664.54
		1.72155	765.429				1.84713	666.942
		1.72297	768.185				1.84838	669.344
		1.7244	770.94				1.84963	671.746
		1.72583	773.696				1.85088	674.149
		1.72725	776.452				1.85214	676.551
		1.72868	779.207				1.85339	678.953
		1.73011	781.963				1.85464	681.355
		1.73153	784.719				1.85589	683.757
		1.73296	787.474				1.85714	686.159
		1.73438	790.23				1.8584	688.561
		1.73581	792.986				1.85965	690.963
		1.73724	795.741				1.8609	693.365
		1.73866	798.497				1.86215	695.768
		1.74009	801.253				1.86341	698.17
		1.74152	804.008				1.86466	700.572
		1.74294	806.764				1.86591	702.974
		1.74437	809.52				1.86716	705.376
		1.7458	812.275				1.86841	707.778
		1.74722	815.031				1.86967	710.18
		1.74865	817.786				1.87092	712.582
		1.75008	820.542				1.87217	714.984
		1.7515	823.298				1.87342	717.386
		1.75293	826.053				1.87468	719.789
		1.75435	828.809				1.87593	722.191
		1.75578	831.565				1.87718	724.593
		1.75721	834.32				1.87843	726.995
		1.75863	837.076				1.87968	729.397
		1.76006	839.832				1.88094	731.799
		1.76149	842.587				1.88219	734.201
		1.76291	845.343				1.88344	736.603
		1.76434	848.099				1.88469	739.005
		1.76577	850.854				1.88595	741.408
		1.76719	853.61				1.8872	743.81
		1.76862	856.366				1.88845	746.212
		1.77005	859.121				1.8897	748.614
		1.77147	861.877				1.89095	751.016
		1.7729	864.633				1.89221	753.418
		1.77432	867.388				1.89346	755.82
		1.77575	870.144				1.89471	758.222
		1.77718	872.9				1.89596	760.624
		1.7786	875.655				1.89722	763.026
		1.78003	878.411				1.89847	765.429
		1.78146	881.167				1.89972	767.831
		1.78288	883.922				1.90097	770.233
		1.78431	886.678				1.90223	772.635
		1.78574	889.434				1.90348	775.037
		1.78716	892.189				1.90473	777.439
		1.78859	894.945				1.90598	779.841
		1.79002	897.701				1.90723	782.243
		1.79144	900.456				1.90849	784.645
		1.79287	903.212				1.90974	787.047
		1.79429	905.967				1.91099	789.45
		1.79572	908.723				1.91224	791.852
		1.79715	911.479				1.9135	794.254
		1.79857	914.234				1.91475	796.656
		1.8	916.99				1.916	799.058
		1.80143	919.746				1.91725	801.46
		1.80285	922.501				1.9185	803.862
		1.80428	925.257				1.91976	806.264
		1.80571	928.013				1.92101	808.666
		1.80713	930.768				1.92226	811.069
		1.80856	933.524				1.92351	813.471
		1.80998	936.28				1.92477	815.873
		1.81141	939.035				1.92602	818.275
		1.81284	941.791				1.92727	820.677
		1.81426	944.547				1.92852	823.079
		1.81569	947.302				1.92977	825.481
		1.81712	950.058				1.93103	827.883
		1.81854	952.814				1.93228	830.285
		1.81997	955.569				1.93353	832.687
		1.8214	958.325				1.93478	835.09
		1.82282	961.081				1.93604	837.492
		1.82425	963.836				1.93729	839.894
		1.82568	966.592				1.93854	842.296
		1.8271	969.348				1.93979	844.698
		1.82853	972.103				1.94105	847.1
		1.82995	974.859				1.9423	849.502
		1.83138	977.615				1.94355	851.904
		1.83281	980.37				1.9448	854.306
		1.83423	983.126				1.94605	856.709
		1.83566	985.882				1.94731	859.111
		1.83709	988.637				1.94856	861.513
		1.83851	991.393				1.94981	863.915
		1.83994	994.148				1.95106	866.317
		1.84137	996.904				1.95232	868.719
		1.84279	999.66				1.95357	871.121
		1.84422	1002.42				1.95482	873.523
		1.84565	1005.17				1.95607	875.925
		1.84707	1007.93				1.95732	878.327
		1.8485	1010.68				1.95858	880.73
		1.84992	1013.44				1.95983	883.132
		1.85135	1016.19				1.96108	885.534
		1.85278	1018.95				1.96233	887.936
		1.8542	1021.71				1.96359	890.338
		1.85563	1024.46				1.96484	892.74
		1.85706	1027.22				1.96609	895.142
		1.85848	1029.97				1.96734	897.544
		1.85991	1032.73				1.96859	899.946
		1.86134	1035.48				1.96985	902.348
		1.86276	1038.24				1.9711	904.751
		1.86419	1040.99				1.97235	907.153
		1.86562	1043.75				1.9736	909.555
		1.86704	1046.51				1.97486	911.957
		1.86847	1049.26				1.97611	914.359
		1.86989	1052.02				1.97736	916.761
		1.87132	1054.77				1.97861	919.163
		1.87275	1057.53				1.97986	921.565
		1.87417	1060.28				1.98112	923.967
		1.8756	1063.04				1.98237	926.37
		1.87703	1065.8				1.98362	928.772
		1.87845	1068.55				1.98487	931.174
		1.87988	1071.31				1.98613	933.576
		1.88131	1074.06				1.98738	935.978
		1.88273	1076.82				1.98863	938.38
		1.88416	1079.57				1.98988	940.782
		1.88559	1082.33				1.99114	943.184
		1.88701	1085.09				1.99239	945.586
		1.88844	1087.84				1.99364	947.988
		1.88986	1090.6				1.99489	950.391
		1.89129	1093.35				1.99614	952.793
		1.89272	1096.11				1.9974	955.195
		1.89414	1098.86				1.99865	957.597
		1.89557	1101.62				1.9999	959.999
		1.897	1104.37				2.00115	962.401
		1.89842	1107.13				2.00241	964.803
		1.89985	1109.89				2.00366	967.205
		1.90128	1112.64				2.00491	969.607
		1.9027	1115.4				2.00616	972.01
		1.90413	1118.15				2.00741	974.412
		1.90556	1120.91				2.00867	976.814
		1.90698	1123.66				2.00992	979.216
		1.90841	1126.42				2.01117	981.618
		1.90983	1129.18				2.01242	984.02
		1.91126	1131.93				2.01368	986.422
		1.91269	1134.69				2.01493	988.824
		1.91411	1137.44				2.01618	991.226
		1.91554	1140.2				2.01743	993.628
		1.91697	1142.95				2.01868	996.031
		1.91839	1145.71				2.01994	998.433
		1.91982	1148.47				2.02119	1000.83
		1.92125	1151.22				2.02244	1003.24
		1.92267	1153.98				2.02369	1005.64
		1.9241	1156.73				2.02495	1008.04
		1.92553	1159.49				2.0262	1010.44
		1.92695	1162.24				2.02745	1012.85
		1.92838	1165				2.0287	1015.25
		1.9298	1167.75				2.02995	1017.65
		1.93123	1170.51				2.03121	1020.05
		1.93266	1173.27				2.03246	1022.45
		1.93408	1176.02				2.03371	1024.86
		1.93551	1178.78				2.03496	1027.26
		1.93694	1181.53				2.03622	1029.66
		1.93836	1184.29				2.03747	1032.06
		1.93979	1187.04				2.03872	1034.46
		1.94122	1189.8				2.03997	1036.87
		1.94264	1192.56				2.04123	1039.27
		1.94407	1195.31				2.04248	1041.67
		1.9455	1198.07				2.04373	1044.07
		1.94692	1200.82				2.04498	1046.47
		1.94835	1203.58				2.04623	1048.88
		1.94977	1206.33				2.04749	1051.28
		1.9512	1209.09				2.04874	1053.68
		1.95263	1211.85				2.04999	1056.08
		1.95405	1214.6				2.05124	1058.49
		1.95548	1217.36				2.0525	1060.89
		1.95691	1220.11				2.05375	1063.29
		1.95833	1222.87				2.055	1065.69
		1.95976	1225.62				2.05625	1068.09
		1.96119	1228.38				2.0575	1070.5
		1.96261	1231.13				2.05876	1072.9
		1.96404	1233.89				2.06001	1075.3
		1.96547	1236.65				2.06126	1077.7
		1.96689	1239.4				2.06251	1080.1
		1.96832	1242.16				2.06377	1082.51
		1.96974	1244.91				2.06502	1084.91
		1.97117	1247.67				2.06627	1087.31
		1.9726	1250.42				2.06752	1089.71
		1.97402	1253.18				2.06877	1092.11
		1.97545	1255.94				2.07003	1094.52
		1.97688	1258.69				2.07128	1096.92
		1.9783	1261.45				2.07253	1099.32
		1.97973	1264.2				2.07378	1101.72
		1.98116	1266.96				2.07504	1104.13
		1.98258	1269.71				2.07629	1106.53
		1.98401	1272.47				2.07754	1108.93
		1.98544	1275.23				2.07879	1111.33
		1.98686	1277.98				2.08005	1113.73
		1.98829	1280.74				2.0813	1116.14
		1.98971	1283.49				2.08255	1118.54
		1.99114	1286.25				2.0838	1120.94
		1.99257	1289				2.08505	1123.34
		1.99399	1291.76				2.08631	1125.74
		1.99542	1294.52				2.08756	1128.15
		1.99685	1297.27				2.08881	1130.55
		1.99827	1300.03				2.09006	1132.95
		1.9997	1302.78				2.09132	1135.35
		2.00113	1305.54				2.09257	1137.75
		2.00255	1308.29				2.09382	1140.16
		2.00398	1311.05				2.09507	1142.56
		2.00541	1313.8				2.09632	1144.96
		2.00683	1316.56				2.09758	1147.36
		2.00826	1319.32				2.09883	1149.77
		2.00968	1322.07				2.10008	1152.17
		2.01111	1324.83				2.10133	1154.57
		2.01254	1327.58				2.10259	1156.97
		2.01396	1330.34				2.10384	1159.37
		2.01539	1333.09				2.10509	1161.78
		2.01682	1335.85				2.10634	1164.18
		2.01824	1338.61				2.10759	1166.58
		2.01967	1341.36				2.10885	1168.98
		2.0211	1344.12				2.1101	1171.38
		2.02252	1346.87				2.11135	1173.79
		2.02395	1349.63				2.1126	1176.19
		2.02538	1352.38				2.11386	1178.59
		2.0268	1355.14				2.11511	1180.99
		2.02823	1357.9				2.11636	1183.39
		2.02965	1360.65				2.11761	1185.8
		2.03108	1363.41				2.11886	1188.2
		2.03251	1366.16				2.12012	1190.6
		2.03393	1368.92				2.12137	1193
		2.03536	1371.67				2.12262	1195.41
		2.03679	1374.43				2.12387	1197.81
		2.03821	1377.18				2.12513	1200.21
		2.03964	1379.94				2.12638	1202.61
		2.04107	1382.7				2.12763	1205.01
		2.04249	1385.45				2.12888	1207.42
		2.04392	1388.21				2.13014	1209.82
		2.04535	1390.96				2.13139	1212.22
		2.04677	1393.72				2.13264	1214.62
		2.0482	1396.47				2.13389	1217.02
		2.04962	1399.23				2.13514	1219.43
		2.05105	1401.99				2.1364	1221.83
		2.05248	1404.74				2.13765	1224.23
		2.0539	1407.5				2.1389	1226.63
		2.05533	1410.25				2.14015	1229.03
		2.05676	1413.01				2.14141	1231.44
		2.05818	1415.76				2.14266	1233.84
		2.05961	1418.52				2.14391	1236.24
		2.06104	1421.28				2.14516	1238.64
		2.06246	1424.03				2.14641	1241.05
		2.06389	1426.79				2.14767	1243.45
		2.06532	1429.54				2.14892	1245.85
		2.06674	1432.3				2.15017	1248.25
		2.06817	1435.05				2.15142	1250.65
		2.06959	1437.81				2.15268	1253.06
		2.07102	1440.56				2.15393	1255.46
		2.07245	1443.32				2.15518	1257.86
		2.07387	1446.08				2.15643	1260.26
		2.0753	1448.83				2.15768	1262.66
		2.07673	1451.59				2.15894	1265.07
		2.07815	1454.34				2.16019	1267.47
		2.07958	1457.1				2.16144	1269.87
		2.08101	1459.85				2.16269	1272.27
		2.08243	1462.61				2.16395	1274.67
		2.08386	1465.37				2.1652	1277.08
		2.08529	1468.12				2.16645	1279.48
		2.08671	1470.88				2.1677	1281.88
		2.08814	1473.63				2.16895	1284.28
		2.08956	1476.39				2.17021	1286.69
		2.09099	1479.14				2.17146	1289.09
		2.09242	1481.9				2.17271	1291.49
		2.09384	1484.66				2.17396	1293.89
		2.09527	1487.41				2.17522	1296.29
		2.0967	1490.17				2.17647	1298.7
		2.09812	1492.92				2.17772	1301.1
		2.09955	1495.68				2.17897	1303.5
		2.10098	1498.43				2.18023	1305.9
		2.1024	1501.19				2.18148	1308.3
		2.10383	1503.94				2.18273	1310.71
		2.10526	1506.7				2.18398	1313.11
		2.10668	1509.46				2.18523	1315.51
		2.10811	1512.21				2.18649	1317.91
		2.10953	1514.97				2.18774	1320.31
		2.11096	1517.72				2.18899	1322.72
		2.11239	1520.48				2.19024	1325.12
		2.11381	1523.23				2.1915	1327.52
		2.11524	1525.99				2.19275	1329.92
		2.11667	1528.75				2.194	1332.33
		2.11809	1531.5				2.19525	1334.73
		2.11952	1534.26				2.1965	1337.13
		2.12095	1537.01				2.19776	1339.53
		2.12237	1539.77				2.19901	1341.93
		2.1238	1542.52				2.20026	1344.34
		2.12523	1545.28				2.20151	1346.74
		2.12665	1548.04				2.20277	1349.14
		2.12808	1550.79				2.20402	1351.54
		2.1295	1553.55				2.20527	1353.94
		2.13093	1556.3				2.20652	1356.35
		2.13236	1559.06				2.20777	1358.75
		2.13378	1561.81				2.20903	1361.15
		2.13521	1564.57				2.21028	1363.55
		2.13664	1567.33				2.21153	1365.95
		2.13806	1570.08				2.21278	1368.36
		2.13949	1572.84				2.21404	1370.76
		2.14092	1575.59				2.21529	1373.16
		2.14234	1578.35				2.21654	1375.56
		2.14377	1581.1				2.21779	1377.97
		2.1452	1583.86				2.21905	1380.37
		2.14662	1586.61				2.2203	1382.77
		2.14805	1589.37				2.22155	1385.17
		2.14947	1592.13				2.2228	1387.57
		2.1509	1594.88				2.22405	1389.98
		2.15233	1597.64				2.22531	1392.38
		2.15375	1600.39				2.22656	1394.78
		2.15518	1603.15				2.22781	1397.18
		2.15661	1605.9				2.22906	1399.58
		2.15803	1608.66				2.23032	1401.99
		2.15946	1611.42				2.23157	1404.39
		2.16089	1614.17				2.23282	1406.79
		2.16231	1616.93				2.23407	1409.19
		2.16374	1619.68				2.23532	1411.59
		2.16517	1622.44				2.23658	1414
		2.16659	1625.19				2.23783	1416.4
		2.16802	1627.95				2.23908	1418.8
		2.16944	1630.71				2.24033	1421.2
		2.17087	1633.46				2.24159	1423.61
		2.1723	1636.22				2.24284	1426.01
		2.17372	1638.97				2.24409	1428.41
		2.17515	1641.73				2.24534	1430.81
		2.17658	1644.48				2.24659	1433.21
		2.178	1647.24				2.24785	1435.62
		2.17943	1649.99				2.2491	1438.02
		2.18086	1652.75				2.25035	1440.42
		2.18228	1655.51				2.2516	1442.82
		2.18371	1658.26				2.25286	1445.22
		2.18514	1661.02				2.25411	1447.63
		2.18656	1663.77				2.25536	1450.03
		2.18799	1666.53				2.25661	1452.43
		2.18941	1669.28				2.25786	1454.83
		2.19084	1672.04				2.25912	1457.23
		2.19227	1674.8				2.26037	1459.64
		2.19369	1677.55				2.26162	1462.04
		2.19512	1680.31				2.26287	1464.44
		2.19655	1683.06				2.26413	1466.84
		2.19797	1685.82				2.26538	1469.25
		2.1994	1688.57				2.26663	1471.65
		2.20083	1691.33				2.26788	1474.05
		2.20225	1694.09				2.26914	1476.45
		2.20368	1696.84				2.27039	1478.85
		2.20511	1699.6				2.27164	1481.26
		2.20653	1702.35				2.27289	1483.66
		2.20796	1705.11				2.27414	1486.06
		2.20938	1707.86				2.2754	1488.46
		2.21081	1710.62				2.27665	1490.86
		2.21224	1713.37				2.2779	1493.27
		2.21366	1716.13				2.27915	1495.67
		2.21509	1718.89				2.28041	1498.07
		2.21652	1721.64				2.28166	1500.47
		2.21794	1724.4				2.28291	1502.87
		2.21937	1727.15				2.28416	1505.28
		2.2208	1729.91				2.28541	1507.68
		2.22222	1732.66				2.28667	1510.08
		2.22365	1735.42				2.28792	1512.48
		2.22508	1738.18				2.28917	1514.89
		2.2265	1740.93				2.29042	1517.29
		2.22793	1743.69				2.29168	1519.69
		2.22935	1746.44				2.29293	1522.09
		2.23078	1749.2				2.29418	1524.49
		2.23221	1751.95				2.29543	1526.9
		2.23363	1754.71				2.29668	1529.3
		2.23506	1757.47				2.29794	1531.7
		2.23649	1760.22				2.29919	1534.1
		2.23791	1762.98				2.30044	1536.5
		2.23934	1765.73				2.30169	1538.91
		2.24077	1768.49				2.30295	1541.31
		2.24219	1771.24				2.3042	1543.71
		2.24362	1774				2.30545	1546.11
		2.24505	1776.75				2.3067	1548.51
		2.24647	1779.51				2.30795	1550.92
		2.2479	1782.27				2.30921	1553.32
		2.24932	1785.02				2.31046	1555.72
		2.25075	1787.78				2.31171	1558.12
		2.25218	1790.53				2.31296	1560.53
		2.2536	1793.29				2.31422	1562.93
		2.25503	1796.04				2.31547	1565.33
		2.25646	1798.8				2.31672	1567.73
		2.25788	1801.56				2.31797	1570.13
		2.25931	1804.31				2.31923	1572.54
		2.26074	1807.07				2.32048	1574.94
		2.26216	1809.82				2.32173	1577.34
		2.26359	1812.58				2.32298	1579.74
		2.26502	1815.33				2.32423	1582.14
		2.26644	1818.09				2.32549	1584.55
		2.26787	1820.85				2.32674	1586.95
		2.26929	1823.6				2.32799	1589.35
		2.27072	1826.36				2.32924	1591.75
		2.27215	1829.11				2.3305	1594.15
		2.27357	1831.87				2.33175	1596.56
		2.275	1834.62				2.333	1598.96
		2.27643	1837.38				2.33425	1601.36
		2.27785	1840.13				2.3355	1603.76
		2.27928	1842.89				2.33676	1606.16
		2.28071	1845.65				2.33801	1608.57
		2.28213	1848.4				2.33926	1610.97
		2.28356	1851.16				2.34051	1613.37
		2.28498	1853.91				2.34177	1615.77
		2.28641	1856.67				2.34302	1618.18
		2.28784	1859.42				2.34427	1620.58
		2.28926	1862.18				2.34552	1622.98
		2.29069	1864.94				2.34677	1625.38
		2.29212	1867.69				2.34803	1627.78
		2.29354	1870.45				2.34928	1630.19
		2.29497	1873.2				2.35053	1632.59
		2.2964	1875.96				2.35178	1634.99
		2.29782	1878.71				2.35304	1637.39
		2.29925	1881.47				2.35429	1639.79
		2.30068	1884.23				2.35554	1642.2
		2.3021	1886.98				2.35679	1644.6
		2.30353	1889.74				2.35805	1647
		2.30495	1892.49				2.3593	1649.4
		2.30638	1895.25				2.36055	1651.8
		2.30781	1898				2.3618	1654.21
		2.30923	1900.76				2.36305	1656.61
		2.31066	1903.52				2.36431	1659.01
		2.31209	1906.27				2.36556	1661.41
		2.31351	1909.03				2.36681	1663.82
		2.31494	1911.78				2.36806	1666.22
		2.31637	1914.54				2.36932	1668.62
		2.31779	1917.29				2.37057	1671.02
		2.31922	1920.05				2.37182	1673.42
		2.32065	1922.8				2.37307	1675.83
		2.32207	1925.56				2.37432	1678.23
		2.3235	1928.32				2.37558	1680.63
		2.32492	1931.07				2.37683	1683.03
		2.32635	1933.83				2.37808	1685.43
		2.32778	1936.58				2.37933	1687.84
		2.3292	1939.34				2.38059	1690.24
		2.33063	1942.09				2.38184	1692.64
		2.33206	1944.85				2.38309	1695.04
		2.33348	1947.61				2.38434	1697.44
		2.33491	1950.36				2.38559	1699.85
		2.33634	1953.12				2.38685	1702.25
		2.33776	1955.87				2.3881	1704.65
		2.33919	1958.63				2.38935	1707.05
		2.34062	1961.38				2.3906	1709.46
		2.34204	1964.14				2.39186	1711.86
		2.34347	1966.9				2.39311	1714.26
		2.34489	1969.65				2.39436	1716.66
		2.34632	1972.41				2.39561	1719.06
		2.34775	1975.16				2.39686	1721.47
		2.34917	1977.92				2.39812	1723.87
		2.3506	1980.67				2.39937	1726.27
		2.35203	1983.43				2.40062	1728.67
		2.35345	1986.18				2.40187	1731.07
		2.35488	1988.94				2.40313	1733.48
		2.35631	1991.7				2.40438	1735.88
		2.35773	1994.45				2.40563	1738.28
		2.35916	1997.21				2.40688	1740.68
		2.36059	1999.96				2.40814	1743.08
		2.36201	2002.72				2.40939	1745.49
		2.36344	2005.47				2.41064	1747.89
		2.36486	2008.23				2.41189	1750.29
		2.36629	2010.99				2.41314	1752.69
		2.36772	2013.74				2.4144	1755.1
		2.36914	2016.5				2.41565	1757.5
		2.37057	2019.25				2.4169	1759.9
		2.372	2022.01				2.41815	1762.3
		2.37342	2024.76				2.41941	1764.7
		2.37485	2027.52				2.42066	1767.11
		2.37628	2030.28				2.42191	1769.51
		2.3777	2033.03				2.42316	1771.91
		2.37913	2035.79				2.42441	1774.31
		2.38056	2038.54				2.42567	1776.71
		2.38198	2041.3				2.42692	1779.12
		2.38341	2044.05				2.42817	1781.52
		2.38483	2046.81				2.42942	1783.92
		2.38626	2049.56				2.43068	1786.32
		2.38769	2052.32				2.43193	1788.72
		2.38911	2055.08				2.43318	1791.13
		2.39054	2057.83				2.43443	1793.53
		2.39197	2060.59				2.43568	1795.93
		2.39339	2063.34				2.43694	1798.33
		2.39482	2066.1				2.43819	1800.74
		2.39625	2068.85				2.43944	1803.14
		2.39767	2071.61				2.44069	1805.54
		2.3991	2074.37				2.44195	1807.94
		2.40053	2077.12				2.4432	1810.34
		2.40195	2079.88				2.44445	1812.75
		2.40338	2082.63				2.4457	1815.15
		2.4048	2085.39				2.44695	1817.55
		2.40623	2088.14				2.44821	1819.95
		2.40766	2090.9				2.44946	1822.35
		2.40908	2093.66				2.45071	1824.76
		2.41051	2096.41				2.45196	1827.16
		2.41194	2099.17				2.45322	1829.56
		2.41336	2101.92				2.45447	1831.96
		2.41479	2104.68				2.45572	1834.36
		2.41622	2107.43				2.45697	1836.77
		2.41764	2110.19				2.45823	1839.17
		2.41907	2112.94				2.45948	1841.57
		2.4205	2115.7				2.46073	1843.97
		2.42192	2118.46				2.46198	1846.38
		2.42335	2121.21				2.46323	1848.78
		2.42477	2123.97				2.46449	1851.18
		2.4262	2126.72				2.46574	1853.58
		2.42763	2129.48				2.46699	1855.98
		2.42905	2132.23				2.46824	1858.39
		2.43048	2134.99				2.4695	1860.79
		2.43191	2137.75				2.47075	1863.19
		2.43333	2140.5				2.472	1865.59
		2.43476	2143.26				2.47325	1867.99
		2.43619	2146.01				2.4745	1870.4
		2.43761	2148.77				2.47576	1872.8
		2.43904	2151.52				2.47701	1875.2
		2.44047	2154.28				2.47826	1877.6
		2.44189	2157.04				2.47951	1880
		2.44332	2159.79				2.48077	1882.41
		2.44474	2162.55				2.48202	1884.81
		2.44617	2165.3				2.48327	1887.21
		2.4476	2168.06				2.48452	1889.61
		2.44902	2170.81				2.48577	1892.02
		2.45045	2173.57				2.48703	1894.42
		2.45188	2176.33				2.48828	1896.82
		2.4533	2179.08				2.48953	1899.22
		2.45473	2181.84				2.49078	1901.62
		2.45616	2184.59				2.49204	1904.03
		2.45758	2187.35				2.49329	1906.43
		2.45901	2190.1				2.49454	1908.83
		2.46044	2192.86				2.49579	1911.23
		2.46186	2195.61				2.49705	1913.63
		2.46329	2198.37				2.4983	1916.04
		2.46471	2201.13				2.49955	1918.44
		2.46614	2203.88				2.5008	1920.84
		2.46757	2206.64				2.50205	1923.24
		2.46899	2209.39				2.50331	1925.64
		2.47042	2212.15				2.50456	1928.05
		2.47185	2214.9				2.50581	1930.45
		2.47327	2217.66				2.50706	1932.85
		2.4747	2220.42				2.50832	1935.25
		2.47613	2223.17				2.50957	1937.66
		2.47755	2225.93				2.51082	1940.06
		2.47898	2228.68				2.51207	1942.46
		2.48041	2231.44				2.51332	1944.86
		2.48183	2234.19				2.51458	1947.26
		2.48326	2236.95				2.51583	1949.67
		2.48468	2239.71				2.51708	1952.07
		2.48611	2242.46				2.51833	1954.47
		2.48754	2245.22				2.51959	1956.87
		2.48896	2247.97				2.52084	1959.27
		2.49039	2250.73				2.52209	1961.68
		2.49182	2253.48				2.52334	1964.08
		2.49324	2256.24				2.52459	1966.48
		2.49467	2258.99				2.52585	1968.88
		2.4961	2261.75				2.5271	1971.28
		2.49752	2264.51				2.52835	1973.69
		2.49895	2267.26				2.5296	1976.09
		2.50038	2270.02				2.53086	1978.49
		2.5018	2272.77				2.53211	1980.89
		2.50323	2275.53				2.53336	1983.3
		2.50465	2278.28				2.53461	1985.7
		2.50608	2281.04				2.53586	1988.1
		2.50751	2283.8				2.53712	1990.5
		2.50893	2286.55				2.53837	1992.9
		2.51036	2289.31				2.53962	1995.31
		2.51179	2292.06				2.54087	1997.71
		2.51321	2294.82				2.54213	2000.11
		2.51464	2297.57				2.54338	2002.51
		2.51607	2300.33				2.54463	2004.91
		2.51749	2303.09				2.54588	2007.32
		2.51892	2305.84				2.54714	2009.72
		2.52035	2308.6				2.54839	2012.12
		2.52177	2311.35				2.54964	2014.52
		2.5232	2314.11				2.55089	2016.92
		2.52462	2316.86				2.55214	2019.33
		2.52605	2319.62				2.5534	2021.73
		2.52748	2322.37				2.55465	2024.13
		2.5289	2325.13				2.5559	2026.53
		2.53033	2327.89				2.55715	2028.94
		2.53176	2330.64				2.55841	2031.34
		2.53318	2333.4				2.55966	2033.74
		2.53461	2336.15				2.56091	2036.14
		2.53604	2338.91				2.56216	2038.54
		2.53746	2341.66				2.56341	2040.95
		2.53889	2344.42				2.56467	2043.35
		2.54032	2347.18				2.56592	2045.75
		2.54174	2349.93				2.56717	2048.15
		2.54317	2352.69				2.56842	2050.55
		2.54459	2355.44				2.56968	2052.96
		2.54602	2358.2				2.57093	2055.36
		2.54745	2360.95				2.57218	2057.76
		2.54887	2363.71				2.57343	2060.16
		2.5503	2366.47				2.57468	2062.56
		2.55173	2369.22				2.57594	2064.97
		2.55315	2371.98				2.57719	2067.37
		2.55458	2374.73				2.57844	2069.77
		2.55601	2377.49				2.57969	2072.17
		2.55743	2380.24				2.58095	2074.58
		2.55886	2383				2.5822	2076.98
		2.56029	2385.75				2.58345	2079.38
		2.56171	2388.51				2.5847	2081.78
		2.56314	2391.27				2.58595	2084.18
		2.56456	2394.02				2.58721	2086.59
		2.56599	2396.78				2.58846	2088.99
		2.56742	2399.53				2.58971	2091.39
		2.56884	2402.29				2.59096	2093.79
		2.57027	2405.04				2.59222	2096.19
		2.5717	2407.8				2.59347	2098.6
		2.57312	2410.56				2.59472	2101
		2.57455	2413.31				2.59597	2103.4
		2.57598	2416.07				2.59723	2105.8
		2.5774	2418.82				2.59848	2108.2
		2.57883	2421.58				2.59973	2110.61
		2.58026	2424.33				2.60098	2113.01
		2.58168	2427.09				2.60223	2115.41
		2.58311	2429.85				2.60349	2117.81
		2.58453	2432.6				2.60474	2120.22
		2.58596	2435.36				2.60599	2122.62
		2.58739	2438.11				2.60724	2125.02
		2.58881	2440.87				2.6085	2127.42
		2.59024	2443.62				2.60975	2129.82
		2.59167	2446.38				2.611	2132.23
		2.59309	2449.14				2.61225	2134.63
		2.59452	2451.89				2.6135	2137.03
		2.59595	2454.65				2.61476	2139.43
		2.59737	2457.4				2.61601	2141.83
		2.5988	2460.16				2.61726	2144.24
		2.60023	2462.91				2.61851	2146.64
		2.60165	2465.67				2.61977	2149.04
		2.60308	2468.42				2.62102	2151.44
		2.6045	2471.18				2.62227	2153.84
		2.60593	2473.94				2.62352	2156.25
		2.60736	2476.69				2.62477	2158.65
		2.60878	2479.45				2.62603	2161.05
		2.61021	2482.2				2.62728	2163.45
		2.61164	2484.96				2.62853	2165.86
		2.61306	2487.71				2.62978	2168.26
		2.61449	2490.47				2.63104	2170.66
		2.61592	2493.23				2.63229	2173.06
		2.61734	2495.98				2.63354	2175.46
		2.61877	2498.74				2.63479	2177.87
		2.6202	2501.49				2.63605	2180.27
		2.62162	2504.25				2.6373	2182.67
		2.62305	2507				2.63855	2185.07
		2.62447	2509.76				2.6398	2187.47
		2.6259	2512.52				2.64105	2189.88
		2.62733	2515.27				2.64231	2192.28
		2.62875	2518.03				2.64356	2194.68
		2.63018	2520.78				2.64481	2197.08
		2.63161	2523.54				2.64606	2199.48
		2.63303	2526.29				2.64732	2201.89
		2.63446	2529.05				2.64857	2204.29
		2.63589	2531.8				2.64982	2206.69
		2.63731	2534.56				2.65107	2209.09
		2.63874	2537.32				2.65232	2211.5
		2.64017	2540.07				2.65358	2213.9
		2.64159	2542.83				2.65483	2216.3
		2.64302	2545.58				2.65608	2218.7
		2.64444	2548.34				2.65733	2221.1
		2.64587	2551.09				2.65859	2223.51
		2.6473	2553.85				2.65984	2225.91
		2.64872	2556.61				2.66109	2228.31
		2.65015	2559.36				2.66234	2230.71
		2.65158	2562.12				2.66359	2233.11
		2.653	2564.87				2.66485	2235.52
		2.65443	2567.63				2.6661	2237.92
		2.65586	2570.38				2.66735	2240.32
		2.65728	2573.14				2.6686	2242.72
		2.65871	2575.9				2.66986	2245.12
		2.66014	2578.65				2.67111	2247.53
		2.66156	2581.41				2.67236	2249.93
		2.66299	2584.16				2.67361	2252.33
		2.66441	2586.92				2.67486	2254.73
		2.66584	2589.67				2.67612	2257.14
		2.66727	2592.43				2.67737	2259.54
		2.66869	2595.18				2.67862	2261.94
		2.67012	2597.94				2.67987	2264.34
		2.67155	2600.7				2.68113	2266.74
		2.67297	2603.45				2.68238	2269.15
		2.6744	2606.21				2.68363	2271.55
		2.67583	2608.96				2.68488	2273.95
		2.67725	2611.72				2.68614	2276.35
		2.67868	2614.47				2.68739	2278.75
		2.68011	2617.23				2.68864	2281.16
		2.68153	2619.99				2.68989	2283.56
		2.68296	2622.74				2.69114	2285.96
		2.68438	2625.5				2.6924	2288.36
		2.68581	2628.25				2.69365	2290.76
		2.68724	2631.01				2.6949	2293.17
		2.68866	2633.76				2.69615	2295.57
		2.69009	2636.52				2.69741	2297.97
		2.69152	2639.28				2.69866	2300.37
		2.69294	2642.03				2.69991	2302.78
		2.69437	2644.79				2.70116	2305.18
		2.6958	2647.54				2.70241	2307.58
		2.69722	2650.3				2.70367	2309.98
		2.69865	2653.05				2.70492	2312.38
		2.70008	2655.81				2.70617	2314.79
		2.7015	2658.56				2.70742	2317.19
		2.70293	2661.32				2.70868	2319.59
		2.70435	2664.08				2.70993	2321.99
		2.70578	2666.83				2.71118	2324.39
		2.70721	2669.59				2.71243	2326.8
		2.70863	2672.34				2.71368	2329.2
		2.71006	2675.1				2.71494	2331.6
		2.71149	2677.85				2.71619	2334
		2.71291	2680.61				2.71744	2336.4
		2.71434	2683.37				2.71869	2338.81
		2.71577	2686.12				2.71995	2341.21
		2.71719	2688.88				2.7212	2343.61
		2.71862	2691.63				2.72245	2346.01
		2.72005	2694.39				2.7237	2348.42
		2.72147	2697.14				2.72495	2350.82
		2.7229	2699.9				2.72621	2353.22
		2.72432	2702.66				2.72746	2355.62
		2.72575	2705.41				2.72871	2358.02
		2.72718	2708.17				2.72996	2360.43
		2.7286	2710.92				2.73122	2362.83
		2.73003	2713.68				2.73247	2365.23
		2.73146	2716.43				2.73372	2367.63
		2.73288	2719.19				2.73497	2370.03
		2.73431	2721.95				2.73623	2372.44
		2.73574	2724.7				2.73748	2374.84
		2.73716	2727.46				2.73873	2377.24
		2.73859	2730.21				2.73998	2379.64
		2.74002	2732.97				2.74123	2382.04
		2.74144	2735.72				2.74249	2384.45
		2.74287	2738.48				2.74374	2386.85
		2.74429	2741.23				2.74499	2389.25
		2.74572	2743.99				2.74624	2391.65
		2.74715	2746.75				2.7475	2394.06
		2.74857	2749.5				2.74875	2396.46
		2.75	2752.26				2.75	2398.86
