# Supplementary material for: Decoupling light absorption and carrier transport via heterogeneous doping in Ta3N5 thin film photoanode
Source: Nat Commun. 2022 Dec 15;13:7769. doi: 10.1038/s41467-022-35538-1 (PMC9755297; doi:10.1038/s41467-022-35538-1)
Supplement: Supplementary file 3 — Source Data [file 41467_2022_35538_MOESM3_ESM.zip › Source Data file/Soruce_Data_Supplementary_Figure_9.xlsx]

## Sheet: Figure S9a
Figure S9a
100 nm undoped Ta3N5			300 nm undoped Ta3N5			500 nm undoped Ta3N5			700 nm undoped Ta3N5
Potential (V vs. RHE)	Current density (mA cm-2)		Potential (V vs. RHE)	Current density (mA cm-2)		Potential (V vs. RHE)	Current density (mA cm-2)		Potential (V vs. RHE)	Current density (mA cm-2)
0.39966	0.00376		0.3993	0.03755		0.39956	0.03385		0.39915	0.04208
0.40066	0.00437		0.40048	0.03748		0.40033	0.03352		0.39995	0.04116
0.40152	0.0042		0.40099	0.03868		0.40158	0.03318		0.40127	0.03758
0.40224	0.00394		0.40238	0.03876		0.40236	0.03267		0.4019	0.03722
0.40383	0.00486		0.40313	0.03775		0.40347	0.0323		0.40304	0.0404
0.4045	0.00512		0.40471	0.037		0.40471	0.03263		0.40389	0.04115
0.40544	0.00476		0.40536	0.03597		0.40542	0.03396		0.40499	0.04064
0.40639	0.00493		0.40626	0.03745		0.40656	0.03345		0.40582	0.03956
0.40744	0.00572		0.40721	0.0375		0.40795	0.03258		0.40679	0.03925
0.40872	0.0056		0.40811	0.03575		0.40867	0.0311		0.40811	0.04174
0.40962	0.00563		0.40893	0.03582		0.40951	0.03373		0.40901	0.04384
0.41064	0.00516		0.41023	0.03587		0.41066	0.0333		0.40975	0.043
0.41149	0.00535		0.4112	0.03536		0.41157	0.03354		0.41105	0.03978
0.41288	0.00542		0.4125	0.03502		0.41239	0.03346		0.41197	0.03991
0.41362	0.00568		0.41349	0.03588		0.41345	0.03294		0.41285	0.0426
0.41482	0.00581		0.41402	0.03524		0.41451	0.03134		0.4141	0.04366
0.41543	0.0057		0.41474	0.03374		0.4153	0.03269		0.41472	0.04204
0.41662	0.00475		0.41654	0.0344		0.41658	0.03385		0.41591	0.03946
0.4174	0.00546		0.41713	0.03426		0.41724	0.03446		0.41704	0.04272
0.41853	0.0055		0.41842	0.03455		0.41849	0.03171		0.41803	0.04449
0.41953	0.00493		0.4193	0.03376		0.41936	0.03181		0.41903	0.04636
0.42043	0.00428		0.42016	0.03325		0.42049	0.03295		0.41999	0.04491
0.42154	0.00524		0.42118	0.03322		0.42158	0.03376		0.42093	0.04307
0.42257	0.00547		0.42198	0.03525		0.42233	0.03354		0.42199	0.04355
0.4235	0.00461		0.42325	0.0347		0.42359	0.03262		0.42309	0.04594
0.42446	0.00417		0.42417	0.0336		0.42452	0.03158		0.42394	0.0461
0.42574	0.00456		0.42536	0.03441		0.42573	0.03313		0.42492	0.04465
0.4266	0.00424		0.42625	0.03556		0.4266	0.03252		0.4259	0.04291
0.42728	0.00465		0.42719	0.03723		0.42752	0.03414		0.42689	0.04555
0.42814	0.00503		0.42831	0.03616		0.42865	0.03347		0.42799	0.04819
0.42951	0.00457		0.42905	0.03733		0.42934	0.03376		0.4291	0.04742
0.43041	0.00556		0.42997	0.03736		0.43049	0.03254		0.43005	0.04683
0.43165	0.00519		0.43112	0.03941		0.43124	0.03374		0.43105	0.04495
0.43252	0.00508		0.43218	0.04058		0.43247	0.03475		0.43205	0.0463
0.43353	0.00542		0.4335	0.03864		0.43373	0.03528		0.433	0.04921
0.43439	0.00543		0.43399	0.03907		0.4345	0.03426		0.434	0.04711
0.43566	0.00596		0.43526	0.03906		0.43555	0.03346		0.4351	0.04488
0.43647	0.00561		0.4361	0.0411		0.43655	0.03352		0.436	0.04478
0.43753	0.00586		0.43716	0.04127		0.43756	0.03467		0.43693	0.04816
0.43838	0.0067		0.43828	0.04143		0.43838	0.03499		0.43787	0.05078
0.43942	0.00625		0.43898	0.04135		0.43954	0.03612		0.43892	0.05028
0.44066	0.00645		0.44016	0.04122		0.44047	0.03568		0.44004	0.04743
0.44173	0.00733		0.44131	0.04195		0.44149	0.03572		0.44089	0.0495
0.44264	0.00662		0.44197	0.04307		0.44245	0.03447		0.44197	0.05033
0.44362	0.00711		0.44306	0.04319		0.4433	0.03626		0.44288	0.05386
0.44464	0.00796		0.44438	0.04284		0.44456	0.03681		0.4439	0.0515
0.44557	0.00774		0.44509	0.04299		0.44545	0.03815		0.44484	0.04969
0.44616	0.00763		0.44617	0.04474		0.44649	0.03623		0.44613	0.04884
0.44737	0.00804		0.44725	0.04513		0.4474	0.03598		0.44684	0.05242
0.4483	0.00833		0.44825	0.04549		0.44854	0.03613		0.44799	0.05511
0.4497	0.00791		0.44907	0.04433		0.44939	0.03816		0.4489	0.05326
0.45055	0.00833		0.45024	0.04563		0.4505	0.0402		0.45	0.05096
0.45161	0.00877		0.45114	0.04655		0.45127	0.04039		0.4508	0.05312
0.45253	0.00839		0.45254	0.04651		0.4524	0.03859		0.4518	0.05594
0.45361	0.00868		0.45321	0.04629		0.45332	0.03948		0.45275	0.05805
0.45467	0.00784		0.45451	0.04592		0.4543	0.04149		0.45383	0.05514
0.45557	0.00915		0.45511	0.04676		0.45537	0.04274		0.4549	0.05473
0.45654	0.00868		0.45612	0.04749		0.45641	0.04293		0.45608	0.05392
0.45751	0.00974		0.45742	0.04806		0.45747	0.0423		0.45682	0.05839
0.45848	0.00915		0.45828	0.04798		0.4583	0.04107		0.45782	0.06008
0.45946	0.00919		0.45902	0.04791		0.45926	0.04291		0.4589	0.057
0.46054	0.00882		0.46023	0.04747		0.46043	0.04392		0.45997	0.05537
0.46181	0.0096		0.46121	0.04962		0.46141	0.04806		0.46077	0.05854
0.46261	0.00972		0.46245	0.04932		0.46229	0.04628		0.46202	0.06131
0.46367	0.00933		0.46315	0.04912		0.46345	0.04405		0.46292	0.06357
0.46454	0.00998		0.46418	0.04822		0.46441	0.04443		0.46367	0.06183
0.46566	0.00989		0.46533	0.04939		0.4656	0.04674		0.46487	0.05906
0.46649	0.01		0.46582	0.05024		0.46655	0.04888		0.46585	0.0609
0.46781	0.01008		0.46689	0.04987		0.46747	0.0504		0.46701	0.06421
0.46883	0.00991		0.46806	0.04917		0.46847	0.0489		0.46797	0.06509
0.46941	0.01064		0.46923	0.0491		0.46927	0.04864		0.46895	0.06408
0.4705	0.01092		0.47035	0.04905		0.47056	0.04974		0.46977	0.06231
0.47156	0.01022		0.47123	0.05067		0.47157	0.05183		0.47089	0.06413
0.47277	0.01097		0.47228	0.04993		0.47243	0.05323		0.47191	0.06786
0.47363	0.00951		0.47329	0.05015		0.47339	0.05342		0.47314	0.06854
0.47445	0.00852		0.47389	0.04957		0.47409	0.05087		0.47404	0.06787
0.47551	0.00834		0.47554	0.04896		0.4756	0.05121		0.47503	0.0679
0.47642	0.01097		0.47606	0.05038		0.47644	0.05247		0.47589	0.07017
0.47742	0.00952		0.477	0.04979		0.47752	0.05566		0.47694	0.0734
0.47847	0.0099		0.47823	0.05012		0.47844	0.05637		0.47789	0.07414
0.47963	0.01083		0.47915	0.05014		0.4796	0.05526		0.47885	0.0723
0.48086	0.01196		0.48026	0.05052		0.48055	0.05401		0.48004	0.07051
0.4815	0.01191		0.48104	0.05106		0.48141	0.05429		0.48088	0.07411
0.48243	0.01289		0.48241	0.05101		0.48262	0.05555		0.48168	0.07806
0.48324	0.01305		0.48332	0.05046		0.48344	0.05835		0.48266	0.0786
0.48463	0.01378		0.48444	0.05049		0.48459	0.05733		0.48383	0.0769
0.48532	0.01396		0.48498	0.04966		0.48593	0.0554		0.48503	0.07593
0.48631	0.0153		0.48614	0.05116		0.48655	0.05317		0.48593	0.08068
0.48741	0.01572		0.48727	0.05102		0.48747	0.05418		0.48695	0.08341
0.48858	0.01523		0.48813	0.05025		0.48852	0.05812		0.48798	0.08285
0.48955	0.01482		0.48937	0.05032		0.48927	0.05721		0.48915	0.08111
0.49049	0.01555		0.49028	0.05105		0.49036	0.05446		0.48983	0.08221
0.49143	0.01574		0.49099	0.05179		0.4916	0.05266		0.49079	0.08488
0.49278	0.01622		0.49201	0.05042		0.49246	0.05451		0.49171	0.08969
0.49355	0.01619		0.49309	0.05082		0.49338	0.05807		0.49283	0.08773
0.49412	0.016		0.49421	0.05104		0.49453	0.05887		0.4935	0.08893
0.49547	0.01601		0.49536	0.05055		0.49532	0.05747		0.4948	0.08701
0.4963	0.0162		0.49632	0.05159		0.49634	0.05629		0.49564	0.09274
0.49745	0.01553		0.49719	0.05269		0.49741	0.05561		0.49686	0.09693
0.49844	0.01601		0.49796	0.051		0.4985	0.05755		0.4978	0.09692
0.49934	0.01575		0.49896	0.05073		0.49945	0.06156		0.49918	0.10651
0.5003	0.01595		0.50003	0.05039		0.50043	0.06003		0.50021	0.10733
0.50163	0.01597		0.50114	0.05113		0.50151	0.05792		0.50099	0.11072
0.50268	0.01578		0.50226	0.05199		0.50259	0.05687		0.50212	0.11166
0.50358	0.01609		0.50292	0.05222		0.50336	0.05837		0.50298	0.11018
0.50449	0.01622		0.50419	0.05198		0.50443	0.06129		0.50421	0.10829
0.50568	0.01656		0.50491	0.05178		0.50537	0.06187		0.50491	0.1126
0.50658	0.0178		0.50624	0.05238		0.50631	0.05905		0.50612	0.11575
0.50733	0.01702		0.50744	0.05244		0.50739	0.05874		0.50713	0.11665
0.50839	0.01731		0.50817	0.05239		0.50836	0.05902		0.50805	0.10957
0.50938	0.01793		0.50898	0.05258		0.50946	0.06262		0.50901	0.11289
0.51035	0.01818		0.5102	0.05401		0.51041	0.06465		0.50984	0.11824
0.51156	0.01864		0.511	0.05411		0.51158	0.06359		0.51111	0.12155
0.51254	0.01933		0.5124	0.05396		0.5126	0.061		0.51198	0.11704
0.51364	0.0197		0.51319	0.05488		0.5135	0.06147		0.51295	0.11677
0.51454	0.01999		0.51425	0.05403		0.51474	0.06336		0.51426	0.12173
0.51547	0.02039		0.51546	0.05487		0.51544	0.06682		0.51503	0.12738
0.51649	0.02093		0.51618	0.05575		0.51648	0.06636		0.51612	0.12842
0.51745	0.02087		0.51748	0.05501		0.51759	0.06541		0.51719	0.13057
0.51856	0.02135		0.51809	0.05548		0.51836	0.06279		0.51813	0.12793
0.5194	0.0215		0.51893	0.05669		0.51935	0.06545		0.51927	0.13311
0.52076	0.02179		0.51995	0.05658		0.52026	0.06771		0.52006	0.13837
0.52133	0.0217		0.52123	0.05774		0.52153	0.06961		0.521	0.14078
0.52274	0.02225		0.52195	0.05731		0.52248	0.0682		0.52193	0.13863
0.52367	0.02316		0.52349	0.05832		0.52353	0.06612		0.52268	0.13974
0.52454	0.02263		0.52416	0.05765		0.52455	0.06552		0.52412	0.1441
0.52545	0.02257		0.52548	0.05931		0.52551	0.06717		0.52499	0.15013
0.52651	0.02366		0.52626	0.06011		0.52648	0.07058		0.52601	0.15404
0.52774	0.02256		0.52723	0.06048		0.52765	0.07052		0.52699	0.15382
0.52877	0.02348		0.52826	0.05982		0.52853	0.06929		0.52802	0.153
0.52911	0.02403		0.52909	0.05916		0.52938	0.06723		0.52887	0.16153
0.5304	0.02403		0.5299	0.0602		0.53046	0.06936		0.53016	0.1656
0.53148	0.02404		0.53122	0.0621		0.53139	0.07342		0.53096	0.16947
0.5328	0.02421		0.5323	0.06195		0.53249	0.07587		0.53199	0.16248
0.53347	0.02443		0.53333	0.06138		0.5333	0.07581		0.5331	0.16949
0.53438	0.02449		0.53422	0.06076		0.53432	0.07245		0.53418	0.17319
0.5356	0.02583		0.53483	0.06289		0.53506	0.07399		0.53485	0.18248
0.53664	0.02605		0.53622	0.06385		0.53649	0.07722		0.53574	0.18389
0.53765	0.02653		0.53714	0.0649		0.53751	0.07964		0.53683	0.18411
0.5385	0.02652		0.53818	0.06422		0.5384	0.08186		0.53791	0.18618
0.53955	0.02717		0.53938	0.06312		0.5395	0.07969		0.53929	0.19275
0.5405	0.02716		0.54038	0.06498		0.54048	0.07905		0.54019	0.20077
0.54147	0.02801		0.54124	0.06619		0.54139	0.08193		0.54106	0.20202
0.54273	0.02852		0.54194	0.06652		0.54247	0.08442		0.54201	0.2015
0.54362	0.02934		0.5436	0.06642		0.54339	0.0865		0.54299	0.20098
0.54464	0.03043		0.54423	0.06552		0.54438	0.08942		0.54414	0.20914
0.5458	0.03034		0.54532	0.06699		0.54551	0.08795		0.54495	0.21816
0.54687	0.03049		0.54641	0.06824		0.54609	0.08797		0.54598	0.21906
0.54759	0.03114		0.54713	0.07035		0.54772	0.09143		0.54712	0.22174
0.54861	0.03165		0.54831	0.07086		0.5482	0.09407		0.54813	0.22304
0.54928	0.03271		0.54927	0.06911		0.5495	0.10611		0.54894	0.23308
0.55064	0.03302		0.55024	0.0719		0.55067	0.10993		0.54995	0.23828
0.55149	0.03474		0.55142	0.07302		0.5514	0.11063		0.55101	0.24232
0.55282	0.03519		0.55225	0.07432		0.55255	0.11197		0.55211	0.2371
0.55349	0.0355		0.55337	0.07579		0.55339	0.11569		0.55294	0.24169
0.55455	0.03585		0.55419	0.07544		0.55449	0.12558		0.55381	0.24963
0.55562	0.03666		0.55526	0.07663		0.55573	0.12311		0.55491	0.25791
0.55655	0.0375		0.55597	0.07722		0.55644	0.12345		0.55583	0.26036
0.55754	0.03815		0.55696	0.07925		0.55788	0.12207		0.55715	0.26022
0.55836	0.03884		0.55837	0.08049		0.55874	0.12414		0.55812	0.26526
0.55961	0.03968		0.55939	0.08015		0.55963	0.1282		0.55889	0.27441
0.56062	0.04046		0.56037	0.08049		0.56065	0.1291		0.56011	0.28267
0.56145	0.04018		0.56158	0.08129		0.56139	0.12921		0.56107	0.28554
0.56312	0.04014		0.56213	0.08368		0.56276	0.12425		0.56203	0.28184
0.56362	0.04085		0.56298	0.08526		0.56348	0.12644		0.56284	0.29019
0.56443	0.04136		0.56398	0.08509		0.56441	0.12971		0.56392	0.2986
0.56572	0.04199		0.56528	0.08524		0.56548	0.13582		0.56499	0.30479
0.56644	0.04251		0.56627	0.08672		0.56656	0.12961		0.56604	0.30717
0.56771	0.04273		0.56751	0.08772		0.56768	0.12838		0.56694	0.30594
0.56851	0.04424		0.56824	0.08923		0.56846	0.12958		0.56793	0.31275
0.56974	0.04374		0.56906	0.0896		0.56961	0.13442		0.56887	0.32309
0.57062	0.04366		0.57016	0.08945		0.57042	0.13687		0.57012	0.3267
0.57152	0.04465		0.57158	0.08985		0.5716	0.13683		0.57097	0.33253
0.57261	0.04489		0.57232	0.09172		0.5727	0.13775		0.57168	0.3347
0.57352	0.04563		0.57336	0.09414		0.57358	0.13528		0.5731	0.3431
0.57461	0.04634		0.57459	0.09247		0.5744	0.13682		0.57401	0.35417
0.57561	0.04577		0.57532	0.09218		0.5755	0.14098		0.5751	0.36128
0.57647	0.04697		0.57648	0.09449		0.5767	0.14766		0.57585	0.36338
0.57747	0.04715		0.57738	0.09703		0.57743	0.14869		0.57686	0.3636
0.57852	0.04781		0.57825	0.09828		0.57849	0.14964		0.578	0.37238
0.57968	0.04819		0.57955	0.09709		0.5797	0.14851		0.57876	0.38166
0.58058	0.04958		0.58036	0.09646		0.58045	0.15208		0.5799	0.38955
0.58174	0.04956		0.58119	0.09803		0.58158	0.1578		0.58106	0.3929
0.5826	0.05153		0.58246	0.10017		0.58245	0.16142		0.58194	0.39247
0.5835	0.05244		0.5834	0.10197		0.58328	0.16222		0.58293	0.40464
0.58452	0.05346		0.58425	0.10165		0.58449	0.16362		0.58392	0.41292
0.58545	0.05332		0.58539	0.10189		0.58563	0.16357		0.58488	0.42094
0.58651	0.05502		0.58629	0.1026		0.58676	0.16776		0.58598	0.41793
0.58751	0.05674		0.58717	0.10534		0.58779	0.17284		0.58674	0.42801
0.5883	0.05767		0.58844	0.10691		0.58846	0.1779		0.58806	0.43562
0.5896	0.05938		0.58912	0.10741		0.58962	0.17802		0.58895	0.44787
0.59068	0.06109		0.59049	0.10664		0.59055	0.18128		0.58984	0.45358
0.59156	0.06152		0.59129	0.10919		0.59143	0.18261		0.59131	0.45259
0.59254	0.06159		0.59219	0.11254		0.59258	0.18812		0.59177	0.46116
0.59368	0.06178		0.59322	0.11264		0.59353	0.19232		0.59281	0.47274
0.59478	0.06136		0.5941	0.1129		0.59437	0.19496		0.59373	0.482
0.59559	0.06281		0.59521	0.11258		0.59551	0.19365		0.59498	0.48717
0.59654	0.0628		0.59625	0.11439		0.5966	0.1962		0.59604	0.48989
0.59726	0.06534		0.59735	0.11762		0.59747	0.19948		0.59704	0.49695
0.59849	0.06712		0.59837	0.11948		0.59855	0.20725		0.59781	0.50687
0.59965	0.06814		0.59938	0.12017		0.59964	0.21269		0.59893	0.52114
0.60046	0.07024		0.60018	0.12086		0.60041	0.2154		0.59988	0.52529
0.60134	0.07201		0.60133	0.12339		0.60159	0.21666		0.60066	0.52902
0.60226	0.07418		0.60225	0.12705		0.60262	0.22256		0.60192	0.53246
0.60334	0.07547		0.60346	0.12785		0.60351	0.22937		0.60287	0.54663
0.60445	0.07563		0.60408	0.12967		0.60469	0.2351		0.60361	0.56183
0.60573	0.07593		0.60541	0.12871		0.60562	0.24033		0.60492	0.5636
0.60653	0.07921		0.60632	0.13141		0.60643	0.23885		0.60579	0.56584
0.60777	0.08057		0.60744	0.13535		0.60741	0.24048		0.60692	0.57818
0.60859	0.08059		0.60831	0.14085		0.60851	0.24763		0.60786	0.58697
0.60975	0.08084		0.60929	0.14097		0.60957	0.25618		0.60911	0.59734
0.6104	0.08225		0.61032	0.14194		0.61053	0.26082		0.6101	0.60248
0.61161	0.08278		0.61139	0.14463		0.61138	0.26522		0.61123	0.6066
0.61266	0.08405		0.6123	0.15084		0.61244	0.26508		0.61192	0.61566
0.61378	0.08456		0.61308	0.15107		0.61357	0.26765		0.61302	0.63068
0.61467	0.0855		0.61446	0.15308		0.61455	0.27615		0.61415	0.64256
0.61555	0.08627		0.61488	0.15451		0.61547	0.28272		0.61529	0.64296
0.61625	0.08823		0.61662	0.1581		0.61663	0.28883		0.61605	0.65168
0.61748	0.08918		0.61718	0.1626		0.61744	0.28712		0.61707	0.66263
0.61858	0.09002		0.61839	0.1641		0.61874	0.28889		0.61771	0.67474
0.61967	0.09245		0.61945	0.16619		0.6195	0.29602		0.61888	0.68143
0.62058	0.09325		0.6204	0.1673		0.6206	0.3037		0.61964	0.68746
0.62156	0.09454		0.62131	0.17088		0.62164	0.31385		0.62073	0.69466
0.62258	0.09705		0.62255	0.17327		0.62244	0.31662		0.62204	0.7053
0.62342	0.09778		0.62323	0.17541		0.62355	0.31665		0.62298	0.72119
0.62445	0.09925		0.62421	0.17911		0.62458	0.321		0.62394	0.72432
0.62551	0.10182		0.62524	0.1785		0.62559	0.3295		0.62477	0.73109
0.62645	0.10265		0.62638	0.18339		0.62654	0.33962		0.6258	0.73968
0.62727	0.10575		0.62709	0.1867		0.62753	0.34847		0.62705	0.75552
0.62867	0.10828		0.6283	0.18929		0.62869	0.34582		0.62805	0.76923
0.6293	0.10882		0.62922	0.19061		0.62952	0.35146		0.62911	0.77609
0.63033	0.10955		0.63026	0.19265		0.63058	0.35486		0.62979	0.78287
0.63152	0.11087		0.63134	0.19629		0.63159	0.36824		0.63108	0.78872
0.63256	0.11265		0.63228	0.20052		0.6324	0.37236		0.63216	0.80767
0.63365	0.11492		0.63327	0.20344		0.63352	0.37685		0.63285	0.81662
0.63432	0.11631		0.63413	0.20388		0.63459	0.37945		0.63376	0.82406
0.63544	0.11726		0.63514	0.20791		0.63554	0.38355		0.63493	0.82782
0.63656	0.12087		0.63621	0.21297		0.63661	0.39757		0.63606	0.84347
0.63737	0.12132		0.63735	0.21632		0.63729	0.40567		0.63685	0.86089
0.63851	0.12354		0.63819	0.21747		0.63844	0.4076		0.63778	0.86888
0.63944	0.12579		0.63925	0.2218		0.63939	0.41197		0.63904	0.87308
0.6405	0.1271		0.64023	0.22444		0.64058	0.41727		0.63986	0.87831
0.64162	0.12729		0.64128	0.22829		0.64146	0.42705		0.64088	0.89189
0.64239	0.13013		0.6423	0.23306		0.6426	0.43778		0.64191	0.90713
0.64396	0.13211		0.6432	0.23318		0.64322	0.4447		0.6429	0.92152
0.64457	0.13458		0.64414	0.23705		0.64438	0.4457		0.6437	0.92423
0.64558	0.13469		0.64531	0.23879		0.64537	0.4507		0.64478	0.92874
0.64669	0.13853		0.64621	0.23976		0.6463	0.45901		0.6459	0.94657
0.64738	0.13825		0.64735	0.24297		0.64739	0.46648		0.64692	0.96315
0.64875	0.14081		0.64819	0.24669		0.64828	0.47988		0.64788	0.97304
0.64975	0.14348		0.64931	0.25174		0.6495	0.48276		0.64904	0.98076
0.65062	0.14463		0.65019	0.25864		0.6506	0.48556		0.64989	0.98547
0.65161	0.14706		0.6512	0.2679		0.65139	0.49022		0.65112	1.00446
0.65261	0.14976		0.65256	0.27052		0.65259	0.49915		0.65245	1.02106
0.65349	0.15123		0.65311	0.27164		0.65353	0.5092		0.65296	1.03263
0.65463	0.1518		0.6543	0.27731		0.65457	0.52057		0.65399	1.03364
0.65553	0.1541		0.65534	0.28067		0.65555	0.52496		0.65484	1.04269
0.65649	0.15717		0.65607	0.28643		0.65633	0.52508		0.65587	1.05958
0.65766	0.15965		0.65752	0.28733		0.6575	0.53244		0.65704	1.07649
0.6585	0.16088		0.65813	0.28938		0.65869	0.5436		0.65799	1.09085
0.65952	0.16376		0.6594	0.29123		0.65915	0.55912		0.65903	1.08495
0.66061	0.16743		0.66032	0.29858		0.66037	0.56357		0.65999	1.09842
0.66187	0.16688		0.66126	0.30382		0.66123	0.56691		0.66089	1.11787
0.66259	0.17002		0.66221	0.30761		0.66288	0.57035		0.66189	1.13586
0.66354	0.17177		0.66331	0.31006		0.66328	0.58113		0.6628	1.14415
0.66476	0.17437		0.66443	0.31488		0.66431	0.5949		0.66391	1.14245
0.66563	0.17691		0.66522	0.32214		0.66556	0.60363		0.66505	1.16094
0.66662	0.17958		0.66637	0.32615		0.66656	0.607		0.66611	1.17792
0.66733	0.17987		0.66724	0.33118		0.66753	0.61135		0.66702	1.20016
0.66843	0.18337		0.66827	0.33171		0.6682	0.61783		0.66792	1.2053
0.66946	0.18493		0.66889	0.33674		0.66952	0.63182		0.66904	1.21427
0.67043	0.18666		0.67028	0.3436		0.67024	0.64221		0.6701	1.22495
0.6716	0.18823		0.67162	0.34948		0.67156	0.64716		0.67105	1.23304
0.67272	0.1919		0.67225	0.35079		0.67237	0.65556		0.67209	1.25318
0.6735	0.19485		0.67286	0.35446		0.6735	0.65921		0.67296	1.26074
0.67443	0.19746		0.67443	0.36113		0.67453	0.66973		0.67371	1.26794
0.67557	0.19994		0.67474	0.36944		0.67497	0.68163		0.675	1.30106
0.67675	0.20104		0.67598	0.37184		0.67675	0.69149		0.6761	1.31679
0.67763	0.20506		0.67731	0.37609		0.67765	0.6999		0.67714	1.3341
0.67852	0.20599		0.67833	0.37917		0.67824	0.70295		0.67811	1.34716
0.67942	0.20724		0.67937	0.3871		0.67946	0.71329		0.67905	1.3436
0.6804	0.21247		0.68013	0.39483		0.6805	0.72413		0.67986	1.35557
0.68159	0.21449		0.68136	0.39728		0.6816	0.73759		0.68107	1.3749
0.68238	0.21746		0.68228	0.40122		0.68273	0.74654		0.68191	1.39799
0.68357	0.22014		0.68312	0.40661		0.68301	0.75268		0.68295	1.38723
0.68447	0.21944		0.68398	0.41241		0.68454	0.75843		0.68401	1.39366
0.68544	0.22275		0.68544	0.41849		0.68531	0.76585		0.68509	1.40604
0.68638	0.2253		0.68628	0.42415		0.68652	0.78093		0.68601	1.42731
0.68737	0.2279		0.68722	0.42516		0.68754	0.79479		0.68709	1.43734
0.6885	0.23054		0.68857	0.43267		0.68844	0.8011		0.68801	1.44704
0.68936	0.23421		0.6891	0.43925		0.68929	0.80651		0.68911	1.45145
0.69049	0.236		0.69031	0.44713		0.69046	0.81308		0.69003	1.46629
0.69142	0.23666		0.69121	0.44858		0.69144	0.82335		0.69096	1.48392
0.69258	0.24022		0.69206	0.45544		0.69263	0.83991		0.6919	1.50871
0.69359	0.24282		0.69317	0.46016		0.69334	0.85108		0.69291	1.51555
0.69443	0.24569		0.69404	0.46773		0.69455	0.85474		0.69399	1.52238
0.69554	0.24836		0.69511	0.47563		0.69554	0.86061		0.69505	1.53281
0.69655	0.25122		0.69641	0.47697		0.6965	0.87011		0.69614	1.54814
0.69748	0.25425		0.6969	0.48359		0.69742	0.8827		0.69702	1.56306
0.69875	0.25646		0.69834	0.49192		0.69877	0.89776		0.69822	1.5614
0.69948	0.2576		0.69911	0.49897		0.69956	0.90833		0.69891	1.56953
0.7007	0.2605		0.70025	0.50185		0.70014	0.91063		0.70012	1.59566
0.70147	0.26253		0.70125	0.50854		0.70136	0.91618		0.70096	1.62166
0.70259	0.26831		0.70204	0.51399		0.70256	0.93055		0.70222	1.638
0.70351	0.27101		0.70323	0.52269		0.70348	0.94673		0.70292	1.64697
0.70473	0.27378		0.70429	0.52766		0.70438	0.95727		0.70388	1.65522
0.7057	0.27921		0.70543	0.5342		0.70503	0.96509		0.705	1.66105
0.70653	0.28068		0.70626	0.53784		0.70636	0.97028		0.70583	1.6824
0.70752	0.27879		0.70682	0.54387		0.70741	0.97992		0.70699	1.697
0.70836	0.28149		0.7081	0.55222		0.70853	0.99352		0.70802	1.7124
0.70955	0.2832		0.70917	0.55906		0.70947	1.00876		0.70902	1.71774
0.7107	0.28896		0.71022	0.5641		0.71089	1.01725		0.71023	1.72951
0.7114	0.29316		0.71144	0.5688		0.7114	1.02262		0.71096	1.74411
0.71259	0.29571		0.71233	0.5764		0.71234	1.03388		0.71196	1.76028
0.71369	0.29757		0.71311	0.58671		0.71355	1.0414		0.71318	1.77359
0.71465	0.30132		0.71439	0.5923		0.71445	1.05873		0.71411	1.78196
0.71551	0.30377		0.71528	0.59634		0.71527	1.07381		0.71519	1.79688
0.71663	0.30645		0.71616	0.60013		0.71663	1.08318		0.71606	1.81577
0.71776	0.30837		0.71695	0.60963		0.71743	1.08527		0.71715	1.8359
0.71852	0.31235		0.71847	0.61728		0.71839	1.0936		0.71812	1.84427
0.71924	0.31476		0.71943	0.62253		0.71949	1.11528		0.71921	1.84496
0.72047	0.31725		0.72007	0.62741		0.72034	1.12707		0.71997	1.85964
0.72156	0.32134		0.72113	0.63474		0.7215	1.13367		0.72111	1.88358
0.72263	0.32372		0.72223	0.64189		0.72251	1.14449		0.72207	1.90206
0.72358	0.32722		0.72315	0.64973		0.72345	1.14372		0.72314	1.90328
0.72444	0.32947		0.72425	0.65372		0.72441	1.16311		0.72397	1.90987
0.7255	0.33352		0.72533	0.65715		0.72531	1.17824		0.72531	1.92265
0.72643	0.3363		0.72629	0.66562		0.7267	1.19063		0.72613	1.9425
0.72754	0.33713		0.7272	0.67518		0.72735	1.20129		0.72726	1.96228
0.72877	0.34189		0.72812	0.68072		0.72848	1.20676		0.72817	1.95884
0.72964	0.34534		0.7292	0.68531		0.72949	1.2146		0.7292	1.97206
0.7305	0.34938		0.72996	0.69102		0.73047	1.23266		0.73004	1.98884
0.73132	0.35292		0.73108	0.70183		0.73145	1.24747		0.73113	2.01303
0.73264	0.35462		0.73199	0.70773		0.73241	1.25732		0.73202	2.02302
0.73363	0.35781		0.73318	0.71491		0.73335	1.26802		0.73297	2.03268
0.73446	0.36087		0.73431	0.71613		0.73461	1.27707		0.73396	2.03867
0.7351	0.36256		0.7353	0.72617		0.73551	1.28174		0.73511	2.05589
0.73688	0.36631		0.73611	0.73605		0.73631	1.29534		0.7361	2.0821
0.7375	0.36958		0.73719	0.73952		0.73735	1.32072		0.73698	2.09342
0.73818	0.37437		0.73834	0.74186		0.73859	1.32587		0.73796	2.10406
0.73927	0.37726		0.73935	0.74847		0.73943	1.3317		0.73904	2.10733
0.74048	0.3785		0.73997	0.76265		0.74054	1.35934		0.74015	2.12634
0.74135	0.38533		0.74129	0.77215		0.74167	1.37044		0.74108	2.14397
0.74247	0.38851		0.7423	0.78262		0.74273	1.39397		0.74199	2.16573
0.74357	0.39342		0.74342	0.78796		0.7435	1.407		0.74305	2.1673
0.74446	0.39652		0.74422	0.79875		0.74467	1.40254		0.74428	2.17317
0.74578	0.39872		0.74525	0.80835		0.74572	1.40334		0.74498	2.18704
0.7466	0.40204		0.7462	0.81849		0.74646	1.4173		0.7459	2.21239
0.74771	0.40467		0.74739	0.82372		0.7475	1.43395		0.74693	2.23156
0.74914	0.40822		0.74826	0.82674		0.74867	1.44224		0.748	2.23184
0.74968	0.40647		0.74919	0.83472		0.74951	1.45906		0.74899	2.24786
0.75087	0.4091		0.75032	0.84384		0.75061	1.45978		0.75011	2.25279
0.75176	0.41313		0.75133	0.85346		0.75157	1.47599		0.75095	2.25918
0.75259	0.41567		0.7525	0.85372		0.7526	1.48842		0.75201	2.29096
0.7533	0.42052		0.75338	0.85721		0.75369	1.50516		0.75315	2.29626
0.75476	0.42194		0.75405	0.86504		0.75448	1.5138		0.7538	2.30196
0.75573	0.42383		0.75515	0.8754		0.7554	1.52567		0.75494	2.31798
0.75662	0.42846		0.75644	0.87944		0.75672	1.53669		0.75593	2.33254
0.75753	0.43674		0.75748	0.88395		0.75771	1.54313		0.75691	2.36541
0.7586	0.43799		0.7585	0.88909		0.75856	1.55471		0.75791	2.36412
0.75971	0.44445		0.75955	0.89937		0.75961	1.57386		0.759	2.37031
0.76041	0.44569		0.76029	0.90733		0.76056	1.58432		0.7601	2.38672
0.76135	0.44653		0.76147	0.91362		0.76157	1.59321		0.76098	2.40763
0.7625	0.44919		0.76224	0.91838		0.76251	1.59892		0.76194	2.43153
0.76352	0.45331		0.76344	0.92495		0.76367	1.61413		0.76318	2.43173
0.76444	0.45497		0.76412	0.937		0.76462	1.62945		0.76393	2.44253
0.76535	0.45912		0.76534	0.94513		0.7656	1.64188		0.76498	2.45774
0.76648	0.46404		0.76631	0.95377		0.76657	1.65822		0.76616	2.47719
0.76767	0.46653		0.76705	0.95917		0.76747	1.66465		0.76701	2.49373
0.76862	0.47089		0.76837	0.96656		0.76854	1.67439		0.76806	2.49547
0.76962	0.47229		0.7696	0.97768		0.76949	1.68597		0.76896	2.50404
0.77057	0.47506		0.7703	0.98527		0.77042	1.70182		0.77006	2.52252
0.77173	0.47951		0.77128	0.99308		0.77147	1.71574		0.77108	2.55111
0.77267	0.48551		0.77223	0.99582		0.77273	1.72873		0.77204	2.56336
0.7737	0.49041		0.77338	1.00702		0.77346	1.73231		0.77304	2.56817
0.77477	0.49174		0.77434	1.01644		0.77462	1.74462		0.77404	2.57934
0.77554	0.49471		0.7755	1.02489		0.77537	1.75963		0.7751	2.59438
0.77636	0.49859		0.77634	1.03121		0.77662	1.7828		0.77619	2.61848
0.77763	0.49956		0.77743	1.03654		0.77751	1.78887		0.77712	2.63045
0.77871	0.50395		0.77794	1.04518		0.77831	1.79663		0.77791	2.63619
0.77959	0.50918		0.77933	1.05777		0.77959	1.804		0.77897	2.64177
0.78041	0.51268		0.7805	1.06337		0.78056	1.81952		0.77989	2.65568
0.7816	0.51665		0.78144	1.06763		0.78146	1.83867		0.78102	2.68209
0.78263	0.51828		0.78218	1.07489		0.78258	1.85174		0.78211	2.69228
0.78343	0.52143		0.78339	1.08424		0.78339	1.86172		0.78317	2.69451
0.78499	0.5234		0.78437	1.09428		0.78464	1.86671		0.78414	2.70365
0.78607	0.52852		0.78545	1.10255		0.78557	1.87238		0.78513	2.72771
0.78629	0.53392		0.78635	1.10727		0.78642	1.89382		0.78602	2.74267
0.78755	0.53635		0.78749	1.1182		0.78759	1.9071		0.78688	2.76499
0.78861	0.54069		0.78846	1.12649		0.78867	1.92492		0.78808	2.76499
0.78956	0.54158		0.78958	1.13477		0.78951	1.92632		0.7891	2.77813
0.79057	0.54578		0.79024	1.14374		0.79065	1.93719		0.79002	2.79079
0.79171	0.54947		0.7915	1.14676		0.79169	1.95456		0.79094	2.81493
0.79251	0.55223		0.79233	1.1579		0.79259	1.97387		0.79189	2.83046
0.79344	0.55774		0.7934	1.16253		0.79364	1.98224		0.79312	2.83519
0.79455	0.5603		0.79446	1.1717		0.79445	1.99785		0.7942	2.84009
0.7955	0.56376		0.79523	1.18055		0.79556	2.0046		0.7952	2.85626
0.79665	0.5676		0.79639	1.18453		0.79648	2.01176		0.79609	2.88186
0.79736	0.5683		0.79744	1.19145		0.79754	2.02653		0.79703	2.8914
0.7984	0.56962		0.79833	1.2003		0.79853	2.04085		0.79798	2.89229
0.7995	0.57521		0.79921	1.21563		0.79944	2.06209		0.79917	2.90831
0.80051	0.58026		0.80016	1.22303		0.80045	2.06249		0.80001	2.92432
0.80182	0.58384		0.80143	1.22524		0.80158	2.06671		0.80101	2.94757
0.80277	0.58767		0.8022	1.2293		0.80261	2.08518		0.80209	2.95744
0.80361	0.58969		0.80324	1.24809		0.80343	2.1003		0.80292	2.96937
0.80465	0.59286		0.80441	1.25521		0.80468	2.11977		0.80409	2.97289
0.80541	0.5963		0.80526	1.25694		0.8054	2.12963		0.80511	2.98409
0.80654	0.59978		0.80617	1.26281		0.80656	2.13353		0.806	3.00552
0.80764	0.60261		0.80724	1.27037		0.8074	2.14528		0.807	3.02134
0.8086	0.60716		0.80827	1.2861		0.80859	2.16121		0.80804	3.02752
0.80944	0.61011		0.8094	1.29725		0.80953	2.17842		0.8091	3.03549
0.81047	0.61256		0.81021	1.2935		0.81052	2.19234		0.80994	3.04584
0.81163	0.61656		0.81137	1.30533		0.81147	2.19922		0.81103	3.06339
0.81265	0.61343		0.81223	1.31072		0.81249	2.20143		0.81198	3.07787
0.81385	0.61593		0.81343	1.3252		0.8136	2.22034		0.813	3.08972
0.81457	0.62458		0.81432	1.33039		0.81468	2.23108		0.81412	3.08624
0.81556	0.63272		0.81524	1.33478		0.81547	2.252		0.81493	3.10023
0.81653	0.64195		0.81636	1.33985		0.81668	2.26459		0.81607	3.1194
0.8177	0.64283		0.81741	1.35203		0.81741	2.26853		0.81712	3.13723
0.81891	0.64293		0.81836	1.36491		0.81865	2.28092		0.81793	3.15515
0.81988	0.63856		0.81929	1.37174		0.81941	2.28784		0.81883	3.15402
0.82049	0.64297		0.82022	1.37818		0.8206	2.30968		0.82	3.16117
0.82153	0.64716		0.8213	1.38023		0.82154	2.3234		0.82105	3.18843
0.82236	0.65491		0.82236	1.39729		0.82244	2.33144		0.82196	3.19874
0.82341	0.66096		0.82317	1.40739		0.82345	2.33832		0.82287	3.20946
0.82452	0.66407		0.82439	1.41092		0.82456	2.3524		0.82406	3.20942
0.82559	0.66489		0.82534	1.4096		0.82561	2.36378		0.82502	3.21079
0.82669	0.66475		0.82613	1.43007		0.82641	2.38374		0.82605	3.25062
0.82772	0.66779		0.82728	1.43655		0.82756	2.3977		0.82713	3.26644
0.82855	0.67275		0.82817	1.44391		0.82852	2.40228		0.8281	3.27194
0.82954	0.67838		0.82936	1.4526		0.82948	2.41475		0.82901	3.27363
0.83063	0.68297		0.83015	1.45863		0.83048	2.41821		0.83001	3.27412
0.83155	0.68443		0.83122	1.46491		0.83147	2.43852		0.83085	3.30502
0.8324	0.68892		0.83236	1.47778		0.83265	2.45425		0.83212	3.32653
0.8335	0.68953		0.83331	1.48836		0.83354	2.46922		0.83303	3.33288
0.83442	0.69362		0.83414	1.48333		0.83455	2.46745		0.83401	3.33251
0.83577	0.69772		0.83528	1.50224		0.83538	2.48253		0.83498	3.35532
0.83673	0.70222		0.83651	1.51298		0.83656	2.49468		0.83596	3.38011
0.83745	0.70628		0.83752	1.51539		0.83749	2.51387		0.83693	3.38897
0.83861	0.70837		0.83813	1.52802		0.83852	2.53286		0.83801	3.39058
0.83965	0.71208		0.83922	1.52987		0.83948	2.53382		0.83894	3.39681
0.84076	0.71443		0.84009	1.53937		0.84051	2.54444		0.83999	3.40725
0.84144	0.71663		0.84119	1.55224		0.84146	2.55313		0.84082	3.43224
0.84281	0.72142		0.84218	1.56137		0.84253	2.572		0.84188	3.44837
0.84349	0.72486		0.84321	1.56817		0.84343	2.59207		0.84307	3.45751
0.84441	0.72885		0.84449	1.56869		0.84453	2.60494		0.84398	3.46253
0.84542	0.73043		0.84511	1.58426		0.84549	2.60192		0.84506	3.47607
0.84668	0.73342		0.84639	1.59774		0.84647	2.61447		0.84589	3.49472
0.84767	0.73707		0.84748	1.60461		0.84759	2.63061		0.84691	3.50923
0.84857	0.7408		0.84819	1.60333		0.8485	2.64802		0.84811	3.51368
0.84967	0.74472		0.84938	1.61294		0.8495	2.67144		0.84911	3.5134
0.85084	0.74831		0.85038	1.62103		0.85053	2.66721		0.85004	3.52674
0.85142	0.75228		0.85127	1.63466		0.85159	2.67578		0.85109	3.56492
0.85277	0.75566		0.8522	1.64094		0.85238	2.69123		0.85195	3.56265
0.85343	0.75716		0.85321	1.64114		0.85356	2.70189		0.85298	3.56633
0.8545	0.7598		0.85429	1.6518		0.85453	2.72333		0.85384	3.57616
0.85576	0.76236		0.85527	1.66596		0.85556	2.72739		0.85499	3.5967
0.85665	0.76725		0.85613	1.67573		0.8564	2.73338		0.85596	3.61862
0.85745	0.77193		0.85729	1.67734		0.85761	2.74247		0.85712	3.62307
0.85848	0.77527		0.85836	1.68567		0.85835	2.75486		0.858	3.61943
0.85963	0.77704		0.85932	1.69605		0.85966	2.76967		0.85896	3.63912
0.86085	0.78062		0.86014	1.70948		0.86041	2.79046		0.85998	3.65615
0.86148	0.78255		0.86133	1.71242		0.86154	2.79183		0.86104	3.6735
0.86256	0.7848		0.86247	1.71926		0.8624	2.79215		0.86195	3.68361
0.86363	0.79009		0.86347	1.7238		0.86344	2.80712		0.86307	3.68628
0.86469	0.79213		0.86446	1.73748		0.86455	2.81822		0.86412	3.69311
0.86551	0.7973		0.86535	1.74565		0.86547	2.84127		0.86495	3.71616
0.86646	0.80214		0.86621	1.75675		0.86663	2.84919		0.86589	3.72655
0.86775	0.80589		0.86714	1.76025		0.86743	2.85507		0.86698	3.735
0.86861	0.80523		0.86854	1.76504		0.86844	2.85917		0.86789	3.73703
0.86968	0.80651		0.86924	1.77743		0.86961	2.87019		0.86919	3.77763
0.87038	0.81209		0.87024	1.79219		0.87052	2.88942		0.87018	3.79821
0.87179	0.81631		0.87141	1.79388		0.87145	2.91255		0.87094	3.8103
0.87258	0.8206		0.87228	1.79883		0.87246	2.9173		0.87203	3.81127
0.87329	0.82386		0.87323	1.80627		0.87357	2.91802		0.87315	3.80905
0.87444	0.82699		0.8743	1.81246		0.87448	2.92031		0.87413	3.82478
0.87559	0.82983		0.87535	1.82562		0.87552	2.93419		0.87508	3.84807
0.87651	0.83008		0.87639	1.82948		0.87663	2.96183		0.87606	3.8412
0.87742	0.83283		0.87756	1.83519		0.87756	2.97591		0.87704	3.84795
0.87864	0.83842		0.87836	1.84738		0.87846	2.97341		0.87812	3.84884
0.87949	0.84324		0.87943	1.85382		0.87958	2.97957		0.87907	3.87007
0.88055	0.84766		0.88047	1.86255		0.88066	2.98677		0.88003	3.9021
0.88144	0.84885		0.88144	1.87204		0.88143	3.0109		0.88096	3.91047
0.88247	0.85096		0.88222	1.87598		0.88257	3.02796		0.88206	3.90897
0.88365	0.85349		0.88321	1.88012		0.88365	3.03424		0.88318	3.91225
0.88445	0.8567		0.8844	1.89573		0.88456	3.03395		0.88415	3.92685
0.88553	0.85993		0.88529	1.90265		0.88551	3.0389		0.88507	3.94468
0.88649	0.86572		0.88619	1.90458		0.8864	3.0593		0.88595	3.95054
0.88779	0.86914		0.88723	1.90921		0.88738	3.08005		0.88711	3.93942
0.88848	0.87112		0.88828	1.91564		0.88859	3.09232		0.88812	3.95871
0.88966	0.87323		0.88929	1.93652		0.88953	3.099		0.88911	3.98249
0.89051	0.87574		0.89037	1.94332		0.89062	3.09614		0.89016	4.00113
0.89138	0.87902		0.89124	1.94887		0.89164	3.11042		0.89096	4.01371
0.89254	0.88199		0.89232	1.94887		0.8924	3.12688		0.89215	4.00647
0.89358	0.88754		0.8931	1.95941		0.89354	3.14389		0.89324	4.01084
0.89446	0.89279		0.89433	1.97059		0.89469	3.15121		0.89409	4.03377
0.89547	0.89482		0.8954	1.9819		0.89547	3.15077		0.89489	4.05557
0.89665	0.89589		0.89632	1.98998		0.8964	3.16055		0.89606	4.05896
0.8976	0.89714		0.8972	1.99099		0.89748	3.17201		0.89704	4.05269
0.89865	0.89941		0.89836	2.00185		0.89855	3.18878		0.89796	4.0734
0.89958	0.90372		0.89925	2.00583		0.89955	3.20588		0.89913	4.08682
0.90016	0.90945		0.90037	2.02071		0.90055	3.2163		0.90001	4.10963
0.90177	0.91374		0.90117	2.02031		0.90136	3.21779		0.90115	4.11481
0.90249	0.91414		0.90238	2.02627		0.9025	3.22101		0.90202	4.10846
0.90346	0.91764		0.90323	2.03427		0.90352	3.23537		0.90307	4.11885
0.90433	0.91883		0.90426	2.0436		0.90451	3.25234		0.90409	4.14785
0.90554	0.92256		0.90518	2.05732		0.90548	3.27358		0.90505	4.16277
0.90629	0.92681		0.9062	2.05591		0.90633	3.27145		0.90611	4.15521
0.90749	0.92819		0.90725	2.05748		0.90756	3.27933		0.90697	4.15553
0.90863	0.93318		0.90824	2.07039		0.90861	3.28794		0.90802	4.17162
0.90965	0.93508		0.90926	2.08874		0.90951	3.30246		0.90897	4.20151
0.91034	0.93726		0.91017	2.09079		0.91052	3.31638		0.91008	4.21061
0.91139	0.93875		0.91125	2.09674		0.91144	3.33199		0.91108	4.19884
0.9124	0.94164		0.91225	2.09771		0.91263	3.32302		0.91191	4.21267
0.9136	0.94649		0.91317	2.10503		0.91356	3.33617		0.913	4.23208
0.91475	0.94937		0.91437	2.1204		0.91455	3.34603		0.91399	4.2466
0.91585	0.95171		0.91531	2.13154		0.91558	3.36377		0.91511	4.25914
0.91662	0.9553		0.91636	2.12856		0.91658	3.37314		0.91611	4.25998
0.91743	0.95768		0.91713	2.136		0.91756	3.38513		0.9171	4.24587
0.91854	0.95806		0.91829	2.14779		0.91849	3.38754		0.91802	4.25582
0.91955	0.96139		0.91934	2.1564		0.91941	3.39498		0.91908	4.2963
0.92028	0.96415		0.92019	2.1634		0.92039	3.4089		0.91999	4.31013
0.92145	0.96757		0.92131	2.16267		0.92142	3.42914		0.92097	4.30883
0.92253	0.97379		0.92204	2.17353		0.92253	3.44434		0.92208	4.30989
0.92358	0.97654		0.9232	2.18431		0.92364	3.44394		0.92302	4.32946
0.92473	0.97646		0.92442	2.18946		0.9245	3.44088		0.92391	4.35231
0.92576	0.97622		0.92506	2.20057		0.92545	3.44647		0.925	4.34964
0.9267	0.97624		0.92622	2.19783		0.92653	3.47013		0.92603	4.35716
0.92777	0.97697		0.92717	2.20362		0.92751	3.49036		0.92709	4.35902
0.92834	0.98362		0.92814	2.21658		0.92868	3.49229		0.92801	4.37301
0.9294	0.99163		0.92909	2.2276		0.92962	3.49997		0.92904	4.39198
0.93066	0.9974		0.93033	2.22929		0.93044	3.4966		0.93	4.40662
0.93155	1.00324		0.93113	2.22929		0.93147	3.51916		0.93107	4.40342
0.93263	1.00263		0.93231	2.23834		0.93252	3.53622		0.93197	4.40229
0.93377	0.99829		0.93338	2.25306		0.93354	3.55042		0.93309	4.40993
0.9345	1.00117		0.93431	2.28528		0.93481	3.56928		0.9342	4.43327
0.93542	1.00711		0.93551	2.28448		0.93569	3.56542		0.93521	4.44528
0.93639	1.01107		0.93648	2.28641		0.93658	3.57777		0.93617	4.44706
0.93763	1.01714		0.93728	2.29502		0.93754	3.59624		0.93696	4.45563
0.93851	1.01994		0.93829	2.29466		0.93852	3.59937		0.93807	4.46182
0.93967	1.02114		0.9394	2.30536		0.93968	3.6036		0.93914	4.47953
0.94073	1.02302		0.94037	2.30085		0.94062	3.59909		0.94007	4.48135
0.94152	1.02379		0.9412	2.30865		0.9417	3.61124		0.94117	4.48871
0.9428	1.0275		0.94231	2.31171		0.94259	3.61748		0.9422	4.4976
0.9435	1.02739		0.94349	2.32133		0.94362	3.63815		0.94308	4.50998
0.94471	1.02897		0.94457	2.33323		0.94458	3.64736		0.94405	4.5319
0.94575	1.03096		0.94526	2.33709		0.94578	3.65179		0.94493	4.53194
0.94663	1.03382		0.94635	2.33999		0.94667	3.65979		0.946	4.53554
0.9476	1.03737		0.94725	2.35395		0.94754	3.66683		0.94714	4.53877
0.94874	1.04186		0.94843	2.36388		0.94861	3.68091		0.9482	4.55729
0.94964	1.04368		0.94931	2.36497		0.94963	3.69769		0.9491	4.57238
0.95078	1.04615		0.95046	2.3696		0.95068	3.70481		0.9502	4.5835
0.95176	1.05236		0.95126	2.3704		0.9517	3.70774		0.95107	4.58208
0.95262	1.05631		0.95231	2.38018		0.95257	3.70175		0.95199	4.59053
0.95351	1.05672		0.95336	2.38858		0.9535	3.71716		0.95297	4.60639
0.95452	1.05723		0.95443	2.40488		0.95457	3.73393		0.95405	4.60396
0.9559	1.05809		0.95536	2.39739		0.95545	3.74777		0.95491	4.62612
0.95653	1.06211		0.95641	2.40335		0.95667	3.75968		0.95602	4.6239
0.95761	1.06457		0.95738	2.4126		0.95773	3.75634		0.95692	4.63352
0.95865	1.06693		0.95842	2.42149		0.9586	3.75984		0.95797	4.64104
0.95982	1.06977		0.9593	2.43605		0.95958	3.77275		0.95921	4.66219
0.96067	1.07305		0.96032	2.4336		0.96045	3.79411		0.95997	4.67444
0.9615	1.07294		0.96149	2.4338		0.9615	3.80634		0.96089	4.65976
0.96262	1.07382		0.96221	2.45218		0.96264	3.81133		0.96202	4.6706
0.96359	1.07685		0.9633	2.45419		0.96359	3.80915		0.9632	4.68864
0.96473	1.08218		0.96436	2.46421		0.96463	3.81394		0.96401	4.70409
0.96583	1.08885		0.96548	2.46497		0.96561	3.82778		0.96508	4.69357
0.96669	1.0903		0.96648	2.47326		0.96664	3.84431		0.96592	4.68747
0.96782	1.0901		0.96748	2.48356		0.96756	3.86185		0.96685	4.71581
0.9689	1.09706		0.96854	2.49192		0.96866	3.85811		0.96792	4.72366
0.96968	1.09742		0.96933	2.49333		0.96954	3.85272		0.96903	4.75112
0.97084	1.093		0.97039	2.49913		0.97047	3.86909		0.97015	4.7573
0.9718	1.09718		0.97143	2.50246		0.97157	3.88361		0.97106	4.74141
0.97294	1.10016		0.97237	2.5153		0.97255	3.90288		0.97204	4.72912
0.97395	1.1047		0.97334	2.52809		0.97363	3.89524		0.97299	4.76386
0.97492	1.11094		0.97428	2.53163		0.97462	3.90151		0.97404	4.78759
0.97575	1.1156		0.97525	2.52431		0.97554	3.90304		0.97521	4.79398
0.97685	1.11021		0.97633	2.53835		0.97648	3.9166		0.97617	4.78161
0.97789	1.1142		0.97725	2.54764		0.97754	3.93804		0.9771	4.79329
0.97876	1.11259		0.97833	2.55858		0.97859	3.94488		0.97799	4.81283
0.97984	1.11581		0.97947	2.5616		0.9794	3.9493		0.97891	4.83588
0.9808	1.11894		0.9805	2.55504		0.98056	3.94902		0.98003	4.83984
0.98178	1.12272		0.98131	2.56807		0.98157	3.94757		0.98099	4.82977
0.98277	1.1257		0.98228	2.57688		0.98239	3.96125		0.98199	4.83369
0.98368	1.12916		0.98326	2.58497		0.98354	3.98631		0.98309	4.84562
0.98473	1.13033		0.98446	2.58815		0.9847	3.99415		0.98401	4.86936
0.98577	1.13093		0.98529	2.59434		0.98545	3.99246		0.98517	4.87781
0.98684	1.13306		0.98649	2.60114		0.98665	3.99166		0.98595	4.86317
0.98776	1.13705		0.98757	2.6122		0.98756	3.99351		0.98692	4.8673
0.98895	1.13994		0.98833	2.61807		0.98851	4.01922		0.98814	4.89836
0.98978	1.14284		0.98946	2.61691		0.98964	4.02581		0.98911	4.90883
0.99093	1.14799		0.99019	2.62435		0.99038	4.03768		0.99011	4.91178
0.99162	1.14726		0.9915	2.62946		0.99161	4.03953		0.99106	4.91336
0.9929	1.1498		0.99261	2.63911		0.99258	4.03249		0.99214	4.91615
0.99379	1.14811		0.99341	2.64788		0.9934	4.04822		0.99303	4.93758
0.99489	1.14871		0.99424	2.64603		0.99454	4.06459		0.99396	4.95109
0.99582	1.15647		0.9953	2.65404		0.99549	4.07252		0.99514	4.94632
0.9967	1.15853		0.99636	2.66071		0.99657	4.07561		0.99601	4.93685
0.99786	1.15973		0.99757	2.67149		0.99758	4.07392		0.99704	4.95267
0.99889	1.16621		0.99864	2.67536		0.99857	4.07939		0.99798	4.96617
0.99997	1.1613		0.99948	2.67636		0.99967	4.09416		0.99895	4.97855
1.00088	1.16142		1.00029	2.68199		1.00047	4.10844		0.99983	4.97151
1.00183	1.1617		1.0014	2.6972		1.00153	4.11652		1.00089	4.97487
1.00286	1.16625		1.00246	2.70524		1.00272	4.11902		1.00201	4.99323
1.00376	1.17152		1.00318	2.70444		1.0038	4.11733		1.00294	5.01179
1.00479	1.18021		1.00418	2.70834		1.00426	4.12063		1.00396	5.02182
1.00581	1.18077		1.00524	2.7085		1.00549	4.13728		1.00489	5.00754
1.00667	1.17952		1.00627	2.72846		1.00665	4.1473		1.00601	5.00665
1.0078	1.18057		1.00737	2.73533		1.00774	4.15993		1.00698	5.02428
1.0089	1.18379		1.00826	2.73212		1.00853	4.15297		1.00794	5.05651
1.00978	1.18508		1.00955	2.73421		1.00947	4.15659		1.00898	5.05583
1.01078	1.19026		1.01032	2.74052		1.01055	4.16536		1.00994	5.05033
1.01185	1.19272		1.01136	2.7511		1.01163	4.1769		1.01116	5.05655
1.01281	1.19384		1.01244	2.75814		1.01253	4.1944		1.0119	5.07621
1.01376	1.19348		1.01344	2.75842		1.01353	4.19549		1.013	5.07916
1.01472	1.19646		1.0143	2.75706		1.01467	4.19376		1.01397	5.09283
1.01566	1.1969		1.01545	2.76836		1.01547	4.19424		1.01491	5.0902
1.01693	1.19614		1.01613	2.78228		1.01646	4.21343		1.01587	5.09461
1.01785	1.20539		1.01742	2.78634		1.01767	4.23089		1.017	5.10929
1.01881	1.20575		1.01823	2.78175		1.01865	4.23736		1.01797	5.12999
1.01993	1.21162		1.01955	2.79		1.01958	4.23736		1.01894	5.12874
1.0209	1.21118		1.02033	2.79986		1.0204	4.23245		1.01988	5.13209
1.02166	1.21665		1.02137	2.80396		1.02142	4.24424		1.02101	5.13314
1.02282	1.21211		1.02239	2.8083		1.02253	4.26383		1.02215	5.13933
1.02371	1.21645		1.02348	2.80726		1.0236	4.27481		1.02313	5.16841
1.02463	1.22156		1.02445	2.81651		1.02441	4.27863		1.02401	5.16885
1.02577	1.21899		1.02525	2.82431		1.02562	4.27135		1.02504	5.15858
1.02675	1.22333		1.02625	2.83815		1.02651	4.27739		1.02588	5.16497
1.02781	1.22635		1.02736	2.83783		1.02739	4.28519		1.027	5.17767
1.02873	1.22852		1.02825	2.83868		1.0284	4.30281		1.02815	5.19845
1.02979	1.22788		1.02937	2.84093		1.02961	4.30856		1.02926	5.20242
1.0306	1.23073		1.03039	2.85384		1.03043	4.31452		1.0299	5.19886
1.03184	1.23423		1.03135	2.86176		1.03157	4.31407		1.03082	5.19514
1.03289	1.23286		1.03269	2.86534		1.03245	4.31492		1.03203	5.21653
1.0337	1.23572		1.03341	2.86748		1.03364	4.3323		1.03291	5.22676
1.03485	1.23648		1.0343	2.87078		1.03467	4.33978		1.03389	5.23287
1.03599	1.24039		1.03521	2.87782		1.03555	4.35317		1.03491	5.21956
1.03694	1.24658		1.03623	2.89089		1.03646	4.34625		1.03592	5.2285
1.03792	1.24803		1.03724	2.89234		1.03754	4.34774		1.03677	5.25357
1.03855	1.25		1.03828	2.8931		1.03863	4.35506		1.03791	5.26789
1.03963	1.25		1.03923	2.89419		1.03957	4.36391		1.03895	5.26057
1.04092	1.25213		1.04038	2.90963		1.04042	4.39034		1.03999	5.26295
1.0417	1.25133		1.04135	2.92122		1.04157	4.38704		1.041	5.2583
1.04279	1.25845		1.04217	2.92017		1.0423	4.38511		1.04202	5.27727
1.04367	1.25463		1.04346	2.91161		1.04351	4.38459		1.04301	5.30392
1.04484	1.25531		1.04433	2.92448		1.04443	4.40124		1.04403	5.29963
1.0459	1.25905		1.04528	2.93425		1.04565	4.4191		1.04507	5.29377
1.04665	1.26058		1.04644	2.94141		1.04635	4.42313		1.04598	5.30214
1.04776	1.25776		1.04734	2.94708		1.04752	4.41918		1.04688	5.32604
1.04866	1.2634		1.04832	2.94294		1.04848	4.41947		1.04797	5.33105
1.04971	1.2683		1.04941	2.9454		1.04956	4.42285		1.04911	5.32693
1.05071	1.27052		1.05028	2.9641		1.05047	4.44839		1.05015	5.32636
1.05173	1.26891		1.05127	2.96844		1.05143	4.45474		1.05101	5.32426
1.05268	1.26999		1.05222	2.97194		1.05262	4.45981		1.05182	5.3465
1.05393	1.26931		1.05327	2.96406		1.05347	4.45165		1.05292	5.35653
1.05465	1.27293		1.05421	2.97384		1.05468	4.45583		1.05421	5.35989
1.05569	1.27703		1.05538	2.98542		1.05544	4.46858		1.05496	5.34873
1.05668	1.27969		1.05638	2.9954		1.05658	4.48475		1.05589	5.3668
1.05774	1.28065		1.05739	2.99556		1.05738	4.4959		1.05719	5.38451
1.0587	1.28138		1.05835	2.99443		1.0585	4.48845		1.05792	5.39066
1.05984	1.28476		1.05942	2.99882		1.0595	4.48737		1.05906	5.38346
1.06074	1.28427		1.0602	3.01028		1.06025	4.49191		1.06009	5.38637
1.06185	1.28918		1.06152	3.01668		1.06144	4.50374		1.06097	5.40194
1.06278	1.28512		1.06213	3.01985		1.0626	4.52072		1.06203	5.44331
1.06374	1.29397		1.06349	3.01885		1.06353	4.5288		1.06316	5.45055
1.06483	1.29698		1.06431	3.01857		1.06454	4.53274		1.06413	5.44546
1.06577	1.29888		1.06512	3.03985		1.06552	4.52824		1.06508	5.44295
1.06676	1.29928		1.06654	3.04616		1.06645	4.53254		1.06608	5.46054
1.06776	1.29723		1.06729	3.04624		1.06748	4.53994		1.06712	5.46535
1.06878	1.29509		1.06845	3.04439		1.06853	4.55539		1.06801	5.46406
1.06985	1.29823		1.06937	3.04866		1.06932	4.56883		1.06918	5.45884
1.07084	1.30121		1.07015	3.0592		1.07054	4.56392		1.07012	5.45912
1.07176	1.30692		1.07133	3.0631		1.07172	4.55974		1.07101	5.47817
1.07266	1.30704		1.07211	3.06873		1.07257	4.5673		1.07209	5.48687
1.07387	1.31235		1.07335	3.06406		1.07344	4.5827		1.07306	5.49273
1.07467	1.31163		1.07427	3.06233		1.07454	4.59984		1.07412	5.47453
1.07585	1.30793		1.07526	3.08293		1.07543	4.5994		1.07505	5.48432
1.07669	1.30982		1.0762	3.09061		1.07675	4.59558		1.07605	5.49338
1.07743	1.31561		1.07714	3.09097		1.07732	4.58661		1.0769	5.5049
1.0787	1.31838		1.07823	3.09065		1.07847	4.61042		1.07802	5.51178
1.07979	1.32265		1.07915	3.09049		1.07947	4.61657		1.07903	5.50575
1.08071	1.31911		1.08028	3.10546		1.08053	4.63958		1.08015	5.51809
1.08188	1.32341		1.08143	3.11165		1.08146	4.62929		1.0811	5.53669
1.08269	1.32667		1.08216	3.11507		1.08245	4.63013		1.08206	5.54025
1.08378	1.32277		1.08331	3.11418		1.08342	4.63118		1.08295	5.53341
1.08466	1.32357		1.08434	3.11571		1.08449	4.64534		1.08408	5.5396
1.08562	1.32917		1.08534	3.12078		1.08552	4.65922		1.08502	5.54388
1.08663	1.33102		1.08628	3.13217		1.08645	4.66718		1.08608	5.56467
1.08784	1.33504		1.08714	3.13422		1.08762	4.66722		1.08702	5.58238
1.08886	1.33592		1.08833	3.13209		1.08843	4.66915		1.0883	5.55824
1.08986	1.33757		1.08917	3.13864		1.08955	4.66638		1.08887	5.56451
1.09084	1.33371		1.09039	3.14476		1.09036	4.67925		1.08989	5.57571
1.09168	1.3393		1.09131	3.1559		1.09168	4.69413		1.09127	5.59265
1.09269	1.33564		1.0923	3.16555		1.09245	4.70543		1.092	5.58865
1.09371	1.34272		1.09327	3.15497		1.09341	4.70447		1.09307	5.58194
1.09488	1.34699		1.0944	3.1635		1.09456	4.69787		1.09403	5.57579
1.09567	1.34811		1.09535	3.16419		1.09548	4.70254		1.09509	5.59237
1.09668	1.3496		1.09622	3.17678		1.09627	4.71135		1.09597	5.61506
1.09782	1.34711		1.09731	3.18257		1.09757	4.73673		1.09714	5.61627
1.09874	1.34759		1.09815	3.17633		1.09848	4.73798		1.09822	5.61142
1.09973	1.35081		1.09927	3.18217		1.09959	4.7375		1.09922	5.60826
1.10081	1.35302		1.10019	3.19053		1.10038	4.72828		1.10013	5.62476
1.10161	1.35362		1.10122	3.21053		1.10161	4.73898		1.10116	5.63504
1.1029	1.35781		1.10217	3.2057		1.10251	4.74888		1.10208	5.61979
1.10366	1.35829		1.10343	3.20288		1.10339	4.76658		1.10321	5.62278
1.10471	1.35925		1.10419	3.20288		1.10456	4.77141		1.10401	5.63803
1.1058	1.35648		1.10532	3.2168		1.10539	4.75886		1.10479	5.65481
1.10663	1.35773		1.10641	3.22469		1.10642	4.76441		1.10604	5.66609
1.10765	1.36058		1.10742	3.22432		1.10745	4.76211		1.10721	5.6667
1.10855	1.36404		1.10827	3.22038		1.10852	4.78299		1.10811	5.65295
1.10969	1.36863		1.1093	3.22899		1.10947	4.79281		1.10914	5.66977
1.11096	1.36617		1.11019	3.23148		1.11041	4.79168		1.11001	5.68797
1.11186	1.3706		1.11137	3.2491		1.11155	4.78991		1.11104	5.6944
1.11254	1.37225		1.1122	3.25373		1.11253	4.78653		1.1122	5.68138
1.11372	1.36991		1.11332	3.24146		1.11346	4.80121		1.1132	5.67669
1.11468	1.36814		1.11416	3.24846		1.11439	4.8101		1.11419	5.68756
1.11563	1.37591		1.11542	3.26206		1.11549	4.82125		1.11489	5.72226
1.11693	1.37599		1.11631	3.26717		1.1166	4.81883		1.11614	5.72542
1.11772	1.37724		1.11719	3.27022		1.11744	4.81018		1.11704	5.70273
1.11863	1.38271		1.11812	3.2658		1.11853	4.82048		1.11802	5.70253
1.1198	1.38226		1.11934	3.27167		1.11952	4.82471		1.11915	5.71769
1.12074	1.37788		1.12022	3.2808		1.12047	4.83826		1.11994	5.73787
1.12186	1.3842		1.12131	3.29335		1.12149	4.85262		1.12098	5.73726
1.12277	1.38218		1.12217	3.29013		1.12251	4.84856		1.12221	5.72687
1.12383	1.38057		1.12338	3.28647		1.12338	4.84281		1.12311	5.72566
1.12473	1.38428		1.12424	3.29428		1.12467	4.84088		1.12419	5.74863
1.12569	1.39043		1.12514	3.30333		1.12542	4.85524		1.12514	5.76254
1.1267	1.39614		1.12617	3.31833		1.12637	4.87736		1.12611	5.76286
1.12786	1.39204		1.12736	3.30989		1.12747	4.88432		1.12696	5.75247
1.12877	1.38802		1.12823	3.31922		1.12856	4.88834		1.12791	5.75841
1.12952	1.39304		1.12919	3.3345		1.1295	4.88999		1.12904	5.78446
1.13063	1.39727		1.13032	3.34259		1.13059	4.89462		1.13016	5.79529
1.13169	1.39735		1.13149	3.34911		1.13147	4.9087		1.13103	5.79222
1.13283	1.39803		1.13231	3.33104		1.13245	4.90918		1.13193	5.77827
1.13357	1.40141		1.13346	3.32421		1.13359	4.90287		1.13299	5.77807
1.13462	1.4031		1.13443	3.3382		1.1345	4.90508		1.13402	5.79093
1.13564	1.4029		1.13513	3.35381		1.13545	4.90122		1.13506	5.81519
1.13665	1.40515		1.13643	3.35655		1.13669	4.9124		1.13604	5.8164
1.13779	1.4035		1.13741	3.35003		1.13754	4.92225		1.13706	5.80306
1.13875	1.40443		1.13828	3.34689		1.13849	4.9295		1.13811	5.80314
1.13953	1.41304		1.13938	3.36146		1.13946	4.93376		1.13903	5.83027
1.14081	1.41078		1.14032	3.36697		1.14069	4.92201		1.14011	5.84184
1.14169	1.41473		1.14155	3.37393		1.1415	4.92475		1.14101	5.84144
1.14275	1.41662		1.14238	3.37059		1.14256	4.93859		1.14206	5.82486
1.14378	1.41436		1.14348	3.36664		1.14366	4.94852		1.14306	5.82809
1.14463	1.41328		1.14435	3.37417		1.14448	4.96864		1.14389	5.84685
1.14567	1.41565		1.14528	3.38933		1.14542	4.95938		1.14481	5.86396
1.14681	1.42016		1.14653	3.38873		1.14656	4.95717		1.14595	5.85899
1.14772	1.41815		1.14737	3.37964		1.1476	4.95118		1.14709	5.84467
1.14867	1.42603		1.14834	3.38048		1.14846	4.96606		1.14802	5.85454
1.14985	1.42454		1.1493	3.3934		1.14962	4.98452		1.14912	5.86877
1.15069	1.42563		1.15042	3.40064		1.15051	4.98915		1.15004	5.8801
1.15172	1.42635		1.15142	3.40494		1.15148	4.98086		1.15092	5.86085
1.15281	1.42502		1.15257	3.39774		1.15248	4.97664		1.15196	5.85409
1.15363	1.43102		1.15338	3.40788		1.15367	4.98436		1.1529	5.88171
1.15495	1.43371		1.15426	3.41154		1.15473	4.99772		1.1539	5.85737
1.15588	1.43387		1.15536	3.42119		1.15545	5.01136		1.15501	5.90573
1.1566	1.4391		1.15625	3.42079		1.15663	5.01047		1.15597	5.89595
1.15786	1.43657		1.15749	3.41657		1.15748	5.00162		1.15695	5.8917
1.15891	1.43395		1.15832	3.42079		1.15864	5.00765		1.15809	5.8949
1.15978	1.43359		1.15925	3.43555		1.15943	5.01224		1.15893	5.92713
1.16078	1.43814		1.16036	3.43873		1.16053	5.03086		1.16002	5.92749
1.16167	1.43581		1.16152	3.43004		1.16154	5.03807		1.16104	5.91034
1.16296	1.4416		1.16243	3.43366		1.1626	5.03654		1.16205	5.91095
1.16368	1.44365		1.16328	3.44219		1.16349	5.02684		1.16287	5.92037
1.16487	1.44514		1.16421	3.45398		1.16451	5.03147		1.164	5.9414
1.16573	1.4418		1.16558	3.4508		1.16557	5.05005		1.16521	5.94682
1.16677	1.44433		1.16631	3.45144		1.16644	5.06236		1.16608	5.93598
1.1677	1.44212		1.16736	3.4553		1.16753	5.06514		1.16694	5.94015
1.16872	1.44647		1.16813	3.4617		1.16874	5.05721		1.16798	5.95685
1.16993	1.44791		1.16951	3.47441		1.16959	5.06107		1.16902	5.97331
1.17079	1.45105		1.17014	3.46576		1.17039	5.06321		1.17006	5.96659
1.17176	1.45576		1.17136	3.46395		1.17157	5.08235		1.17089	5.95329
1.17276	1.45057		1.17234	3.46773		1.17245	5.09301		1.17194	5.96162
1.17397	1.44964		1.17341	3.48596		1.17361	5.09185		1.17287	5.98439
1.17477	1.44703		1.17428	3.49082		1.17453	5.09056		1.17397	5.99268
1.17569	1.45121		1.17535	3.48342		1.17549	5.08618		1.17499	5.98354
1.17677	1.45246		1.17615	3.48443		1.17667	5.09338		1.17594	5.97901
1.17775	1.45902		1.1774	3.49497		1.17749	5.12322		1.17699	5.99155
1.1788	1.45966		1.1784	3.5039		1.17851	5.12133		1.17809	6.02212
1.17968	1.45865		1.17933	3.50386		1.17943	5.118		1.17888	6.01735
1.18077	1.46119		1.18034	3.50213		1.18055	5.1147		1.17991	6.00234
1.18185	1.45676		1.18136	3.49774		1.18145	5.11112		1.18092	6.01512
1.18263	1.463		1.18237	3.51504		1.18257	5.12632		1.18203	6.01282
1.1839	1.46376		1.18344	3.52526		1.18362	5.14635		1.18291	6.02689
1.18472	1.46505		1.18428	3.52654		1.18459	5.14648		1.18398	6.03344
1.18563	1.46734		1.18528	3.51508		1.18554	5.13598		1.18512	6.02349
1.18694	1.46754		1.18638	3.52341		1.18644	5.12672		1.18609	6.02713
1.18783	1.46549		1.18722	3.52864		1.18745	5.14181		1.18693	6.03575
1.18867	1.46525		1.18832	3.54561		1.18862	5.1501		1.18791	6.0503
1.1897	1.47076		1.18932	3.5364		1.18964	5.16458		1.18886	6.05111
1.19076	1.47523		1.19028	3.53684		1.19061	5.15983		1.18982	6.03449
1.19178	1.47402		1.19133	3.53628		1.19158	5.15581		1.19108	6.04027
1.19264	1.47491		1.19253	3.54887		1.19247	5.15207		1.19206	6.05269
1.19391	1.47338		1.19338	3.55772		1.19345	5.16667		1.19305	6.06098
1.19486	1.47237		1.19435	3.55599		1.19455	5.17733		1.19414	6.05544
1.19581	1.47281		1.19522	3.55092		1.19569	5.18014		1.19508	6.05528
1.19693	1.47422		1.19645	3.55748		1.19645	5.1828		1.19614	6.06118
1.19763	1.48388		1.19745	3.56464		1.1976	5.17604		1.19701	6.0772
1.19885	1.48351		1.19804	3.58017		1.19856	5.1787		1.19788	6.08298
1.19964	1.48094		1.19941	3.56693		1.19951	5.18449		1.19884	6.07048
1.20092	1.47812		1.2003	3.57228		1.2005	5.19668		1.19986	6.07319
1.20206	1.48038		1.20125	3.57188		1.20156	5.2151		1.20101	6.07906
1.20275	1.47997		1.20226	3.58865		1.20258	5.20963		1.20198	6.10162
1.20388	1.48239		1.20323	3.59264		1.20358	5.20778		1.20305	6.10575
1.20467	1.48734		1.20422	3.58845		1.20446	5.20919		1.20399	6.08913
1.20576	1.49429		1.20512	3.58487		1.20552	5.21534		1.20508	6.08824
1.20673	1.48738		1.20633	3.59702		1.20663	5.23171		1.20594	6.09499
1.20786	1.49011		1.20755	3.6045		1.20761	5.23602		1.20683	6.12876
1.20886	1.48734		1.20803	3.60338		1.2084	5.23887		1.2079	6.12685
1.20979	1.48923		1.20935	3.60177		1.20957	5.22608		1.20902	6.11949
1.21077	1.49019		1.21019	3.60322		1.21047	5.2289		1.20997	6.10854
1.2117	1.49482		1.21132	3.61098		1.21144	5.23509		1.21093	6.11707
1.21287	1.49775		1.2125	3.61935		1.2125	5.25239		1.2118	6.14178
1.2138	1.49655		1.21347	3.61967		1.21358	5.25722		1.21301	6.12358
1.2147	1.49904		1.21439	3.62136		1.21452	5.24817		1.21395	6.11812
1.21591	1.49606		1.21518	3.61931		1.21561	5.24543		1.21504	6.12532
1.21666	1.4961		1.21657	3.63387		1.21659	5.2501		1.21607	6.13923
1.21775	1.50383		1.21722	3.63463		1.21752	5.2725		1.21707	6.15108
1.21883	1.50033		1.21829	3.63789		1.21872	5.27701		1.21796	6.14683
1.21959	1.50503		1.2192	3.63274		1.21964	5.27689		1.21887	6.13514
1.22087	1.50383		1.2204	3.63576		1.22049	5.27206		1.21983	6.14623
1.22172	1.50411		1.22147	3.64594		1.22145	5.27001		1.22089	6.15844
1.22284	1.50053		1.22236	3.65635		1.22248	5.27701		1.22189	6.17033
1.22372	1.50576		1.22321	3.65708		1.2236	5.28972		1.22317	6.17457
1.22487	1.5019		1.22428	3.65193		1.22457	5.30171		1.22391	6.15977
1.22586	1.50861		1.22543	3.65869		1.22559	5.29475		1.22509	6.16293
1.22689	1.50878		1.2262	3.67405		1.22647	5.28996		1.22629	6.177
1.22768	1.51264		1.22738	3.67405		1.2274	5.28872		1.22696	6.1941
1.22881	1.50688		1.22818	3.67172		1.22845	5.29829		1.22806	6.18598
1.22965	1.5124		1.22949	3.67176		1.22974	5.3207		1.22895	6.18642
1.23066	1.50866		1.23023	3.6755		1.23048	5.32898		1.2301	6.18391
1.23165	1.51091		1.2311	3.68576		1.23153	5.31756		1.23123	6.20357
1.23278	1.51264		1.23223	3.68942		1.23249	5.31225		1.23201	6.20373
1.23389	1.51453		1.2333	3.68954		1.23348	5.31		1.23303	6.2009
1.23471	1.52044		1.23424	3.68431		1.23468	5.33196		1.23405	6.19807
1.23574	1.51413		1.23545	3.69276		1.23538	5.34411		1.23496	6.20551
1.23676	1.51706		1.23638	3.70374		1.23647	5.34129		1.23593	6.22055
1.23782	1.51272		1.2372	3.70768		1.23727	5.32991		1.23696	6.22629
1.2387	1.51847		1.23827	3.70499		1.23848	5.33071		1.23795	6.22383
1.23992	1.51598		1.2393	3.69879		1.23955	5.34266		1.23891	6.22613
1.24072	1.52467		1.24019	3.71211		1.24063	5.36297		1.23997	6.23248
1.24179	1.52237		1.24132	3.71452		1.24145	5.36446		1.24085	6.24105
1.24281	1.5229		1.24206	3.72007		1.24243	5.35026		1.2419	6.24154
1.24368	1.52145		1.24329	3.71348		1.24349	5.35666		1.24314	6.22836
1.24486	1.52386		1.24445	3.71291		1.24443	5.36096		1.24401	6.23329
1.24551	1.52708		1.24521	3.72856		1.24527	5.38345		1.24502	6.23143
1.24683	1.52708		1.24624	3.72884		1.24654	5.38767		1.24604	6.25998
1.24768	1.52784		1.24709	3.73154		1.24738	5.38136		1.24696	6.24842
1.24879	1.53315		1.24838	3.72993		1.24829	5.3781		1.24787	6.24704
1.2498	1.52503		1.24924	3.72864		1.2494	5.37814		1.24894	6.25675
1.2506	1.53074		1.25036	3.73693		1.25042	5.39125		1.25001	6.27231

## Sheet: Figure S9b
Figure S9b
100 nm La-doped Ta3N5			300 nm La-doped Ta3N5			500 nm La-doped Ta3N5			700 nm La-doped Ta3N5
Potential (V vs. RHE)	Current density (mA cm-2)		Potential (V vs. RHE)	Current density (mA cm-2)		Potential (V vs. RHE)	Current density (mA cm-2)		Potential (V vs. RHE)	Current density (mA cm-2)
0.3995	0.0115		0.39916	0.03421		0.39964	0.03717		0.39942	0.04542
0.40038	0.01257		0.40003	0.03248		0.4007	0.03474		0.40054	0.04699
0.40145	0.01181		0.40099	0.03977		0.40189	0.03564		0.40161	0.04602
0.40237	0.01243		0.40208	0.03		0.40279	0.03655		0.40235	0.04524
0.40337	0.01131		0.40307	0.03389		0.40383	0.039		0.40353	0.04506
0.40435	0.0103		0.40402	0.03946		0.40487	0.03684		0.40456	0.04918
0.40534	0.01105		0.40508	0.03322		0.40583	0.03651		0.40558	0.04762
0.40654	0.01282		0.40615	0.03769		0.40687	0.03459		0.40669	0.04734
0.40752	0.01285		0.40723	0.03552		0.40811	0.03798		0.4076	0.0463
0.40837	0.00939		0.40814	0.03457		0.40909	0.03949		0.40865	0.04581
0.40929	0.00968		0.40911	0.03839		0.4098	0.03847		0.40943	0.04765
0.4105	0.01347		0.41011	0.03286		0.41095	0.03622		0.41076	0.04811
0.41139	0.01204		0.41111	0.03619		0.41191	0.0361		0.41141	0.04855
0.41239	0.01172		0.41214	0.03842		0.41256	0.03955		0.41274	0.0454
0.41346	0.01115		0.41306	0.0321		0.41384	0.04006		0.4137	0.04513
0.41441	0.00993		0.41404	0.04053		0.41545	0.03867		0.41459	0.04713
0.41533	0.01257		0.41505	0.03762		0.41608	0.03578		0.41551	0.04821
0.41649	0.01315		0.41601	0.03231		0.41704	0.03521		0.41657	0.04828
0.41739	0.01225		0.41704	0.0404		0.41811	0.04038		0.41749	0.046
0.41823	0.01068		0.41824	0.03545		0.41915	0.04083		0.41875	0.04478
0.41941	0.01162		0.41903	0.03374		0.41993	0.04027		0.41965	0.04526
0.42023	0.01249		0.42021	0.03883		0.42118	0.0369		0.4207	0.04822
0.42132	0.01253		0.42111	0.03405		0.42203	0.03579		0.42153	0.04887
0.42225	0.01264		0.42206	0.03696		0.42328	0.03968		0.42244	0.04503
0.42324	0.01274		0.42326	0.03671		0.42393	0.04151		0.42364	0.04279
0.42418	0.01137		0.42416	0.03547		0.42493	0.03888		0.42452	0.04458
0.42517	0.01415		0.42512	0.04169		0.42606	0.03582		0.42567	0.04578
0.42638	0.01472		0.42609	0.03341		0.42697	0.03633		0.4266	0.04834
0.42728	0.01435		0.42704	0.03585		0.42778	0.03902		0.42784	0.0459
0.42817	0.01251		0.42811	0.0406		0.42906	0.04316		0.42854	0.04413
0.42929	0.01434		0.42922	0.03007		0.42963	0.04023		0.42961	0.04385
0.43038	0.01539		0.43002	0.03633		0.43085	0.03682		0.43036	0.04671
0.43125	0.01583		0.43118	0.04011		0.43198	0.03624		0.43176	0.04807
0.43228	0.01495		0.43223	0.03133		0.43317	0.03887		0.43246	0.04612
0.43319	0.01603		0.43316	0.03721		0.43406	0.04182		0.43383	0.0428
0.43428	0.01472		0.43414	0.03813		0.43502	0.03882		0.43456	0.04278
0.43536	0.01773		0.43509	0.036		0.43618	0.03687		0.43557	0.0448
0.43638	0.01855		0.43605	0.03831		0.43709	0.03766		0.43651	0.04934
0.43735	0.0161		0.43704	0.03474		0.438	0.04048		0.43765	0.0476
0.43814	0.01574		0.438	0.03796		0.43901	0.04226		0.43856	0.04504
0.43927	0.01873		0.43924	0.03783		0.43996	0.04224		0.43956	0.04445
0.44033	0.01917		0.43993	0.03425		0.44073	0.03908		0.44042	0.04681
0.44129	0.01959		0.44093	0.0416		0.44208	0.03684		0.44154	0.04999
0.44232	0.01906		0.44219	0.03637		0.44307	0.04038		0.44243	0.05039
0.44315	0.01957		0.44292	0.03257		0.4442	0.04375		0.44338	0.04832
0.4443	0.01914		0.44412	0.04341		0.44494	0.04121		0.44429	0.04674
0.44536	0.02117		0.44523	0.03349		0.44585	0.0369		0.44556	0.04968
0.44635	0.02294		0.44607	0.03299		0.44703	0.0394		0.44657	0.05193
0.44724	0.02066		0.44695	0.04188		0.44828	0.04267		0.44745	0.05234
0.4483	0.02003		0.44812	0.03564		0.44882	0.04501		0.44849	0.05122
0.44924	0.02218		0.44917	0.0388		0.45011	0.04364		0.44959	0.05084
0.4504	0.02224		0.45011	0.03877		0.45074	0.03941		0.45059	0.0506
0.4512	0.0229		0.45108	0.03724		0.45224	0.04035		0.45139	0.05488
0.45245	0.02326		0.45217	0.04127		0.45298	0.04502		0.45261	0.05599
0.45319	0.02234		0.45297	0.0352		0.45412	0.04438		0.45369	0.05353
0.4542	0.02266		0.45414	0.04032		0.45505	0.04126		0.45459	0.05388
0.45529	0.02406		0.45514	0.04131		0.45605	0.04175		0.45522	0.05333
0.45633	0.02619		0.45592	0.03481		0.45706	0.04359		0.45668	0.05705
0.45742	0.02316		0.45708	0.04373		0.45776	0.04594		0.45713	0.05738
0.45834	0.0235		0.45815	0.04236		0.45893	0.04764		0.4586	0.05681
0.45926	0.02574		0.45895	0.03493		0.45987	0.04596		0.45953	0.05608
0.46046	0.02571		0.46015	0.04408		0.4608	0.04382		0.46066	0.05651
0.46132	0.02654		0.46121	0.04028		0.46185	0.04518		0.46135	0.05694
0.46239	0.02703		0.46201	0.03766		0.46282	0.0487		0.46232	0.06136
0.46314	0.02572		0.46319	0.04359		0.46427	0.04835		0.46337	0.05924
0.46424	0.02592		0.464	0.0392		0.4649	0.0451		0.46425	0.058
0.46539	0.02897		0.46497	0.03992		0.46572	0.04395		0.46552	0.05691
0.46639	0.02953		0.46609	0.04144		0.46679	0.04744		0.46637	0.05998
0.46739	0.02694		0.46705	0.04071		0.46794	0.05053		0.46744	0.06016
0.46832	0.02778		0.46803	0.04751		0.46889	0.04972		0.46822	0.0618
0.46932	0.02872		0.46894	0.04108		0.46998	0.04709		0.4697	0.0581
0.47042	0.02914		0.4701	0.04092		0.47077	0.04434		0.47057	0.0578
0.47133	0.02969		0.47102	0.04878		0.47181	0.04897		0.47168	0.05956
0.47237	0.02977		0.47215	0.04013		0.47296	0.05077		0.47262	0.06409
0.47324	0.02912		0.47288	0.04295		0.47395	0.05016		0.47345	0.06199
0.47423	0.02883		0.47404	0.05031		0.47491	0.0489		0.47426	0.05958
0.4753	0.03072		0.47498	0.0404		0.47599	0.04813		0.47554	0.0603
0.4763	0.03106		0.47589	0.04661		0.47698	0.04871		0.47645	0.06186
0.47739	0.02909		0.47704	0.04908		0.47795	0.05397		0.47747	0.0637
0.47825	0.03028		0.47808	0.0436		0.47915	0.0516		0.47867	0.06218
0.4794	0.03196		0.47902	0.04801		0.48005	0.04818		0.47972	0.06015
0.48014	0.03095		0.47992	0.04521		0.48104	0.04841		0.48049	0.05781
0.48141	0.03195		0.48087	0.04751		0.48196	0.04915		0.48149	0.06024
0.48223	0.03267		0.48192	0.04986		0.48296	0.05355		0.48244	0.06228
0.48327	0.0312		0.48299	0.04609		0.48392	0.05301		0.48366	0.06184
0.48442	0.03109		0.48392	0.05322		0.48495	0.04935		0.48431	0.059
0.48538	0.03386		0.48493	0.04863		0.48589	0.04855		0.4855	0.05594
0.48641	0.03365		0.4859	0.04564		0.48699	0.05142		0.48639	0.05944
0.48736	0.03164		0.48711	0.05603		0.48799	0.05676		0.48741	0.06124
0.48825	0.03236		0.48788	0.04962		0.48874	0.0539		0.48867	0.06128
0.48934	0.03418		0.48893	0.05001		0.49005	0.05225		0.48948	0.05754
0.49049	0.03358		0.48975	0.05736		0.49123	0.0521		0.49046	0.05785
0.49122	0.03469		0.49099	0.04895		0.49189	0.055		0.49167	0.05774
0.49237	0.03487		0.49198	0.05356		0.4928	0.05699		0.4927	0.05998
0.49341	0.03404		0.49289	0.05843		0.4938	0.05473		0.49375	0.05823
0.49416	0.03517		0.49405	0.05327		0.49506	0.05302		0.49449	0.05676
0.49517	0.03753		0.49481	0.05644		0.49584	0.05173		0.49569	0.05414
0.49637	0.03615		0.49578	0.05498		0.49704	0.0558		0.49648	0.05748
0.49739	0.03508		0.49697	0.05608		0.49813	0.05906		0.49742	0.05977
0.49837	0.0366		0.4981	0.05744		0.49905	0.05591		0.49848	0.06101
0.49921	0.03766		0.49886	0.05319		0.49985	0.05505		0.49948	0.0573
0.50034	0.03808		0.50005	0.06215		0.50067	0.05247		0.50048	0.05337
0.50126	0.03853		0.50079	0.05843		0.50201	0.05739		0.50163	0.05474
0.50239	0.03883		0.50184	0.05501		0.50294	0.0593		0.50271	0.05777
0.50324	0.038		0.50291	0.06531		0.50417	0.06071		0.50374	0.05951
0.50442	0.0393		0.50387	0.0607		0.50501	0.05565		0.50451	0.05645
0.50522	0.04199		0.50498	0.05513		0.50593	0.05912		0.50548	0.05434
0.5064	0.04038		0.50598	0.06677		0.50702	0.06339		0.50631	0.05392
0.50721	0.03922		0.50702	0.06161		0.50793	0.06545		0.50764	0.05641
0.50828	0.04032		0.50789	0.05835		0.50908	0.06219		0.50849	0.05776
0.50935	0.04197		0.50899	0.06541		0.5097	0.05899		0.50946	0.05644
0.51027	0.04212		0.50994	0.06241		0.51097	0.06196		0.51034	0.05415
0.51146	0.04354		0.51088	0.06538		0.51169	0.06678		0.51135	0.05439
0.51227	0.04315		0.51191	0.06587		0.51279	0.06568		0.5125	0.05407
0.51337	0.04183		0.51299	0.06619		0.51382	0.06291		0.51341	0.05706
0.51421	0.04524		0.51401	0.06777		0.51501	0.06085		0.51446	0.05633
0.51545	0.04666		0.51498	0.06163		0.51602	0.06301		0.51519	0.05261
0.51624	0.04524		0.516	0.06723		0.51705	0.06781		0.51637	0.05139
0.5174	0.04433		0.51694	0.07179		0.51789	0.06763		0.51747	0.05337
0.51824	0.04688		0.51791	0.06218		0.51886	0.06338		0.51855	0.05725
0.51929	0.04702		0.51886	0.07015		0.51978	0.06276		0.5196	0.05604
0.52035	0.04794		0.5201	0.07295		0.52077	0.06402		0.52051	0.05446
0.52136	0.04869		0.52084	0.06412		0.52189	0.06942		0.52116	0.05101
0.5223	0.04825		0.52186	0.07425		0.52273	0.06826		0.5226	0.05431
0.52327	0.04818		0.52297	0.07194		0.52383	0.06627		0.52353	0.05423
0.52429	0.05198		0.52402	0.06786		0.52481	0.06137		0.52452	0.05697
0.52529	0.05221		0.52498	0.07149		0.52575	0.06671		0.52548	0.05422
0.52626	0.04989		0.52596	0.07242		0.527	0.06985		0.52685	0.05127
0.52735	0.04979		0.52702	0.07495		0.52786	0.06763		0.52747	0.0511
0.52822	0.05296		0.52791	0.07162		0.52898	0.06352		0.52832	0.05384
0.52936	0.05303		0.529	0.07254		0.52997	0.06349		0.52945	0.05613
0.53023	0.05358		0.5299	0.07815		0.53084	0.0684		0.53035	0.05524
0.53134	0.05531		0.53104	0.07027		0.53188	0.0718		0.53139	0.05096
0.53224	0.05449		0.53188	0.07452		0.5325	0.07103		0.53248	0.05208
0.53327	0.05467		0.53296	0.08021		0.53386	0.06492		0.53348	0.05362
0.53436	0.05698		0.53386	0.07093		0.5353	0.06717		0.53449	0.05715
0.53517	0.05821		0.53486	0.07662		0.53568	0.07171		0.53552	0.05649
0.53633	0.05536		0.53593	0.08281		0.5373	0.07217		0.53636	0.05256
0.53714	0.05706		0.53698	0.07431		0.53805	0.06906		0.5377	0.05159
0.53838	0.05878		0.53788	0.07788		0.53857	0.06417		0.5384	0.05487
0.53922	0.05923		0.53901	0.0796		0.53976	0.06724		0.5397	0.05755
0.5404	0.05901		0.53993	0.07901		0.5407	0.07235		0.54035	0.0568
0.54124	0.06143		0.54087	0.08049		0.54183	0.07407		0.54146	0.05341
0.54239	0.06017		0.54203	0.07599		0.54285	0.06962		0.54242	0.05048
0.54323	0.06078		0.54285	0.08331		0.54381	0.06698		0.54374	0.05445
0.54423	0.06412		0.54404	0.08223		0.54506	0.07084		0.54473	0.05873
0.5453	0.06661		0.54493	0.07549		0.54595	0.07676		0.54553	0.05866
0.54633	0.0639		0.54598	0.09069		0.54687	0.07508		0.54641	0.05496
0.54724	0.066		0.54694	0.08576		0.54777	0.06979		0.54748	0.0531
0.54821	0.0674		0.54799	0.0769		0.54883	0.07151		0.54826	0.05477
0.5494	0.06876		0.5488	0.08715		0.5498	0.0749		0.54931	0.05959
0.55022	0.07049		0.55008	0.08159		0.55098	0.07923		0.55061	0.0631
0.55134	0.07181		0.55084	0.08033		0.55195	0.07998		0.55133	0.05886
0.5523	0.07055		0.55216	0.08725		0.55274	0.07502		0.55245	0.05824
0.55321	0.07269		0.55279	0.08398		0.55392	0.07632		0.55391	0.05638
0.5544	0.07565		0.55395	0.08639		0.5549	0.08356		0.5543	0.06402
0.55521	0.0757		0.55493	0.08647		0.55591	0.08685		0.5551	0.06604
0.55642	0.07546		0.55589	0.08996		0.55724	0.08113		0.55662	0.06392
0.55729	0.0773		0.55696	0.09307		0.55779	0.08042		0.55723	0.06105
0.55837	0.07774		0.55803	0.08752		0.5588	0.08628		0.55838	0.06344
0.5594	0.07894		0.55889	0.09214		0.55995	0.08902		0.55944	0.06566
0.56037	0.08227		0.56012	0.09714		0.561	0.09005		0.56068	0.0688
0.56134	0.08107		0.56097	0.08558		0.56195	0.0862		0.56125	0.06883
0.56249	0.08085		0.56212	0.09703		0.56263	0.08592		0.56245	0.06727
0.56345	0.08294		0.56294	0.10086		0.56384	0.09264		0.5636	0.06815
0.56434	0.08657		0.56401	0.0892		0.56485	0.09549		0.56431	0.07051
0.56542	0.08428		0.56495	0.09904		0.5659	0.09312		0.56532	0.07361
0.56635	0.08555		0.56602	0.1017		0.56676	0.0897		0.56655	0.07555
0.56737	0.08713		0.56695	0.09696		0.56792	0.09584		0.56779	0.07228
0.56842	0.08669		0.56811	0.10189		0.5689	0.09974		0.56852	0.07087
0.56936	0.08888		0.56892	0.0991		0.57015	0.10001		0.56939	0.07436
0.57054	0.0923		0.57012	0.10021		0.57111	0.09495		0.57047	0.07924
0.57138	0.08977		0.57106	0.10216		0.57188	0.09591		0.57139	0.07914
0.57244	0.08944		0.57191	0.10262		0.57346	0.10101		0.57237	0.07809
0.57335	0.09475		0.57318	0.10965		0.57374	0.10638		0.57316	0.07755
0.57446	0.0969		0.57422	0.10586		0.5751	0.10382		0.57409	0.08012
0.57531	0.09428		0.57521	0.09997		0.57583	0.09978		0.57535	0.08457
0.57655	0.09621		0.57618	0.11367		0.57679	0.10194		0.57629	0.08427
0.57735	0.097		0.57715	0.10152		0.57785	0.10924		0.57696	0.08347
0.57849	0.09795		0.57804	0.10362		0.57889	0.10822		0.57829	0.08192
0.57943	0.10072		0.57908	0.10809		0.57988	0.10343		0.57931	0.08451
0.58041	0.10452		0.58008	0.10067		0.58112	0.10429		0.5804	0.08833
0.58142	0.10105		0.581	0.10271		0.58201	0.10973		0.58141	0.09081
0.58252	0.10357		0.58213	0.11103		0.58319	0.11009		0.58241	0.08992
0.58345	0.1073		0.58295	0.10158		0.58394	0.10752		0.58345	0.08582
0.58437	0.10752		0.5841	0.10142		0.58504	0.10557		0.58434	0.09115
0.58544	0.10758		0.58509	0.10469		0.58596	0.10701		0.58545	0.09343
0.58645	0.11243		0.58611	0.10893		0.58678	0.11422		0.5865	0.09711
0.58731	0.10799		0.58697	0.10712		0.58833	0.11383		0.58766	0.095
0.58862	0.11005		0.58807	0.10161		0.58924	0.1115		0.58839	0.0926
0.58943	0.11169		0.58917	0.1111		0.59	0.11023		0.58965	0.09554
0.59044	0.11546		0.59001	0.11473		0.59083	0.11648		0.59046	0.09984
0.59158	0.11592		0.59112	0.10535		0.59202	0.1207		0.59148	0.10205
0.59235	0.11624		0.59195	0.1165		0.59293	0.11915		0.59243	0.10254
0.59359	0.11642		0.59305	0.11557		0.59392	0.11603		0.59354	0.0979
0.59445	0.12511		0.59413	0.10717		0.59525	0.11852		0.59459	0.08785
0.59553	0.12814		0.59516	0.11655		0.5959	0.1226		0.59524	0.09016
0.59653	0.1276		0.59613	0.11901		0.5969	0.12826		0.59667	0.09231
0.59755	0.12864		0.59695	0.11635		0.5978	0.12557		0.59749	0.0891
0.59839	0.13544		0.59812	0.12025		0.59906	0.12332		0.59852	0.08727
0.59958	0.13668		0.59891	0.12217		0.60002	0.13029		0.59959	0.08927
0.60039	0.14196		0.60004	0.12835		0.60093	0.13461		0.60046	0.09502
0.60152	0.14507		0.60097	0.12878		0.60203	0.1328		0.60152	0.09627
0.60265	0.14327		0.60211	0.12598		0.60284	0.13186		0.60259	0.09593
0.6035	0.14576		0.60288	0.14031		0.60411	0.13062		0.60359	0.09677
0.60442	0.15352		0.60395	0.12815		0.60493	0.13857		0.60459	0.09609
0.60563	0.15424		0.60489	0.12897		0.60582	0.14409		0.60551	0.10105
0.6064	0.15387		0.60615	0.14745		0.60687	0.14059		0.60655	0.10147
0.6076	0.15895		0.60698	0.13991		0.60784	0.13708		0.60755	0.10456
0.60849	0.15915		0.60815	0.14218		0.60895	0.14085		0.6086	0.09957
0.60948	0.16216		0.60908	0.15234		0.61005	0.1487		0.60943	0.1018
0.61037	0.16842		0.61008	0.1435		0.61101	0.1465		0.6105	0.10642
0.61147	0.16935		0.61092	0.15165		0.61197	0.14296		0.6115	0.10838
0.61248	0.16878		0.61212	0.15985		0.61294	0.14459		0.61265	0.1083
0.61356	0.17164		0.61309	0.15585		0.61406	0.15143		0.6136	0.10682
0.61435	0.17988		0.614	0.16026		0.61494	0.1572		0.61455	0.10629
0.61563	0.17856		0.61507	0.15893		0.61601	0.15897		0.61552	0.10979
0.61639	0.17997		0.61608	0.16728		0.61686	0.16006		0.61639	0.11384
0.61759	0.1833		0.61712	0.16776		0.61812	0.16034		0.61763	0.11726
0.61853	0.18774		0.61795	0.16788		0.61892	0.16675		0.61868	0.11164
0.61946	0.19036		0.61895	0.17933		0.61992	0.17586		0.61942	0.11389
0.62047	0.19839		0.62008	0.17508		0.62099	0.171		0.62064	0.11801
0.62133	0.19896		0.6209	0.17267		0.62191	0.17153		0.62165	0.11885
0.62255	0.19798		0.62211	0.18894		0.62284	0.17617		0.62252	0.12247
0.62349	0.20579		0.62308	0.18893		0.62384	0.17901		0.62341	0.1175
0.6243	0.21128		0.62414	0.18316		0.62491	0.18457		0.62463	0.11947
0.62551	0.21362		0.62516	0.19155		0.62606	0.18166		0.62576	0.12066
0.62632	0.21765		0.62614	0.19483		0.62692	0.18455		0.62651	0.12426
0.62744	0.22039		0.62696	0.20087		0.62812	0.18622		0.62747	0.12611
0.62845	0.22512		0.62804	0.19934		0.62897	0.19334		0.62859	0.1234
0.62954	0.2302		0.62903	0.20445		0.62975	0.19215		0.62952	0.12137
0.6303	0.23471		0.62992	0.21242		0.63101	0.19155		0.6307	0.12276
0.63151	0.23603		0.63096	0.20455		0.63206	0.19757		0.63152	0.13123
0.63244	0.23578		0.63209	0.21775		0.63287	0.20263		0.6326	0.12883
0.63355	0.24387		0.6331	0.22547		0.63392	0.20318		0.63367	0.12898
0.63434	0.25227		0.63411	0.21357		0.63487	0.20489		0.6347	0.12929
0.63564	0.25048		0.63512	0.22415		0.63588	0.20407		0.63561	0.13063
0.63628	0.25752		0.63611	0.23589		0.63678	0.20973		0.63645	0.13525
0.63747	0.26008		0.63693	0.22703		0.63803	0.21582		0.63736	0.1365
0.63864	0.26444		0.63809	0.23044		0.63879	0.21536		0.6387	0.14051
0.63928	0.26907		0.63902	0.24053		0.63996	0.21291		0.63956	0.13643
0.64052	0.27627		0.63997	0.23603		0.641	0.2183		0.64071	0.13905
0.64134	0.27597		0.64098	0.24233		0.64206	0.22754		0.64142	0.14373
0.64255	0.28016		0.64203	0.24833		0.64291	0.22758		0.64264	0.14457
0.64335	0.28884		0.64305	0.2517		0.64386	0.22602		0.64366	0.14618
0.64434	0.29042		0.64415	0.25447		0.64495	0.23009		0.6447	0.14643
0.64554	0.29618		0.64508	0.25338		0.64618	0.23592		0.64571	0.14942
0.64642	0.303		0.64589	0.26648		0.6471	0.24264		0.64669	0.15318
0.64736	0.30137		0.6469	0.26633		0.64832	0.24044		0.64761	0.15496
0.64832	0.31022		0.64813	0.26535		0.64901	0.24172		0.64849	0.1598
0.6495	0.3155		0.649	0.28105		0.64943	0.24746		0.64971	0.16012
0.6505	0.32299		0.6499	0.27686		0.6509	0.25579		0.65043	0.16057
0.65147	0.32241		0.65094	0.27569		0.65177	0.25655		0.65161	0.16484
0.65251	0.32835		0.65206	0.29293		0.65291	0.25162		0.65255	0.16863
0.65348	0.33899		0.65295	0.29305		0.65406	0.25744		0.65358	0.17266
0.65437	0.34029		0.65415	0.29607		0.65472	0.26577		0.6547	0.17198
0.65539	0.34485		0.65504	0.30256		0.65588	0.26893		0.65555	0.17301
0.65648	0.35043		0.65586	0.30439		0.657	0.26493		0.65659	0.17846
0.65753	0.35413		0.65706	0.30978		0.65758	0.26582		0.65767	0.18284
0.6585	0.35879		0.65799	0.3023		0.65888	0.27112		0.65853	0.18386
0.65942	0.36752		0.65885	0.3186		0.65966	0.27783		0.65947	0.18302
0.6604	0.37324		0.66007	0.32726		0.66117	0.27956		0.6605	0.18841
0.66143	0.37285		0.66108	0.31994		0.66181	0.28013		0.66171	0.18823
0.66231	0.38051		0.66193	0.33889		0.66337	0.28748		0.66247	0.19889
0.66329	0.38981		0.66287	0.34147		0.66404	0.29088		0.66382	0.20037
0.66447	0.39087		0.66399	0.33355		0.66489	0.2962		0.66467	0.1963
0.66552	0.39788		0.6651	0.35388		0.66587	0.29334		0.66554	0.19874
0.6664	0.40523		0.66606	0.35617		0.66684	0.29871		0.66655	0.20409
0.66732	0.40664		0.66711	0.35369		0.66805	0.30302		0.66742	0.20974
0.6685	0.41089		0.66791	0.36402		0.66905	0.30788		0.66857	0.21338
0.66938	0.4194		0.66893	0.37098		0.66999	0.31412		0.66944	0.21193
0.67034	0.42742		0.66996	0.37734		0.67057	0.30884		0.67053	0.21165
0.67136	0.42428		0.67092	0.37986		0.6717	0.31256		0.67157	0.21801
0.67239	0.43504		0.67208	0.38462		0.67253	0.32026		0.67246	0.22347
0.67325	0.44714		0.67293	0.3959		0.67393	0.32978		0.67359	0.22852
0.67429	0.44757		0.67386	0.39214		0.67487	0.32712		0.67421	0.22776
0.67555	0.45511		0.67489	0.40427		0.67567	0.32563		0.67552	0.2306
0.67633	0.46137		0.67602	0.41492		0.67697	0.33313		0.67657	0.23257
0.67749	0.46623		0.67695	0.40706		0.678	0.3396		0.67766	0.23549
0.67858	0.47207		0.67807	0.41909		0.67851	0.34667		0.67847	0.24265
0.6794	0.48191		0.67899	0.43387		0.67975	0.34093		0.67955	0.24719
0.68034	0.48414		0.67995	0.42732		0.68076	0.34519		0.68042	0.24568
0.68149	0.48598		0.68108	0.43799		0.682	0.35283		0.68166	0.2493
0.68226	0.49909		0.68195	0.44955		0.68282	0.36326		0.68247	0.25429
0.68338	0.5049		0.68311	0.45042		0.68404	0.35954		0.68366	0.25891
0.6845	0.50978		0.68409	0.45577		0.68457	0.36002		0.68478	0.26224
0.68536	0.51722		0.68498	0.46744		0.68608	0.36525		0.68539	0.26292
0.68653	0.52325		0.6859	0.47505		0.68682	0.37376		0.68658	0.26589
0.68743	0.52322		0.6869	0.47788		0.68806	0.37801		0.68751	0.26765
0.68831	0.53589		0.68782	0.48495		0.68886	0.37805		0.68839	0.27459
0.68929	0.54588		0.68887	0.50098		0.69	0.38067		0.68947	0.27719
0.69035	0.54738		0.69008	0.50295		0.69093	0.3905		0.69065	0.27875
0.69153	0.55322		0.69101	0.50319		0.69159	0.39659		0.69153	0.28105
0.69233	0.56557		0.69192	0.52566		0.69325	0.39887		0.69269	0.28493
0.69336	0.56783		0.69305	0.52166		0.69401	0.39753		0.6934	0.28807
0.69448	0.57804		0.69393	0.52115		0.6949	0.40058		0.69449	0.29686
0.69538	0.58574		0.69482	0.54237		0.6958	0.41419		0.6955	0.29737
0.69651	0.5889		0.69584	0.54633		0.69727	0.42029		0.69651	0.29754
0.69747	0.59139		0.6969	0.5501		0.69807	0.41932		0.69767	0.30094
0.6984	0.60652		0.69795	0.56727		0.69898	0.42183		0.69857	0.3069
0.69928	0.61168		0.69897	0.56716		0.69977	0.42867		0.69941	0.31213
0.70043	0.61506		0.70008	0.56468		0.70088	0.4376		0.70058	0.31602
0.70131	0.62323		0.70107	0.58425		0.70204	0.44148		0.7015	0.31661
0.70246	0.63134		0.70201	0.59397		0.70292	0.44151		0.70235	0.32016
0.70343	0.63482		0.70292	0.59673		0.70392	0.44623		0.70371	0.32384
0.70444	0.645		0.70399	0.60328		0.70482	0.45547		0.7046	0.32879
0.70533	0.65493		0.70494	0.61401		0.70599	0.46436		0.70549	0.33303
0.70645	0.65912		0.70586	0.62447		0.707	0.46645		0.7068	0.33391
0.70736	0.66283		0.70708	0.62453		0.70796	0.46498		0.70716	0.3365
0.70831	0.67487		0.70792	0.63639		0.70908	0.47017		0.70834	0.33727
0.70944	0.6803		0.70912	0.64643		0.70976	0.48285		0.70948	0.35166
0.71054	0.6867		0.70996	0.64312		0.71116	0.48664		0.71077	0.35313
0.71136	0.69931		0.71105	0.66077		0.71193	0.49008		0.7112	0.35254
0.71244	0.70331		0.71209	0.67341		0.71294	0.48799		0.71242	0.35506
0.71336	0.70871		0.71291	0.66854		0.71389	0.49932		0.71376	0.36157
0.71435	0.71999		0.71406	0.67676		0.71499	0.50775		0.71434	0.36793
0.71552	0.73089		0.71497	0.68869		0.71589	0.50994		0.71505	0.37209
0.71633	0.73122		0.71608	0.69951		0.71674	0.51031		0.71654	0.3759
0.71742	0.74218		0.71703	0.70529		0.71782	0.5163		0.71739	0.37539
0.71839	0.75256		0.71804	0.71042		0.71893	0.52812		0.71868	0.37805
0.71944	0.75359		0.7189	0.72453		0.72	0.53329		0.71934	0.38538
0.72046	0.76458		0.71991	0.72272		0.72087	0.53434		0.72065	0.39379
0.72144	0.774		0.7209	0.73382		0.72204	0.53577		0.72162	0.39482
0.72229	0.77698		0.72188	0.75191		0.72281	0.54404		0.72232	0.39535
0.7233	0.78734		0.72303	0.74611		0.72396	0.55297		0.72328	0.39813
0.72442	0.79543		0.72398	0.75702		0.725	0.55888		0.72439	0.40752
0.72542	0.80317		0.72505	0.77526		0.72568	0.55795		0.72528	0.41365
0.72639	0.80867		0.72604	0.7723		0.72694	0.56039		0.72631	0.41636
0.72726	0.81825		0.72706	0.78226		0.72789	0.56979		0.72741	0.41735
0.72836	0.82931		0.72798	0.79715		0.72901	0.57557		0.72848	0.42272
0.7295	0.8322		0.72888	0.79799		0.72975	0.57843		0.72975	0.42458
0.73049	0.84095		0.73006	0.80375		0.73077	0.58036		0.73072	0.43612
0.73132	0.85311		0.73089	0.8152		0.73193	0.58271		0.73165	0.44043
0.73254	0.85616		0.73182	0.8276		0.73291	0.59336		0.73255	0.43981
0.73332	0.86596		0.73311	0.83318		0.7338	0.60119		0.73365	0.43964
0.73436	0.87597		0.73389	0.83305		0.73471	0.59923		0.73447	0.44738
0.73545	0.88377		0.73486	0.85745		0.73588	0.6005		0.73543	0.455
0.73636	0.88528		0.73584	0.86093		0.73683	0.60252		0.73643	0.46061
0.73755	0.9026		0.7369	0.86101		0.73764	0.62745		0.73766	0.46298
0.73838	0.91065		0.73803	0.88634		0.73915	0.62763		0.73878	0.46455
0.73933	0.91074		0.73891	0.88427		0.74009	0.63043		0.73968	0.47004
0.74036	0.92703		0.73982	0.88591		0.74083	0.64047		0.74031	0.48389
0.74154	0.93325		0.74091	0.90833		0.74214	0.64773		0.74157	0.49554
0.74222	0.93644		0.74209	0.91569		0.74299	0.65762		0.7426	0.49643
0.74337	0.95274		0.74287	0.92008		0.74402	0.66397		0.74379	0.49463
0.7444	0.96145		0.74406	0.93111		0.74515	0.67267		0.74449	0.50588
0.74542	0.96161		0.7451	0.94274		0.74599	0.67541		0.74544	0.51482
0.7463	0.97459		0.74585	0.95132		0.74705	0.68519		0.74632	0.52259
0.74743	0.98565		0.7468	0.95439		0.7479	0.70205		0.74756	0.52911
0.74845	0.99371		0.74782	0.97227		0.7489	0.70421		0.7488	0.52894
0.74951	0.99996		0.74879	0.99156		0.75013	0.70164		0.74972	0.5343
0.75052	1.0097		0.74991	0.98482		0.75079	0.70655		0.75037	0.53894
0.75137	1.01731		0.75103	1.00065		0.75201	0.71759		0.75143	0.55117
0.75235	1.02583		0.75209	1.02424		0.75288	0.72503		0.75257	0.5571
0.75332	1.03581		0.75298	1.02693		0.7538	0.73157		0.75356	0.55773
0.7545	1.04725		0.75405	1.04289		0.75532	0.72995		0.75456	0.55727
0.75541	1.04767		0.75509	1.05326		0.75614	0.73038		0.75545	0.56496
0.75627	1.06188		0.75597	1.06019		0.75691	0.74217		0.75695	0.5737
0.75739	1.07139		0.75692	1.07463		0.75789	0.75327		0.75769	0.57733
0.75853	1.08271		0.7581	1.0862		0.75919	0.75772		0.75871	0.57954
0.75939	1.09278		0.7591	1.0937		0.75997	0.75267		0.75955	0.57939
0.76029	1.10392		0.75998	1.0998		0.76113	0.75829		0.7606	0.58726
0.7616	1.11542		0.76105	1.10438		0.76201	0.76819		0.76167	0.59488
0.76236	1.12322		0.76216	1.11046		0.76308	0.77834		0.7626	0.60417
0.76355	1.14285		0.763	1.11867		0.76413	0.78057		0.76401	0.60204
0.76453	1.14372		0.76402	1.11585		0.76506	0.77805		0.76447	0.60186
0.76544	1.14952		0.76488	1.14438		0.76617	0.7821		0.76582	0.60626
0.76667	1.15989		0.76593	1.13605		0.76696	0.7935		0.76637	0.61987
0.76765	1.17117		0.76696	1.14837		0.76805	0.80049		0.76772	0.62304
0.7685	1.17554		0.76794	1.17026		0.76895	0.80281		0.76859	0.62654
0.76937	1.18292		0.7692	1.17582		0.76997	0.80508		0.76955	0.62592
0.77039	1.18759		0.76999	1.17943		0.77107	0.81197		0.7705	0.63049
0.77146	1.18878		0.77112	1.20618		0.77184	0.8192		0.77125	0.64005
0.77264	1.20142		0.77194	1.20622		0.773	0.83084		0.7727	0.64891
0.7735	1.21206		0.77312	1.21418		0.77385	0.83042		0.77372	0.65112
0.77435	1.22444		0.77392	1.21567		0.77496	0.83255		0.77464	0.6516
0.77556	1.22991		0.77501	1.2372		0.77592	0.83656		0.77575	0.65818
0.77662	1.2365		0.77599	1.23587		0.77734	0.84892		0.77666	0.66339
0.7776	1.25068		0.77696	1.24064		0.77825	0.85905		0.77741	0.67469
0.77858	1.25797		0.77798	1.269		0.77905	0.85992		0.77891	0.67857
0.77953	1.27215		0.77903	1.2819		0.77978	0.85867		0.77951	0.67883
0.78051	1.27692		0.78011	1.27738		0.78113	0.86812		0.78066	0.68353
0.78136	1.28271		0.78104	1.28269		0.78178	0.88068		0.78159	0.69168
0.78248	1.29088		0.78216	1.3091		0.78282	0.889		0.7827	0.70116
0.7834	1.30714		0.7829	1.30807		0.78413	0.88925		0.7836	0.70436
0.78446	1.30979		0.78413	1.32698		0.78511	0.89022		0.7845	0.70623
0.78556	1.31699		0.78509	1.33598		0.7859	0.89831		0.78561	0.71146
0.78641	1.326		0.78603	1.34261		0.78666	0.90996		0.78659	0.71787
0.78753	1.33532		0.78712	1.341		0.78789	0.91688		0.78761	0.72804
0.78856	1.34624		0.78797	1.35659		0.78898	0.91984		0.78862	0.73146
0.78957	1.36983		0.78894	1.3886		0.78972	0.92579		0.78942	0.73423
0.7905	1.36811		0.79014	1.37878		0.79096	0.92971		0.7906	0.74065
0.79141	1.3757		0.791	1.38491		0.79178	0.93999		0.79151	0.74667
0.79255	1.38847		0.79212	1.41826		0.79299	0.95139		0.79243	0.75822
0.79341	1.40287		0.79291	1.40689		0.79387	0.95369		0.79358	0.76152
0.79464	1.40703		0.79411	1.42684		0.79486	0.95552		0.79454	0.76396
0.79539	1.41228		0.79507	1.44513		0.79598	0.9607		0.79575	0.7666
0.7965	1.42775		0.79611	1.44509		0.79739	0.97273		0.79648	0.7739
0.79756	1.43115		0.79713	1.45421		0.79807	0.97985		0.79762	0.7854
0.79854	1.44184		0.79801	1.47034		0.79907	0.98969		0.79857	0.79101
0.79957	1.45461		0.79889	1.48722		0.80031	0.9876		0.79952	0.79586
0.80048	1.45072		0.80013	1.48577		0.80105	0.9924		0.80054	0.79481
0.80143	1.46711		0.801	1.49767		0.80195	1.00427		0.8016	0.80369
0.80256	1.48505		0.80213	1.51501		0.80335	1.01274		0.80267	0.81313
0.80344	1.49477		0.80294	1.52807		0.80421	1.02024		0.80343	0.82123
0.80455	1.49578		0.80407	1.52649		0.80508	1.0219		0.80456	0.82153
0.80538	1.51147		0.80489	1.5454		0.80559	1.02772		0.80565	0.82679
0.80653	1.5249		0.80599	1.55801		0.80686	1.03183		0.8065	0.8314
0.80732	1.52123		0.80701	1.5554		0.80811	1.0447		0.8076	0.84035
0.80837	1.53789		0.80797	1.57651		0.809	1.05157		0.80852	0.8493
0.80939	1.5469		0.80889	1.58725		0.81027	1.05351		0.80973	0.8545
0.81039	1.55008		0.80995	1.59015		0.81111	1.05751		0.81037	0.85416
0.8116	1.56382		0.81111	1.614		0.81195	1.06452		0.8115	0.86083
0.81242	1.58644		0.81196	1.62465		0.81294	1.08036		0.8127	0.86807
0.81354	1.58268		0.81302	1.62308		0.81409	1.08735		0.81365	0.88332
0.81454	1.5962		0.81415	1.6332		0.81497	1.09027		0.81453	0.888
0.81547	1.60681		0.81498	1.65314		0.8159	1.09089		0.81545	0.88945
0.81642	1.61069		0.81606	1.66662		0.81686	1.09582		0.81662	0.89165
0.81756	1.62395		0.81712	1.67193		0.81785	1.10873		0.81768	0.90217
0.81851	1.63998		0.81815	1.67599		0.81913	1.11759		0.81846	0.91569
0.81936	1.64966		0.81911	1.70793		0.81957	1.1207		0.81953	0.92004
0.8204	1.64895		0.81993	1.69602		0.82073	1.12446		0.82061	0.92569
0.82152	1.6698		0.8209	1.71539		0.82218	1.13764		0.82139	0.92333
0.82241	1.67524		0.82211	1.73463		0.8231	1.14565		0.82258	0.93616
0.82336	1.68085		0.82295	1.7326		0.82416	1.16666		0.82343	0.94575
0.82443	1.68845		0.82391	1.75255		0.82523	1.16704		0.8242	0.95349
0.82549	1.70563		0.82505	1.76615		0.82626	1.17047		0.8255	0.95704
0.82649	1.70625		0.82592	1.77399		0.82711	1.16918		0.82667	0.9597
0.82746	1.723		0.82691	1.77801		0.82828	1.17894		0.82771	0.97015
0.82834	1.73934		0.82787	1.79178		0.82915	1.18848		0.82842	0.98046
0.82956	1.74098		0.82897	1.80882		0.83006	1.20521		0.82949	0.98993
0.83034	1.74831		0.83008	1.80899		0.83126	1.20761		0.83088	0.99113
0.83146	1.76002		0.83096	1.81251		0.8322	1.20663		0.83159	0.99455
0.83246	1.78092		0.83193	1.84262		0.83327	1.21531		0.83243	1.00312
0.83345	1.77111		0.83308	1.84606		0.83422	1.23324		0.83352	1.01534
0.83431	1.78595		0.83409	1.84619		0.83516	1.24116		0.83419	1.02381
0.83543	1.80345		0.83485	1.87712		0.83616	1.23196		0.83548	1.02663
0.83647	1.80398		0.83595	1.88177		0.83729	1.24262		0.83648	1.02927
0.83751	1.81365		0.8369	1.87389		0.83812	1.24677		0.83724	1.03839
0.83852	1.82721		0.8379	1.9047		0.83913	1.25986		0.83875	1.04782
0.83929	1.83614		0.83902	1.91611		0.84019	1.2712		0.83946	1.0586
0.84048	1.84303		0.83995	1.91449		0.84122	1.27612		0.84058	1.05985
0.84147	1.8603		0.84087	1.93269		0.84211	1.27535		0.84153	1.06617
0.84231	1.86556		0.84215	1.94924		0.84309	1.28404		0.8429	1.06805
0.8435	1.87051		0.84298	1.9519		0.84428	1.29731		0.84361	1.08049
0.8445	1.87793		0.84416	1.96508		0.84532	1.30321		0.84462	1.08479
0.84526	1.8983		0.84511	1.98594		0.84628	1.31656		0.84571	1.09746
0.84642	1.89865		0.84593	1.99714		0.84704	1.31143		0.84667	1.09891
0.84751	1.90833		0.84695	1.99478		0.84809	1.32285		0.84767	1.10466
0.84837	1.92366		0.8479	2.01464		0.84923	1.32619		0.84867	1.11198
0.84951	1.91699		0.84892	2.02633		0.85028	1.34224		0.84944	1.11878
0.85031	1.93704		0.84994	2.02654		0.85106	1.34631		0.85056	1.12687
0.85144	1.94787		0.85105	2.0484		0.85225	1.35525		0.85162	1.13165
0.8525	1.96037		0.85214	2.07133		0.85308	1.35221		0.85279	1.13777
0.85331	1.95807		0.85292	2.0649		0.85421	1.36308		0.85356	1.14336
0.85433	1.97217		0.85413	2.08157		0.85529	1.38251		0.85459	1.15116
0.85551	1.98485		0.85515	2.10509		0.85613	1.38337		0.85555	1.15591
0.85647	1.98224		0.8561	2.09928		0.85721	1.38525		0.85653	1.16343
0.85736	2.00314		0.85703	2.11915		0.85812	1.38632		0.85746	1.1689
0.85847	2.01356		0.85807	2.13988		0.85925	1.40476		0.85859	1.17059
0.85943	2.01749		0.85906	2.14249		0.86003	1.41709		0.85945	1.18109
0.86039	2.02487		0.86013	2.14469		0.86124	1.42672		0.86071	1.1932
0.86156	2.04131		0.86098	2.15377		0.86215	1.42856		0.86167	1.19903
0.86242	2.05394		0.86189	2.18322		0.86334	1.43044		0.8626	1.20117
0.86345	2.05187		0.8631	2.18338		0.86418	1.43005		0.86379	1.20157
0.86438	2.06764		0.86395	2.19201		0.86511	1.45256		0.86461	1.21553
0.86557	2.0759		0.86509	2.21473		0.86624	1.46104		0.86558	1.23125
0.86643	2.08063		0.86591	2.21581		0.86704	1.46155		0.86663	1.23359
0.86744	2.10188		0.86693	2.21648		0.86821	1.47032		0.8676	1.24216
0.86839	2.1089		0.86793	2.24646		0.8691	1.47255		0.86879	1.23568
0.86956	2.11102		0.86901	2.25301		0.87013	1.49407		0.86967	1.25105
0.87038	2.12428		0.86996	2.25007		0.87122	1.49891		0.87068	1.26488
0.87131	2.13779		0.87093	2.27209		0.87225	1.5049		0.87166	1.26971
0.87254	2.14394		0.87198	2.2808		0.87306	1.50169		0.87263	1.27188
0.87331	2.14959		0.87305	2.28183		0.87422	1.51046		0.87362	1.27538
0.87447	2.16708		0.87411	2.30315		0.87528	1.52702		0.87454	1.28411
0.87554	2.16629		0.87501	2.31787		0.87621	1.53687		0.87559	1.30266
0.87649	2.18034		0.876	2.32936		0.87725	1.54461		0.87668	1.3041
0.87733	2.19695		0.87698	2.32239		0.87808	1.54598		0.8776	1.30986
0.87854	2.203		0.87811	2.3452		0.87922	1.54739		0.8786	1.30748
0.87933	2.21016		0.87906	2.36075		0.88023	1.56408		0.87953	1.31951
0.88056	2.21409		0.88004	2.35184		0.88106	1.57654		0.88064	1.3274
0.88134	2.23207		0.8809	2.36921		0.88215	1.58133		0.88171	1.33818
0.88254	2.23843		0.88191	2.39206		0.88313	1.59323		0.88252	1.34027
0.88353	2.24617		0.88289	2.3982		0.88418	1.58711		0.88373	1.33564
0.88443	2.25359		0.88411	2.414		0.88528	1.59678		0.88471	1.35326
0.88534	2.26313		0.88493	2.43154		0.88613	1.62134		0.88558	1.36191
0.88648	2.27797		0.88611	2.43258		0.88724	1.61668		0.88672	1.36955
0.88736	2.2892		0.88706	2.43328		0.88817	1.62845		0.88767	1.37269
0.88853	2.29967		0.88802	2.4585		0.88905	1.6287		0.88873	1.38182
0.8894	2.29202		0.88893	2.4643		0.89012	1.63255		0.88975	1.385
0.89053	2.31		0.88989	2.4604		0.8911	1.65365		0.89065	1.39453
0.89129	2.32427		0.89089	2.48243		0.89221	1.66439		0.89164	1.40809
0.89251	2.33192		0.89202	2.49777		0.89305	1.6721		0.89264	1.41251
0.89329	2.33656		0.89288	2.49661		0.89412	1.67231		0.89352	1.41296
0.89441	2.35259		0.894	2.52016		0.89502	1.67749		0.89458	1.41819
0.89546	2.35856		0.89497	2.52983		0.89614	1.6854		0.89559	1.43154
0.89654	2.35918		0.89594	2.52904		0.89729	1.6994		0.89675	1.44176
0.89735	2.38551		0.89699	2.54845		0.89813	1.70218		0.89768	1.44908
0.89849	2.38776		0.89786	2.56682		0.89931	1.70702		0.89867	1.4519
0.89937	2.38679		0.89897	2.56396		0.90017	1.71399		0.89968	1.45604
0.90049	2.40247		0.90003	2.57163		0.90118	1.73055		0.90051	1.4638
0.90138	2.41661		0.90084	2.59207		0.90218	1.74112		0.90151	1.48054
0.90235	2.41802		0.90195	2.6014		0.90312	1.75417		0.90255	1.48738
0.9034	2.42615		0.90306	2.59892		0.90429	1.74647		0.90348	1.49188
0.90453	2.444		0.904	2.61534		0.90511	1.75871		0.90451	1.48971
0.90544	2.44312		0.90488	2.63168		0.90611	1.77026		0.90545	1.49828
0.90632	2.45491		0.90609	2.64511		0.90711	1.77904		0.90646	1.51099
0.90744	2.47864		0.90687	2.63914		0.90817	1.78734		0.90761	1.52117
0.90841	2.47351		0.90789	2.6702		0.90914	1.78897		0.90864	1.52744
0.90932	2.48548		0.90898	2.66805		0.91001	1.79607		0.90945	1.52808
0.91047	2.49485		0.91008	2.67642		0.91104	1.80968		0.91063	1.5352
0.91139	2.50161		0.91104	2.70375		0.91223	1.81387		0.91146	1.5447
0.91244	2.51022		0.91183	2.70234		0.91331	1.83488		0.91266	1.56119
0.91333	2.52648		0.91309	2.70438		0.91413	1.83433		0.91351	1.56372
0.91452	2.53139		0.91388	2.72262		0.91529	1.83022		0.91437	1.56485
0.91547	2.5301		0.91489	2.74547		0.91632	1.8413		0.91544	1.57072
0.91632	2.54879		0.91608	2.74804		0.91728	1.85705		0.91672	1.58287
0.91746	2.5658		0.91707	2.75431		0.91807	1.87049		0.91752	1.59305
0.91831	2.5571		0.91808	2.76816		0.91906	1.86959		0.91868	1.59868
0.91944	2.57972		0.91906	2.77081		0.91999	1.87237		0.9196	1.59912
0.92035	2.58749		0.91995	2.78292		0.92111	1.87768		0.9207	1.60958
0.92146	2.58502		0.9209	2.80498		0.9222	1.90267		0.9217	1.62326
0.92235	2.59863		0.92204	2.8095		0.92307	1.91461		0.92273	1.63509
0.92354	2.61696		0.92286	2.80623		0.92408	1.91872		0.92367	1.63818
0.92438	2.61802		0.9239	2.82825		0.92531	1.91405		0.92466	1.64297
0.92533	2.62195		0.92514	2.84732		0.92624	1.92817		0.92559	1.64337
0.92651	2.6425		0.92602	2.84015		0.92699	1.93789		0.92641	1.65898
0.92732	2.64638		0.92687	2.84703		0.92821	1.95197		0.92754	1.67149
0.92848	2.64683		0.92789	2.86557		0.92909	1.95385		0.92851	1.67109
0.92929	2.66419		0.92905	2.87697		0.93004	1.96198		0.92948	1.67567
0.93049	2.67457		0.92998	2.8783		0.93106	1.96827		0.93059	1.70198
0.93132	2.6785		0.9308	2.8985		0.93211	1.97675		0.93169	1.71783
0.93238	2.68517		0.93194	2.90849		0.93323	1.9913		0.9327	1.72978
0.93325	2.70024		0.93298	2.90571		0.93414	2.00187		0.93352	1.74185
0.93451	2.69679		0.93405	2.92724		0.9351	1.99831		0.93452	1.73525
0.93547	2.70704		0.93485	2.94217		0.93606	2.0061		0.93555	1.74675
0.93627	2.72754		0.93596	2.94341		0.9372	2.01586		0.93659	1.75737
0.93747	2.72555		0.93695	2.94955		0.9383	2.02883		0.93765	1.77077
0.93829	2.73483		0.9379	2.96489		0.93912	2.05001		0.93868	1.76349
0.93952	2.7499		0.93893	2.96813		0.94014	2.04517		0.93966	1.76522
0.94032	2.74985		0.94001	2.97721		0.94116	2.04967		0.94064	1.77077
0.94146	2.76041		0.94104	2.99164		0.94204	2.05805		0.94182	1.7873
0.94239	2.77548		0.94187	3.0035		0.94324	2.07714		0.94248	1.79366
0.94347	2.78347		0.94307	3.0108		0.94409	2.08287		0.94362	1.80219
0.94436	2.784		0.94392	3.02419		0.94512	2.08493		0.94492	1.79788
0.94532	2.7939		0.94501	3.04771		0.94614	2.08994		0.94582	1.80729
0.94638	2.81166		0.94595	3.05646		0.9471	2.09785		0.94673	1.81039
0.94743	2.80503		0.94703	3.07516		0.9482	2.10953		0.94781	1.82572
0.94844	2.83861		0.9481	3.0908		0.94911	2.12845		0.94863	1.83738
0.94957	2.84669		0.94906	3.0842		0.95012	2.13243		0.94973	1.83718
0.95047	2.84811		0.95024	3.09424		0.95109	2.13303		0.95063	1.8435
0.95152	2.84113		0.95112	3.11381		0.95206	2.14488		0.9516	1.84877
0.95255	2.86123		0.95193	3.10714		0.95319	2.14809		0.95263	1.8649
0.9535	2.85442		0.95301	3.11041		0.95422	2.16893		0.95365	1.86936
0.95433	2.86326		0.95412	3.12659		0.9552	2.17937		0.95462	1.88316
0.95544	2.8865		0.95512	3.13061		0.95614	2.18327		0.95571	1.87548
0.9565	2.89105		0.95594	3.13446		0.95714	2.18203		0.95662	1.87837
0.95753	2.88756		0.95721	3.13268		0.95818	2.19337		0.95752	1.89438
0.9585	2.90412		0.95821	3.16225		0.95899	2.21121		0.95865	1.90167
0.95945	2.91437		0.95915	3.16453		0.95998	2.22101		0.95971	1.91237
0.96057	2.91791		0.95999	3.17237		0.96108	2.21922		0.96071	1.9155
0.96141	2.92666		0.96098	3.18734		0.96213	2.22491		0.96168	1.91647
0.96248	2.93686		0.9621	3.17867		0.96313	2.23492		0.96276	1.92821
0.96344	2.94243		0.96299	3.18916		0.96407	2.25461		0.96354	1.94342
0.96454	2.95528		0.96397	3.21711		0.96508	2.26321		0.96461	1.95014
0.96559	2.96218		0.9652	3.21376		0.96608	2.26804		0.96563	1.95066
0.96657	2.95847		0.96592	3.21405		0.96719	2.26642		0.96652	1.95501
0.96746	2.97176		0.96705	3.2381		0.9682	2.27566		0.96758	1.96848
0.96867	2.99111		0.96793	3.25025		0.96886	2.29008		0.96848	1.97629
0.96944	2.98714		0.96891	3.23793		0.97	2.30275		0.96962	1.97987
0.97052	2.99549		0.97004	3.2595		0.97109	2.31683		0.97065	1.99531
0.97149	3.00658		0.97116	3.27903		0.97226	2.3099		0.9715	1.98566
0.97254	3.01581		0.97208	3.27783		0.97332	2.31524		0.97279	1.98932
0.97364	3.01793		0.97316	3.27484		0.97407	2.32898		0.97363	2.01301
0.97448	3.03582		0.97416	3.29769		0.97528	2.33938		0.97455	2.01824
0.97539	3.04064		0.97487	3.3086		0.97612	2.35539		0.97567	2.02697
0.9765	3.04108		0.97613	3.30412		0.97711	2.35517		0.9765	2.02749
0.97746	3.05182		0.97691	3.32286		0.97804	2.36548		0.9775	2.02713
0.97845	3.06666		0.97797	3.33199		0.97908	2.36489		0.97865	2.04487
0.97955	3.06715		0.97893	3.32838		0.98021	2.37315		0.97952	2.0573
0.98053	3.0785		0.97999	3.34294		0.98128	2.3918		0.98047	2.06418
0.98135	3.08937		0.98111	3.37205		0.98201	2.40708		0.98166	2.05879
0.98254	3.08711		0.98211	3.36425		0.98306	2.40819		0.98264	2.07033
0.98336	3.09935		0.98292	3.3638		0.98398	2.40699		0.98346	2.07673
0.98456	3.10894		0.98402	3.38843		0.98513	2.41577		0.98457	2.09081
0.98556	3.11866		0.98498	3.39316		0.98614	2.43006		0.98562	2.09358
0.98634	3.11521		0.98608	3.38619		0.98695	2.44739		0.98662	2.09395
0.9874	3.13315		0.98697	3.4068		0.98839	2.45321		0.98776	2.10155
0.98843	3.13929		0.98803	3.42836		0.98901	2.45047		0.9886	2.12005
0.98953	3.14092		0.98898	3.42571		0.99004	2.46246		0.98964	2.12846
0.99034	3.15679		0.98992	3.43355		0.99098	2.47281		0.99085	2.13868
0.99153	3.1605		0.99094	3.44765		0.9924	2.48193		0.99153	2.14069
0.99243	3.15864		0.99217	3.44802		0.9931	2.49558		0.99259	2.14411
0.99348	3.17256		0.99293	3.44495		0.99402	2.49528		0.99354	2.15461
0.99442	3.18603		0.99391	3.47879		0.99529	2.494		0.99466	2.17086
0.99532	3.18988		0.9951	3.48033		0.99605	2.51145		0.99562	2.16909
0.99637	3.19394		0.99613	3.4817		0.99699	2.5281		0.99649	2.17359
0.99761	3.21351		0.99687	3.50052		0.99814	2.53345		0.99771	2.17705
0.99841	3.20772		0.99801	3.51201		0.99917	2.54453		0.99872	2.19463
0.99953	3.21532		0.9989	3.50397		1.0001	2.54295		0.99952	2.21314
1.00038	3.22862		1.00002	3.51458		1.00122	2.54556		1.00063	2.21245
1.00151	3.23591		1.00113	3.53192		1.00232	2.56324		1.00166	2.21636
1.00233	3.23251		1.00212	3.53959		1.00299	2.5777		1.00254	2.218
1.00347	3.25429		1.00303	3.54274		1.00417	2.60265		1.00364	2.23011
1.0045	3.25738		1.00413	3.56036		1.0053	2.60744		1.00449	2.24556
1.00535	3.25133		1.00494	3.55522		1.00621	2.61176		1.00563	2.24938
1.0064	3.27395		1.00594	3.56194		1.00728	2.62306		1.00672	2.25566
1.00753	3.27965		1.00709	3.58537		1.00835	2.63222		1.00747	2.26177
1.00828	3.27046		1.00796	3.60553		1.00919	2.64129		1.00848	2.26732
1.00953	3.29096		1.00899	3.58695		1.01033	2.63676		1.00961	2.27782
1.01031	3.30501		1.01007	3.60619		1.01131	2.63924		1.01067	2.28426
1.01153	3.29842		1.01109	3.63456		1.01239	2.64305		1.01164	2.28912
1.01243	3.31221		1.01194	3.61506		1.01344	2.65772		1.01262	2.29592
1.01349	3.31521		1.01307	3.63775		1.01422	2.66936		1.0136	2.30308
1.01432	3.31906		1.01391	3.65604		1.01524	2.67664		1.0147	2.31612
1.01539	3.3278		1.01507	3.64136		1.01628	2.68195		1.01566	2.32324
1.01652	3.34415		1.01603	3.65355		1.01717	2.68066		1.01667	2.33052
1.0175	3.34486		1.01699	3.67354		1.01804	2.70082		1.01742	2.33024
1.0184	3.34574		1.01791	3.68079		1.01939	2.70544		1.01867	2.33615
1.01943	3.35396		1.01893	3.68113		1.0201	2.71982		1.01975	2.35135
1.02047	3.37423		1.02009	3.69224		1.02135	2.71387		1.02053	2.36435
1.02133	3.36412		1.02101	3.70912		1.02235	2.72504		1.02158	2.36572
1.02252	3.37423		1.02194	3.70522		1.02328	2.73197		1.02265	2.36258
1.02336	3.38691		1.02311	3.7243		1.02413	2.7407		1.02376	2.37533
1.02448	3.38767		1.02391	3.74715		1.0252	2.75333		1.02453	2.38478
1.02554	3.38965		1.02517	3.73603		1.02639	2.75885		1.02553	2.39472
1.02644	3.40525		1.02591	3.73255		1.02709	2.76852		1.02668	2.40003
1.02734	3.40746		1.02692	3.76112		1.02823	2.77147		1.02749	2.40771
1.02856	3.40843		1.02811	3.76166		1.02909	2.78508		1.02867	2.409
1.02932	3.42164		1.02913	3.7741		1.03015	2.80074		1.02952	2.43016
1.03051	3.43145		1.03	3.78472		1.03133	2.81311		1.0307	2.4382
1.03137	3.42844		1.03094	3.7967		1.03216	2.81426		1.0316	2.44162
1.03249	3.44541		1.03201	3.79268		1.03308	2.81863		1.03265	2.44013
1.03337	3.45097		1.03284	3.79845		1.03427	2.8206		1.03351	2.45409
1.03431	3.44634		1.03411	3.81271		1.03515	2.84371		1.03464	2.46194
1.03544	3.45818		1.03488	3.81313		1.03606	2.85381		1.03564	2.48402
1.0365	3.4713		1.03611	3.82548		1.0372	2.86403		1.03648	2.48346
1.03731	3.47099		1.03711	3.84274		1.03809	2.85137		1.03769	2.48334
1.03854	3.47169		1.03787	3.85621		1.03907	2.86994		1.03848	2.49074
1.03933	3.49246		1.03893	3.84954		1.04017	2.87614		1.03962	2.50132
1.04055	3.48826		1.04013	3.85539		1.04116	2.90105		1.04072	2.51483
1.04134	3.49312		1.04096	3.87869		1.04211	2.90452		1.04169	2.52863
1.04251	3.51026		1.04196	3.87653		1.04312	2.90233		1.04249	2.52642
1.04335	3.50907		1.04289	3.87438		1.04425	2.90233		1.04364	2.52376
1.04443	3.51344		1.04413	3.89603		1.04516	2.91286		1.0445	2.54372
1.0455	3.52484		1.04514	3.90374		1.04627	2.92724		1.0457	2.56387
1.04633	3.53363		1.04592	3.90034		1.04714	2.94303		1.04656	2.56298
1.04747	3.53178		1.04692	3.92481		1.04819	2.94474		1.04743	2.55651
1.04831	3.54371		1.04789	3.92953		1.04903	2.95018		1.04867	2.56974
1.04951	3.55992		1.04896	3.91158		1.05026	2.95908		1.04956	2.58036
1.05035	3.54896		1.05007	3.94604		1.05108	2.96507		1.05064	2.59364
1.05153	3.55197		1.05088	3.95885		1.05205	2.98505		1.05157	2.59854
1.05238	3.56977		1.05211	3.95151		1.05323	2.98642		1.05247	2.59854
1.05352	3.56929		1.0529	3.95919		1.05431	2.98694		1.05375	2.60482
1.05435	3.56703		1.054	3.97453		1.05521	2.98737		1.05453	2.61041
1.05539	3.58621		1.05515	3.97237		1.05602	2.99845		1.05569	2.62332
1.05646	3.59438		1.05588	3.98038		1.05713	3.01411		1.05661	2.63881
1.05728	3.5817		1.05695	3.99945		1.05813	3.02395		1.0575	2.63781
1.05849	3.60079		1.05789	3.9992		1.05899	3.03405		1.0587	2.64082
1.05933	3.60701		1.059	3.999		1.06006	3.03084		1.05949	2.64585
1.0605	3.60697		1.06014	4.00634		1.06118	3.03675		1.06051	2.66045
1.06137	3.61899		1.06099	4.03371		1.06227	3.04715		1.06165	2.67381
1.06241	3.63025		1.06192	4.02458		1.06324	3.06465		1.06256	2.67272
1.06329	3.63092		1.06296	4.03151		1.06402	3.07762		1.06374	2.67292
1.06452	3.62765		1.06404	4.04511		1.06505	3.07158		1.06463	2.67912
1.06547	3.6398		1.06508	4.05382		1.066	3.07565		1.06567	2.70048
1.06638	3.65658		1.06611	4.04403		1.06723	3.07608		1.06651	2.70112
1.06739	3.6496		1.06708	4.08053		1.06818	3.09765		1.06755	2.71335
1.06841	3.65919		1.0681	4.07331		1.06915	3.10633		1.06857	2.71677
1.06938	3.67006		1.06901	4.0809		1.07014	3.11177		1.06935	2.71866
1.07053	3.66202		1.06995	4.09297		1.07102	3.10625		1.0706	2.7356
1.07142	3.6777		1.07091	4.09906		1.07215	3.1024		1.07163	2.74577
1.0723	3.68844		1.07203	4.09562		1.07328	3.12589		1.0727	2.74815
1.07348	3.6823		1.07303	4.09906		1.07423	3.14005		1.07375	2.74843
1.07438	3.68848		1.07397	4.11308		1.07515	3.15024		1.07451	2.75599
1.07533	3.70169		1.0751	4.12279		1.07606	3.15097		1.07546	2.76154
1.07654	3.70593		1.07609	4.121		1.07707	3.15187		1.07646	2.77188
1.07731	3.70187		1.07687	4.14613		1.07814	3.15781		1.07765	2.78765
1.07855	3.71424		1.07792	4.13929		1.0792	3.17039		1.07844	2.78684
1.07934	3.72678		1.07905	4.13498		1.07994	3.18751		1.07965	2.79111
1.0804	3.71914		1.07998	4.15285		1.08102	3.18721		1.08042	2.79557
1.0815	3.72692		1.08095	4.17214		1.08199	3.19402		1.08157	2.81038
1.08236	3.75356		1.08206	4.1611		1.08304	3.19094		1.08256	2.82985
1.08354	3.73054		1.08309	4.17566		1.08421	3.20228		1.0835	2.82075
1.08434	3.74048		1.08391	4.18636		1.08523	3.21721		1.08465	2.82067
1.08529	3.75608		1.08506	4.18167		1.08614	3.22864		1.08552	2.83013
1.0864	3.75846		1.08606	4.19702		1.08722	3.23322		1.08649	2.8426
1.08751	3.76407		1.08685	4.21294		1.0881	3.22979		1.08755	2.85704
1.08836	3.77437		1.08796	4.21875		1.08917	3.23707		1.08862	2.8679
1.08935	3.78651		1.0889	4.20577		1.09025	3.24507		1.08963	2.86283
1.09039	3.76906		1.08992	4.22198		1.09107	3.26856		1.09036	2.8679
1.09145	3.7912		1.09087	4.25105		1.0921	3.27203		1.0915	2.87422
1.09234	3.78872		1.09197	4.22476		1.09309	3.26976		1.09263	2.88842
1.09336	3.78475		1.09299	4.24546		1.09421	3.27237		1.09358	2.90089
1.09451	3.80176		1.0939	4.26379		1.09521	3.28239		1.09469	2.89916
1.09547	3.81439		1.0951	4.2491		1.09611	3.29548		1.09538	2.90064
1.09634	3.81514		1.09608	4.27266		1.09709	3.30845		1.09658	2.90925
1.09735	3.81006		1.09707	4.28838		1.09811	3.31397		1.09754	2.92486
1.0985	3.82212		1.09799	4.27784		1.0991	3.30652		1.0987	2.93838
1.09928	3.83175		1.09894	4.28079		1.10026	3.31256		1.09958	2.93608
1.10051	3.82698		1.1	4.29858		1.10114	3.32565		1.10049	2.94007
1.10127	3.84483		1.10099	4.30575		1.10221	3.33977		1.1015	2.94517
1.10247	3.84753		1.10192	4.31193		1.103	3.34769		1.10249	2.96271
1.1033	3.83953		1.10288	4.31691		1.10402	3.34029		1.10363	2.97345
1.10444	3.8553		1.1041	4.3301		1.10525	3.34517		1.10456	2.97852
1.10552	3.86953		1.10495	4.32213		1.106	3.36134		1.10542	2.97748
1.10634	3.85623		1.10592	4.32641		1.10697	3.37221		1.10645	2.97953
1.10729	3.86595		1.10692	4.35485		1.10805	3.38676		1.10753	2.98842
1.10845	3.87969		1.10806	4.35718		1.10921	3.38081		1.10859	3.00833
1.10926	3.88499		1.10907	4.35245		1.11003	3.38411		1.10951	3.00954
1.11042	3.8819		1.10987	4.369		1.11111	3.38809		1.11053	3.02386
1.11136	3.89975		1.11104	4.35801		1.11212	3.39344		1.11147	3.01279
1.11234	3.89542		1.11201	4.37045		1.11321	3.41214		1.11266	3.0245
1.11324	3.89864		1.11291	4.37837		1.11416	3.41997		1.11371	3.03959
1.11441	3.90796		1.11394	4.40308		1.11505	3.42305		1.1146	3.05165
1.11546	3.91326		1.11496	4.38832		1.11607	3.41984		1.1157	3.05479
1.11651	3.9096		1.11593	4.3906		1.11717	3.41933		1.11642	3.05914
1.11739	3.92042		1.11691	4.40781		1.11817	3.43101		1.11754	3.05712
1.11841	3.93655		1.11781	4.42465		1.11921	3.45142		1.11862	3.07253
1.1195	3.92714		1.11892	4.40806		1.11996	3.46362		1.11963	3.08814
1.12036	3.93381		1.11992	4.42452		1.12119	3.45823		1.12055	3.09301
1.12143	3.94101		1.12102	4.43468		1.12224	3.44945		1.12166	3.09522
1.12237	3.95771		1.12194	4.43278		1.12321	3.46071		1.12249	3.09892
1.1235	3.94286		1.12292	4.44646		1.12407	3.47885		1.12351	3.11038
1.12428	3.96177		1.12403	4.46645		1.12498	3.49319		1.12456	3.14285
1.12538	3.96862		1.12492	4.44609		1.12593	3.49824		1.12555	3.14997
1.12637	3.95713		1.12602	4.45131		1.12732	3.48857		1.12673	3.14739
1.12733	3.96964		1.12686	4.4837		1.128	3.49002		1.12751	3.15974
1.12852	3.97737		1.12808	4.4888		1.12917	3.50988		1.12876	3.15866
1.12927	3.9752		1.12896	4.47035		1.1301	3.51985		1.12953	3.1737
1.13041	3.97189		1.13003	4.49631		1.1312	3.5273		1.13069	3.18166
1.13145	3.99036		1.1309	4.50477		1.13214	3.52259		1.13156	3.17937
1.13235	3.99358		1.13186	4.49046		1.13334	3.5246		1.13276	3.17354
1.1335	3.99177		1.13285	4.50817		1.13402	3.53722		1.13365	3.18275
1.13439	3.99981		1.13406	4.52812		1.13528	3.55284		1.13473	3.20218
1.13537	4.01554		1.13495	4.51257		1.13599	3.5641		1.13557	3.21344
1.1364	3.99389		1.13586	4.51767		1.13717	3.55892		1.13659	3.21147
1.13738	4.02		1.13684	4.5389		1.13814	3.55931		1.13753	3.20833
1.13842	4.03568		1.13789	4.5508		1.139	3.56076		1.13871	3.22056
1.13956	4.02795		1.13887	4.54077		1.14023	3.57493		1.13944	3.22909
1.14048	4.03882		1.14003	4.55474		1.14113	3.58575		1.14061	3.24156
1.14136	4.0314		1.14096	4.56005		1.14218	3.59517		1.14157	3.24498
1.14259	4.03325		1.14197	4.58684		1.14308	3.59478		1.14258	3.24164
1.1434	4.03268		1.14292	4.5873		1.14416	3.59902		1.14373	3.24526
1.14452	4.05746		1.1441	4.61508		1.14493	3.6107		1.14467	3.26011
1.1456	4.05901		1.14492	4.6065		1.14595	3.61567		1.1457	3.27294
1.14632	4.04806		1.14616	4.5948		1.14687	3.62701		1.14666	3.26694
1.14757	4.06202		1.14716	4.61906		1.1482	3.63565		1.14775	3.26558
1.14843	4.07509		1.14818	4.61782		1.14908	3.63231		1.14855	3.26755
1.14958	4.06391		1.14913	4.61885		1.15002	3.63167		1.14968	3.28509
1.1504	4.07169		1.15013	4.61458		1.15108	3.64134		1.15071	3.28999
1.15154	4.08835		1.15104	4.62624		1.15227	3.65649		1.15163	3.31147
1.15243	4.08101		1.15201	4.62702		1.15319	3.67374		1.15261	3.30299
1.15358	4.0853		1.15298	4.62839		1.1541	3.6683		1.15363	3.30826
1.15446	4.10434		1.15416	4.64685		1.1551	3.66599		1.15456	3.31602
1.15539	4.10266		1.15494	4.64851		1.15608	3.66398		1.15564	3.32789
1.15647	4.09815		1.15606	4.63067		1.15725	3.68435		1.1565	3.3338
1.15754	4.10915		1.15694	4.66402		1.1581	3.69916		1.15768	3.34205
1.15844	4.11477		1.15816	4.6614		1.15919	3.69475		1.15863	3.34181
1.1595	4.10955		1.15894	4.65833		1.1601	3.69642		1.15961	3.34872
1.1605	4.12864		1.16004	4.67903		1.16134	3.69098		1.16065	3.36164
1.16144	4.13146		1.16112	4.68823		1.16224	3.70326		1.16157	3.36325
1.16249	4.11781		1.16217	4.6687		1.16317	3.71683		1.16254	3.36827
1.16332	4.12691		1.16298	4.68388		1.16402	3.72428		1.1637	3.37109
1.16456	4.14702		1.16401	4.70864		1.16512	3.728		1.16482	3.37926
1.16553	4.14145		1.16515	4.69064		1.16608	3.72269		1.1655	3.38819
1.16649	4.1418		1.16609	4.70101		1.16717	3.72389		1.16629	3.3984
1.16739	4.15846		1.16719	4.71618		1.16807	3.74473		1.16763	3.40351
1.16855	4.15722		1.16815	4.72087		1.16908	3.75286		1.16851	3.40054
1.1694	4.15992		1.16911	4.71569		1.17003	3.75594		1.16958	3.40219
1.17036	4.18148		1.1701	4.73041		1.1711	3.75757		1.1707	3.4219
1.17143	4.17388		1.17091	4.73704		1.17213	3.75094		1.1716	3.42829
1.17259	4.16831		1.17209	4.73369		1.17321	3.75915		1.17261	3.43352
1.17348	4.17436		1.17318	4.74841		1.17407	3.76985		1.17343	3.42922
1.17444	4.19248		1.174	4.7584		1.17515	3.77653		1.17441	3.43843
1.17555	4.18218		1.17512	4.75583		1.17612	3.78868		1.1756	3.44491
1.17658	4.1915		1.176	4.74409		1.17721	3.77751		1.17653	3.46232
1.17756	4.2067		1.17698	4.77221		1.17827	3.78278		1.17756	3.46437
1.17839	4.18868		1.17807	4.76786		1.17908	3.79048		1.17846	3.47113
1.17955	4.20136		1.1792	4.76765		1.17999	3.80635		1.17975	3.47242
1.18037	4.22619		1.1802	4.78668		1.18115	3.80743		1.18052	3.47093
1.18132	4.20573		1.18092	4.78735		1.18196	3.80811		1.1816	3.49269
1.18242	4.20816		1.18216	4.78158		1.18322	3.80494		1.18261	3.49841
1.18333	4.22826		1.18304	4.78967		1.18408	3.81128		1.18347	3.50456
1.1845	4.22367		1.18393	4.81103		1.1851	3.82343		1.1844	3.4935
1.18555	4.22367		1.18513	4.7961		1.18619	3.831		1.18554	3.50106
1.18653	4.23158		1.1859	4.79747		1.18717	3.83456		1.18652	3.5151
1.18741	4.22384		1.18696	4.82567		1.188	3.83849		1.18757	3.53191
1.18843	4.22875		1.18806	4.82658		1.18917	3.82976		1.18854	3.5301
1.1895	4.23833		1.18914	4.81538		1.18996	3.84769		1.18964	3.52926
1.1906	4.25159		1.19016	4.85121		1.19101	3.85771		1.19048	3.52898
1.19154	4.24085		1.1909	4.84346		1.1921	3.86164		1.19166	3.5427
1.19253	4.25132		1.19211	4.83985		1.19314	3.8631		1.19254	3.55452
1.1935	4.25349		1.19318	4.84785		1.19389	3.85685		1.19355	3.55915
1.19437	4.25936		1.19392	4.869		1.19509	3.86323		1.19458	3.5569
1.19545	4.25994		1.19509	4.86411		1.19601	3.87607		1.19555	3.56792
1.19656	4.2705		1.19605	4.85478		1.19725	3.89134		1.19661	3.57484
1.19738	4.2652		1.19715	4.8773		1.19811	3.90363		1.19739	3.58457
1.19856	4.2648		1.19792	4.88165		1.19936	3.90598		1.19862	3.5933
1.19935	4.28693		1.19891	4.87178		1.20003	3.90769		1.19953	3.58811
1.20038	4.28689		1.1999	4.88816		1.20113	3.91591		1.20066	3.59439
1.20139	4.27973		1.20114	4.9006		1.2024	3.90919		1.20159	3.59358
1.20244	4.27655		1.20201	4.8858		1.2032	3.92143		1.20251	3.6112
1.20352	4.30451		1.20294	4.90243		1.20422	3.92528		1.20359	3.61695
1.20453	4.29683		1.20411	4.91557		1.20535	3.91942		1.2045	3.62785
1.2054	4.28923		1.20489	4.90695		1.20632	3.91937		1.20548	3.62492
1.20632	4.31512		1.20609	4.90973		1.20707	3.92049		1.20652	3.62403
1.20744	4.30032		1.20696	4.92943		1.20832	3.937		1.20774	3.62806
1.20848	4.29727		1.20801	4.93096		1.20918	3.94419		1.20837	3.64274
1.20932	4.32563		1.20911	4.91956		1.21007	3.94877		1.20968	3.65243
1.21038	4.31901		1.21012	4.93834		1.21118	3.95001		1.21067	3.65267
1.21152	4.3168		1.21086	4.94805		1.21222	3.93944		1.21151	3.65139
1.2125	4.3217		1.21213	4.93523		1.2131	3.94882		1.21266	3.65416
1.21332	4.32881		1.21291	4.93453		1.21413	3.96606		1.21351	3.66772
1.21437	4.33093		1.21401	4.97061		1.21513	3.9706		1.2145	3.67761
1.21551	4.34348		1.21513	4.9655		1.21629	3.97685		1.21548	3.68361
1.21651	4.34772		1.21593	4.95816		1.21731	3.96426		1.21658	3.6781
1.21733	4.34096		1.21715	4.9857		1.21806	3.96705		1.2177	3.68723
1.2186	4.33548		1.21795	4.97177		1.21925	3.98284		1.21857	3.68992
1.21938	4.36614		1.21895	4.97218		1.22006	3.98827		1.2195	3.70658
1.22046	4.35612		1.22001	4.98313		1.22113	3.99281		1.22068	3.7042
1.22148	4.35112		1.22109	4.99727		1.22218	3.9958		1.22156	3.70392
1.22241	4.37365		1.22189	4.99225		1.22321	3.9979		1.22267	3.7028
1.22352	4.37127		1.22303	5.00171		1.22446	3.99439		1.22367	3.71848
1.22444	4.3589		1.22394	5.00511		1.22491	4.00171		1.22471	3.73417
1.2255	4.38483		1.22516	5.01091		1.22628	4.01831		1.22565	3.73598
1.22649	4.38514		1.22601	5.00992		1.22731	4.01369		1.2266	3.73232
1.22742	4.38236		1.2272	5.02659		1.22806	4.02418		1.2277	3.73659
1.22851	4.37754		1.22813	5.03277		1.22916	4.01836		1.22866	3.74672
1.22933	4.40206		1.22906	5.00942		1.23033	4.0163		1.22948	3.76149
1.2304	4.39636		1.23008	5.04662		1.23122	4.02439		1.23074	3.76591
1.23145	4.38991		1.23095	5.06167		1.23226	4.03273		1.23154	3.76285
1.23237	4.40979		1.23203	5.03464		1.23314	4.04733		1.23268	3.76414
1.23353	4.41152		1.2331	5.05711		1.23402	4.04271		1.23361	3.77746
1.23452	4.39813		1.23411	5.06143		1.23521	4.04566		1.23462	3.79021
1.23548	4.41134		1.23502	5.05272		1.23609	4.03744		1.23557	3.79455
1.23636	4.42711		1.23602	5.05276		1.23727	4.04921		1.23648	3.78651
1.23754	4.41739		1.23712	5.07984		1.23828	4.06068		1.23767	3.78631
1.23837	4.41616		1.23813	5.08934		1.23902	4.07185		1.23855	3.80014
1.23941	4.43581		1.23911	5.06673		1.24033	4.0671		1.23937	3.81901
1.24039	4.42552		1.24008	5.08934		1.24106	4.05743		1.24064	3.82412
1.24143	4.42844		1.24092	5.10447		1.24203	4.07228		1.24166	3.82231
1.24247	4.445		1.24207	5.08875		1.24307	4.08152		1.2425	3.81467
1.24352	4.44456		1.24307	5.09833		1.24409	4.08914		1.2439	3.82983
1.24446	4.4321		1.24412	5.11115		1.2452	4.09427		1.24451	3.84226
1.24535	4.44637		1.24508	5.10796		1.24624	4.08233		1.24558	3.8495
1.24653	4.46692		1.24586	5.10966		1.24714	4.0822		1.24672	3.84604
1.24733	4.45976		1.24695	5.12571		1.24808	4.08546		1.24755	3.84612
1.24845	4.45618		1.24797	5.12666		1.24925	4.10792		1.24843	3.85618
1.24932	4.47646		1.24916	5.12002		1.25002	4.10617		1.24953	3.86986
1.25051	4.45631		1.25011	5.12359		1.25125	4.11096		1.25063	3.86756

## Sheet: Figure S9c
Figure S9c
100 nm undoped Ta3N5			300 nm undoped Ta3N5			500 nm undoped Ta3N5			700 nm undoped Ta3N5
Time (min)	Current density (mA cm-2)		Time (min)	Current density (mA cm-2)		Time (min)	Current density (mA cm-2)		Time (min)	Current density (mA cm-2)
0	2.5959e-05		0	2.73253e-05		0	-2.5403e-05		0	-2.55374e-05
0.00212	-0.00668		0.00212	0.07938		0.00212	0.07869		0.00212	0.26586
0.00429	0.01132		0.00429	0.06017		0.00429	0.07137		0.00429	0.17931
0.00645	0.01064		0.00595	0.052		0.00595	0.06026		0.00595	0.15799
0.00812	0.00908		0.00762	0.04717		0.00762	0.05548		0.00762	0.14402
0.00979	0.00908		0.00929	0.04136		0.00929	0.04896		0.00929	0.13227
0.01145	0.00884		0.01095	0.03814		0.01095	0.04672		0.01095	0.12463
0.01312	0.0082		0.01262	0.03703		0.01262	0.04548		0.01262	0.11972
0.01479	0.00733		0.01429	0.0355		0.01429	0.04395		0.01429	0.11481
0.01645	0.00765		0.01595	0.03381		0.01595	0.0415		0.01595	0.11126
0.01812	0.00469		0.01762	0.03294		0.01762	0.0396		0.01762	0.10722
0.01979	0.00745		0.01929	0.03206		0.01929	0.03847		0.01929	0.10381
0.02145	0.00695		0.02095	0.03143		0.02095	0.03651		0.02095	0.10448
0.02312	0.00743		0.02262	0.02987		0.02262	0.03546		0.02262	0.10082
0.02479	0.0065		0.02429	0.0296		0.02429	0.03478		0.02429	0.09828
0.02645	0.00659		0.02595	0.02836		0.02595	0.0334		0.02595	0.09571
0.02812	0.00678		0.02762	0.02802		0.02762	0.03291		0.02762	0.09477
0.02979	0.006		0.02929	0.02812		0.02929	0.03373		0.02929	0.08937
0.03145	0.00621		0.03095	0.02644		0.03095	0.03117		0.03095	0.09159
0.03312	0.00536		0.03262	0.02678		0.03262	0.03204		0.03262	0.08871
0.03479	0.00557		0.03429	0.02599		0.03429	0.03104		0.03429	0.08885
0.03645	0.00603		0.03595	0.02562		0.03595	0.03073		0.03595	0.086
0.03812	0.00559		0.03762	0.0255		0.03762	0.02992		0.03762	0.08787
0.03979	0.00597		0.03929	0.02562		0.03929	0.03021		0.03929	0.0851
0.04145	0.00554		0.04095	0.02534		0.04095	0.02975		0.04095	0.08377
0.04312	0.00559		0.04262	0.02513		0.04262	0.03078		0.04262	0.0819
0.04479	0.00562		0.04429	0.02361		0.04429	0.02984		0.04429	0.08092
0.04645	0.00536		0.04595	0.0238		0.04595	0.02937		0.04595	0.08006
0.04812	0.00563		0.04762	0.0247		0.04762	0.03005		0.04762	0.07961
0.04979	0.00565		0.04929	0.02373		0.04929	0.03042		0.04929	0.07883
0.05145	0.00589		0.05095	0.02317		0.05095	0.02869		0.05095	0.07946
0.05312	0.0052		0.05262	0.02333		0.05262	0.02878		0.05262	0.08254
0.05479	0.00488		0.05429	0.02311		0.05429	0.02895		0.05429	0.07745
0.05645	0.00481		0.05595	0.02299		0.05595	0.0299		0.05595	0.07435
0.05812	0.00511		0.05762	0.02262		0.05762	0.029		0.05762	0.07628
0.05979	0.00523		0.05929	0.02264		0.05929	0.02877		0.05929	0.07574
0.06145	0.00534		0.06095	0.02308		0.06095	0.02881		0.06095	0.07396
0.06312	0.00515		0.06262	0.02245		0.06262	0.02864		0.06262	0.0741
0.06479	0.00522		0.06429	0.02261		0.06429	0.02768		0.06429	0.07511
0.06645	0.00509		0.06595	0.02268		0.06595	0.02878		0.06595	0.07191
0.06812	0.00496		0.06762	0.02217		0.06762	0.02847		0.06762	0.06955
0.06979	0.00512		0.06929	0.02184		0.06929	0.02832		0.06929	0.0712
0.07145	0.00499		0.07095	0.02144		0.07095	0.02777		0.07095	0.07193
0.07312	0.00472		0.07262	0.02157		0.07262	0.02844		0.07262	0.07073
0.07479	0.00466		0.07429	0.02161		0.07429	0.02713		0.07429	0.0688
0.07645	0.00477		0.07595	0.02067		0.07595	0.02754		0.07595	0.07
0.07812	0.00487		0.07762	0.02106		0.07762	0.02719		0.07762	0.06762
0.07979	0.00473		0.07929	0.02086		0.07929	0.02611		0.07929	0.06887
0.08145	0.00472		0.08095	0.02102		0.08095	0.02696		0.08095	0.06757
0.08312	0.0045		0.08262	0.0206		0.08262	0.02628		0.08262	0.06589
0.08479	0.00468		0.08429	0.02028		0.08429	0.02532		0.08429	0.06704
0.08645	0.00447		0.08595	0.01983		0.08595	0.02675		0.08595	0.06645
0.08812	0.00465		0.08762	0.02004		0.08762	0.02536		0.08762	0.06571
0.08979	0.00455		0.08929	0.01951		0.08929	0.0245		0.08929	0.06499
0.09145	0.00444		0.09095	0.01979		0.09095	0.02606		0.09095	0.06508
0.09312	0.00444		0.09262	0.01955		0.09262	0.0254		0.09262	0.06392
0.09479	0.00427		0.09429	0.01951		0.09429	0.02436		0.09429	0.06378
0.09645	0.00433		0.09595	0.01911		0.09595	0.02408		0.09595	0.06102
0.09812	0.00436		0.09762	0.01965		0.09762	0.02379		0.09762	0.06345
0.09979	0.00423		0.09929	0.01857		0.09929	0.02356		0.09929	0.0602
0.10145	0.0042		0.10095	0.01866		0.10095	0.02316		0.10095	0.06073
0.10312	0.00422		0.10262	0.01863		0.10262	0.0231		0.10262	0.06152
0.10479	0.00425		0.10429	0.01865		0.10429	0.02335		0.10429	0.06084
0.10645	0.00414		0.10595	0.01864		0.10595	0.02278		0.10595	0.06047
0.10812	0.00408		0.10762	0.01831		0.10762	0.02231		0.10762	0.05802
0.10979	0.00397		0.10929	0.01781		0.10929	0.02209		0.10929	0.05863
0.11145	0.00416		0.11095	0.0184		0.11095	0.02101		0.11095	0.05869
0.11312	0.00402		0.11262	0.01725		0.11262	0.02223		0.11262	0.05874
0.11479	0.00393		0.11429	0.01716		0.11429	0.02044		0.11429	0.05673
0.11645	0.00402		0.11595	0.01711		0.11595	0.02093		0.11595	0.05662
0.11812	0.00391		0.11762	0.0171		0.11762	0.02022		0.11762	0.05816
0.11979	0.00367		0.11929	0.017		0.11929	0.01978		0.11929	0.0583
0.12145	0.00385		0.12095	0.01705		0.12095	0.02103		0.12095	0.05922
0.12312	0.00399		0.12262	0.01666		0.12262	0.01867		0.12262	0.05569
0.12479	0.00383		0.12429	0.01685		0.12429	0.01794		0.12429	0.05782
0.12645	0.00383		0.12595	0.01723		0.12595	0.01798		0.12595	0.05575
0.12812	0.00382		0.12762	0.01637		0.12762	0.01831		0.12762	0.05531
0.12979	0.00383		0.12929	0.01607		0.12929	0.01816		0.12929	0.05486
0.13145	0.0038		0.13095	0.01579		0.13095	0.01654		0.13095	0.05456
0.13312	0.00376		0.13262	0.01614		0.13262	0.01634		0.13262	0.0572
0.13479	0.00371		0.13429	0.01571		0.13429	0.01651		0.13429	0.05336
0.13645	0.00366		0.13595	0.01606		0.13595	0.01775		0.13595	0.05259
0.13812	0.00368		0.13762	0.01574		0.13762	0.01652		0.13762	0.0539
0.13979	0.0038		0.13929	0.016		0.13929	0.01574		0.13929	0.05468
0.14145	0.00357		0.14095	0.01514		0.14095	0.01584		0.14095	0.05114
0.14312	0.00367		0.14262	0.01545		0.14262	0.01599		0.14262	0.04952
0.14479	0.00352		0.14429	0.01568		0.14429	0.01522		0.14429	0.05269
0.14645	0.00373		0.14595	0.01566		0.14595	0.01618		0.14595	0.05038
0.14812	0.00352		0.14762	0.015		0.14762	0.01504		0.14762	0.0537
0.14979	0.00351		0.14929	0.01512		0.14929	0.01524		0.14929	0.05202
0.15145	0.00341		0.15095	0.01526		0.15095	0.01605		0.15095	0.05065
0.15312	0.00355		0.15262	0.01492		0.15262	0.0158		0.15262	0.05207
0.15479	0.00351		0.15429	0.0152		0.15429	0.01597		0.15429	0.05027
0.15645	0.00333		0.15595	0.01481		0.15595	0.01538		0.15595	0.05569
0.15812	0.00345		0.15762	0.01486		0.15762	0.01634		0.15762	0.05684
0.15979	0.00343		0.15929	0.01453		0.15929	0.01567		0.15929	0.0551
0.16145	0.00321		0.16095	0.01509		0.16095	0.01603		0.16095	0.05433
0.16312	0.00342		0.16262	0.01484		0.16262	0.01666		0.16262	0.05546
0.16479	0.00334		0.16429	0.01444		0.16429	0.01683		0.16429	0.05474
0.16645	0.00335		0.16595	0.01442		0.16595	0.01645		0.16595	0.05555
0.16812	0.00326		0.16762	0.0142		0.16762	0.01692		0.16762	0.0553
0.16979	0.00337		0.16929	0.01383		0.16929	0.01756		0.16929	0.05391
0.17145	0.00324		0.17095	0.01438		0.17095	0.01655		0.17095	0.05457
0.17312	0.00329		0.17262	0.01387		0.17262	0.01769		0.17262	0.05329
0.17479	0.00312		0.17429	0.01411		0.17429	0.01716		0.17429	0.05244
0.17645	0.00307		0.17595	0.01419		0.17595	0.0179		0.17595	0.05351
0.17812	0.00315		0.17762	0.0137		0.17762	0.01663		0.17762	0.05171
0.17979	0.00314		0.17929	0.01433		0.17929	0.01917		0.17929	0.05137
0.18145	0.00311		0.18095	0.01419		0.18095	0.01706		0.18095	0.05234
0.18312	0.00313		0.18262	0.01427		0.18262	0.0188		0.18262	0.05115
0.18479	0.00305		0.18429	0.01383		0.18429	0.01822		0.18429	0.05098
0.18645	0.00293		0.18595	0.01419		0.18595	0.01861		0.18595	0.04997
0.18812	0.00324		0.18762	0.01365		0.18762	0.0183		0.18762	0.05038
0.18979	0.00317		0.18929	0.01344		0.18929	0.01932		0.18929	0.0483
0.19145	0.00291		0.19095	0.01366		0.19095	0.01842		0.19095	0.04746
0.19312	0.00302		0.19262	0.01334		0.19262	0.01869		0.19262	0.0475
0.19479	0.00291		0.19429	0.01364		0.19429	0.01767		0.19429	0.04693
0.19645	0.00302		0.19595	0.01364		0.19595	0.01758		0.19595	0.04631
0.19812	0.00285		0.19762	0.01398		0.19762	0.01822		0.19762	0.04539
0.19979	0.00298		0.19929	0.01328		0.19929	0.01836		0.19929	0.04609
0.20145	0.00289		0.20095	0.01344		0.20095	0.017		0.20095	0.04461
0.20312	0.00306		0.20262	0.0128		0.20262	0.0173		0.20262	0.0449
0.20479	0.00302		0.20429	0.01408		0.20429	0.01844		0.20429	0.04342
0.20645	0.00271		0.20595	0.01396		0.20595	0.01743		0.20595	0.04419
0.20812	0.00305		0.20762	0.01243		0.20762	0.01659		0.20762	0.04256
0.20979	0.00297		0.20929	0.01414		0.20929	0.01711		0.20929	0.04262
0.21145	0.00265		0.21095	0.01379		0.21095	0.01778		0.21095	0.04286
0.21312	0.0028		0.21262	0.01381		0.21262	0.01711		0.21262	0.04227
0.21479	0.0031		0.21429	0.01358		0.21429	0.01655		0.21429	0.04077
0.21645	0.00277		0.21595	0.01393		0.21595	0.01682		0.21595	0.04171
0.21812	0.0028		0.21762	0.01338		0.21762	0.01577		0.21762	0.0406
0.21979	0.00297		0.21929	0.01281		0.21929	0.01577		0.21929	0.04
0.22145	0.00295		0.22095	0.01283		0.22095	0.01519		0.22095	0.03913
0.22312	0.00279		0.22262	0.01297		0.22262	0.01479		0.22262	0.03913
0.22479	0.00272		0.22429	0.01382		0.22429	0.01539		0.22429	0.03886
0.22645	0.00267		0.22595	0.01332		0.22595	0.01558		0.22595	0.03751
0.22812	0.00288		0.22762	0.01429		0.22762	0.01414		0.22762	0.03751
0.22979	0.00271		0.22929	0.01401		0.22929	0.0141		0.22929	0.03898
0.23145	0.00264		0.23095	0.01384		0.23095	0.01405		0.23095	0.03753
0.23312	0.00258		0.23262	0.01356		0.23262	0.01291		0.23262	0.03734
0.23479	0.00244		0.23429	0.01392		0.23429	0.01475		0.23429	0.03736
0.23645	0.00258		0.23595	0.01323		0.23595	0.01366		0.23595	0.03688
0.23812	0.00264		0.23762	0.01367		0.23762	0.0141		0.23762	0.03646
0.23979	0.00248		0.23929	0.01383		0.23929	0.0136		0.23929	0.03668
0.24145	0.00243		0.24095	0.01402		0.24095	0.01445		0.24095	0.03593
0.24312	0.00237		0.24262	0.01288		0.24262	0.01462		0.24262	0.03696
0.24479	0.00248		0.24429	0.0132		0.24429	0.0157		0.24429	0.03541
0.24645	0.00242		0.24595	0.01395		0.24595	0.0148		0.24595	0.03737
0.24812	0.00249		0.24762	0.01364		0.24762	0.01501		0.24762	0.03508
0.24979	0.00238		0.24929	0.01312		0.24929	0.01551		0.24929	0.03776
0.25145	0.00229		0.25095	0.01338		0.25095	0.01524		0.25095	0.03582
0.25312	0.00227		0.25262	0.01289		0.25262	0.01526		0.25262	0.03671
0.25479	0.0025		0.25429	0.01336		0.25429	0.01492		0.25429	0.03649
0.25645	0.00226		0.25595	0.013		0.25595	0.01496		0.25595	0.03671
0.25812	0.00222		0.25762	0.01322		0.25762	0.01482		0.25762	0.03687
0.25979	0.00227		0.25929	0.0128		0.25929	0.01467		0.25929	0.03775
0.26145	0.0022		0.26095	0.01252		0.26095	0.0144		0.26095	0.03758
0.26312	0.00221		0.26262	0.01298		0.26262	0.01437		0.26262	0.03749
0.26479	0.00211		0.26429	0.01238		0.26429	0.01507		0.26429	0.03684
0.26645	0.00227		0.26595	0.01225		0.26595	0.01456		0.26595	0.03647
0.26812	0.00205		0.26762	0.01242		0.26762	0.01414		0.26762	0.03734
0.26979	0.00211		0.26929	0.01251		0.26929	0.01448		0.26929	0.03717
0.27145	0.00212		0.27095	0.01239		0.27095	0.01408		0.27095	0.03793
0.27312	0.00207		0.27262	0.01177		0.27262	0.01473		0.27262	0.03686
0.27479	0.0022		0.27429	0.0114		0.27429	0.01395		0.27429	0.03611
0.27645	0.00204		0.27595	0.01164		0.27595	0.01493		0.27595	0.03855
0.27812	0.00212		0.27762	0.01121		0.27762	0.01493		0.27762	0.03691
0.27979	0.00218		0.27929	0.01137		0.27929	0.01561		0.27929	0.0361
0.28145	0.00197		0.28095	0.01099		0.28095	0.01436		0.28095	0.03687
0.28312	0.0022		0.28262	0.01073		0.28262	0.01452		0.28262	0.03587
0.28479	0.00206		0.28429	0.01137		0.28429	0.0137		0.28429	0.03567
0.28645	0.00207		0.28595	0.00977		0.28595	0.01645		0.28595	0.03726
0.28812	0.00209		0.28762	0.00982		0.28762	0.0148		0.28762	0.03613
0.28979	0.00199		0.28929	0.01008		0.28929	0.01517		0.28929	0.03746
0.29145	0.00211		0.29095	0.00945		0.29095	0.01575		0.29095	0.03753
0.29312	0.00192		0.29262	0.00956		0.29262	0.01664		0.29262	0.03692
0.29479	0.00198		0.29429	0.00996		0.29429	0.01505		0.29429	0.03717
0.29645	0.0019		0.29595	0.0096		0.29595	0.01569		0.29595	0.03596
0.29812	0.00196		0.29762	0.01002		0.29762	0.01615		0.29762	0.03674
0.29979	0.00209		0.29929	0.00961		0.29929	0.01595		0.29929	0.03665
0.30145	0.002		0.30095	0.01029		0.30095	0.01547		0.30095	0.03595
0.30312	0.00199		0.30262	0.01046		0.30262	0.01597		0.30262	0.03539
0.30479	0.0017		0.30429	0.01029		0.30429	0.01547		0.30429	0.03518
0.30645	0.00196		0.30595	0.01093		0.30595	0.01555		0.30595	0.03622
0.30812	0.00211		0.30762	0.01123		0.30762	0.01517		0.30762	0.03699
0.30979	0.00188		0.30929	0.01073		0.30929	0.01534		0.30929	0.03666
0.31145	0.00194		0.31095	0.01102		0.31095	0.01501		0.31095	0.0357
0.31312	0.00203		0.31262	0.01115		0.31262	0.0154		0.31262	0.037
0.31479	0.00202		0.31429	0.01153		0.31429	0.01466		0.31429	0.03677
0.31645	0.00214		0.31595	0.01181		0.31595	0.01457		0.31595	0.03659
0.31812	0.00194		0.31762	0.01164		0.31762	0.0139		0.31762	0.03725
0.31979	0.00177		0.31929	0.01246		0.31929	0.01383		0.31929	0.0364
0.32145	0.00177		0.32095	0.01174		0.32095	0.01409		0.32095	0.03746
0.32312	0.00206		0.32262	0.01222		0.32262	0.01449		0.32262	0.03757
0.32479	0.00196		0.32429	0.01157		0.32429	0.01422		0.32429	0.03824
0.32645	0.00197		0.32595	0.01224		0.32595	0.01263		0.32595	0.03803
0.32812	0.00186		0.32762	0.01225		0.32762	0.01357		0.32762	0.03654
0.32979	0.00216		0.32929	0.01196		0.32929	0.01397		0.32929	0.03747
0.33145	0.00202		0.33095	0.01176		0.33095	0.01431		0.33095	0.03682
0.33312	0.00199		0.33262	0.01206		0.33262	0.01365		0.33262	0.03725
0.33479	0.00185		0.33429	0.01107		0.33429	0.01242		0.33429	0.03654
0.33645	0.00186		0.33595	0.01044		0.33595	0.01434		0.33595	0.03644
0.33812	0.00212		0.33762	0.01085		0.33762	0.01322		0.33762	0.03556
0.33979	0.00192		0.33929	0.01063		0.33929	0.01361		0.33929	0.03603
0.34145	0.00201		0.34095	0.01042		0.34095	0.01309		0.34095	0.03601
0.34312	0.00183		0.34262	0.01042		0.34262	0.01316		0.34262	0.03592
0.34479	0.00195		0.34429	0.00894		0.34429	0.01363		0.34429	0.03509
0.34645	0.00185		0.34595	0.00999		0.34595	0.01258		0.34595	0.03409
0.34812	0.00217		0.34762	0.00991		0.34762	0.01294		0.34762	0.03581
0.34979	0.00204		0.34929	0.00913		0.34929	0.01394		0.34929	0.03342
0.35145	0.00197		0.35095	0.00917		0.35095	0.01262		0.35095	0.0336
0.35312	0.0019		0.35262	0.00948		0.35262	0.01339		0.35262	0.03349
0.35479	0.00209		0.35429	0.00887		0.35429	0.01254		0.35429	0.0335
0.35645	0.00197		0.35595	0.00983		0.35595	0.01362		0.35595	0.03295
0.35812	0.00211		0.35762	0.01014		0.35762	0.01322		0.35762	0.03462
0.35979	0.00186		0.35929	0.01099		0.35929	0.01308		0.35929	0.03295
0.36145	0.00205		0.36095	0.01132		0.36095	0.01344		0.36095	0.03217
0.36312	0.00217		0.36262	0.01127		0.36262	0.01292		0.36262	0.03244
0.36479	0.00208		0.36429	0.01173		0.36429	0.01235		0.36429	0.03221
0.36645	0.00199		0.36595	0.01191		0.36595	0.01241		0.36595	0.03201
0.36812	0.00177		0.36762	0.01013		0.36762	0.01255		0.36762	0.03155
0.36979	0.002		0.36929	0.01135		0.36929	0.01142		0.36929	0.03045
0.37145	0.00209		0.37095	0.01156		0.37095	0.01257		0.37095	0.03105
0.37312	0.00219		0.37262	0.01023		0.37262	0.01174		0.37262	0.03011
0.37479	0.00204		0.37429	0.01013		0.37429	0.01241		0.37429	0.03069
0.37645	0.0019		0.37595	0.01049		0.37595	0.0123		0.37595	0.02899
0.37812	0.00197		0.37762	0.01		0.37762	0.01247		0.37762	0.02997
0.37979	0.00198		0.37929	0.01005		0.37929	0.01294		0.37929	0.02897
0.38145	0.00212		0.38095	0.00966		0.38095	0.01227		0.38095	0.02944
0.38312	0.00217		0.38262	0.0092		0.38262	0.01194		0.38262	0.0287
0.38479	0.00195		0.38429	0.00917		0.38429	0.01269		0.38429	0.02955
0.38645	0.00201		0.38595	0.00908		0.38595	0.01195		0.38595	0.02901
0.38812	0.00214		0.38762	0.00971		0.38762	0.01136		0.38762	0.02769
0.38979	0.00203		0.38929	0.00906		0.38929	0.01188		0.38929	0.0271
0.39145	0.00217		0.39095	0.0091		0.39095	0.01222		0.39095	0.02752
0.39312	0.00204		0.39262	0.0096		0.39262	0.01119		0.39262	0.02963
0.39479	0.00206		0.39429	0.00972		0.39429	0.01264		0.39429	0.02853
0.39645	0.00214		0.39595	0.00982		0.39595	0.01047		0.39595	0.02948
0.39812	0.00223		0.39762	0.01053		0.39762	0.01058		0.39762	0.02961
0.39979	0.00211		0.39929	0.01019		0.39929	0.01192		0.39929	0.02853
0.40145	0.00233		0.40095	0.01124		0.40095	0.0115		0.40095	0.02833
0.40312	0.00199		0.40262	0.01056		0.40262	0.0115		0.40262	0.02816
0.40479	0.00206		0.40429	0.01131		0.40429	0.01262		0.40429	0.02847
0.40645	0.00217		0.40595	0.01046		0.40595	0.0107		0.40595	0.02888
0.40812	0.00213		0.40762	0.01094		0.40762	0.01074		0.40762	0.02824
0.40979	0.00218		0.40929	0.00985		0.40929	0.01165		0.40929	0.03029
0.41145	0.00214		0.41095	0.00997		0.41095	0.01127		0.41095	0.02973
0.41312	0.00206		0.41262	0.00981		0.41262	0.0123		0.41262	0.03002
0.41479	0.00211		0.41429	0.00968		0.41429	0.01175		0.41429	0.03002
0.41645	0.00222		0.41595	0.0091		0.41595	0.01106		0.41595	0.02977
0.41812	0.00215		0.41762	0.00938		0.41762	0.01193		0.41762	0.03088
0.41979	0.0023		0.41929	0.00962		0.41929	0.01269		0.41929	0.0319
0.42145	0.00205		0.42095	0.00961		0.42095	0.01239		0.42095	0.03184
0.42312	0.00216		0.42262	0.0097		0.42262	0.01181		0.42262	0.03131
0.42479	0.00237		0.42429	0.00985		0.42429	0.01133		0.42429	0.03037
0.42645	0.00227		0.42595	0.01013		0.42595	0.01211		0.42595	0.0307
0.42812	0.0022		0.42762	0.0098		0.42762	0.01269		0.42762	0.03023
0.42979	0.00225		0.42929	0.01045		0.42929	0.01241		0.42929	0.0309
0.43145	0.00246		0.43095	0.01096		0.43095	0.0116		0.43095	0.0309
0.43312	0.00242		0.43262	0.01019		0.43262	0.01269		0.43262	0.03143
0.43479	0.00232		0.43429	0.01046		0.43429	0.01308		0.43429	0.03156
0.43645	0.0024		0.43595	0.01043		0.43595	0.0127		0.43595	0.0315
0.43812	0.00237		0.43762	0.01019		0.43762	0.0122		0.43762	0.03081
0.43979	0.00245		0.43929	0.0097		0.43929	0.01149		0.43929	0.03285
0.44145	0.00242		0.44095	0.00947		0.44095	0.01187		0.44095	0.03145
0.44312	0.00224		0.44262	0.0087		0.44262	0.01257		0.44262	0.03144
0.44479	0.00229		0.44429	0.00853		0.44429	0.01227		0.44429	0.0317
0.44645	0.00248		0.44595	0.00847		0.44595	0.01394		0.44595	0.0318
0.44812	0.00244		0.44762	0.00765		0.44762	0.01278		0.44762	0.03146
0.44979	0.00248		0.44929	0.00774		0.44929	0.01249		0.44929	0.03084
0.45145	0.00253		0.45095	0.00733		0.45095	0.01306		0.45095	0.03143
0.45312	0.00247		0.45262	0.00726		0.45262	0.01239		0.45262	0.03169
0.45479	0.00247		0.45429	0.00706		0.45429	0.01255		0.45429	0.03086
0.45645	0.00259		0.45595	0.00651		0.45595	0.01326		0.45595	0.03146
0.45812	0.00265		0.45762	0.00724		0.45762	0.01263		0.45762	0.03123
0.45979	0.00252		0.45929	0.00751		0.45929	0.01185		0.45929	0.03209
0.46145	0.0026		0.46095	0.00814		0.46095	0.01213		0.46095	0.03078
0.46312	0.00265		0.46262	0.00796		0.46262	0.01245		0.46262	0.03057
0.46479	0.0028		0.46429	0.00856		0.46429	0.01291		0.46429	0.02974
0.46645	0.00285		0.46595	0.00884		0.46595	0.01237		0.46595	0.02994
0.46812	0.00277		0.46762	0.00886		0.46762	0.01324		0.46762	0.02924
0.46979	0.00272		0.46929	0.00933		0.46929	0.01262		0.46929	0.02949
0.47145	0.00283		0.47095	0.00938		0.47095	0.01269		0.47095	0.02923
0.47312	0.0029		0.47262	0.00935		0.47262	0.01289		0.47262	0.02976
0.47479	0.00297		0.47429	0.0094		0.47429	0.01308		0.47429	0.02945
0.47645	0.00306		0.47595	0.00964		0.47595	0.01209		0.47595	0.02724
0.47812	0.00297		0.47762	0.00992		0.47762	0.01278		0.47762	0.02818
0.47979	0.00304		0.47929	0.01014		0.47929	0.0128		0.47929	0.02786
0.48145	0.00315		0.48095	0.01025		0.48095	0.01282		0.48095	0.02843
0.48312	0.00309		0.48262	0.0097		0.48262	0.01203		0.48262	0.02797
0.48479	0.00314		0.48429	0.00929		0.48429	0.0123		0.48429	0.02602
0.48645	0.00301		0.48595	0.00918		0.48595	0.01251		0.48595	0.02648
0.48812	0.00317		0.48762	0.00926		0.48762	0.01295		0.48762	0.02561
0.48979	0.00331		0.48929	0.00983		0.48929	0.01219		0.48929	0.02679
0.49145	0.00333		0.49095	0.00811		0.49095	0.01235		0.49095	0.0269
0.49312	0.00328		0.49262	0.00824		0.49262	0.01157		0.49262	0.02467
0.49479	0.00328		0.49429	0.00801		0.49429	0.0115		0.49429	0.02476
0.49645	0.00326		0.49595	0.00927		0.49595	0.01282		0.49595	0.02478
0.49812	0.00372		0.49762	0.008		0.49762	0.01244		0.49762	0.02509
0.49979	0.00337		0.49929	0.00717		0.49929	0.0116		0.49929	0.02403
0.50145	0.00348		0.50095	0.0079		0.50095	0.01086		0.50095	0.0235
0.50312	0.00339		0.50262	0.00902		0.50262	0.01158		0.50262	0.02517
0.50479	0.00336		0.50429	0.01013		0.50429	0.0117		0.50429	0.02327
0.50645	0.00356		0.50595	0.0103		0.50595	0.01172		0.50595	0.02271
0.50812	0.00356		0.50762	0.00931		0.50762	0.01094		0.50762	0.02394
0.50979	0.00367		0.50929	0.01042		0.50929	0.01157		0.50929	0.02307
0.51145	0.00366		0.51095	0.00993		0.51095	0.01088		0.51095	0.02224
0.51312	0.00361		0.51262	0.0105		0.51262	5.7378		0.51262	0.0212
0.51479	0.0035		0.51429	0.00946		0.51429	5.39624		0.51429	0.02101
0.51645	0.00363		0.51595	0.00927		0.51595	5.3678		0.51643	6.76082
0.51812	0.00348		0.51762	0.00927		0.51762	5.35593		0.5181	6.37988
0.51979	0.00347		0.51929	0.009		0.51929	5.35042		0.51977	6.24761
0.52145	0.00359		0.52095	0.00837		0.52095	5.3392		0.52143	6.20959
0.52312	0.0036		0.52262	0.00799		0.52262	5.35477		0.5231	6.20773
0.52479	0.00351		0.525	4.12021		0.52429	5.38554		0.52477	6.18917
0.52645	0.00354		0.52667	4.01913		0.52595	5.38771		0.52643	6.16814
0.52812	0.00354		0.52834	4.02677		0.52762	5.38606		0.5281	6.15411
0.53056	1.60829		0.53	4.02238		0.52929	5.3777		0.52977	6.18003
0.53222	1.59483		0.53167	4.01796		0.53095	5.39825		0.53143	6.18913
0.53389	1.58008		0.53334	4.025		0.53262	5.41374		0.5331	6.17223
0.53556	1.57263		0.535	4.03465		0.53429	5.41503		0.53477	6.14922
0.53722	1.56732		0.53667	4.04773		0.53595	5.40654		0.53643	6.17053
0.53889	1.57164		0.53834	4.05561		0.53762	5.40171		0.5381	6.16653
0.54056	1.57657		0.54	4.04946		0.53929	5.41193		0.53977	6.19026
0.54222	1.57584		0.54167	4.04217		0.54095	5.42625		0.54143	6.1698
0.54389	1.57179		0.54334	4.0546		0.54262	5.42645		0.5431	6.17037
0.54556	1.56892		0.545	4.06096		0.54429	5.41322		0.54477	6.17943
0.54722	1.57546		0.54667	4.07576		0.54595	5.41269		0.54643	6.19629
0.54889	1.57676		0.54834	4.06844		0.54762	5.43248		0.5481	6.19443
0.55056	1.575		0.55	4.05818		0.54929	5.44588		0.54977	6.18137
0.55222	1.56992		0.55167	4.06929		0.55095	5.44117		0.55143	6.17882
0.55389	1.56518		0.55334	4.07954		0.55262	5.42267		0.5531	6.19629
0.55556	1.56934		0.555	4.07971		0.55429	5.43168		0.55477	6.20102
0.55722	1.57752		0.55667	4.08389		0.55595	5.45211		0.55643	6.19022
0.55889	1.57328		0.55834	4.07226		0.55762	5.46048		0.5581	6.18173
0.56056	1.57148		0.56	4.07444		0.55929	5.45698		0.55977	6.18755
0.56222	1.57064		0.56167	4.08465		0.56095	5.44174		0.56143	6.19981
0.56389	1.5716		0.56334	4.09222		0.56262	5.45296		0.5631	6.20607
0.56556	1.57492		0.565	4.09242		0.56429	5.46652		0.56477	6.19358
0.56722	1.57672		0.56667	4.08771		0.56595	5.47701		0.56643	6.18743
0.56889	1.57309		0.56834	4.08598		0.56762	5.45827		0.5681	6.19584
0.57056	1.56827		0.57	4.08429		0.56929	5.45232		0.56977	6.20478
0.57222	1.57232		0.57167	4.10175		0.57095	5.45469		0.57143	6.21578
0.57389	1.57018		0.57334	4.09535		0.57262	5.4777		0.5731	6.19366
0.57556	1.57706		0.575	4.09922		0.57429	5.47677		0.57477	6.19253
0.57722	1.58043		0.57667	4.09435		0.57595	5.46957		0.57643	6.20438
0.57889	1.57668		0.57834	4.0929		0.57762	5.46141		0.5781	6.20907
0.58056	1.56973		0.58	4.09889		0.57929	5.46732		0.57977	6.20963
0.58222	1.56885		0.58167	4.10091		0.58095	5.48454		0.58143	6.19568
0.58389	1.57248		0.58334	4.10634		0.58262	5.48663		0.5831	6.18877
0.58556	1.57794		0.585	4.09612		0.58429	5.47436		0.58477	6.20458
0.58722	1.57951		0.58667	4.0972		0.58595	5.46889		0.58643	6.22209
0.58889	1.57714		0.58834	4.09588		0.58762	5.47536		0.5881	6.21525
0.59056	1.56801		0.59	4.1176		0.58929	5.49769		0.58977	6.19855
0.59222	1.57328		0.59167	4.11523		0.59095	5.49419		0.59143	6.18108
0.59389	1.57336		0.59334	4.10316		0.59262	5.48051		0.5931	6.19499
0.59556	1.57653		0.595	4.10553		0.59429	5.4775		0.59477	6.2231
0.59722	1.57897		0.59667	4.0993		0.59595	5.47935		0.59643	6.21077
0.59889	1.57825		0.59834	4.11032		0.59762	5.49874		0.5981	6.20474
0.60056	1.57829		0.6	4.12327		0.59929	5.49757		0.59977	6.19904
0.60222	1.57886		0.60167	4.10951		0.60095	5.49049		0.60143	6.221
0.60389	1.57683		0.60334	4.10988		0.60262	5.48096		0.6031	6.22367
0.60556	1.58306		0.605	4.10907		0.60429	5.49572		0.60477	6.21352
0.60722	1.5805		0.60667	4.11333		0.60595	5.50413		0.60643	6.19791
0.60889	1.5789		0.60834	4.12275		0.60762	5.5067		0.6081	6.20656
0.61056	1.57401		0.61	4.12641		0.60929	5.49644		0.60977	6.21926
0.61222	1.57764		0.61167	4.10766		0.61095	5.489		0.61143	6.20288
0.61389	1.58027		0.61334	4.11024		0.61262	5.50167		0.6131	6.21323
0.61556	1.58138		0.615	4.11265		0.61429	5.51535		0.61477	6.20789
0.61722	1.58169		0.61667	4.12589		0.61595	5.5096		0.61643	6.22213
0.61889	1.57817		0.61834	4.12701		0.61762	5.4991		0.6181	6.22767
0.62056	1.58131		0.62	4.11687		0.61929	5.49053		0.61977	6.22682
0.62222	1.57813		0.62167	4.1215		0.62095	5.50614		0.62143	6.20163
0.62389	1.58375		0.62334	4.11905		0.62262	5.52283		0.6231	6.19123
0.62556	1.58612		0.625	4.12371		0.62429	5.51137		0.62477	6.19843
0.62722	1.58417		0.62667	4.13353		0.62595	5.50256		0.62643	6.23705
0.62889	1.57878		0.62834	4.13047		0.62762	5.4995		0.6281	6.23018
0.63056	1.57714		0.63	4.11716		0.62929	5.51511		0.62977	6.22464
0.63222	1.58302		0.63167	4.11679		0.63095	5.52388		0.63143	6.20466
0.63389	1.58971		0.63334	4.11877		0.63262	5.51704		0.6331	6.24223
0.63556	1.5873		0.635	4.12399		0.63429	5.50441		0.63477	6.2468
0.63722	1.58253		0.63667	4.13413		0.63595	5.50771		0.63643	6.23167
0.63889	1.57771		0.63834	4.13248		0.63762	5.5238		0.6381	6.2117
0.64056	1.58398		0.64	4.12504		0.63929	5.52279		0.63977	6.21323
0.64222	1.58432		0.64167	4.12681		0.64095	5.52094		0.64143	6.24494
0.64389	1.58616		0.64334	4.12593		0.64262	5.50759		0.6431	6.24668
0.64556	1.58253		0.645	4.13783		0.64429	5.51181		0.64477	6.2375
0.64722	1.57882		0.64667	4.14491		0.64595	5.5203		0.64643	6.21776
0.64889	1.57844		0.64834	4.13103		0.64762	5.52895		0.6481	6.23511
0.65056	1.58096		0.65	4.12697		0.64929	5.52331		0.64977	6.25719
0.65222	1.58367		0.65167	4.1252		0.65095	5.50907		0.65143	6.24684
0.65389	1.58696		0.65334	4.13622		0.65262	5.52219		0.6531	6.24166
0.65556	1.58494		0.655	4.14399		0.65429	5.52569		0.65477	6.22452
0.65722	1.58345		0.65667	4.14101		0.65595	5.53928		0.65643	6.23936
0.65889	1.58207		0.65834	4.12677		0.65762	5.52331		0.6581	6.25869
0.66056	1.58127		0.66	4.13047		0.65929	5.51382		0.65977	6.25116
0.66222	1.58375		0.66167	4.1316		0.66095	5.52513		0.66143	6.23139
0.66389	1.58497		0.66334	4.13795		0.66262	5.53317		0.6631	6.23446
0.66556	1.5844		0.665	4.14487		0.66429	5.53965		0.66477	6.25311
0.66722	1.58341		0.66667	4.13003		0.66595	5.52054		0.66643	6.26079
0.66889	1.5805		0.66834	4.13156		0.66762	5.5176		0.6681	6.23847
0.67056	1.57932		0.67	4.13449		0.66929	5.52255		0.66977	6.24243
0.67222	1.58868		0.67167	4.14085		0.67095	5.53824		0.67143	6.24534
0.67389	1.5857		0.67334	4.14877		0.67262	5.53663		0.6731	6.26427
0.67556	1.58188		0.675	4.14531		0.67429	5.52537		0.67477	6.25545
0.67722	1.58092		0.67667	4.13695		0.67595	5.5199		0.67643	6.25408
0.67889	1.58337		0.67834	4.13236		0.67762	5.53377		0.6781	6.23948
0.68056	1.58753		0.68	4.1353		0.67929	5.54101		0.67977	6.24902
0.68222	1.58857		0.68167	4.14109		0.68095	5.54218		0.68143	6.27029
0.68389	1.58666		0.68334	4.15412		0.68262	5.52641		0.6831	6.26758
0.68556	1.58165		0.685	4.14286		0.68429	5.52613		0.68477	6.24943
0.68722	1.57939		0.68667	4.13031		0.68595	5.54081		0.68643	6.24534
0.68889	1.5857		0.68834	4.13783		0.68762	5.55135		0.6881	6.25351
0.69056	1.58822		0.69	4.14077		0.68929	5.54307		0.68977	6.27256
0.69222	1.58425		0.69167	4.15075		0.69095	5.52854		0.69143	6.2637
0.69389	1.57978		0.69334	4.15223		0.69262	5.53277		0.6931	6.24433
0.69556	1.57844		0.695	4.13811		0.69429	5.54492		0.69477	6.23891
0.69722	1.58046		0.69667	4.14109		0.69595	5.54818		0.69643	6.26411
0.69889	1.58799		0.69834	4.14017		0.69762	5.54282		0.6981	6.2749
0.70056	1.58902		0.7	4.14584		0.69929	5.52975		0.69977	6.27025
0.70222	1.58486		0.70167	4.14696		0.70095	5.53631		0.70143	6.24255
0.70389	1.5789		0.70334	4.14632		0.70262	5.54411		0.7031	6.23814
0.70556	1.58547		0.705	4.13075		0.70429	5.5526		0.70477	6.26471
0.70722	1.58467		0.70667	4.13582		0.70595	5.53711		0.70643	6.28242
0.70889	1.5909		0.70834	4.14113		0.70762	5.52863		0.7081	6.26463
0.71056	1.58559		0.71	4.15131		0.70929	5.53932		0.70977	6.23628
0.71222	1.58188		0.71167	4.15276		0.71095	5.55252		0.71143	6.25169
0.71389	1.57997		0.71334	4.13574		0.71262	5.55143		0.7131	6.26916
0.71556	1.58287		0.715	4.13429		0.71429	5.54801		0.71477	6.27955
0.71722	1.58635		0.71667	4.14998		0.71595	5.53579		0.71643	6.2561
0.71889	1.59059		0.71834	4.14986		0.71762	5.546		0.7181	6.2489
0.72056	1.58723		0.72	4.15272		0.71929	5.55751		0.71977	6.26192
0.72222	1.5828		0.72167	4.14568		0.72095	5.55863		0.72143	6.27931
0.72389	1.58337		0.72334	4.13791		0.72262	5.54049		0.7231	6.27644
0.72556	1.58795		0.725	4.14902		0.72429	5.53872		0.72477	6.25776
0.72722	1.5883		0.72667	4.1561		0.72595	5.53856		0.72643	6.25282
0.72889	1.58482		0.72834	4.15014		0.72762	5.55823		0.7281	6.27082
0.73056	1.58455		0.73	4.15525		0.72929	5.55348		0.72977	6.27887
0.73222	1.58413		0.73167	4.1419		0.73095	5.54459		0.73143	6.27167
0.73389	1.58654		0.73334	4.14161		0.73262	5.53691		0.7331	6.24922
0.73556	1.58834		0.735	4.15111		0.73429	5.54717		0.73477	6.2493
0.73722	1.59029		0.73667	4.1561		0.73595	5.5606		0.73643	6.27203
0.73889	1.58623		0.73834	4.15658		0.73762	5.56113		0.7381	6.28174
0.74056	1.58692		0.74	4.15038		0.73929	5.54504		0.73977	6.27058
0.74222	1.5828		0.74167	4.14286		0.74095	5.53723		0.74143	6.25832
0.74389	1.5873		0.74334	4.14616		0.74262	5.54705		0.7431	6.25375
0.74556	1.59048		0.745	4.15658		0.74429	5.56133		0.74477	6.27498
0.74722	1.59048		0.74667	4.15497		0.74595	5.55932		0.74643	6.29067
0.74889	1.58409		0.74834	4.14564		0.74762	5.54894		0.7481	6.27692
0.75056	1.58272		0.75	4.14572		0.74929	5.53627		0.74977	6.25695
0.75222	1.58864		0.75167	4.14535		0.75095	5.55019		0.75143	6.25274
0.75389	1.59262		0.75334	4.15127		0.75262	5.56447		0.7531	6.27296
0.75556	1.58769		0.755	4.161		0.75429	5.56652		0.75477	6.28068
0.75722	1.58623		0.75667	4.15348		0.75595	5.55035		0.75643	6.25974
0.75889	1.5857		0.75834	4.14938		0.75762	5.53993		0.7581	6.25404
0.76056	1.5831		0.76	4.14487		0.75929	5.56233		0.75977	6.26411
0.76222	1.58708		0.76167	4.15533		0.76095	5.56596		0.76143	6.28315
0.76389	1.58795		0.76334	4.16446		0.76262	5.57018		0.7631	6.28356
0.76556	1.58753		0.765	4.15799		0.76429	5.55256		0.76477	6.26508
0.76722	1.58417		0.76667	4.15227		0.76595	5.54496		0.76643	6.25505
0.76889	1.58597		0.76834	4.14306		0.76762	5.56394		0.7681	6.27211
0.77056	1.59059		0.77	4.14809		0.76929	5.57312		0.76977	6.2872
0.77222	1.5875		0.77167	4.15847		0.77095	5.56612		0.77143	6.27927
0.77389	1.59243		0.77334	4.16704		0.77262	5.54347		0.7731	6.25537
0.77556	1.59044		0.775	4.1532		0.77429	5.5448		0.77477	6.26504
0.77722	1.58761		0.77667	4.15143		0.77595	5.56471		0.77643	6.27858
0.77889	1.58692		0.77834	4.153		0.77762	5.57456		0.7781	6.28804
0.78056	1.5873		0.78	4.15766		0.77929	5.5668		0.77977	6.28655
0.78222	1.59021		0.78167	4.16848		0.78095	5.54411		0.78143	6.27405
0.78389	1.58807		0.78334	4.15469		0.78262	5.55908		0.7831	6.24538
0.78556	1.58616		0.785	4.14833		0.78429	5.56262		0.78477	6.24267
0.78722	1.58516		0.78667	4.15115		0.78595	5.58015		0.78643	6.29177
0.78889	1.5904		0.78834	4.15469		0.78762	5.55867		0.7881	6.2838
0.79056	1.58761		0.79	4.16611		0.78929	5.55433		0.78977	6.26969
0.79222	1.58899		0.79167	4.15972		0.79095	5.55481		0.79143	6.26787
0.79389	1.58929		0.79334	4.15054		0.79262	5.57102		0.7931	6.28509
0.79556	1.58761		0.795	4.15738		0.79429	5.57967		0.79477	6.2893
0.79722	1.59051		0.79667	4.16036		0.79595	5.56294		0.79643	6.2707
0.79889	1.59086		0.79834	4.1639		0.79762	5.55847		0.7981	6.26483
0.80056	1.59384		0.8	4.16221		0.79929	5.56129		0.79977	6.26305
0.80222	1.59464		0.80167	4.15336		0.80095	5.57392		0.80143	6.28303
0.80389	1.58513		0.80334	4.15139		0.80262	5.57686		0.8031	6.28995
0.80556	1.58375		0.805	4.16197		0.80429	5.56551		0.80477	6.27733
0.80722	1.5873		0.80667	4.16253		0.80595	5.55224		0.80643	6.2658
0.80889	1.59522		0.80834	4.1561		0.80762	5.55839		0.8081	6.26657
0.81056	1.59499		0.81	4.15429		0.80929	5.57328		0.80977	6.28194
0.81222	1.59128		0.81167	4.14781		0.81095	5.58406		0.81143	6.27203
0.81389	1.59017		0.81334	4.15955		0.81262	5.56161		0.8131	6.2578
0.81556	1.58788		0.815	4.16322		0.81429	5.55755		0.81477	6.25331
0.81722	1.59086		0.81667	4.16213		0.81595	5.56579		0.81643	6.26807
0.81889	1.58994		0.81834	4.16145		0.81762	5.57452		0.8181	6.30006
0.82056	1.59223		0.82	4.15336		0.81929	5.57653		0.81977	6.27947
0.82222	1.5904		0.82167	4.15211		0.82095	5.56467		0.82143	6.26584
0.82389	1.58799		0.82334	4.16076		0.82262	5.55666		0.8231	6.26876
0.82556	1.587		0.825	4.16277		0.82429	5.56841		0.82477	6.28804
0.82722	1.59078		0.82667	4.1563		0.82595	5.57553		0.82643	6.29557
0.82889	1.59483		0.82834	4.15304		0.82762	5.57348		0.8281	6.28327
0.83056	1.59778		0.83	4.15521		0.82929	5.56833		0.82977	6.26839
0.83222	1.59552		0.83167	4.16217		0.83095	5.56266		0.83143	6.27413
0.83389	1.59208		0.83334	4.17444		0.83262	5.5627		0.8331	6.2973
0.83556	1.58964		0.835	4.16032		0.83429	5.5783		0.83477	6.29799
0.83722	1.59143		0.83667	4.15762		0.83595	5.57541		0.83643	6.2855
0.83889	1.5899		0.83834	4.15272		0.83762	5.56841		0.8381	6.27369
0.84056	1.59705		0.84	4.15497		0.83929	5.56109		0.83977	6.29003
0.84222	1.59258		0.84167	4.17416		0.84095	5.56201		0.84143	6.29597
0.84389	1.59185		0.84334	4.17355		0.84262	5.57963		0.8431	6.29646
0.84556	1.5896		0.845	4.16209		0.84429	5.57368		0.84477	6.28837
0.84722	1.59097		0.84667	4.15658		0.84595	5.56845		0.84643	6.28254
0.84889	1.59365		0.84834	4.15662		0.84762	5.55964		0.8481	6.28178
0.85056	1.59193		0.85	4.16844		0.84929	5.56229		0.84977	6.30175
0.85222	1.58673		0.85167	4.17798		0.85095	5.57412		0.85143	6.28542
0.85389	1.58677		0.85334	4.16108		0.85262	5.58478		0.8531	6.27939
0.85556	1.59185		0.855	4.1493		0.85429	5.57038		0.85477	6.28651
0.85722	1.58964		0.85667	4.15935		0.85595	5.5557		0.85643	6.28902
0.85889	1.59827		0.85834	4.1641		0.85762	5.56201		0.8581	6.30851
0.86056	1.59831		0.86	4.16848		0.85929	5.57818		0.85977	6.29589
0.86222	1.59533		0.86167	4.16808		0.86095	5.58506		0.86143	6.28546
0.86389	1.59021		0.86334	4.15972		0.86262	5.56889		0.8631	6.28263
0.86556	1.58807		0.865	4.15424		0.86429	5.55702		0.86477	6.29775
0.86722	1.59277		0.86667	4.16398		0.86595	5.56225		0.86643	6.30046
0.86889	1.59766		0.86834	4.17082		0.86762	5.57641		0.8681	6.29464
0.87056	1.59701		0.87	4.17436		0.86929	5.58619		0.86977	6.28445
0.87222	1.59468		0.87167	4.15561		0.87095	5.56668		0.87143	6.28558
0.87389	1.59147		0.87334	4.15666		0.87262	5.559		0.8731	6.30115
0.87556	1.59441		0.875	4.16607		0.87429	5.56213		0.87477	6.30806
0.87722	1.5998		0.87667	4.16897		0.87595	5.57806		0.87643	6.30786
0.87889	1.60018		0.87834	4.17054		0.87762	5.58192		0.8781	6.28699
0.88056	1.59846		0.88	4.16692		0.87929	5.56583		0.87977	6.28857
0.88222	1.59223		0.88167	4.15521		0.88095	5.55867		0.88143	6.30123
0.88389	1.58979		0.88334	4.15847		0.88262	5.55916		0.8831	6.30208
0.88556	1.59147		0.885	4.16539		0.88429	5.57649		0.88477	6.3058
0.88722	1.5977		0.88667	4.17046		0.88595	5.5855		0.88643	6.28501
0.88889	1.59915		0.88834	4.17396		0.88762	5.57541		0.8881	6.28287
0.89056	1.59908		0.89	4.16716		0.88929	5.5598		0.88977	6.29735
0.89222	1.59804		0.89167	4.15988		0.89095	5.55268		0.89143	6.31332
0.89389	1.5959		0.89334	4.15698		0.89262	5.57561		0.8931	6.30693
0.89556	1.59839		0.895	4.16784		0.89429	5.58816		0.89477	6.29363
0.89722	1.59755		0.89667	4.1783		0.89595	5.58056		0.89643	6.29848
0.89889	1.60072		0.89834	4.17215		0.89762	5.56523		0.8981	6.29593
0.90056	1.59743		0.9	4.16124		0.89929	5.56036		0.89977	6.31514
0.90222	1.59602		0.90167	4.1567		0.90095	5.58217		0.90143	6.31364
0.90389	1.59483		0.90334	4.16406		0.90262	5.5874		0.9031	6.29387
0.90556	1.59373		0.905	4.16764		0.90429	5.57907		0.90477	6.28954
0.90722	1.60167		0.90667	4.1781		0.90595	5.56089		0.90643	6.30175
0.90889	1.60167		0.90834	4.16527		0.90762	5.56455		0.9081	6.31918
0.91056	1.59728		0.91	4.15288		0.90929	5.58583		0.90977	6.30475
0.91222	1.59384		0.91167	4.16462		0.91095	5.58583		0.91143	6.29367
0.91389	1.59548		0.91334	4.17275		0.91262	5.57746		0.9131	6.29136
0.91556	1.59583		0.915	4.16913		0.91429	5.56189		0.91477	6.30758
0.91722	1.59988		0.91667	4.16704		0.91595	5.56237		0.91643	6.31753
0.91889	1.59961		0.91834	4.15614		0.91762	5.5773		0.9181	6.27802
0.92056	1.59808		0.92	4.16072		0.91929	5.58554		0.91977	6.26034
0.92222	1.59766		0.92167	4.17017		0.92095	5.58196		0.92143	6.26188
0.92389	1.5993		0.92334	4.17219		0.92262	5.56776		0.9231	6.28962
0.92556	1.59915		0.925	4.17114		0.92429	5.56559		0.92477	6.31947
0.92722	1.59881		0.92667	4.16326		0.92595	5.57875		0.92643	6.30082
0.92889	1.59533		0.92834	4.15533		0.92762	5.58896		0.9281	6.26783
0.93056	1.59533		0.93	4.16052		0.92929	5.57722		0.92977	6.29516
0.93222	1.5946		0.93167	4.17593		0.93095	5.56483		0.93143	6.31336
0.93389	1.59491		0.93334	4.17021		0.93262	5.56772		0.9331	6.31991
0.93556	1.59529		0.935	4.16953		0.93429	5.58116		0.93477	6.29811
0.93722	1.59946		0.93667	4.16301		0.93595	5.59395		0.93643	6.2954
0.93889	1.59808		0.93834	4.16016		0.93762	5.58096		0.9381	6.30022
0.94056	1.59644		0.94	4.17351		0.93929	5.56579		0.93977	6.31449
0.94222	1.59273		0.94167	4.17058		0.94095	5.56861		0.94143	6.30491
0.94389	1.59395		0.94334	4.16655		0.94262	5.58007		0.9431	6.2967
0.94556	1.59843		0.945	4.16048		0.94429	5.59327		0.94477	6.29565
0.94722	1.60274		0.94667	4.15899		0.94595	5.57521		0.94643	6.29977
0.94889	1.60141		0.94834	4.16153		0.94762	5.56616		0.9481	6.31162
0.95056	1.59415		0.95	4.1717		0.94929	5.57191		0.94977	6.30608
0.95222	1.5951		0.95167	4.17146		0.95095	5.58534		0.95143	6.28986
0.95389	1.6003		0.95334	4.16527		0.95262	5.58707		0.9531	6.29629
0.95556	1.60007		0.955	4.15992		0.95429	5.58096		0.95477	6.30738
0.95722	1.60462		0.95667	4.15976		0.95595	5.57742		0.95643	6.30333
0.95889	1.60236		0.95834	4.17331		0.95762	5.57066		0.9581	6.3039
0.96056	1.59789		0.96	4.17271		0.95929	5.59138		0.95977	6.29253
0.96222	1.59384		0.96167	4.16647		0.96095	5.59435		0.96143	6.29743
0.96389	1.59976		0.96334	4.16402		0.96262	5.58711		0.9631	6.31655
0.96556	1.60527		0.965	4.15939		0.96429	5.57191		0.96477	6.30256
0.96722	1.60083		0.96667	4.16297		0.96595	5.57412		0.96643	6.29941
0.96889	1.59908		0.96834	4.17388		0.96762	5.58993		0.9681	6.28202
0.97056	1.59686		0.97	4.16917		0.96929	5.59258		0.96977	6.29043
0.97222	1.59537		0.97167	4.15972		0.97095	5.58068		0.97143	6.31081
0.97389	1.59938		0.97334	4.15585		0.97262	5.57509		0.9731	6.30479
0.97556	1.60041		0.975	4.15867		0.97429	5.57396		0.97477	6.28865
0.97722	1.59865		0.97667	4.17021		0.97595	5.58921		0.97643	6.28372
0.97889	1.59457		0.97834	4.17323		0.97762	5.59379		0.9781	6.29775
0.98056	1.59342		0.98	4.16213		0.97929	5.58024		0.97977	6.31918
0.98222	1.59445		0.98167	4.15557		0.98095	5.57312		0.98143	6.31433
0.98389	1.59667		0.98334	4.15827		0.98262	5.57299		0.9831	6.2935
0.98556	1.60034		0.985	4.16253		0.98429	5.59496		0.98477	6.28618
0.98722	1.59778		0.98667	4.17585		0.98595	5.59379		0.98643	6.29799
0.98889	1.59827		0.98834	4.17375		0.98762	5.5806		0.9881	6.31053
0.99056	1.59472		0.99	4.16153		0.98929	5.5777		0.98977	6.30086
0.99222	1.59682		0.99167	4.16036		0.99095	5.58325		0.99143	6.28667
0.99389	1.60164		0.99334	4.1573		0.99262	5.59351		0.9931	6.28566
0.99556	1.60179		0.995	4.16394		0.99429	5.59633		0.99477	6.30798
0.99722	1.59739		0.99667	4.17589		0.99595	5.58526		0.99643	6.30847
0.99889	1.59697		0.99834	4.16309		0.99762	5.57617		0.9981	6.31304
1.00056	1.59434		1	4.16128		0.99929	5.58852		0.99977	6.29359
1.00222	1.59774		1.00167	4.15722		1.00095	5.59637		1.00143	6.28505
1.00389	1.60015		1.00334	4.16466		1.00262	5.59991		1.0031	6.30438
1.00556	1.60385		1.005	4.17223		1.00429	5.58884		1.00477	6.31809
1.00722	1.59736		1.00667	4.16265		1.00595	5.57798		1.00643	6.30721
1.00889	1.59644		1.00834	4.15956		1.00762	5.58293		1.0081	6.28453
1.01056	1.59724		1.01	4.15847		1.00929	5.5909		1.00977	6.29314
1.01222	1.6016		1.01167	4.15791		1.01095	5.60333		1.01143	6.31178
1.01389	1.60263		1.01334	4.17094		1.01262	5.58756		1.0131	6.3193
1.01556	1.60026		1.015	4.17239		1.01429	5.57843		1.01477	6.29573
1.01722	1.59774		1.01667	4.16511		1.01595	5.58502		1.01643	6.28542
1.01889	1.59567		1.01834	4.154		1.01762	5.59262		1.0181	6.29739
1.02056	1.59514		1.02	4.16495		1.01929	5.60312		1.01977	6.30782
1.02222	1.59632		1.02167	4.17303		1.02095	5.58731		1.02143	6.30879
1.02389	1.60141		1.02334	4.17681		1.02262	5.57589		1.0231	6.30349
1.02556	1.6024		1.025	4.16812		1.02429	5.57959		1.02477	6.29528
1.02722	1.60305		1.02667	4.15859		1.02595	5.59114		1.02643	6.30503
1.02889	1.59606		1.02834	4.16402		1.02762	5.60003		1.0281	6.31186
1.03056	1.59736		1.03	4.17174		1.02929	5.58904		1.02977	6.31223
1.03222	1.60263		1.03167	4.17094		1.03095	5.58273		1.03143	6.2984
1.03389	1.60366		1.03334	4.1785		1.03262	5.58744		1.0331	6.29783
1.03556	1.60183		1.035	4.15573		1.03429	5.60003		1.03477	6.3185
1.03722	1.59499		1.03667	4.15883		1.03595	5.60055		1.03643	6.31874
1.03889	1.59392		1.03834	4.17186		1.03762	5.58434		1.0381	6.30596
1.04056	1.59793		1.04	4.17343		1.03929	5.58072		1.03977	6.28162
1.04222	1.60465		1.04167	4.1754		1.04095	5.58655		1.04143	6.28954
1.04389	1.60144		1.04334	4.16571		1.04262	5.60373		1.0431	6.30758
1.04556	1.5993		1.045	4.15831		1.04429	5.59295		1.04477	6.31773
1.04722	1.59995		1.04667	4.16245		1.04595	5.58731		1.04643	6.30212
1.04889	1.59938		1.04834	4.16901		1.04762	5.58011		1.0481	6.28174
1.05056	1.59621		1.05	4.1711		1.04929	5.59242		1.04977	6.299
1.05222	1.60141		1.05167	4.16245		1.05095	5.60135		1.05143	6.32294
1.05389	1.60083		1.05334	4.16233		1.05262	5.58965		1.0531	6.3149
1.05556	1.60339		1.055	4.15702		1.05429	5.58124		1.05477	6.2982
1.05722	1.5995		1.05667	4.18007		1.05595	5.5911		1.05643	6.28986
1.05889	1.59896		1.05834	4.17178		1.05762	5.60393		1.0581	6.29799
1.06056	1.59709		1.06	4.16808		1.05929	5.61209		1.05977	6.31465
1.06222	1.60404		1.06167	4.16708		1.06095	5.59246		1.06143	6.31882
1.06389	1.60106		1.06334	4.16225		1.06262	5.5806		1.0631	6.29811
1.06556	1.60225		1.065	4.168		1.06429	5.58506		1.06477	6.28825
1.06722	1.59911		1.06667	4.17118		1.06595	5.5958		1.06643	6.29985
1.06889	1.5998		1.06834	4.1705		1.06762	5.60743		1.0681	6.31595
1.07056	1.6011		1.07	4.16141		1.06929	5.59262		1.06977	6.30657
1.07222	1.60286		1.07167	4.16293		1.07095	5.58217		1.07143	6.29686
1.07389	1.60443		1.07334	4.16688		1.07262	5.58329		1.0731	6.29666
1.07556	1.60175		1.075	4.17146		1.07429	5.6028		1.07477	6.31546
1.07722	1.59537		1.07667	4.17255		1.07595	5.60373		1.07643	6.32116
1.07889	1.59858		1.07834	4.16627		1.07762	5.58651		1.0781	6.30839
1.08056	1.60141		1.08	4.16096		1.07929	5.57919		1.07977	6.29516
1.08222	1.60412		1.08167	4.15626		1.08095	5.59065		1.08143	6.291
1.08389	1.59984		1.08334	4.1715		1.08262	5.60703		1.0831	6.3026
1.08556	1.59686		1.085	4.17681		1.08429	5.59484		1.08477	6.32116
1.08722	1.59636		1.08667	4.16684		1.08595	5.58808		1.08643	6.31275
1.08889	1.60156		1.08834	4.16382		1.08762	5.57714		1.0881	6.30252
1.09056	1.60328		1.09	4.15879		1.08929	5.59299		1.08977	6.29274
1.09222	1.60538		1.09167	4.16438		1.09095	5.60554		1.09143	6.32141
1.09389	1.60336		1.09334	4.17951		1.09262	5.5983		1.0931	6.32104
1.09556	1.59724		1.095	4.17279		1.09429	5.58466		1.09477	6.3058
1.09722	1.6006		1.09667	4.16414		1.09595	5.58333		1.09643	6.2982
1.09889	1.60202		1.09834	4.16205		1.09762	5.59987		1.0981	6.29561
1.10056	1.59892		1.1	4.15988		1.09929	5.6057		1.09977	6.31947
1.10222	1.605		1.10167	4.16792		1.10095	5.5985		1.10143	6.31356
1.10389	1.6055		1.10334	4.17959		1.10262	5.5777		1.1031	6.29836
1.10556	1.59609		1.105	4.16615		1.10429	5.58426		1.10477	6.29553
1.10722	1.59716		1.10667	4.15859		1.10595	5.5989		1.10643	6.30697
1.10889	1.60152		1.10834	4.16458		1.10762	5.60896		1.1081	6.31967
1.11056	1.60538		1.11	4.17094		1.10929	5.5956		1.10977	6.32007
1.11222	1.60194		1.11167	4.17408		1.11095	5.58365		1.11143	6.30519
1.11389	1.60385		1.11334	4.168		1.11262	5.5888		1.1131	6.29569
1.11556	1.5964		1.115	4.16318		1.11429	5.6026		1.11477	6.30843
1.11722	1.59418		1.11667	4.15859		1.11595	5.61093		1.11643	6.31198
1.11889	1.6016		1.11834	4.1596		1.11762	5.59427		1.1181	6.30305
1.12056	1.60683		1.12	4.16989		1.11929	5.58068		1.11977	6.29654
1.12222	1.60626		1.12167	4.17886		1.12095	5.59649		1.12143	6.27701
1.12389	1.59663		1.12334	4.16848		1.12262	5.60272		1.1231	6.27721
1.12556	1.59541		1.125	4.16567		1.12429	5.61045		1.12477	6.28736
1.12722	1.59663		1.12667	4.16233		1.12595	5.5923		1.12643	6.28089
1.12889	1.5993		1.12834	4.16535		1.12762	5.58048		1.1281	6.28254
1.13056	1.60572		1.13	4.17034		1.12929	5.59612		1.12977	6.29557
1.13222	1.60374		1.13167	4.17625		1.13095	5.60554		1.13143	6.30107
1.13389	1.60011		1.13334	4.16277		1.13262	5.60948		1.1331	6.32177
1.13556	1.60225		1.135	4.15774		1.13429	5.58583		1.13477	6.30418
1.13722	1.6016		1.13667	4.15449		1.13595	5.58096		1.13643	6.30163
1.13889	1.60236		1.13834	4.1643		1.13762	5.5919		1.1381	6.29338
1.14056	1.60225		1.14	4.18063		1.13929	5.60928		1.13977	6.30907
1.14222	1.60309		1.14167	4.17637		1.14095	5.60566		1.14143	6.31785
1.14389	1.6029		1.14334	4.16599		1.14262	5.59174		1.1431	6.31105
1.14556	1.59323		1.145	4.16305		1.14429	5.58526		1.14477	6.30527
1.14722	1.60194		1.14667	4.16245		1.14595	5.59009		1.14643	6.30099
1.14889	1.6019		1.14834	4.17516		1.14762	5.60976		1.1481	6.30547
1.15056	1.60206		1.15	4.1783		1.14929	5.60795		1.14977	6.31716
1.15222	1.60057		1.15167	4.16434		1.15095	5.5921		1.15143	6.31186
1.15389	1.59598		1.15334	4.1563		1.15262	5.58176		1.1531	6.29706
1.15556	1.59732		1.155	4.16446		1.15429	5.59476		1.15477	6.29747
1.15722	1.59781		1.15667	4.16515		1.15595	5.60876		1.15643	6.3079
1.15889	1.6024		1.15834	4.18019		1.15762	5.60799		1.1581	6.32796
1.16056	1.60469		1.16	4.17251		1.15929	5.58756		1.15977	6.3172
1.16222	1.59953		1.16167	4.15742		1.16095	5.58828		1.16143	6.30628
1.16389	1.60022		1.16334	4.16205		1.16262	5.5925		1.1631	6.30179
1.16556	1.59449		1.165	4.16289		1.16429	5.61169		1.16477	6.30851
1.16722	1.60049		1.16667	4.17122		1.16595	5.60727		1.16643	6.31728
1.16889	1.60202		1.16834	4.17452		1.16762	5.58933		1.1681	6.31194
1.17056	1.6006		1.17	4.16281		1.16929	5.58571		1.16977	6.29249
1.17222	1.59865		1.17167	4.16189		1.17095	5.60389		1.17143	6.30022
1.17389	1.59808		1.17334	4.16547		1.17262	5.61121		1.1731	6.31114
1.17556	1.59858		1.175	4.16651		1.17429	5.60473		1.17477	6.31777
1.17722	1.60045		1.17667	4.17874		1.17595	5.5923		1.17643	6.3151
1.17889	1.60462		1.17834	4.16973		1.17762	5.58671		1.1781	6.29549
1.18056	1.60347		1.18	4.16032		1.17929	5.59729		1.17977	6.31279
1.18222	1.60079		1.18167	4.161		1.18095	5.60606		1.18143	6.32027
1.18389	1.59984		1.18334	4.1635		1.18262	5.60859		1.1831	6.31866
1.18556	1.5977		1.185	4.17371		1.18429	5.59669		1.18477	6.3134
1.18722	1.59938		1.18667	4.1789		1.18595	5.58699		1.18643	6.28898
1.18889	1.59988		1.18834	4.16145		1.18762	5.60445		1.1881	6.31437
1.19056	1.60175		1.19	4.16579		1.18929	5.61169		1.18977	6.32023
1.19222	1.60057		1.19167	4.16161		1.19095	5.60602		1.19143	6.30891
1.19389	1.59671		1.19334	4.17082		1.19262	5.59504		1.1931	6.30499
1.19556	1.59854		1.195	4.18124		1.19429	5.59081		1.19477	6.30026
1.19722	1.59961		1.19667	4.17082		1.19595	5.59496		1.19643	6.32048
1.19889	1.60381		1.19834	4.1577		1.19762	5.61334		1.1981	6.31975
1.20056	1.60416		1.2	4.16213		1.19929	5.60538		1.19977	6.31449
1.20222	1.59984		1.20167	4.16535		1.20095	5.59492		1.20143	6.30446
1.20389	1.59556		1.20334	4.1748		1.20262	5.58957		1.2031	6.3149
1.20556	1.60087		1.205	4.17923		1.20429	5.59902		1.20477	6.32383
1.20722	1.60431		1.20667	4.15827		1.20595	5.60803		1.20643	6.32209
1.20889	1.60718		1.20834	4.15654		1.20762	5.61012		1.2081	6.30365
1.21056	1.60397		1.21	4.16161		1.20929	5.59665		1.20977	6.30123
1.21222	1.59846		1.21167	4.16571		1.21095	5.59359		1.21143	6.31453
1.21389	1.60118		1.21334	4.17291		1.21262	5.59689		1.2131	6.32646
1.21556	1.59437		1.215	4.16615		1.21429	5.60811		1.21477	6.32642
1.21722	1.604		1.21667	4.15368		1.21595	5.60932		1.21643	6.30782
1.21889	1.6016		1.21834	4.16676		1.21762	5.5962		1.2181	6.30196
1.22056	1.60492		1.22	4.16462		1.21929	5.59065		1.21977	6.31534
1.22222	1.60057		1.22167	4.17661		1.22095	5.59464		1.22143	6.33253
1.22389	1.60079		1.22334	4.17725		1.22262	5.61129		1.2231	6.32675
1.22556	1.6019		1.225	4.15412		1.22429	5.61571		1.22477	6.30285
1.22722	1.60339		1.22667	4.1575		1.22595	5.60015		1.22643	6.30479
1.22889	1.60423		1.22834	4.16382		1.22762	5.58848		1.2281	6.32472
1.23056	1.5995		1.23	4.17319		1.22929	5.59492		1.22977	6.33018
1.23222	1.60083		1.23167	4.17416		1.23095	5.60316		1.23143	6.31781
1.23389	1.59338		1.23334	4.17412		1.23262	5.61431		1.2331	6.30604
1.23556	1.59969		1.235	4.15497		1.23429	5.60457		1.23477	6.3111
1.23722	1.6063		1.23667	4.16667		1.23595	5.59383		1.23643	6.31494
1.23889	1.60229		1.23834	4.16692		1.23762	5.59291		1.2381	6.32416
1.24056	1.60313		1.24	4.17396		1.23929	5.6057		1.23977	6.32015
1.24222	1.59961		1.24167	4.17902		1.24095	5.61423		1.24143	6.30644
1.24389	1.59992		1.24334	4.15887		1.24262	5.60513		1.2431	6.31138
1.24556	1.60286		1.245	4.15791		1.24429	5.59693		1.24477	6.32302
1.24722	1.60443		1.24667	4.1672		1.24595	5.58482		1.24643	6.33188
1.24889	1.60611		1.24834	4.16724		1.24762	5.6096		1.2481	6.3119
1.25056	1.59453		1.25	4.1742		1.24929	5.61362		1.24977	6.31583
1.25222	1.59778		1.25167	4.16567		1.25095	5.6094		1.25143	6.29532
1.25389	1.60496		1.25334	4.15501		1.25262	5.59206		1.2531	6.32565
1.25556	1.60603		1.255	4.16495		1.25429	5.58772		1.25477	6.32958
1.25722	1.60718		1.25667	4.17223		1.25595	5.60164		1.25643	6.30653
1.25889	1.60316		1.25834	4.17766		1.25762	5.61547		1.2581	6.31473
1.26056	1.60206		1.26	4.16921		1.25929	5.61423		1.25977	6.31522
1.26222	1.59965		1.26167	4.15895		1.26095	5.58438		1.26143	6.32311
1.26389	1.59999		1.26334	4.15819		1.26262	5.59749		1.2631	6.32472
1.26556	1.60404		1.265	4.16672		1.26429	5.60554		1.26477	6.30972
1.26722	1.6019		1.26667	4.17617		1.26595	5.61857		1.26643	6.31296
1.26889	1.60198		1.26834	4.17106		1.26762	5.60791		1.2681	6.31676
1.27056	1.60041		1.27	4.16338		1.26929	5.5911		1.26977	6.32784
1.27222	1.59827		1.27167	4.15851		1.27095	5.59098		1.27143	6.32424
1.27389	1.59904		1.27334	4.17174		1.27262	5.60441		1.2731	6.31498
1.27556	1.60198		1.275	4.1754		1.27429	5.61913		1.27477	6.31215
1.27722	1.59942		1.27667	4.17496		1.27595	5.60731		1.27643	6.32307
1.27889	1.59881		1.27834	4.17058		1.27762	5.59665		1.2781	6.34098
1.28056	1.59713		1.28	4.1647		1.27929	5.58466		1.27977	6.3151
1.28222	1.60259		1.28167	4.16149		1.28095	5.61105		1.28143	6.30774
1.28389	1.60236		1.28334	4.17335		1.28262	5.61246		1.2831	6.31389
1.28556	1.60706		1.285	4.17424		1.28429	5.60176		1.28477	6.32889
1.28722	1.60427		1.28667	4.16515		1.28595	5.60156		1.28643	6.32739
1.28889	1.60118		1.28834	4.16124		1.28762	5.59198		1.2881	6.30596
1.29056	1.60015		1.29	4.15589		1.28929	5.60522		1.28977	6.31186
1.29222	1.60519		1.29167	4.17062		1.29095	5.61962		1.29143	6.30802
1.29389	1.60978		1.29334	4.1756		1.29262	5.61793		1.2931	6.33597
1.29556	1.6079		1.295	4.17166		1.29429	5.60473		1.29477	6.32614
1.29722	1.59881		1.29667	4.16748		1.29595	5.5952		1.29643	6.31542
1.29889	1.59671		1.29834	4.15907		1.29762	5.60481		1.2981	6.31138
1.30056	1.60018		1.3	4.16149		1.29929	5.62143		1.29977	6.32302
1.30222	1.59938		1.30167	4.17082		1.30095	5.6201		1.30143	6.33508
1.30389	1.60672		1.30334	4.17452		1.30262	5.60445		1.3031	6.32019
1.30556	1.60083		1.305	4.16527		1.30429	5.6016		1.30477	6.30899
1.30722	1.59743		1.30667	4.16499		1.30595	5.60365		1.30643	6.30697
1.30889	1.59965		1.30834	4.16201		1.30762	5.61346		1.3081	6.32881
1.31056	1.60186		1.31	4.16531		1.30929	5.62251		1.30977	6.33499
1.31222	1.60259		1.31167	4.17971		1.31095	5.61294		1.31143	6.31664
1.31389	1.60538		1.31334	4.17219		1.31262	5.60236		1.3131	6.3117
1.31556	1.60125		1.315	4.16607		1.31429	5.60441		1.31477	6.31292
1.31722	1.59904		1.31667	4.1569		1.31595	5.61937		1.31643	6.33835
1.31889	1.60324		1.31834	4.16225		1.31762	5.62275		1.3181	6.33803
1.32056	1.60553		1.32	4.17307		1.31929	5.62183		1.31977	6.30454
1.32222	1.60668		1.32167	4.16977		1.32095	5.60674		1.32143	6.31518
1.32389	1.60733		1.32334	4.16869		1.32262	5.60401		1.3231	6.31514
1.32556	1.60339		1.325	4.15529		1.32429	5.61624		1.32477	6.3377
1.32722	1.60378		1.32667	4.15783		1.32595	5.62911		1.32643	6.32747
1.32889	1.60286		1.32834	4.17215		1.32762	5.61712		1.3281	6.30919
1.33056	1.60851		1.33	4.18043		1.32929	5.60658		1.32977	6.3077
1.33222	1.60332		1.33167	4.16394		1.33095	5.60151		1.33143	6.31635
1.33389	1.60699		1.33334	4.16157		1.33262	5.61921		1.3331	6.33499
1.33556	1.60007		1.335	4.16048		1.33429	5.6337		1.33477	6.33285
1.33722	1.59801		1.33667	4.16667		1.33595	5.62042		1.33643	6.31401
1.33889	1.60305		1.33834	4.1752		1.33762	5.60501		1.3381	6.31142
1.34056	1.60836		1.34	4.1672		1.33929	5.60622		1.33977	6.32994
1.34222	1.6066		1.34167	4.15581		1.34095	5.61712		1.34143	6.33948
1.34389	1.60118		1.34334	4.16466		1.34262	5.62983		1.3431	6.32675
1.34556	1.60263		1.345	4.16201		1.34429	5.62348		1.34477	6.31296
1.34722	1.60278		1.34667	4.17026		1.34595	5.60851		1.34643	6.31842
1.34889	1.60588		1.34834	4.17134		1.34762	5.60461		1.3481	6.32582
1.35056	1.60993		1.35	4.16084		1.34929	5.60916		1.34977	6.33083
1.35222	1.60355		1.35167	4.16201		1.35095	5.62404		1.35143	6.31805
1.35389	1.60064		1.35334	4.15726		1.35262	5.62629		1.3531	6.31983
1.35556	1.60202		1.355	4.17102		1.35429	5.60441		1.35477	6.33075
1.35722	1.60443		1.35667	4.175		1.35595	5.60015		1.35643	6.34519
1.35889	1.61069		1.35834	4.16756		1.35762	5.6137		1.3581	6.34045
1.36056	1.61119		1.36	4.16044		1.35929	5.6236		1.35977	6.31926
1.36222	1.60683		1.36167	4.1608		1.36095	5.62529		1.36143	6.30281
1.36389	1.60385		1.36334	4.1668		1.36262	5.61157		1.3631	6.32751
1.36556	1.60137		1.365	4.16659		1.36429	5.6032		1.36477	6.34324
1.36722	1.60657		1.36667	4.1775		1.36595	5.60501		1.36643	6.33819
1.36889	1.61065		1.36834	4.16438		1.36762	5.62625		1.3681	6.32723
1.37056	1.61153		1.37	4.15799		1.36929	5.62452		1.36977	6.324
1.37222	1.60569		1.37167	4.16318		1.37095	5.60984		1.37143	6.33766
1.37389	1.60473		1.37334	4.1707		1.37262	5.59407		1.3731	6.35275
1.37556	1.6037		1.375	4.17339		1.37429	5.60204		1.37477	6.33871
1.37722	1.60607		1.37667	4.16848		1.37595	5.61757		1.37643	6.32622
1.37889	1.60706		1.37834	4.15722		1.37762	5.62187		1.3781	6.32529
1.38056	1.60618		1.38	4.1606		1.37929	5.60755		1.37977	6.34195
1.38222	1.60492		1.38167	4.1668		1.38095	5.5958		1.38143	6.35028
1.38389	1.59911		1.38334	4.17219		1.38262	5.60417		1.3831	6.33358
1.38556	1.60622		1.385	4.17516		1.38429	5.61358		1.38477	6.31441
1.38722	1.6089		1.38667	4.16012		1.38595	5.61869		1.38643	6.32084
1.38889	1.60867		1.38834	4.15815		1.38762	5.60337		1.3881	6.35036
1.39056	1.60519		1.39	4.16567		1.38929	5.60385		1.38977	6.34729
1.39222	1.60068		1.39167	4.16857		1.39095	5.60035		1.39143	6.3337
1.39389	1.6032		1.39334	4.17633		1.39262	5.61543		1.3931	6.31854
1.39556	1.60798		1.395	4.16462		1.39429	5.61362		1.39477	6.32161
1.39722	1.60767		1.39667	4.15734		1.39595	5.60349		1.39643	6.343
1.39889	1.60618		1.39834	4.16736		1.39762	5.59777		1.3981	6.34207
1.40056	1.60714		1.4	4.17118		1.39929	5.59785		1.39977	6.31461
1.40222	1.60427		1.40167	4.17367		1.40095	5.61435		1.40143	6.31203
1.40389	1.60423		1.40334	4.17054		1.40262	5.61877		1.4031	6.34328
1.40556	1.60454		1.405	4.15686		1.40429	5.609		1.40477	6.35056
1.40722	1.60767		1.40667	4.16257		1.40595	5.59194		1.40643	6.34058
1.40889	1.60324		1.40834	4.16197		1.40762	5.59556		1.4081	6.32335
1.41056	1.60431		1.41	4.17496		1.40929	5.61053		1.40977	6.32594
1.41222	1.60507		1.41167	4.17174		1.41095	5.61499		1.41143	6.34773
1.41389	1.60072		1.41334	4.16092		1.41262	5.60771		1.4131	6.34652
1.41556	1.60469		1.415	4.15887		1.41429	5.59258		1.41477	6.33103
1.41722	1.60978		1.41667	4.16486		1.41595	5.59991		1.41643	6.31154
1.41889	1.60702		1.41834	4.16788		1.41762	5.60968		1.4181	6.32848
1.42056	1.60446		1.42	4.1717		1.41929	5.61234		1.41977	6.34866
1.42222	1.60102		1.42167	4.16973		1.42095	5.60312		1.42143	6.33944
1.42389	1.60026		1.42334	4.16088		1.42262	5.60043		1.4231	6.32476
1.42556	1.60641		1.425	4.15943		1.42429	5.5995		1.42477	6.3193
1.42722	1.60962		1.42667	4.16571		1.42595	5.60944		1.42643	6.32646
1.42889	1.61065		1.42834	4.17621		1.42762	5.61753		1.4281	6.34361
1.43056	1.60477		1.43	4.17303		1.42929	5.60928		1.42977	6.33851
1.43222	1.6029		1.43167	4.16297		1.43095	5.59592		1.43143	6.33427
1.43389	1.60328		1.43334	4.15984		1.43262	5.59862		1.4331	6.31146
1.43556	1.61085		1.435	4.16993		1.43429	5.61467		1.43477	6.3356
1.43722	1.61065		1.43667	4.17251		1.43595	5.61644		1.43643	6.34551
1.43889	1.60519		1.43834	4.17516		1.43762	5.60658		1.4381	6.34761
1.44056	1.60446		1.44	4.17259		1.43929	5.60196		1.43977	6.32513
1.44222	1.60351		1.44167	4.16217		1.44095	5.59838		1.44143	6.31914
1.44389	1.60756		1.44334	4.16281		1.44262	5.6164		1.4431	6.33289
1.44556	1.60855		1.445	4.17287		1.44429	5.62473		1.44477	6.33791
1.44722	1.61058		1.44667	4.17307		1.44595	5.60888		1.44643	6.34086
1.44889	1.60523		1.44834	4.17178		1.44762	5.5956		1.4481	6.31401
1.45056	1.60045		1.45	4.16414		1.44929	5.59749		1.44977	6.30471
1.45222	1.60278		1.45167	4.1565		1.45095	5.61342		1.45143	6.324
1.45389	1.60496		1.45334	4.16857		1.45262	5.61978		1.4531	6.34191
1.45556	1.60699		1.455	4.17166		1.45429	5.6063		1.45477	6.34021
1.45722	1.61		1.45667	4.16643		1.45595	5.59946		1.45643	6.3079
1.45889	1.60492		1.45834	4.16474		1.45762	5.59685		1.4581	6.31575
1.46056	1.60389		1.46	4.15139		1.45929	5.60337		1.45977	6.32735
1.46222	1.60049		1.46167	4.15762		1.46095	5.62621		1.46143	6.34195
1.46389	1.60614		1.46334	4.16869		1.46262	5.6125		1.4631	6.33216
1.46556	1.60955		1.465	4.17158		1.46429	5.60196		1.46477	6.31304
1.46722	1.60584		1.46667	4.16881		1.46595	5.59709		1.46643	6.31575
1.46889	1.60087		1.46834	4.16137		1.46762	5.61382		1.4681	6.32404
1.47056	1.60209		1.47	4.15799		1.46929	5.6168		1.46977	6.3466
1.47222	1.60569		1.47167	4.16732		1.47095	5.61897		1.47143	6.32929
1.47389	1.60893		1.47334	4.1752		1.47262	5.60168		1.4731	6.31312
1.47556	1.60779		1.475	4.16732		1.47429	5.59596		1.47477	6.31239
1.47722	1.60137		1.47667	4.16523		1.47595	5.617		1.47643	6.33479
1.47889	1.60236		1.47834	4.15477		1.47762	5.6246		1.4781	6.34369
1.48056	1.60748		1.48	4.16583		1.47929	5.6164		1.47977	6.33115
1.48222	1.60618		1.48167	4.16937		1.48095	5.59757		1.48143	6.31267
1.48389	1.60851		1.48334	4.16619		1.48262	5.59737		1.4831	6.32347
1.48556	1.60366		1.485	4.15714		1.48429	5.60835		1.48477	6.33172
1.48722	1.59896		1.48667	4.15742		1.48595	5.62573		1.48643	6.34195
1.48889	1.605		1.48834	4.1569		1.48762	5.61447		1.4881	6.33374
1.49056	1.60878		1.49	4.16382		1.48929	5.59999		1.48977	6.32395
1.49222	1.60928		1.49167	4.16989		1.49095	5.60345		1.49143	6.32675
1.49389	1.60095		1.49334	4.1672		1.49262	5.61753		1.4931	6.32945
1.49556	1.59919		1.495	4.15923		1.49429	5.62247		1.49477	6.34397
1.49722	1.60274		1.49667	4.16		1.49595	5.61374		1.49643	6.33386
1.49889	1.6016		1.49834	4.16334		1.49762	5.5985		1.4981	6.32351
1.50056	1.60462		1.5	4.17758		1.49929	5.59669		1.49977	6.31166
1.50222	1.60741		1.50167	4.17359		1.50095	5.61917		1.50143	6.32468
1.50389	1.60225		1.50334	4.1602		1.50262	5.62255		1.5031	6.34223
1.50556	1.60393		1.505	4.16076		1.50429	5.61012		1.50477	6.33835
1.50722	1.60186		1.50667	4.15839		1.50595	5.60135		1.50643	6.32978
1.50889	1.60462		1.50834	4.17021		1.50762	5.60634		1.5081	6.31045
1.51056	1.60725		1.51	4.17468		1.50929	5.6205		1.50977	6.33552
1.51222	1.60458		1.51167	4.16056		1.51095	5.63362		1.51143	6.33354
1.51389	1.59972		1.51334	4.15843		1.51262	5.61917		1.5131	6.34296
1.51556	1.60095		1.515	4.1608		1.51429	5.60723		1.51477	6.33123
1.51722	1.60626		1.51667	4.16446		1.51595	5.61415		1.51643	6.32614
1.51889	1.60657		1.51834	4.17384		1.51762	5.62356		1.5181	6.32691
1.52056	1.6063		1.52	4.16036		1.51929	5.63064		1.51977	6.33819
1.52222	1.60446		1.52167	4.15014		1.52095	5.61463		1.52143	6.32347
1.52389	1.59885		1.52334	4.16149		1.52262	5.6067		1.5231	6.33552
1.52556	1.60553		1.525	4.17227		1.52429	5.60538		1.52477	6.33063
1.52722	1.60538		1.52667	4.16724		1.52595	5.62022		1.52643	6.3259
1.52889	1.60871		1.52834	4.16623		1.52762	5.63028		1.5281	6.32917
1.53056	1.6071		1.53	4.15525		1.52929	5.62658		1.52977	6.335
1.53222	1.59877		1.53167	4.15799		1.53095	5.61563		1.53143	6.33916
1.53389	1.59655		1.53334	4.16406		1.53262	5.60743		1.5331	6.32509
1.53556	1.60913		1.535	4.17319		1.53429	5.61559		1.53477	6.31291
1.53722	1.60687		1.53667	4.1742		1.53595	5.62666		1.53643	6.33726
1.53889	1.6032		1.53834	4.15903		1.53762	5.63036		1.5381	6.34591
1.54056	1.59858		1.54	4.15191		1.53929	5.61217		1.53977	6.34644
1.54222	1.60251		1.54167	4.16595		1.54095	5.60932		1.54143	6.324
1.54389	1.60737		1.54334	4.17146		1.54262	5.62018		1.5431	6.31554
1.54556	1.60767		1.545	4.16937		1.54429	5.63108		1.54477	6.33261
1.54722	1.60343		1.54667	4.16631		1.54595	5.63104		1.54643	6.34951
1.54889	1.60477		1.54834	4.15662		1.54762	5.61169		1.5481	6.34765
1.55056	1.60049		1.55	4.15959		1.54929	5.6053		1.54977	6.324
1.55222	1.60248		1.55167	4.17026		1.55095	5.61113		1.55143	6.30802
1.55389	1.60511		1.55334	4.16993		1.55262	5.62291		1.5531	6.32116
1.55556	1.61004		1.555	4.1639		1.55429	5.62702		1.55477	6.33803
1.55722	1.60561		1.55667	4.16157		1.55595	5.61897		1.55643	6.33572
1.55889	1.60186		1.55834	4.15372		1.55762	5.61036		1.5581	6.32383
1.56056	1.59915		1.56	4.15931		1.55929	5.60992		1.55977	6.32015
1.56222	1.60775		1.56167	4.17315		1.56095	5.62927		1.56143	6.33495
1.56389	1.60966		1.56334	4.17078		1.56262	5.62895		1.5631	6.34235
1.56556	1.60538		1.565	4.15835		1.56429	5.61145		1.56477	6.34049
1.56722	1.60271		1.56667	4.15871		1.56595	5.59862		1.56643	6.32921
1.56889	1.60404		1.56834	4.15907		1.56762	5.59785		1.5681	6.3166
1.57056	1.60309		1.57	4.17154		1.56929	5.61322		1.56977	6.32626
1.57222	1.60423		1.57167	4.17074		1.57095	5.62654		1.57143	6.33928
1.57389	1.60916		1.57334	4.16044		1.57262	5.61378		1.5731	6.34583
1.57556	1.60821		1.575	4.16149		1.57429	5.60095		1.57477	6.32387
1.57722	1.59953		1.57667	4.15191		1.57595	5.60095		1.57643	6.28756
1.57889	1.60209		1.57834	4.16466		1.57762	5.61769		1.5781	6.30551
1.58056	1.6089		1.58	4.17231		1.57929	5.62066		1.57977	6.32723
1.58222	1.60699		1.58167	4.16945		1.58095	5.61833		1.58143	6.33702
1.58389	1.60611		1.58334	4.15899		1.58262	5.60316		1.5831	6.32796
1.58556	1.60301		1.585	4.15871		1.58429	5.60043		1.58477	6.32274
1.58722	1.60221		1.58667	4.16527		1.58595	5.61065		1.58643	6.31566
1.58889	1.60404		1.58834	4.17412		1.58762	5.62396		1.5881	6.32921
1.59056	1.61035		1.59	4.16667		1.58929	5.61061		1.58977	6.33475
1.59222	1.61092		1.59167	4.15891		1.59095	5.59942		1.59143	6.32792
1.59389	1.60477		1.59334	4.15581		1.59262	5.59866		1.5931	6.32242
1.59556	1.59992		1.595	4.15867		1.59429	5.60968		1.59477	6.31882
1.59722	1.60741		1.59667	4.16756		1.59595	5.6209		1.59643	6.33208
1.59889	1.60725		1.59834	4.17154		1.59762	5.61624		1.5981	6.32909
1.60056	1.6055		1.6	4.15461		1.59929	5.60095		1.59977	6.33843
1.60222	1.6084		1.60167	4.15292		1.60095	5.59862		1.60143	6.31724
1.60389	1.5985		1.60334	4.1598		1.60262	5.60747		1.6031	6.31514
1.60556	1.60183		1.605	4.16672		1.60429	5.62167		1.60477	6.32885
1.60722	1.60439		1.60667	4.17504		1.60595	5.6205		1.60643	6.33455
1.60889	1.61268		1.60834	4.16527		1.60762	5.60534		1.6081	6.34013
1.61056	1.60832		1.61	4.15497		1.60929	5.6026		1.60977	6.32517
1.61222	1.60213		1.61167	4.16229		1.61095	5.6032		1.61143	6.32112
1.61389	1.60378		1.61334	4.1598		1.61262	5.62183		1.6131	6.32331
1.61556	1.60599		1.615	4.16937		1.61429	5.61608		1.61477	6.34519
1.61722	1.60985		1.61667	4.16458		1.61595	5.6028		1.61643	6.3428
1.61889	1.60683		1.61834	4.15915		1.61762	5.60204		1.6181	6.31174
1.62056	1.60848		1.62	4.14938		1.61929	5.6016		1.61977	6.31502
1.62222	1.59961		1.62167	4.16318		1.62095	5.62239		1.62143	6.32909
1.62389	1.6011		1.62334	4.16764		1.62262	5.61885		1.6231	6.32776
1.62556	1.60599		1.625	4.16732		1.62429	5.61399		1.62477	6.34992
1.62722	1.60492		1.62667	4.16108		1.62595	5.5985		1.62643	6.34531
1.62889	1.60362		1.62834	4.14837		1.62762	5.60196		1.6281	6.33216
1.63056	1.60336		1.63	4.16177		1.62929	5.6172		1.62977	6.33354
1.63222	1.60634		1.63167	4.16728		1.63095	5.62058		1.63143	6.34688
1.63389	1.60588		1.63334	4.17299		1.63262	5.61189		1.6331	6.35699
1.63556	1.60699		1.635	4.16314		1.63429	5.60067		1.63477	6.34195
1.63722	1.60599		1.63667	4.15706		1.63595	5.5997		1.63643	6.32311
1.63889	1.60611		1.63834	4.15501		1.63762	5.61278		1.6381	6.32844
1.64056	1.60458		1.64	4.16326		1.63929	5.62288		1.63977	6.34114
1.64222	1.60408		1.64167	4.16684		1.64095	5.61672		1.64143	6.34583
1.64389	1.6058		1.64334	4.16663		1.64262	5.60216		1.6431	6.34721
1.64556	1.60802		1.645	4.15823		1.64429	5.6022		1.64477	6.33398
1.64722	1.60477		1.64667	4.15276		1.64595	5.61386		1.64643	6.33783
1.64889	1.60148		1.64834	4.16583		1.64762	5.62175		1.6481	6.34373
1.65056	1.59843		1.65	4.16519		1.64929	5.61644		1.64977	6.36043
1.65222	1.60206		1.65167	4.17098		1.65095	5.59838		1.65143	6.35449
1.65389	1.60572		1.65334	4.16217		1.65262	5.60316		1.6531	6.33447
1.65556	1.60683		1.655	4.15163		1.65429	5.61137		1.65477	6.33099
1.65722	1.60676		1.65667	4.15231		1.65595	5.62271		1.65643	6.34191
1.65889	1.60634		1.65834	4.16961		1.65762	5.61757		1.6581	6.31914
1.66056	1.60519		1.66	4.17492		1.65929	5.60795		1.65977	6.33378
1.66222	1.6011		1.66167	4.16334		1.66095	5.60236		1.66143	6.32209
1.66389	1.6076		1.66334	4.15437		1.66262	5.61491		1.6631	6.32456
1.66556	1.60423		1.665	4.15099		1.66429	5.62485		1.66477	6.33629
1.66722	1.60634		1.66667	4.16181		1.66595	5.62058		1.66643	6.34648
1.66889	1.59908		1.66834	4.17569		1.66762	5.60518		1.6681	6.34146
1.67056	1.60584		1.67	4.16177		1.66929	5.59761		1.66977	6.32869
1.67222	1.60301		1.67167	4.15433		1.67095	5.61366		1.67143	6.32379
1.67389	1.60362		1.67334	4.15288		1.67262	5.62481		1.6731	6.32764
1.67556	1.60515		1.675	4.1577		1.67429	5.61978		1.67477	6.34417
1.67722	1.60507		1.67667	4.17223		1.67595	5.60614		1.67643	6.3375
1.67889	1.60553		1.67834	4.16253		1.67762	5.59496		1.6781	6.33087
1.68056	1.60683		1.68	4.15706		1.67929	5.60992		1.67977	6.31437
1.68222	1.6076		1.68167	4.15698		1.68095	5.62102		1.68143	6.33613
1.68389	1.60507		1.68334	4.16036		1.68262	5.61982		1.6831	6.34474
1.68556	1.6055		1.685	4.16575		1.68429	5.6088		1.68477	6.34612
1.68722	1.60523		1.68667	4.16905		1.68595	5.59604		1.68643	6.33625
1.68889	1.59793		1.68834	4.16056		1.68762	5.60518		1.6881	6.33204
1.69056	1.5993		1.69	4.15103		1.68929	5.62585		1.68977	6.32751
1.69222	1.60534		1.69167	4.15658		1.69095	5.62593		1.69143	6.34239
1.69389	1.60408		1.69334	4.16495		1.69262	5.60747		1.6931	6.34146
1.69556	1.60389		1.695	4.16161		1.69429	5.59749		1.69477	6.34256
1.69722	1.60584		1.69667	4.16901		1.69595	5.61185		1.69643	6.32881
1.69889	1.60523		1.69834	4.15215		1.69762	5.62533		1.6981	6.32812
1.70056	1.60836		1.7	4.15682		1.69929	5.62497		1.69977	6.34086
1.70222	1.6126		1.70167	4.15956		1.70095	5.60691		1.70143	6.34543
1.70389	1.60179		1.70334	4.16704		1.70262	5.60328		1.7031	6.34931
1.70556	1.59728		1.705	4.17158		1.70429	5.61036		1.70477	6.32792
1.70722	1.6024		1.70667	4.15304		1.70595	5.62549		1.70643	6.32828
1.70889	1.60913		1.70834	4.15654		1.70762	5.62722		1.7081	6.32929
1.71056	1.60939		1.71	4.15517		1.70929	5.60526		1.70977	6.34939
1.71222	1.60458		1.71167	4.17021		1.71095	5.6061		1.71143	6.34417
1.71389	1.60122		1.71334	4.16567		1.71262	5.6067		1.7131	6.33172
1.71556	1.60328		1.715	4.16241		1.71429	5.62215		1.71477	6.31971
1.71722	1.60634		1.71667	4.15123		1.71595	5.63048		1.71643	6.3295
1.71889	1.60557		1.71834	4.15437		1.71762	5.60377		1.7181	6.34066
1.72056	1.60622		1.72	4.16857		1.71929	5.60429		1.71977	6.35679
1.72222	1.60534		1.72167	4.16643		1.72095	5.60622		1.72143	6.33746
1.72389	1.60477		1.72334	4.16309		1.72262	5.62312		1.7231	6.31093
1.72556	1.60339		1.725	4.15195		1.72429	5.62625		1.72477	6.32112
1.72722	1.60733		1.72667	4.14926		1.72595	5.60618		1.72643	6.33855
1.72889	1.60404		1.72834	4.16177		1.72762	5.60674		1.7281	6.34939
1.73056	1.60137		1.73	4.17078		1.72929	5.60944		1.72977	6.33087
1.73222	1.59831		1.73167	4.16024		1.73095	5.62175		1.73143	6.31732
1.73389	1.60679		1.73334	4.15416		1.73262	5.61773		1.7331	6.31846
1.73556	1.60657		1.735	4.15272		1.73429	5.61676		1.73477	6.32112
1.73722	1.60752		1.73667	4.16072		1.73595	5.60147		1.73643	6.31971
1.73889	1.60775		1.73834	4.16651		1.73762	5.60678		1.7381	6.31651
1.74056	1.60458		1.74	4.16338		1.73929	5.61358		1.73977	6.29156
1.74222	1.60458		1.74167	4.15288		1.74095	5.61845		1.74143	6.31821
1.74389	1.60733		1.74334	4.15396		1.74262	5.61519		1.7431	6.32634
1.74556	1.60916		1.745	4.16024		1.74429	5.59797		1.74477	6.34951
1.74722	1.6079		1.74667	4.16848		1.74595	5.60747		1.74643	6.33148
1.74889	1.60255		1.74834	4.1705		1.74762	5.61571		1.7481	6.30923
1.75056	1.60538		1.75	4.15811		1.74929	5.62404		1.74977	6.31348
1.75222	1.60408		1.75167	4.1499		1.75095	5.61668		1.75143	6.328
1.75389	1.60794		1.75334	4.15815		1.75262	5.60268		1.7531	6.3466
1.75556	1.60848		1.755	4.1614		1.75429	5.60031		1.75477	6.34017
1.75722	1.60508		1.75667	4.16615		1.75595	5.61865		1.75643	6.33144
1.75889	1.6006		1.75834	4.16044		1.75762	5.62139		1.7581	6.31813
1.76056	1.60057		1.76	4.15066		1.75929	5.6166		1.75977	6.32974
1.76222	1.60756		1.76167	4.15457		1.76095	5.60059		1.76143	6.3449
1.76389	1.61043		1.76334	4.16406		1.76262	5.602		1.7631	6.33722
1.76556	1.61176		1.765	4.16857		1.76429	5.61286		1.76477	6.33342
1.76722	1.60423		1.76667	4.16615		1.76595	5.62557		1.76643	6.31801
1.76889	1.60297		1.76834	4.15163		1.76762	5.61708		1.7681	6.33305
1.77056	1.60603		1.77	4.15585		1.76929	5.60518		1.76977	6.34365
1.77222	1.60488		1.77167	4.16672		1.77095	5.60678		1.77143	6.33738
1.77389	1.60786		1.77334	4.16422		1.77262	5.61833		1.7731	6.33447
1.77556	1.60939		1.775	4.17275		1.77429	5.62119		1.77477	6.32852
1.77722	1.60515		1.77667	4.15449		1.77595	5.61507		1.77643	6.33762
1.77889	1.60469		1.77834	4.15469		1.77762	5.60759		1.7781	6.34337
1.78056	1.60817		1.78	4.16173		1.77929	5.6059		1.77977	6.3466
1.78222	1.61257		1.78167	4.16414		1.78095	5.61668		1.78143	6.33884
1.78389	1.6063		1.78334	4.16913		1.78262	5.62798		1.7831	6.32582
1.78556	1.60565		1.785	4.16221		1.78429	5.61909		1.78477	6.32242
1.78722	1.6066		1.78667	4.15811		1.78595	5.59942		1.78643	6.33718
1.78889	1.60595		1.78834	4.15903		1.78762	5.60216		1.7881	6.34644
1.79056	1.60381		1.79	4.17331		1.78929	5.61773		1.78977	6.34094
1.79222	1.6066		1.79167	4.16977		1.79095	5.62497		1.79143	6.32735
1.79389	1.60844		1.79334	4.16816		1.79262	5.6133		1.7931	6.32719
1.79556	1.60576		1.795	4.16378		1.79429	5.60843		1.79477	6.33908
1.79722	1.60683		1.79667	4.15738		1.79595	5.59822		1.79643	6.34729
1.79889	1.60538		1.79834	4.17219		1.79762	5.61113		1.7981	6.32994
1.80056	1.61161		1.8	4.17351		1.79929	5.62456		1.79977	6.32666
1.80222	1.60832		1.80167	4.17223		1.80095	5.61584		1.80143	6.32937
1.80389	1.60339		1.80334	4.16273		1.80262	5.60011		1.8031	6.34446
1.80556	1.60496		1.805	4.1563		1.80429	5.60071		1.80477	6.35186
1.80722	1.60599		1.80667	4.15738		1.80595	5.61813		1.80643	6.33034
1.80889	1.60817		1.80834	4.17082		1.80762	5.61809		1.8081	6.32901
1.81056	1.6113		1.81	4.17375		1.80929	5.61543		1.80977	6.32149
1.81222	1.6084		1.81167	4.16273		1.81095	5.60489		1.81143	6.33601
1.81389	1.60626		1.81334	4.16261		1.81262	5.59834		1.8131	6.35861
1.81556	1.60561		1.815	4.15473		1.81429	5.6131		1.81477	6.34231
1.81722	1.60771		1.81667	4.16149		1.81595	5.62022		1.81643	6.32788
1.81889	1.60752		1.81834	4.17388		1.81762	5.62207		1.8181	6.32735
1.82056	1.61069		1.82	4.16973		1.81929	5.60747		1.81977	6.34373
1.82222	1.6076		1.82167	4.16112		1.82095	5.60353		1.82143	6.35614
1.82389	1.60404		1.82334	4.15907		1.82262	5.6088		1.8231	6.34705
1.82556	1.60515		1.825	4.15585		1.82429	5.62171		1.82477	6.32375
1.82722	1.61069		1.82667	4.16515		1.82595	5.62356		1.82643	6.31506
1.82889	1.61306		1.82834	4.17001		1.82762	5.60662		1.8281	6.33859
1.83056	1.61192		1.83	4.16197		1.82929	5.59721		1.82977	6.35291
1.83222	1.60913		1.83167	4.15614		1.83095	5.60803		1.83143	6.34907
1.83389	1.6032		1.83334	4.15762		1.83262	5.62336		1.8331	6.32238
1.83556	1.60653		1.835	4.16201		1.83429	5.62034		1.83477	6.3138
1.83722	1.61234		1.83667	4.16704		1.83595	5.60948		1.83643	6.33188
1.83889	1.61157		1.83834	4.16201		1.83762	5.60043		1.8381	6.34349
1.84056	1.60855		1.84	4.1565		1.83929	5.60304		1.83977	6.34037
1.84222	1.60897		1.84167	4.15404		1.84095	5.62086		1.84143	6.31631
1.84389	1.60569		1.84334	4.147		1.84262	5.62058		1.8431	6.32472
1.84556	1.60741		1.845	4.16676		1.84429	5.61354		1.84477	6.33617
1.84722	1.61039		1.84667	4.16961		1.84595	5.59838		1.84643	6.3574
1.84889	1.60989		1.84834	4.15686		1.84762	5.60308		1.8481	6.35416
1.85056	1.61004		1.85	4.15103		1.84929	5.61757		1.84977	6.3297
1.85222	1.60534		1.85167	4.14777		1.85095	5.62706		1.85143	6.32776
1.85389	1.60496		1.85334	4.16257		1.85262	5.6096		1.8531	6.33896
1.85556	1.60829		1.855	4.16748		1.85429	5.60578		1.85477	6.35631
1.85722	1.61065		1.85667	4.16233		1.85595	5.60204		1.85643	6.35028
1.85889	1.60779		1.85834	4.14893		1.85762	5.61785		1.8581	6.3246
1.86056	1.60679		1.86	4.14918		1.85929	5.6246		1.85977	6.32246
1.86222	1.6042		1.86167	4.15774		1.86095	5.60884		1.86143	6.33835
1.86389	1.60592		1.86334	4.16253		1.86262	5.60373		1.8631	6.35153
1.86556	1.61096		1.865	4.16587		1.86429	5.59725		1.86477	6.32084
1.86722	1.61406		1.86667	4.14781		1.86595	5.61342		1.86643	6.33119
1.86889	1.60687		1.86834	4.15147		1.86762	5.62452		1.8681	6.33346
1.87056	1.60718		1.87	4.15557		1.86929	5.61411		1.86977	6.34943
1.87222	1.6084		1.87167	4.1596		1.87095	5.60465		1.87143	6.36541
1.87389	1.61287		1.87334	4.16466		1.87262	5.60413		1.8731	6.35667
1.87556	1.61535		1.875	4.15022		1.87429	5.61555		1.87477	6.34895
1.87722	1.61165		1.87667	4.14262		1.87595	5.62593		1.87643	6.33576
1.87889	1.60832		1.87834	4.14801		1.87762	5.61656		1.8781	6.33734
1.88056	1.60863		1.88	4.15561		1.87929	5.6059		1.87977	6.35441
1.88222	1.61092		1.88167	4.16736		1.88095	5.59781		1.88143	6.35109
1.88389	1.6097		1.88334	4.1649		1.88262	5.61358		1.8831	6.32226
1.88556	1.61161		1.885	4.15034		1.88429	5.6246		1.88477	6.34292
1.88722	1.60622		1.88667	4.14817		1.88595	5.6131		1.88643	6.35056
1.88889	1.60458		1.88834	4.15778		1.88762	5.60654		1.8881	6.35246
1.89056	1.61054		1.89	4.16165		1.88929	5.59991		1.88977	6.36209
1.89222	1.61417		1.89167	4.15638		1.89095	5.61805		1.89143	6.3462
1.89389	1.61413		1.89334	4.15927		1.89262	5.62943		1.8931	6.34033
1.89556	1.6123		1.895	4.1497		1.89429	5.62086		1.89477	6.34268
1.89722	1.60767		1.89667	4.15497		1.89595	5.60389		1.89643	6.36654
1.89889	1.60611		1.89834	4.16213		1.89762	5.59978		1.8981	6.36767
1.90056	1.60508		1.9	4.16297		1.89929	5.61555		1.89977	6.34939
1.90222	1.61482		1.90167	4.15424		1.90095	5.62654		1.90143	6.33863
1.90389	1.61398		1.90334	4.14202		1.90262	5.61704		1.9031	6.33758
1.90556	1.60863		1.905	4.15046		1.90429	5.59842		1.90477	6.36116
1.90722	1.60637		1.90667	4.15903		1.90595	5.59158		1.90643	6.3591
1.90889	1.60465		1.90834	4.1598		1.90762	5.61628		1.9081	6.33439
1.91056	1.60848		1.91	4.15203		1.90929	5.62561		1.90977	6.32553
1.91222	1.61608		1.91167	4.15091		1.91095	5.61624		1.91143	6.3314
1.91389	1.61379		1.91334	4.15034		1.91262	5.60473		1.9131	6.34955
1.91556	1.60523		1.915	4.15935		1.91429	5.60304		1.91477	6.36524
1.91722	1.60569		1.91667	4.16744		1.91595	5.61986		1.91643	6.34179
1.91889	1.60809		1.91834	4.15187		1.91762	5.62452		1.9181	6.32497
1.92056	1.60871		1.92	4.14849		1.91929	5.62215		1.91977	6.34074
1.92222	1.61394		1.92167	4.14572		1.92095	5.60381		1.92143	6.35182
1.92389	1.61016		1.92334	4.15123		1.92262	5.60015		1.9231	6.36625
1.92556	1.60546		1.925	4.16012		1.92429	5.61732		1.92477	6.34826
1.92722	1.6055		1.92667	4.15726		1.92595	5.62851		1.92643	6.34045
1.92889	1.60771		1.92834	4.14314		1.92762	5.62102		1.9281	6.33774
1.93056	1.61329		1.93	4.14306		1.92929	5.59962		1.92977	6.3631
1.93222	1.61161		1.93167	4.14632		1.93095	5.59685		1.93143	6.36253
1.93389	1.60626		1.93334	4.15646		1.93262	5.61451		1.9331	6.35008
1.93556	1.60611		1.935	4.16281		1.93429	5.62143		1.93477	6.33087
1.93722	1.60527		1.93667	4.14507		1.93595	5.61592		1.93643	6.33932
1.93889	1.60966		1.93834	4.14367		1.93762	5.602		1.9381	6.35829
1.94056	1.61356		1.94	4.14813		1.93929	5.59266		1.93977	6.3555
1.94222	1.61058		1.94167	4.15911		1.94095	5.61435		1.94143	6.34571
1.94389	1.61085		1.94334	4.15766		1.94262	5.61913		1.9431	6.3301
1.94556	1.60695		1.945	4.15533		1.94429	5.61769		1.94477	6.34082
1.94722	1.6071		1.94667	4.14274		1.94595	5.59987		1.94643	6.36601
1.94889	1.60939		1.94834	4.14785		1.94762	5.60107		1.9481	6.36136
1.95056	1.61092		1.95	4.15485		1.94929	5.60912		1.94977	6.33791
1.95222	1.61119		1.95167	4.16141		1.95095	5.6195		1.95143	6.33006
1.95389	1.60378		1.95334	4.16225		1.95262	5.61451		1.9531	6.34373
1.95556	1.60813		1.955	4.15585		1.95429	5.60127		1.95477	6.35627
1.95722	1.60832		1.95667	4.15107		1.95595	5.59291		1.95643	6.34971
1.95889	1.61276		1.95834	4.16233		1.95762	5.60152		1.9581	6.33257
1.96056	1.61184		1.96	4.15992		1.95929	5.61716		1.95977	6.335
1.96222	1.60523		1.96167	4.16869		1.96095	5.61475		1.96143	6.3481
1.96389	1.60504		1.96334	4.16414		1.96262	5.60264		1.9631	6.36205
1.96556	1.60901		1.965	4.15272		1.96429	5.59709		1.96477	6.3561
1.96722	1.60809		1.96667	4.15537		1.96595	5.60574		1.96643	6.32893
1.96889	1.61237		1.96834	4.16241		1.96762	5.61688		1.9681	6.33059
1.97056	1.61115		1.97	4.16728		1.96929	5.61515		1.96977	6.34713
1.97222	1.60251		1.97167	4.16567		1.97095	5.61254		1.97143	6.35505
1.97389	1.60251		1.97334	4.15396		1.97262	5.59958		1.9731	6.34834
1.97556	1.61218		1.975	4.15268		1.97429	5.60477		1.97477	6.32234
1.97722	1.61432		1.97667	4.15276		1.97595	5.61551		1.97643	6.32048
1.97889	1.61268		1.97834	4.17263		1.97762	5.61258		1.9781	6.34668
1.98056	1.60454		1.98	4.15783		1.97929	5.60413		1.97977	6.35538
1.98222	1.60079		1.98167	4.15569		1.98095	5.5983		1.98143	6.3464
1.98389	1.60798		1.98334	4.1458		1.98262	5.59612		1.9831	6.33439
1.98556	1.60775		1.985	4.1503		1.98429	5.60699		1.98477	6.32582
1.98722	1.61176		1.98667	4.16953		1.98595	5.61507		1.98643	6.34531
1.98889	1.60565		1.98834	4.16426		1.98762	5.61394		1.9881	6.35837
1.99056	1.60198		1.99	4.15758		1.98929	5.59733		1.98977	6.35089
1.99222	1.60565		1.99167	4.1435		1.99095	5.59886		1.99143	6.32921
1.99389	1.60951		1.99334	4.15042		1.99262	5.60614		1.9931	6.33241
1.99556	1.61302		1.995	4.15601		1.99429	5.62038		1.99477	6.34417
1.99722	1.60974		1.99667	4.16547		1.99595	5.61744		1.99643	6.35877
1.99889	1.60347		1.99834	4.1528		1.99762	5.60212		1.9981	6.34842
2.00056	1.60251		2	4.14419		1.99929	5.59226		1.99977	6.32856
2.00222	1.60813		2.00167	4.14797		2.00095	5.59999		2.00143	6.33034
2.00389	1.61		2.00334	4.14881		2.00262	5.623		2.0031	6.34725
2.00556	1.60924		2.005	4.16217		2.00429	5.61644		2.00477	6.35732
2.00722	1.60477		2.00667	4.16024		2.00595	5.59814		2.00643	6.34353
2.00889	1.60519		2.00834	4.14053		2.00762	5.59162		2.0081	6.33888
2.01056	1.60653		2.01	4.14564		2.00929	5.59934		2.00977	6.31623
2.01222	1.60416		2.01167	4.14535		2.01095	5.62094		2.01143	6.32796
2.01389	1.61279		2.01334	4.16193		2.01262	5.61503		2.0131	6.34733
2.01556	1.60668		2.015	4.16092		2.01429	5.60381		2.01477	6.33657
2.01722	1.60764		2.01667	4.14584		2.01595	5.59303		2.01643	6.32577
2.01889	1.60267		2.01834	4.14222		2.01762	5.59536		2.0181	6.32205
2.02056	1.60366		2.02	4.14648		2.01929	5.61588		2.01977	6.33495
2.02222	1.60657		2.02167	4.15066		2.02095	5.61732		2.02143	6.34684
2.02389	1.61188		2.02334	4.15976		2.02262	5.61221		2.0231	6.33334
2.02556	1.6066		2.025	4.15332		2.02429	5.59222		2.02477	6.33095
2.02722	1.6011		2.02667	4.14672		2.02595	5.59995		2.02643	6.33075
2.02889	1.59938		2.02834	4.14668		2.02762	5.60908		2.0281	6.34612
2.03056	1.60557		2.03	4.14793		2.02929	5.62175		2.02977	6.34106
2.03222	1.61352		2.03167	4.15026		2.03095	5.60481		2.03143	6.33904
2.03389	1.60588		2.03334	4.15976		2.03262	5.5956		2.0331	6.33265
2.03556	1.60584		2.035	4.14749		2.03429	5.59645		2.03477	6.32865
2.03722	1.60034		2.03667	4.13864		2.03595	5.61664		2.03643	6.35372
2.03889	1.6042		2.03834	4.14729		2.03762	5.62754		2.0381	6.35032
2.04056	1.60542		2.04	4.15404		2.03929	5.60791		2.03977	6.34248
2.04222	1.6105		2.04167	4.15875		2.04095	5.60143		2.04143	6.32954
2.04389	1.60924		2.04334	4.15139		2.04262	5.60465		2.0431	6.33212
2.04556	1.60343		2.045	4.14133		2.04429	5.60868		2.04477	6.34183
2.04722	1.60003		2.04667	4.13992		2.04595	5.62219		2.04643	6.3481
2.04889	1.60664		2.04834	4.15155		2.04762	5.61213		2.0481	6.34705
2.05056	1.60714		2.05	4.16132		2.04929	5.60256		2.04977	6.32553
2.05222	1.60718		2.05167	4.15549		2.05095	5.60377		2.05143	6.33216
2.05389	1.60592		2.05334	4.14242		2.05262	5.61716		2.0531	6.34223
2.05556	1.60718		2.055	4.13353		2.05429	5.62187		2.05477	6.35481
2.05722	1.6019		2.05667	4.1503		2.05595	5.61994		2.05643	6.3413
2.05889	1.60462		2.05834	4.15521		2.05762	5.61451		2.0581	6.32856
2.06056	1.61207		2.06	4.15867		2.05929	5.60876		2.05977	6.32699
2.06222	1.61169		2.06167	4.14644		2.06095	5.62102		2.06143	6.33742
2.06389	1.60133		2.06334	4.13638		2.06262	5.62448		2.0631	6.34045
2.06556	1.59904		2.065	4.15075		2.06429	5.6275		2.06477	6.33334
2.06722	1.60465		2.06667	4.15175		2.06595	5.6195		2.06643	6.32205
2.06889	1.60924		2.06834	4.15509		2.06762	5.61338		2.0681	6.32747
2.07056	1.60928		2.07	4.1526		2.06929	5.62239		2.06977	6.34252
2.07222	1.60561		2.07167	4.13952		2.07095	5.63052		2.07143	6.35052
2.07389	1.59674		2.07334	4.13638		2.07262	5.62038		2.0731	6.34284
2.07556	1.59648		2.075	4.14572		2.07429	5.6088		2.07477	6.33451
2.07722	1.6063		2.07667	4.15927		2.07595	5.60859		2.07643	6.33281
2.07889	1.61039		2.07834	4.14861		2.07762	5.61917		2.0781	6.34591
2.08056	1.61046		2.08	4.14596		2.07929	5.62786		2.07977	6.3462
2.08222	1.60358		2.08167	4.139		2.08095	5.62581		2.08143	6.33358
2.08389	1.59908		2.08334	4.14379		2.08262	5.60385		2.0831	6.3413
2.08556	1.6071		2.085	4.16116		2.08429	5.60944		2.08477	6.33131
2.08722	1.60473		2.08667	4.15428		2.08595	5.61575		2.08643	6.32541
2.08889	1.61283		2.08834	4.14881		2.08762	5.62589		2.0881	6.3483
2.09056	1.60114		2.09	4.1421		2.08929	5.62424		2.08977	6.3369
2.09222	1.60305		2.09167	4.14238		2.09095	5.60642		2.09143	6.32525
2.09389	1.60175		2.09334	4.15332		2.09262	5.60345		2.0931	6.33863
2.09556	1.60722		2.095	4.15424		2.09429	5.61346		2.09477	6.36124
2.09722	1.60748		2.09667	4.15256		2.09595	5.63241		2.09643	6.35283
2.09889	1.60194		2.09834	4.14845		2.09762	5.62509		2.0981	6.32796
2.10056	1.6055		2.1	4.14186		2.09929	5.61109		2.09977	6.32739
2.10222	1.60599		2.10167	4.14721		2.10095	5.60353		2.10143	6.33322
2.10389	1.60786		2.10334	4.15537		2.10262	5.60534		2.1031	6.35675
2.10556	1.6102		2.105	4.15477		2.10429	5.62605		2.10477	6.35315
2.10722	1.60909		2.10667	4.14334		2.10595	5.62658		2.10643	6.33188
2.10889	1.60366		2.10834	4.14391		2.10762	5.60908		2.1081	6.32731
2.11056	1.60542		2.11	4.14053		2.10929	5.59842		2.10977	6.34025
2.11222	1.60699		2.11167	4.15336		2.11095	5.60691		2.11143	6.35517
2.11389	1.60786		2.11334	4.15746		2.11262	5.624		2.1131	6.35315
2.11556	1.60699		2.115	4.14483		2.11429	5.61942		2.11477	6.33002
2.11722	1.60664		2.11667	4.14435		2.11595	5.602		2.11643	6.32695
2.11889	1.60332		2.11834	4.14676		2.11762	5.59624		2.1181	6.34721
2.12056	1.60183		2.12	4.15521		2.11929	5.60131		2.11977	6.35893
2.12222	1.60924		2.12167	4.15831		2.12095	5.61905		2.12143	6.34037
2.12389	1.60668		2.12334	4.15593		2.12262	5.62155		2.1231	6.32909
2.12556	1.60267		2.125	4.14033		2.12429	5.61117		2.12477	6.33471
2.12722	1.60045		2.12667	4.14721		2.12595	5.5954		2.12643	6.35133
2.12889	1.60076		2.12834	4.15147		2.12762	5.60147		2.1281	6.34935
2.13056	1.60511		2.13	4.16289		2.12929	5.61575		2.12977	6.33791
2.13222	1.60806		2.13167	4.16378		2.13095	5.62384		2.13143	6.32331
2.13389	1.60702		2.13334	4.1499		2.13262	5.61318		2.1331	6.32921
2.13556	1.60271		2.135	4.14914		2.13429	5.59262		2.13477	6.3517
2.13722	1.60683		2.13667	4.15292		2.13595	5.60578		2.13643	6.34138
2.13889	1.60511		2.13834	4.1526		2.13762	5.61865		2.1381	6.32998
2.14056	1.61096		2.14	4.16322		2.13929	5.61901		2.13977	6.32606
2.14222	1.60767		2.14167	4.15404		2.14095	5.60972		2.14143	6.34705
2.14389	1.60431		2.14334	4.14616		2.14262	5.59822		2.1431	6.35437
2.14556	1.60316		2.145	4.14552		2.14429	5.59858		2.14477	6.32739
2.14722	1.60473		2.14667	4.15489		2.14595	5.61189		2.14643	6.32735
2.14889	1.61081		2.14834	4.15614		2.14762	5.61978		2.1481	6.2982
2.15056	1.61192		2.15	4.16193		2.14929	5.61205		2.14977	6.35926
2.15222	1.60798		2.15167	4.15336		2.15095	5.60015		2.15143	6.36237
2.15389	1.60064		2.15334	4.14181		2.15262	5.59773		2.1531	6.34814
2.15556	1.60764		2.155	4.15939		2.15429	5.6063		2.15477	6.33083
2.15722	1.61081		2.15667	4.15497		2.15595	5.61668		2.15643	6.33313
2.15889	1.61402		2.15834	4.15887		2.15762	5.6096		2.1581	6.36084
2.16056	1.60733		2.16	4.15634		2.15929	5.60152		2.15977	6.35999
2.16222	1.60446		2.16167	4.14439		2.16095	5.59914		2.16143	6.34543
2.16389	1.60779		2.16334	4.15545		2.16262	5.60811		2.1631	6.33192
2.16556	1.60939		2.165	4.15988		2.16429	5.61165		2.16477	6.3358
2.16722	1.60691		2.16667	4.1635		2.16595	5.61736		2.16643	6.35861
2.16889	1.60836		2.16834	4.15348		2.16762	5.60023		2.1681	6.35068
2.17056	1.60347		2.17	4.14801		2.16929	5.59757		2.16977	6.33969
2.17222	1.60213		2.17167	4.14745		2.17095	5.60755		2.17143	6.33273
2.17389	1.61085		2.17334	4.15742		2.17262	5.60932		2.1731	6.35246
2.17556	1.61295		2.175	4.16032		2.17429	5.61966		2.17477	6.3646
2.17722	1.60775		2.17667	4.14785		2.17595	5.60405		2.17643	6.35825
2.17889	1.60721		2.17834	4.14668		2.17762	5.59806		2.1781	6.34114
2.18056	1.604		2.18	4.13844		2.17929	5.59761		2.17977	6.33172
2.18222	1.60565		2.18167	4.15127		2.18095	5.60699		2.18143	6.34652
2.18389	1.61192		2.18334	4.16096		2.18262	5.61636		2.1831	6.36488
2.18556	1.61237		2.185	4.15356		2.18429	5.61712		2.18477	6.35582
2.18722	1.6066		2.18667	4.14789		2.18595	5.59806		2.18643	6.34466
2.18889	1.6011		2.18834	4.13739		2.18762	5.59504		2.1881	6.34252
2.19056	1.6045		2.19	4.14065		2.18929	5.60872		2.18977	6.361
2.19222	1.60955		2.19167	4.15577		2.19095	5.61728		2.19143	6.36888
2.19389	1.61279		2.19334	4.15372		2.19262	5.61495		2.1931	6.34745
2.19556	1.611		2.195	4.13582		2.19429	5.59906		2.19477	6.32832
2.19722	1.60817		2.19667	4.13614		2.19595	5.59572		2.19643	6.33997
2.19889	1.60301		2.19834	4.14459		2.19762	5.602		2.1981	6.3555
2.20056	1.60825		2.2	4.14845		2.19929	5.61978		2.19977	6.36439
2.20222	1.61058		2.20167	4.15372		2.20095	5.61362		2.20143	6.34636
2.20389	1.60951		2.20334	4.14169		2.20262	5.5962		2.2031	6.33362
2.20556	1.60863		2.205	4.13461		2.20429	5.59978		2.20477	6.33775
2.20722	1.60366		2.20667	4.14797		2.20595	5.60594		2.20643	6.36997
2.20889	1.60301		2.20834	4.15119		2.20762	5.61712		2.2081	6.36646
2.21056	1.60744		2.21	4.15634		2.20929	5.61342		2.20977	6.33871
2.21222	1.60897		2.21167	4.13703		2.21095	5.60168		2.21143	6.34078
2.21389	1.60588		2.21334	4.139		2.21262	5.58933		2.2131	6.36443
2.21556	1.60167		2.215	4.14753		2.21429	5.60288		2.21477	6.35954
2.21722	1.60393		2.21667	4.15239		2.21595	5.6195		2.21643	6.35982
2.21889	1.60901		2.21834	4.14982		2.21762	5.62038		2.2181	6.33621
2.22056	1.61153		2.22	4.14222		2.21929	5.60485		2.21977	6.33427
2.22222	1.61008		2.22167	4.14029		2.22095	5.59456		2.22143	6.36516
2.22389	1.60492		2.22334	4.13638		2.22262	5.59834		2.2231	6.36884
2.22556	1.60496		2.225	4.1503		2.22429	5.61728		2.22477	6.35344
2.22722	1.60618		2.22667	4.14805		2.22595	5.61877		2.22643	6.33532
2.22889	1.61123		2.22834	4.14946		2.22762	5.6063		2.2281	6.34563
2.23056	1.61088		2.23	4.13884		2.22929	5.595		2.22977	6.36067
2.23222	1.60821		2.23167	4.13148		2.23095	5.60304		2.23143	6.36039
2.23389	1.60378		2.23334	4.14322		2.23262	5.60831		2.2331	6.3358
2.23556	1.60267		2.235	4.14857		2.23429	5.61652		2.23477	6.33568
2.23722	1.60511		2.23667	4.15151		2.23595	5.60674		2.23643	6.35311
2.23889	1.60978		2.23834	4.14065		2.23762	5.60007		2.2381	6.36965
2.24056	1.60649		2.24	4.13892		2.23929	5.59532		2.23977	6.3525
2.24222	1.60301		2.24167	4.13759		2.24095	5.61141		2.24143	6.33677
2.24389	1.60125		2.24334	4.14322		2.24262	5.61773		2.2431	6.33617
2.24556	1.60313		2.245	4.15219		2.24429	5.60272		2.24477	6.35716
2.24722	1.60458		2.24667	4.14467		2.24595	5.60361		2.24643	6.35562
2.24889	1.6055		2.24834	4.14278		2.24762	5.59898		2.2481	6.33233
2.25056	1.60565		2.25	4.13655		2.24929	5.61028		2.24977	6.33552
2.25222	1.6019		2.25167	4.13819		2.25095	5.62388		2.25143	6.33714
2.25389	1.59915		2.25334	4.15155		2.25262	5.61543		2.2531	6.3574
2.25556	1.60668		2.255	4.147		2.25429	5.60787		2.25477	6.3394
2.25722	1.6063		2.25667	4.14278		2.25595	5.60863		2.25643	6.32869
2.25889	1.60454		2.25834	4.13803		2.25762	5.61724		2.2581	6.32586
2.26056	1.6029		2.26	4.13618		2.25929	5.63301		2.25977	6.34146
2.26222	1.59919		2.26167	4.15424		2.26095	5.62283		2.26143	6.3538
2.26389	1.60431		2.26334	4.14785		2.26262	5.60642		2.2631	6.34713
2.26556	1.61069		2.265	4.13663		2.26429	5.61044		2.26477	6.32027
2.26722	1.60691		2.26667	4.13309		2.26595	5.6269		2.26643	6.33123
2.26889	1.60446		2.26834	4.1357		2.26762	5.63136		2.2681	6.35032
2.27056	1.5993		2.27	4.14326		2.26929	5.62408		2.26977	6.34757
2.27222	1.60286		2.27167	4.15545		2.27095	5.60731		2.27143	6.34438
2.27389	1.60794		2.27334	4.14898		2.27262	5.61073		2.2731	6.31558
2.27556	1.60836		2.275	4.13876		2.27429	5.62143		2.27477	6.33487
2.27722	1.60679		2.27667	4.13844		2.27595	5.62392		2.27643	6.35161
2.27889	1.60404		2.27834	4.13828		2.27762	5.62388		2.2781	6.33087
2.28056	1.60626		2.28	4.14652		2.27929	5.61201		2.27977	6.34498
2.28222	1.6071		2.28167	4.15187		2.28095	5.61129		2.28143	6.32703
2.28389	1.61184		2.28334	4.13852		2.28262	5.60739		2.2831	6.34191
2.28556	1.60702		2.285	4.13449		2.28429	5.62384		2.28477	6.34907
2.28722	1.60385		2.28667	4.13815		2.28595	5.62513		2.28643	6.34785
2.28889	1.60485		2.28834	4.14423		2.28762	5.61302		2.2881	6.33447
2.29056	1.60676		2.29	4.15336		2.28929	5.60304		2.28977	6.32153
2.29222	1.60886		2.29167	4.14226		2.29095	5.603		2.29143	6.3341
2.29389	1.60427		2.29334	4.13031		2.29262	5.62304		2.2931	6.35263
2.29556	1.60397		2.295	4.14004		2.29429	5.62585		2.29477	6.34215
2.29722	1.60393		2.29667	4.14149		2.29595	5.60622		2.29643	6.33402
2.29889	1.60794		2.29834	4.14813		2.29762	5.59395		2.2981	6.32856
2.30056	1.60611		2.3	4.15384		2.29929	5.5997		2.29977	6.3428
2.30222	1.60569		2.30167	4.13329		2.30095	5.61917		2.30143	6.36011
2.30389	1.6042		2.30334	4.13948		2.30262	5.62573		2.3031	6.34175
2.30556	1.60423		2.305	4.14435		2.30429	5.60791		2.30477	6.32646
2.30722	1.60148		2.30667	4.14101		2.30595	5.59363		2.30643	6.33556
2.30889	1.61138		2.30834	4.14769		2.30762	5.60055		2.3081	6.35574
2.31056	1.60683		2.31	4.14009		2.30929	5.61354		2.30977	6.35558
2.31222	1.60595		2.31167	4.1314		2.31095	5.62171		2.31143	6.3371
2.31389	1.6066		2.31334	4.13526		2.31262	5.60409		2.3131	6.32772
2.31556	1.60626		2.315	4.14564		2.31429	5.58868		2.31477	6.32133
2.31722	1.60584		2.31667	4.14644		2.31595	5.59974		2.31643	6.32456
2.31889	1.61123		2.31834	4.14463		2.31762	5.61712		2.3181	6.32747
2.32056	1.61073		2.32	4.13486		2.31929	5.61696		2.31977	6.33297
2.32222	1.60316		2.32167	4.12665		2.32095	5.60292		2.32143	6.32327
2.32389	1.60561		2.32334	4.1427		2.32262	5.59077		2.3231	6.33172
2.32556	1.60125		2.325	4.14499		2.32429	5.60139		2.32477	6.35004
2.32722	1.6084		2.32667	4.1491		2.32595	5.62094		2.32643	6.34608
2.32889	1.61264		2.32834	4.13711		2.32762	5.617		2.3281	6.33038
2.33056	1.60786		2.33	4.12271		2.32929	5.59898		2.32977	6.32339
2.33222	1.60122		2.33167	4.13956		2.33095	5.59407		2.33143	6.3502
2.33389	1.60454		2.33334	4.14387		2.33262	5.60268		2.3331	6.3536
2.33556	1.60595		2.335	4.14535		2.33429	5.61559		2.33477	6.354
2.33722	1.61176		2.33667	4.1419		2.33595	5.61946		2.33643	6.32371
2.33889	1.60737		2.33834	4.13043		2.33762	5.59826		2.3381	6.32933
2.34056	1.6058		2.34	4.13815		2.33929	5.59834		2.33977	6.3504
2.34222	1.60179		2.34167	4.14403		2.34095	5.60703		2.34143	6.35501
2.34389	1.6105		2.34334	4.14338		2.34262	5.61664		2.3431	6.33212
2.34556	1.61134		2.345	4.13309		2.34429	5.61805		2.34477	6.31837
2.34722	1.60687		2.34667	4.13807		2.34595	5.59713		2.34643	6.32638
2.34889	1.60443		2.34834	4.13164		2.34762	5.58981		2.3481	6.35141
2.35056	1.60137		2.35	4.13614		2.34929	5.60666		2.34977	6.35307
2.35222	1.60488		2.35167	4.14596		2.35095	5.61447		2.35143	6.33811
2.35389	1.60676		2.35334	4.13667		2.35262	5.61358		2.3531	6.33168
2.35556	1.61264		2.355	4.13518		2.35429	5.59452		2.35477	6.34248
2.35722	1.60722		2.35667	4.1322		2.35595	5.59238		2.35643	6.36241
2.35889	1.60576		2.35834	4.13534		2.35762	5.60992		2.3581	6.34713
2.36056	1.60737		2.36	4.14548		2.35929	5.6133		2.35977	6.33075
2.36222	1.60374		2.36167	4.14624		2.36095	5.61282		2.36143	6.32675
2.36389	1.61012		2.36334	4.13232		2.36262	5.60103		2.3631	6.33989
2.36556	1.60519		2.365	4.13759		2.36429	5.59797		2.36477	6.35081
2.36722	1.60664		2.36667	4.13687		2.36595	5.60304		2.36643	6.34826
2.36889	1.60294		2.36834	4.14463		2.36762	5.61097		2.3681	6.32351
2.37056	1.60175		2.37	4.1542		2.36929	5.60687		2.36977	6.32351
2.37222	1.61161		2.37167	4.139		2.37095	5.59705		2.37143	6.33985
2.37389	1.60641		2.37334	4.13795		2.37262	5.5911		2.3731	6.35873
2.37556	1.60293		2.375	4.13574		2.37429	5.60968		2.37477	6.35307
2.37722	1.60225		2.37667	4.14439		2.37595	5.61592		2.37643	6.3062
2.37889	1.60614		2.37834	4.15416		2.37762	5.61036		2.3781	6.33297
2.38056	1.60366		2.38	4.14471		2.37929	5.59914		2.37977	6.35109
2.38222	1.61092		2.38167	4.13502		2.38095	5.58844		2.38143	6.3536
2.38389	1.60599		2.38334	4.14105		2.38262	5.60646		2.3831	6.32768
2.38556	1.6063		2.385	4.14198		2.38429	5.61865		2.38477	6.30568
2.38722	1.60236		2.38667	4.15449		2.38595	5.60618		2.38643	6.32573
2.38889	1.60565		2.38834	4.15416		2.38762	5.59757		2.3881	6.34717
2.39056	1.61043		2.39	4.14045		2.38929	5.602		2.38977	6.34729
2.39222	1.6126		2.39167	4.13727		2.39095	5.60771		2.39143	6.33633
2.39389	1.60561		2.39334	4.1466		2.39262	5.61057		2.3931	6.33216
2.39556	1.60595		2.395	4.14869		2.39429	5.60143		2.39477	6.33083
2.39722	1.60412		2.39667	4.15549		2.39595	5.59717		2.39643	6.34858
2.39889	1.60339		2.39834	4.14761		2.39762	5.59468		2.3981	6.35186
2.40056	1.61161		2.4	4.1293		2.39929	5.60481		2.39977	6.33799
2.40222	1.60737		2.40167	4.14262		2.40095	5.61314		2.40143	6.32925
2.40389	1.60255		2.40334	4.15573		2.40262	5.60839		2.4031	6.33297
2.40556	1.60519		2.405	4.14817		2.40429	5.59335		2.40477	6.35056
2.40722	1.60255		2.40667	4.14194		2.40595	5.59283		2.40643	6.34377
2.40889	1.60607		2.40834	4.13381		2.40762	5.60614		2.4081	6.3248
2.41056	1.60794		2.41	4.1392		2.40929	5.61153		2.40977	6.33326
2.41222	1.60897		2.41167	4.14998		2.41095	5.6067		2.41143	6.34417
2.41389	1.60263		2.41334	4.15026		2.41262	5.59781		2.4131	6.35691
2.41556	1.60515		2.415	4.14359		2.41429	5.59029		2.41477	6.34369
2.41722	1.60519		2.41667	4.13297		2.41595	5.60626		2.41643	6.33459
2.41889	1.60981		2.41834	4.13168		2.41762	5.60481		2.4181	6.31979
2.42056	1.60943		2.42	4.14455		2.41929	5.61093		2.41977	6.35226
2.42222	1.60744		2.42167	4.14519		2.42095	5.59745		2.42143	6.35101
2.42389	1.60588		2.42334	4.14081		2.42262	5.59874		2.4231	6.33677
2.42556	1.60691		2.425	4.12963		2.42429	5.60168		2.42477	6.32044
2.42722	1.60267		2.42667	4.13256		2.42595	5.61386		2.42643	6.33212
2.42889	1.6097		2.42834	4.13433		2.42762	5.61676		2.4281	6.34798
2.43056	1.60928		2.43	4.14729		2.42929	5.6028		2.42977	6.35234
2.43222	1.60286		2.43167	4.1396		2.43095	5.59717		2.43143	6.35
2.43389	1.6016		2.43334	4.13224		2.43262	5.60976		2.4331	6.3339
2.43556	1.60389		2.435	4.12999		2.43429	5.62046		2.43477	6.33168
2.43722	1.61043		2.43667	4.13663		2.43595	5.61833		2.43643	6.35432
2.43889	1.61165		2.43834	4.13888		2.43762	5.60039		2.4381	6.34559
2.44056	1.60893		2.44	4.14688		2.43929	5.60172		2.43977	6.33847
2.44222	1.60504		2.44167	4.12721		2.44095	5.60707		2.44143	6.33851
2.44389	1.60259		2.44334	4.12379		2.44262	5.62907		2.4431	6.34049
2.44556	1.60764		2.445	4.13409		2.44429	5.62026		2.44477	6.34907
2.44722	1.61157		2.44667	4.13936		2.44595	5.60232		2.44643	6.35024
2.44889	1.60794		2.44834	4.14479		2.44762	5.60164		2.4481	6.32719
2.45056	1.60336		2.45	4.14021		2.44929	5.61728		2.44977	6.30499
2.45222	1.60431		2.45167	4.12709		2.45095	5.63414		2.45143	6.31118
2.45389	1.60779		2.45334	4.13152		2.45262	5.6242		2.4531	6.3498
2.45556	1.6102		2.455	4.14226		2.45429	5.61225		2.45477	6.33762
2.45722	1.61318		2.45667	4.14181		2.45595	5.60381		2.45643	6.33099
2.45889	1.60653		2.45834	4.14109		2.45762	5.6131		2.4581	6.33229
2.46056	1.60278		2.46	4.13345		2.45929	5.62951		2.45977	6.34745
2.46222	1.6063		2.46167	4.12967		2.46095	5.62621		2.46143	6.35129
2.46389	1.6053		2.46334	4.13791		2.46262	5.60855		2.4631	6.34142
2.46556	1.61008		2.465	4.14338		2.46429	5.60147		2.46477	6.33119
2.46722	1.61111		2.46667	4.1388		2.46595	5.61		2.46643	6.33572
2.46889	1.60443		2.46834	4.13192		2.46762	5.62786		2.4681	6.34951
2.47056	1.60832		2.47	4.12335		2.46929	5.62839		2.46977	6.33948
2.47222	1.60389		2.47167	4.12874		2.47095	5.60739		2.47143	6.3388
2.47389	1.6079		2.47334	4.1427		2.47262	5.59741		2.4731	6.32456
2.47556	1.60809		2.475	4.13755		2.47429	5.60787		2.47477	6.33313
2.47722	1.61134		2.47667	4.13924		2.47595	5.62774		2.47643	6.34001
2.47889	1.60729		2.47834	4.12741		2.47762	5.62481		2.4781	6.34975
2.48056	1.60595		2.48	4.13264		2.47929	5.60377		2.47977	6.33993
2.48222	1.60809		2.48167	4.13799		2.48095	5.5985		2.48143	6.32901
2.48389	1.61065		2.48334	4.13964		2.48262	5.61028		2.4831	6.33819
2.48556	1.6136		2.485	4.13136		2.48429	5.61817		2.48477	6.34672
2.48722	1.60607		2.48667	4.1277		2.48595	5.62038		2.48643	6.3542
2.48889	1.60481		2.48834	4.1256		2.48762	5.60369		2.4881	6.34268
2.49056	1.60576		2.49	4.1353		2.48929	5.59954		2.48977	6.33014
2.49222	1.61169		2.49167	4.1462		2.49095	5.60799		2.49143	6.33394
2.49389	1.61115		2.49334	4.12959		2.49262	5.61728		2.4931	6.34846
2.49556	1.61257		2.495	4.12504		2.49429	5.62243		2.49477	6.35137
2.49722	1.6024		2.49667	4.12826		2.49595	5.60522		2.49643	6.33783
2.49889	1.60607		2.49834	4.12701		2.49762	5.59999		2.4981	6.33398
2.50056	1.60851		2.5	4.14049		2.49929	5.60329		2.49977	6.3375
2.50222	1.6157		2.50167	4.13731		2.50095	5.61752		2.50143	6.3316
2.50389	1.61138		2.50334	4.13063		2.50262	5.62058		2.5031	6.3282
2.50556	1.6029		2.505	4.12814		2.50429	5.59938		2.50477	6.33136
2.50722	1.60832		2.50667	4.12854		2.50595	5.59789		2.50643	6.33544
2.50889	1.60695		2.50834	4.13992		2.50762	5.60091		2.5081	6.34454
2.51056	1.61444		2.51	4.13972		2.50929	5.61889		2.50977	6.35105
2.51222	1.60955		2.51167	4.13409		2.51095	5.61672		2.51143	6.34244
2.51389	1.6092		2.51334	4.12657		2.51262	5.60232		2.5131	6.33229
2.51556	1.60504		2.515	4.13132		2.51429	5.59158		2.51477	6.32941
2.51722	1.604		2.51667	4.13357		2.51595	5.60055		2.51643	6.35056
2.51889	1.61195		2.51834	4.14065		2.51762	5.60908		2.5181	6.35097
2.52056	1.61039		2.52	4.13815		2.51929	5.60324		2.51977	6.3407
2.52222	1.60993		2.52167	4.12677		2.52095	5.60465		2.52143	6.3261
2.52389	1.60679		2.52334	4.12959		2.52262	5.59649		2.5231	6.32549
2.52556	1.60546		2.525	4.13695		2.52429	5.59685		2.52477	6.3506
2.52722	1.60435		2.52667	4.14254		2.52595	5.60876		2.52643	6.35497
2.52889	1.60752		2.52834	4.13787		2.52762	5.59806		2.5281	6.33548
2.53056	1.6102		2.53	4.13027		2.52929	5.59995		2.52977	6.32497
2.53222	1.60993		2.53167	4.12717		2.53095	5.59114		2.53143	6.33322
2.53389	1.60347		2.53334	4.13787		2.53262	5.59987		2.5331	6.34757
2.53556	1.60473		2.535	4.13976		2.53429	5.60944		2.53477	6.34757
2.53722	1.60076		2.53667	4.13546		2.53595	5.61262		2.53643	6.3373
2.53889	1.60538		2.53834	4.13087		2.53762	5.59914		2.5381	6.32921
2.54056	1.60874		2.54	4.12383		2.53929	5.58683		2.53977	6.33269
2.54222	1.60851		2.54167	4.12705		2.54095	5.59548		2.54143	6.35178
2.54389	1.60913		2.54334	4.13807		2.54262	5.60445		2.5431	6.34664
2.54556	1.60144		2.545	4.14499		2.54429	5.61503		2.54477	6.3358
2.54722	1.60645		2.54667	4.13888		2.54595	5.60413		2.54643	6.32844
2.54889	1.605		2.54834	4.12629		2.54762	5.59661		2.5481	6.33224
2.55056	1.61176		2.55	4.12424		2.54929	5.59789		2.54977	6.35776
2.55222	1.60488		2.55167	4.14009		2.55095	5.60932		2.55143	6.36007
2.55389	1.6053		2.55334	4.1429		2.55262	5.62082		2.5531	6.33297
2.55556	1.60064		2.555	4.13449		2.55429	5.60904		2.55477	6.32444
2.55722	1.60718		2.55667	4.1322		2.55595	5.59226		2.55643	6.33358
2.55889	1.60962		2.55834	4.12717		2.55762	5.59476		2.5581	6.35089
2.56056	1.61276		2.56	4.13405		2.55929	5.60554		2.55977	6.35081
2.56222	1.60653		2.56167	4.14789		2.56095	5.61527		2.56143	6.32675
2.56389	1.60358		2.56334	4.14535		2.56262	5.60747		2.5631	6.32315
2.56556	1.60175		2.565	4.13574		2.56429	5.59689		2.56477	6.34842
2.56722	1.60446		2.56667	4.12934		2.56595	5.59037		2.56643	6.358
2.56889	1.60897		2.56834	4.1293		2.56762	5.60445		2.5681	6.34324
2.57056	1.61222		2.57	4.14262		2.56929	5.60855		2.56977	6.335
2.57222	1.60603		2.57167	4.1536		2.57095	5.60638		2.57143	6.2971
2.57389	1.6016		2.57334	4.14077		2.57262	5.58615		2.5731	6.33661
2.57556	1.60057		2.575	4.13349		2.57429	5.59379		2.57477	6.32832
2.57722	1.60618		2.57667	4.13506		2.57595	5.61093		2.57643	6.32355
2.57889	1.60687		2.57834	4.13807		2.57762	5.61024		2.5781	6.3119
2.58056	1.60813		2.58	4.1468		2.57929	5.60606		2.57977	6.33649
2.58222	1.6037		2.58167	4.14938		2.58095	5.58365		2.58143	6.34025
2.58389	1.60611		2.58334	4.13626		2.58262	5.58719		2.5831	6.36177
2.58556	1.60614		2.585	4.13695		2.58429	5.60976		2.58477	6.34268
2.58722	1.60538		2.58667	4.13325		2.58595	5.61479		2.58643	6.29666
2.58889	1.60981		2.58834	4.13823		2.58762	5.60284		2.5881	6.33435
2.59056	1.6071		2.59	4.14725		2.58929	5.58518		2.58977	6.35602
2.59222	1.60255		2.59167	4.14226		2.59095	5.58876		2.59143	6.34988
2.59389	1.59908		2.59334	4.13039		2.59262	5.61141		2.5931	6.34025
2.59556	1.60871		2.595	4.12983		2.59429	5.61821		2.59477	6.3284
2.59722	1.60832		2.59667	4.13461		2.59595	5.60091		2.59643	6.34029
2.59889	1.60897		2.59834	4.14797		2.59762	5.58703		2.5981	6.35683
2.60056	1.60015		2.6	4.14194		2.59929	5.59339		2.59977	6.35631
2.60222	1.60404		2.60167	4.13007		2.60095	5.60988		2.60143	6.34066
2.60389	1.60481		2.60334	4.13059		2.60262	5.61073		2.6031	6.32569
2.60556	1.6076		2.605	4.12963		2.60429	5.59725		2.60477	6.3591
2.60722	1.60695		2.60667	4.13952		2.60595	5.58663		2.60643	6.35255
2.60889	1.60416		2.60834	4.14564		2.60762	5.59427		2.6081	6.34223
2.61056	1.604		2.61	4.13115		2.60929	5.61475		2.60977	6.33556
2.61222	1.60255		2.61167	4.12194		2.61095	5.61149		2.61143	6.33224
2.61389	1.60981		2.61334	4.13043		2.61262	5.59359		2.6131	6.35707
2.61556	1.60756		2.615	4.14065		2.61429	5.58514		2.61477	6.35683
2.61722	1.6011		2.61667	4.13884		2.61595	5.59902		2.61643	6.33952
2.61889	1.60339		2.61834	4.13039		2.61762	5.61181		2.6181	6.33406
2.62056	1.60431		2.62	4.11728		2.61929	5.6129		2.61977	6.34155
2.62222	1.60458		2.62167	4.12251		2.62095	5.59592		2.62143	6.35744
2.62389	1.60492		2.62334	4.13429		2.62262	5.59383		2.6231	6.35724
2.62556	1.60676		2.625	4.13763		2.62429	5.60405		2.62477	6.33855
2.62722	1.60076		2.62667	4.12601		2.62595	5.61294		2.62643	6.32788
2.62889	1.60412		2.62834	4.11913		2.62762	5.61149		2.6281	6.34777
2.63056	1.59957		2.63	4.12733		2.62929	5.60047		2.62977	6.35655
2.63222	1.60702		2.63167	4.13844		2.63095	5.59085		2.63143	6.35517
2.63389	1.61065		2.63334	4.13976		2.63262	5.59878		2.6331	6.33216
2.63556	1.60622		2.635	4.12613		2.63429	5.61036		2.63477	6.32719
2.63722	1.60259		2.63667	4.12496		2.63595	5.61463		2.63643	6.35044
2.63889	1.60217		2.63834	4.12017		2.63762	5.58699		2.6381	6.35416
2.64056	1.60431		2.64	4.12955		2.63929	5.58993		2.63977	6.35028
2.64222	1.60901		2.64167	4.13683		2.64095	5.60023		2.64143	6.32032
2.64389	1.61054		2.64334	4.13083		2.64262	5.61483		2.6431	6.33229
2.64556	1.60316		2.645	4.12689		2.64429	5.61616		2.64477	6.35186
2.64722	1.60236		2.64667	4.12685		2.64595	5.59383		2.64643	6.34878
2.64889	1.6024		2.64834	4.13095		2.64762	5.59512		2.6481	6.33985
2.65056	1.6079		2.65	4.14234		2.64929	5.59576		2.64977	6.31761
2.65222	1.60737		2.65167	4.13731		2.65095	5.61487		2.65143	6.30592
2.65389	1.60496		2.65334	4.12621		2.65262	5.60916		2.6531	6.33362
2.65556	1.60064		2.655	4.12247		2.65429	5.59709		2.65477	6.35352
2.65722	1.60037		2.65667	4.132		2.65595	5.59423		2.65643	6.33423
2.65889	1.60676		2.65834	4.13699		2.65762	5.59319		2.6581	6.32614
2.66056	1.60928		2.66	4.14218		2.65929	5.61089		2.65977	6.34672
2.66222	1.60718		2.66167	4.13413		2.66095	5.61016		2.66143	6.36156
2.66389	1.59854		2.66334	4.11808		2.66262	5.60304		2.6631	6.35756
2.66556	1.60423		2.665	4.12922		2.66429	5.59677		2.66477	6.33665
2.66722	1.60897		2.66667	4.12906		2.66595	5.59689		2.66643	6.33119
2.66889	1.60645		2.66834	4.13836		2.66762	5.61459		2.6681	6.3468
2.67056	1.60733		2.67	4.12866		2.66929	5.61962		2.66977	6.36257
2.67222	1.60542		2.67167	4.11744		2.67095	5.60562		2.67143	6.35432
2.67389	1.59816		2.67334	4.11925		2.67262	5.59966		2.6731	6.32521
2.67556	1.60381		2.675	4.12866		2.67429	5.59709		2.67477	6.32424
2.67722	1.60614		2.67667	4.13771		2.67595	5.61157		2.67643	6.35408
2.67889	1.60443		2.67834	4.13381		2.67762	5.61853		2.6781	6.36185
2.68056	1.60607		2.68	4.12552		2.67929	5.61499		2.67977	6.33973
2.68222	1.59835		2.68167	4.11856		2.68095	5.60296		2.68143	6.33795
2.68389	1.60148		2.68334	4.12367		2.68262	5.59725		2.6831	6.3432
2.68556	1.61046		2.685	4.13695		2.68429	5.60868		2.68477	6.35861
2.68722	1.60534		2.68667	4.13952		2.68595	5.62448		2.68643	6.36071
2.68889	1.60611		2.68834	4.13526		2.68762	5.61885		2.6881	6.34098
2.69056	1.59827		2.69	4.1184		2.68929	5.60843		2.68977	6.33253
2.69222	1.60626		2.69167	4.12037		2.69095	5.5676		2.69143	6.34049
2.69389	1.60637		2.69334	4.13297		2.69262	5.60031		2.6931	6.36128
2.69556	1.61081		2.695	4.13297		2.69429	5.61692		2.69477	6.36221
2.69722	1.60274		2.69667	4.12818		2.69595	5.62054		2.69643	6.33067
2.69889	1.60645		2.69834	4.12327		2.69762	5.60546		2.6981	6.33196
2.70056	1.5998		2.7	4.12142		2.69929	5.59532		2.69977	6.34365
2.70222	1.60809		2.70167	4.12194		2.70095	5.60522		2.70143	6.36747
2.70389	1.60756		2.70334	4.13482		2.70262	5.61849		2.7031	6.3646
2.70556	1.60939		2.705	4.13647		2.70429	5.61246		2.70477	6.34713
2.70722	1.60439		2.70667	4.13272		2.70595	5.59717		2.70643	6.33617
2.70889	1.60083		2.70834	4.12025		2.70762	5.59757		2.7081	6.36205
2.71056	1.60068		2.71	4.11667		2.70929	5.60341		2.70977	6.36342
2.71222	1.60668		2.71167	4.12802		2.71095	5.61672		2.71143	6.36524
2.71389	1.60614		2.71334	4.13405		2.71262	5.61901		2.7131	6.33876
2.71556	1.60951		2.715	4.12818		2.71429	5.59882		2.71477	6.34122
2.71722	1.6032		2.71667	4.12516		2.71595	5.59444		2.71643	6.36354
2.71889	1.60649		2.71834	4.12138		2.71762	5.6063		2.7181	6.36569
2.72056	1.60572		2.72	4.1279		2.71929	5.61153		2.71977	6.35582
2.72222	1.60989		2.72167	4.13486		2.72095	5.61157		2.72143	6.33746
2.72389	1.60779		2.72334	4.12922		2.72262	5.59367		2.7231	6.33657
2.72556	1.60576		2.725	4.12508		2.72429	5.59073		2.72477	6.35922
2.72722	1.60584		2.72667	4.11506		2.72595	5.60341		2.72643	6.37147
2.72889	1.60515		2.72834	4.11458		2.72762	5.62002		2.7281	6.35105
2.73056	1.61153		2.73	4.13337		2.72929	5.61354		2.72977	6.33326
2.73222	1.60867		2.73167	4.13035		2.73095	5.59608		2.73143	6.31
2.73389	1.60309		2.73334	4.12955		2.73262	5.5839		2.7331	6.33512
2.73556	1.6058		2.735	4.12339		2.73429	5.59134		2.73477	6.36852
2.73722	1.60492		2.73667	4.1137		2.73595	5.60522		2.73643	6.35732
2.73889	1.60874		2.73834	4.11961		2.73762	5.60417		2.7381	6.33742
2.74056	1.61363		2.74	4.12854		2.73929	5.59307		2.73977	6.33863
2.74222	1.61111		2.74167	4.12649		2.74095	5.58639		2.74143	6.3542
2.74389	1.60721		2.74334	4.12275		2.74262	5.59391		2.7431	6.3737
2.74556	1.60752		2.745	4.11937		2.74429	5.60739		2.74477	6.34826
2.74722	1.61065		2.74667	4.12058		2.74595	5.61117		2.74643	6.33419
2.74889	1.60676		2.74834	4.12705		2.74762	5.5952		2.7481	6.34757
2.75056	1.60836		2.75	4.13256		2.74929	5.5948		2.74977	6.35562
2.75222	1.6105		2.75167	4.12222		2.75095	5.58824		2.75143	6.36168
2.75389	1.60408		2.75334	4.11635		2.75262	5.60626		2.7531	6.35012
2.75556	1.60771		2.755	4.12721		2.75429	5.60642		2.75477	6.34725
2.75722	1.60916		2.75667	4.12476		2.75595	5.59411		2.75643	6.34891
2.75889	1.61371		2.75834	4.13852		2.75762	5.58542		2.7581	6.36015
2.76056	1.60767		2.76	4.12617		2.75929	5.58309		2.75977	6.36419
2.76222	1.60328		2.76167	4.11253		2.76095	5.60513		2.76143	6.34421
2.76389	1.60423		2.76334	4.12271		2.76262	5.60868		2.7631	6.33908
2.76556	1.60351		2.765	4.12267		2.76429	5.60095		2.76477	6.34017
2.76722	1.60997		2.76667	4.1277		2.76595	5.58756		2.76643	6.35707
2.76889	1.6102		2.76834	4.12846		2.76762	5.58096		2.7681	6.34834
2.77056	1.60878		2.77	4.12154		2.76929	5.59633		2.76977	6.33977
2.77222	1.60496		2.77167	4.12532		2.77095	5.60023		2.77143	6.33746
2.77389	1.60752		2.77334	4.13095		2.77262	5.60401		2.7731	6.35259
2.77556	1.61295		2.775	4.12737		2.77429	5.59009		2.77477	6.36302
2.77722	1.61069		2.77667	4.13337		2.77595	5.58844		2.77643	6.35477
2.77889	1.60829		2.77834	4.12939		2.77762	5.59906		2.7781	6.33095
2.78056	1.60423		2.78	4.1211		2.77929	5.60695		2.77977	6.3322
2.78222	1.60213		2.78167	4.12838		2.78095	5.60775		2.78143	6.35534
2.78389	1.60962		2.78334	4.13075		2.78262	5.59452		2.7831	6.34701
2.78556	1.60752		2.785	4.13019		2.78429	5.58916		2.78477	6.33779
2.78722	1.60817		2.78667	4.12705		2.78595	5.5946		2.78643	6.33394
2.78889	1.60186		2.78834	4.12138		2.78762	5.60691		2.7881	6.33144
2.79056	1.60481		2.79	4.12399		2.78929	5.60884		2.78977	6.35663
2.79222	1.60829		2.79167	4.13288		2.79095	5.59158		2.79143	6.36039
2.79389	1.60993		2.79334	4.13928		2.79262	5.58205		2.7931	6.3396
2.79556	1.60993		2.795	4.13393		2.79429	5.58498		2.79477	6.33297
2.79722	1.60557		2.79667	4.12395		2.79595	5.60538		2.79643	6.33787
2.79889	1.60297		2.79834	4.12601		2.79762	5.61048		2.7981	6.35707
2.80056	1.60309		2.8	4.12947		2.79929	5.58623		2.79977	6.354
2.80222	1.6102		2.80167	4.14009		2.80095	5.57867		2.80143	6.34345
2.80389	1.60936		2.80334	4.12898		2.80262	5.58398		2.8031	6.32691
2.80556	1.60752		2.805	4.12926		2.80429	5.60232		2.80477	6.33863
2.80722	1.60393		2.80667	4.12391		2.80595	5.60614		2.80643	6.34737
2.80889	1.60148		2.80834	4.12814		2.80762	5.58933		2.8081	6.34239
2.81056	1.60695		2.81	4.14161		2.80929	5.58152		2.80977	6.33912
2.81222	1.61027		2.81167	4.13437		2.81095	5.57782		2.81143	6.34118
2.81389	1.61043		2.81334	4.12649		2.81262	5.59934		2.8131	6.33055
2.81556	1.60492		2.815	4.1254		2.81429	5.60598		2.81477	6.34761
2.81722	1.60729		2.81667	4.13172		2.81595	5.59395		2.81643	6.35283
2.81889	1.60435		2.81834	4.13815		2.81762	5.57513		2.8181	6.33775
2.82056	1.60683		2.82	4.13944		2.81929	5.5816		2.81977	6.33997
2.82222	1.61004		2.82167	4.12315		2.82095	5.60047		2.82143	6.35125
2.82389	1.61234		2.82334	4.11836		2.82262	5.60674		2.8231	6.34587
2.82556	1.60653		2.825	4.13216		2.82429	5.59488		2.82477	6.33871
2.82722	1.60152		2.82667	4.13566		2.82595	5.58072		2.82643	6.33253
2.82889	1.60607		2.82834	4.13755		2.82762	5.58281		2.8281	6.34049
2.83056	1.61096		2.83	4.13115		2.82929	5.59488		2.82977	6.3538
2.83222	1.61127		2.83167	4.11539		2.83095	5.60811		2.83143	6.35598
2.83389	1.6032		2.83334	4.13067		2.83262	5.5911		2.8331	6.3445
2.83556	1.59888		2.835	4.13329		2.83429	5.5744		2.83477	6.3333
2.83722	1.59823		2.83667	4.13944		2.83595	5.5849		2.83643	6.33924
2.83889	1.60607		2.83834	4.1326		2.83762	5.60228		2.8381	6.34227
2.84056	1.60985		2.84	4.12379		2.83929	5.60703		2.83977	6.34571
2.84222	1.60649		2.84167	4.12287		2.84095	5.58571		2.84143	6.33285
2.84389	1.60083		2.84334	4.13067		2.84262	5.5818		2.8431	6.33212
2.84556	1.60152		2.845	4.13803		2.84429	5.58044		2.84477	6.32982
2.84722	1.60271		2.84667	4.12975		2.84595	5.59673		2.84643	6.34434
2.84889	1.6079		2.84834	4.12766		2.84762	5.61278		2.8481	6.3411
2.85056	1.60515		2.85	4.11792		2.84929	5.58852		2.84977	6.33257
2.85222	1.60412		2.85167	4.12846		2.85095	5.58603		2.85143	6.32424
2.85389	1.60565		2.85334	4.13232		2.85262	5.59077		2.8531	6.33952
2.85556	1.60427		2.855	4.12717		2.85429	5.6065		2.85477	6.35048
2.85722	1.60706		2.85667	4.12339		2.85595	5.60252		2.85643	6.34818
2.85889	1.60848		2.85834	4.11724		2.85762	5.58514		2.8581	6.33018
2.86056	1.60634		2.86	4.11515		2.85929	5.58108		2.85977	6.33123
2.86222	1.6029		2.86167	4.13208		2.86095	5.58816		2.86143	6.34563
2.86389	1.59873		2.86334	4.13397		2.86262	5.60172		2.8631	6.34971
2.86556	1.60244		2.865	4.12564		2.86429	5.60735		2.86477	6.3487
2.86722	1.60699		2.86667	4.11555		2.86595	5.5808		2.86643	6.32675
2.86889	1.60779		2.86834	4.11989		2.86762	5.57826		2.8681	6.3409
2.87056	1.60332		2.87	4.12122		2.86929	5.58844		2.86977	6.32476
2.87222	1.60041		2.87167	4.12448		2.87095	5.60465		2.87143	6.3445
2.87389	1.6011		2.87334	4.12331		2.87262	5.60019		2.8731	6.34802
2.87556	1.605		2.875	4.11169		2.87429	5.57903		2.87477	6.33605
2.87722	1.60783		2.87667	4.1112		2.87595	5.58575		2.87643	6.33334
2.87889	1.6029		2.87834	4.11675		2.87762	5.58341		2.8781	6.34066
2.88056	1.60037		2.88	4.12979		2.87929	5.59882		2.87977	6.34264
2.88222	1.59797		2.88167	4.1287		2.88095	5.60208		2.88143	6.3339
2.88389	1.60209		2.88334	4.11434		2.88262	5.59069		2.8831	6.33192
2.88556	1.60343		2.885	4.11108		2.88429	5.57316		2.88477	6.33645
2.88722	1.60374		2.88667	4.11414		2.88595	5.58583		2.88643	6.34349
2.88889	1.60324		2.88834	4.12866		2.88762	5.59991		2.8881	6.35141
2.89056	1.5993		2.89	4.13272		2.88929	5.59379		2.88977	6.33398
2.89222	1.5985		2.89167	4.12054		2.89095	5.58945		2.89143	6.33588
2.89389	1.60699		2.89334	4.10935		2.89262	5.57328		2.8931	6.33451
2.89556	1.60492		2.895	4.11877		2.89429	5.58848		2.89477	6.34365
2.89722	1.60404		2.89667	4.12323		2.89595	5.59697		2.89643	6.35671
2.89889	1.5969		2.89834	4.1293		2.89762	5.6022		2.8981	6.30281
2.90056	1.60041		2.9	4.12556		2.89929	5.58587		2.89977	6.30074
2.90222	1.60439		2.90167	4.10815		2.90095	5.57782		2.90143	6.31211
2.90389	1.6079		2.90334	4.10609		2.90262	5.58603		2.9031	6.35639
2.90556	1.60458		2.905	4.11945		2.90429	5.59218		2.90477	6.34834
2.90722	1.60129		2.90667	4.12375		2.90595	5.59709		2.90643	6.34146
2.90889	1.59869		2.90834	4.12412		2.90762	5.5855		2.9081	6.33398
2.91056	1.59972		2.91	4.11575		2.90929	5.58128		2.90977	6.34223
2.91222	1.60813		2.91167	4.10939		2.91095	5.58064		2.91143	6.34215
2.91389	1.60458		2.91334	4.11683		2.91262	5.58639		2.9131	6.33969
2.91556	1.60351		2.915	4.12745		2.91429	5.60674		2.91477	6.33038
2.91722	1.60454		2.91667	4.12866		2.91595	5.59339		2.91643	6.3396
2.91889	1.60072		2.91834	4.12134		2.91762	5.57923		2.9181	6.35182
2.92056	1.60202		2.92	4.11635		2.91929	5.57983		2.91977	6.35012
2.92222	1.60848		2.92167	4.1184		2.92095	5.58977		2.92143	6.32036
2.92389	1.60993		2.92334	4.12842		2.92262	5.60433		2.9231	6.31368
2.92556	1.60435		2.925	4.12311		2.92429	5.59464		2.92477	6.33718
2.92722	1.60332		2.92667	4.11812		2.92595	5.58052		2.92643	6.35157
2.92889	1.59835		2.92834	4.11929		2.92762	5.57263		2.9281	6.35137
2.93056	1.60771		2.93	4.10766		2.92929	5.58233		2.92977	6.33637
2.93222	1.60955		2.93167	4.11748		2.93095	5.60542		2.93143	6.32901
2.93389	1.60595		2.93334	4.12424		2.93262	5.60437		2.9331	6.34539
2.93556	1.60313		2.935	4.12214		2.93429	5.58888		2.93477	6.34753
2.93722	1.60141		2.93667	4.11462		2.93595	5.57706		2.93643	6.34587
2.93889	1.60622		2.93834	4.11148		2.93762	5.57863		2.9381	6.32982
2.94056	1.60767		2.94	4.11671		2.93929	5.60168		2.93977	6.33289
2.94222	1.60588		2.94167	4.12601		2.94095	5.60389		2.94143	6.3358
2.94389	1.60336		2.94334	4.12818		2.94262	5.58824		2.9431	6.34826
2.94556	1.60011		2.945	4.11185		2.94429	5.58092		2.94477	6.34494
2.94722	1.599		2.94667	4.11084		2.94595	5.58856		2.94643	6.33443
2.94889	1.60339		2.94834	4.10702		2.94762	5.60151		2.9481	6.32909
2.95056	1.60527		2.95	4.11744		2.94929	5.60968		2.94977	6.34535
2.95222	1.60427		2.95167	4.12842		2.95095	5.58715		2.95143	6.35315
2.95389	1.60198		2.95334	4.11712		2.95262	5.5777		2.9531	6.3447
2.95556	1.60118		2.955	4.10875		2.95429	5.58804		2.95477	6.33839
2.95722	1.6055		2.95667	4.10605		2.95595	5.59564		2.95643	6.32719
2.95889	1.60935		2.95834	4.11185		2.95762	5.60735		2.9581	6.35679
2.96056	1.60722		2.96	4.12576		2.95929	5.58796		2.95977	6.34721
2.96222	1.60072		2.96167	4.11941		2.96095	5.58068		2.96143	6.3388
2.96389	1.59881		2.96334	4.10863		2.96262	5.5888		2.9631	6.33524
2.96556	1.60485		2.965	4.10497		2.96429	5.59745		2.96477	6.33969
2.96722	1.6066		2.96667	4.12033		2.96595	5.60944		2.96643	6.35914
2.96889	1.60978		2.96834	4.12045		2.96762	5.59802		2.9681	6.35081
2.97056	1.60175		2.97	4.12552		2.96929	5.58888		2.96977	6.33524
2.97222	1.59724		2.97167	4.1145		2.97095	5.58925		2.97143	6.32751
2.97389	1.59747		2.97334	4.10762		2.97262	5.59938		2.9731	6.32234
2.97556	1.60179		2.975	4.11768		2.97429	5.60369		2.97477	6.34923
2.97722	1.6045		2.97667	4.12275		2.97595	5.59484		2.97643	6.34765
2.97889	1.60557		2.97834	4.12279		2.97762	5.5886		2.9781	6.32634
2.98056	1.60297		2.98	4.11466		2.97929	5.58265		2.97977	6.32569
2.98222	1.60267		2.98167	4.10187		2.98095	5.60501		2.98143	6.33924
2.98389	1.60167		2.98334	4.1139		2.98262	5.60835		2.9831	6.35825
2.98556	1.60576		2.985	4.1279		2.98429	5.59914		2.98477	6.34223
2.98722	1.60851		2.98667	4.12568		2.98595	5.58643		2.98643	6.32266
2.98889	1.6079		2.98834	4.11619		2.98762	5.58908		2.9881	6.33309
2.99056	1.6037		2.99	4.11024		2.98929	5.60252		2.98977	6.34612
2.99222	1.59999		2.99167	4.10851		2.99095	5.60429		2.99143	6.35008
2.99389	1.59988		2.99334	4.1205		2.99262	5.59753		2.9931	6.34167
2.99556	1.60125		2.995	4.12403		2.99429	5.58458		2.99477	6.32505
2.99722	1.60744		2.99667	4.11502		2.99595	5.58772		2.99643	6.32828
2.99889	1.60358		2.99834	4.11547		2.99762	5.60139		2.9981	6.35796
3.00056	1.59846		3	4.10674		2.99929	5.59958		2.99977	6.3612
3.00222	1.59774		3.00167	4.10903		3.00095	5.60715		3.00143	6.34235
3.00389	1.60347		3.00334	4.1215		3.00262	5.59065		3.0031	6.32472
3.00556	1.60695		3.005	4.11788		3.00429	5.58748		3.00477	6.32707
3.00722	1.60534		3.00667	4.11531		3.00595	5.59918		3.00643	6.34591
3.00889	1.60366		3.00834	4.10742		3.00762	5.60892		3.0081	6.34041
3.01056	1.60255		3.01	4.1077		3.00929	5.60892		3.00977	6.34017
3.01222	1.59988		3.01167	4.11414		3.01095	5.59106		3.01143	6.32561
3.01389	1.60404		3.01334	4.12798		3.01262	5.58301		3.0131	6.34001
3.01556	1.60515		3.015	4.11868		3.01429	5.5981		3.01477	6.36435
3.01722	1.60538		3.01667	4.11177		3.01595	5.60562		3.01643	6.35404
3.01889	1.60011		3.01834	4.1044		3.01762	5.6026		3.0181	6.32735
3.02056	1.59843		3.02	4.11362		3.01929	5.59452		3.01977	6.32893
3.02222	1.60068		3.02167	4.12496		3.02095	5.58587		3.02143	6.3411
3.02389	1.60263		3.02334	4.11953		3.02262	5.58949		3.0231	6.36229
3.02556	1.60699		3.025	4.10931		3.02429	5.60316		3.02477	6.34551
3.02722	1.60496		3.02667	4.10621		3.02595	5.61036		3.02643	6.32768
3.02889	1.60504		3.02834	4.11309		3.02762	5.59295		3.0281	6.32958
3.03056	1.59755		3.03	4.117		3.02929	5.58591		3.02977	6.34907
3.03222	1.6053		3.03167	4.12524		3.03095	5.58052		3.03143	6.34721
3.03389	1.6055		3.03334	4.1135		3.03262	5.60695		3.0331	6.33867
3.03556	1.60588		3.035	4.1069		3.03429	5.60369		3.03477	6.32505
3.03722	1.6011		3.03667	4.11221		3.03595	5.60099		3.03643	6.33783
3.03889	1.59823		3.03834	4.11768		3.03762	5.5814		3.0381	6.34789
3.04056	1.59869		3.04	4.11893		3.03929	5.5808		3.03977	6.34668
3.04222	1.60607		3.04167	4.11639		3.04095	5.59641		3.04143	6.32828
3.04389	1.60943		3.04334	4.11004		3.04262	5.60956		3.0431	6.33216
3.04556	1.60427		3.045	4.11076		3.04429	5.60139		3.04477	6.32743
3.04722	1.59881		3.04667	4.11748		3.04595	5.58989		3.04643	6.35024
3.04889	1.59865		3.04834	4.12339		3.04762	5.58269		3.0481	6.3521
3.05056	1.6045		3.05	4.12279		3.04929	5.59456		3.04977	6.32905
3.05222	1.60672		3.05167	4.10605		3.05095	5.60811		3.05143	6.32339
3.05389	1.60454		3.05334	4.10955		3.05262	5.60349		3.0531	6.32998
3.05556	1.60305		3.055	4.11752		3.05429	5.58498		3.05477	6.34543
3.05722	1.5977		3.05667	4.12701		3.05595	5.5818		3.05643	6.35416
3.05889	1.59988		3.05834	4.12424		3.05762	5.58945		3.0581	6.34025
3.06056	1.6045		3.06	4.12118		3.05929	5.60908		3.05977	6.33342
3.06222	1.60901		3.06167	4.11032		3.06095	5.60988		3.06143	6.34049
3.06389	1.60259		3.06334	4.11559		3.06262	5.59331		3.0631	6.35897
3.06556	1.5964		3.065	4.13007		3.06429	5.58832		3.06477	6.34397
3.06722	1.60037		3.06667	4.12581		3.06595	5.59009		3.06643	6.33556
3.06889	1.60175		3.06834	4.12247		3.06762	5.59858		3.0681	6.32695
3.07056	1.6079		3.07	4.11486		3.06929	5.5985		3.06977	6.33795
3.07222	1.60664		3.07167	4.11414		3.07095	5.59468		3.07143	6.35004
3.07389	1.59965		3.07334	4.12645		3.07262	5.58148		3.0731	6.3521
3.07556	1.59919		3.075	4.12641		3.07429	5.58442		3.07477	6.33051
3.07722	1.60282		3.07667	4.11864		3.07595	5.59279		3.07643	6.32945
3.07889	1.60496		3.07834	4.11329		3.07762	5.60381		3.0781	6.35582
3.08056	1.60504		3.08	4.11096		3.07929	5.59524		3.07977	6.35728
3.08222	1.60351		3.08167	4.1242		3.08095	5.58856		3.08143	6.35145
3.08389	1.59888		3.08334	4.12838		3.08262	5.57875		3.0831	6.33386
3.08556	1.60328		3.085	4.11848		3.08429	5.58719		3.08477	6.33034
3.08722	1.60446		3.08667	4.11112		3.08595	5.59886		3.08643	6.35214
3.08889	1.60351		3.08834	4.10984		3.08762	5.60288		3.0881	6.35841
3.09056	1.60018		3.09	4.11237		3.08929	5.58526		3.08977	6.34579
3.09222	1.59621		3.09167	4.12239		3.09095	5.58024		3.09143	6.33419
3.09389	1.60118		3.09334	4.11981		3.09262	5.5843		3.0931	6.33924
3.09556	1.60347		3.095	4.10911		3.09429	5.5919		3.09477	6.35028
3.09722	1.60943		3.09667	4.11261		3.09595	5.60232		3.09643	6.3542
3.09889	1.60198		3.09834	4.11217		3.09762	5.58168		3.0981	6.34769
3.10056	1.60141		3.1	4.11893		3.09929	5.57822		3.09977	6.33241
3.10222	1.59835		3.10167	4.11889		3.10095	5.57875		3.10143	6.34062
3.10389	1.60213		3.10334	4.11056		3.10262	5.59335		3.1031	6.35546
3.10556	1.60271		3.105	4.10465		3.10429	5.59448		3.10477	6.361
3.10722	1.60156		3.10667	4.10646		3.10595	5.58635		3.10643	6.34446
3.10889	1.59839		3.10834	4.11603		3.10762	5.5804		3.1081	6.32679
3.11056	1.59533		3.11	4.12363		3.10929	5.57525		3.10977	6.34761
3.11222	1.60595		3.11167	4.11197		3.11095	5.58848		3.11143	6.35263
3.11389	1.6029		3.11334	4.09914		3.11262	5.59452		3.1131	6.35129
3.11556	1.60721		3.115	4.11217		3.11429	5.58977		3.11477	6.34798
3.11722	1.60282		3.11667	4.12657		3.11595	5.57629		3.11643	6.33702
3.11889	1.59629		3.11834	4.11844		3.11762	5.57806		3.1181	6.3432
3.12056	1.60351		3.12	4.11519		3.11929	5.58534		3.11977	6.34749
3.12222	1.60446		3.12167	4.10312		3.12095	5.59914		3.12143	6.35889
3.12389	1.60488		3.12334	4.1032		3.12262	5.59572		3.1231	6.34822
3.12556	1.6011		3.125	4.12267		3.12429	5.57943		3.12477	6.33876
3.12722	1.59827		3.12667	4.11921		3.12595	5.57774		3.12643	6.35485
3.12889	1.60095		3.12834	4.10714		3.12762	5.5855		3.1281	6.36063
3.13056	1.60026		3.13	4.10481		3.12929	5.5958		3.12977	6.34531
3.13222	1.60626		3.13167	4.1001		3.13095	5.5985		3.13143	6.34134
3.13389	1.60538		3.13334	4.11189		3.13262	5.57665		3.1331	6.3377
3.13556	1.60504		3.135	4.12005		3.13429	5.57657		3.13477	6.34369
3.13722	1.60316		3.13667	4.11909		3.13595	5.58442		3.13643	6.35493
3.13889	1.60003		3.13834	4.10851		3.13762	5.59838		3.1381	6.35182
3.14056	1.60347		3.14	4.1063		3.13929	5.5995		3.13977	6.33908
3.14222	1.6071		3.14167	4.1075		3.14095	5.58406		3.14143	6.31643
3.14389	1.6092		3.14334	4.11559		3.14262	5.57895		3.1431	6.35
3.14556	1.6042		3.145	4.11426		3.14429	5.57851		3.14477	6.35813
3.14722	1.59942		3.14667	4.10609		3.14595	5.59045		3.14643	6.35489
3.14889	1.59732		3.14834	4.1044		3.14762	5.59757		3.1481	6.32246
3.15056	1.60561		3.15	4.10412		3.14929	5.58293		3.14977	6.33888
3.15222	1.61004		3.15167	4.11209		3.15095	5.57806		3.15143	6.35093
3.15389	1.60431		3.15334	4.11591		3.15262	5.57931		3.1531	6.35837
3.15556	1.59801		3.155	4.1108		3.15429	5.59041		3.15477	6.35966
3.15722	1.59965		3.15667	4.09982		3.15595	5.59641		3.15643	6.34709
3.15889	1.60278		3.15834	4.10284		3.15762	5.59295		3.1581	6.339
3.16056	1.60687		3.16	4.11028		3.15929	5.57843		3.15977	6.34741
3.16222	1.6076		3.16167	4.11052		3.16095	5.57649		3.16143	6.36391
3.16389	1.60263		3.16334	4.11418		3.16262	5.59544		3.1631	6.35352
3.16556	1.5964		3.165	4.09785		3.16429	5.59745		3.16477	6.34349
3.16722	1.60171		3.16667	4.10119		3.16595	5.59427		3.16643	6.33528
3.16889	1.60603		3.16834	4.10356		3.16762	5.5839		3.1681	6.34466
3.17056	1.60565		3.17	4.11028		3.16929	5.57669		3.16977	6.34806
3.17222	1.6076		3.17167	4.11104		3.17095	5.5855		3.17143	6.3574
3.17389	1.60194		3.17334	4.10292		3.17262	5.59142		3.1731	6.34288
3.17556	1.59988		3.175	4.09841		3.17429	5.58554		3.17477	6.33985
3.17722	1.60129		3.17667	4.10223		3.17595	5.57778		3.17643	6.34899
3.17889	1.604		3.17834	4.11213		3.17762	5.57609		3.1781	6.34717
3.18056	1.60848		3.18	4.11442		3.17929	5.58196		3.17977	6.33002
3.18222	1.60404		3.18167	4.1071		3.18095	5.58981		3.18143	6.32856
3.18389	1.60305		3.18334	4.10066		3.18262	5.59797		3.1831	6.32185
3.18556	1.60175		3.185	4.10678		3.18429	5.57802		3.18477	6.3498
3.18722	1.60519		3.18667	4.11985		3.18595	5.57593		3.18643	6.36241
3.18889	1.60465		3.18834	4.12066		3.18762	5.57838		3.1881	6.34142
3.19056	1.60515		3.19	4.11124		3.18929	5.5954		3.18977	6.32666
3.19222	1.60286		3.19167	4.10292		3.19095	5.59017		3.19143	6.33148
3.19389	1.604		3.19334	4.09833		3.19262	5.58217		3.1931	6.35331
3.19556	1.60725		3.195	4.11225		3.19429	5.57484		3.19477	6.35441
3.19722	1.60955		3.19667	4.12074		3.19595	5.57661		3.19643	6.3396
3.19889	1.60733		3.19834	4.10738		3.19762	5.595		3.1981	6.3278
3.20056	1.60294		3.2	4.10352		3.19929	5.59001		3.19977	6.31336
3.20222	1.60171		3.20167	4.1009		3.20095	5.57887		3.20143	6.3223
3.20389	1.60259		3.20334	4.10746		3.20262	5.56772		3.2031	6.3559
3.20556	1.60553		3.205	4.11808		3.20429	5.57428		3.20477	6.33512
3.20722	1.61016		3.20667	4.11599		3.20595	5.59126		3.20643	6.32214
3.20889	1.6053		3.20834	4.10694		3.20762	5.59359		3.2081	6.32719
3.21056	1.60664		3.21	4.10384		3.20929	5.57702		3.20977	6.34785
3.21222	1.60171		3.21167	4.10147		3.21095	5.5676		3.21143	6.35631
3.21389	1.60378		3.21334	4.11217		3.21262	5.57223		3.2131	6.33026
3.21556	1.60767		3.215	4.11269		3.21429	5.59858		3.21477	6.33467
3.21722	1.60779		3.21667	4.10151		3.21595	5.59126		3.21643	6.33778
3.21889	1.61054		3.21834	4.09954		3.21762	5.57424		3.2181	6.35319
3.22056	1.60527		3.22	4.10698		3.21929	5.57054		3.21977	6.35287
3.22222	1.60374		3.22167	4.10428		3.22095	5.57834		3.22143	6.33435
3.22389	1.60893		3.22334	4.11462		3.22262	5.59021		3.2231	6.33095
3.22556	1.60978		3.225	4.1067		3.22429	5.5944		3.22477	6.33738
3.22722	1.60817		3.22667	4.09793		3.22595	5.57106		3.22643	6.36088
3.22889	1.60274		3.22834	4.10203		3.22762	5.57006		3.2281	6.34324
3.23056	1.6029		3.23	4.10392		3.22929	5.58418		3.22977	6.33322
3.23222	1.60232		3.23167	4.11253		3.23095	5.59375		3.23143	6.33892
3.23389	1.60649		3.23334	4.11752		3.23262	5.59556		3.2331	6.34519
3.23556	1.60527		3.235	4.10082		3.23429	5.57139		3.23477	6.35627
3.23722	1.60278		3.23667	4.10324		3.23595	5.56539		3.23643	6.33184
3.23889	1.60523		3.23834	4.09938		3.23762	5.58486		3.2381	6.33067
3.24056	1.60385		3.24	4.10284		3.23929	5.58872		3.23977	6.335
3.24222	1.6066		3.24167	4.11313		3.24095	5.59657		3.24143	6.34563
3.24389	1.60744		3.24334	4.11144		3.24262	5.57497		3.2431	6.35469
3.24556	1.6053		3.245	4.0997		3.24429	5.56821		3.24477	6.33273
3.24722	1.6032		3.24667	4.09503		3.24595	5.57585		3.24643	6.32808
3.24889	1.60316		3.24834	4.10766		3.24762	5.58715		3.2481	6.33483
3.25056	1.60232		3.25	4.11901		3.24929	5.58506		3.24977	6.35716
3.25222	1.60274		3.25167	4.1172		3.25095	5.57283		3.25143	6.34971
3.25389	1.60687		3.25334	4.10111		3.25262	5.56696		3.2531	6.32379
3.25556	1.60527		3.255	4.09632		3.25429	5.57939		3.25477	6.33119
3.25722	1.59858		3.25667	4.11313		3.25595	5.58655		3.25643	6.34304
3.25889	1.60083		3.25834	4.117		3.25762	5.58522		3.2581	6.32747
3.26056	1.60427		3.26	4.11933		3.25929	5.56905		3.25977	6.35044
3.26222	1.60454		3.26167	4.10839		3.26095	5.57287		3.26143	6.32626
3.26389	1.60439		3.26334	4.0968		3.26262	5.57802		3.2631	6.32311
3.26556	1.60427		3.265	4.10863		3.26429	5.58671		3.26477	6.33855
3.26722	1.60144		3.26667	4.11844		3.26595	5.58176		3.26643	6.34826
3.26889	1.59724		3.26834	4.11667		3.26762	5.57179		3.2681	6.34927
3.27056	1.60473		3.27	4.11325		3.26929	5.56346		3.26977	6.32298
3.27222	1.61088		3.27167	4.1042		3.27095	5.57352		3.27143	6.32064
3.27389	1.60764		3.27334	4.1032		3.27262	5.59057		3.2731	6.33952
3.27556	1.59885		3.275	4.12021		3.27429	5.57746		3.27477	6.35206
3.27722	1.59774		3.27667	4.12403		3.27595	5.5742		3.27643	6.34765
3.27889	1.60473		3.27834	4.10891		3.27762	5.56652		3.2781	6.32679
3.28056	1.60599		3.28	4.10951		3.27929	5.58289		3.27977	6.31283
3.28222	1.60622		3.28167	4.1036		3.28095	5.59395		3.28143	6.33787
3.28389	1.599		3.28334	4.10895		3.28262	5.58088		3.2831	6.3396
3.28556	1.59961		3.285	4.11941		3.28429	5.56869		3.28477	6.35101
3.28722	1.60079		3.28667	4.11394		3.28595	5.57255		3.28643	6.32529
3.28889	1.60534		3.28834	4.11064		3.28762	5.57678		3.2881	6.33406
3.29056	1.60752		3.29	4.10324		3.28929	5.59202		3.28977	6.34963
3.29222	1.60446		3.29167	4.10959		3.29095	5.5845		3.29143	6.34494
3.29389	1.59972		3.29334	4.12299		3.29262	5.56431		3.2931	6.33629
3.29556	1.59858		3.295	4.11844		3.29429	5.57698		3.29477	6.29476
3.29722	1.60068		3.29667	4.10774		3.29595	5.58341		3.29643	6.29678
3.29889	1.60015		3.29834	4.1069		3.29762	5.58969		3.2981	6.31332
3.30056	1.60336		3.3	4.11217		3.29929	5.58414		3.29977	6.317
3.30222	1.60251		3.30167	4.11225		3.30095	5.57895		3.30143	6.32925
3.30389	1.60328		3.30334	4.11442		3.30262	5.57899		3.3031	6.32339
3.30556	1.60026		3.305	4.10292		3.30429	5.58832		3.30477	6.3301
3.30722	1.60404		3.30667	4.10428		3.30595	5.59717		3.30643	6.34134
3.30889	1.6097		3.30834	4.11132		3.30762	5.59081		3.3081	6.34664
3.31056	1.60611		3.31	4.10907		3.30929	5.57585		3.30977	6.31987
3.31222	1.60271		3.31167	4.11329		3.31095	5.56845		3.31143	6.31344
3.31389	1.59846		3.31334	4.10807		3.31262	5.5911		3.3131	6.32553
3.31556	1.60229		3.315	4.10408		3.31429	5.59238		3.31477	6.35097
3.31722	1.60722		3.31667	4.10811		3.31595	5.59359		3.31643	6.35125
3.31889	1.60653		3.31834	4.11446		3.31762	5.58221		3.3181	6.33803
3.32056	1.60358		3.32	4.11929		3.31929	5.57078		3.31977	6.3229
3.32222	1.59862		3.32167	4.11245		3.32095	5.58836		3.32143	6.33398
3.32389	1.59621		3.32334	4.09938		3.32262	5.59142		3.3231	6.34931
3.32556	1.60179		3.325	4.09986		3.32429	5.58522		3.32477	6.35271
3.32722	1.60859		3.32667	4.10963		3.32595	5.57694		3.32643	6.33188
3.32889	1.60871		3.32834	4.11289		3.32762	5.57686		3.3281	6.32719
[truncated: 4,003 more rows]

## Sheet: Figure S9d
Figure S9d
100 nm La-doped Ta3N5			300 nm La-doped Ta3N5			500 nm La-doped Ta3N5			700 nm La-doped Ta3N5
Time (min)	Current density (mA cm-2)		Time (min)	Current density (mA cm-2)		Time (min)	Current density (mA cm-2)		Time (min)	Current density (mA cm-2)
0	0.03304		0	0.26816		0	-2.5403e-05		0	-2.5403e-05
0.00167	0.03034		0.00217	0.18652		0.00212	0.06916		0.00212	0.15118
0.00333	0.03051		0.00383	0.15863		0.00429	0.05679		0.00429	0.16104
0.005	0.02965		0.0055	0.14417		0.00595	0.05195		0.00595	0.15074
0.00667	0.03066		0.00717	0.13757		0.00762	0.0468		0.00762	0.1439
0.00833	0.02991		0.00883	0.12577		0.00929	0.0445		0.00929	0.13678
0.01	0.02911		0.0105	0.12046		0.01095	0.04239		0.01095	0.13503
0.01167	0.02968		0.01217	0.11912		0.01262	0.04068		0.01262	0.13068
0.01333	0.02981		0.01383	0.11172		0.01429	0.0394		0.01429	0.12873
0.015	0.02892		0.0155	0.11185		0.01595	0.03756		0.01595	0.12513
0.01667	0.02938		0.01717	0.10986		0.01762	0.03692		0.01762	0.12491
0.01833	0.02874		0.01883	0.10341		0.01929	0.03652		0.01929	0.12136
0.02	0.02833		0.0205	0.10545		0.02095	0.03524		0.02095	0.11988
0.02167	0.02992		0.02217	0.09942		0.02262	0.03339		0.02262	0.12051
0.02333	0.0279		0.02383	0.0987		0.02429	0.0331		0.02429	0.1179
0.025	0.02798		0.0255	0.0982		0.02595	0.03276		0.02595	0.11705
0.02667	0.02751		0.02717	0.09434		0.02762	0.03176		0.02762	0.11603
0.02833	0.02678		0.02883	0.09672		0.02929	0.03174		0.02929	0.11467
0.03	0.02761		0.0305	0.09484		0.03095	0.03202		0.03095	0.11447
0.03167	0.02735		0.03217	0.0901		0.03262	0.02968		0.03262	0.11444
0.03333	0.02599		0.03383	0.09418		0.03429	0.03002		0.03429	0.1137
0.035	0.02684		0.0355	0.08825		0.03595	0.02831		0.03595	0.11386
0.03667	0.02546		0.03717	0.08677		0.03762	0.02902		0.03762	0.11174
0.03833	0.02555		0.03883	0.09041		0.03929	0.02904		0.03929	0.11213
0.04	0.02533		0.0405	0.08375		0.04095	0.028		0.04095	0.11036
0.04167	0.02439		0.04217	0.08849		0.04262	0.02752		0.04262	0.11051
0.04333	0.02487		0.04383	0.08728		0.04429	0.02681		0.04429	0.1118
0.045	0.02482		0.0455	0.08404		0.04595	0.02603		0.04595	0.11127
0.04667	0.02415		0.04717	0.08866		0.04762	0.02618		0.04762	0.10968
0.04833	0.02454		0.04883	0.08441		0.04929	0.02619		0.04929	0.10871
0.05	0.02401		0.0505	0.08459		0.05095	0.0261		0.05095	0.10762
0.05167	0.02285		0.05217	0.08643		0.05262	0.02572		0.05262	0.10794
0.05333	0.02418		0.05383	0.08215		0.05429	0.02589		0.05429	0.10691
0.055	0.02407		0.0555	0.08462		0.05595	0.02614		0.05595	0.10698
0.05667	0.02296		0.05717	0.08231		0.05762	0.02537		0.05762	0.10622
0.05833	0.02381		0.05883	0.0813		0.05929	0.02557		0.05929	0.10649
0.06	0.02207		0.0605	0.08215		0.06095	0.02496		0.06095	0.1044
0.06167	0.02314		0.06217	0.08099		0.06262	0.02408		0.06262	0.10321
0.06333	0.02293		0.06383	0.08218		0.06429	0.02512		0.06429	0.10397
0.065	0.02162		0.0655	0.08185		0.06595	0.02434		0.06595	0.10509
0.06667	0.02271		0.06717	0.07773		0.06762	0.02455		0.06762	0.10568
0.06833	0.02296		0.06883	0.08103		0.06929	0.02469		0.06929	0.10529
0.07	0.02204		0.0705	0.07934		0.07095	0.02347		0.07095	0.105
0.07167	0.02212		0.07217	0.07527		0.07262	0.02399		0.07262	0.10222
0.07333	0.02201		0.07383	0.08029		0.07429	0.02407		0.07429	0.10339
0.075	0.02149		0.0755	0.07673		0.07595	0.02351		0.07595	0.10108
0.07667	0.02162		0.07717	0.07673		0.07762	0.02277		0.07762	0.10189
0.07833	0.02087		0.07883	0.07838		0.07929	0.02285		0.07929	0.10072
0.08	0.02233		0.0805	0.07615		0.08095	0.02288		0.08095	0.09722
0.08167	0.02174		0.08217	0.07781		0.08262	0.02207		0.08262	0.09647
0.08333	0.02126		0.08383	0.0755		0.08429	0.02276		0.08429	0.09704
0.085	0.02146		0.0855	0.0742		0.08595	0.02236		0.08595	0.09357
0.08667	0.02133		0.08717	0.07761		0.08762	0.02167		0.08762	0.0925
0.08833	0.02144		0.08883	0.07505		0.08929	0.02213		0.08929	0.09223
0.09	0.02167		0.0905	0.07536		0.09095	0.02217		0.09095	0.09202
0.09167	0.02086		0.09217	0.07957		0.09262	0.02262		0.09262	0.09225
0.09333	0.02147		0.09383	0.07159		0.09429	0.0217		0.09429	0.09493
0.095	0.02099		0.0955	0.07302		0.09595	0.02122		0.09595	0.09366
0.09667	0.01997		0.09717	0.0751		0.09762	0.02067		0.09762	0.09506
0.09833	0.0208		0.09883	0.07143		0.09929	0.02113		0.09929	0.09469
0.1	0.02074		0.1005	0.07532		0.10095	0.02112		0.10095	0.0918
0.10167	0.0206		0.10217	0.07259		0.10262	0.02097		0.10262	0.09629
0.10333	0.02097		0.10383	0.07115		0.10429	0.02136		0.10429	0.09311
0.105	0.02013		0.1055	0.07329		0.10595	0.02037		0.10595	0.09401
0.10667	0.02032		0.10717	0.07014		0.10762	0.02091		0.10762	0.09205
0.10833	0.02026		0.10883	0.07188		0.10929	0.02075		0.10929	0.09343
0.11	0.01969		0.1105	0.07188		0.11095	0.02101		0.11095	0.09184
0.11167	0.01972		0.11217	0.06948		0.11262	0.02111		0.11262	0.09097
0.11333	0.01956		0.11383	0.0733		0.11429	0.0213		0.11429	0.09069
0.115	0.01905		0.1155	0.07277		0.11595	0.02029		0.11595	0.08989
0.11667	0.01934		0.11717	0.0688		0.11762	0.01994		0.11762	0.08873
0.11833	0.01905		0.11883	0.07274		0.11929	0.02029		0.11929	0.09026
0.12	0.01875		0.1205	0.06822		0.12095	0.0205		0.12095	0.09048
0.12167	0.01899		0.12217	0.06904		0.12262	0.02085		0.12262	0.08929
0.12333	0.01904		0.12383	0.07262		0.12429	0.01988		0.12429	0.08785
0.125	0.01823		0.1255	0.06796		0.12595	0.02047		0.12595	0.08828
0.12667	0.0189		0.12717	0.06951		0.12762	0.01981		0.12762	0.08648
0.12833	0.01736		0.12883	0.06824		0.12929	0.02121		0.12929	0.08748
0.13	0.0181		0.1305	0.06797		0.13095	0.02038		0.13095	0.08666
0.13167	0.01932		0.13217	0.06978		0.13262	0.02075		0.13262	0.08635
0.13333	0.01692		0.13383	0.06619		0.13429	0.01935		0.13429	0.08484
0.135	0.01812		0.1355	0.06766		0.13595	0.01927		0.13595	0.08646
0.13667	0.01864		0.13717	0.06704		0.13762	0.0198		0.13762	0.08498
0.13833	0.01645		0.13883	0.06492		0.13929	0.01939		0.13929	0.08436
0.14	0.0183		0.1405	0.06709		0.14095	0.0191		0.14095	0.08432
0.14167	0.01747		0.14217	0.06723		0.14262	0.01926		0.14262	0.08356
0.14333	0.01768		0.14383	0.06523		0.14429	0.0181		0.14429	0.08406
0.145	0.01808		0.1455	0.06851		0.14595	0.01988		0.14595	0.08602
0.14667	0.01698		0.14717	0.06548		0.14762	0.01834		0.14762	0.08388
0.14833	0.01756		0.14883	0.06676		0.14929	0.01933		0.14929	0.08453
0.15	0.01764		0.1505	0.0683		0.15095	0.01795		0.15095	0.08321
0.15167	0.01697		0.15217	0.06283		0.15262	0.01771		0.15262	0.0815
0.15333	0.01689		0.15383	0.06475		0.15429	0.01677		0.15429	0.08203
0.155	0.01727		0.1555	0.06282		0.15595	0.01738		0.15595	0.08215
0.15667	0.01667		0.15717	0.06418		0.15762	0.01727		0.15762	0.0823
0.15833	0.0175		0.15883	0.06785		0.15929	0.01843		0.15929	0.08163
0.16	0.0165		0.1605	0.06376		0.16095	0.01819		0.16095	0.08142
0.16167	0.01613		0.16217	0.06144		0.16262	0.0194		0.16262	0.08155
0.16333	0.01752		0.16383	0.06367		0.16429	0.01775		0.16429	0.08119
0.165	0.01612		0.1655	0.06153		0.16595	0.019		0.16595	0.08126
0.16667	0.01633		0.16717	0.06459		0.16762	0.01763		0.16762	0.08013
0.16833	0.01711		0.16883	0.06271		0.16929	0.01816		0.16929	0.07817
0.17	0.01638		0.1705	0.05918		0.17095	0.01765		0.17095	0.07839
0.17167	0.01696		0.17217	0.06192		0.17262	0.01757		0.17262	0.07879
0.17333	0.01695		0.17383	0.06175		0.17429	0.01711		0.17429	0.07928
0.175	0.01635		0.1755	0.05861		0.17595	0.01669		0.17595	0.07672
0.17667	0.01645		0.17717	0.06149		0.17762	0.01696		0.17762	0.07746
0.17833	0.01643		0.17883	0.05626		0.17929	0.01627		0.17929	0.07612
0.18	0.01614		0.1805	0.05992		0.18095	0.01581		0.18095	0.0739
0.18167	0.01656		0.18217	0.06354		0.18262	0.0158		0.18262	0.07773
0.18333	0.01515		0.18383	0.05892		0.18429	0.01587		0.18429	0.07488
0.185	0.01625		0.1855	0.06038		0.18595	0.01534		0.18595	0.07446
0.18667	0.01561		0.18717	0.06048		0.18762	0.01564		0.18762	0.07644
0.18833	0.01564		0.18883	0.06083		0.18929	0.01458		0.18929	0.07646
0.19	0.01668		0.1905	0.06212		0.19095	0.01487		0.19095	0.0738
0.19167	0.01542		0.19217	0.05632		0.19262	0.01573		0.19262	0.07352
0.19333	0.01577		0.19383	0.05872		0.19429	0.01491		0.19429	0.07517
0.195	0.01616		0.1955	0.06075		0.19595	0.01433		0.19595	0.07318
0.19667	0.01528		0.19717	0.05737		0.19762	0.01483		0.19762	0.07507
0.19833	0.01499		0.19883	0.0603		0.19929	0.01503		0.19929	0.07395
0.2	0.01593		0.2005	0.05765		0.20095	0.01443		0.20095	0.07435
0.20167	0.01513		0.20217	0.05643		0.20262	0.01461		0.20262	0.07339
0.20333	0.01549		0.20383	0.0587		0.20429	0.01545		0.20429	0.07396
0.205	0.01535		0.2055	0.0575		0.20595	0.01524		0.20595	0.0746
0.20667	0.01507		0.20717	0.05634		0.20762	0.01506		0.20762	0.07149
0.20833	0.01482		0.20883	0.0572		0.20929	0.01525		0.20929	0.07412
0.21	0.01452		0.2105	0.05712		0.21095	0.01463		0.21095	0.07229
0.21167	0.01458		0.21217	0.0593		0.21262	0.01537		0.21262	0.07374
0.21333	0.01521		0.21383	0.05925		0.21429	0.01588		0.21429	0.0709
0.215	0.01479		0.2155	0.05705		0.21595	0.0159		0.21595	0.07311
0.21667	0.01418		0.21717	0.05815		0.21762	0.01573		0.21762	0.07246
0.21833	0.01472		0.21883	0.05605		0.21929	0.01679		0.21929	0.07333
0.22	0.01354		0.2205	0.05634		0.22095	0.01545		0.22095	0.07186
0.22167	0.01441		0.22217	0.05657		0.22262	0.01565		0.22262	0.07275
0.22333	0.01465		0.22383	0.05309		0.22429	0.01629		0.22429	0.07124
0.225	0.01402		0.2255	0.05844		0.22595	0.01626		0.22595	0.07301
0.22667	0.0151		0.22717	0.05606		0.22762	0.01636		0.22762	0.07155
0.22833	0.01361		0.22883	0.0565		0.22929	0.01746		0.22929	0.07367
0.23	0.01354		0.2305	0.05981		0.23095	0.0178		0.23095	0.07114
0.23167	0.01481		0.23217	0.05546		0.23262	0.01559		0.23262	0.06898
0.23333	0.0138		0.23383	0.05575		0.23429	0.01675		0.23429	0.07163
0.235	0.01315		0.2355	0.05833		0.23595	0.01711		0.23595	0.06999
0.23667	0.01376		0.23717	0.05613		0.23762	0.01752		0.23762	0.07201
0.23833	0.01297		0.23883	0.05773		0.23929	0.01672		0.23929	0.06848
0.24	0.01383		0.2405	0.05941		0.24095	0.01613		0.24095	0.06931
0.24167	0.01383		0.24217	0.05549		0.24262	0.01691		0.24262	0.06904
0.24333	0.01404		0.24383	0.05986		0.24429	0.01726		0.24429	0.07009
0.245	0.01405		0.2455	0.05576		0.24595	0.01735		0.24595	0.06817
0.24667	0.01318		0.24717	0.05535		0.24762	0.01723		0.24762	0.06848
0.24833	0.01304		0.24883	0.05702		0.24929	0.01651		0.24929	0.0677
0.25	0.01356		0.2505	0.0539		0.25095	0.01685		0.25095	0.06812
0.25167	0.01235		0.25217	0.05638		0.25262	0.01623		0.25262	0.06803
0.25333	0.01365		0.25383	0.05374		0.25429	0.01527		0.25429	0.06635
0.255	0.01379		0.2555	0.05353		0.25595	0.01648		0.25595	0.06711
0.25667	0.01266		0.25717	0.05707		0.25762	0.01642		0.25762	0.06768
0.25833	0.01382		0.25883	0.05442		0.25929	0.01558		0.25929	0.06574
0.26	0.01305		0.2605	0.05176		0.26095	0.01641		0.26095	0.06637
0.26167	0.01269		0.26217	0.055		0.26262	0.01467		0.26262	0.06578
0.26333	0.01322		0.26383	0.05397		0.26429	0.0144		0.26429	0.06667
0.265	0.0136		0.2655	0.05253		0.26595	0.01526		0.26595	0.06673
0.26667	0.01358		0.26717	0.05657		0.26762	0.01556		0.26762	0.06357
0.26833	0.01427		0.26883	0.04984		0.26929	0.01456		0.26929	0.06569
0.27	0.01218		0.2705	0.05373		0.27095	0.01442		0.27095	0.06482
0.27167	0.01332		0.27217	0.0523		0.27262	0.01453		0.27262	0.06451
0.27333	0.01378		0.27383	0.05258		0.27429	0.01444		0.27429	0.06472
0.275	0.01304		0.2755	0.05229		0.27595	0.01437		0.27595	0.064
0.27667	0.01386		0.27717	0.05015		0.27762	0.01386		0.27762	0.06484
0.27833	0.014		0.27883	0.05119		0.27929	0.01293		0.27929	0.06335
0.28	0.01365		0.2805	0.05446		0.28095	0.01262		0.28095	0.06375
0.28167	0.01461		0.28217	0.05209		0.28262	0.01181		0.28262	0.06401
0.28333	0.01347		0.28383	0.05586		0.28429	0.01235		0.28429	0.06187
0.285	0.01377		0.2855	0.05215		0.28595	0.01233		0.28595	0.06269
0.28667	0.01415		0.28717	0.05178		0.28762	0.01156		0.28762	0.0626
0.28833	0.01303		0.28883	0.05478		0.28929	0.01197		0.28929	0.06276
0.29	0.0137		0.2905	0.05189		0.29095	0.01197		0.29095	0.06225
0.29167	0.01441		0.29217	0.05391		0.29262	0.01064		0.29262	0.06221
0.29333	0.01349		0.29383	0.05083		0.29429	0.01113		0.29429	0.06272
0.295	0.01418		0.2955	0.04955		0.29595	0.01012		0.29595	0.06262
0.29667	0.01384		0.29717	0.0526		0.29762	0.00941		0.29762	0.06326
0.29833	0.01333		0.29883	0.05051		0.29929	0.0097		0.29929	0.064
0.3	0.01357		0.3005	0.04986		0.30095	0.01039		0.30095	0.06222
0.30167	0.01369		0.30217	0.05244		0.30262	0.01002		0.30262	0.06264
0.30333	0.01342		0.30383	0.04986		0.30429	0.01041		0.30429	0.06264
0.305	0.01412		0.3055	0.0509		0.30595	0.01022		0.30595	0.06292
0.30667	0.01268		0.30717	0.05244		0.30762	0.01035		0.30762	0.05911
0.30833	0.01344		0.30883	0.04983		0.30929	0.01016		0.30929	0.0607
0.31	0.0136		0.3105	0.05351		0.31095	0.01108		0.31095	0.05924
0.31167	0.01262		0.31217	0.05205		0.31262	0.01036		0.31262	0.05951
0.31333	0.01409		0.31383	0.05133		0.31429	0.01072		0.31429	0.05722
0.315	0.0128		0.3155	0.05317		0.31595	0.01112		0.31595	0.05765
0.31667	0.01242		0.31717	0.05069		0.31762	0.01121		0.31762	0.05704
0.31833	0.01332		0.31883	0.05168		0.31929	0.01092		0.31929	0.05599
0.32	0.01168		0.3205	0.05273		0.32095	0.01187		0.32095	0.05349
0.32167	0.01334		0.32217	0.05132		0.32262	0.01314		0.32262	0.0567
0.32333	0.01231		0.32383	0.05369		0.32429	0.01194		0.32429	0.0592
0.325	0.01258		0.3255	0.05243		0.32595	0.01176		0.32595	0.05954
0.32667	0.01278		0.32717	0.05172		0.32762	0.01257		0.32762	0.05963
0.32833	0.01276		0.32883	0.05489		0.32929	0.01292		0.32929	0.05805
0.33	0.01176		0.3305	0.05041		0.33095	0.01411		0.33095	0.05889
0.33167	0.01302		0.33217	0.05227		0.33262	0.01237		0.33262	0.0594
0.33333	0.01199		0.33383	0.05321		0.33429	0.01343		0.33429	0.058
0.335	0.01172		0.3355	0.05109		0.33595	0.01373		0.33595	0.0593
0.33667	0.01268		0.33717	0.05427		0.33762	0.01359		0.33762	0.05823
0.33833	0.01209		0.33883	0.05279		0.33929	0.01322		0.33929	0.05707
0.34	0.0126		0.3405	0.05169		0.34095	0.01283		0.34095	0.0572
0.34167	0.01253		0.34217	0.05361		0.34262	0.01338		0.34262	0.0566
0.34333	0.01145		0.34383	0.05092		0.34429	0.01338		0.34429	0.05621
0.345	0.01137		0.3455	0.05221		0.34595	0.01452		0.34595	0.05687
0.34667	0.01164		0.34717	0.05406		0.34762	0.01369		0.34762	0.05975
0.34833	0.01081		0.34883	0.05062		0.34929	0.01318		0.34929	0.0583
0.35	0.01205		0.3505	0.0541		0.35095	0.01253		0.35095	0.05663
0.35167	0.01135		0.35217	0.0527		0.35262	0.01331		0.35262	0.05851
0.35333	0.01253		0.35383	0.05149		0.35429	0.01295		0.35429	0.05596
0.355	0.01175		0.3555	0.05412		0.35595	0.01171		0.35595	0.05774
0.35667	0.01095		0.35717	0.05038		0.35762	0.01201		0.35762	0.05778
0.35833	0.01233		0.35883	0.05249		0.35929	0.01206		0.35929	0.05703
0.36	0.01182		0.3605	0.05366		0.36095	0.01147		0.36095	0.05734
0.36167	0.01164		0.36217	0.05037		0.36262	0.01132		0.36262	0.05524
0.36333	0.01187		0.36383	0.05207		0.36429	0.01173		0.36429	0.05616
0.365	0.01151		0.3655	0.05254		0.36595	0.01178		0.36595	0.05584
0.36667	0.01117		0.36717	0.04967		0.36762	0.01113		0.36762	0.05551
0.36833	0.01183		0.36883	0.05332		0.36929	0.01023		0.36929	0.05553
0.37	0.01138		0.3705	0.04944		0.37095	0.01047		0.37095	0.0547
0.37167	0.01172		0.37217	0.0512		0.37262	0.01017		0.37262	0.05615
0.37333	0.01265		0.37383	0.05177		0.37429	0.01061		0.37429	0.0556
0.375	0.01102		0.3755	0.0482		0.37595	0.01123		0.37595	0.05384
0.37667	0.01195		0.37717	0.04996		0.37762	0.01072		0.37762	0.05436
0.37833	0.01222		0.37883	0.04982		0.37929	0.0111		0.37929	0.05707
0.38	0.01107		0.3805	0.04802		0.38095	0.01233		0.38095	0.05641
0.38167	0.01169		0.38217	0.05143		0.38262	0.01189		0.38262	0.05416
0.38333	0.01115		0.38383	0.04798		0.38429	0.01234		0.38429	0.0544
0.385	0.01097		0.3855	0.04834		0.38595	0.01276		0.38595	0.05481
0.38667	0.01136		0.38717	0.05114		0.38762	0.01202		0.38762	0.05409
0.38833	0.00917		0.38883	0.04668		0.38929	0.01131		0.38929	0.05529
0.3901	0.01097		0.3905	0.04894		0.39095	0.01221		0.39095	0.0548
0.39177	0.01133		0.39217	0.04783		0.39262	0.01193		0.39262	0.05687
0.39344	0.0106		0.39383	0.04538		0.39429	0.01254		0.39429	0.05602
0.3951	0.0113		0.3955	0.04911		0.39595	0.01155		0.39595	0.05479
0.39677	0.01062		0.39717	0.04629		0.39762	0.01169		0.39762	0.05397
0.39844	0.01038		0.39883	0.04572		0.39929	0.01208		0.39929	0.05533
0.4001	0.01097		0.4005	0.04781		0.40095	0.01183		0.40095	0.05555
0.40177	0.00973		0.40217	0.04364		0.40262	0.01121		0.40262	0.05553
0.40344	0.01048		0.40383	0.04608		0.40429	0.01137		0.40429	0.05603
0.4051	0.01121		0.4055	0.04629		0.40595	0.01141		0.40595	0.05566
0.40677	0.01028		0.40717	0.04399		0.40762	0.01155		0.40762	0.05475
0.40844	0.01128		0.40883	0.04687		0.40929	0.01184		0.40929	0.05307
0.4101	0.0106		0.4105	0.04418		0.41095	0.01102		0.41095	0.05533
0.41177	0.0112		0.41217	0.04393		0.41262	0.01136		0.41262	0.05379
0.41344	0.01144		0.41383	0.04507		0.41429	0.0122		0.41429	0.05312
0.4151	0.0108		0.4155	0.0416		0.41595	0.01161		0.41595	0.05365
0.41677	0.01071		0.41717	0.04356		0.41762	0.01217		0.41762	0.05334
0.41844	0.0105		0.41883	0.0448		0.41929	0.01223		0.41929	0.05149
0.4201	0.01161		0.4205	0.04136		0.42095	0.01161		0.42095	0.05041
0.42177	0.0118		0.42217	0.04484		0.42262	0.01113		0.42262	0.05026
0.42344	0.01127		0.42383	0.04216		0.42429	0.01189		0.42429	0.0513
0.4251	0.01057		0.4255	0.04165		0.42595	0.01141		0.42595	0.05223
0.42677	0.01173		0.42717	0.0446		0.42762	0.01184		0.42762	0.05138
0.42844	0.01155		0.42883	0.04059		0.42929	0.01186		0.42929	0.05057
0.4301	0.01089		0.4305	0.04176		0.43095	0.01208		0.43095	0.05009
0.43177	0.0118		0.43217	0.04231		0.43262	0.01236		0.43262	0.05097
0.43344	0.01108		0.43383	0.04065		0.43429	0.01128		0.43429	0.05039
0.4351	0.01131		0.4355	0.04336		0.43595	0.01154		0.43595	0.04546
0.43677	0.0114		0.43717	0.04223		0.43762	0.01116		0.43762	0.04505
0.43844	0.0113		0.43883	0.04131		0.43929	0.0111		0.43929	0.04549
0.4401	0.01142		0.4405	0.04357		0.44095	0.01129		0.44095	0.04563
0.44177	0.01119		0.44217	0.04037		0.44262	0.01067		0.44262	0.04453
0.44344	0.0112		0.44383	0.04268		0.44429	0.01145		0.44429	0.04477
0.4451	0.01149		0.4455	0.04192		0.44595	0.01048		0.44595	0.04487
0.44677	0.01109		0.44717	0.03968		0.44762	0.01127		0.44762	0.04558
0.44844	0.01086		0.44883	0.04378		0.44929	0.01087		0.44929	0.04431
0.4501	0.01103		0.4505	0.04175		0.45095	0.01043		0.45095	0.04532
0.45177	0.01106		0.45217	0.04005		0.45262	0.00939		0.45262	0.04511
0.45344	0.01183		0.45383	0.04243		0.45429	0.00981		0.45429	0.04499
0.4551	0.0117		0.4555	0.04064		0.45595	0.00991		0.45595	0.04497
0.45677	0.01098		0.45717	0.0413		0.45762	0.01029		0.45762	0.04533
0.45844	0.01102		0.45883	0.04302		0.45929	0.00997		0.45929	0.04484
0.4601	0.01123		0.4605	0.03946		0.46095	0.0095		0.46095	0.04588
0.46177	0.01062		0.46217	0.04358		0.46262	0.01006		0.46262	0.04439
0.46344	0.01076		0.46383	0.04207		0.46429	0.00893		0.46429	0.04402
0.4651	0.01093		0.4655	0.04088		0.46595	0.00964		0.46595	0.0453
0.46677	0.01122		0.46717	0.04394		0.46762	0.01008		0.46762	0.04572
0.46844	0.01094		0.46883	0.04171		0.46929	0.0095		0.46929	0.04574
0.4701	0.0095		0.4705	0.04225		0.47095	0.00993		0.47095	0.04562
0.47177	0.01108		0.47217	0.04434		0.47262	0.00976		0.47262	0.04647
0.47344	0.01153		0.47383	0.03985		0.47429	0.01026		0.47429	0.04584
0.4751	0.00998		0.4755	0.04312		0.47595	0.00994		0.47595	0.04648
0.47677	0.01148		0.47717	0.04333		0.47762	0.01017		0.47762	0.04608
0.47844	0.00951		0.47883	0.04156		0.47929	0.01028		0.47929	0.0473
0.4801	0.00994		0.4805	0.04487		0.48095	0.00931		0.48095	0.04711
0.48177	0.01016		0.48217	0.04228		0.48262	0.00965		0.48262	0.04718
0.48344	0.0098		0.48383	0.04318		0.48429	0.0093		0.48429	0.04738
0.4851	0.01006		0.4855	0.04455		0.48595	0.01024		0.48595	0.04692
0.48677	0.01072		0.48717	0.04175		0.48762	0.00984		0.48762	0.04698
0.48844	0.00994		0.48883	0.0452		0.48929	0.00989		0.48929	0.04644
0.4901	0.00998		0.4905	0.04338		0.49095	0.00973		0.49095	0.04681
0.49177	0.00954		0.49217	0.04215		0.49262	0.00957		0.49262	0.04717
0.49344	0.01013		0.49383	0.0459		0.49429	0.01081		0.49429	0.04706
0.4951	0.01085		0.4955	0.0432		0.49595	0.00951		0.49595	0.0467
0.49677	0.01004		0.49729	4.04593		0.49762	0.00889		0.49762	0.04705
0.49844	0.00993		0.49895	2.58125		0.49929	0.00899		0.49929	0.04666
0.5001	0.01098		0.50062	2.18767		0.50095	0.01052		0.50095	0.0465
0.50177	0.00896		0.50229	2.0754		0.50262	0.00942		0.50262	0.04577
0.50344	0.00953		0.50395	2.03715		0.50429	0.01003		0.50429	4.46416
0.5051	0.00997		0.50562	2.02983		0.50595	0.01036		0.50595	3.52918
0.50677	0.01041		0.50729	2.04399		0.50762	0.00913		0.50762	2.8891
0.50844	0.01005		0.50895	2.05436		0.50929	0.00937		0.50929	2.52445
0.5101	0.00985		0.51062	2.05034		0.51095	0.00946		0.51095	2.3409
0.51177	0.00914		0.51229	2.07581		0.51262	0.00905		0.51262	2.24986
0.51344	0.01176		0.51395	2.10026		0.51429	0.00948		0.51429	2.1952
0.5151	0.00972		0.51562	2.09849		0.51682	4.02609		0.51595	2.16189
0.51677	0.00946		0.51729	2.12508		0.51849	2.95543		0.51762	2.14395
0.51844	0.01054		0.51895	2.14351		0.52016	2.4946		0.51929	2.13872
0.5201	0.00965		0.52062	2.1355		0.52182	2.3139		0.52095	2.13892
0.52177	0.00957		0.52229	2.14994		0.52349	2.23027		0.52262	2.13876
0.52344	0.01073		0.52395	2.18534		0.52516	2.18196		0.52429	2.1316
0.5251	0.00945		0.52562	2.18148		0.52682	2.16462		0.52595	2.13727
0.52677	0.01048		0.52729	2.17416		0.52849	2.1672		0.52762	2.14556
0.52844	0.00959		0.52895	2.21273		0.53016	2.16941		0.52929	2.15433
0.5301	0.00975		0.53062	2.21217		0.53182	2.17203		0.53095	2.15795
0.53177	0.00991		0.53229	2.21338		0.53349	2.1641		0.53262	2.14652
0.53344	0.00979		0.53395	2.22722		0.53516	2.17046		0.53429	2.15871
0.5351	0.00968		0.53562	2.24496		0.53682	2.181		0.53595	2.17098
0.53677	0.01051		0.53729	2.23148		0.53849	2.1921		0.53762	2.18409
0.53844	0.00931		0.53895	2.25763		0.54016	2.20022		0.53929	2.18401
0.5401	0.0098		0.54062	2.2707		0.54182	2.19966		0.54095	2.17931
0.54177	0.01037		0.54229	2.26491		0.54349	2.20421		0.54262	2.18884
0.54344	0.00947		0.54395	2.27191		0.54516	2.20674		0.54429	2.20175
0.5451	0.01085		0.54562	2.28969		0.54682	2.22162		0.54595	2.21145
0.54677	0.01015		0.54729	2.29492		0.54849	2.23208		0.54762	2.21732
0.54844	0.00953		0.54895	2.28812		0.55016	2.23792		0.54929	2.21632
0.5501	0.0101		0.55062	2.31608		0.55182	2.23108		0.55095	2.21688
0.55177	0.00981		0.55229	2.31905		0.55349	2.2345		0.55262	2.23104
0.55344	0.00965		0.55395	2.30835		0.55516	2.24753		0.55429	2.24073
0.5551	0.01063		0.55562	2.32698		0.55682	2.25525		0.55595	2.23864
0.55677	0.00918		0.55729	2.34098		0.55849	2.25554		0.55762	2.23478
0.55844	0.01078		0.55895	2.33148		0.56016	2.25678		0.55929	2.24544
0.5601	0.00964		0.56062	2.34987		0.56182	2.26386		0.56095	2.2485
0.56177	0.00969		0.56229	2.366		0.56349	2.26764		0.56262	2.25891
0.56344	3.8318		0.56395	2.35566		0.56516	2.2808		0.56429	2.25859
0.5651	3.13235		0.56562	2.36415		0.56682	2.28687		0.56595	2.25787
0.56677	3.00724		0.56729	2.38527		0.56849	2.27754		0.56762	2.25614
0.56844	2.99147		0.56895	2.37094		0.57016	2.2855		0.56929	2.27408
0.5701	2.98934		0.57062	2.37408		0.57182	2.29146		0.57095	2.28011
0.57177	3.01533		0.57229	2.40035		0.57349	2.30457		0.57262	2.28394
0.57344	3.013		0.57395	2.39307		0.57516	2.30542		0.57429	2.27585
0.5751	3.03118		0.57562	2.3847		0.57682	2.31133		0.57595	2.27247
0.57677	3.05982		0.57729	2.41021		0.57849	2.30904		0.57762	2.28482
0.57844	3.05129		0.57895	2.41403		0.58016	2.31632		0.57929	2.30216
0.5801	3.07124		0.58062	2.40413		0.58182	2.32135		0.58095	2.30091
0.58177	3.09844		0.58229	2.4277		0.58349	2.32919		0.58262	2.29464
0.58344	3.09787		0.58395	2.431		0.58516	2.32637		0.58429	2.29826
0.5851	3.10596		0.58562	2.41833		0.58682	2.32123		0.58595	2.30075
0.58677	3.12909		0.58729	2.43289		0.58849	2.32927		0.58762	2.31117
0.58844	3.13239		0.58895	2.44307		0.59016	2.34375		0.58929	2.30735
0.5901	3.1282		0.59062	2.43788		0.59182	2.34798		0.59095	2.30678
0.59177	3.16151		0.59229	2.44778		0.59349	2.34347		0.59262	2.31455
0.59344	3.16783		0.59395	2.44983		0.59516	2.33925		0.59429	2.31748
0.5951	3.15845		0.59562	2.46451		0.59682	2.35043		0.59595	2.33036
0.59677	3.17438		0.59729	2.44955		0.59849	2.35582		0.59762	2.33329
0.59844	3.18681		0.59895	2.4658		0.60016	2.36688		0.59929	2.32851
0.6001	3.18818		0.60062	2.47577		0.60182	2.35715		0.60095	2.32702
0.60177	3.19989		0.60229	2.4586		0.60349	2.36028		0.60262	2.33116
0.60344	3.20954		0.60395	2.47968		0.60516	2.36447		0.60429	2.33909
0.6051	3.2122		0.60562	2.49524		0.60682	2.36688		0.60595	2.33309
0.60677	3.20721		0.60729	2.48169		0.60849	2.37521		0.60762	2.33482
0.60844	3.23299		0.60895	2.49106		0.61016	2.37284		0.60929	2.33973
0.6101	3.23223		0.61062	2.51246		0.61182	2.37115		0.61095	2.34472
0.61177	3.2241		0.61229	2.49677		0.61349	2.3744		0.61262	2.35481
0.61344	3.25021		0.61395	2.50059		0.61516	2.38615		0.61429	2.34914
0.6151	3.24965		0.61562	2.515		0.61682	2.38667		0.61595	2.34001
0.61677	3.25114		0.61729	2.51162		0.61849	2.3909		0.61762	2.34854
0.61844	3.26855		0.61895	2.51459		0.62016	2.39315		0.61929	2.34777
0.6201	3.26618		0.62062	2.51628		0.62182	2.39279		0.62095	2.36065
0.62177	3.26284		0.62229	2.53402		0.62349	2.39146		0.62262	2.36893
0.62344	3.26936		0.62395	2.52469		0.62516	2.40498		0.62429	2.36652
0.6251	3.28428		0.62562	2.5261		0.62682	2.40546		0.62595	2.36467
0.62677	3.27825		0.62729	2.55506		0.62849	2.40369		0.62762	2.36789
0.62844	3.28231		0.62895	2.54002		0.63016	2.4018		0.62929	2.37621
0.6301	3.2974		0.63062	2.54058		0.63182	2.40916		0.63095	2.37871
0.63177	3.27728		0.63229	2.55341		0.63349	2.41326		0.63262	2.3742
0.63344	3.29494		0.63395	2.55719		0.63516	2.42428		0.63429	2.37304
0.6351	3.29937		0.63562	2.55474		0.63682	2.41893		0.63595	2.37939
0.63677	3.29832		0.63729	2.56825		0.63849	2.41761		0.63762	2.38675
0.63844	3.30999		0.63895	2.56838		0.64016	2.42119		0.63929	2.39347
0.6401	3.31538		0.64062	2.56632		0.64182	2.42622		0.64095	2.39371
0.64177	3.312		0.64229	2.56367		0.64349	2.43293		0.64262	2.3884
0.64344	3.31819		0.64395	2.57582		0.64516	2.43048		0.64429	2.39255
0.6451	3.32648		0.64562	2.57059		0.64682	2.43362		0.64595	2.39609
0.64677	3.33119		0.64729	2.58169		0.64849	2.42601		0.64762	2.40606
0.64844	3.32354		0.64895	2.59271		0.65016	2.43454		0.64929	2.40405
0.6501	3.33424		0.65062	2.5876		0.65182	2.4477		0.65095	2.40232
0.65177	3.35194		0.65229	2.58704		0.65349	2.45039		0.65262	2.40164
0.65344	3.3338		0.65395	2.59629		0.65516	2.44038		0.65429	2.40514
0.6551	3.34651		0.65562	2.60152		0.65682	2.44259		0.65595	2.41942
0.65677	3.35359		0.65729	2.59472		0.65849	2.44154		0.65762	2.41415
0.65844	3.33344		0.65895	2.6119		0.66016	2.45566		0.65929	2.4158
0.6601	3.35267		0.66062	2.61826		0.66182	2.45148		0.66095	2.40731
0.66177	3.37157		0.66229	2.61114		0.66349	2.44746		0.66262	2.41986
0.66344	3.35782		0.66395	2.61033		0.66516	2.44858		0.66429	2.42803
0.6651	3.35761		0.66562	2.61854		0.66682	2.45289		0.66595	2.42247
0.66677	3.36538		0.66729	2.61922		0.66849	2.4586		0.66762	2.41692
0.66844	3.37419		0.66895	2.61661		0.67016	2.46351		0.66929	2.41853
0.6701	3.36586		0.67062	2.63113		0.67182	2.45421		0.67095	2.43732
0.67177	3.37897		0.67229	2.62678		0.67349	2.45417		0.67262	2.43639
0.67344	3.38239		0.67395	2.62007		0.67516	2.45836		0.67429	2.43458
0.6751	3.36683		0.67562	2.63318		0.67682	2.46857		0.67595	2.42682
0.67677	3.37926		0.67729	2.64806		0.67849	2.47433		0.67762	2.43293
0.67844	3.39848		0.67895	2.62646		0.68016	2.46837		0.67929	2.43913
0.6801	3.38268		0.68062	2.64187		0.68182	2.45832		0.68095	2.44508
0.68177	3.3867		0.68229	2.64822		0.68349	2.46318		0.68262	2.43881
0.68344	3.39804		0.68395	2.6516		0.68516	2.47767		0.68429	2.43583
0.6851	3.38529		0.68562	2.65402		0.68682	2.48479		0.68595	2.43579
0.68677	3.39929		0.68729	2.66234		0.68849	2.47392		0.68762	2.45019
0.68844	3.40669		0.68895	2.66319		0.69016	2.46841		0.68929	2.45003
0.6901	3.4013		0.69062	2.65494		0.69182	2.47465		0.69095	2.4526
0.69177	3.39442		0.69229	2.66532		0.69349	2.48116		0.69262	2.44239
0.69344	3.41256		0.69395	2.68157		0.69516	2.4915		0.69429	2.44894
0.6951	3.41546		0.69562	2.66271		0.69682	2.48748		0.69595	2.45458
0.69677	3.41015		0.69729	2.67284		0.69849	2.47984		0.69762	2.4588
0.69844	3.41007		0.69895	2.68443		0.70016	2.48555		0.69929	2.4594
0.7001	3.41956		0.70062	2.67148		0.70182	2.48981		0.70095	2.4489
0.70177	3.40577		0.70229	2.6821		0.70349	2.4979		0.70262	2.45618
0.70344	3.41433		0.70395	2.68797		0.70516	2.4981		0.70429	2.46286
0.7051	3.42902		0.70562	2.67779		0.70682	2.49456		0.70595	2.46544
0.70677	3.4268		0.70729	2.68608		0.70849	2.48973		0.70762	2.46045
0.70844	3.4219		0.70895	2.69919		0.71016	2.4975		0.70929	2.46403
0.7101	3.42656		0.71062	2.69501		0.71182	2.51327		0.71095	2.46749
0.71177	3.44366		0.71229	2.69883		0.71349	2.50804		0.71262	2.47811
0.71344	3.42781		0.71395	2.70128		0.71516	2.50466		0.71429	2.474
0.7151	3.44531		0.71562	2.71693		0.71682	2.49846		0.71595	2.46938
0.71677	3.44547		0.71729	2.69947		0.71849	2.50405		0.71762	2.46676
0.71844	3.42387		0.71895	2.7086		0.72016	2.51186		0.71929	2.47433
0.7201	3.44406		0.72062	2.72208		0.72182	2.51628		0.72095	2.4804
0.72177	3.45026		0.72229	2.70012		0.72349	2.51914		0.72262	2.48273
0.72344	3.43682		0.72395	2.71098		0.72516	2.5088		0.72429	2.4913
0.7251	3.43992		0.72562	2.73137		0.72682	2.51439		0.72595	2.481
0.72677	3.45484		0.72729	2.71814		0.72849	2.51733		0.72762	2.48072
0.72844	3.45375		0.72895	2.71444		0.73016	2.52509		0.72929	2.48853
0.7301	3.44712		0.73062	2.73258		0.73182	2.52368		0.73095	2.49862
0.73177	3.45259		0.73229	2.73		0.73349	2.51435		0.73262	2.48985
0.73344	3.46084		0.73395	2.72671		0.73516	2.51918		0.73429	2.49174
0.7351	3.45597		0.73562	2.73531		0.73682	2.52529		0.73595	2.49617
0.73677	3.46413		0.73729	2.74155		0.73849	2.53475		0.73762	2.49722
0.73844	3.47443		0.73895	2.72477		0.74016	2.53249		0.73929	2.49931
0.7401	3.45548		0.74062	2.73173		0.74182	2.52996		0.74095	2.49822
0.74177	3.47387		0.74229	2.75527		0.74349	2.52453		0.74262	2.49629
0.74344	3.4762		0.74395	2.73954		0.74516	2.52722		0.74429	2.49472
0.7451	3.46924		0.74562	2.73922		0.74682	2.53829		0.74595	2.50482
0.74677	3.47443		0.74729	2.76271		0.74849	2.53688		0.74762	2.50989
0.74844	3.48022		0.74895	2.73539		0.75016	2.53346		0.74929	2.51628
0.7501	3.47371		0.75062	2.74473		0.75182	2.52956		0.75095	2.50808
0.75177	3.46876		0.75229	2.76046		0.75349	2.53523		0.75262	2.50687
0.75344	3.48783		0.75395	2.76287		0.75516	2.53889		0.75429	2.50478
0.7551	3.48819		0.75562	2.75386		0.75682	2.54758		0.75595	2.51829
0.75677	3.47761		0.75729	2.76585		0.75849	2.54219		0.75762	2.50482
0.75844	3.48682		0.75895	2.77622		0.76016	2.53547		0.75929	2.51133
0.7601	3.48871		0.76062	2.76999		0.76182	2.53692		0.76095	2.5008
0.76177	3.49294		0.76229	2.76641		0.76349	2.54452		0.76262	2.51528
0.76344	3.48586		0.76395	2.78503		0.76516	2.55393		0.76429	2.51737
0.7651	3.50299		0.76562	2.77172		0.76682	2.55289		0.76595	2.51886
0.76677	3.48803		0.76729	2.77188		0.76849	2.54549		0.76762	2.51821
0.76844	3.48525		0.76895	2.78922		0.77016	2.54549		0.76929	2.51085
0.7701	3.5007		0.77062	2.78705		0.77182	2.55663		0.77095	2.52035
0.77177	3.50215		0.77229	2.77864		0.77349	2.56331		0.77262	2.52063
0.77344	3.49386		0.77395	2.79602		0.77516	2.55739		0.77429	2.52618
0.7751	3.50806		0.77562	2.80527		0.77682	2.54975		0.77595	2.51672
0.77677	3.49965		0.77729	2.78857		0.77849	2.55124		0.77762	2.52216
0.77844	3.48948		0.77895	2.80901		0.78016	2.55804		0.77929	2.51443
0.7801	3.51349		0.78062	2.80921		0.78182	2.56479		0.78095	2.53161
0.78177	3.50951		0.78229	2.79561		0.78349	2.56383		0.78262	2.53378
0.78344	3.49977		0.78395	2.80937		0.78516	2.56041		0.78429	2.52553
0.7851	3.50396		0.78562	2.81303		0.78682	2.56093		0.78595	2.5306
0.78677	3.52009		0.78729	2.81915		0.78849	2.56584		0.78762	2.52807
0.78844	3.50947		0.78895	2.80692		0.79016	2.57236		0.78929	2.52915
0.7901	3.50919		0.79062	2.822		0.79182	2.57155		0.79095	2.54215
0.79177	3.52628		0.79229	2.82079		0.79349	2.56693		0.79262	2.5335
0.79344	3.51969		0.79395	2.82128		0.79516	2.56902		0.79429	2.53261
0.7951	3.50295		0.79562	2.83986		0.79682	2.57545		0.79595	2.53853
0.79677	3.53537		0.79729	2.83407		0.79849	2.57827		0.79762	2.53519
0.79844	3.52085		0.79895	2.81758		0.80016	2.58024		0.79929	2.54203
0.8001	3.51345		0.80062	2.83495		0.80182	2.57574		0.80095	2.54593
0.80177	3.52475		0.80229	2.84352		0.80349	2.57461		0.80262	2.53696
0.80344	3.53252		0.80395	2.8358		0.80516	2.57698		0.80429	2.53241
0.8051	3.52596		0.80562	2.83982		0.80682	2.58278		0.80595	2.54211
0.80677	3.53549		0.80729	2.84738		0.80849	2.58495		0.80762	2.55039
0.80844	3.53855		0.80895	2.83825		0.81016	2.58121		0.80929	2.55192
0.8101	3.53364		0.81062	2.84055		0.81182	2.57606		0.81095	2.53543
0.81177	3.53195		0.81229	2.85748		0.81349	2.58068		0.81262	2.54271
0.81344	3.54768		0.81395	2.85213		0.81516	2.58728		0.81429	2.55196
0.8151	3.54817		0.81562	2.85197		0.81682	2.58801		0.81595	2.55381
0.81677	3.52974		0.81729	2.85221		0.81849	2.59074		0.81762	2.55486
0.81844	3.5544		0.81895	2.86424		0.82016	2.58793		0.81929	2.54738
0.8201	3.5439		0.82062	2.8457		0.82182	2.58072		0.82095	2.54424
0.82177	3.53819		0.82229	2.85953		0.82349	2.58736		0.82262	2.55329
0.82344	3.5583		0.82395	2.8714		0.82516	2.59424		0.82429	2.55357
0.8251	3.55553		0.82562	2.85684		0.82682	2.59943		0.82595	2.55868
0.82677	3.54282		0.82729	2.86541		0.82849	2.58672		0.82762	2.5514
0.82844	3.55227		0.82895	2.87796		0.83016	2.59022		0.82929	2.54955
0.8301	3.5583		0.83062	2.86335		0.83182	2.59452		0.83095	2.55301
0.83177	3.55195		0.83229	2.86565		0.83349	2.60072		0.83262	2.559
0.83344	3.55227		0.83395	2.89248		0.83516	2.6018		0.83429	2.56765
0.8351	3.56192		0.83562	2.86818		0.83682	2.59698		0.83595	2.55812
0.83677	3.55042		0.83729	2.87035		0.83849	2.59319		0.83762	2.55546
0.83844	3.55834		0.83895	2.88729		0.84016	2.601		0.83929	2.55977
0.8401	3.57765		0.84062	2.88938		0.84182	2.60929		0.84095	2.56805
0.84177	3.56691		0.84229	2.87401		0.84349	2.61154		0.84262	2.57369
0.84344	3.55525		0.84395	2.87719		0.84516	2.59887		0.84429	2.56572
0.8451	3.5538		0.84562	2.89493		0.84682	2.59424		0.84595	2.56351
0.84677	3.56579		0.84729	2.88455		0.84849	2.59995		0.84762	2.56403
0.84844	3.55919		0.84895	2.89916		0.85016	2.60997		0.84929	2.57449
0.8501	3.56884		0.85062	2.90113		0.85182	2.61902		0.85095	2.57115
0.85177	3.57234		0.85229	2.89071		0.85349	2.61488		0.85262	2.57541
0.85344	3.55022		0.85395	2.89457		0.85516	2.60743		0.85429	2.56661
0.8551	3.57049		0.85562	2.90881		0.85682	2.61182		0.85595	2.57385
0.85677	3.57548		0.85729	2.90439		0.85849	2.61657		0.85762	2.57449
0.85844	3.55935		0.85895	2.89706		0.86016	2.61954		0.85929	2.58161
0.8601	3.56856		0.86062	2.9142		0.86182	2.61528		0.86095	2.57268
0.86177	3.56981		0.86229	2.91698		0.86349	2.61713		0.86262	2.579
0.86344	3.56603		0.86395	2.89574		0.86516	2.61826		0.86429	2.57554
0.8651	3.57105		0.86562	2.91525		0.86682	2.62143		0.86595	2.58491
0.86677	3.57914		0.86729	2.91669		0.86849	2.62996		0.86762	2.5897
0.86844	3.57383		0.86895	2.90607		0.87016	2.63113		0.86929	2.58165
0.8701	3.56599		0.87062	2.91364		0.87182	2.62252		0.87095	2.57706
0.87177	3.58723		0.87229	2.92735		0.87349	2.62083		0.87262	2.58121
0.87344	3.57986		0.87395	2.91062		0.87516	2.62859		0.87429	2.58692
0.8751	3.57468		0.87562	2.91163		0.87682	2.63455		0.87595	2.59336
0.87677	3.57278		0.87729	2.92418		0.87849	2.63362		0.87762	2.58793
0.87844	3.57705		0.87895	2.92377		0.88016	2.63101		0.87929	2.58656
0.8801	3.57584		0.88062	2.91424		0.88182	2.62465		0.88095	2.58298
0.88177	3.58336		0.88229	2.93295		0.88349	2.63298		0.88262	2.58945
0.88344	3.59254		0.88395	2.93363		0.88516	2.63664		0.88429	2.60164
0.8851	3.5818		0.88562	2.92474		0.88682	2.6366		0.88595	2.60136
0.88677	3.57443		0.88729	2.92313		0.88849	2.63435		0.88762	2.5938
0.88844	3.59161		0.88895	2.94622		0.89016	2.62924		0.88929	2.59155
0.8901	3.58839		0.89062	2.93898		0.89182	2.6409		0.89095	2.59714
0.89177	3.58155		0.89229	2.9317		0.89349	2.64468		0.89262	2.60325
0.89344	3.59274		0.89395	2.94457		0.89516	2.64557		0.89429	2.60088
0.8951	3.59012		0.89562	2.92912		0.89682	2.64082		0.89595	2.60076
0.89677	3.57226		0.89729	2.93057		0.89849	2.63358		0.89762	2.59867
0.89844	3.59873		0.89895	2.95958		0.90016	2.64042		0.89929	2.59633
0.9001	3.59684		0.90062	2.95439		0.90182	2.64645		0.90095	2.60438
0.90177	3.58397		0.90229	2.93085		0.90349	2.65168		0.90262	2.60937
0.90344	3.58827		0.90395	2.95157		0.90516	2.64734		0.90429	2.60015
0.9051	3.59197		0.90562	2.96493		0.90682	2.6471		0.90595	2.60156
0.90677	3.58843		0.90729	2.95479		0.90849	2.64569		0.90762	2.6039
0.90844	3.59463		0.90895	2.95523		0.91016	2.65221		0.90929	2.61456
0.9101	3.60802		0.91062	2.9603		0.91182	2.65683		0.91095	2.61882
0.91177	3.59624		0.91229	2.95487		0.91349	2.64666		0.91262	2.60868
0.91344	3.582		0.91395	2.9535		0.91516	2.64352		0.91429	2.60402
0.9151	3.61394		0.91562	2.97438		0.91682	2.64384		0.91595	2.61291
0.91677	3.59431		0.91729	2.96472		0.91849	2.66098		0.91762	2.61612
0.91844	3.60295		0.91895	2.95612		0.92016	2.66073		0.91929	2.61693
0.9201	3.60951		0.92062	2.96171		0.92182	2.65498		0.92095	2.62131
0.92177	3.59732		0.92229	2.97422		0.92349	2.65482		0.92262	2.60868
0.92344	3.59386		0.92395	2.9677		0.92516	2.64983		0.92429	2.6185
0.9251	3.60843		0.92562	2.96484		0.92682	2.66444		0.92595	2.61918
0.92677	3.60585		0.92729	2.9815		0.92849	2.66363		0.92762	2.62172
0.92844	3.5939		0.92895	2.95419		0.93016	2.65414		0.92929	2.61854
0.9301	3.60939		0.93062	2.96392		0.93182	2.65225		0.93095	2.61878
0.93177	3.62122		0.93229	2.98407		0.93349	2.6572		0.93262	2.62091
0.93344	3.60871		0.93395	2.97635		0.93516	2.66705		0.93429	2.61966
0.9351	3.61442		0.93562	2.98001		0.93682	2.66946		0.93595	2.62304
0.93677	3.61088		0.93729	2.98617		0.93849	2.66279		0.93762	2.62188
0.93844	3.60472		0.93895	2.98275		0.94016	2.6578		0.93929	2.62131
0.9401	3.60875		0.94062	2.97667		0.94182	2.66025		0.94095	2.61488
0.94177	3.61812		0.94229	2.98802		0.94349	2.67051		0.94262	2.63085
0.94344	3.61824		0.94395	3		0.94516	2.67381		0.94429	2.62582
0.9451	3.60951		0.94562	2.98785		0.94682	2.66721		0.94595	2.62996
0.94677	3.61341		0.94729	2.98146		0.94849	2.6613		0.94762	2.61331
0.94844	3.6209		0.94895	2.999		0.95016	2.67264		0.94929	2.62272
0.9501	3.60818		0.95062	2.99787		0.95182	2.67723		0.95095	2.62678
0.95177	3.62311		0.95229	2.98777		0.95349	2.67703		0.95262	2.63652
0.95344	3.62138		0.95395	3.00298		0.95516	2.66886		0.95429	2.63097
0.9551	3.60585		0.95562	3.00061		0.95682	2.66838		0.95595	2.62441
0.95677	3.62395		0.95729	2.98488		0.95849	2.6753		0.95762	2.6218
0.95844	3.63783		0.95895	2.99264		0.96016	2.68218		0.95929	2.62815
0.9601	3.61719		0.96062	3.01412		0.96182	2.68242		0.96095	2.63306
0.96177	3.62347		0.96229	3.00845		0.96349	2.66995		0.96262	2.63032
0.96344	3.6353		0.96395	2.99771		0.96516	2.6679		0.96429	2.62449
0.9651	3.61462		0.96562	3.00527		0.96682	2.67775		0.96595	2.62751
0.96677	3.62914		0.96729	3.02406		0.96849	2.68555		0.96762	2.63447
0.96844	3.6295		0.96895	3.00374		0.97016	2.68278		0.96929	2.64171
0.9701	3.62456		0.97062	3.01384		0.97182	2.67228		0.97095	2.64987
0.97177	3.62001		0.97229	3.02088		0.97349	2.66802		0.97262	2.63587
0.97344	3.63699		0.97395	3.00966		0.97516	2.67747		0.97429	2.63294
0.9751	3.63151		0.97562	3.01376		0.97682	2.68777		0.97595	2.63636
0.97677	3.62206		0.97729	3.02695		0.97849	2.68833		0.97762	2.64637
0.97844	3.6398		0.97895	3.02547		0.98016	2.66926		0.97929	2.64927
0.9801	3.62902		0.98062	3.01601		0.98182	2.67413		0.98095	2.64738
0.98177	3.62488		0.98229	3.02225		0.98349	2.67759		0.98262	2.63869
0.98344	3.63872		0.98395	3.04011		0.98516	2.69408		0.98429	2.64332
0.9851	3.6365		0.98562	3.02506		0.98682	2.69131		0.98595	2.64939
0.98677	3.62954		0.98729	3.02193		0.98849	2.67743		0.98762	2.65144
0.98844	3.63497		0.98895	3.03967		0.99016	2.68093		0.98929	2.64726
0.9901	3.63783		0.99062	3.02752		0.99182	2.68845		0.99095	2.64408
0.99177	3.62991		0.99229	3.01786		0.99349	2.69408		0.99262	2.64871
0.99344	3.64278		0.99395	3.04188		0.99516	2.68604		0.99429	2.6582
0.9951	3.64258		0.99562	3.03593		0.99682	2.67787		0.99595	2.66013
0.99677	3.63481		0.99729	3.02599		0.99849	2.67932		0.99762	2.65333
0.99844	3.64032		0.99895	3.04051		1.00016	2.69356		0.99929	2.64062
1.0001	3.6581		1.00062	3.04598		1.00182	2.69541		1.00095	2.6442
1.00177	3.63638		1.00229	3.03625		1.00349	2.69054		1.00262	2.65595
1.00344	3.6497		1.00395	3.03838		1.00516	2.6864		1.00429	2.65579
1.0051	3.65336		1.00562	3.06432		1.00682	2.68749		1.00595	2.65587
1.00677	3.63574		1.00729	3.03942		1.00849	2.69428		1.00762	2.64718
1.00844	3.64801		1.00895	3.03846		1.01016	2.69782		1.00929	2.65361
1.0101	3.65191		1.01062	3.05624		1.01182	2.69557		1.01095	2.66299
1.01177	3.65159		1.01229	3.04924		1.01349	2.69352		1.01262	2.66267
1.01344	3.64974		1.01395	3.04787		1.01516	2.69292		1.01429	2.65462
1.0151	3.65002		1.01562	3.05419		1.01682	2.70004		1.01595	2.6479
1.01677	3.66382		1.01729	3.05857		1.01849	2.70474		1.01762	2.65623
1.01844	3.64632		1.01895	3.03979		1.02016	2.70156		1.01929	2.66234
1.0201	3.65002		1.02062	3.05097		1.02182	2.69018		1.02095	2.66983
1.02177	3.66301		1.02229	3.06082		1.02349	2.69461		1.02262	2.66069
1.02344	3.64105		1.02395	3.05588		1.02516	2.70418		1.02429	2.66102
1.0251	3.64861		1.02562	3.05833		1.02682	2.70599		1.02595	2.66138
1.02677	3.67271		1.02729	3.07245		1.02849	2.70201		1.02762	2.66753
1.02844	3.65448		1.02895	3.06062		1.03016	2.69786		1.02929	2.66339
1.0301	3.65798		1.03062	3.06819		1.03182	2.70173		1.03095	2.66138
1.03177	3.66378		1.03229	3.0749		1.03349	2.71222		1.03262	2.66178
1.03344	3.65806		1.03395	3.06481		1.03516	2.71399		1.03429	2.66806
1.0351	3.65545		1.03562	3.06509		1.03682	2.70885		1.03595	2.67747
1.03677	3.66679		1.03729	3.07603		1.03849	2.70366		1.03762	2.67988
1.03844	3.66981		1.03895	3.08991		1.04016	2.70635		1.03929	2.67031
1.0401	3.64917		1.04062	3.06477		1.04182	2.71347		1.04095	2.66548
1.04177	3.65855		1.04229	3.06601		1.04349	2.71271		1.04262	2.66966
1.04344	3.67588		1.04395	3.08138		1.04516	2.71568		1.04429	2.67916
1.0451	3.66325		1.04562	3.07925		1.04682	2.70651		1.04595	2.68354
1.04677	3.6709		1.04729	3.08468		1.04849	2.71142		1.04762	2.67534
1.04844	3.68136		1.04895	3.08882		1.05016	2.71134		1.04929	2.67449
1.0501	3.66518		1.05062	3.08774		1.05182	2.72164		1.05095	2.67413
1.05177	3.67291		1.05229	3.06533		1.05349	2.71605		1.05262	2.68443
1.05344	3.6824		1.05395	3.08625		1.05516	2.71275		1.05429	2.67884
1.0551	3.67468		1.05562	3.10053		1.05682	2.71263		1.05595	2.68177
1.05677	3.67049		1.05729	3.07844		1.05849	2.7228		1.05762	2.67839
1.05844	3.68924		1.05895	3.08842		1.06016	2.72333		1.05929	2.67876
1.0601	3.67456		1.06062	3.10085		1.06182	2.71697		1.06095	2.68242
1.06177	3.67411		1.06229	3.08577		1.06349	2.7111		1.06262	2.68555
1.06344	3.68015		1.06395	3.09421		1.06516	2.71194		1.06429	2.68362
1.0651	3.67661		1.06562	3.10033		1.06682	2.72453		1.06595	2.6765
1.06677	3.67794		1.06729	3.09554		1.06849	2.72667		1.06762	2.67598
1.06844	3.6859		1.06895	3.07816		1.07016	2.72655		1.06929	2.67912
1.0701	3.68638		1.07062	3.10013		1.07182	2.71818		1.07095	2.68938
1.07177	3.67363		1.07229	3.1177		1.07349	2.72365		1.07262	2.68065
1.07344	3.67576		1.07395	3.09285		1.07516	2.72477		1.07429	2.68101
1.0751	3.69781		1.07562	3.10045		1.07682	2.72988		1.07595	2.67626
1.07677	3.68759		1.07729	3.11738		1.07849	2.72936		1.07762	2.6862
1.07844	3.68292		1.07895	3.08939		1.08016	2.71866		1.07929	2.68922
1.0801	3.69463		1.08062	3.09703		1.08182	2.71765		1.08095	2.69489
1.08177	3.67971		1.08229	3.11775		1.08349	2.72659		1.08262	2.68258
1.08344	3.68007		1.08395	3.11433		1.08516	2.73572		1.08429	2.6858
1.0851	3.69684		1.08562	3.10346		1.08682	2.72904		1.08595	2.68294
1.08677	3.69789		1.08729	3.11079		1.08849	2.72646		1.08762	2.69734
1.08844	3.68566		1.08895	3.11956		1.09016	2.72369		1.08929	2.69296
1.0901	3.68365		1.09062	3.1068		1.09182	2.73206		1.09095	2.68157
1.09177	3.70058		1.09229	3.11964		1.09349	2.73519		1.09262	2.68885
1.09344	3.68172		1.09395	3.12406		1.09516	2.73805		1.09429	2.69344
1.0951	3.68514		1.09562	3.11075		1.09682	2.72731		1.09595	2.69577
1.09677	3.70179		1.09729	3.11099		1.09849	2.72305		1.09762	2.69843
1.09844	3.68691		1.09895	3.13472		1.10016	2.73169		1.09929	2.69392
1.1001	3.6931		1.10062	3.1237		1.10182	2.74296		1.10095	2.68459
1.10177	3.6892		1.10229	3.11264		1.10349	2.73753		1.10262	2.69223
1.10344	3.69045		1.10395	3.13548		1.10516	2.7286		1.10429	2.70072
1.1051	3.67721		1.10562	3.12567		1.10682	2.73081		1.10595	2.70173
1.10677	3.69358		1.10729	3.12627		1.10849	2.73564		1.10762	2.69384
1.10844	3.70899		1.10895	3.13444		1.11016	2.73998		1.10929	2.68744
1.1101	3.6818		1.11062	3.14353		1.11182	2.74754		1.11095	2.68978
1.11177	3.69753		1.11229	3.13195		1.11349	2.73773		1.11262	2.69955
1.11344	3.70203		1.11395	3.1313		1.11516	2.73499		1.11429	2.70708
1.1151	3.68727		1.11562	3.14369		1.11682	2.74107		1.11595	2.70108
1.11677	3.70203		1.11729	3.1459		1.11849	2.7471		1.11762	2.69284
1.11844	3.70935		1.11895	3.13613		1.12016	2.74573		1.11929	2.69271
1.1201	3.69008		1.12062	3.15608		1.12182	2.74199		1.12095	2.70128
1.12177	3.69753		1.12229	3.15298		1.12349	2.74207		1.12262	2.70498
1.12344	3.7034		1.12395	3.13347		1.12516	2.74614		1.12429	2.70527
1.1251	3.70171		1.12562	3.14928		1.12682	2.75253		1.12595	2.70016
1.12677	3.69568		1.12729	3.16324		1.12849	2.75233		1.12762	2.69899
1.12844	3.70324		1.12895	3.1461		1.13016	2.74014		1.12929	2.70088
1.1301	3.70577		1.13062	3.14433		1.13182	2.73833		1.13095	2.7123
1.13177	3.68831		1.13229	3.1597		1.13349	2.7399		1.13262	2.70796
1.13344	3.70799		1.13395	3.13858		1.13516	2.7514		1.13429	2.70213
1.1351	3.6993		1.13562	3.15495		1.13682	2.74931		1.13595	2.69477
1.13677	3.69664		1.13729	3.1597		1.13849	2.7502		1.13762	2.70756
1.13844	3.70694		1.13895	3.1558		1.14016	2.74404		1.13929	2.71403
1.1401	3.71068		1.14062	3.1521		1.14182	2.74215		1.14095	2.70997
1.14177	3.69745		1.14229	3.15797		1.14349	2.74863		1.14262	2.70185
1.14344	3.70042		1.14395	3.16159		1.14516	2.76223		1.14429	2.70297
1.1451	3.71165		1.14562	3.14981		1.14682	2.7504		1.14595	2.70973
1.14677	3.69825		1.14729	3.17149		1.14849	2.74179		1.14762	2.72123
1.14844	3.69829		1.14895	3.16405		1.15016	2.75161		1.14929	2.71657
1.1501	3.71281		1.15062	3.15391		1.15182	2.75591		1.15095	2.70897
1.15177	3.72098		1.15229	3.16171		1.15349	2.76375		1.15262	2.70551
1.15344	3.69254		1.15395	3.17804		1.15516	2.75197		1.15429	2.71098
1.1551	3.71169		1.15562	3.16457		1.15682	2.74388		1.15595	2.71765
1.15677	3.70585		1.15729	3.16063		1.15849	2.74951		1.15762	2.72144
1.15844	3.70251		1.15895	3.17905		1.16016	2.75869		1.15929	2.71202
1.1601	3.71418		1.16062	3.17579		1.16182	2.75977		1.16095	2.71013
1.16177	3.72058		1.16229	3.17076		1.16349	2.75205		1.16262	2.71774
1.16344	3.70799		1.16395	3.17981		1.16516	2.74947		1.16429	2.72614
1.1651	3.70799		1.16562	3.18432		1.16682	2.75547		1.16595	2.71963
1.16677	3.71752		1.16729	3.1741		1.16849	2.75338		1.16762	2.71564
1.16844	3.71752		1.16895	3.17724		1.17016	2.76902		1.16929	2.71544
1.1701	3.70501		1.17062	3.18826		1.17182	2.76432		1.17095	2.72675
1.17177	3.71225		1.17229	3.17664		1.17349	2.75667		1.17262	2.72196
1.17344	3.711		1.17395	3.17378		1.17516	2.7547		1.17429	2.73077
1.1751	3.70678		1.17562	3.18854		1.17682	2.76017		1.17595	2.72506
1.17677	3.72568		1.17729	3.18911		1.17849	2.76979		1.17762	2.72023
1.17844	3.7217		1.17895	3.17056		1.18016	2.76166		1.17929	2.72216
1.1801	3.70947		1.18062	3.20065		1.18182	2.76146		1.18095	2.7296
1.18177	3.72033		1.18229	3.18203		1.18349	2.75945		1.18262	2.72691
1.18344	3.73542		1.18395	3.16224		1.18516	2.76931		1.18429	2.71902
1.1851	3.71177		1.18562	3.19132		1.18682	2.7747		1.18595	2.72003
1.18677	3.72806		1.18729	3.20089		1.18849	2.77144		1.18762	2.7288
1.18844	3.72476		1.18895	3.17953		1.19016	2.76114		1.18929	2.73342
1.1901	3.70549		1.19062	3.18935		1.19182	2.76287		1.19095	2.73592
1.19177	3.72259		1.19229	3.19763		1.19349	2.77103		1.19262	2.72441
1.19344	3.72983		1.19395	3.18987		1.19516	2.77582		1.19429	2.72329
1.1951	3.7141		1.19562	3.199		1.19682	2.77622		1.19595	2.73282
1.19677	3.70923		1.19729	3.20467		1.19849	2.76609		1.19762	2.73793
1.19844	3.7254		1.19895	3.198		1.20016	2.76923		1.19929	2.74034
1.2001	3.72621		1.20062	3.19349		1.20182	2.78021		1.20095	2.73801
1.20177	3.71563		1.20229	3.20278		1.20349	2.78174		1.20262	2.72598
1.20344	3.7291		1.20395	3.21095		1.20516	2.77687		1.20429	2.72703
1.2051	3.72741		1.20562	3.19333		1.20682	2.77244		1.20595	2.74151
1.20677	3.70573		1.20729	3.20355		1.20849	2.76999		1.20762	2.73906
1.20844	3.72625		1.20895	3.21196		1.21016	2.78033		1.20929	2.73552
1.2101	3.74065		1.21062	3.19985		1.21182	2.78544		1.21095	2.72638
1.21177	3.725		1.21229	3.19176		1.21349	2.78294		1.21262	2.72783
1.21344	3.7248		1.21395	3.21887		1.21516	2.77699		1.21429	2.7508
1.2151	3.72158		1.21562	3.19997		1.21682	2.77373		1.21595	2.74195
1.21677	3.70541		1.21729	3.19848		1.21849	2.78029		1.21762	2.73914
1.21844	3.72395		1.21895	3.21316		1.22016	2.78532		1.21929	2.7327
1.2201	3.72753		1.22062	3.21014		1.22182	2.78757		1.22095	2.74042
1.22177	3.72283		1.22229	3.20958		1.22349	2.77626		1.22262	2.74819
1.22344	3.72943		1.22395	3.20399		1.22516	2.7782		1.22429	2.75157
1.2251	3.74105		1.22562	3.22068		1.22682	2.78395		1.22595	2.74935
1.22677	3.73433		1.22729	3.20966		1.22849	2.7899		1.22762	2.7403
1.22844	3.73465		1.22895	3.20548		1.23016	2.78592		1.22929	2.74497
1.2301	3.74495		1.23062	3.21968		1.23182	2.7827		1.23095	2.75197
1.23177	3.73361		1.23229	3.21803		1.23349	2.7761		1.23262	2.75241
1.23344	3.72677		1.23395	3.20504		1.23516	2.78097		1.23429	2.74638
1.2351	3.74576		1.23562	3.2348		1.23682	2.79091		1.23595	2.73801
1.23677	3.74495		1.23729	3.20431		1.23849	2.79336		1.23762	2.74352
1.23844	3.72995		1.23895	3.2136		1.24016	2.78632		1.23929	2.75772
1.2401	3.73453		1.24062	3.22004		1.24182	2.7796		1.24095	2.75752
1.24177	3.74282		1.24229	3.2276		1.24349	2.78664		1.24262	2.75603
1.24344	3.72745		1.24395	3.22479		1.24516	2.79694		1.24429	2.7434
1.2451	3.73984		1.24562	3.21763		1.24682	2.79895		1.24595	2.75422
1.24677	3.7435		1.24729	3.24349		1.24849	2.78906		1.24762	2.75394
1.24844	3.73482		1.24895	3.22849		1.25016	2.78628		1.24929	2.75555
1.2501	3.72866		1.25062	3.21767		1.25182	2.78511		1.25095	2.75149
1.25177	3.74322		1.25229	3.24172		1.25349	2.79252		1.25262	2.74533
1.25344	3.73936		1.25395	3.22495		1.25516	2.79384		1.25429	2.74863
1.2551	3.73558		1.25562	3.2101		1.25682	2.79268		1.25595	2.75366
1.25677	3.73944		1.25729	3.22925		1.25849	2.78765		1.25762	2.75989
1.25844	3.74202		1.25895	3.24575		1.26016	2.78463		1.25929	2.75084
1.2601	3.73256		1.26062	3.23561		1.26182	2.78942		1.26095	2.75209
1.26177	3.74013		1.26229	3.24011		1.26349	2.79783		1.26262	2.74867
1.26344	3.75191		1.26395	3.25548		1.26516	2.79718		1.26429	2.75748
1.2651	3.74395		1.26562	3.23396		1.26682	2.7854		1.26595	2.75603
1.26677	3.7349		1.26729	3.2344		1.26849	2.78729		1.26762	2.75462
1.26844	3.76076		1.26895	3.25701		1.27016	2.79762		1.26929	2.75
1.2701	3.74652		1.27062	3.248		1.27182	2.80173		1.27095	2.75124
1.27177	3.74447		1.27229	3.235		1.27349	2.801		1.27262	2.75398
1.27344	3.75992		1.27395	3.24317		1.27516	2.79433		1.27429	2.75478
1.2751	3.74342		1.27562	3.25532		1.27682	2.78636		1.27595	2.75124
1.27677	3.73606		1.27729	3.24015		1.27849	2.79095		1.27762	2.75386
1.27844	3.76378		1.27895	3.25013		1.28016	2.80776		1.27929	2.75217
1.2801	3.76273		1.28062	3.25966		1.28182	2.8035		1.28095	2.75708
1.28177	3.74186		1.28229	3.24329		1.28349	2.79915		1.28262	2.76327
1.28344	3.75823		1.28395	3.24506		1.28516	2.79348		1.28429	2.75684
1.2851	3.75376		1.28562	3.26401		1.28682	2.80116		1.28595	2.757
1.28677	3.74942		1.28729	3.25138		1.28849	2.8113		1.28762	2.75362
1.28844	3.74226		1.28895	3.24832		1.29016	2.80869		1.28929	2.76054
1.2901	3.76269		1.29062	3.25311		1.29182	2.80201		1.29095	2.76094
1.29177	3.75372		1.29229	3.26155		1.29349	2.79927		1.29262	2.7615
1.29344	3.74564		1.29395	3.25729		1.29516	2.80977		1.29429	2.75273
1.2951	3.75968		1.29562	3.25411		1.29682	2.8117		1.29595	2.75382
1.29677	3.75372		1.29729	3.28114		1.29849	2.80881		1.29762	2.76408
1.29844	3.75509		1.29895	3.25721		1.30016	2.80036		1.29929	2.76548
1.3001	3.76342		1.30062	3.25576		1.30182	2.80012		1.30095	2.76424
1.30177	3.754		1.30229	3.27531		1.30349	2.80615		1.30262	2.75692
1.30344	3.75264		1.30395	3.26228		1.30516	2.8189		1.30429	2.7504
1.3051	3.76153		1.30562	3.26147		1.30682	2.81645		1.30595	2.75478
1.30677	3.76893		1.30729	3.26944		1.30849	2.80531		1.30762	2.77216
1.30844	3.75248		1.30895	3.26779		1.31016	2.80068		1.30929	2.77369
1.3101	3.76261		1.31062	3.25733		1.31182	2.81408		1.31095	2.77023
1.31177	3.76716		1.31229	3.27161		1.31349	2.82096		1.31262	2.76017
1.31344	3.75457		1.31395	3.28046		1.31516	2.81649		1.31429	2.76858
1.3151	3.75738		1.31562	3.26594		1.31682	2.80728		1.31595	2.77023
1.31677	3.76599		1.31729	3.27024		1.31849	2.80322		1.31762	2.77216
1.31844	3.76016		1.31895	3.28179		1.32016	2.81738		1.31929	2.77534
1.3201	3.75191		1.32062	3.27881		1.32182	2.82281		1.32095	2.76858
1.32177	3.7717		1.32229	3.26912		1.32349	2.8177		1.32262	2.76689
1.32344	3.76639		1.32395	3.28661		1.32516	2.80221		1.32429	2.77075
1.3251	3.75485		1.32562	3.27845		1.32682	2.81355		1.32595	2.77534
1.32677	3.77106		1.32729	3.26775		1.32849	2.81504		1.32762	2.76834
1.32844	3.76869		1.32895	3.28891		1.33016	2.82236		1.32929	2.76665
1.3301	3.75155		1.33062	3.29442		1.33182	2.81508		1.33095	2.75909
1.33177	3.76893		1.33229	3.27507		1.33349	2.81118		1.33262	2.77385
1.33344	3.77774		1.33395	3.28183		1.33516	2.8142		1.33429	2.7823
1.3351	3.75939		1.33562	3.29056		1.33682	2.8214		1.33595	2.78363
1.33677	3.76688		1.33729	3.28263		1.33849	2.82506		1.33762	2.76923
1.33844	3.77142		1.33895	3.28038		1.34016	2.82092		1.33929	2.76693
1.3401	3.76539		1.34062	3.29631		1.34182	2.80965		1.34095	2.76597
1.34177	3.77106		1.34229	3.28541		1.34349	2.8177		1.34262	2.78359
1.34344	3.78208		1.34395	3.2883		1.34516	2.82719		1.34429	2.78178
1.3451	3.7785		1.34562	3.29711		1.34682	2.83149		1.34595	2.7782
1.34677	3.76796		1.34729	3.30576		1.34849	2.82257		1.34762	2.77357
1.34844	3.79073		1.34895	3.28135		1.35016	2.81239		1.34929	2.77663
1.3501	3.7783		1.35062	3.29313		1.35182	2.82309		1.35095	2.78793
1.35177	3.76905		1.35229	3.30331		1.35349	2.83089		1.35262	2.7866
1.35344	3.78377		1.35395	3.29229		1.35516	2.8329		1.35429	2.77369
1.3551	3.77927		1.35562	3.28931		1.35682	2.81882		1.35595	2.77864
1.35677	3.77991		1.35729	3.30367		1.35849	2.81814		1.35762	2.78334
1.35844	3.7785		1.35895	3.29112		1.36016	2.82482		1.35929	2.78982
1.3601	3.79178		1.36062	3.29225		1.36182	2.83664		1.36095	2.78853
1.36177	3.77396		1.36229	3.30616		1.36349	2.83697		1.36262	2.78286
1.36344	3.76555		1.36395	3.3087		1.36516	2.8286		1.36429	2.78266
1.3651	3.78297		1.36562	3.29064		1.36682	2.82478		1.36595	2.77779
1.36677	3.78132		1.36729	3.29804		1.36849	2.82892		1.36762	2.78487
1.36844	3.78385		1.36895	3.30242		1.37016	2.84187		1.36929	2.7817
1.3701	3.79246		1.37062	3.29623		1.37182	2.83656		1.37095	2.78729
1.37177	3.78582		1.37229	3.30017		1.37349	2.82723		1.37262	2.78161
1.37344	3.77034		1.37395	3.31115		1.37516	2.82667		1.37429	2.7889
1.3751	3.78828		1.37562	3.29844		1.37682	2.83121		1.37595	2.79501
1.37677	3.78321		1.37729	3.29526		1.37849	2.84059		1.37762	2.79746
1.37844	3.77388		1.37895	3.3192		1.38016	2.84039		1.37929	2.7901
1.3801	3.79057		1.38062	3.31743		1.38182	2.83347		1.38095	2.78346
1.38177	3.78852		1.38229	3.30134		1.38349	2.82804		1.38262	2.79151
1.38344	3.77424		1.38395	3.31067		1.38516	2.83045		1.38429	2.7973
1.3851	3.79037		1.38562	3.32024		1.38682	2.84437		1.38595	2.80141
1.38677	3.78542		1.38729	3.31123		1.38849	2.84083		1.38762	2.79356
1.38844	3.77158		1.38895	3.31023		1.39016	2.84187		1.38929	2.78857
1.3901	3.78281		1.39062	3.32604		1.39182	2.82924		1.39095	2.79288
1.39177	3.79145		1.39229	3.31196		1.39349	2.83833		1.39262	2.79887
1.39344	3.76398		1.39395	3.30653		1.39516	2.84738		1.39429	2.79726
1.3951	3.76076		1.39562	3.3274		1.39682	2.84574		1.39595	2.79666
1.39677	3.77424		1.39729	3.3159		1.39849	2.84296		1.39762	2.79191
1.39844	3.7676		1.39895	3.31055		1.40016	2.83298		1.39929	2.79312
1.4001	3.77766		1.40062	3.32801		1.40182	2.83584		1.40095	2.79425
1.40177	3.79057		1.40229	3.32201		1.40349	2.84505		1.40262	2.80466
1.40344	3.78333		1.40395	3.31614		1.40516	2.84714		1.40429	2.80068
1.4051	3.78128		1.40562	3.32322		1.40682	2.84473		1.40595	2.79501
1.40677	3.79298		1.40729	3.33489		1.40849	2.83982		1.40762	2.79091
1.40844	3.79049		1.40895	3.3204		1.41016	2.84039		1.40929	2.79819
1.4101	3.77573		1.41062	3.32024		1.41182	2.84618		1.41095	2.80816
1.41177	3.78055		1.41229	3.33485		1.41349	2.85402		1.41262	2.80004
1.41344	3.78952		1.41395	3.33376		1.41516	2.8467		1.41429	2.79795
1.4151	3.78377		1.41562	3.32773		1.41682	2.84127		1.41595	2.7963
1.41677	3.7789		1.41729	3.32761		1.41849	2.84147		1.41762	2.79827
1.41844	3.78779		1.41895	3.34655		1.42016	2.85245		1.41929	2.80426
1.4201	3.77697		1.42062	3.31767		1.42182	2.85929		1.42095	2.80378
1.42177	3.77915		1.42229	3.3402		1.42349	2.84783		1.42262	2.80012
1.42344	3.79793		1.42395	3.34382		1.42516	2.84288		1.42429	2.7963
1.4251	3.78405		1.42562	3.33279		1.42682	2.84618		1.42595	2.79368
1.42677	3.76547		1.42729	3.33493		1.42849	2.85756		1.42762	2.80635
1.42844	3.78735		1.42895	3.34478		1.43016	2.86259		1.42929	2.80487
1.4301	3.78534		1.43062	3.34185		1.43182	2.8506		1.43095	2.80072
1.43177	3.77657		1.43229	3.32728		1.43349	2.84718		1.43262	2.79292
1.43344	3.79974		1.43395	3.34221		1.43516	2.84742		1.43429	2.79598
1.4351	3.79162		1.43562	3.35186		1.43682	2.85169		1.43595	2.80366
1.43677	3.77557		1.43729	3.33275		1.43849	2.86653		1.43762	2.81359
1.43844	3.80075		1.43895	3.34056		1.44016	2.85141		1.43929	2.80221
1.4401	3.79556		1.44062	3.35283		1.44182	2.84883		1.44095	2.78998
1.44177	3.78474		1.44229	3.33553		1.44349	2.84903		1.44262	2.80474
1.44344	3.79479		1.44395	3.34329		1.44516	2.85748		1.44429	2.80651
1.4451	3.78482		1.44562	3.35311		1.44682	2.86166		1.44595	2.81247
1.44677	3.79202		1.44729	3.35307		1.44849	2.85229		1.44762	2.80442
1.44844	3.79121		1.44895	3.35033		1.45016	2.84501		1.44929	2.80213
1.4501	3.79733		1.45062	3.34579		1.45182	2.84449		1.45095	2.80507
1.45177	3.78888		1.45229	3.36296		1.45349	2.85277		1.45262	2.80953
1.45344	3.78417		1.45395	3.34953		1.45516	2.86211		1.45429	2.81199
1.4551	3.80228		1.45562	3.35102		1.45682	2.85374		1.45595	2.80378
1.45677	3.80215		1.45729	3.35315		1.45849	2.8467		1.45762	2.80193
1.45844	3.79149		1.45895	3.3624		1.46016	2.84574		1.45929	2.80213
1.4601	3.80409		1.46062	3.35037		1.46182	2.85322		1.46095	2.81392
1.46177	3.79861		1.46229	3.35866		1.46349	2.86183		1.46262	2.81231
1.46344	3.77991		1.46395	3.36453		1.46516	2.85265		1.46429	2.80728
1.4651	3.80658		1.46562	3.34474		1.46682	2.84714		1.46595	2.80611
1.46677	3.80948		1.46729	3.35757		1.46849	2.84944		1.46762	2.80921
1.46844	3.79817		1.46895	3.37278		1.47016	2.85603		1.46929	2.81275
1.4701	3.79109		1.47062	3.35709		1.47182	2.86621		1.47095	2.81665
1.47177	3.80453		1.47229	3.3556		1.47349	2.85881		1.47262	2.80973
1.47344	3.79705		1.47395	3.37596		1.47516	2.85173		1.47429	2.80893
1.4751	3.79757		1.47562	3.36268		1.47682	2.84887		1.47595	2.81182
1.47677	3.80606		1.47729	3.36321		1.47849	2.85744		1.47762	2.81376
1.47844	3.79648		1.47895	3.37338		1.48016	2.86235		1.47929	2.821
1.4801	3.78502		1.48062	3.36944		1.48182	2.85845		1.48095	2.81351
1.48177	3.80779		1.48229	3.36172		1.48349	2.85652		1.48262	2.81239
1.48344	3.81338		1.48395	3.36465		1.48516	2.85792		1.48429	2.81384
1.4851	3.79785		1.48562	3.38066		1.48682	2.86215		1.48595	2.81814
1.48677	3.80215		1.48729	3.36405		1.48849	2.86255		1.48762	2.8187
1.48844	3.79604		1.48895	3.36586		1.49016	2.8638		1.48929	2.82128
1.4901	3.80284		1.49062	3.37708		1.49182	2.8545		1.49095	2.81363
1.49177	3.80626		1.49229	3.37226		1.49349	2.85016		1.49262	2.81677
1.49344	3.80746		1.49395	3.36248		1.49516	2.8648		1.49429	2.81701
1.4951	3.80726		1.49562	3.38328		1.49682	2.86106		1.49595	2.82699
1.49677	3.79604		1.49729	3.37262		1.49849	2.86364		1.49762	2.82208
1.49844	3.81535		1.49895	3.36445		1.50016	2.86042		1.49929	2.81842
1.5001	3.81442		1.50062	3.37926		1.50182	2.85644		1.50095	2.81693
1.50177	3.7993		1.50229	3.38819		1.50349	2.86778		1.50262	2.82148
1.50344	3.81322		1.50395	3.37845		1.50516	2.87112		1.50429	2.82888
1.5051	3.81587		1.50562	3.3721		1.50682	2.86697		1.50595	2.82675
1.50677	3.80059		1.50729	3.38851		1.50849	2.86171		1.50762	2.81886
1.50844	3.80767		1.50895	3.37821		1.51016	2.86034		1.50929	2.82345
1.5101	3.82436		1.51062	3.36819		1.51182	2.86452		1.51095	2.8251
1.51177	3.79801		1.51229	3.39796		1.51349	2.87337		1.51262	2.83222
1.51344	3.80292		1.51395	3.39474		1.51516	2.87361		1.51429	2.83001
1.5151	3.81487		1.51562	3.36699		1.51682	2.86412		1.51595	2.82558
1.51677	3.79954		1.51729	3.38634		1.51849	2.86323		1.51762	2.82671
1.51844	3.80714		1.51895	3.39205		1.52016	2.87241		1.51929	2.82892
1.5201	3.82058		1.52062	3.37994		1.52182	2.87792		1.52095	2.83777
1.52177	3.80477		1.52229	3.38786		1.52349	2.87985		1.52262	2.83512
1.52344	3.80043		1.52395	3.39607		1.52516	2.87136		1.52429	2.82409
1.5251	3.81306		1.52562	3.38903		1.52682	2.86685		1.52595	2.82216
1.52677	3.81527		1.52729	3.38529		1.52849	2.86565		1.52762	2.8317
1.52844	3.81426		1.52895	3.40025		1.53016	2.87369		1.52929	2.83443
1.5301	3.80992		1.53062	3.40299		1.53182	2.87611		1.53095	2.83628
1.53177	3.81712		1.53229	3.38742		1.53349	2.86931		1.53262	2.83125
1.53344	3.81285		1.53395	3.38835		1.53516	2.86315		1.53429	2.82723
1.5351	3.81567		1.53562	3.404		1.53682	2.86991		1.53595	2.8323
1.53677	3.82561		1.53729	3.39169		1.53849	2.87892		1.53762	2.83978
1.53844	3.81161		1.53895	3.39655		1.54016	2.87864		1.53929	2.84469
1.5401	3.8137		1.54062	3.41063		1.54182	2.87245		1.54095	2.83693
1.54177	3.82303		1.54229	3.39032		1.54349	2.87257		1.54262	2.83117
1.54344	3.81837		1.54395	3.3838		1.54516	2.86661		1.54429	2.84127
1.5451	3.81503		1.54562	3.4163		1.54682	2.88777		1.54595	2.84847
1.54677	3.82971		1.54729	3.41208		1.54849	2.88544		1.54762	2.84626
1.54844	3.82062		1.54895	3.40021		1.55016	2.87973		1.54929	2.83809
1.5501	3.80682		1.55062	3.4005		1.55182	2.8751		1.55095	2.83045
1.55177	3.8275		1.55229	3.4077		1.55349	2.87401		1.55262	2.84131
1.55344	3.8213		1.55395	3.40001		1.55516	2.88749		1.55429	2.84449
1.5551	3.81434		1.55562	3.40701		1.55682	2.89035		1.55595	2.84803
1.55677	3.82971		1.55729	3.41783		1.55849	2.88242		1.55762	2.84087
1.55844	3.82098		1.55895	3.40223		1.56016	2.8747		1.55929	2.83415
1.5601	3.82452		1.56062	3.39539		1.56182	2.87647		1.56095	2.84026
1.56177	3.82931		1.56229	3.41767		1.56349	2.88854		1.56262	2.8399
1.56344	3.83047		1.56395	3.41425		1.56516	2.89344		1.56429	2.84755
1.5651	3.82874		1.56562	3.40255		1.56682	2.88331		1.56595	2.84159
1.56677	3.82166		1.56729	3.41904		1.56849	2.87321		1.56762	2.84087
1.56844	3.84158		1.56895	3.40729		1.57016	2.87691		1.56929	2.8399
1.5701	3.83699		1.57062	3.4087		1.57182	2.88914		1.57095	2.84915
1.57177	3.82368		1.57229	3.41128		1.57349	2.89143		1.57262	2.84175
1.57344	3.8417		1.57395	3.42399		1.57516	2.88886		1.57429	2.8434
1.5751	3.84395		1.57562	3.40826		1.57682	2.88017		1.57595	2.83709
1.57677	3.83321		1.57729	3.40609		1.57849	2.87715		1.57762	2.83467
1.57844	3.83514		1.57895	3.4297		1.58016	2.88608		1.57929	2.84602
1.5801	3.84005		1.58062	3.41321		1.58182	2.89127		1.58095	2.84883
1.58177	3.83132		1.58229	3.40842		1.58349	2.88391		1.58262	2.84155
1.58344	3.84475		1.58395	3.42769		1.58516	2.87816		1.58429	2.84155
1.5851	3.84524		1.58562	3.4114		1.58682	2.88061		1.58595	2.84018
1.58677	3.83176		1.58729	3.40556		1.58849	2.89099		1.58762	2.8391
1.58844	3.83072		1.58895	3.43014		1.59016	2.89694		1.58929	2.84722
1.5901	3.84636		1.59062	3.42483		1.59182	2.88379		1.59095	2.84582
1.59177	3.83828		1.59229	3.43083		1.59349	2.88154		1.59262	2.84288
1.59344	3.83643		1.59395	3.41972		1.59516	2.88282		1.59429	2.8358
1.5951	3.86326		1.59562	3.42652		1.59682	2.89151		1.59595	2.84324
1.59677	3.83868		1.59729	3.42825		1.59849	2.89602		1.59762	2.84493
1.59844	3.83164		1.59895	3.42423		1.60016	2.89006		1.59929	2.85024
1.6001	3.85401		1.60062	3.44068		1.60182	2.88793		1.60095	2.84397
1.60177	3.84516		1.60229	3.43501		1.60349	2.88934		1.60262	2.84304
1.60344	3.8423		1.60395	3.41723		1.60516	2.89316		1.60429	2.84135
1.6051	3.84327		1.60562	3.43984		1.60682	2.89706		1.60595	2.84272
1.60677	3.84898		1.60729	3.44861		1.60849	2.8885		1.60762	2.85475
1.60844	3.84998		1.60895	3.41932		1.61016	2.88451		1.60929	2.85141
1.6101	3.84669		1.61062	3.44338		1.61182	2.89059		1.61095	2.84509
1.61177	3.85449		1.61229	3.4402		1.61349	2.90068		1.61262	2.84131
1.61344	3.84757		1.61395	3.42198		1.61516	2.90382		1.61429	2.84658
1.6151	3.84266		1.61562	3.44088		1.61682	2.88636		1.61595	2.85692
1.61677	3.84833		1.61729	3.44072		1.61849	2.88842		1.61762	2.85454
1.61844	3.84669		1.61895	3.43674		1.62016	2.88922		1.61929	2.84493
1.6201	3.84588		1.62062	3.43022		1.62182	2.89714		1.62095	2.84477
1.62177	3.85316		1.62229	3.43779		1.62349	2.90825		1.62262	2.85052
1.62344	3.85175		1.62395	3.45009		1.62516	2.90937		1.62429	2.85849
1.6251	3.83747		1.62562	3.43235		1.62682	2.89839		1.62595	2.85732
1.62677	3.85461		1.62729	3.44684		1.62849	2.89159		1.62762	2.85418
1.62844	3.85123		1.62895	3.45669		1.63016	2.90185		1.62929	2.84738
1.6301	3.83232		1.63062	3.41892		1.63182	2.9008		1.63095	2.84867
1.63177	3.85582		1.63229	3.44406		1.63349	2.90587		1.63262	2.86464
1.63344	3.85602		1.63395	3.46204		1.63516	2.90161		1.63429	2.85471
1.6351	3.84532		1.63562	3.44004		1.63682	2.89566		1.63595	2.85808
1.63677	3.85232		1.63729	3.44048		1.63849	2.90225		1.63762	2.8504
1.63844	3.85859		1.63895	3.43433		1.64016	2.91255		1.63929	2.85161
1.6401	3.83679		1.64062	3.43638		1.64182	2.91484		1.64095	2.86235
1.64177	3.85167		1.64229	3.43469		1.64349	2.90274		1.64262	2.86621
1.64344	3.86619		1.64395	3.44933		1.64516	2.90575		1.64429	2.85378
1.6451	3.84479		1.64562	3.45311		1.64682	2.90817		1.64595	2.85072
1.64677	3.84459		1.64729	3.43827		1.64849	2.91509		1.64762	2.85712
1.64844	3.85763		1.64895	3.4515		1.65016	2.92023		1.64929	2.86625
1.6501	3.84628		1.65062	3.45963		1.65182	2.90732		1.65095	2.87047
1.65177	3.83586		1.65229	3.44945		1.65349	2.89803		1.65262	2.86404
1.65344	3.84395		1.65395	3.44257		1.65516	2.90165		1.65429	2.85957
1.6551	3.83558		1.65562	3.45597		1.65682	2.91074		1.65595	2.85764
1.65677	3.83369		1.65729	3.45339		1.65849	2.9107		1.65762	2.86372
1.65844	3.83892		1.65895	3.45838		1.66016	2.90825		1.65929	2.86529
1.6601	3.85578		1.66062	3.46417		1.66182	2.90221		1.66095	2.86508
1.66177	3.84379		1.66229	3.45975		1.66349	2.90298		1.66262	2.86179
1.66344	3.84986		1.66395	3.42805		1.66516	2.91384		1.66429	2.85873
1.6651	3.85091		1.66562	3.44627		1.66682	2.91686		1.66595	2.86456
1.66677	3.84745		1.66729	3.46828		1.66849	2.90873		1.66762	2.87104
1.66844	3.84608		1.66895	3.4591		1.67016	2.90225		1.66929	2.86681
1.6701	3.86		1.67062	3.46924		1.67182	2.9043		1.67095	2.85949
1.67177	3.85646		1.67229	3.46136		1.67349	2.91597		1.67262	2.8671
1.67344	3.84902		1.67395	3.46377		1.67516	2.91686		1.67429	2.86524
1.6751	3.85972		1.67562	3.4552		1.67682	2.91167		1.67595	2.86927
1.67677	3.85264		1.67729	3.47922		1.67849	2.9039		1.67762	2.86488
1.67844	3.84294		1.67895	3.47845		1.68016	2.90921		1.67929	2.85877
1.6801	3.85795		1.68062	3.45026		1.68182	2.91621		1.68095	2.86066
1.68177	3.85614		1.68229	3.47073		1.68349	2.91935		1.68262	2.86983
1.68344	3.83868		1.68395	3.48059		1.68516	2.91388		1.68429	2.86693
1.6851	3.85389		1.68562	3.4653		1.68682	2.89948		1.68595	2.8718
1.68677	3.8563		1.68729	3.47045		1.68849	2.90455		1.68762	2.86323
1.68844	3.85284		1.68895	3.48264		1.69016	2.91537		1.68929	2.86195
1.6901	3.84443		1.69062	3.46019		1.69182	2.9245		1.69095	2.86456
1.69177	3.86197		1.69229	3.47524		1.69349	2.91565		1.69262	2.87003
1.69344	3.85364		1.69395	3.48553		1.69516	2.90974		1.69429	2.87856
1.6951	3.84423		1.69562	3.48147		1.69682	2.90676		1.69595	2.86388
1.69677	3.85743		1.69729	3.47149		1.69849	2.91637		1.69762	2.87116
1.69844	3.84745		1.69895	3.46993		1.70016	2.92184		1.69929	2.86384
1.7001	3.85566		1.70062	3.48409		1.70182	2.91436		1.70095	2.87784
1.70177	3.85827		1.70229	3.47013		1.70349	2.90905		1.70262	2.87739
1.70344	3.85107		1.70395	3.47938		1.70516	2.90945		1.70429	2.87212
1.7051	3.85465		1.70562	3.48767		1.70682	2.91496		1.70595	2.86609
1.70677	3.84701		1.70729	3.46679		1.70849	2.92124		1.70762	2.86657
1.70844	3.86455		1.70895	3.46739		1.71016	2.92011		1.70929	2.87792
1.7101	3.85433		1.71062	3.49273		1.71182	2.91126		1.71095	2.87723
1.71177	3.85324		1.71229	3.47805		1.71349	2.90925		1.71262	2.8782
1.71344	3.86173		1.71395	3.47411		1.71516	2.92442		1.71429	2.86641
1.7151	3.85783		1.71562	3.48055		1.71682	2.92699		1.71595	2.87043
1.71677	3.83944		1.71729	3.48501		1.71849	2.91525		1.71762	2.87659
1.71844	3.87082		1.71895	3.47085		1.72016	2.91549		1.71929	2.87932
1.7201	3.86084		1.72062	3.4935		1.72182	2.91299		1.72095	2.87961
1.72177	3.84656		1.72229	3.49551		1.72349	2.91718		1.72262	2.87051
1.72344	3.85493		1.72395	3.47761		1.72516	2.9257		1.72429	2.86903
1.7251	3.86607		1.72562	3.48316		1.72682	2.92039		1.72595	2.87498
1.72677	3.85859		1.72729	3.50271		1.72849	2.91287		1.72762	2.87599
1.72844	3.85735		1.72895	3.47837		1.73016	2.91368		1.72929	2.8821
1.7301	3.86551		1.73062	3.48119		1.73182	2.92124		1.73095	2.86895
1.73177	3.84544		1.73229	3.50195		1.73349	2.92663		1.73262	2.8794
1.73344	3.85722		1.73395	3.48256		1.73516	2.92136		1.73429	2.88158
1.7351	3.87046		1.73562	3.48477		1.73682	2.92039		1.73595	2.88343
1.73677	3.86141		1.73729	3.50062		1.73849	2.92474		1.73762	2.88781
1.73844	3.85767		1.73895	3.49475		1.74016	2.92643		1.73929	2.88246
1.7401	3.86591		1.74062	3.47588		1.74182	2.93287		1.74095	2.88186
1.74177	3.86141		1.74229	3.4939		1.74349	2.92667		1.74262	2.88081
1.74344	3.85883		1.74395	3.51064		1.74516	2.91505		1.74429	2.88721
1.7451	3.86278		1.74562	3.49253		1.74682	2.91915		1.74595	2.88673
1.74677	3.87066		1.74729	3.49595		1.74849	2.92611		1.74762	2.8821
1.74844	3.85485		1.74895	3.51003		1.75016	2.93411		1.74929	2.87948
1.7501	3.84946		1.75062	3.49551		1.75182	2.92647		1.75095	2.88612
1.75177	3.87436		1.75229	3.49446		1.75349	2.91694		1.75262	2.88387
1.75344	3.85191		1.75395	3.50862		1.75516	2.92031		1.75429	2.89537
1.7551	3.86028		1.75562	3.50762		1.75682	2.92566		1.75595	2.88918
1.75677	3.87372		1.75729	3.48787		1.75849	2.93307		1.75762	2.88125
1.75844	3.86241		1.75895	3.49949		1.76016	2.929		1.75929	2.87864
1.7601	3.85662		1.76062	3.51249		1.76182	2.92317		1.76095	2.89151
1.76177	3.86676		1.76229	3.49857		1.76349	2.9171		1.76262	2.89183
1.76344	3.86861		1.76395	3.5011		1.76516	2.92377		1.76429	2.89344
1.7651	3.85771		1.76562	3.5042		1.76682	2.93669		1.76595	2.88234
1.76677	3.86483		1.76729	3.50062		1.76849	2.92856		1.76762	2.88367
1.76844	3.87038		1.76895	3.48964		1.77016	2.92695		1.76929	2.88673
1.7701	3.86503		1.77062	3.51635		1.77182	2.92414		1.77095	2.89328
1.77177	3.86044		1.77229	3.50959		1.77349	2.93363		1.77262	2.90201
1.77344	3.86467		1.77395	3.49994		1.77516	2.94119		1.77429	2.8858
1.7751	3.87078		1.77562	3.50456		1.77682	2.9354		1.77595	2.88089
1.77677	3.86004		1.77729	3.51208		1.77849	2.92506		1.77762	2.88383
1.77844	3.87106		1.77895	3.50782		1.78016	2.92281		1.77929	2.8926
1.7801	3.87183		1.78062	3.50102		1.78182	2.93218		1.78095	2.89698
1.78177	3.85123		1.78229	3.52568		1.78349	2.93982		1.78262	2.89401
1.78344	3.86499		1.78395	3.5046		1.78516	2.93942		1.78429	2.88592
1.7851	3.88699		1.78562	3.50464		1.78682	2.93037		1.78595	2.88399
1.78677	3.86149		1.78729	3.52311		1.78849	2.93069		1.78762	2.89336
1.78844	3.86833		1.78895	3.51876		1.79016	2.93407		1.78929	2.90032
1.7901	3.87195		1.79062	3.49889		1.79182	2.94473		1.79095	2.89135
1.79177	3.85855		1.79229	3.50758		1.79349	2.94457		1.79262	2.88894
1.79344	3.86495		1.79395	3.53368		1.79516	2.93399		1.79429	2.88978
1.7951	3.87915		1.79562	3.51997		1.79682	2.92534		1.79595	2.89747
1.79677	3.86197		1.79729	3.51478		1.79849	2.93287		1.79762	2.90193
1.79844	3.85722		1.79895	3.53067		1.80016	2.9426		1.79929	2.88552
1.8001	3.87597		1.80062	3.5155		1.80182	2.94296		1.80095	2.88624
1.80177	3.87698		1.80229	3.52061		1.80349	2.94087		1.80262	2.88435
1.80344	3.86551		1.80395	3.52813		1.80516	2.93488		1.80429	2.89316
1.8051	3.87541		1.80562	3.5252		1.80682	2.94015		1.80595	2.89871
1.80677	3.86776		1.80729	3.5178		1.80849	2.94264		1.80762	2.89815
1.80844	3.86177		1.80895	3.52713		1.81016	2.94932		1.80929	2.88612
1.8101	3.87512		1.81062	3.54298		1.81182	2.94059		1.81095	2.89147
1.81177	3.87577		1.81229	3.53099		1.81349	2.93536		1.81262	2.89747
1.81344	3.86949		1.81395	3.53276		1.81516	2.93793		1.81429	2.89578
1.8151	3.86048		1.81562	3.53545		1.81682	2.94208		1.81595	2.90121
1.81677	3.8787		1.81729	3.52777		1.81849	2.9461		1.81762	2.88898
1.81844	3.87621		1.81895	3.52451		1.82016	2.94099		1.81929	2.89614
1.8201	3.87239		1.82062	3.53493		1.82182	2.94288		1.82095	2.89316
1.82177	3.87488		1.82229	3.53851		1.82349	2.93729		1.82262	2.90056
1.82344	3.87344		1.82395	3.52109		1.82516	2.9434		1.82429	2.89811
1.8251	3.86048		1.82562	3.5396		1.82682	2.95181		1.82595	2.89682
1.82677	3.87368		1.82729	3.54213		1.82849	2.94996		1.82762	2.89493
1.82844	3.88349		1.82895	3.53043		1.83016	2.94288		1.82929	2.89083
1.8301	3.86897		1.83062	3.52898		1.83182	2.94071		1.83095	2.90145
1.83177	3.86917		1.83229	3.54326		1.83349	2.94888		1.83262	2.90008
1.83344	3.88257		1.83395	3.53899		1.83516	2.9539		1.83429	2.89751
1.8351	3.87134		1.83562	3.53662		1.83682	2.95065		1.83595	2.88922
1.83677	3.86973		1.83729	3.54322		1.83849	2.94521		1.83762	2.90213
1.83844	3.8851		1.83895	3.54796		1.84016	2.95065		1.83929	2.89248
1.8401	3.85952		1.84062	3.52592		1.84182	2.95535		1.84095	2.9004
1.84177	3.87279		1.84229	3.53091		1.84349	2.95479		1.84262	2.90004
1.84344	3.88788		1.84395	3.54282		1.84516	2.95157		1.84429	2.89622
1.8451	3.87046		1.84562	3.5324		1.84682	2.94598		1.84595	2.89425
1.84677	3.868		1.84729	3.53956		1.84849	2.95016		1.84762	2.89996
1.84844	3.88216		1.84895	3.55593		1.85016	2.95213		1.84929	2.89714
1.8501	3.88393		1.85062	3.53529		1.85182	2.9609		1.85095	2.90105
1.85177	3.87943		1.85229	3.53179		1.85349	2.95427		1.85262	2.89795
1.85344	3.87517		1.85395	3.55854		1.85516	2.95229		1.85429	2.90213
1.8551	3.87525		1.85562	3.55307		1.85682	2.94598		1.85595	2.89948
1.85677	3.86861		1.85729	3.54688		1.85849	2.95294		1.85762	2.90422
1.85844	3.87939		1.85895	3.54945		1.86016	2.96026		1.85929	2.90414
1.8601	3.88916		1.86062	3.56108		1.86182	2.9576		1.86095	2.8992
1.86177	3.87613		1.86229	3.54672		1.86349	2.95177		1.86262	2.90036
1.86344	3.86752		1.86395	3.53332		1.86516	2.94968		1.86429	2.90177
1.8651	3.89677		1.86562	3.56828		1.86682	2.94964		1.86595	2.91291
1.86677	3.88015		1.86729	3.52677		1.86849	2.96066		1.86762	2.90817
1.86844	3.87444		1.86895	3.53771		1.87016	2.95933		1.86929	2.90583
1.8701	3.89753		1.87062	3.56204		1.87182	2.94731		1.87095	2.89352
1.87177	3.87754		1.87229	3.55408		1.87349	2.94047		1.87262	2.90354
1.87344	3.87275		1.87395	3.54909		1.87516	2.95254		1.87429	2.90644
1.8751	3.89681		1.87562	3.55754		1.87682	2.95901		1.87595	2.9103
1.87677	3.89158		1.87729	3.55943		1.87849	2.95402		1.87762	2.90776
1.87844	3.87138		1.87895	3.55279		1.88016	2.94968		1.87929	2.89517
1.8801	3.88884		1.88062	3.55364		1.88182	2.94807		1.88095	2.89912
1.88177	3.89045		1.88229	3.5657		1.88349	2.95125		1.88262	2.90117
1.88344	3.88868		1.88395	3.56514		1.88516	2.95563		1.88429	2.92156
1.8851	3.89142		1.88562	3.55319		1.88682	2.96106		1.88595	2.91718
1.88677	3.90111		1.88729	3.55669		1.88849	2.95463		1.88762	2.90768
1.88844	3.88663		1.88895	3.5748		1.89016	2.94538		1.88929	2.90366
1.8901	3.88522		1.89062	3.55657		1.89182	2.95402		1.89095	2.91561
1.89177	3.90429		1.89229	3.56353		1.89349	2.95656		1.89262	2.91621
1.89344	3.89367		1.89395	3.56997		1.89516	2.96774		1.89429	2.92039
1.8951	3.88607		1.89562	3.55175		1.89682	2.95551		1.89595	2.90169
1.89677	3.89307		1.89729	3.56422		1.89849	2.94715		1.89762	2.91002
1.89844	3.89628		1.89895	3.5717		1.90016	2.94936		1.89929	2.91323
1.9001	3.8853		1.90062	3.56506		1.90182	2.96308		1.90095	2.91408
1.90177	3.89693		1.90229	3.56056		1.90349	2.96867		1.90262	2.91919
1.90344	3.90091		1.90395	3.56574		1.90516	2.9597		1.90429	2.91199
1.9051	3.8925		1.90562	3.57021		1.90682	2.95193		1.90595	2.91215
1.90677	3.89105		1.90729	3.5538		1.90849	2.95201		1.90762	2.91525
1.90844	3.90159		1.90895	3.56329		1.91016	2.95913		1.90929	2.91955
1.9101	3.89624		1.91062	3.57946		1.91182	2.96501		1.91095	2.92486
1.91177	3.88212		1.91229	3.57612		1.91349	2.96279		1.91262	2.91553
1.91344	3.90216		1.91395	3.55858		1.91516	2.95652		1.91429	2.91677
1.9151	3.89431		1.91562	3.57902		1.91682	2.95809		1.91595	2.91428
1.91677	3.88434		1.91729	3.57351		1.91849	2.96199		1.91762	2.92466
1.91844	3.90027		1.91895	3.55525		1.92016	2.96718		1.91929	2.92747
1.9201	3.88764		1.92062	3.57866		1.92182	2.96565		1.92095	2.91287
1.92177	3.88385		1.92229	3.58855		1.92349	2.96344		1.92262	2.92015
1.92344	3.89439		1.92395	3.56092		1.92516	2.95636		1.92429	2.91959
1.9251	3.8806		1.92562	3.57242		1.92682	2.96444		1.92595	2.92494
1.92677	3.88695		1.92729	3.59286		1.92849	2.96259		1.92762	2.93395
1.92844	3.89021		1.92895	3.57122		1.93016	2.97213		1.92929	2.92225
1.9301	3.89105		1.93062	3.57556		1.93182	2.96175		1.93095	2.9183
1.93177	3.8775		1.93229	3.58988		1.93349	2.95805		1.93262	2.92124
1.93344	3.88373		1.93395	3.57649		1.93516	2.96613		1.93429	2.9315
1.9351	3.89073		1.93562	3.56176		1.93682	2.97036		1.93595	2.93371
1.93677	3.88212		1.93729	3.58799		1.93849	2.97184		1.93762	2.93069
1.93844	3.88345		1.93895	3.58493		1.94016	2.96943		1.93929	2.92309
1.9401	3.89821		1.94062	3.57419		1.94182	2.96135		1.94095	2.92357
1.94177	3.88297		1.94229	3.59294		1.94349	2.96344		1.94262	2.92595
1.94344	3.88538		1.94395	3.597		1.94516	2.97164		1.94429	2.93166
1.9451	3.89568		1.94562	3.56953		1.94682	2.97748		1.94595	2.93323
1.94677	3.89331		1.94729	3.57914		1.94849	2.96778		1.94762	2.92647
1.94844	3.88707		1.94895	3.58727		1.95016	2.96472		1.94929	2.92587
1.9501	3.88438		1.95062	3.58216		1.95182	2.9605		1.95095	2.93049
1.95177	3.89415		1.95229	3.57657		1.95349	2.97281		1.95262	2.93194
1.95344	3.88422		1.95395	3.58823		1.95516	2.97474		1.95429	2.94035
1.9551	3.8925		1.95562	3.58377		1.95682	2.97579		1.95595	2.92768
1.95677	3.89914		1.95729	3.57331		1.95849	2.96139		1.95762	2.91967
1.95844	3.88301		1.95895	3.59266		1.96016	2.96126		1.95929	2.92591
1.9601	3.88068		1.96062	3.59909		1.96182	2.97176		1.96095	2.93677
1.96177	3.89705		1.96229	3.5865		1.96349	2.98069		1.96262	2.93556
1.96344	3.89105		1.96395	3.58799		1.96516	2.97482		1.96429	2.9321
1.9651	3.89061		1.96562	3.59105		1.96682	2.97048		1.96595	2.92828
1.96677	3.89467		1.96729	3.58807		1.96849	2.96472		1.96762	2.92836
1.96844	3.88635		1.96895	3.58799		1.97016	2.97096		1.96929	2.93616
1.9701	3.88848		1.97062	3.59511		1.97182	2.97977		1.97095	2.93568
1.97177	3.90992		1.97229	3.59869		1.97349	2.98138		1.97262	2.93174
1.97344	3.90143		1.97395	3.58244		1.97516	2.96521		1.97429	2.92144
1.9751	3.89375		1.97562	3.59809		1.97682	2.96597		1.97595	2.9292
1.97677	3.88643		1.97729	3.60167		1.97849	2.97209		1.97762	2.93053
1.97844	3.89616		1.97895	3.58658		1.98016	2.98073		1.97929	2.93661
1.9801	3.89282		1.98062	3.59374		1.98182	2.98275		1.98095	2.93033
1.98177	3.88655		1.98229	3.59696		1.98349	2.96915		1.98262	2.92172
1.98344	3.90481		1.98395	3.59133		1.98516	2.96911		1.98429	2.92804
1.9851	3.90288		1.98562	3.5962		1.98682	2.9737		1.98595	2.93717
1.98677	3.88579		1.98729	3.60971		1.98849	2.9854		1.98762	2.93661
1.98844	3.91113		1.98895	3.59028		1.99016	2.97736		1.98929	2.92438
1.9901	3.89882		1.99062	3.59012		1.99182	2.96561		1.99095	2.92281
1.99177	3.88997		1.99229	3.60553		1.99349	2.96895		1.99262	2.928
1.99344	3.91016		1.99395	3.59829		1.99516	2.978		1.99429	2.93331
1.9951	3.90027		1.99562	3.59225		1.99682	2.98415		1.99595	2.93649
1.99677	3.88184		1.99729	3.60014		1.99849	2.9825		1.99762	2.92977
1.99844	3.90155		1.99895	3.60243		2.00016	2.97466		1.99929	2.92297
2.0001	3.90904		2.00062	3.5927		2.00182	2.96955		2.00095	2.93258
2.00177	3.88864		2.00229	3.60682		2.00349	2.97651		2.00262	2.92904
2.00344	3.90485		2.00395	3.61164		2.00516	2.98995		2.00429	2.94216
2.0051	3.89862		2.00562	3.60505		2.00682	2.98472		2.00595	2.93194
2.00677	3.90353		2.00729	3.58799		2.00849	2.97474		2.00762	2.92225
2.00844	3.8999		2.00895	3.6213		2.01016	2.97534		2.00929	2.92924
2.0101	3.90357		2.01062	3.62335		2.01182	2.98222		2.01095	2.93379
2.01177	3.90533		2.01229	3.59306		2.01349	2.98584		2.01262	2.94055
2.01344	3.90167		2.01395	3.62085		2.01516	2.98604		2.01429	2.93041
2.0151	3.91302		2.01562	3.61269		2.01682	2.97555		2.01595	2.9288
2.01677	3.89351		2.01729	3.59636		2.01849	2.9704		2.01762	2.9282
2.01844	3.88896		2.01895	3.62536		2.02016	2.98395		2.01929	2.94051
2.0201	3.91056		2.02062	3.62218		2.02182	2.98814		2.02095	2.9395
2.02177	3.90497		2.02229	3.60899		2.02349	2.98234		2.02262	2.94192
2.02344	3.89286		2.02395	3.60762		2.02516	2.97925		2.02429	2.93303
2.0251	3.9069		2.02562	3.61056		2.02682	2.97772		2.02595	2.93814
2.02677	3.91064		2.02729	3.61273		2.02849	2.98114		2.02762	2.94015
2.02844	3.90047		2.02895	3.59302		2.03016	2.98596		2.02929	2.94316
2.0301	3.91081		2.03062	3.61386		2.03182	2.98576		2.03095	2.94131
2.03177	3.91587		2.03229	3.61595		2.03349	2.97965		2.03262	2.93749
2.03344	3.90517		2.03395	3.60738		2.03516	2.9813		2.03429	2.93218
2.0351	3.89854		2.03562	3.61864		2.03682	2.98677		2.03595	2.93749
2.03677	3.90984		2.03729	3.62363		2.03849	2.99127		2.03762	2.94059
2.03844	3.90115		2.03895	3.60746		2.04016	2.98826		2.03929	2.94079
2.0401	3.89813		2.04062	3.61619		2.04182	2.99176		2.04095	2.94003
2.04177	3.90533		2.04229	3.63811		2.04349	2.98544		2.04262	2.9352
2.04344	3.91447		2.04395	3.61205		2.04516	2.98411		2.04429	2.94397
2.0451	3.90035		2.04562	3.61921		2.04682	2.98926		2.04595	2.94698
2.04677	3.90908		2.04729	3.62053		2.04849	2.99691		2.04762	2.94686
2.04844	3.92259		2.04895	3.61731		2.05016	2.99393		2.04929	2.93673
2.0501	3.90811		2.05062	3.6143		2.05182	2.98588		2.05095	2.93878
2.05177	3.90932		2.05229	3.62544		2.05349	2.99268		2.05262	2.94071
2.05344	3.90779		2.05395	3.62621		2.05516	2.99526		2.05429	2.94694
2.0551	3.90851		2.05562	3.60895		2.05682	2.99843		2.05595	2.94755
2.05677	3.91463		2.05729	3.61116		2.05849	2.99807		2.05762	2.94131
2.05844	3.917		2.05895	3.63695		2.06016	2.99007		2.05929	2.94159
2.0601	3.89431		2.06062	3.62041		2.06182	2.98617		2.06095	2.94526
2.06177	3.89093		2.06229	3.62162		2.06349	2.99534		2.06262	2.94892
2.06344	3.89516		2.06395	3.64567		2.06516	3.00222		2.06429	2.95145
2.0651	3.9127		2.06562	3.62343		2.06682	2.99815		2.06595	2.95028
2.06677	3.8991		2.06729	3.62299		2.06849	2.98987		2.06762	2.93954
2.06844	3.91125		2.06895	3.64366		2.07016	2.99224		2.06929	2.94441
2.0701	3.92521		2.07062	3.63799		2.07182	2.99421		2.07095	2.95032
2.07177	3.89488		2.07229	3.61848		2.07349	3.00177		2.07262	2.95837
2.07344	3.90747		2.07395	3.64004		2.07516	3.00298		2.07429	2.94936
2.0751	3.92287		2.07562	3.63984		2.07682	2.99755		2.07595	2.94256
2.07677	3.90775		2.07729	3.62431		2.07849	2.9926		2.07762	2.94554
2.07844	3.9061		2.07895	3.6359		2.08016	2.99988		2.07929	2.94787
2.0801	3.91877		2.08062	3.64519		2.08182	3.00917		2.08095	2.95447
2.08177	3.89874		2.08229	3.62785		2.08349	3.00672		2.08262	2.94743
2.08344	3.90956		2.08395	3.62991		2.08516	2.99127		2.08429	2.94409
2.0851	3.92295		2.08562	3.64837		2.08682	2.98966		2.08595	2.94823
2.08677	3.91362		2.08729	3.62822		2.08849	3.00008		2.08762	2.95736
2.08844	3.90417		2.08895	3.62431		2.09016	3.00608		2.08929	2.95378
2.0901	3.91539		2.09062	3.6392		2.09182	2.99952		2.09095	2.95089
2.09177	3.91024		2.09229	3.63646		2.09349	2.98906		2.09262	2.9455
2.09344	3.91097		2.09395	3.62283		2.09516	2.99236		2.09429	2.95181
2.0951	3.92163		2.09562	3.63514		2.09682	3.0074		2.09595	2.95777
2.09677	3.9248		2.09729	3.64909		2.09849	3.00286		2.09762	2.95841
2.09844	3.90365		2.09895	3.63839		2.10016	3.00455		2.09929	2.95101
2.1001	3.9125		2.10062	3.63027		2.10182	2.9918		2.10095	2.94594
2.10177	3.92875		2.10229	3.64917		2.10349	2.99188		2.10262	2.94932
2.10344	3.91085		2.10395	3.64049		2.10516	3.00258		2.10429	2.95471
2.1051	3.91443		2.10562	3.64032		2.10682	3.00692		2.10595	2.95728
2.10677	3.92444		2.10729	3.64837		2.10849	3.0023		2.10762	2.95141
2.10844	3.90449		2.10895	3.64724		2.11016	2.99312		2.10929	2.94425
2.1101	3.91813		2.11062	3.63457		2.11182	2.99775		2.11095	2.95431
2.11177	3.92742		2.11229	3.64519		2.11349	3.00801		2.11262	2.96014
2.11344	3.91797		2.11395	3.6581		2.11516	3.00692		2.11429	2.95081
2.1151	3.91016		2.11562	3.64028		2.11682	2.99912		2.11595	2.95382
2.11677	3.91756		2.11729	3.64125		2.11849	2.99192		2.11762	2.94666
2.11844	3.91772		2.11895	3.65131		2.12016	2.99719		2.11929	2.95668
2.1201	3.9131		2.12062	3.64982		2.12182	3.00793		2.12095	2.96376
2.12177	3.92211		2.12229	3.63739		2.12349	3.00925		2.12262	2.96239
2.12344	3.92987		2.12395	3.65996		2.12516	2.99566		2.12429	2.9504
2.1251	3.91527		2.12562	3.653		2.12682	2.99602		2.12595	2.95234
2.12677	3.91322		2.12729	3.63759		2.12849	2.99727		2.12762	2.95507
2.12844	3.93209		2.12895	3.65585		2.13016	3.01078		2.12929	2.96456
2.1301	3.91519		2.13062	3.64688		2.13182	3.00696		2.13095	2.95877
2.13177	3.91422		2.13229	3.63759		2.13349	2.99984		2.13262	2.95414
2.13344	3.92682		2.13395	3.6507		2.13516	2.99799		2.13429	2.95712
2.1351	3.92561		2.13562	3.66474		2.13682	3.00153		2.13595	2.96215
2.13677	3.9279		2.13729	3.65082		2.13849	3.01384		2.13762	2.9671
2.13844	3.92955		2.13895	3.65481		2.14016	3.01569		2.13929	2.95962
2.1401	3.92207		2.14062	3.66559		2.14182	2.99811		2.14095	2.95684
2.14177	3.91004		2.14229	3.63876		2.14349	2.99916		2.14262	2.96183
2.14344	3.91764		2.14395	3.65396		2.14516	3.00073		2.14429	2.96263
2.1451	3.93583		2.14562	3.66997		2.14682	3.00845		2.14595	2.96798
2.14677	3.92303		2.14729	3.66233		2.14849	3.01207		2.14762	2.96364
2.14844	3.91901		2.14895	3.66462		2.15016	3.00117		2.14929	2.96175
2.1501	3.92995		2.15062	3.64994		2.15182	3.00024		2.15095	2.95917
2.15177	3.91495		2.15229	3.66345		2.15349	3.00278		2.15262	2.97378
2.15344	3.92034		2.15395	3.66028		2.15516	3.01348		2.15429	2.96963
2.1551	3.93144		2.15562	3.65283		2.15682	3.00954		2.15595	2.96086
2.15677	3.932		2.15729	3.66973		2.15849	3.00732		2.15762	2.95837
2.15844	3.92267		2.15895	3.65416		2.16016	3.0058		2.15929	2.9648
2.1601	3.9137		2.16062	3.65348		2.16182	3.00411		2.16095	2.9638
2.16177	3.94238		2.16229	3.67198		2.16349	3.00905		2.16262	2.97776
2.16344	3.92645		2.16395	3.65802		2.16516	3.01537		2.16429	2.96388
2.1651	3.9273		2.16562	3.65814		2.16682	3.00757		2.16595	2.96143
2.16677	3.94383		2.16729	3.66639		2.16849	2.99783		2.16762	2.96468
2.16844	3.92782		2.16895	3.66663		2.17016	3.00905		2.16929	2.96919
2.1701	3.91909		2.17062	3.65943		2.17182	3.01368		2.17095	2.9681
2.17177	3.93353		2.17229	3.67251		2.17349	3.01521		2.17262	2.96774
2.17344	3.93261		2.17395	3.67407		2.17516	3.01163		2.17429	2.96215
2.1751	3.93172		2.17562	3.66237		2.17682	3.00656		2.17595	2.95773
2.17677	3.93438		2.17729	3.66362		2.17849	3.00789		2.17762	2.97281
2.17844	3.93748		2.17895	3.68848		2.18016	3.01742		2.17929	2.96927
2.1801	3.92404		2.18062	3.67049		2.18182	3.0179		2.18095	2.96529
2.18177	3.93651		2.18229	3.65879		2.18349	3.00519		2.18262	2.96513
2.18344	3.93534		2.18395	3.6859		2.18516	3.00531		2.18429	2.95801
2.1851	3.93727		2.18562	3.66317		2.18682	3.00447		2.18595	2.96593
2.18677	3.93011		2.18729	3.65947		2.18849	3.01082		2.18762	2.97124
2.18844	3.94725		2.18895	3.67946		2.19016	3.01843		2.18929	2.97007
2.1901	3.94403		2.19062	3.66993		2.19182	3.01452		2.19095	2.96867
2.19177	3.92581		2.19229	3.66177		2.19349	3.00825		2.19262	2.96207
2.19344	3.93221		2.19395	3.68079		2.19516	3.00688		2.19429	2.9704
2.1951	3.93651		2.19562	3.67882		2.19682	3.01094		2.19595	2.97217
2.19677	3.92287		2.19729	3.67118		2.19849	3.01786		2.19762	2.97534
2.19844	3.94275		2.19895	3.6713		2.20016	3.00777		2.19929	2.96537
2.2001	3.95208		2.20062	3.68449		2.20182	3.01014		2.20095	2.96782
2.20177	3.92134		2.20229	3.67033		2.20349	3.0064		2.20262	2.97044
2.20344	3.93257		2.20395	3.66848		2.20516	3.01191		2.20429	2.97329
2.2051	3.94218		2.20562	3.6826		2.20682	3.02547		2.20595	2.97016
2.20677	3.93707		2.20729	3.6684		2.20849	3.01336		2.20762	2.96304
2.20844	3.93032		2.20895	3.66679		2.21016	3.00712		2.20929	2.96891
2.2101	3.94383		2.21062	3.6849		2.21182	3.00986		2.21095	2.96726
2.21177	3.94355		2.21229	3.67114		2.21349	3.01489		2.21262	2.97888
2.21344	3.92581		2.21395	3.66048		2.21516	3.02736		2.21429	2.96971
2.2151	3.93502		2.21562	3.67138		2.21682	3.01959		2.21595	2.9681
2.21677	3.94753		2.21729	3.67842		2.21849	3.00716		2.21762	2.96291
2.21844	3.92802		2.21895	3.67838		2.22016	3.00841		2.21929	2.97337
2.2201	3.93478		2.22062	3.66663		2.22182	3.021		2.22095	2.97386
2.22177	3.945		2.22229	3.6861		2.22349	3.02241		2.22262	2.97221
2.22344	3.93567		2.22395	3.67971		2.22516	3.0167		2.22429	2.96577
2.2251	3.93422		2.22562	3.65718		2.22682	3.01525		2.22595	2.96999
2.22677	3.94443		2.22729	3.68964		2.22849	3.01903		2.22762	2.97144
2.22844	3.93623		2.22895	3.68622		2.23016	3.02398		2.22929	2.9714
2.2301	3.93192		2.23062	3.67287		2.23182	3.0319		2.23095	2.97828
2.23177	3.94697		2.23229	3.68823		2.23349	3.01895		2.23262	2.97201
2.23344	3.946		2.23395	3.68546		2.23516	3.01513		2.23429	2.96641
2.2351	3.92851		2.23562	3.67359		2.23682	3.01255		2.23595	2.9739
2.23677	3.93446		2.23729	3.67432		2.23849	3.02321		2.23762	2.97909
2.23844	3.94262		2.23895	3.67946		2.24016	3.03074		2.23929	2.98287
2.2401	3.93104		2.24062	3.68819		2.24182	3.01835		2.24095	2.97144
2.24177	3.93498		2.24229	3.6754		2.24349	3.01642		2.24262	2.96018
2.24344	3.94158		2.24395	3.6865		2.24516	3.02052		2.24429	2.97671
2.2451	3.93619		2.24562	3.68839		2.24682	3.02611		2.24595	2.98693
2.24677	3.92448		2.24729	3.67343		2.24849	3.02961		2.24762	2.9776
2.24844	3.94528		2.24895	3.6826		2.25016	3.01819		2.24929	2.97776
2.2501	3.93683		2.25062	3.69475		2.25182	3.01794		2.25095	2.96786
2.25177	3.92312		2.25229	3.68095		2.25349	3.0175		2.25262	2.98371
2.25344	3.94266		2.25395	3.68087		2.25516	3.03053		2.25429	2.97981
2.2551	3.93675		2.25562	3.69137		2.25682	3.03705		2.25595	2.98645
2.25677	3.93567		2.25729	3.68115		2.25849	3.02152		2.25762	2.98057
2.25844	3.94729		2.25895	3.68059		2.26016	3.01674		2.25929	2.9712
2.2601	3.94379		2.26062	3.70276		2.26182	3.02072		2.26095	2.98347
2.26177	3.93554		2.26229	3.69025		2.26349	3.0315		2.26262	2.99493
2.26344	3.93679		2.26395	3.68172		2.26516	3.02756		2.26429	2.98524
2.2651	3.9425		2.26562	3.69278		2.26682	3.01815		2.26595	2.97896
2.26677	3.93474		2.26729	3.69346		2.26849	3.02261		2.26762	2.98202
2.26844	3.93953		2.26895	3.6828		2.27016	3.01734		2.26929	2.98106
2.2701	3.94536		2.27062	3.69016		2.27182	3.03508		2.27095	2.98798
2.27177	3.94323		2.27229	3.69986		2.27349	3.03206		2.27262	2.97937
2.27344	3.9382		2.27395	3.68618		2.27516	3.02386		2.27429	2.97233
2.2751	3.9456		2.27562	3.67701		2.27682	3.0237		2.27595	2.98154
2.27677	3.946		2.27729	3.69934		2.27849	3.02852		2.27762	2.99071
2.27844	3.92991		2.27895	3.69189		2.28016	3.03657		2.27929	2.99316
2.2801	3.9417		2.28062	3.68465		2.28182	3.03601		2.28095	2.9883
2.28177	3.95208		2.28229	3.70183		2.28349	3.03761		2.28262	2.98604
2.28344	3.9314		2.28395	3.70103		2.28516	3.02173		2.28429	2.98745
2.2851	3.93044		2.28562	3.68699		2.28682	3.02329		2.28595	2.98697
2.28677	3.94532		2.28729	3.703		2.28849	3.0344		2.28762	2.99843
2.28844	3.9419		2.28895	3.70441		2.29016	3.03371		2.28929	2.98991
2.2901	3.92975		2.29062	3.69616		2.29182	3.03174		2.29095	2.9852
2.29177	3.94894		2.29229	3.69021		2.29349	3.02587		2.29262	2.98709
2.29344	3.9421		2.29395	3.69857		2.29516	3.0247		2.29429	2.99204
2.2951	3.93027		2.29562	3.70963		2.29682	3.03351		2.29595	2.99586
2.29677	3.94958		2.29729	3.69584		2.29849	3.04228		2.29762	2.99284
2.29844	3.94468		2.29895	3.70537		2.30016	3.03536		2.29929	2.98094
2.3001	3.93896		2.30062	3.71354		2.30182	3.03045		2.30095	2.98359
2.30177	3.94158		2.30229	3.68425		2.30349	3.02587		2.30262	2.99421
2.30344	3.94379		2.30395	3.69584		2.30516	3.04099		2.30429	2.99518
2.3051	3.94777		2.30562	3.71921		2.30682	3.04675		2.30595	2.99385
2.30677	3.93727		2.30729	3.69415		2.30849	3.03363		2.30762	2.98323
2.30844	3.95445		2.30895	3.71398		2.31016	3.03407		2.30929	2.98279
2.3101	3.94343		2.31062	3.71173		2.31182	3.03496		2.31095	2.99208
2.31177	3.93156		2.31229	3.69222		2.31349	3.04148		2.31262	2.99534
2.31344	3.95224		2.31395	3.70702		2.31516	3.04449		2.31429	2.99123
2.3151	3.95682		2.31562	3.71229		2.31682	3.04433		2.31595	2.98584
2.31677	3.93176		2.31729	3.71406		2.31849	3.03504		2.31762	2.98633
2.31844	3.9557		2.31895	3.69374		2.32016	3.03424		2.31929	2.98677
2.3201	3.93788		2.32062	3.69926		2.32182	3.04115		2.32095	2.99469
2.32177	3.93498		2.32229	3.71519		2.32349	3.04646		2.32262	2.99228
2.32344	3.95554		2.32395	3.69873		2.32516	3.04823		2.32429	2.99208
2.3251	3.95461		2.32562	3.70951		2.32682	3.03959		2.32595	2.98287
2.32677	3.93643		2.32729	3.72214		2.32849	3.03878		2.32762	2.98938
2.32844	3.95248		2.32895	3.69962		2.33016	3.03967		2.32929	2.99425
2.3301	3.95715		2.33062	3.70782		2.33182	3.05105		2.33095	2.9889
2.33177	3.95288		2.33229	3.7312		2.33349	3.04976		2.33262	2.9813
2.33344	3.94801		2.33395	3.70207		2.33516	3.03979		2.33429	2.98427
2.3351	3.95815		2.33562	3.70971		2.33682	3.03886		2.33595	2.99204
2.33677	3.94242		2.33729	3.72528		2.33849	3.04083		2.33762	2.99083
2.33844	3.94327		2.33895	3.6993		2.34016	3.04872		2.33929	2.99244
2.3401	3.95445		2.34062	3.70384		2.34182	3.04486		2.34095	2.98444
2.34177	3.94315		2.34229	3.71736		2.34349	3.04176		2.34262	2.98504
2.34344	3.93575		2.34395	3.72082		2.34516	3.02555		2.34429	2.98721
2.3451	3.94552		2.34562	3.70943		2.34682	3.04602		2.34595	3.00382
2.34677	3.9563		2.34729	3.71325		2.34849	3.04795		2.34762	2.98693
2.34844	3.93917		2.34895	3.72741		2.35016	3.04542		2.34929	2.9858
2.3501	3.94842		2.35062	3.70613		2.35182	3.04063		2.35095	2.98886
2.35177	3.93856		2.35229	3.71169		2.35349	3.03057		2.35262	2.9963
2.35344	3.93748		2.35395	3.73152		2.35516	3.03576		2.35429	3.00399
2.3551	3.94226		2.35562	3.71177		2.35682	3.04373		2.35595	2.99156
2.35677	3.9526		2.35729	3.72045		2.35849	3.04353		2.35762	2.99087
2.35844	3.9522		2.35895	3.7217		2.36016	3.03202		2.35929	2.98906
2.3601	3.94102		2.36062	3.7143		2.36182	3.0354		2.36095	2.99514
2.36177	3.9534		2.36229	3.71313		2.36349	3.03625		2.36262	3.00435
2.36344	3.95373		2.36395	3.73389		2.36516	3.0527		2.36429	2.9924
2.3651	3.9452		2.36562	3.72556		2.36682	3.04815		2.36595	2.99208
2.36677	3.95747		2.36729	3.71217		2.36849	3.03987		2.36762	2.99111
2.36844	3.96185		2.36895	3.72098		2.37016	3.03572		2.36929	2.99312
2.3701	3.93675		2.37062	3.72858		2.37182	3.03621		2.37095	3.00841
2.37177	3.95461		2.37229	3.71885		2.37349	3.04743		2.37262	2.99988
2.37344	3.96402		2.37395	3.7217		2.37516	3.04321		2.37429	2.99457
2.3751	3.9419		2.37562	3.73349		2.37682	3.03613		2.37595	2.99337
2.37677	3.95892		2.37729	3.72279		2.37849	3.03142		2.37762	3.00105
2.37844	3.96097		2.37895	3.71535		2.38016	3.04329		2.37929	3.0027
2.3801	3.94106		2.38062	3.73433		2.38182	3.04699		2.38095	3.00813
2.38177	3.95803		2.38229	3.73256		2.38349	3.04369		2.38262	2.99518
2.38344	3.95707		2.38395	3.71189		2.38516	3.0424		2.38429	2.99739
2.3851	3.952		2.38562	3.7431		2.38682	3.03428		2.38595	2.99932
2.38677	3.94717		2.38729	3.72408		2.38849	3.04248		2.38762	3.00994
2.38844	3.95437		2.38895	3.71989		2.39016	3.05278		2.38929	3.00439
2.3901	3.95763		2.39062	3.73896		2.39182	3.04413		2.39095	2.99135
2.39177	3.94138		2.39229	3.7353		2.39349	3.03882		2.39262	2.99522
2.39344	3.95143		2.39395	3.72548		2.39516	3.03456		2.39429	3.00604
2.3951	3.94713		2.39562	3.72709		2.39682	3.04401		2.39595	3.00471
2.39677	3.95272		2.39729	3.74596		2.39849	3.05025		2.39762	3.00543
2.39844	3.95457		2.39895	3.72182		2.40016	3.0492		2.39929	2.99972
2.4001	3.95924		2.40062	3.72601		2.40182	3.03798		2.40095	2.99606
2.40177	3.95079		2.40229	3.75473		2.40349	3.04095		2.40262	3.00435
2.40344	3.94681		2.40395	3.73626		2.40516	3.04976		2.40429	3.00728
2.4051	3.9668		2.40562	3.72416		2.40682	3.05049		2.40595	3.00712
2.40677	3.95956		2.40729	3.74057		2.40849	3.05077		2.40762	2.9963
2.40844	3.95268		2.40895	3.74881		2.41016	3.04268		2.40929	2.99232
2.4101	3.95984		2.41062	3.72472		2.41182	3.0449		2.41095	3.00921
2.41177	3.95819		2.41229	3.74153		2.41349	3.04594		2.41262	3.00982
2.41344	3.95039		2.41395	3.73594		2.41516	3.05274		2.41429	3.00608
2.4151	3.96306		2.41562	3.73055		2.41682	3.05773		2.41595	2.9988
2.41677	3.96217		2.41729	3.74499		2.41849	3.04916		2.41762	3.00294
2.41844	3.94488		2.41895	3.74833		2.42016	3.04361		2.41929	3.00777
2.4201	3.95888		2.42062	3.74113		2.42182	3.05543		2.42095	3.01461
2.42177	3.96048		2.42229	3.74302		2.42349	3.057		2.42262	3.00736
2.42344	3.94456		2.42395	3.75622		2.42516	3.05757		2.42429	3.00334
2.4251	3.95107		2.42562	3.74262		2.42682	3.04864		2.42595	3.00105
2.42677	3.96608		2.42729	3.73687		2.42849	3.04896		2.42762	3.00982
2.42844	3.94186		2.42895	3.75191		2.43016	3.05105		2.42929	3.00829
2.4301	3.95248		2.43062	3.74817		2.43182	3.05487		2.43095	3.00427
2.43177	3.96415		2.43229	3.74712		2.43349	3.06115		2.43262	3.00748
2.43344	3.94987		2.43395	3.74435		2.43516	3.04578		2.43429	3.00382
2.4351	3.94697		2.43562	3.75863		2.43682	3.05181		2.43595	3.01002
2.43677	3.96692		2.43729	3.73755		2.43849	3.05282		2.43762	3.00946
2.43844	3.95602		2.43895	3.74383		2.44016	3.0607		2.43929	3.01195
2.4401	3.95397		2.44062	3.76297		2.44182	3.05769		2.44095	3.00169
2.44177	3.96535		2.44229	3.74978		2.44349	3.05415		2.44262	3.00744
2.44344	3.95976		2.44395	3.7462		2.44516	3.05374		2.44429	3.00559
2.4451	3.95711		2.44562	3.74906		2.44682	3.05777		2.44595	3.01662
2.44677	3.96125		2.44729	3.76008		2.44849	3.06022		2.44762	3.01328
2.44844	3.96431		2.44895	3.74886		2.45016	3.05978		2.44929	3.0037
2.4501	3.95876		2.45062	3.75026		2.45182	3.05214		2.45095	3.00262
2.45177	3.97291		2.45229	3.75638		2.45349	3.05037		2.45262	3.00571
2.45344	3.96668		2.45395	3.76297		2.45516	3.05938		2.45429	3.01674
2.4551	3.95823		2.45562	3.74359		2.45682	3.06332		2.45595	3.01786
2.45677	3.96495		2.45729	3.7709		2.45849	3.05889		2.45762	3.00938
2.45844	3.97473		2.45895	3.77613		2.46016	3.05443		2.45929	3.01279
2.4601	3.97416		2.46062	3.73413		2.46182	3.0492		2.46095	3.01521
2.46177	3.95751		2.46229	3.76414		2.46349	3.05419		2.46262	3.0165
2.46344	3.97227		2.46395	3.76941		2.46516	3.06449		2.46429	3.01951
2.4651	3.96833		2.46562	3.7421		2.46682	3.06054		2.46595	3.01171
2.46677	3.96479		2.46729	3.7602		2.46849	3.04783		2.46762	3.01344
2.46844	3.97372		2.46895	3.76925		2.47016	3.05519		2.46929	3.00946
2.4701	3.97235		2.47062	3.75119		2.47182	3.06815		2.47095	3.02076
2.47177	3.96089		2.47229	3.75815		2.47349	3.06871		2.47262	3.02579
2.47344	3.97275		2.47395	3.77762		2.47516	3.05914		2.47429	3.01344
2.4751	3.97774		2.47562	3.75883		2.47682	3.05576		2.47595	3.0107
2.47677	3.97308		2.47729	3.75115		2.47849	3.0533		2.47762	3.01493
2.47844	3.96676		2.47895	3.77838		2.48016	3.06408		2.47929	3.02756
2.4801	3.97127		2.48062	3.76169		2.48182	3.06175		2.48095	3.02627
2.48177	3.96889		2.48229	3.75702		2.48349	3.06219		2.48262	3.01267
2.48344	3.96246		2.48395	3.76225		2.48516	3.05708		2.48429	3.01006
2.4851	3.97915		2.48562	3.7682		2.48682	3.05455		2.48595	3.01758
2.48677	3.96652		2.48729	3.75465		2.48849	3.06368		2.48762	3.0144
2.48844	3.959		2.48895	3.76414		2.49016	3.07257		2.48929	3.02056
2.4901	3.97633		2.49062	3.77022		2.49182	3.06895		2.49095	3.01529
2.49177	3.97489		2.49229	3.7538		2.49349	3.056		2.49262	3.01038
2.49344	3.95743		2.49395	3.76185		2.49516	3.0562		2.49429	3.01336
2.4951	3.9781		2.49562	3.775		2.49682	3.06638		2.49595	3.0278
2.49677	3.97682		2.49729	3.77038		2.49849	3.07104		2.49762	3.02382
2.49844	3.95908		2.49895	3.75992		2.50016	3.06718		2.49929	3.01662
2.5001	3.98172		2.50062	3.77432		2.50182	3.05773		2.50095	3.0109
2.50177	3.97444		2.50229	3.77846		2.50349	3.05793		2.50262	3.01919
2.50344	3.96125		2.50395	3.76293		2.50516	3.06477		2.50429	3.02518
2.5051	3.97448		2.50562	3.76993		2.50682	3.0741		2.50595	3.02281
2.50677	3.97758		2.50729	3.77939		2.50849	3.07603		2.50762	3.0144
2.50844	3.96125		2.50895	3.75602		2.51016	3.06585		2.50929	3.01392
2.5101	3.96161		2.51062	3.76354		2.51182	3.06223		2.51095	3.02189
2.51177	3.97283		2.51229	3.77444		2.51349	3.06778		2.51262	3.02152
2.51344	3.96406		2.51395	3.76933		2.51516	3.07241		2.51429	3.02177
2.5151	3.96732		2.51562	3.76072		2.51682	3.07362		2.51595	3.01481
2.51677	3.97645		2.51729	3.76897		2.51849	3.07012		2.51762	3.01151
2.51844	3.96825		2.51895	3.77669		2.52016	3.0593		2.51929	3.01975
2.5201	3.96664		2.52062	3.75968		2.52182	3.06364		2.52095	3.02905
2.52177	3.96652		2.52229	3.76873		2.52349	3.07016		2.52262	3.02197
2.52344	3.95827		2.52395	3.77641		2.52516	3.0782		2.52429	3.01593
2.5251	3.94359		2.52562	3.76712		2.52682	3.07683		2.52595	3.01658
2.52677	3.97746		2.52729	3.76865		2.52849	3.06674		2.52762	3.02028
2.52844	3.97444		2.52895	3.77766		2.53016	3.06585		2.52929	3.02265
2.5301	3.95324		2.53062	3.77042		2.53182	3.07386		2.53095	3.02249
2.53177	3.9705		2.53229	3.76603		2.53349	3.07567		2.53262	3.01658
2.53344	3.97219		2.53395	3.78301		2.53516	3.07997		2.53429	3.00833
2.5351	3.95465		2.53562	3.77979		2.53682	3.06694		2.53595	3.02543
2.53677	3.97774		2.53729	3.75461		2.53849	3.0665		2.53762	3.02486
2.53844	3.97481		2.53895	3.77504		2.54016	3.0745		2.53929	3.02462
2.5401	3.95353		2.54062	3.77565		2.54182	3.07583		2.54095	3.01288
2.54177	3.96901		2.54229	3.76897		2.54349	3.07953		2.54262	3.0181
2.54344	3.97553		2.54395	3.78067		2.54516	3.07728		2.54429	3.02362
2.5451	3.96527		2.54562	3.78361		2.54682	3.07281		2.54595	3.02
2.54677	3.96205		2.54729	3.76499		2.54849	3.06666		2.54762	3.02446
2.54844	3.96712		2.54895	3.77114		2.55016	3.07639		2.54929	3.0103
2.5501	3.96773		2.55062	3.79459		2.55182	3.07832		2.55095	3.01895
2.55177	3.96314		2.55229	3.78039		2.55349	3.08142		2.55262	3.02309
2.55344	3.97412		2.55395	3.76486		2.55516	3.0706		2.55429	3.028
2.5551	3.97806		2.55562	3.7744		2.55682	3.07008		2.55595	3.02599
2.55677	3.95743		2.55729	3.78985		2.55849	3.07603		2.55762	3.01762
2.55844	3.96419		2.55895	3.77098		2.56016	3.0813		2.55929	3.02124
2.5601	3.98052		2.56062	3.76913		2.56182	3.08689		2.56095	3.02313
2.56177	3.95968		2.56229	3.7923		2.56349	3.07607		2.56262	3.02442
2.56344	3.96756		2.56395	3.77408		2.56516	3.07414		2.56429	3.02506
2.5651	3.97975		2.56562	3.78019		2.56682	3.07108		2.56595	3.01412
2.56677	3.96044		2.56729	3.78353		2.56849	3.07905		2.56762	3.01601
2.56844	3.96857		2.56895	3.78136		2.57016	3.08516		2.56929	3.0249
2.5701	3.97416		2.57062	3.78112		2.57182	3.07502		2.57095	3.0278
2.57177	3.97714		2.57229	3.78063		2.57349	3.0706		2.57262	3.02712
2.57344	3.96644		2.57395	3.79202		2.57516	3.07281		2.57429	3.0214
2.5751	3.98176		2.57562	3.77734		2.57682	3.08134		2.57595	3.02112
2.57677	3.97835		2.57729	3.77223		2.57849	3.08396		2.57762	3.02257
2.57844	3.96322		2.57895	3.79648		2.58016	3.07941		2.57929	3.0313
2.5801	3.96986		2.58062	3.78096		2.58182	3.07289		2.58095	3.02281
2.58177	3.97987		2.58229	3.78671		2.58349	3.06823		2.58262	3.0245
2.58344	3.96841		2.58395	3.79636		2.58516	3.07997		2.58429	3.03106
2.5851	3.96962		2.58562	3.78466		2.58682	3.084		2.58595	3.02945
2.58677	3.98414		2.58729	3.78795		2.58849	3.07945		2.58762	3.03564
2.58844	3.97444		2.58895	3.79455		2.59016	3.07627		2.58929	3.03138
2.5901	3.96793		2.59062	3.79081		2.59182	3.07245		2.59095	3.02583
2.59177	3.98012		2.59229	3.77705		2.59349	3.07873		2.59262	3.02599
2.59344	3.96801		2.59395	3.78534		2.59516	3.08395		2.59429	3.03178
2.5951	3.95835		2.59562	3.80244		2.59682	3.08198		2.59595	3.03959
2.59677	3.9804		2.59729	3.78494		2.59849	3.07732		2.59762	3.0278
2.59844	3.9734		2.59895	3.79117		2.60016	3.07233		2.59929	3.02269
2.6001	3.96185		2.60062	3.8073		2.60182	3.07486		2.60095	3.03013
2.60177	3.97935		2.60229	3.77737		2.60349	3.08327		2.60262	3.03005
2.60344	3.97344		2.60395	3.78804		2.60516	3.08613		2.60429	3.03685
2.6051	3.96761		2.60562	3.8069		2.60682	3.0819		2.60595	3.02708
2.60677	3.98176		2.60729	3.78631		2.60849	3.07507		2.60762	3.02615
2.60844	3.98104		2.60895	3.79117		2.61016	3.07563		2.60929	3.02619
2.6101	3.96189		2.61062	3.79339		2.61182	3.08029		2.61095	3.04284
2.61177	3.97304		2.61229	3.80248		2.61349	3.08351		2.61262	3.0342
2.61344	3.97654		2.61395	3.79282		2.61516	3.08275		2.61429	3.03826
2.6151	3.96841		2.61562	3.79077		2.61682	3.07555		2.61595	3.03584
2.61677	3.97581		2.61729	3.81378		2.61849	3.07515		2.61762	3.0354
2.61844	3.98422		2.61895	3.78349		2.62016	3.08098		2.61929	3.03086
2.6201	3.97489		2.62062	3.78977		2.62182	3.08589		2.62095	3.03444
2.62177	3.9672		2.62229	3.81382		2.62349	3.08363		2.62262	3.03745
2.62344	3.9874		2.62395	3.78562		2.62516	3.07953		2.62429	3.03259
2.6251	3.97915		2.62562	3.79721		2.62682	3.07913		2.62595	3.03568
2.62677	3.96797		2.62729	3.80228		2.62849	3.08343		2.62762	3.04566
2.62844	3.98772		2.62895	3.78944		2.63016	3.08613		2.62929	3.04345
2.6301	3.97678		2.63062	3.79411		2.63182	3.0844		2.63095	3.03255
2.63177	3.97332		2.63229	3.80224		2.63349	3.07909		2.63262	3.03516
2.63344	3.9812		2.63395	3.80014		2.63516	3.0735		2.63429	3.04228
2.6351	3.98438		2.63562	3.78659		2.63682	3.08496		2.63595	3.04128
2.63677	3.96748		2.63729	3.79813		2.63849	3.09208		2.63762	3.04212
2.63844	3.97147		2.63895	3.79721		2.64016	3.08685		2.63929	3.03062
2.6401	3.98056		2.64062	3.79089		2.64182	3.08231		2.64095	3.0342
2.64177	3.97983		2.64229	3.79898		2.64349	3.07281		2.64262	3.04003
2.64344	3.98309		2.64395	3.80413		2.64516	3.08335		2.64429	3.04944
2.6451	3.98321		2.64562	3.80207		2.64682	3.09321		2.64595	3.04441
2.64677	3.97384		2.64729	3.79652		2.64849	3.09739		2.64762	3.03765
2.64844	3.96881		2.64895	3.80187		2.65016	3.08174		2.64929	3.04184
2.6501	3.9853		2.65062	3.80103		2.65182	3.07418		2.65095	3.0389
2.65177	3.97995		2.65229	3.78506		2.65349	3.07736		2.65262	3.04747
2.65344	3.97597		2.65395	3.79314		2.65516	3.09317		2.65429	3.05012
2.6551	3.98116		2.65562	3.8038		2.65682	3.0953		2.65595	3.03524
2.65677	3.973		2.65729	3.79516		2.65849	3.08725		2.65762	3.0416
2.65844	3.96877		2.65895	3.7857		2.66016	3.0737		2.65929	3.04393
2.6601	3.9853		2.66062	3.80815		2.66182	3.08315		2.66095	3.04783
2.66177	3.98088		2.66229	3.80457		2.66349	3.0883		2.66262	3.04341
2.66344	3.97187		2.66395	3.79817		2.66516	3.09799		2.66429	3.035
2.6651	3.98172		2.66562	3.81587		2.66682	3.08581		2.66595	3.0381
2.66677	3.98144		2.66729	3.80956		2.66849	3.08005		2.66762	3.04288
2.66844	3.97203		2.66895	3.78888		2.67016	3.08223		2.66929	3.04675
2.6701	3.98124		2.67062	3.81724		2.67182	3.09228		2.67095	3.04284
2.67177	3.98502		2.67229	3.81535		2.67349	3.09309		2.67262	3.03142
2.67344	3.98683		2.67395	3.79483		2.67516	3.09095		2.67429	3.03033
2.6751	3.97766		2.67562	3.81342		2.67682	3.08492		2.67595	3.03882
2.67677	3.98756		2.67729	3.81527		2.67849	3.0817		2.67762	3.0428
2.67844	3.97404		2.67895	3.78627		2.68016	3.09184		2.67929	3.03532
2.6801	3.97473		2.68062	3.80501		2.68182	3.09892		2.68095	3.03114
2.68177	3.99283		2.68229	3.82002		2.68349	3.0955		2.68262	3.03693
2.68344	3.98852		2.68395	3.80658		2.68516	3.08593		2.68429	3.0387
2.6851	3.97537		2.68562	3.80561		2.68682	3.08251		2.68595	3.04642
2.68677	3.98639		2.68729	3.81269		2.68849	3.08758		2.68762	3.03182
2.68844	3.98261		2.68895	3.81712		2.69016	3.09132		2.68929	3.0379
2.6901	3.97927		2.69062	3.80215		2.69182	3.09486		2.69095	3.03866
2.69177	3.99086		2.69229	3.82424		2.69349	3.09091		2.69262	3.04369
2.69344	3.99037		2.69395	3.81289		2.69516	3.08617		2.69429	3.04542
2.6951	3.97613		2.69562	3.80272		2.69682	3.09027		2.69595	3.03142
2.69677	3.99251		2.69729	3.8244		2.69849	3.09236		2.69762	3.03484
2.69844	3.9944		2.69895	3.8351		2.70016	3.09494		2.69929	3.04469
2.7001	3.98752		2.70062	3.80429		2.70182	3.09047		2.70095	3.05133
2.70177	3.98703		2.70229	3.82347		2.70349	3.08585		2.70262	3.04417
2.70344	3.99291		2.70395	3.82376		2.70516	3.08448		2.70429	3.04244
2.7051	3.99335		2.70562	3.81249		2.70682	3.09228		2.70595	3.0387
2.70677	3.97995		2.70729	3.82408		2.70849	3.10001		2.70762	3.04494
2.70844	3.99846		2.70895	3.83377		2.71016	3.09015		2.70929	3.04948
2.7101	3.98808		2.71062	3.82203		2.71182	3.08975		2.71095	3.0424
2.71177	3.98398		2.71229	3.82553		2.71349	3.08625		2.71262	3.04051
2.71344	3.99126		2.71395	3.83152		2.71516	3.0949		2.71429	3.03955
2.7151	3.99379		2.71562	3.84041		2.71682	3.10375		2.71595	3.04823
2.71677	3.9909		2.71729	3.83285		2.71849	3.09478		2.71762	3.05503
2.71844	3.98028		2.71895	3.8281		2.72016	3.08613		2.71929	3.04482
2.7201	3.99874		2.72062	3.84938		2.72182	3.0819		2.72095	3.04132
2.72177	3.99045		2.72229	3.83345		2.72349	3.09425		2.72262	3.04051
2.72344	3.98647		2.72395	3.83759		2.72516	3.10399		2.72429	3.04952
2.7251	3.99693		2.72562	3.84258		2.72682	3.09562		2.72595	3.05954
2.72677	3.99681		2.72729	3.82987		2.72849	3.09272		2.72762	3.04638
2.72844	3.99242		2.72895	3.82488		2.73016	3.09112		2.72929	3.03999
2.7301	3.9989		2.73062	3.85248		2.73182	3.09353		2.73095	3.04067
2.73177	4.00127		2.73229	3.83562		2.73349	3.10306		2.73262	3.0558
2.73344	3.99017		2.73395	3.82006		2.73516	3.09606		2.73429	3.05471
2.7351	4.00228		2.73562	3.8205		2.73682	3.09087		2.73595	3.05193
2.73677	4.00119		2.73729	3.83554		2.73849	3.08894		2.73762	3.04385
2.73844	3.99745		2.73895	3.81664		2.74016	3.09944		2.73929	3.05093
2.7401	3.99395		2.74062	3.82882		2.74182	3.10511		2.74095	3.05455
2.74177	4.0022		2.74229	3.85328		2.74349	3.10495		2.74262	3.0562
2.74344	3.99625		2.74395	3.82886		2.74516	3.09244		2.74429	3.04719
2.7451	3.98796		2.74562	3.82806		2.74682	3.0891		2.74595	3.04594
2.74677	3.9993		2.74729	3.84053		2.74849	3.09735		2.74762	3.04924
2.74844	4.002		2.74895	3.84025		2.75016	3.10604		2.74929	3.05539
2.7501	3.99033		2.75062	3.83051		2.75182	3.10684		2.75095	3.05266
2.75177	4.00196		2.75229	3.83928		2.75349	3.0961		2.75262	3.04252
2.75344	4.002		2.75395	3.84544		2.75516	3.0879		2.75429	3.04626
2.7551	3.98856		2.75562	3.83011		2.75682	3.09844		2.75595	3.05399
2.75677	3.99512		2.75729	3.83969		2.75849	3.10531		2.75762	3.05612
2.75844	4.00884		2.75895	3.84471		2.76016	3.10375		2.75929	3.04948
2.7601	3.99576		2.76062	3.8419		2.76182	3.09329		2.76095	3.0455
2.76177	3.9989		2.76229	3.82923		2.76349	3.08939		2.76262	3.05306
2.76344	3.98977		2.76395	3.84922		2.76516	3.09518		2.76429	3.0599
2.7651	3.98225		2.76562	3.84375		2.76682	3.1056		2.76595	3.05519
2.76677	3.97517		2.76729	3.8349		2.76849	3.10403		2.76762	3.05302
2.76844	4.0014		2.76895	3.84371		2.77016	3.10302		2.76929	3.04477
2.7701	3.99343		2.77062	3.84508		2.77182	3.09132		2.77095	3.05439
2.77177	3.98868		2.77229	3.83212		2.77349	3.10149		2.77262	3.06332
2.77344	3.99942		2.77395	3.83924		2.77516	3.11042		2.77429	3.05889
2.7751	3.99118		2.77562	3.85549		2.77682	3.10877		2.77595	3.04538
2.77677	3.99082		2.77729	3.82347		2.77849	3.10133		2.77762	3.04924
2.77844	3.99444		2.77895	3.83051		2.78016	3.09457		2.77929	3.05994
2.7801	4.0094		2.78062	3.84753		2.78182	3.10029		2.78095	3.05443
2.78177	3.98687		2.78229	3.83514		2.78349	3.10676		2.78262	3.05584
2.78344	3.99552		2.78395	3.83848		2.78516	3.11131		2.78429	3.05193
2.7851	4.00292		2.78562	3.83816		2.78682	3.10371		2.78595	3.05101
2.78677	3.98514		2.78729	3.8423		2.78849	3.09365		2.78762	3.06485
2.78844	3.99661		2.78895	3.832		2.79016	3.09876		2.78929	3.06131
2.7901	3.99914		2.79062	3.83904		2.79182	3.10733		2.79095	3.05813
2.79177	3.99094		2.79229	3.85272		2.79349	3.11046		2.79262	3.05238
2.79344	3.98728		2.79395	3.84041		2.79516	3.10363		2.79429	3.05938
2.7951	4.00743		2.79562	3.83908		2.79682	3.09618		2.79595	3.06601
2.79677	3.99918		2.79729	3.85759		2.79849	3.10459		2.79762	3.06702
2.79844	3.98587		2.79895	3.83578		2.80016	3.10556		2.79929	3.05853
2.8001	4.00208		2.80062	3.83345		2.80182	3.10998		2.80095	3.05499
2.80177	4.00019		2.80229	3.85393		2.80349	3.10729		2.80262	3.05584
2.80344	3.98691		2.80395	3.8532		2.80516	3.0928		2.80429	3.06839
2.8051	3.99975		2.80562	3.84186		2.80682	3.10165		2.80595	3.06927
2.80677	4.00329		2.80729	3.85364		2.80849	3.11231		2.80762	3.05761
2.80844	3.98518		2.80895	3.86366		2.81016	3.11947		2.80929	3.06336
2.8101	4.00204		2.81062	3.83977		2.81182	3.10254		2.81095	3.06706
2.81177	4.00481		2.81229	3.84777		2.81349	3.10222		2.81262	3.07096
2.81344	3.99637		2.81395	3.8526		2.81516	3.09844		2.81429	3.06682
2.8151	3.99818		2.81562	3.84045		2.81682	3.10882		2.81595	3.05817
2.81677	3.99946		2.81729	3.84914		2.81849	3.11099		2.81762	3.05012
2.81844	3.99243		2.81895	3.86245		2.82016	3.10729		2.81929	3.06187
2.8201	3.99347		2.82062	3.85614		2.82182	3.10363		2.82095	3.06432
2.82177	3.99886		2.82229	3.83804		2.82349	3.10745		2.82262	3.06525
2.82344	4.00027		2.82395	3.84974		2.82516	3.11219		2.82429	3.05704
2.8251	3.98462		2.82562	3.86036		2.82682	3.11883		2.82595	3.05737
2.82677	3.99999		2.82729	3.84306		2.82849	3.10556		2.82762	3.057
2.82844	4.00196		2.82895	3.86414		2.83016	3.10013		2.82929	3.06264
2.8301	3.98683		2.83062	3.86611		2.83182	3.10451		2.83095	3.06774
2.83177	3.9981		2.83229	3.83816		2.83349	3.11795		2.83262	3.05399
2.83344	4.00751		2.83395	3.85147		2.83516	3.11702		2.83429	3.06038
2.8351	3.99214		2.83562	3.86945		2.83682	3.1165		2.83595	3.06762
2.83677	4.0063		2.83729	3.85875		2.83849	3.10837		2.83762	3.06847
2.83844	4.01346		2.83895	3.84536		2.84016	3.10829		2.83929	3.06002
2.8401	3.99717		2.84062	3.85887		2.84182	3.11935		2.84095	3.05463
2.84177	3.99295		2.84229	3.84797		2.84349	3.1196		2.84262	3.05801
2.84344	4.01407		2.84395	3.85191		2.84516	3.11392		2.84429	3.06855
2.8451	3.99983		2.84562	3.86382		2.84682	3.10467		2.84595	3.0663
2.84677	3.99472		2.84729	3.86052		2.84849	3.10322		2.84762	3.0626
2.84844	4.01173		2.84895	3.84081		2.85016	3.11477		2.84929	3.05918
2.8501	4.00341		2.85062	3.86314		2.85182	3.12386		2.85095	3.05053
2.85177	3.99709		2.85229	3.86724		2.85349	3.11561		2.85262	3.06501
2.85344	4.01033		2.85395	3.84701		2.85516	3.10568		2.85429	3.07233
2.8551	4.00827		2.85562	3.8641		2.85682	3.10861		2.85595	3.05821
2.85677	4.00031		2.85729	3.86205		2.85849	3.12096		2.85762	3.05419
2.85844	3.99995		2.85895	3.85714		2.86016	3.12595		2.85929	3.064
2.8601	4.00445		2.86062	3.85755		2.86182	3.11006		2.86095	3.06823
2.86177	4.00413		2.86229	3.86977		2.86349	3.10399		2.86262	3.06935
2.86344	3.99689		2.86395	3.85895		2.86516	3.11219		2.86429	3.05547
2.8651	4.00441		2.86562	3.85171		2.86682	3.12209		2.86595	3.05692
2.86677	4.00453		2.86729	3.86145		2.86849	3.12285		2.86762	3.05708
2.86844	3.99379		2.86895	3.86788		2.87016	3.10737		2.86929	3.06971
2.8701	3.99681		2.87062	3.85441		2.87182	3.10608		2.87095	3.0663
2.87177	4.00839		2.87229	3.85461		2.87349	3.11947		2.87262	3.06437
2.87344	3.9954		2.87395	3.87207		2.87516	3.12828		2.87429	3.06163
2.8751	4.00457		2.87562	3.8606		2.87682	3.1233		2.87595	3.06609
2.87677	4.00783		2.87729	3.86109		2.87849	3.1097		2.87762	3.07221
2.87844	3.99987		2.87895	3.87134		2.88016	3.11143		2.87929	3.06545
2.8801	3.99902		2.88062	3.8666		2.88182	3.1202		2.88095	3.06469
2.88177	4.01922		2.88229	3.85091		2.88349	3.1247		2.88262	3.06573
2.88344	4.00304		2.88395	3.87408		2.88516	3.11754		2.88429	3.06895
2.8851	4.00353		2.88562	3.86833		2.88682	3.10801		2.88595	3.07233
2.88677	4.00534		2.88729	3.8526		2.88849	3.10825		2.88762	3.07177
2.88844	4.00156		2.88895	3.85799		2.89016	3.1169		2.88929	3.05861
2.8901	3.99267		2.89062	3.86986		2.89182	3.12732		2.89095	3.06312
2.89177	4.0018		2.89229	3.86157		2.89349	3.1202		2.89262	3.07378
2.89344	4.00542		2.89395	3.86941		2.89516	3.11199		2.89429	3.07623
2.8951	4.00123		2.89562	3.87637		2.89682	3.1138		2.89595	3.06795
2.89677	4.01282		2.89729	3.85887		2.89849	3.12277		2.89762	3.06955
2.89844	4.01274		2.89895	3.85602		2.90016	3.12989		2.89929	3.06328
2.9001	4.0026		2.90062	3.87529		2.90182	3.1167		2.90095	3.08158
2.90177	3.99886		2.90229	3.8705		2.90349	3.1132		2.90262	3.07973
2.90344	4.01133		2.90395	3.86338		2.90516	3.11674		2.90429	3.07028
2.9051	4.00743		2.90562	3.89045		2.90682	3.1235		2.90595	3.07008
2.90677	3.99991		2.90729	3.88454		2.90849	3.12828		2.90762	3.07398
2.90844	4.01491		2.90895	3.85425		2.91016	3.11553		2.90929	3.08464
2.9101	4.00421		2.91062	3.87464		2.91182	3.1132		2.91095	3.07358
2.91177	3.99267		2.91229	3.88337		2.91349	3.12133		2.91262	3.0741
2.91344	4.00924		2.91395	3.86636		2.91516	3.12398		2.91429	3.07249
2.9151	3.99681		2.91562	3.8849		2.91682	3.13182		2.91595	3.0776
2.91677	4.00429		2.91729	3.88377		2.91849	3.12161		2.91762	3.08878
2.91844	4.01298		2.91895	3.86426		2.92016	3.11252		2.91929	3.07671
2.9201	4.01391		2.92062	3.87368		2.92182	3.12177		2.92095	3.06762
2.92177	3.99733		2.92229	3.88615		2.92349	3.13086		2.92262	3.07655
2.92344	4.00586		2.92395	3.87995		2.92516	3.12668		2.92429	3.08122
2.9251	4.00224		2.92562	3.87102		2.92682	3.1241		2.92595	3.0819
2.92677	4.00099		2.92729	3.88828		2.92849	3.11589		2.92762	3.07659
2.92844	4.00425		2.92895	3.88043		2.93016	3.11984		2.92929	3.07201
2.9301	4.01451		2.93062	3.87118		2.93182	3.12832		2.93095	3.07973
2.93177	4.01322		2.93229	3.88703		2.93349	3.13203		2.93262	3.08263
2.93344	4.00083		2.93395	3.88442		2.93516	3.1233		2.93429	3.08098
2.9351	4.01547		2.93562	3.87078		2.93682	3.11147		2.93595	3.06738
2.93677	4.00574		2.93729	3.87452		2.93849	3.12615		2.93762	3.07816
2.93844	3.9843		2.93895	3.89435		2.94016	3.13544		2.93929	3.07575
2.9401	4.01254		2.94062	3.87581		2.94182	3.1309		2.94095	3.08512
2.94177	4.01535		2.94229	3.87887		2.94349	3.12161		2.94262	3.07885
2.94344	3.99898		2.94395	3.88595		2.94516	3.11791		2.94429	3.07217
2.9451	4.01914		2.94562	3.87227		2.94682	3.12647		2.94595	3.07422
2.94677	4.01065		2.94729	3.88285		2.94849	3.13094		2.94762	3.08202
2.94844	4.00377		2.94895	3.89395		2.95016	3.13484		2.94929	3.07945
2.9501	4.01853		2.95062	3.88675		2.95182	3.12301		2.95095	3.06847
2.95177	4.02312		2.95229	3.86479		2.95349	3.12233		2.95262	3.06984
2.95344	4.00329		2.95395	3.88321		2.95516	3.12708		2.95429	3.07225
2.9551	4.01165		2.95562	3.89037		2.95682	3.13307		2.95595	3.07933
2.95677	4.01535		2.95729	3.87609		2.95849	3.13186		2.95762	3.06654
2.95844	4.01258		2.95895	3.87818		2.96016	3.1274		2.95929	3.07394
2.9601	4.0232		2.96062	3.8806		2.96182	3.12639		2.96095	3.06284
2.96177	4.01966		2.96229	3.87673		2.96349	3.13194		2.96262	3.07663
2.96344	4.01089		2.96395	3.8814		2.96516	3.13886		2.96429	3.08327
2.9651	4.01298		2.96562	3.90147		2.96682	3.13219		2.96595	3.07772
2.96677	4.0193		2.96729	3.88953		2.96849	3.11996		2.96762	3.07072
2.96844	4.01966		2.96895	3.8773		2.97016	3.1272		2.96929	3.06911
2.9701	4.01149		2.97062	3.90348		2.97182	3.12664		2.97095	3.08037
2.97177	4.02038		2.97229	3.88643		2.97349	3.13553		2.97262	3.07905
2.97344	4.01427		2.97395	3.87118		2.97516	3.13082		2.97429	3.07856
2.9751	4.00964		2.97562	3.88269		2.97682	3.12293		2.97595	3.0741
2.97677	4.01262		2.97729	3.89834		2.97849	3.12784		2.97762	3.07639
2.97844	4.02396		2.97895	3.88156		2.98016	3.1307		2.97929	3.08158
2.9801	4.01282		2.98062	3.89138		2.98182	3.1387		2.98095	3.08838
2.98177	4.01177		2.98229	3.89994		2.98349	3.12828		2.98262	3.07502
2.98344	4.02613		2.98395	3.88068		2.98516	3.12265		2.98429	3.07796
2.9851	4.01218		2.98562	3.87959		2.98682	3.12326		2.98595	3.07535
2.98677	4.01266		2.98729	3.89809		2.98849	3.13186		2.98762	3.09055
2.98844	4.02477		2.98895	3.89508		2.99016	3.1377		2.98929	3.08444
2.9901	4.01387		2.99062	3.88245		2.99182	3.14003		2.99095	3.07615
2.99177	4.00864		2.99229	3.9028		2.99349	3.1245		2.99262	3.07084
2.99344	4.02207		2.99395	3.90505		2.99516	3.12853		2.99429	3.07844
2.9951	4.02718		2.99562	3.88876		2.99682	3.1319		2.99595	3.09252
2.99677	3.99697		2.99729	3.89395		2.99849	3.13528		2.99762	3.08685
2.99844	4.02432		2.99895	3.90465		3.00016	3.13038		2.99929	3.08198
3.0001	4.01958		3.00062	3.89375		3.00182	3.13086		3.00095	3.07418
3.00177	4.01057		3.00229	3.8927		3.00349	3.13082		3.00262	3.08605
3.00344	4.01527		3.00395	3.90984		3.00516	3.13464		3.00429	3.08351
3.0051	4.03748		3.00562	3.89544		3.00682	3.14172		3.00595	3.09027
3.00677	4.01905		3.00729	3.89528		3.00849	3.1387		3.00762	3.07334
3.00844	4.01463		3.00895	3.91032		3.01016	3.12953		3.00929	3.08331
3.0101	4.01157		3.01062	3.91982		3.01182	3.12643		3.01095	3.08669
3.01177	4.01298		3.01229	3.90099		3.01349	3.13754		3.01262	3.08971
3.01344	4.00602		3.01395	3.88647		3.01516	3.14651		3.01429	3.07873
3.0151	4.01318		3.01562	3.91547		3.01682	3.13424		3.01595	3.07639
3.01677	4.01757		3.01729	3.90574		3.01849	3.12676		3.01762	3.08062
3.01844	4.01684		3.01895	3.88933		3.02016	3.13231		3.01929	3.08939
3.0201	4.01869		3.02062	3.91913		3.02182	3.14236		3.02095	3.084
3.02177	4.0193		3.02229	3.9059		3.02349	3.15009		3.02262	3.08235
3.02344	4.016		3.02395	3.895		3.02516	3.13721		3.02429	3.07949
3.0251	4.02227		3.02562	3.91322		3.02682	3.12732		3.02595	3.08235
3.02677	4.02002		3.02729	3.90944		3.02849	3.13243		3.02762	3.09099
3.02844	4.01519		3.02895	3.90727		3.03016	3.1494		3.02929	3.08914
3.0301	4.01773		3.03062	3.90264		3.03182	3.1418		3.03095	3.08202
3.03177	4.02967		3.03229	3.92299		3.03349	3.13259		3.03262	3.08428
3.03344	4.01218		3.03395	3.91608		3.03516	3.12853		3.03429	3.08713
3.0351	4.01169		3.03562	3.90739		3.03682	3.1348		3.03595	3.09055
3.03677	4.02626		3.03729	3.9285		3.03849	3.14397		3.03762	3.08733
3.03844	4.02183		3.03895	3.91881		3.04016	3.14417		3.03929	3.08271
3.0401	3.99963		3.04062	3.90167		3.04182	3.13062		3.04095	3.08275
3.04177	4.02014		3.04229	3.91748		3.04349	3.13424		3.04262	3.09248
3.04344	4.02167		3.04395	3.91491		3.04516	3.13919		3.04429	3.08846
3.0451	4.00518		3.04562	3.90131		3.04682	3.14606		3.04595	3.08303
3.04677	4.01745		3.04729	3.91189		3.04849	3.14063		3.04762	3.08098
3.04844	4.00823		3.04895	3.91209		3.05016	3.13195		3.04929	3.08798
3.0501	4.00662		3.05062	3.90393		3.05182	3.13476		3.05095	3.09216
3.05177	4.00602		3.05229	3.90473		3.05349	3.13963		3.05262	3.08802
3.05344	4.02219		3.05395	3.91459		3.05516	3.14699		3.05429	3.08235
3.0551	4.01354		3.05562	3.90007		3.05682	3.141		3.05595	3.08689
3.05677	4.00699		3.05729	3.90702		3.05849	3.12627		3.05762	3.08878
3.05844	4.01914		3.05895	3.91233		3.06016	3.13717		3.05929	3.10021
3.0601	4.01636		3.06062	3.91278		3.06182	3.14329		3.06095	3.08947
3.06177	4.01093		3.06229	3.89729		3.06349	3.14172		3.06262	3.08504
3.06344	4.01825		3.06395	3.92637		3.06516	3.14003		3.06429	3.08524
3.0651	4.02726		3.06562	3.92179		3.06682	3.13351		3.06595	3.09365
3.06677	4.00847		3.06729	3.88961		3.06849	3.13746		3.06762	3.09622
3.06844	4.02054		3.06895	3.9098		3.07016	3.14948		3.06929	3.09369
3.0701	4.03008		3.07062	3.92022		3.07182	3.14787		3.07095	3.09128
3.07177	4.01813		3.07229	3.90928		3.07349	3.13641		3.07262	3.09401
3.07344	4.02481		3.07395	3.9139		3.07516	3.13351		3.07429	3.09164
3.0751	4.02557		3.07562	3.91921		3.07682	3.1445		3.07595	3.09445
3.07677	4.01205		3.07729	3.89906		3.07849	3.15057		3.07762	3.10073
3.07844	4.01982		3.07895	3.90992		3.08016	3.14679		3.07929	3.08239
3.0801	4.031		3.08062	3.92018		3.08182	3.13444		3.08095	3.0916
3.08177	4.01732		3.08229	3.91933		3.08349	3.13331		3.08262	3.09663
3.08344	4.01511		3.08395	3.91024		3.08516	3.15061		3.08429	3.10564
3.0851	4.02002		3.08562	3.92042		3.08682	3.14956		3.08595	3.09972
3.08677	4.01531		3.08729	3.92585		3.08849	3.14586		3.08762	3.08737
3.08844	4.01652		3.08895	3.9069		3.09016	3.1338		3.08929	3.09763
3.0901	4.02541		3.09062	3.91652		3.09182	3.13512		3.09095	3.09502
3.09177	4.03189		3.09229	3.91752		3.09349	3.14767		3.09262	3.10161
3.09344	4.01125		3.09395	3.9055		3.09516	3.14775		3.09429	3.09771
3.0951	4.02541		3.09562	3.91334		3.09682	3.14136		3.09595	3.09558
3.09677	4.03148		3.09729	3.92669		3.09849	3.13235		3.09762	3.09305
3.09844	4.024		3.09895	3.91189		3.10016	3.13673		3.09929	3.10314
3.1001	4.02179		3.10062	3.9034		3.10182	3.14952		3.10095	3.10198
3.10177	4.02505		3.10229	3.9125		3.10349	3.15081		3.10262	3.09663
3.10344	4.01366		3.10395	3.91245		3.10516	3.14176		3.10429	3.09429
3.1051	4.01849		3.10562	3.91776		3.10682	3.13649		3.10595	3.09276
3.10677	4.03072		3.10729	3.91547		3.10849	3.14285		3.10762	3.09924
3.10844	4.01934		3.10895	3.93108		3.11016	3.15093		3.10929	3.10242
3.1101	4.01459		3.11062	3.91024		3.11182	3.15375		3.11095	3.09425
3.11177	4.02726		3.11229	3.9164		3.11349	3.13923		3.11262	3.09152
3.11344	4.03261		3.11395	3.93373		3.11516	3.14027		3.11429	3.10133
3.1151	4.01555		3.11562	3.91068		3.11682	3.14458		3.11595	3.09992
3.11677	4.0314		3.11729	3.9174		3.11849	3.15596		3.11762	3.10479
3.11844	4.02682		3.11895	3.93297		3.12016	3.1564		3.11929	3.09614
3.1201	4.01286		3.12062	3.92187		3.12182	3.14188		3.12095	3.09172
3.12177	4.02481		3.12229	3.909		3.12349	3.1354		3.12262	3.09836
3.12344	4.02099		3.12395	3.93188		3.12516	3.14401		3.12429	3.10326
3.1251	4.01495		3.12562	3.93019		3.12682	3.1564		3.12595	3.10057
3.12677	4.01165		3.12729	3.90936		3.12849	3.1494		3.12762	3.09285
3.12844	4.02111		3.12895	3.9236		3.13016	3.13983		3.12929	3.09522
3.1301	4.02416		3.13062	3.93406		3.13182	3.13919		3.13095	3.09671
3.13177	4.01801		3.13229	3.9129		3.13349	3.13923		3.13262	3.09864
3.13344	4.03498		3.13395	3.91845		3.13516	3.15463		3.13429	3.10435
3.1351	4.02666		3.13562	3.93036		3.13682	3.14964		3.13595	3.09578
3.13677	4.02018		3.13729	3.92726		3.13849	3.14598		3.13762	3.0947
3.13844	4.03096		3.13895	3.90578		3.14016	3.13882		3.13929	3.0992
3.1401	4.03382		3.14062	3.92991		3.14182	3.1459		3.14095	3.1066
3.14177	4.02006		3.14229	3.92328		3.14349	3.15536		3.14262	3.10334
3.14344	4.02324		3.14395	3.9065		3.14516	3.15278		3.14429	3.09272
3.1451	4.01982		3.14562	3.93019		3.14682	3.13967		3.14595	3.09832
3.14677	4.01326		3.14729	3.93156		3.14849	3.14084		3.14762	3.09844
3.14844	4.02211		3.14895	3.90964		3.15016	3.14514		3.14929	3.10182
3.1501	4.04416		3.15062	3.92408		3.15182	3.15508		3.15095	3.10085
3.15177	4.02589		3.15229	3.93876		3.15349	3.15632		3.15262	3.0889
3.15344	4.01805		3.15395	3.92617		3.15516	3.14791		3.15429	3.10017
3.1551	4.0314		3.15562	3.92456		3.15682	3.14353		3.15595	3.10266
3.15677	4.02694		3.15729	3.93587		3.15849	3.1523		3.15762	3.10572
3.15844	4.02839		3.15895	3.92814		3.16016	3.16159		3.15929	3.09498
3.1601	4.03317		3.16062	3.91298		3.16182	3.15451		3.16095	3.09546
3.16177	4.02332		3.16229	3.93136		3.16349	3.14667		3.16262	3.10194
3.16344	4.01998		3.16395	3.93349		3.16516	3.1426		3.16429	3.10616
3.1651	4.02895		3.16562	3.92098		3.16682	3.1496		3.16595	3.10282
3.16677	4.03643		3.16729	3.93124		3.16849	3.15713		3.16762	3.0914
3.16844	4.01495		3.16895	3.93727		3.17016	3.1601		3.16929	3.08975
3.1701	4.01974		3.17062	3.92134		3.17182	3.1527		3.17095	3.09743
3.17177	4.0378		3.17229	3.93486		3.17349	3.14232		3.17262	3.10286
3.17344	4.01495		3.17395	3.94468		3.17516	3.15379		3.17429	3.09872
3.1751	4.02235		3.17562	3.92867		3.17682	3.16308		3.17595	3.09582
3.17677	4.03317		3.17729	3.91941		3.17849	3.15379		3.17762	3.09659
3.17844	4.02263		3.17895	3.9345		3.18016	3.14554		3.17929	3.10306
3.1801	4.01869		3.18062	3.94057		3.18182	3.14856		3.18095	3.11079
3.18177	4.03643		3.18229	3.92207		3.18349	3.15105		3.18262	3.10616
3.18344	4.02758		3.18395	3.93325		3.18516	3.15793		3.18429	3.09538
3.1851	4.01966		3.18562	3.9421		3.18682	3.16384		3.18595	3.09932
3.18677	4.03068		3.18729	3.91603		3.18849	3.14631		3.18762	3.10898
3.18844	4.03108		3.18895	3.92883		3.19016	3.14804		3.18929	3.10877
3.1901	4.0343		3.19062	3.94359		3.19182	3.14981		3.19095	3.10057
3.19177	4.03426		3.19229	3.92525		3.19349	3.1593		3.19262	3.09775
3.19344	4.03792		3.19395	3.91937		3.19516	3.16043		3.19429	3.09647
3.1951	4.02919		3.19562	3.93852		3.19682	3.15226		3.19595	3.10556
3.19677	4.02263		3.19729	3.94472		3.19849	3.15069		3.19762	3.10544
3.19844	4.03165		3.19895	3.92702		3.20016	3.15186		3.19929	3.10242
3.2001	4.03382		3.20062	3.93719		3.20182	3.16159		3.20095	3.10057
3.20177	4.01873		3.20229	3.94797		3.20349	3.15749		3.20262	3.10085
3.20344	4.03076		3.20395	3.92002		3.20516	3.14888		3.20429	3.11441
3.2051	4.04669		3.20562	3.93333		3.20682	3.14707		3.20595	3.1062
3.20677	4.03301		3.20729	3.94323		3.20849	3.15745		3.20762	3.10536
3.20844	4.03768		3.20895	3.93925		3.21016	3.16388		3.20929	3.09647
3.2101	4.04774		3.21062	3.9203		3.21182	3.1628		3.21095	3.10182
3.21177	4.01728		3.21229	3.93888		3.21349	3.15262		3.21262	3.10938
3.21344	4.02175		3.21395	3.95212		3.21516	3.14977		3.21429	3.11179
3.2151	4.05091		3.21562	3.92468		3.21682	3.15061		3.21595	3.10367
3.21677	4.03305		3.21729	3.93921		3.21849	3.16722		3.21762	3.09783
3.21844	4.0349		3.21895	3.94793		3.22016	3.15942		3.21929	3.0955
3.2201	4.04102		3.22062	3.92774		3.22182	3.15322		3.22095	3.1097
3.22177	4.03112		3.22229	3.93514		3.22349	3.14755		3.22262	3.10934
3.22344	4.02835		3.22395	3.94403		3.22516	3.16075		3.22429	3.10467
3.2251	4.03977		3.22562	3.92726		3.22682	3.16348		3.22595	3.09988
3.22677	4.04971		3.22729	3.93176		3.22849	3.16067		3.22762	3.10338
3.22844	4.03301		3.22895	3.95212		3.23016	3.15198		3.22929	3.1165
3.2301	4.03506		3.23062	3.94741		3.23182	3.15302		3.23095	3.11288
3.23177	4.05224		3.23229	3.92834		3.23349	3.16018		3.23262	3.10556
3.23344	4.03671		3.23395	3.94999		3.23516	3.16851		3.23429	3.10306
3.2351	4.04239		3.23562	3.95445		3.23682	3.16545		3.23595	3.1105
3.23677	4.04822		3.23729	3.93812		3.23849	3.15749		3.23762	3.113
3.23844	4.03309		3.23895	3.95674		3.24016	3.15371		3.23929	3.11042
3.2401	4.04975		3.24062	3.96101		3.24182	3.15922		3.24095	3.10584
3.24177	4.04926		3.24229	3.93514		3.24349	3.16574		3.24262	3.10624
3.24344	4.04464		3.24395	3.94818		3.24516	3.16312		3.24429	3.11388
3.2451	4.03925		3.24562	3.95783		3.24682	3.15749		3.24595	3.11799
3.24677	4.04476		3.24729	3.95349		3.24849	3.15065		3.24762	3.11421
3.24844	4.04058		3.24895	3.9528		3.25016	3.15978		3.24929	3.10499
3.2501	4.03382		3.25062	3.93623		3.25182	3.16775		3.25095	3.10688
3.25177	4.05747		3.25229	3.95695		3.25349	3.16706		3.25262	3.11083
3.25344	4.04512		3.25395	3.94492		3.25516	3.15894		3.25429	3.11988
3.2551	4.03028		3.25562	3.94492		3.25682	3.1558		3.25595	3.12265
3.25677	4.04669		3.25729	3.96016		3.25849	3.16461		3.25762	3.10664
3.25844	4.0526		3.25895	3.95135		3.26016	3.16984		3.25929	3.11215
3.2601	4.04846		3.26062	3.94073		3.26182	3.16835		3.26095	3.11441
3.26177	4.04247		3.26229	3.96008		3.26349	3.15745		3.26262	3.1208
3.26344	4.05124		3.26395	3.95425		3.26516	3.16397		3.26429	3.11489
3.2651	4.04126		3.26562	3.93884		3.26682	3.15809		3.26595	3.10584
3.26677	4.0337		3.26729	3.95884		3.26849	3.17221		3.26762	3.11465
3.26844	4.04448		3.26895	3.95304		3.27016	3.16815		3.26929	3.11364
3.2701	4.03651		3.27062	3.94789		3.27182	3.15556		3.27095	3.11533
3.27177	4.02662		3.27229	3.95538		3.27349	3.1566		3.27262	3.11702
3.27344	4.04524		3.27395	3.96374		3.27516	3.16115		3.27429	3.11441
3.2751	4.03981		3.27562	3.95216		3.27682	3.17181		3.27595	3.114
3.27677	4.03466		3.27729	3.94773		3.27849	3.17257		3.27762	3.11501
3.27844	4.03639		3.27895	3.96262		3.28016	3.15757		3.27929	3.12173
3.2801	4.03679		3.28062	3.95429		3.28182	3.15717		3.28095	3.1167
3.28177	4.03072		3.28229	3.94126		3.28349	3.17141		3.28262	3.11541
3.28344	4.02537		3.28395	3.96479		3.28516	3.17483		3.28429	3.11485
3.2851	4.03651		3.28562	3.9559		3.28682	3.16807		3.28595	3.11678
3.28677	4.03627		3.28729	3.94311		3.28849	3.16509		3.28762	3.12233
3.28844	4.02746		3.28895	3.95996		3.29016	3.15495		3.28929	3.12
3.2901	4.04818		3.29062	3.95896		3.29182	3.17165		3.29095	3.1167
3.29177	4.03647		3.29229	3.95087		3.29349	3.17495		3.29262	3.11851
3.29344	4.03309		3.29395	3.95767		3.29516	3.16891		3.29429	3.12515
3.2951	4.05039		3.29562	3.96306		3.29682	3.16473		3.29595	3.12406
3.29677	4.04138		3.29729	3.96093		3.29849	3.16067		3.29762	3.11907
3.29844	4.02167		3.29895	3.95401		3.30016	3.17185		3.29929	3.1245
3.3001	4.04798		3.30062	3.96394		3.30182	3.17149		3.30095	3.11614
3.30177	4.04206		3.30229	3.96704		3.30349	3.17241		3.30262	3.11811
3.30344	4.03659		3.30395	3.95224		3.30516	3.16292		3.30429	3.12688
3.3051	4.04375		3.30562	3.96117		3.30682	3.16493		3.30595	3.12197
3.30677	4.04576		3.30729	3.97018		3.30849	3.16928		3.30762	3.11952
3.30844	4.024		3.30895	3.95397		3.31016	3.17648		3.30929	3.1161
3.3101	4.04001		3.31062	3.96535		3.31182	3.1741		3.31095	3.12551
3.31177	4.05035		3.31229	3.97062		3.31349	3.16541		3.31262	3.12362
3.31344	4.03873		3.31395	3.95465		3.31516	3.16767		3.31429	3.11843
3.3151	4.04122		3.31562	3.95642		3.31682	3.17434		3.31595	3.11429
3.31677	4.04898		3.31729	3.96471		3.31849	3.17587		3.31762	3.12434
3.31844	4.03366		3.31895	3.95618		3.32016	3.17422		3.31929	3.12668
3.3201	4.0314		3.32062	3.96406		3.32182	3.16718		3.32095	3.12205
3.32177	4.04846		3.32229	3.96829		3.32349	3.17068		3.32262	3.11831
3.32344	4.04713		3.32395	3.96986		3.32516	3.17467		3.32429	3.11887
3.3251	4.02927		3.32562	3.96024		3.32682	3.1768		3.32595	3.12128
3.32677	4.04291		3.32729	3.96177		3.32849	3.17627		3.32762	3.12579
[truncated: 16,026 more rows]
